# Supplementary material for: Structural Descriptors for Subunit Interface Regions in Homodimers: Effect of Lipid Membrane and Secondary Structure Type
Source: J Chem Inf Model. 2025 Mar 27;65(7):3117–26. doi: 10.1021/acs.jcim.4c01233 (PMC12004529; doi:10.1021/acs.jcim.4c01233)
Supplement: Supplementary file 3 — ci4c01233_si_003.tar [file ci4c01233_si_003.tar › database/alpha/1so2_cytop.pdb]

ATOM      1  N   VAL A   4      20.048  11.685  24.502  1.00119.91           N  
ATOM      2  CA  VAL A   4      19.891  10.584  25.400  1.00119.91           C  
ATOM      3  C   VAL A   4      20.654   9.421  24.866  1.00119.91           C  
ATOM      4  O   VAL A   4      20.688   9.178  23.660  1.00119.91           O  
ATOM      5  CB  VAL A   4      18.464  10.141  25.554  1.00119.91           C  
ATOM      6  CG1 VAL A   4      17.655  11.295  26.167  1.00119.91           C  
ATOM      7  CG2 VAL A   4      17.948   9.675  24.182  1.00119.91           C  
ATOM      8  N   SER A   5      21.309   8.684  25.780  1.00158.27           N  
ATOM      9  CA  SER A   5      22.028   7.501  25.420  1.00158.27           C  
ATOM     10  C   SER A   5      21.262   6.390  26.050  1.00158.27           C  
ATOM     11  O   SER A   5      20.532   6.609  27.016  1.00158.27           O  
ATOM     12  CB  SER A   5      23.462   7.449  25.974  1.00158.27           C  
ATOM     13  OG  SER A   5      24.244   8.487  25.402  1.00158.27           O  
ATOM     14  N   LEU A   6      21.382   5.163  25.516  1.00129.30           N  
ATOM     15  CA  LEU A   6      20.584   4.131  26.100  1.00129.30           C  
ATOM     16  C   LEU A   6      21.241   3.867  27.419  1.00129.30           C  
ATOM     17  O   LEU A   6      22.461   3.941  27.520  1.00129.30           O  
ATOM     18  CB  LEU A   6      20.559   2.866  25.221  1.00129.30           C  
ATOM     19  CG  LEU A   6      19.401   1.890  25.501  1.00129.30           C  
ATOM     20  CD1 LEU A   6      19.516   0.629  24.630  1.00129.30           C  
ATOM     21  CD2 LEU A   6      19.241   1.592  26.991  1.00129.30           C  
ATOM     22  N   ASP A   7      20.473   3.625  28.496  1.00116.33           N  
ATOM     23  CA  ASP A   7      21.134   3.422  29.753  1.00116.33           C  
ATOM     24  C   ASP A   7      21.957   2.173  29.687  1.00116.33           C  
ATOM     25  O   ASP A   7      23.150   2.194  29.985  1.00116.33           O  
ATOM     26  CB  ASP A   7      20.153   3.281  30.932  1.00116.33           C  
ATOM     27  CG  ASP A   7      20.940   3.357  32.237  1.00116.33           C  
ATOM     28  OD1 ASP A   7      21.921   2.583  32.397  1.00116.33           O  
ATOM     29  OD2 ASP A   7      20.556   4.190  33.102  1.00116.33           O1-
ATOM     30  N   LEU A   8      21.337   1.048  29.281  1.00150.85           N  
ATOM     31  CA  LEU A   8      22.030  -0.208  29.212  1.00150.85           C  
ATOM     32  C   LEU A   8      22.995  -0.247  28.069  1.00150.85           C  
ATOM     33  O   LEU A   8      23.949  -1.018  28.102  1.00150.85           O  
ATOM     34  CB  LEU A   8      21.155  -1.485  29.205  1.00150.85           C  
ATOM     35  CG  LEU A   8      19.918  -1.494  28.294  1.00150.85           C  
ATOM     36  CD1 LEU A   8      18.797  -0.618  28.876  1.00150.85           C  
ATOM     37  CD2 LEU A   8      20.289  -1.160  26.842  1.00150.85           C  
ATOM     38  N   ILE A   9      22.774   0.574  27.025  1.00130.64           N  
ATOM     39  CA  ILE A   9      23.564   0.535  25.821  1.00130.64           C  
ATOM     40  C   ILE A   9      25.012   0.777  26.118  1.00130.64           C  
ATOM     41  O   ILE A   9      25.871   0.208  25.449  1.00130.64           O  
ATOM     42  CB  ILE A   9      23.154   1.537  24.782  1.00130.64           C  
ATOM     43  CG1 ILE A   9      23.738   1.147  23.415  1.00130.64           C  
ATOM     44  CG2 ILE A   9      23.615   2.925  25.253  1.00130.64           C  
ATOM     45  CD1 ILE A   9      23.149  -0.145  22.850  1.00130.64           C  
ATOM     46  N   LEU A  10      25.338   1.631  27.107  1.00151.95           N  
ATOM     47  CA  LEU A  10      26.724   1.910  27.375  1.00151.95           C  
ATOM     48  C   LEU A  10      27.414   0.620  27.679  1.00151.95           C  
ATOM     49  O   LEU A  10      28.572   0.439  27.310  1.00151.95           O  
ATOM     50  CB  LEU A  10      26.973   2.828  28.589  1.00151.95           C  
ATOM     51  CG  LEU A  10      26.572   4.300  28.387  1.00151.95           C  
ATOM     52  CD1 LEU A  10      27.392   4.956  27.265  1.00151.95           C  
ATOM     53  CD2 LEU A  10      25.061   4.456  28.199  1.00151.95           C  
ATOM     54  N   VAL A  11      26.734  -0.301  28.383  1.00 32.51           N  
ATOM     55  CA  VAL A  11      27.309  -1.571  28.724  1.00 32.51           C  
ATOM     56  C   VAL A  11      27.590  -2.352  27.475  1.00 32.51           C  
ATOM     57  O   VAL A  11      28.644  -2.975  27.349  1.00 32.51           O  
ATOM     58  CB  VAL A  11      26.398  -2.403  29.578  1.00 32.51           C  
ATOM     59  CG1 VAL A  11      27.067  -3.764  29.834  1.00 32.51           C  
ATOM     60  CG2 VAL A  11      26.078  -1.613  30.857  1.00 32.51           C  
ATOM     61  N   GLU A  12      26.659  -2.326  26.502  1.00 34.10           N  
ATOM     62  CA  GLU A  12      26.793  -3.101  25.303  1.00 34.10           C  
ATOM     63  C   GLU A  12      28.029  -2.681  24.572  1.00 34.10           C  
ATOM     64  O   GLU A  12      28.755  -3.524  24.050  1.00 34.10           O  
ATOM     65  CB  GLU A  12      25.615  -2.910  24.330  1.00 34.10           C  
ATOM     66  CG  GLU A  12      24.288  -3.469  24.846  1.00 34.10           C  
ATOM     67  CD  GLU A  12      23.227  -3.205  23.787  1.00 34.10           C  
ATOM     68  OE1 GLU A  12      23.507  -3.487  22.589  1.00 34.10           O  
ATOM     69  OE2 GLU A  12      22.129  -2.717  24.158  1.00 34.10           O1-
ATOM     70  N   GLU A  13      28.304  -1.365  24.508  1.00 65.22           N  
ATOM     71  CA  GLU A  13      29.453  -0.914  23.782  1.00 65.22           C  
ATOM     72  C   GLU A  13      30.694  -1.416  24.453  1.00 65.22           C  
ATOM     73  O   GLU A  13      31.642  -1.820  23.784  1.00 65.22           O  
ATOM     74  CB  GLU A  13      29.558   0.620  23.667  1.00 65.22           C  
ATOM     75  CG  GLU A  13      29.735   1.350  24.997  1.00 65.22           C  
ATOM     76  CD  GLU A  13      29.838   2.839  24.700  1.00 65.22           C  
ATOM     77  OE1 GLU A  13      29.700   3.215  23.507  1.00 65.22           O  
ATOM     78  OE2 GLU A  13      30.060   3.620  25.664  1.00 65.22           O1-
ATOM     79  N   TYR A  14      30.723  -1.397  25.798  1.00 58.38           N  
ATOM     80  CA  TYR A  14      31.881  -1.803  26.542  1.00 58.38           C  
ATOM     81  C   TYR A  14      32.146  -3.267  26.337  1.00 58.38           C  
ATOM     82  O   TYR A  14      33.263  -3.669  26.014  1.00 58.38           O  
ATOM     83  CB  TYR A  14      31.687  -1.576  28.052  1.00 58.38           C  
ATOM     84  CG  TYR A  14      32.915  -2.010  28.773  1.00 58.38           C  
ATOM     85  CD1 TYR A  14      33.966  -1.143  28.945  1.00 58.38           C  
ATOM     86  CD2 TYR A  14      33.009  -3.286  29.285  1.00 58.38           C  
ATOM     87  CE1 TYR A  14      35.100  -1.541  29.613  1.00 58.38           C  
ATOM     88  CE2 TYR A  14      34.141  -3.688  29.953  1.00 58.38           C  
ATOM     89  CZ  TYR A  14      35.189  -2.815  30.118  1.00 58.38           C  
ATOM     90  OH  TYR A  14      36.352  -3.223  30.803  1.00 58.38           O  
ATOM     91  N   ASP A  15      31.103  -4.105  26.477  1.00 38.94           N  
ATOM     92  CA  ASP A  15      31.257  -5.530  26.408  1.00 38.94           C  
ATOM     93  C   ASP A  15      31.762  -5.924  25.058  1.00 38.94           C  
ATOM     94  O   ASP A  15      32.613  -6.804  24.950  1.00 38.94           O  
ATOM     95  CB  ASP A  15      29.930  -6.278  26.630  1.00 38.94           C  
ATOM     96  CG  ASP A  15      29.522  -6.109  28.087  1.00 38.94           C  
ATOM     97  OD1 ASP A  15      30.423  -6.155  28.967  1.00 38.94           O  
ATOM     98  OD2 ASP A  15      28.302  -5.922  28.337  1.00 38.94           O1-
ATOM     99  N   SER A  16      31.241  -5.296  23.989  1.00 33.28           N  
ATOM    100  CA  SER A  16      31.630  -5.671  22.660  1.00 33.28           C  
ATOM    101  C   SER A  16      33.070  -5.332  22.422  1.00 33.28           C  
ATOM    102  O   SER A  16      33.828  -6.154  21.910  1.00 33.28           O  
ATOM    103  CB  SER A  16      30.806  -4.976  21.565  1.00 33.28           C  
ATOM    104  OG  SER A  16      31.250  -5.397  20.283  1.00 33.28           O  
ATOM    105  N   LEU A  17      33.501  -4.117  22.817  1.00 45.80           N  
ATOM    106  CA  LEU A  17      34.845  -3.698  22.543  1.00 45.80           C  
ATOM    107  C   LEU A  17      35.782  -4.636  23.227  1.00 45.80           C  
ATOM    108  O   LEU A  17      36.784  -5.059  22.650  1.00 45.80           O  
ATOM    109  CB  LEU A  17      35.157  -2.283  23.064  1.00 45.80           C  
ATOM    110  CG  LEU A  17      36.603  -1.836  22.774  1.00 45.80           C  
ATOM    111  CD1 LEU A  17      36.876  -1.800  21.262  1.00 45.80           C  
ATOM    112  CD2 LEU A  17      36.935  -0.504  23.467  1.00 45.80           C  
ATOM    113  N   ILE A  18      35.464  -5.007  24.482  1.00100.86           N  
ATOM    114  CA  ILE A  18      36.313  -5.895  25.215  1.00100.86           C  
ATOM    115  C   ILE A  18      36.368  -7.199  24.494  1.00100.86           C  
ATOM    116  O   ILE A  18      37.414  -7.843  24.444  1.00100.86           O  
ATOM    117  CB  ILE A  18      35.867  -6.128  26.626  1.00100.86           C  
ATOM    118  CG1 ILE A  18      36.091  -4.854  27.459  1.00100.86           C  
ATOM    119  CG2 ILE A  18      36.622  -7.355  27.169  1.00100.86           C  
ATOM    120  CD1 ILE A  18      37.566  -4.453  27.552  1.00100.86           C  
ATOM    121  N   GLU A  19      35.231  -7.631  23.926  1.00 60.56           N  
ATOM    122  CA  GLU A  19      35.185  -8.883  23.232  1.00 60.56           C  
ATOM    123  C   GLU A  19      36.137  -8.857  22.069  1.00 60.56           C  
ATOM    124  O   GLU A  19      36.904  -9.799  21.874  1.00 60.56           O  
ATOM    125  CB  GLU A  19      33.770  -9.181  22.702  1.00 60.56           C  
ATOM    126  CG  GLU A  19      33.655 -10.461  21.874  1.00 60.56           C  
ATOM    127  CD  GLU A  19      33.719 -10.063  20.406  1.00 60.56           C  
ATOM    128  OE1 GLU A  19      33.774  -8.836  20.130  1.00 60.56           O  
ATOM    129  OE2 GLU A  19      33.705 -10.978  19.542  1.00 60.56           O1-
ATOM    130  N   LYS A  20      36.127  -7.771  21.273  1.00 97.11           N  
ATOM    131  CA  LYS A  20      36.966  -7.683  20.103  1.00 97.11           C  
ATOM    132  C   LYS A  20      38.414  -7.618  20.494  1.00 97.11           C  
ATOM    133  O   LYS A  20      39.275  -8.209  19.844  1.00 97.11           O  
ATOM    134  CB  LYS A  20      36.677  -6.439  19.246  1.00 97.11           C  
ATOM    135  CG  LYS A  20      35.279  -6.433  18.626  1.00 97.11           C  
ATOM    136  CD  LYS A  20      34.922  -5.114  17.937  1.00 97.11           C  
ATOM    137  CE  LYS A  20      34.798  -3.928  18.895  1.00 97.11           C  
ATOM    138  NZ  LYS A  20      33.610  -4.097  19.760  1.00 97.11           N1+
ATOM    139  N   MET A  21      38.712  -6.883  21.575  1.00106.37           N  
ATOM    140  CA  MET A  21      40.039  -6.628  22.061  1.00106.37           C  
ATOM    141  C   MET A  21      40.653  -7.905  22.550  1.00106.37           C  
ATOM    142  O   MET A  21      41.868  -8.083  22.506  1.00106.37           O  
ATOM    143  CB  MET A  21      40.010  -5.656  23.255  1.00106.37           C  
ATOM    144  CG  MET A  21      39.425  -4.281  22.916  1.00106.37           C  
ATOM    145  SD  MET A  21      40.597  -3.058  22.257  1.00106.37           S  
ATOM    146  CE  MET A  21      40.830  -2.248  23.863  1.00106.37           C  
ATOM    147  N   SER A  22      39.823  -8.836  23.046  1.00 52.07           N  
ATOM    148  CA  SER A  22      40.325 -10.037  23.645  1.00 52.07           C  
ATOM    149  C   SER A  22      41.178 -10.776  22.665  1.00 52.07           C  
ATOM    150  O   SER A  22      41.918 -11.679  23.050  1.00 52.07           O  
ATOM    151  CB  SER A  22      39.207 -10.987  24.105  1.00 52.07           C  
ATOM    152  OG  SER A  22      38.455 -10.384  25.148  1.00 52.07           O  
ATOM    153  N   ASN A  23      41.109 -10.441  21.367  1.00114.69           N  
ATOM    154  CA  ASN A  23      41.942 -11.180  20.467  1.00114.69           C  
ATOM    155  C   ASN A  23      43.175 -10.419  20.096  1.00114.69           C  
ATOM    156  O   ASN A  23      43.182  -9.194  19.983  1.00114.69           O  
ATOM    157  CB  ASN A  23      41.216 -11.737  19.226  1.00114.69           C  
ATOM    158  CG  ASN A  23      40.389 -10.648  18.576  1.00114.69           C  
ATOM    159  ND2 ASN A  23      41.034  -9.828  17.710  1.00114.69           N  
ATOM    160  OD1 ASN A  23      39.193 -10.532  18.835  1.00114.69           O  
ATOM    161  N   TRP A  24      44.282 -11.173  19.925  1.00 99.06           N  
ATOM    162  CA  TRP A  24      45.557 -10.618  19.587  1.00 99.06           C  
ATOM    163  C   TRP A  24      45.399  -9.895  18.294  1.00 99.06           C  
ATOM    164  O   TRP A  24      45.851  -8.761  18.156  1.00 99.06           O  
ATOM    165  CB  TRP A  24      46.637 -11.707  19.428  1.00 99.06           C  
ATOM    166  CG  TRP A  24      47.949 -11.267  18.813  1.00 99.06           C  
ATOM    167  CD1 TRP A  24      48.395 -11.483  17.542  1.00 99.06           C  
ATOM    168  CD2 TRP A  24      48.981 -10.522  19.481  1.00 99.06           C  
ATOM    169  CE2 TRP A  24      50.017 -10.337  18.564  1.00 99.06           C  
ATOM    170  CE3 TRP A  24      49.061 -10.031  20.752  1.00 99.06           C  
ATOM    171  NE1 TRP A  24      49.645 -10.937  17.381  1.00 99.06           N  
ATOM    172  CZ2 TRP A  24      51.151  -9.657  18.904  1.00 99.06           C  
ATOM    173  CZ3 TRP A  24      50.208  -9.346  21.090  1.00 99.06           C  
ATOM    174  CH2 TRP A  24      51.233  -9.163  20.186  1.00 99.06           C  
ATOM    175  N   ASN A  25      44.730 -10.522  17.309  1.00124.56           N  
ATOM    176  CA  ASN A  25      44.557  -9.829  16.069  1.00124.56           C  
ATOM    177  C   ASN A  25      43.305  -9.018  16.159  1.00124.56           C  
ATOM    178  O   ASN A  25      42.380  -9.184  15.365  1.00124.56           O  
ATOM    179  CB  ASN A  25      44.411 -10.775  14.864  1.00124.56           C  
ATOM    180  CG  ASN A  25      45.752 -11.457  14.629  1.00124.56           C  
ATOM    181  ND2 ASN A  25      45.774 -12.812  14.746  1.00124.56           N  
ATOM    182  OD1 ASN A  25      46.757 -10.803  14.352  1.00124.56           O  
ATOM    183  N   PHE A  26      43.280  -8.069  17.112  1.00118.93           N  
ATOM    184  CA  PHE A  26      42.148  -7.217  17.338  1.00118.93           C  
ATOM    185  C   PHE A  26      41.930  -6.381  16.112  1.00118.93           C  
ATOM    186  O   PHE A  26      42.834  -5.675  15.669  1.00118.93           O  
ATOM    187  CB  PHE A  26      42.408  -6.342  18.580  1.00118.93           C  
ATOM    188  CG  PHE A  26      41.494  -5.175  18.665  1.00118.93           C  
ATOM    189  CD1 PHE A  26      40.138  -5.328  18.827  1.00118.93           C  
ATOM    190  CD2 PHE A  26      42.031  -3.909  18.630  1.00118.93           C  
ATOM    191  CE1 PHE A  26      39.328  -4.221  18.916  1.00118.93           C  
ATOM    192  CE2 PHE A  26      41.229  -2.800  18.721  1.00118.93           C  
ATOM    193  CZ  PHE A  26      39.873  -2.960  18.862  1.00118.93           C  
ATOM    194  N   PRO A  27      40.759  -6.482  15.516  1.00121.55           N  
ATOM    195  CA  PRO A  27      40.430  -5.695  14.356  1.00121.55           C  
ATOM    196  C   PRO A  27      40.270  -4.259  14.740  1.00121.55           C  
ATOM    197  O   PRO A  27      39.142  -3.785  14.880  1.00121.55           O  
ATOM    198  CB  PRO A  27      39.175  -6.332  13.754  1.00121.55           C  
ATOM    199  CG  PRO A  27      38.629  -7.241  14.873  1.00121.55           C  
ATOM    200  CD  PRO A  27      39.880  -7.625  15.679  1.00121.55           C  
ATOM    201  N   ILE A  28      41.392  -3.535  14.833  1.00133.93           N  
ATOM    202  CA  ILE A  28      41.405  -2.169  15.262  1.00133.93           C  
ATOM    203  C   ILE A  28      40.794  -1.283  14.221  1.00133.93           C  
ATOM    204  O   ILE A  28      40.080  -0.333  14.542  1.00133.93           O  
ATOM    205  CB  ILE A  28      42.805  -1.704  15.576  1.00133.93           C  
ATOM    206  CG1 ILE A  28      42.815  -0.407  16.405  1.00133.93           C  
ATOM    207  CG2 ILE A  28      43.577  -1.604  14.251  1.00133.93           C  
ATOM    208  CD1 ILE A  28      42.299   0.823  15.668  1.00133.93           C  
ATOM    209  N   PHE A  29      41.073  -1.575  12.938  1.00134.15           N  
ATOM    210  CA  PHE A  29      40.628  -0.755  11.849  1.00134.15           C  
ATOM    211  C   PHE A  29      39.138  -0.769  11.774  1.00134.15           C  
ATOM    212  O   PHE A  29      38.528   0.247  11.450  1.00134.15           O  
ATOM    213  CB  PHE A  29      41.214  -1.192  10.496  1.00134.15           C  
ATOM    214  CG  PHE A  29      42.685  -0.970  10.610  1.00134.15           C  
ATOM    215  CD1 PHE A  29      43.220   0.279  10.390  1.00134.15           C  
ATOM    216  CD2 PHE A  29      43.527  -2.001  10.965  1.00134.15           C  
ATOM    217  CE1 PHE A  29      44.573   0.493  10.506  1.00134.15           C  
ATOM    218  CE2 PHE A  29      44.881  -1.793  11.081  1.00134.15           C  
ATOM    219  CZ  PHE A  29      45.407  -0.545  10.849  1.00134.15           C  
ATOM    220  N   GLU A  30      38.507  -1.923  12.050  1.00 31.01           N  
ATOM    221  CA  GLU A  30      37.076  -1.972  11.983  1.00 31.01           C  
ATOM    222  C   GLU A  30      36.529  -1.028  13.006  1.00 31.01           C  
ATOM    223  O   GLU A  30      35.545  -0.337  12.747  1.00 31.01           O  
ATOM    224  CB  GLU A  30      36.496  -3.368  12.262  1.00 31.01           C  
ATOM    225  CG  GLU A  30      36.780  -4.372  11.144  1.00 31.01           C  
ATOM    226  CD  GLU A  30      36.159  -5.704  11.537  1.00 31.01           C  
ATOM    227  OE1 GLU A  30      35.464  -5.748  12.587  1.00 31.01           O  
ATOM    228  OE2 GLU A  30      36.369  -6.698  10.790  1.00 31.01           O1-
ATOM    229  N   LEU A  31      37.157  -0.953  14.197  1.00118.85           N  
ATOM    230  CA  LEU A  31      36.648  -0.053  15.193  1.00118.85           C  
ATOM    231  C   LEU A  31      36.686   1.328  14.645  1.00118.85           C  
ATOM    232  O   LEU A  31      35.727   2.083  14.793  1.00118.85           O  
ATOM    233  CB  LEU A  31      37.495   0.078  16.465  1.00118.85           C  
ATOM    234  CG  LEU A  31      37.316  -1.033  17.494  1.00118.85           C  
ATOM    235  CD1 LEU A  31      37.728  -2.394  16.924  1.00118.85           C  
ATOM    236  CD2 LEU A  31      38.032  -0.656  18.802  1.00118.85           C  
ATOM    237  N   VAL A  32      37.800   1.690  13.990  1.00 37.43           N  
ATOM    238  CA  VAL A  32      37.939   3.030  13.503  1.00 37.43           C  
ATOM    239  C   VAL A  32      36.811   3.296  12.562  1.00 37.43           C  
ATOM    240  O   VAL A  32      36.157   4.335  12.635  1.00 37.43           O  
ATOM    241  CB  VAL A  32      39.225   3.243  12.752  1.00 37.43           C  
ATOM    242  CG1 VAL A  32      39.215   4.654  12.142  1.00 37.43           C  
ATOM    243  CG2 VAL A  32      40.403   2.995  13.710  1.00 37.43           C  
ATOM    244  N   GLU A  33      36.542   2.335  11.664  1.00 31.26           N  
ATOM    245  CA  GLU A  33      35.504   2.484  10.689  1.00 31.26           C  
ATOM    246  C   GLU A  33      34.191   2.580  11.401  1.00 31.26           C  
ATOM    247  O   GLU A  33      33.335   3.389  11.043  1.00 31.26           O  
ATOM    248  CB  GLU A  33      35.451   1.277   9.737  1.00 31.26           C  
ATOM    249  CG  GLU A  33      34.428   1.400   8.609  1.00 31.26           C  
ATOM    250  CD  GLU A  33      34.523   0.123   7.784  1.00 31.26           C  
ATOM    251  OE1 GLU A  33      34.663  -0.968   8.399  1.00 31.26           O  
ATOM    252  OE2 GLU A  33      34.468   0.224   6.530  1.00 31.26           O1-
ATOM    253  N   LYS A  34      34.009   1.760  12.453  1.00 35.65           N  
ATOM    254  CA  LYS A  34      32.768   1.703  13.169  1.00 35.65           C  
ATOM    255  C   LYS A  34      32.477   3.035  13.784  1.00 35.65           C  
ATOM    256  O   LYS A  34      31.361   3.540  13.669  1.00 35.65           O  
ATOM    257  CB  LYS A  34      32.802   0.655  14.294  1.00 35.65           C  
ATOM    258  CG  LYS A  34      32.970  -0.772  13.767  1.00 35.65           C  
ATOM    259  CD  LYS A  34      33.374  -1.788  14.836  1.00 35.65           C  
ATOM    260  CE  LYS A  34      33.537  -3.209  14.289  1.00 35.65           C  
ATOM    261  NZ  LYS A  34      33.954  -4.126  15.374  1.00 35.65           N1+
ATOM    262  N   MET A  35      33.473   3.649  14.451  1.00152.03           N  
ATOM    263  CA  MET A  35      33.253   4.908  15.101  1.00152.03           C  
ATOM    264  C   MET A  35      33.006   6.027  14.121  1.00152.03           C  
ATOM    265  O   MET A  35      32.225   6.933  14.401  1.00152.03           O  
ATOM    266  CB  MET A  35      34.278   5.213  16.208  1.00152.03           C  
ATOM    267  CG  MET A  35      35.631   4.527  16.034  1.00152.03           C  
ATOM    268  SD  MET A  35      36.411   4.121  17.625  1.00152.03           S  
ATOM    269  CE  MET A  35      36.576   5.846  18.169  1.00152.03           C  
ATOM    270  N   GLY A  36      33.641   6.027  12.937  1.00 33.85           N  
ATOM    271  CA  GLY A  36      33.291   7.055  11.990  1.00 33.85           C  
ATOM    272  C   GLY A  36      33.781   8.391  12.457  1.00 33.85           C  
ATOM    273  O   GLY A  36      34.983   8.622  12.558  1.00 33.85           O  
ATOM    274  N   GLU A  37      32.837   9.323  12.706  1.00 81.12           N  
ATOM    275  CA  GLU A  37      33.126  10.681  13.082  1.00 81.12           C  
ATOM    276  C   GLU A  37      33.813  10.741  14.413  1.00 81.12           C  
ATOM    277  O   GLU A  37      34.692  11.580  14.608  1.00 81.12           O  
ATOM    278  CB  GLU A  37      31.864  11.555  13.177  1.00 81.12           C  
ATOM    279  CG  GLU A  37      31.228  11.860  11.819  1.00 81.12           C  
ATOM    280  CD  GLU A  37      32.081  12.918  11.131  1.00 81.12           C  
ATOM    281  OE1 GLU A  37      33.090  13.356  11.745  1.00 81.12           O  
ATOM    282  OE2 GLU A  37      31.733  13.303   9.983  1.00 81.12           O1-
ATOM    283  N   LYS A  38      33.393   9.890  15.374  1.00200.06           N  
ATOM    284  CA  LYS A  38      33.965   9.862  16.695  1.00200.06           C  
ATOM    285  C   LYS A  38      35.315   9.207  16.711  1.00200.06           C  
ATOM    286  O   LYS A  38      35.961   9.148  17.753  1.00200.06           O  
ATOM    287  CB  LYS A  38      33.121   9.276  17.854  1.00200.06           C  
ATOM    288  CG  LYS A  38      32.752   7.794  17.813  1.00200.06           C  
ATOM    289  CD  LYS A  38      31.519   7.475  16.976  1.00200.06           C  
ATOM    290  CE  LYS A  38      31.190   5.981  16.941  1.00200.06           C  
ATOM    291  NZ  LYS A  38      30.942   5.487  18.314  1.00200.06           N1+
ATOM    292  N   SER A  39      35.761   8.646  15.577  1.00107.77           N  
ATOM    293  CA  SER A  39      36.974   7.876  15.499  1.00107.77           C  
ATOM    294  C   SER A  39      38.163   8.618  16.064  1.00107.77           C  
ATOM    295  O   SER A  39      39.196   8.014  16.341  1.00107.77           O  
ATOM    296  CB  SER A  39      37.315   7.508  14.050  1.00107.77           C  
ATOM    297  OG  SER A  39      38.512   6.751  14.019  1.00107.77           O  
ATOM    298  N   GLY A  40      38.082   9.943  16.236  1.00 66.90           N  
ATOM    299  CA  GLY A  40      39.171  10.716  16.778  1.00 66.90           C  
ATOM    300  C   GLY A  40      39.432  10.328  18.210  1.00 66.90           C  
ATOM    301  O   GLY A  40      40.513  10.572  18.742  1.00 66.90           O  
ATOM    302  N   ARG A  41      38.379   9.847  18.888  1.00181.66           N  
ATOM    303  CA  ARG A  41      38.289   9.435  20.265  1.00181.66           C  
ATOM    304  C   ARG A  41      38.861   8.072  20.556  1.00181.66           C  
ATOM    305  O   ARG A  41      38.828   7.656  21.711  1.00181.66           O  
ATOM    306  CB  ARG A  41      36.859   9.483  20.812  1.00181.66           C  
ATOM    307  CG  ARG A  41      36.335  10.916  20.887  1.00181.66           C  
ATOM    308  CD  ARG A  41      35.086  11.062  21.753  1.00181.66           C  
ATOM    309  NE  ARG A  41      35.475  10.702  23.146  1.00181.66           N  
ATOM    310  CZ  ARG A  41      34.768  11.191  24.205  1.00181.66           C  
ATOM    311  NH1 ARG A  41      33.724  12.044  23.996  1.00181.66           N1+
ATOM    312  NH2 ARG A  41      35.106  10.826  25.476  1.00181.66           N  
ATOM    313  N   ILE A  42      39.329   7.295  19.557  1.00189.42           N  
ATOM    314  CA  ILE A  42      39.722   5.930  19.822  1.00189.42           C  
ATOM    315  C   ILE A  42      40.676   5.766  20.969  1.00189.42           C  
ATOM    316  O   ILE A  42      40.478   4.870  21.788  1.00189.42           O  
ATOM    317  CB  ILE A  42      40.462   5.229  18.699  1.00189.42           C  
ATOM    318  CG1 ILE A  42      39.569   4.469  17.711  1.00189.42           C  
ATOM    319  CG2 ILE A  42      41.558   4.365  19.323  1.00189.42           C  
ATOM    320  CD1 ILE A  42      39.032   5.297  16.560  1.00189.42           C  
ATOM    321  N   LEU A  43      41.742   6.575  21.071  1.00 59.48           N  
ATOM    322  CA  LEU A  43      42.716   6.308  22.096  1.00 59.48           C  
ATOM    323  C   LEU A  43      42.121   6.478  23.461  1.00 59.48           C  
ATOM    324  O   LEU A  43      42.365   5.680  24.365  1.00 59.48           O  
ATOM    325  CB  LEU A  43      43.954   7.213  21.985  1.00 59.48           C  
ATOM    326  CG  LEU A  43      45.032   6.919  23.043  1.00 59.48           C  
ATOM    327  CD1 LEU A  43      45.578   5.488  22.902  1.00 59.48           C  
ATOM    328  CD2 LEU A  43      46.145   7.980  23.008  1.00 59.48           C  
ATOM    329  N   SER A  44      41.326   7.540  23.650  1.00 89.92           N  
ATOM    330  CA  SER A  44      40.705   7.844  24.903  1.00 89.92           C  
ATOM    331  C   SER A  44      39.735   6.761  25.259  1.00 89.92           C  
ATOM    332  O   SER A  44      39.673   6.323  26.407  1.00 89.92           O  
ATOM    333  CB  SER A  44      39.916   9.155  24.792  1.00 89.92           C  
ATOM    334  OG  SER A  44      39.108   9.338  25.936  1.00 89.92           O  
ATOM    335  N   GLN A  45      38.942   6.306  24.272  1.00 46.63           N  
ATOM    336  CA  GLN A  45      37.933   5.321  24.527  1.00 46.63           C  
ATOM    337  C   GLN A  45      38.563   4.021  24.914  1.00 46.63           C  
ATOM    338  O   GLN A  45      38.114   3.370  25.857  1.00 46.63           O  
ATOM    339  CB  GLN A  45      37.024   5.077  23.312  1.00 46.63           C  
ATOM    340  CG  GLN A  45      36.214   6.319  22.934  1.00 46.63           C  
ATOM    341  CD  GLN A  45      35.351   6.691  24.133  1.00 46.63           C  
ATOM    342  NE2 GLN A  45      35.468   7.965  24.596  1.00 46.63           N  
ATOM    343  OE1 GLN A  45      34.599   5.867  24.651  1.00 46.63           O  
ATOM    344  N   VAL A  46      39.631   3.608  24.205  1.00126.38           N  
ATOM    345  CA  VAL A  46      40.259   2.356  24.515  1.00126.38           C  
ATOM    346  C   VAL A  46      40.848   2.435  25.885  1.00126.38           C  
ATOM    347  O   VAL A  46      40.812   1.465  26.636  1.00126.38           O  
ATOM    348  CB  VAL A  46      41.372   1.959  23.580  1.00126.38           C  
ATOM    349  CG1 VAL A  46      40.788   1.671  22.193  1.00126.38           C  
ATOM    350  CG2 VAL A  46      42.438   3.059  23.561  1.00126.38           C  
ATOM    351  N   MET A  47      41.421   3.591  26.258  1.00 52.44           N  
ATOM    352  CA  MET A  47      42.053   3.697  27.540  1.00 52.44           C  
ATOM    353  C   MET A  47      41.046   3.482  28.624  1.00 52.44           C  
ATOM    354  O   MET A  47      41.300   2.740  29.572  1.00 52.44           O  
ATOM    355  CB  MET A  47      42.702   5.074  27.768  1.00 52.44           C  
ATOM    356  CG  MET A  47      43.995   5.284  26.978  1.00 52.44           C  
ATOM    357  SD  MET A  47      45.454   4.470  27.696  1.00 52.44           S  
ATOM    358  CE  MET A  47      44.857   2.772  27.460  1.00 52.44           C  
ATOM    359  N   TYR A  48      39.856   4.095  28.502  1.00 45.99           N  
ATOM    360  CA  TYR A  48      38.883   3.980  29.548  1.00 45.99           C  
ATOM    361  C   TYR A  48      38.493   2.539  29.688  1.00 45.99           C  
ATOM    362  O   TYR A  48      38.405   2.022  30.800  1.00 45.99           O  
ATOM    363  CB  TYR A  48      37.603   4.788  29.276  1.00 45.99           C  
ATOM    364  CG  TYR A  48      36.721   4.607  30.464  1.00 45.99           C  
ATOM    365  CD1 TYR A  48      36.904   5.382  31.587  1.00 45.99           C  
ATOM    366  CD2 TYR A  48      35.716   3.668  30.460  1.00 45.99           C  
ATOM    367  CE1 TYR A  48      36.100   5.223  32.690  1.00 45.99           C  
ATOM    368  CE2 TYR A  48      34.906   3.506  31.560  1.00 45.99           C  
ATOM    369  CZ  TYR A  48      35.098   4.283  32.676  1.00 45.99           C  
ATOM    370  OH  TYR A  48      34.269   4.119  33.806  1.00 45.99           O  
ATOM    371  N   THR A  49      38.266   1.846  28.557  1.00124.00           N  
ATOM    372  CA  THR A  49      37.816   0.485  28.609  1.00124.00           C  
ATOM    373  C   THR A  49      38.853  -0.384  29.264  1.00124.00           C  
ATOM    374  O   THR A  49      38.513  -1.237  30.082  1.00124.00           O  
ATOM    375  CB  THR A  49      37.485  -0.090  27.255  1.00124.00           C  
ATOM    376  CG2 THR A  49      38.768  -0.355  26.460  1.00124.00           C  
ATOM    377  OG1 THR A  49      36.781  -1.309  27.407  1.00124.00           O  
ATOM    378  N   LEU A  50      40.147  -0.213  28.918  1.00129.07           N  
ATOM    379  CA  LEU A  50      41.167  -1.045  29.495  1.00129.07           C  
ATOM    380  C   LEU A  50      41.387  -0.769  30.949  1.00129.07           C  
ATOM    381  O   LEU A  50      41.569  -1.693  31.739  1.00129.07           O  
ATOM    382  CB  LEU A  50      42.539  -0.988  28.798  1.00129.07           C  
ATOM    383  CG  LEU A  50      42.597  -1.756  27.463  1.00129.07           C  
ATOM    384  CD1 LEU A  50      41.896  -1.023  26.322  1.00129.07           C  
ATOM    385  CD2 LEU A  50      44.031  -2.141  27.107  1.00129.07           C  
ATOM    386  N   PHE A  51      41.374   0.510  31.358  1.00 89.97           N  
ATOM    387  CA  PHE A  51      41.608   0.825  32.739  1.00 89.97           C  
ATOM    388  C   PHE A  51      40.535   0.176  33.552  1.00 89.97           C  
ATOM    389  O   PHE A  51      40.767  -0.204  34.699  1.00 89.97           O  
ATOM    390  CB  PHE A  51      41.620   2.340  33.025  1.00 89.97           C  
ATOM    391  CG  PHE A  51      43.003   2.836  32.769  1.00 89.97           C  
ATOM    392  CD1 PHE A  51      43.552   2.835  31.507  1.00 89.97           C  
ATOM    393  CD2 PHE A  51      43.752   3.330  33.814  1.00 89.97           C  
ATOM    394  CE1 PHE A  51      44.832   3.300  31.300  1.00 89.97           C  
ATOM    395  CE2 PHE A  51      45.029   3.797  33.614  1.00 89.97           C  
ATOM    396  CZ  PHE A  51      45.574   3.780  32.353  1.00 89.97           C  
ATOM    397  N   GLN A  52      39.309   0.112  33.003  1.00 60.03           N  
ATOM    398  CA  GLN A  52      38.204  -0.529  33.657  1.00 60.03           C  
ATOM    399  C   GLN A  52      38.387  -2.025  33.681  1.00 60.03           C  
ATOM    400  O   GLN A  52      38.017  -2.683  34.651  1.00 60.03           O  
ATOM    401  CB  GLN A  52      36.854  -0.236  32.986  1.00 60.03           C  
ATOM    402  CG  GLN A  52      35.677  -0.873  33.726  1.00 60.03           C  
ATOM    403  CD  GLN A  52      35.626  -0.254  35.116  1.00 60.03           C  
ATOM    404  NE2 GLN A  52      35.472  -1.117  36.157  1.00 60.03           N  
ATOM    405  OE1 GLN A  52      35.732   0.961  35.274  1.00 60.03           O  
ATOM    406  N   ASP A  53      38.932  -2.612  32.597  1.00 93.68           N  
ATOM    407  CA  ASP A  53      39.113  -4.040  32.517  1.00 93.68           C  
ATOM    408  C   ASP A  53      40.062  -4.484  33.588  1.00 93.68           C  
ATOM    409  O   ASP A  53      39.834  -5.486  34.266  1.00 93.68           O  
ATOM    410  CB  ASP A  53      39.737  -4.459  31.171  1.00 93.68           C  
ATOM    411  CG  ASP A  53      40.076  -5.945  31.204  1.00 93.68           C  
ATOM    412  OD1 ASP A  53      39.144  -6.777  31.356  1.00 93.68           O  
ATOM    413  OD2 ASP A  53      41.287  -6.264  31.063  1.00 93.68           O1-
ATOM    414  N   THR A  54      41.176  -3.744  33.727  1.00 83.62           N  
ATOM    415  CA  THR A  54      42.228  -3.984  34.675  1.00 83.62           C  
ATOM    416  C   THR A  54      41.805  -3.597  36.062  1.00 83.62           C  
ATOM    417  O   THR A  54      42.370  -4.072  37.045  1.00 83.62           O  
ATOM    418  CB  THR A  54      43.487  -3.245  34.328  1.00 83.62           C  
ATOM    419  CG2 THR A  54      43.936  -3.687  32.923  1.00 83.62           C  
ATOM    420  OG1 THR A  54      43.260  -1.844  34.347  1.00 83.62           O  
ATOM    421  N   GLY A  55      40.845  -2.669  36.197  1.00 33.74           N  
ATOM    422  CA  GLY A  55      40.425  -2.290  37.517  1.00 33.74           C  
ATOM    423  C   GLY A  55      41.309  -1.180  37.999  1.00 33.74           C  
ATOM    424  O   GLY A  55      41.347  -0.878  39.187  1.00 33.74           O  
ATOM    425  N   LEU A  56      42.046  -0.537  37.084  1.00 75.42           N  
ATOM    426  CA  LEU A  56      42.945   0.511  37.459  1.00 75.42           C  
ATOM    427  C   LEU A  56      42.197   1.684  38.018  1.00 75.42           C  
ATOM    428  O   LEU A  56      42.679   2.337  38.943  1.00 75.42           O  
ATOM    429  CB  LEU A  56      43.827   0.980  36.290  1.00 75.42           C  
ATOM    430  CG  LEU A  56      44.838  -0.098  35.844  1.00 75.42           C  
ATOM    431  CD1 LEU A  56      45.711   0.390  34.676  1.00 75.42           C  
ATOM    432  CD2 LEU A  56      45.676  -0.597  37.034  1.00 75.42           C  
ATOM    433  N   LEU A  57      41.009   2.011  37.481  1.00100.88           N  
ATOM    434  CA  LEU A  57      40.325   3.164  37.993  1.00100.88           C  
ATOM    435  C   LEU A  57      39.964   2.926  39.425  1.00100.88           C  
ATOM    436  O   LEU A  57      40.058   3.832  40.252  1.00100.88           O  
ATOM    437  CB  LEU A  57      39.049   3.544  37.224  1.00100.88           C  
ATOM    438  CG  LEU A  57      39.316   3.803  35.730  1.00100.88           C  
ATOM    439  CD1 LEU A  57      39.334   2.492  34.931  1.00100.88           C  
ATOM    440  CD2 LEU A  57      38.398   4.885  35.153  1.00100.88           C  
ATOM    441  N   GLU A  58      39.517   1.701  39.757  1.00 94.29           N  
ATOM    442  CA  GLU A  58      39.138   1.404  41.108  1.00 94.29           C  
ATOM    443  C   GLU A  58      40.341   1.394  42.005  1.00 94.29           C  
ATOM    444  O   GLU A  58      40.297   1.935  43.110  1.00 94.29           O  
ATOM    445  CB  GLU A  58      38.375   0.071  41.248  1.00 94.29           C  
ATOM    446  CG  GLU A  58      39.144  -1.165  40.784  1.00 94.29           C  
ATOM    447  CD  GLU A  58      38.191  -2.351  40.802  1.00 94.29           C  
ATOM    448  OE1 GLU A  58      37.506  -2.543  41.842  1.00 94.29           O  
ATOM    449  OE2 GLU A  58      38.128  -3.077  39.774  1.00 94.29           O1-
ATOM    450  N   ILE A  59      41.468   0.824  41.540  1.00 83.71           N  
ATOM    451  CA  ILE A  59      42.608   0.677  42.397  1.00 83.71           C  
ATOM    452  C   ILE A  59      43.067   2.023  42.861  1.00 83.71           C  
ATOM    453  O   ILE A  59      43.256   2.255  44.053  1.00 83.71           O  
ATOM    454  CB  ILE A  59      43.798   0.122  41.669  1.00 83.71           C  
ATOM    455  CG1 ILE A  59      43.476  -1.219  40.999  1.00 83.71           C  
ATOM    456  CG2 ILE A  59      44.966   0.047  42.666  1.00 83.71           C  
ATOM    457  CD1 ILE A  59      44.534  -1.640  39.978  1.00 83.71           C  
ATOM    458  N   PHE A  60      43.283   2.924  41.891  1.00131.81           N  
ATOM    459  CA  PHE A  60      43.758   4.270  42.039  1.00131.81           C  
ATOM    460  C   PHE A  60      42.681   5.233  42.442  1.00131.81           C  
ATOM    461  O   PHE A  60      42.979   6.355  42.847  1.00131.81           O  
ATOM    462  CB  PHE A  60      44.514   4.770  40.799  1.00131.81           C  
ATOM    463  CG  PHE A  60      45.751   3.936  40.782  1.00131.81           C  
ATOM    464  CD1 PHE A  60      45.769   2.718  40.140  1.00131.81           C  
ATOM    465  CD2 PHE A  60      46.887   4.359  41.431  1.00131.81           C  
ATOM    466  CE1 PHE A  60      46.907   1.944  40.133  1.00131.81           C  
ATOM    467  CE2 PHE A  60      48.027   3.589  41.428  1.00131.81           C  
ATOM    468  CZ  PHE A  60      48.040   2.379  40.776  1.00131.81           C  
ATOM    469  N   LYS A  61      41.396   4.869  42.277  1.00114.66           N  
ATOM    470  CA  LYS A  61      40.364   5.816  42.596  1.00114.66           C  
ATOM    471  C   LYS A  61      40.557   6.990  41.694  1.00114.66           C  
ATOM    472  O   LYS A  61      40.543   8.144  42.117  1.00114.66           O  
ATOM    473  CB  LYS A  61      40.405   6.283  44.060  1.00114.66           C  
ATOM    474  CG  LYS A  61      40.049   5.167  45.043  1.00114.66           C  
ATOM    475  CD  LYS A  61      40.440   5.469  46.489  1.00114.66           C  
ATOM    476  CE  LYS A  61      41.907   5.164  46.800  1.00114.66           C  
ATOM    477  NZ  LYS A  61      42.785   6.134  46.109  1.00114.66           N1+
ATOM    478  N   ILE A  62      40.745   6.694  40.394  1.00 68.50           N  
ATOM    479  CA  ILE A  62      40.960   7.711  39.407  1.00 68.50           C  
ATOM    480  C   ILE A  62      39.635   8.295  39.026  1.00 68.50           C  
ATOM    481  O   ILE A  62      38.678   7.583  38.725  1.00 68.50           O  
ATOM    482  CB  ILE A  62      41.593   7.173  38.156  1.00 68.50           C  
ATOM    483  CG1 ILE A  62      42.982   6.593  38.468  1.00 68.50           C  
ATOM    484  CG2 ILE A  62      41.611   8.289  37.100  1.00 68.50           C  
ATOM    485  CD1 ILE A  62      43.562   5.752  37.332  1.00 68.50           C  
ATOM    486  N   PRO A  63      39.549   9.597  39.058  1.00 85.38           N  
ATOM    487  CA  PRO A  63      38.339  10.262  38.668  1.00 85.38           C  
ATOM    488  C   PRO A  63      38.167  10.159  37.189  1.00 85.38           C  
ATOM    489  O   PRO A  63      39.122  10.405  36.450  1.00 85.38           O  
ATOM    490  CB  PRO A  63      38.438  11.690  39.207  1.00 85.38           C  
ATOM    491  CG  PRO A  63      39.919  11.853  39.605  1.00 85.38           C  
ATOM    492  CD  PRO A  63      40.370  10.418  39.929  1.00 85.38           C  
ATOM    493  N   THR A  64      36.946   9.830  36.736  1.00 42.25           N  
ATOM    494  CA  THR A  64      36.691   9.642  35.339  1.00 42.25           C  
ATOM    495  C   THR A  64      36.860  10.922  34.578  1.00 42.25           C  
ATOM    496  O   THR A  64      37.471  10.931  33.510  1.00 42.25           O  
ATOM    497  CB  THR A  64      35.302   9.141  35.068  1.00 42.25           C  
ATOM    498  CG2 THR A  64      35.126   8.976  33.550  1.00 42.25           C  
ATOM    499  OG1 THR A  64      35.094   7.898  35.723  1.00 42.25           O  
ATOM    500  N   GLN A  65      36.346  12.049  35.105  1.00109.21           N  
ATOM    501  CA  GLN A  65      36.352  13.243  34.306  1.00109.21           C  
ATOM    502  C   GLN A  65      37.752  13.690  33.989  1.00109.21           C  
ATOM    503  O   GLN A  65      38.048  14.017  32.842  1.00109.21           O  
ATOM    504  CB  GLN A  65      35.586  14.415  34.950  1.00109.21           C  
ATOM    505  CG  GLN A  65      36.262  15.042  36.165  1.00109.21           C  
ATOM    506  CD  GLN A  65      37.094  16.199  35.641  1.00109.21           C  
ATOM    507  NE2 GLN A  65      36.675  16.757  34.473  1.00109.21           N  
ATOM    508  OE1 GLN A  65      38.084  16.600  36.250  1.00109.21           O  
ATOM    509  N   GLN A  66      38.661  13.704  34.984  1.00 81.41           N  
ATOM    510  CA  GLN A  66      40.011  14.154  34.759  1.00 81.41           C  
ATOM    511  C   GLN A  66      40.705  13.182  33.863  1.00 81.41           C  
ATOM    512  O   GLN A  66      41.557  13.559  33.060  1.00 81.41           O  
ATOM    513  CB  GLN A  66      40.854  14.260  36.045  1.00 81.41           C  
ATOM    514  CG  GLN A  66      40.431  15.386  36.993  1.00 81.41           C  
ATOM    515  CD  GLN A  66      39.366  14.867  37.951  1.00 81.41           C  
ATOM    516  NE2 GLN A  66      39.490  15.243  39.252  1.00 81.41           N  
ATOM    517  OE1 GLN A  66      38.452  14.144  37.560  1.00 81.41           O  
ATOM    518  N   PHE A  67      40.378  11.886  34.009  1.00 58.36           N  
ATOM    519  CA  PHE A  67      41.005  10.855  33.239  1.00 58.36           C  
ATOM    520  C   PHE A  67      40.712  11.098  31.790  1.00 58.36           C  
ATOM    521  O   PHE A  67      41.611  11.113  30.951  1.00 58.36           O  
ATOM    522  CB  PHE A  67      40.427   9.481  33.631  1.00 58.36           C  
ATOM    523  CG  PHE A  67      41.115   8.380  32.903  1.00 58.36           C  
ATOM    524  CD1 PHE A  67      42.272   7.829  33.405  1.00 58.36           C  
ATOM    525  CD2 PHE A  67      40.593   7.886  31.730  1.00 58.36           C  
ATOM    526  CE1 PHE A  67      42.904   6.806  32.740  1.00 58.36           C  
ATOM    527  CE2 PHE A  67      41.221   6.862  31.061  1.00 58.36           C  
ATOM    528  CZ  PHE A  67      42.378   6.321  31.566  1.00 58.36           C  
ATOM    529  N   MET A  68      39.426  11.320  31.468  1.00 46.61           N  
ATOM    530  CA  MET A  68      39.002  11.518  30.113  1.00 46.61           C  
ATOM    531  C   MET A  68      39.571  12.795  29.580  1.00 46.61           C  
ATOM    532  O   MET A  68      39.963  12.866  28.416  1.00 46.61           O  
ATOM    533  CB  MET A  68      37.471  11.584  29.983  1.00 46.61           C  
ATOM    534  CG  MET A  68      36.780  10.289  30.416  1.00 46.61           C  
ATOM    535  SD  MET A  68      37.174   8.833  29.398  1.00 46.61           S  
ATOM    536  CE  MET A  68      36.038   9.257  28.047  1.00 46.61           C  
ATOM    537  N   ASN A  69      39.644  13.844  30.419  1.00 50.17           N  
ATOM    538  CA  ASN A  69      40.088  15.119  29.935  1.00 50.17           C  
ATOM    539  C   ASN A  69      41.476  14.990  29.383  1.00 50.17           C  
ATOM    540  O   ASN A  69      41.754  15.447  28.276  1.00 50.17           O  
ATOM    541  CB  ASN A  69      40.169  16.185  31.043  1.00 50.17           C  
ATOM    542  CG  ASN A  69      38.772  16.465  31.583  1.00 50.17           C  
ATOM    543  ND2 ASN A  69      38.700  17.312  32.642  1.00 50.17           N  
ATOM    544  OD1 ASN A  69      37.774  15.954  31.075  1.00 50.17           O  
ATOM    545  N   TYR A  70      42.384  14.348  30.140  1.00 59.98           N  
ATOM    546  CA  TYR A  70      43.758  14.267  29.730  1.00 59.98           C  
ATOM    547  C   TYR A  70      43.913  13.461  28.479  1.00 59.98           C  
ATOM    548  O   TYR A  70      44.525  13.908  27.511  1.00 59.98           O  
ATOM    549  CB  TYR A  70      44.648  13.626  30.812  1.00 59.98           C  
ATOM    550  CG  TYR A  70      46.043  13.570  30.292  1.00 59.98           C  
ATOM    551  CD1 TYR A  70      46.823  14.703  30.250  1.00 59.98           C  
ATOM    552  CD2 TYR A  70      46.576  12.378  29.860  1.00 59.98           C  
ATOM    553  CE1 TYR A  70      48.112  14.650  29.772  1.00 59.98           C  
ATOM    554  CE2 TYR A  70      47.864  12.318  29.381  1.00 59.98           C  
ATOM    555  CZ  TYR A  70      48.633  13.456  29.335  1.00 59.98           C  
ATOM    556  OH  TYR A  70      49.954  13.398  28.845  1.00 59.98           O  
ATOM    557  N   PHE A  71      43.319  12.259  28.445  1.00 72.56           N  
ATOM    558  CA  PHE A  71      43.492  11.385  27.323  1.00 72.56           C  
ATOM    559  C   PHE A  71      42.860  11.975  26.106  1.00 72.56           C  
ATOM    560  O   PHE A  71      43.325  11.748  24.990  1.00 72.56           O  
ATOM    561  CB  PHE A  71      42.962   9.967  27.588  1.00 72.56           C  
ATOM    562  CG  PHE A  71      43.920   9.393  28.579  1.00 72.56           C  
ATOM    563  CD1 PHE A  71      45.112   8.851  28.157  1.00 72.56           C  
ATOM    564  CD2 PHE A  71      43.642   9.408  29.928  1.00 72.56           C  
ATOM    565  CE1 PHE A  71      46.008   8.326  29.060  1.00 72.56           C  
ATOM    566  CE2 PHE A  71      44.534   8.885  30.836  1.00 72.56           C  
ATOM    567  CZ  PHE A  71      45.719   8.342  30.404  1.00 72.56           C  
ATOM    568  N   ARG A  72      41.745  12.707  26.279  1.00 71.10           N  
ATOM    569  CA  ARG A  72      41.126  13.319  25.140  1.00 71.10           C  
ATOM    570  C   ARG A  72      42.077  14.335  24.579  1.00 71.10           C  
ATOM    571  O   ARG A  72      42.242  14.440  23.366  1.00 71.10           O  
ATOM    572  CB  ARG A  72      39.817  14.053  25.481  1.00 71.10           C  
ATOM    573  CG  ARG A  72      38.709  13.129  25.990  1.00 71.10           C  
ATOM    574  CD  ARG A  72      37.409  13.863  26.325  1.00 71.10           C  
ATOM    575  NE  ARG A  72      36.545  12.921  27.094  1.00 71.10           N  
ATOM    576  CZ  ARG A  72      35.404  13.382  27.684  1.00 71.10           C  
ATOM    577  NH1 ARG A  72      35.013  14.672  27.486  1.00 71.10           N1+
ATOM    578  NH2 ARG A  72      34.656  12.562  28.479  1.00 71.10           N  
ATOM    579  N   ALA A  73      42.725  15.118  25.464  1.00 32.58           N  
ATOM    580  CA  ALA A  73      43.639  16.152  25.064  1.00 32.58           C  
ATOM    581  C   ALA A  73      44.836  15.554  24.390  1.00 32.58           C  
ATOM    582  O   ALA A  73      45.345  16.096  23.409  1.00 32.58           O  
ATOM    583  CB  ALA A  73      44.147  16.983  26.254  1.00 32.58           C  
ATOM    584  N   LEU A  74      45.323  14.420  24.917  1.00 51.56           N  
ATOM    585  CA  LEU A  74      46.503  13.773  24.417  1.00 51.56           C  
ATOM    586  C   LEU A  74      46.262  13.315  23.007  1.00 51.56           C  
ATOM    587  O   LEU A  74      47.119  13.474  22.139  1.00 51.56           O  
ATOM    588  CB  LEU A  74      46.878  12.544  25.265  1.00 51.56           C  
ATOM    589  CG  LEU A  74      48.161  11.824  24.817  1.00 51.56           C  
ATOM    590  CD1 LEU A  74      49.392  12.727  24.998  1.00 51.56           C  
ATOM    591  CD2 LEU A  74      48.314  10.469  25.526  1.00 51.56           C  
ATOM    592  N   GLU A  75      45.061  12.770  22.735  1.00 61.38           N  
ATOM    593  CA  GLU A  75      44.731  12.192  21.461  1.00 61.38           C  
ATOM    594  C   GLU A  75      44.884  13.220  20.385  1.00 61.38           C  
ATOM    595  O   GLU A  75      45.482  12.964  19.341  1.00 61.38           O  
ATOM    596  CB  GLU A  75      43.268  11.720  21.398  1.00 61.38           C  
ATOM    597  CG  GLU A  75      42.934  10.571  22.352  1.00 61.38           C  
ATOM    598  CD  GLU A  75      41.445  10.282  22.224  1.00 61.38           C  
ATOM    599  OE1 GLU A  75      40.631  11.122  22.695  1.00 61.38           O  
ATOM    600  OE2 GLU A  75      41.101   9.216  21.649  1.00 61.38           O1-
ATOM    601  N   ASN A  76      44.384  14.434  20.651  1.00100.42           N  
ATOM    602  CA  ASN A  76      44.368  15.492  19.689  1.00100.42           C  
ATOM    603  C   ASN A  76      45.779  15.850  19.346  1.00100.42           C  
ATOM    604  O   ASN A  76      46.026  16.516  18.344  1.00100.42           O  
ATOM    605  CB  ASN A  76      43.661  16.755  20.195  1.00100.42           C  
ATOM    606  CG  ASN A  76      43.280  17.539  18.953  1.00100.42           C  
ATOM    607  ND2 ASN A  76      42.572  18.683  19.149  1.00100.42           N  
ATOM    608  OD1 ASN A  76      43.602  17.141  17.835  1.00100.42           O  
ATOM    609  N   GLY A  77      46.723  15.479  20.230  1.00 44.72           N  
ATOM    610  CA  GLY A  77      48.131  15.728  20.090  1.00 44.72           C  
ATOM    611  C   GLY A  77      48.697  14.977  18.919  1.00 44.72           C  
ATOM    612  O   GLY A  77      49.708  15.385  18.351  1.00 44.72           O  
ATOM    613  N   TYR A  78      48.116  13.808  18.583  1.00 64.25           N  
ATOM    614  CA  TYR A  78      48.616  13.022  17.488  1.00 64.25           C  
ATOM    615  C   TYR A  78      48.243  13.648  16.180  1.00 64.25           C  
ATOM    616  O   TYR A  78      47.111  14.078  15.971  1.00 64.25           O  
ATOM    617  CB  TYR A  78      48.118  11.566  17.473  1.00 64.25           C  
ATOM    618  CG  TYR A  78      48.888  10.829  18.511  1.00 64.25           C  
ATOM    619  CD1 TYR A  78      48.506  10.828  19.832  1.00 64.25           C  
ATOM    620  CD2 TYR A  78      50.016  10.133  18.140  1.00 64.25           C  
ATOM    621  CE1 TYR A  78      49.244  10.141  20.769  1.00 64.25           C  
ATOM    622  CE2 TYR A  78      50.756   9.447  19.070  1.00 64.25           C  
ATOM    623  CZ  TYR A  78      50.369   9.449  20.386  1.00 64.25           C  
ATOM    624  OH  TYR A  78      51.134   8.741  21.336  1.00 64.25           O  
ATOM    625  N   ARG A  79      49.228  13.707  15.260  1.00115.60           N  
ATOM    626  CA  ARG A  79      49.076  14.320  13.972  1.00115.60           C  
ATOM    627  C   ARG A  79      48.418  13.362  13.026  1.00115.60           C  
ATOM    628  O   ARG A  79      48.369  12.156  13.268  1.00115.60           O  
ATOM    629  CB  ARG A  79      50.426  14.745  13.370  1.00115.60           C  
ATOM    630  CG  ARG A  79      51.174  15.724  14.280  1.00115.60           C  
ATOM    631  CD  ARG A  79      52.619  16.003  13.864  1.00115.60           C  
ATOM    632  NE  ARG A  79      52.664  17.341  13.213  1.00115.60           N  
ATOM    633  CZ  ARG A  79      53.726  18.167  13.440  1.00115.60           C  
ATOM    634  NH1 ARG A  79      54.725  17.777  14.286  1.00115.60           N1+
ATOM    635  NH2 ARG A  79      53.793  19.382  12.823  1.00115.60           N  
ATOM    636  N   ASP A  80      47.860  13.902  11.922  1.00 46.90           N  
ATOM    637  CA  ASP A  80      47.212  13.080  10.942  1.00 46.90           C  
ATOM    638  C   ASP A  80      48.253  12.677   9.947  1.00 46.90           C  
ATOM    639  O   ASP A  80      48.433  13.324   8.916  1.00 46.90           O  
ATOM    640  CB  ASP A  80      46.097  13.818  10.177  1.00 46.90           C  
ATOM    641  CG  ASP A  80      45.369  12.829   9.275  1.00 46.90           C  
ATOM    642  OD1 ASP A  80      45.822  11.658   9.181  1.00 46.90           O  
ATOM    643  OD2 ASP A  80      44.340  13.235   8.672  1.00 46.90           O1-
ATOM    644  N   ILE A  81      48.969  11.579  10.254  1.00 66.13           N  
ATOM    645  CA  ILE A  81      50.005  11.058   9.413  1.00 66.13           C  
ATOM    646  C   ILE A  81      49.775   9.582   9.315  1.00 66.13           C  
ATOM    647  O   ILE A  81      49.151   8.974  10.181  1.00 66.13           O  
ATOM    648  CB  ILE A  81      51.381  11.300   9.965  1.00 66.13           C  
ATOM    649  CG1 ILE A  81      51.530  10.644  11.347  1.00 66.13           C  
ATOM    650  CG2 ILE A  81      51.639  12.815   9.963  1.00 66.13           C  
ATOM    651  CD1 ILE A  81      52.959  10.681  11.885  1.00 66.13           C  
ATOM    652  N   PRO A  82      50.229   8.995   8.247  1.00103.38           N  
ATOM    653  CA  PRO A  82      50.001   7.599   7.999  1.00103.38           C  
ATOM    654  C   PRO A  82      50.328   6.630   9.115  1.00103.38           C  
ATOM    655  O   PRO A  82      49.489   5.772   9.383  1.00103.38           O  
ATOM    656  CB  PRO A  82      50.813   7.281   6.745  1.00103.38           C  
ATOM    657  CG  PRO A  82      51.985   8.276   6.823  1.00103.38           C  
ATOM    658  CD  PRO A  82      51.379   9.506   7.520  1.00103.38           C  
ATOM    659  N   TYR A  83      51.571   6.620   9.653  1.00126.66           N  
ATOM    660  CA  TYR A  83      51.935   5.663  10.676  1.00126.66           C  
ATOM    661  C   TYR A  83      51.779   6.072  12.121  1.00126.66           C  
ATOM    662  O   TYR A  83      51.088   5.417  12.902  1.00126.66           O  
ATOM    663  CB  TYR A  83      53.388   5.188  10.483  1.00126.66           C  
ATOM    664  CG  TYR A  83      53.610   3.970  11.311  1.00126.66           C  
ATOM    665  CD1 TYR A  83      53.127   2.755  10.884  1.00126.66           C  
ATOM    666  CD2 TYR A  83      54.315   4.031  12.490  1.00126.66           C  
ATOM    667  CE1 TYR A  83      53.325   1.616  11.627  1.00126.66           C  
ATOM    668  CE2 TYR A  83      54.517   2.895  13.239  1.00126.66           C  
ATOM    669  CZ  TYR A  83      54.024   1.685  12.807  1.00126.66           C  
ATOM    670  OH  TYR A  83      54.232   0.520  13.574  1.00126.66           O  
ATOM    671  N   HIS A  84      52.392   7.216  12.505  1.00 94.74           N  
ATOM    672  CA  HIS A  84      52.511   7.538  13.905  1.00 94.74           C  
ATOM    673  C   HIS A  84      51.385   8.424  14.314  1.00 94.74           C  
ATOM    674  O   HIS A  84      51.548   9.630  14.501  1.00 94.74           O  
ATOM    675  CB  HIS A  84      53.841   8.238  14.245  1.00 94.74           C  
ATOM    676  CG  HIS A  84      55.037   7.365  13.980  1.00 94.74           C  
ATOM    677  CD2 HIS A  84      55.637   6.437  14.775  1.00 94.74           C  
ATOM    678  ND1 HIS A  84      55.750   7.365  12.801  1.00 94.74           N  
ATOM    679  CE1 HIS A  84      56.737   6.442  12.940  1.00 94.74           C  
ATOM    680  NE2 HIS A  84      56.708   5.853  14.121  1.00 94.74           N  
ATOM    681  N   ASN A  85      50.215   7.801  14.534  1.00 93.28           N  
ATOM    682  CA  ASN A  85      49.011   8.512  14.841  1.00 93.28           C  
ATOM    683  C   ASN A  85      48.323   7.858  16.001  1.00 93.28           C  
ATOM    684  O   ASN A  85      48.840   6.924  16.611  1.00 93.28           O  
ATOM    685  CB  ASN A  85      48.057   8.539  13.637  1.00 93.28           C  
ATOM    686  CG  ASN A  85      47.920   7.106  13.137  1.00 93.28           C  
ATOM    687  ND2 ASN A  85      47.967   6.932  11.788  1.00 93.28           N  
ATOM    688  OD1 ASN A  85      47.801   6.162  13.916  1.00 93.28           O  
ATOM    689  N   ARG A  86      47.109   8.348  16.321  1.00175.76           N  
ATOM    690  CA  ARG A  86      46.345   7.881  17.441  1.00175.76           C  
ATOM    691  C   ARG A  86      46.055   6.414  17.300  1.00175.76           C  
ATOM    692  O   ARG A  86      46.019   5.705  18.305  1.00175.76           O  
ATOM    693  CB  ARG A  86      45.060   8.699  17.681  1.00175.76           C  
ATOM    694  CG  ARG A  86      44.119   8.821  16.485  1.00175.76           C  
ATOM    695  CD  ARG A  86      43.191  10.035  16.604  1.00175.76           C  
ATOM    696  NE  ARG A  86      44.062  11.245  16.544  1.00175.76           N  
ATOM    697  CZ  ARG A  86      43.629  12.462  16.988  1.00175.76           C  
ATOM    698  NH1 ARG A  86      42.371  12.614  17.495  1.00175.76           N1+
ATOM    699  NH2 ARG A  86      44.467  13.538  16.926  1.00175.76           N  
ATOM    700  N   ILE A  87      45.820   5.908  16.070  1.00190.51           N  
ATOM    701  CA  ILE A  87      45.591   4.491  15.936  1.00190.51           C  
ATOM    702  C   ILE A  87      46.799   3.674  16.280  1.00190.51           C  
ATOM    703  O   ILE A  87      46.668   2.620  16.898  1.00190.51           O  
ATOM    704  CB  ILE A  87      44.984   3.990  14.642  1.00190.51           C  
ATOM    705  CG1 ILE A  87      45.657   4.534  13.381  1.00190.51           C  
ATOM    706  CG2 ILE A  87      43.475   4.248  14.695  1.00190.51           C  
ATOM    707  CD1 ILE A  87      45.205   5.959  13.062  1.00190.51           C  
ATOM    708  N   HIS A  88      48.008   4.104  15.882  1.00 62.81           N  
ATOM    709  CA  HIS A  88      49.183   3.348  16.222  1.00 62.81           C  
ATOM    710  C   HIS A  88      49.327   3.324  17.712  1.00 62.81           C  
ATOM    711  O   HIS A  88      49.699   2.303  18.289  1.00 62.81           O  
ATOM    712  CB  HIS A  88      50.478   3.960  15.656  1.00 62.81           C  
ATOM    713  CG  HIS A  88      51.722   3.283  16.158  1.00 62.81           C  
ATOM    714  CD2 HIS A  88      52.720   3.775  16.943  1.00 62.81           C  
ATOM    715  ND1 HIS A  88      52.066   1.977  15.890  1.00 62.81           N  
ATOM    716  CE1 HIS A  88      53.245   1.744  16.523  1.00 62.81           C  
ATOM    717  NE2 HIS A  88      53.682   2.806  17.175  1.00 62.81           N  
ATOM    718  N   ALA A  89      49.047   4.464  18.372  1.00 34.23           N  
ATOM    719  CA  ALA A  89      49.194   4.557  19.797  1.00 34.23           C  
ATOM    720  C   ALA A  89      48.249   3.602  20.452  1.00 34.23           C  
ATOM    721  O   ALA A  89      48.605   2.921  21.414  1.00 34.23           O  
ATOM    722  CB  ALA A  89      48.880   5.963  20.337  1.00 34.23           C  
ATOM    723  N   THR A  90      47.007   3.527  19.943  1.00129.08           N  
ATOM    724  CA  THR A  90      46.027   2.664  20.534  1.00129.08           C  
ATOM    725  C   THR A  90      46.460   1.247  20.322  1.00129.08           C  
ATOM    726  O   THR A  90      46.281   0.389  21.184  1.00129.08           O  
ATOM    727  CB  THR A  90      44.636   2.883  19.986  1.00129.08           C  
ATOM    728  CG2 THR A  90      44.518   2.306  18.570  1.00129.08           C  
ATOM    729  OG1 THR A  90      43.681   2.267  20.833  1.00129.08           O  
ATOM    730  N   ASP A  91      47.061   0.967  19.153  1.00 69.13           N  
ATOM    731  CA  ASP A  91      47.488  -0.362  18.830  1.00 69.13           C  
ATOM    732  C   ASP A  91      48.539  -0.806  19.810  1.00 69.13           C  
ATOM    733  O   ASP A  91      48.497  -1.928  20.311  1.00 69.13           O  
ATOM    734  CB  ASP A  91      48.091  -0.448  17.419  1.00 69.13           C  
ATOM    735  CG  ASP A  91      48.201  -1.914  17.035  1.00 69.13           C  
ATOM    736  OD1 ASP A  91      47.203  -2.657  17.238  1.00 69.13           O  
ATOM    737  OD2 ASP A  91      49.278  -2.308  16.513  1.00 69.13           O1-
ATOM    738  N   VAL A  92      49.506   0.075  20.120  1.00 46.80           N  
ATOM    739  CA  VAL A  92      50.580  -0.260  21.016  1.00 46.80           C  
ATOM    740  C   VAL A  92      50.014  -0.529  22.380  1.00 46.80           C  
ATOM    741  O   VAL A  92      50.483  -1.427  23.076  1.00 46.80           O  
ATOM    742  CB  VAL A  92      51.584   0.848  21.158  1.00 46.80           C  
ATOM    743  CG1 VAL A  92      52.630   0.441  22.215  1.00 46.80           C  
ATOM    744  CG2 VAL A  92      52.179   1.140  19.771  1.00 46.80           C  
ATOM    745  N   LEU A  93      48.998   0.253  22.798  1.00184.97           N  
ATOM    746  CA  LEU A  93      48.400   0.100  24.098  1.00184.97           C  
ATOM    747  C   LEU A  93      47.810  -1.264  24.212  1.00184.97           C  
ATOM    748  O   LEU A  93      47.998  -1.963  25.207  1.00184.97           O  
ATOM    749  CB  LEU A  93      47.145   0.957  24.325  1.00184.97           C  
ATOM    750  CG  LEU A  93      47.324   2.460  24.542  1.00184.97           C  
ATOM    751  CD1 LEU A  93      45.956   3.118  24.745  1.00184.97           C  
ATOM    752  CD2 LEU A  93      48.244   2.745  25.729  1.00184.97           C  
ATOM    753  N   HIS A  94      47.060  -1.661  23.176  1.00 62.12           N  
ATOM    754  CA  HIS A  94      46.360  -2.908  23.168  1.00 62.12           C  
ATOM    755  C   HIS A  94      47.343  -4.024  23.293  1.00 62.12           C  
ATOM    756  O   HIS A  94      47.100  -4.997  24.004  1.00 62.12           O  
ATOM    757  CB  HIS A  94      45.590  -3.126  21.856  1.00 62.12           C  
ATOM    758  CG  HIS A  94      45.001  -4.497  21.755  1.00 62.12           C  
ATOM    759  CD2 HIS A  94      43.781  -4.971  22.123  1.00 62.12           C  
ATOM    760  ND1 HIS A  94      45.683  -5.573  21.231  1.00 62.12           N  
ATOM    761  CE1 HIS A  94      44.849  -6.639  21.309  1.00 62.12           C  
ATOM    762  NE2 HIS A  94      43.683  -6.321  21.842  1.00 62.12           N  
ATOM    763  N   ALA A  95      48.478  -3.920  22.583  1.00 44.33           N  
ATOM    764  CA  ALA A  95      49.440  -4.980  22.600  1.00 44.33           C  
ATOM    765  C   ALA A  95      50.004  -5.180  23.974  1.00 44.33           C  
ATOM    766  O   ALA A  95      50.039  -6.303  24.472  1.00 44.33           O  
ATOM    767  CB  ALA A  95      50.623  -4.722  21.651  1.00 44.33           C  
ATOM    768  N   VAL A  96      50.439  -4.094  24.640  1.00122.71           N  
ATOM    769  CA  VAL A  96      51.046  -4.218  25.936  1.00122.71           C  
ATOM    770  C   VAL A  96      50.048  -4.697  26.936  1.00122.71           C  
ATOM    771  O   VAL A  96      50.374  -5.496  27.814  1.00122.71           O  
ATOM    772  CB  VAL A  96      51.650  -2.949  26.446  1.00122.71           C  
ATOM    773  CG1 VAL A  96      50.682  -1.777  26.237  1.00122.71           C  
ATOM    774  CG2 VAL A  96      51.954  -3.198  27.925  1.00122.71           C  
ATOM    775  N   TRP A  97      48.802  -4.211  26.837  1.00100.37           N  
ATOM    776  CA  TRP A  97      47.786  -4.632  27.753  1.00100.37           C  
ATOM    777  C   TRP A  97      47.619  -6.107  27.605  1.00100.37           C  
ATOM    778  O   TRP A  97      47.556  -6.832  28.594  1.00100.37           O  
ATOM    779  CB  TRP A  97      46.428  -3.978  27.458  1.00100.37           C  
ATOM    780  CG  TRP A  97      45.273  -4.559  28.237  1.00100.37           C  
ATOM    781  CD1 TRP A  97      44.869  -4.343  29.522  1.00100.37           C  
ATOM    782  CD2 TRP A  97      44.334  -5.478  27.664  1.00100.37           C  
ATOM    783  CE2 TRP A  97      43.394  -5.777  28.648  1.00100.37           C  
ATOM    784  CE3 TRP A  97      44.261  -6.023  26.414  1.00100.37           C  
ATOM    785  NE1 TRP A  97      43.735  -5.077  29.785  1.00100.37           N  
ATOM    786  CZ2 TRP A  97      42.360  -6.633  28.396  1.00100.37           C  
ATOM    787  CZ3 TRP A  97      43.220  -6.887  26.161  1.00100.37           C  
ATOM    788  CH2 TRP A  97      42.289  -7.184  27.135  1.00100.37           C  
ATOM    789  N   TYR A  98      47.553  -6.584  26.350  1.00125.44           N  
ATOM    790  CA  TYR A  98      47.350  -7.974  26.054  1.00125.44           C  
ATOM    791  C   TYR A  98      48.514  -8.789  26.542  1.00125.44           C  
ATOM    792  O   TYR A  98      48.332  -9.811  27.200  1.00125.44           O  
ATOM    793  CB  TYR A  98      47.250  -8.221  24.537  1.00125.44           C  
ATOM    794  CG  TYR A  98      47.045  -9.676  24.279  1.00125.44           C  
ATOM    795  CD1 TYR A  98      48.122 -10.524  24.156  1.00125.44           C  
ATOM    796  CD2 TYR A  98      45.775 -10.196  24.160  1.00125.44           C  
ATOM    797  CE1 TYR A  98      47.940 -11.866  23.917  1.00125.44           C  
ATOM    798  CE2 TYR A  98      45.587 -11.537  23.920  1.00125.44           C  
ATOM    799  CZ  TYR A  98      46.670 -12.374  23.797  1.00125.44           C  
ATOM    800  OH  TYR A  98      46.479 -13.750  23.551  1.00125.44           O  
ATOM    801  N   LEU A  99      49.752  -8.342  26.250  1.00123.91           N  
ATOM    802  CA  LEU A  99      50.928  -9.098  26.589  1.00123.91           C  
ATOM    803  C   LEU A  99      51.061  -9.257  28.066  1.00123.91           C  
ATOM    804  O   LEU A  99      51.555 -10.278  28.535  1.00123.91           O  
ATOM    805  CB  LEU A  99      52.246  -8.471  26.086  1.00123.91           C  
ATOM    806  CG  LEU A  99      52.615  -8.782  24.619  1.00123.91           C  
ATOM    807  CD1 LEU A  99      53.146 -10.215  24.471  1.00123.91           C  
ATOM    808  CD2 LEU A  99      51.451  -8.510  23.661  1.00123.91           C  
ATOM    809  N   THR A 100      50.712  -8.219  28.836  1.00 91.45           N  
ATOM    810  CA  THR A 100      50.849  -8.270  30.262  1.00 91.45           C  
ATOM    811  C   THR A 100      49.785  -9.087  30.955  1.00 91.45           C  
ATOM    812  O   THR A 100      50.021  -9.585  32.053  1.00 91.45           O  
ATOM    813  CB  THR A 100      50.857  -6.901  30.880  1.00 91.45           C  
ATOM    814  CG2 THR A 100      52.025  -6.102  30.275  1.00 91.45           C  
ATOM    815  OG1 THR A 100      49.627  -6.235  30.632  1.00 91.45           O  
ATOM    816  N   THR A 101      48.541  -9.088  30.433  1.00184.62           N  
ATOM    817  CA  THR A 101      47.414  -9.751  31.051  1.00184.62           C  
ATOM    818  C   THR A 101      47.148 -11.199  30.717  1.00184.62           C  
ATOM    819  O   THR A 101      46.700 -11.954  31.578  1.00184.62           O  
ATOM    820  CB  THR A 101      46.153  -8.981  30.815  1.00184.62           C  
ATOM    821  CG2 THR A 101      45.908  -8.895  29.308  1.00184.62           C  
ATOM    822  OG1 THR A 101      45.058  -9.609  31.458  1.00184.62           O  
ATOM    823  N   ARG A 102      47.374 -11.627  29.459  1.00177.65           N  
ATOM    824  CA  ARG A 102      46.957 -12.938  29.022  1.00177.65           C  
ATOM    825  C   ARG A 102      47.820 -14.025  29.585  1.00177.65           C  
ATOM    826  O   ARG A 102      48.975 -13.814  29.950  1.00177.65           O  
ATOM    827  CB  ARG A 102      46.914 -13.062  27.493  1.00177.65           C  
ATOM    828  CG  ARG A 102      45.611 -12.505  26.923  1.00177.65           C  
ATOM    829  CD  ARG A 102      45.279 -11.089  27.398  1.00177.65           C  
ATOM    830  NE  ARG A 102      43.909 -10.791  26.901  1.00177.65           N  
ATOM    831  CZ  ARG A 102      42.957 -10.230  27.705  1.00177.65           C  
ATOM    832  NH1 ARG A 102      43.236  -9.889  28.996  1.00177.65           N1+
ATOM    833  NH2 ARG A 102      41.706 -10.016  27.203  1.00177.65           N  
ATOM    834  N   PRO A 103      47.246 -15.207  29.657  1.00 74.24           N  
ATOM    835  CA  PRO A 103      47.946 -16.330  30.221  1.00 74.24           C  
ATOM    836  C   PRO A 103      49.152 -16.720  29.434  1.00 74.24           C  
ATOM    837  O   PRO A 103      49.147 -16.584  28.213  1.00 74.24           O  
ATOM    838  CB  PRO A 103      46.903 -17.434  30.377  1.00 74.24           C  
ATOM    839  CG  PRO A 103      45.591 -16.653  30.584  1.00 74.24           C  
ATOM    840  CD  PRO A 103      45.806 -15.327  29.831  1.00 74.24           C  
ATOM    841  N   VAL A 104      50.208 -17.181  30.134  1.00 45.43           N  
ATOM    842  CA  VAL A 104      51.415 -17.589  29.480  1.00 45.43           C  
ATOM    843  C   VAL A 104      51.752 -18.937  30.027  1.00 45.43           C  
ATOM    844  O   VAL A 104      51.763 -19.137  31.241  1.00 45.43           O  
ATOM    845  CB  VAL A 104      52.579 -16.687  29.773  1.00 45.43           C  
ATOM    846  CG1 VAL A 104      53.831 -17.265  29.091  1.00 45.43           C  
ATOM    847  CG2 VAL A 104      52.219 -15.261  29.320  1.00 45.43           C  
ATOM    848  N   PRO A 105      52.030 -19.883  29.173  1.00 85.73           N  
ATOM    849  CA  PRO A 105      52.338 -21.181  29.694  1.00 85.73           C  
ATOM    850  C   PRO A 105      53.648 -21.242  30.414  1.00 85.73           C  
ATOM    851  O   PRO A 105      54.636 -20.688  29.930  1.00 85.73           O  
ATOM    852  CB  PRO A 105      52.207 -22.148  28.521  1.00 85.73           C  
ATOM    853  CG  PRO A 105      51.157 -21.472  27.622  1.00 85.73           C  
ATOM    854  CD  PRO A 105      51.324 -19.969  27.904  1.00 85.73           C  
ATOM    855  N   GLY A 106      53.659 -21.895  31.593  1.00 39.90           N  
ATOM    856  CA  GLY A 106      54.870 -22.162  32.311  1.00 39.90           C  
ATOM    857  C   GLY A 106      55.292 -21.018  33.188  1.00 39.90           C  
ATOM    858  O   GLY A 106      56.120 -21.205  34.078  1.00 39.90           O  
ATOM    859  N   LEU A 107      54.730 -19.808  33.004  1.00 51.62           N  
ATOM    860  CA  LEU A 107      55.211 -18.694  33.779  1.00 51.62           C  
ATOM    861  C   LEU A 107      54.841 -18.901  35.223  1.00 51.62           C  
ATOM    862  O   LEU A 107      53.731 -19.332  35.531  1.00 51.62           O  
ATOM    863  CB  LEU A 107      54.625 -17.349  33.318  1.00 51.62           C  
ATOM    864  CG  LEU A 107      55.131 -16.140  34.120  1.00 51.62           C  
ATOM    865  CD1 LEU A 107      56.641 -15.938  33.918  1.00 51.62           C  
ATOM    866  CD2 LEU A 107      54.315 -14.878  33.797  1.00 51.62           C  
ATOM    867  N   GLN A 108      55.771 -18.584  36.154  1.00 62.03           N  
ATOM    868  CA  GLN A 108      55.529 -18.780  37.565  1.00 62.03           C  
ATOM    869  C   GLN A 108      54.963 -17.517  38.147  1.00 62.03           C  
ATOM    870  O   GLN A 108      55.407 -16.422  37.807  1.00 62.03           O  
ATOM    871  CB  GLN A 108      56.800 -19.126  38.358  1.00 62.03           C  
ATOM    872  CG  GLN A 108      57.382 -20.489  37.981  1.00 62.03           C  
ATOM    873  CD  GLN A 108      56.402 -21.549  38.463  1.00 62.03           C  
ATOM    874  NE2 GLN A 108      55.603 -22.113  37.517  1.00 62.03           N  
ATOM    875  OE1 GLN A 108      56.343 -21.864  39.650  1.00 62.03           O  
ATOM    876  N   GLN A 109      53.965 -17.639  39.060  1.00121.32           N  
ATOM    877  CA  GLN A 109      53.319 -16.462  39.583  1.00121.32           C  
ATOM    878  C   GLN A 109      53.601 -16.252  41.046  1.00121.32           C  
ATOM    879  O   GLN A 109      53.443 -17.144  41.877  1.00121.32           O  
ATOM    880  CB  GLN A 109      51.791 -16.463  39.399  1.00121.32           C  
ATOM    881  CG  GLN A 109      51.374 -16.446  37.926  1.00121.32           C  
ATOM    882  CD  GLN A 109      49.859 -16.340  37.856  1.00121.32           C  
ATOM    883  NE2 GLN A 109      49.361 -15.405  37.003  1.00121.32           N  
ATOM    884  OE1 GLN A 109      49.136 -17.059  38.543  1.00121.32           O  
ATOM    885  N   ILE A 110      54.125 -15.056  41.383  1.00124.67           N  
ATOM    886  CA  ILE A 110      54.417 -14.668  42.735  1.00124.67           C  
ATOM    887  C   ILE A 110      53.238 -14.191  43.547  1.00124.67           C  
ATOM    888  O   ILE A 110      53.022 -14.670  44.660  1.00124.67           O  
ATOM    889  CB  ILE A 110      55.445 -13.576  42.799  1.00124.67           C  
ATOM    890  CG1 ILE A 110      56.778 -14.044  42.189  1.00124.67           C  
ATOM    891  CG2 ILE A 110      55.568 -13.145  44.270  1.00124.67           C  
ATOM    892  CD1 ILE A 110      56.737 -14.234  40.675  1.00124.67           C  
ATOM    893  N   HIS A 111      52.431 -13.238  43.023  1.00122.17           N  
ATOM    894  CA  HIS A 111      51.475 -12.606  43.903  1.00122.17           C  
ATOM    895  C   HIS A 111      50.407 -11.910  43.107  1.00122.17           C  
ATOM    896  O   HIS A 111      50.680 -10.947  42.396  1.00122.17           O  
ATOM    897  CB  HIS A 111      52.214 -11.532  44.725  1.00122.17           C  
ATOM    898  CG  HIS A 111      51.438 -10.695  45.697  1.00122.17           C  
ATOM    899  CD2 HIS A 111      50.767  -9.528  45.497  1.00122.17           C  
ATOM    900  ND1 HIS A 111      51.362 -10.943  47.049  1.00122.17           N  
ATOM    901  CE1 HIS A 111      50.663  -9.917  47.598  1.00122.17           C  
ATOM    902  NE2 HIS A 111      50.283  -9.032  46.693  1.00122.17           N  
ATOM    903  N   ASN A 112      49.139 -12.352  43.221  1.00112.66           N  
ATOM    904  CA  ASN A 112      48.113 -11.670  42.484  1.00112.66           C  
ATOM    905  C   ASN A 112      46.817 -12.252  42.915  1.00112.66           C  
ATOM    906  O   ASN A 112      46.664 -12.647  44.067  1.00112.66           O  
ATOM    907  CB  ASN A 112      48.226 -11.844  40.959  1.00112.66           C  
ATOM    908  CG  ASN A 112      47.457 -10.713  40.284  1.00112.66           C  
ATOM    909  ND2 ASN A 112      47.719 -10.506  38.966  1.00112.66           N  
ATOM    910  OD1 ASN A 112      46.650 -10.029  40.911  1.00112.66           O  
ATOM    911  N   GLY A 113      45.832 -12.267  41.998  1.00103.80           N  
ATOM    912  CA  GLY A 113      44.575 -12.885  42.281  1.00103.80           C  
ATOM    913  C   GLY A 113      44.375 -13.876  41.184  1.00103.80           C  
ATOM    914  O   GLY A 113      44.447 -13.534  40.005  1.00103.80           O  
ATOM    915  N   CYS A 114      44.117 -15.145  41.550  1.00 91.65           N  
ATOM    916  CA  CYS A 114      43.957 -16.140  40.537  1.00 91.65           C  
ATOM    917  C   CYS A 114      43.131 -17.241  41.108  1.00 91.65           C  
ATOM    918  O   CYS A 114      42.269 -17.019  41.956  1.00 91.65           O  
ATOM    919  CB  CYS A 114      45.285 -16.760  40.070  1.00 91.65           C  
ATOM    920  SG  CYS A 114      46.149 -17.644  41.403  1.00 91.65           S  
ATOM    921  N   GLY A 115      43.386 -18.473  40.631  1.00 77.24           N  
ATOM    922  CA  GLY A 115      42.645 -19.610  41.083  1.00 77.24           C  
ATOM    923  C   GLY A 115      41.639 -19.903  40.023  1.00 77.24           C  
ATOM    924  O   GLY A 115      41.309 -19.039  39.212  1.00 77.24           O  
ATOM    925  N   THR A 116      41.120 -21.144  40.006  1.00225.18           N  
ATOM    926  CA  THR A 116      40.172 -21.486  38.991  1.00225.18           C  
ATOM    927  C   THR A 116      38.842 -21.610  39.648  1.00225.18           C  
ATOM    928  O   THR A 116      38.718 -22.168  40.737  1.00225.18           O  
ATOM    929  CB  THR A 116      40.460 -22.792  38.314  1.00225.18           C  
ATOM    930  CG2 THR A 116      41.866 -22.724  37.695  1.00225.18           C  
ATOM    931  OG1 THR A 116      40.388 -23.857  39.251  1.00225.18           O  
ATOM    932  N   GLY A 117      37.808 -21.059  38.992  1.00 89.10           N  
ATOM    933  CA  GLY A 117      36.488 -21.116  39.538  1.00 89.10           C  
ATOM    934  C   GLY A 117      36.354 -19.922  40.415  1.00 89.10           C  
ATOM    935  O   GLY A 117      37.346 -19.400  40.921  1.00 89.10           O  
ATOM    936  N   ASN A 118      35.112 -19.451  40.621  1.00212.16           N  
ATOM    937  CA  ASN A 118      34.954 -18.312  41.469  1.00212.16           C  
ATOM    938  C   ASN A 118      33.981 -18.685  42.534  1.00212.16           C  
ATOM    939  O   ASN A 118      32.877 -19.146  42.248  1.00212.16           O  
ATOM    940  CB  ASN A 118      34.385 -17.084  40.739  1.00212.16           C  
ATOM    941  CG  ASN A 118      34.541 -15.868  41.643  1.00212.16           C  
ATOM    942  ND2 ASN A 118      35.158 -16.070  42.837  1.00212.16           N  
ATOM    943  OD1 ASN A 118      34.133 -14.762  41.291  1.00212.16           O  
ATOM    944  N   GLU A 119      34.383 -18.517  43.805  1.00259.96           N  
ATOM    945  CA  GLU A 119      33.471 -18.774  44.874  1.00259.96           C  
ATOM    946  C   GLU A 119      33.473 -17.544  45.714  1.00259.96           C  
ATOM    947  O   GLU A 119      34.524 -16.966  45.984  1.00259.96           O  
ATOM    948  CB  GLU A 119      33.873 -19.955  45.775  1.00259.96           C  
ATOM    949  CG  GLU A 119      32.852 -20.248  46.877  1.00259.96           C  
ATOM    950  CD  GLU A 119      31.613 -20.834  46.218  1.00259.96           C  
ATOM    951  OE1 GLU A 119      31.771 -21.777  45.397  1.00259.96           O  
ATOM    952  OE2 GLU A 119      30.492 -20.342  46.518  1.00259.96           O1-
ATOM    953  N   THR A 120      32.278 -17.095  46.134  1.00 34.48           N  
ATOM    954  CA  THR A 120      32.217 -15.909  46.931  1.00 34.48           C  
ATOM    955  C   THR A 120      32.924 -16.194  48.211  1.00 34.48           C  
ATOM    956  O   THR A 120      33.728 -15.394  48.686  1.00 34.48           O  
ATOM    957  CB  THR A 120      30.812 -15.513  47.274  1.00 34.48           C  
ATOM    958  CG2 THR A 120      30.859 -14.227  48.117  1.00 34.48           C  
ATOM    959  OG1 THR A 120      30.060 -15.293  46.089  1.00 34.48           O  
ATOM    960  N   ASP A 121      32.648 -17.376  48.790  1.00 20.58           N  
ATOM    961  CA  ASP A 121      33.219 -17.744  50.048  1.00 20.58           C  
ATOM    962  C   ASP A 121      34.700 -17.861  49.904  1.00 20.58           C  
ATOM    963  O   ASP A 121      35.445 -17.432  50.784  1.00 20.58           O  
ATOM    964  CB  ASP A 121      32.709 -19.104  50.558  1.00 20.58           C  
ATOM    965  CG  ASP A 121      31.244 -18.953  50.944  1.00 20.58           C  
ATOM    966  OD1 ASP A 121      30.757 -17.792  50.981  1.00 20.58           O  
ATOM    967  OD2 ASP A 121      30.593 -19.999  51.213  1.00 20.58           O1-
ATOM    968  N   SER A 122      35.165 -18.435  48.777  1.00104.77           N  
ATOM    969  CA  SER A 122      36.568 -18.696  48.622  1.00104.77           C  
ATOM    970  C   SER A 122      37.358 -17.443  48.822  1.00104.77           C  
ATOM    971  O   SER A 122      37.848 -17.185  49.920  1.00104.77           O  
ATOM    972  CB  SER A 122      36.921 -19.240  47.228  1.00104.77           C  
ATOM    973  OG  SER A 122      36.304 -20.504  47.027  1.00104.77           O  
ATOM    974  N   ASP A 123      37.484 -16.617  47.766  1.00218.40           N  
ATOM    975  CA  ASP A 123      38.266 -15.419  47.889  1.00218.40           C  
ATOM    976  C   ASP A 123      37.890 -14.516  46.763  1.00218.40           C  
ATOM    977  O   ASP A 123      37.330 -14.957  45.761  1.00218.40           O  
ATOM    978  CB  ASP A 123      39.783 -15.648  47.761  1.00218.40           C  
ATOM    979  CG  ASP A 123      40.296 -16.329  49.021  1.00218.40           C  
ATOM    980  OD1 ASP A 123      39.983 -15.827  50.134  1.00218.40           O  
ATOM    981  OD2 ASP A 123      41.021 -17.351  48.888  1.00218.40           O1-
ATOM    982  N   GLY A 124      38.171 -13.208  46.918  1.00130.52           N  
ATOM    983  CA  GLY A 124      37.906 -12.307  45.838  1.00130.52           C  
ATOM    984  C   GLY A 124      38.577 -11.011  46.152  1.00130.52           C  
ATOM    985  O   GLY A 124      38.302 -10.388  47.177  1.00130.52           O  
ATOM    986  N   ARG A 125      39.486 -10.571  45.261  1.00205.36           N  
ATOM    987  CA  ARG A 125      40.133  -9.306  45.451  1.00205.36           C  
ATOM    988  C   ARG A 125      40.299  -8.685  44.104  1.00205.36           C  
ATOM    989  O   ARG A 125      40.658  -9.356  43.136  1.00205.36           O  
ATOM    990  CB  ARG A 125      41.523  -9.406  46.104  1.00205.36           C  
ATOM    991  CG  ARG A 125      41.463  -9.736  47.598  1.00205.36           C  
ATOM    992  CD  ARG A 125      40.997 -11.160  47.909  1.00205.36           C  
ATOM    993  NE  ARG A 125      40.970 -11.303  49.392  1.00205.36           N  
ATOM    994  CZ  ARG A 125      42.107 -11.629  50.073  1.00205.36           C  
ATOM    995  NH1 ARG A 125      43.279 -11.813  49.399  1.00205.36           N1+
ATOM    996  NH2 ARG A 125      42.073 -11.768  51.431  1.00205.36           N  
ATOM    997  N   ILE A 126      40.014  -7.373  44.010  1.00169.17           N  
ATOM    998  CA  ILE A 126      40.117  -6.677  42.763  1.00169.17           C  
ATOM    999  C   ILE A 126      41.551  -6.611  42.343  1.00169.17           C  
ATOM   1000  O   ILE A 126      41.878  -6.881  41.188  1.00169.17           O  
ATOM   1001  CB  ILE A 126      39.583  -5.272  42.833  1.00169.17           C  
ATOM   1002  CG1 ILE A 126      40.388  -4.421  43.830  1.00169.17           C  
ATOM   1003  CG2 ILE A 126      38.083  -5.354  43.164  1.00169.17           C  
ATOM   1004  CD1 ILE A 126      40.110  -2.923  43.718  1.00169.17           C  
ATOM   1005  N   ASN A 127      42.453  -6.265  43.282  1.00221.04           N  
ATOM   1006  CA  ASN A 127      43.837  -6.103  42.944  1.00221.04           C  
ATOM   1007  C   ASN A 127      44.616  -6.733  44.044  1.00221.04           C  
ATOM   1008  O   ASN A 127      44.025  -7.094  45.061  1.00221.04           O  
ATOM   1009  CB  ASN A 127      44.218  -4.622  42.835  1.00221.04           C  
ATOM   1010  CG  ASN A 127      43.366  -4.109  41.686  1.00221.04           C  
ATOM   1011  ND2 ASN A 127      43.818  -4.378  40.432  1.00221.04           N  
ATOM   1012  OD1 ASN A 127      42.306  -3.525  41.898  1.00221.04           O  
ATOM   1013  N   HIS A 128      45.952  -6.925  43.920  1.00333.85           N  
ATOM   1014  CA  HIS A 128      46.351  -7.618  45.096  1.00333.85           C  
ATOM   1015  C   HIS A 128      47.142  -6.787  46.144  1.00333.85           C  
ATOM   1016  O   HIS A 128      48.365  -6.850  46.091  1.00333.85           O  
ATOM   1017  CB  HIS A 128      47.138  -8.912  44.838  1.00333.85           C  
ATOM   1018  CG  HIS A 128      46.992  -9.858  45.995  1.00333.85           C  
ATOM   1019  CD2 HIS A 128      47.607  -9.886  47.209  1.00333.85           C  
ATOM   1020  ND1 HIS A 128      46.102 -10.909  46.004  1.00333.85           N  
ATOM   1021  CE1 HIS A 128      46.223 -11.518  47.211  1.00333.85           C  
ATOM   1022  NE2 HIS A 128      47.126 -10.932  47.977  1.00333.85           N  
ATOM   1023  N   GLY A 129      46.459  -6.022  47.087  1.00170.35           N  
ATOM   1024  CA  GLY A 129      46.821  -5.391  48.392  1.00170.35           C  
ATOM   1025  C   GLY A 129      47.855  -4.307  48.567  1.00170.35           C  
ATOM   1026  O   GLY A 129      47.764  -3.206  48.026  1.00170.35           O  
ATOM   1027  N   ARG A 130      48.819  -4.588  49.485  1.00186.16           N  
ATOM   1028  CA  ARG A 130      49.796  -3.615  49.902  1.00186.16           C  
ATOM   1029  C   ARG A 130      50.468  -3.142  48.662  1.00186.16           C  
ATOM   1030  O   ARG A 130      50.435  -1.958  48.328  1.00186.16           O  
ATOM   1031  CB  ARG A 130      50.893  -4.226  50.787  1.00186.16           C  
ATOM   1032  CG  ARG A 130      51.942  -3.211  51.236  1.00186.16           C  
ATOM   1033  CD  ARG A 130      53.161  -3.852  51.901  1.00186.16           C  
ATOM   1034  NE  ARG A 130      54.263  -3.878  50.898  1.00186.16           N  
ATOM   1035  CZ  ARG A 130      54.390  -4.933  50.040  1.00186.16           C  
ATOM   1036  NH1 ARG A 130      53.499  -5.965  50.086  1.00186.16           N1+
ATOM   1037  NH2 ARG A 130      55.411  -4.953  49.133  1.00186.16           N  
ATOM   1038  N   ILE A 131      51.064  -4.086  47.923  1.00166.14           N  
ATOM   1039  CA  ILE A 131      51.568  -3.750  46.633  1.00166.14           C  
ATOM   1040  C   ILE A 131      50.540  -4.299  45.726  1.00166.14           C  
ATOM   1041  O   ILE A 131      50.426  -5.510  45.585  1.00166.14           O  
ATOM   1042  CB  ILE A 131      52.921  -4.336  46.308  1.00166.14           C  
ATOM   1043  CG1 ILE A 131      52.963  -5.858  46.518  1.00166.14           C  
ATOM   1044  CG2 ILE A 131      53.980  -3.551  47.082  1.00166.14           C  
ATOM   1045  CD1 ILE A 131      54.232  -6.509  45.975  1.00166.14           C  
ATOM   1046  N   ALA A 132      49.743  -3.405  45.112  1.00 65.27           N  
ATOM   1047  CA  ALA A 132      48.615  -3.831  44.340  1.00 65.27           C  
ATOM   1048  C   ALA A 132      49.033  -4.394  43.024  1.00 65.27           C  
ATOM   1049  O   ALA A 132      50.044  -4.005  42.439  1.00 65.27           O  
ATOM   1050  CB  ALA A 132      47.605  -2.704  44.057  1.00 65.27           C  
ATOM   1051  N   TYR A 133      48.223  -5.361  42.547  1.00 91.32           N  
ATOM   1052  CA  TYR A 133      48.399  -5.982  41.274  1.00 91.32           C  
ATOM   1053  C   TYR A 133      47.052  -5.962  40.642  1.00 91.32           C  
ATOM   1054  O   TYR A 133      46.029  -6.012  41.317  1.00 91.32           O  
ATOM   1055  CB  TYR A 133      48.862  -7.448  41.358  1.00 91.32           C  
ATOM   1056  CG  TYR A 133      50.256  -7.462  41.893  1.00 91.32           C  
ATOM   1057  CD1 TYR A 133      50.496  -7.320  43.241  1.00 91.32           C  
ATOM   1058  CD2 TYR A 133      51.327  -7.624  41.045  1.00 91.32           C  
ATOM   1059  CE1 TYR A 133      51.780  -7.339  43.734  1.00 91.32           C  
ATOM   1060  CE2 TYR A 133      52.614  -7.643  41.531  1.00 91.32           C  
ATOM   1061  CZ  TYR A 133      52.842  -7.498  42.878  1.00 91.32           C  
ATOM   1062  OH  TYR A 133      54.161  -7.516  43.378  1.00 91.32           O  
ATOM   1063  N   ILE A 134      47.024  -5.903  39.309  1.00222.42           N  
ATOM   1064  CA  ILE A 134      45.823  -5.818  38.542  1.00222.42           C  
ATOM   1065  C   ILE A 134      45.560  -7.180  37.983  1.00222.42           C  
ATOM   1066  O   ILE A 134      46.422  -8.053  38.045  1.00222.42           O  
ATOM   1067  CB  ILE A 134      45.985  -4.778  37.455  1.00222.42           C  
ATOM   1068  CG1 ILE A 134      44.910  -4.839  36.365  1.00222.42           C  
ATOM   1069  CG2 ILE A 134      47.413  -4.887  36.907  1.00222.42           C  
ATOM   1070  CD1 ILE A 134      45.158  -5.943  35.336  1.00222.42           C  
ATOM   1071  N   SER A 135      44.300  -7.437  37.576  1.00 65.75           N  
ATOM   1072  CA  SER A 135      43.956  -8.686  36.951  1.00 65.75           C  
ATOM   1073  C   SER A 135      42.865  -8.393  35.963  1.00 65.75           C  
ATOM   1074  O   SER A 135      41.858  -7.777  36.311  1.00 65.75           O  
ATOM   1075  CB  SER A 135      43.417  -9.738  37.934  1.00 65.75           C  
ATOM   1076  OG  SER A 135      43.101 -10.936  37.243  1.00 65.75           O  
ATOM   1077  N   SER A 136      43.016  -8.841  34.697  1.00114.52           N  
ATOM   1078  CA  SER A 136      41.998  -8.490  33.748  1.00114.52           C  
ATOM   1079  C   SER A 136      40.800  -9.353  33.963  1.00114.52           C  
ATOM   1080  O   SER A 136      40.899 -10.533  34.294  1.00114.52           O  
ATOM   1081  CB  SER A 136      42.399  -8.607  32.265  1.00114.52           C  
ATOM   1082  OG  SER A 136      42.306  -9.953  31.831  1.00114.52           O  
ATOM   1083  N   LYS A 137      39.621  -8.727  33.815  1.00184.41           N  
ATOM   1084  CA  LYS A 137      38.333  -9.335  33.949  1.00184.41           C  
ATOM   1085  C   LYS A 137      38.068 -10.210  32.758  1.00184.41           C  
ATOM   1086  O   LYS A 137      37.378 -11.223  32.852  1.00184.41           O  
ATOM   1087  CB  LYS A 137      37.221  -8.279  33.987  1.00184.41           C  
ATOM   1088  CG  LYS A 137      35.922  -8.763  34.621  1.00184.41           C  
ATOM   1089  CD  LYS A 137      36.002  -8.873  36.144  1.00184.41           C  
ATOM   1090  CE  LYS A 137      36.442  -7.571  36.820  1.00184.41           C  
ATOM   1091  NZ  LYS A 137      35.512  -6.470  36.471  1.00184.41           N1+
ATOM   1092  N   SER A 138      38.585  -9.793  31.588  1.00 71.46           N  
ATOM   1093  CA  SER A 138      38.337 -10.420  30.321  1.00 71.46           C  
ATOM   1094  C   SER A 138      39.031 -11.742  30.171  1.00 71.46           C  
ATOM   1095  O   SER A 138      38.710 -12.482  29.243  1.00 71.46           O  
ATOM   1096  CB  SER A 138      38.758  -9.525  29.147  1.00 71.46           C  
ATOM   1097  OG  SER A 138      40.137  -9.204  29.248  1.00 71.46           O  
ATOM   1098  N   CYS A 139      40.031 -12.070  31.015  1.00 53.75           N  
ATOM   1099  CA  CYS A 139      40.649 -13.357  30.835  1.00 53.75           C  
ATOM   1100  C   CYS A 139      41.169 -13.851  32.151  1.00 53.75           C  
ATOM   1101  O   CYS A 139      41.262 -13.097  33.117  1.00 53.75           O  
ATOM   1102  CB  CYS A 139      41.834 -13.351  29.851  1.00 53.75           C  
ATOM   1103  SG  CYS A 139      43.286 -12.475  30.503  1.00 53.75           S  
ATOM   1104  N   SER A 140      41.501 -15.161  32.219  1.00 89.63           N  
ATOM   1105  CA  SER A 140      42.037 -15.752  33.416  1.00 89.63           C  
ATOM   1106  C   SER A 140      42.941 -16.865  32.996  1.00 89.63           C  
ATOM   1107  O   SER A 140      42.874 -17.341  31.864  1.00 89.63           O  
ATOM   1108  CB  SER A 140      40.987 -16.417  34.320  1.00 89.63           C  
ATOM   1109  OG  SER A 140      40.115 -15.446  34.872  1.00 89.63           O  
ATOM   1110  N   ASN A 141      43.829 -17.302  33.910  1.00 52.14           N  
ATOM   1111  CA  ASN A 141      44.697 -18.402  33.608  1.00 52.14           C  
ATOM   1112  C   ASN A 141      43.863 -19.639  33.739  1.00 52.14           C  
ATOM   1113  O   ASN A 141      43.161 -19.822  34.731  1.00 52.14           O  
ATOM   1114  CB  ASN A 141      45.876 -18.525  34.587  1.00 52.14           C  
ATOM   1115  CG  ASN A 141      46.756 -17.295  34.417  1.00 52.14           C  
ATOM   1116  ND2 ASN A 141      46.950 -16.531  35.525  1.00 52.14           N  
ATOM   1117  OD1 ASN A 141      47.251 -17.014  33.327  1.00 52.14           O  
ATOM   1118  N   PRO A 142      43.912 -20.492  32.754  1.00 85.96           N  
ATOM   1119  CA  PRO A 142      43.113 -21.687  32.775  1.00 85.96           C  
ATOM   1120  C   PRO A 142      43.519 -22.665  33.821  1.00 85.96           C  
ATOM   1121  O   PRO A 142      42.676 -23.436  34.277  1.00 85.96           O  
ATOM   1122  CB  PRO A 142      43.193 -22.265  31.364  1.00 85.96           C  
ATOM   1123  CG  PRO A 142      43.446 -21.030  30.480  1.00 85.96           C  
ATOM   1124  CD  PRO A 142      44.197 -20.051  31.398  1.00 85.96           C  
ATOM   1125  N   ASP A 143      44.804 -22.662  34.203  1.00172.45           N  
ATOM   1126  CA  ASP A 143      45.283 -23.671  35.092  1.00172.45           C  
ATOM   1127  C   ASP A 143      46.507 -23.113  35.759  1.00172.45           C  
ATOM   1128  O   ASP A 143      46.994 -22.044  35.396  1.00172.45           O  
ATOM   1129  CB  ASP A 143      45.695 -24.909  34.279  1.00172.45           C  
ATOM   1130  CG  ASP A 143      46.143 -26.015  35.203  1.00172.45           C  
ATOM   1131  OD1 ASP A 143      45.318 -26.446  36.049  1.00172.45           O  
ATOM   1132  OD2 ASP A 143      47.319 -26.444  35.068  1.00172.45           O1-
ATOM   1133  N   GLU A 144      47.038 -23.843  36.756  1.00103.92           N  
ATOM   1134  CA  GLU A 144      48.218 -23.470  37.483  1.00103.92           C  
ATOM   1135  C   GLU A 144      49.362 -23.466  36.517  1.00103.92           C  
ATOM   1136  O   GLU A 144      50.401 -22.866  36.782  1.00103.92           O  
ATOM   1137  CB  GLU A 144      48.574 -24.441  38.620  1.00103.92           C  
ATOM   1138  CG  GLU A 144      48.908 -25.857  38.150  1.00103.92           C  
ATOM   1139  CD  GLU A 144      49.328 -26.659  39.373  1.00103.92           C  
ATOM   1140  OE1 GLU A 144      48.837 -26.338  40.488  1.00103.92           O  
ATOM   1141  OE2 GLU A 144      50.149 -27.600  39.210  1.00103.92           O1-
ATOM   1142  N   SER A 145      49.204 -24.195  35.394  1.00123.17           N  
ATOM   1143  CA  SER A 145      50.197 -24.346  34.363  1.00123.17           C  
ATOM   1144  C   SER A 145      50.436 -23.039  33.666  1.00123.17           C  
ATOM   1145  O   SER A 145      51.371 -22.928  32.874  1.00123.17           O  
ATOM   1146  CB  SER A 145      49.766 -25.334  33.267  1.00123.17           C  
ATOM   1147  OG  SER A 145      49.567 -26.626  33.814  1.00123.17           O  
ATOM   1148  N   TYR A 146      49.601 -22.014  33.929  1.00 95.93           N  
ATOM   1149  CA  TYR A 146      49.731 -20.757  33.239  1.00 95.93           C  
ATOM   1150  C   TYR A 146      50.031 -19.697  34.259  1.00 95.93           C  
ATOM   1151  O   TYR A 146      50.027 -19.951  35.462  1.00 95.93           O  
ATOM   1152  CB  TYR A 146      48.429 -20.296  32.559  1.00 95.93           C  
ATOM   1153  CG  TYR A 146      48.036 -21.264  31.495  1.00 95.93           C  
ATOM   1154  CD1 TYR A 146      47.380 -22.433  31.812  1.00 95.93           C  
ATOM   1155  CD2 TYR A 146      48.311 -20.990  30.175  1.00 95.93           C  
ATOM   1156  CE1 TYR A 146      47.012 -23.318  30.824  1.00 95.93           C  
ATOM   1157  CE2 TYR A 146      47.945 -21.869  29.184  1.00 95.93           C  
ATOM   1158  CZ  TYR A 146      47.297 -23.037  29.508  1.00 95.93           C  
ATOM   1159  OH  TYR A 146      46.921 -23.938  28.490  1.00 95.93           O  
ATOM   1160  N   GLY A 147      50.354 -18.475  33.779  1.00 32.93           N  
ATOM   1161  CA  GLY A 147      50.633 -17.366  34.650  1.00 32.93           C  
ATOM   1162  C   GLY A 147      50.580 -16.119  33.818  1.00 32.93           C  
ATOM   1163  O   GLY A 147      50.607 -16.187  32.589  1.00 32.93           O  
ATOM   1164  N   CYS A 148      50.500 -14.942  34.480  1.00110.47           N  
ATOM   1165  CA  CYS A 148      50.430 -13.685  33.782  1.00110.47           C  
ATOM   1166  C   CYS A 148      51.411 -12.746  34.416  1.00110.47           C  
ATOM   1167  O   CYS A 148      51.656 -12.799  35.621  1.00110.47           O  
ATOM   1168  CB  CYS A 148      49.087 -12.960  33.944  1.00110.47           C  
ATOM   1169  SG  CYS A 148      47.666 -13.939  33.408  1.00110.47           S  
ATOM   1170  N   LEU A 149      51.949 -11.809  33.612  1.00 74.57           N  
ATOM   1171  CA  LEU A 149      52.898 -10.835  34.078  1.00 74.57           C  
ATOM   1172  C   LEU A 149      52.238  -9.978  35.116  1.00 74.57           C  
ATOM   1173  O   LEU A 149      52.892  -9.476  36.028  1.00 74.57           O  
ATOM   1174  CB  LEU A 149      53.404  -9.877  32.986  1.00 74.57           C  
ATOM   1175  CG  LEU A 149      54.230 -10.563  31.886  1.00 74.57           C  
ATOM   1176  CD1 LEU A 149      54.837  -9.531  30.923  1.00 74.57           C  
ATOM   1177  CD2 LEU A 149      55.276 -11.518  32.482  1.00 74.57           C  
ATOM   1178  N   SER A 150      50.914  -9.778  34.994  1.00 71.86           N  
ATOM   1179  CA  SER A 150      50.188  -8.907  35.876  1.00 71.86           C  
ATOM   1180  C   SER A 150      50.323  -9.372  37.299  1.00 71.86           C  
ATOM   1181  O   SER A 150      50.153  -8.586  38.231  1.00 71.86           O  
ATOM   1182  CB  SER A 150      48.689  -8.826  35.525  1.00 71.86           C  
ATOM   1183  OG  SER A 150      48.079 -10.103  35.640  1.00 71.86           O  
ATOM   1184  N   SER A 151      50.572 -10.673  37.519  1.00 76.85           N  
ATOM   1185  CA  SER A 151      50.763 -11.163  38.855  1.00 76.85           C  
ATOM   1186  C   SER A 151      52.130 -10.757  39.345  1.00 76.85           C  
ATOM   1187  O   SER A 151      52.344 -10.569  40.538  1.00 76.85           O  
ATOM   1188  CB  SER A 151      50.681 -12.697  38.924  1.00 76.85           C  
ATOM   1189  OG  SER A 151      49.389 -13.129  38.518  1.00 76.85           O  
ATOM   1190  N   ASN A 152      53.118 -10.713  38.434  1.00112.63           N  
ATOM   1191  CA  ASN A 152      54.487 -10.389  38.734  1.00112.63           C  
ATOM   1192  C   ASN A 152      54.782  -8.920  38.775  1.00112.63           C  
ATOM   1193  O   ASN A 152      55.720  -8.492  39.452  1.00112.63           O  
ATOM   1194  CB  ASN A 152      55.464 -11.060  37.760  1.00112.63           C  
ATOM   1195  CG  ASN A 152      55.394 -12.553  38.055  1.00112.63           C  
ATOM   1196  ND2 ASN A 152      54.596 -12.929  39.090  1.00112.63           N  
ATOM   1197  OD1 ASN A 152      56.030 -13.364  37.384  1.00112.63           O  
ATOM   1198  N   ILE A 153      54.039  -8.098  38.013  1.00143.19           N  
ATOM   1199  CA  ILE A 153      54.443  -6.725  37.989  1.00143.19           C  
ATOM   1200  C   ILE A 153      53.319  -5.908  38.555  1.00143.19           C  
ATOM   1201  O   ILE A 153      52.150  -6.080  38.218  1.00143.19           O  
ATOM   1202  CB  ILE A 153      54.812  -6.294  36.603  1.00143.19           C  
ATOM   1203  CG1 ILE A 153      55.872  -5.200  36.639  1.00143.19           C  
ATOM   1204  CG2 ILE A 153      53.542  -5.866  35.865  1.00143.19           C  
ATOM   1205  CD1 ILE A 153      56.616  -5.112  35.310  1.00143.19           C  
ATOM   1206  N   PRO A 154      53.671  -4.997  39.416  1.00188.15           N  
ATOM   1207  CA  PRO A 154      52.706  -4.228  40.151  1.00188.15           C  
ATOM   1208  C   PRO A 154      51.845  -3.391  39.256  1.00188.15           C  
ATOM   1209  O   PRO A 154      52.262  -3.072  38.147  1.00188.15           O  
ATOM   1210  CB  PRO A 154      53.513  -3.406  41.155  1.00188.15           C  
ATOM   1211  CG  PRO A 154      54.796  -4.230  41.363  1.00188.15           C  
ATOM   1212  CD  PRO A 154      54.984  -4.992  40.041  1.00188.15           C  
ATOM   1213  N   ALA A 155      50.639  -3.029  39.737  1.00 60.61           N  
ATOM   1214  CA  ALA A 155      49.658  -2.303  38.980  1.00 60.61           C  
ATOM   1215  C   ALA A 155      50.193  -0.969  38.562  1.00 60.61           C  
ATOM   1216  O   ALA A 155      49.989  -0.545  37.427  1.00 60.61           O  
ATOM   1217  CB  ALA A 155      48.366  -2.046  39.775  1.00 60.61           C  
ATOM   1218  N   LEU A 156      50.910  -0.276  39.460  1.00135.65           N  
ATOM   1219  CA  LEU A 156      51.404   1.044  39.194  1.00135.65           C  
ATOM   1220  C   LEU A 156      52.359   0.982  38.039  1.00135.65           C  
ATOM   1221  O   LEU A 156      52.377   1.871  37.189  1.00135.65           O  
ATOM   1222  CB  LEU A 156      52.154   1.613  40.418  1.00135.65           C  
ATOM   1223  CG  LEU A 156      52.557   3.101  40.342  1.00135.65           C  
ATOM   1224  CD1 LEU A 156      53.576   3.383  39.235  1.00135.65           C  
ATOM   1225  CD2 LEU A 156      51.326   4.006  40.247  1.00135.65           C  
ATOM   1226  N   GLU A 157      53.189  -0.076  38.005  1.00116.31           N  
ATOM   1227  CA  GLU A 157      54.205  -0.296  37.015  1.00116.31           C  
ATOM   1228  C   GLU A 157      53.552  -0.507  35.684  1.00116.31           C  
ATOM   1229  O   GLU A 157      54.021  -0.006  34.663  1.00116.31           O  
ATOM   1230  CB  GLU A 157      54.957  -1.605  37.314  1.00116.31           C  
ATOM   1231  CG  GLU A 157      55.481  -1.694  38.751  1.00116.31           C  
ATOM   1232  CD  GLU A 157      56.975  -1.448  38.773  1.00116.31           C  
ATOM   1233  OE1 GLU A 157      57.641  -1.740  37.745  1.00116.31           O  
ATOM   1234  OE2 GLU A 157      57.473  -0.982  39.833  1.00116.31           O1-
ATOM   1235  N   LEU A 158      52.477  -1.319  35.667  1.00 69.84           N  
ATOM   1236  CA  LEU A 158      51.736  -1.611  34.474  1.00 69.84           C  
ATOM   1237  C   LEU A 158      50.986  -0.394  34.045  1.00 69.84           C  
ATOM   1238  O   LEU A 158      50.872  -0.123  32.851  1.00 69.84           O  
ATOM   1239  CB  LEU A 158      50.711  -2.744  34.654  1.00 69.84           C  
ATOM   1240  CG  LEU A 158      51.360  -4.130  34.794  1.00 69.84           C  
ATOM   1241  CD1 LEU A 158      50.297  -5.231  34.964  1.00 69.84           C  
ATOM   1242  CD2 LEU A 158      52.318  -4.400  33.619  1.00 69.84           C  
ATOM   1243  N   MET A 159      50.437   0.371  35.009  1.00136.14           N  
ATOM   1244  CA  MET A 159      49.708   1.542  34.616  1.00136.14           C  
ATOM   1245  C   MET A 159      50.660   2.442  33.914  1.00136.14           C  
ATOM   1246  O   MET A 159      50.313   3.076  32.920  1.00136.14           O  
ATOM   1247  CB  MET A 159      49.172   2.428  35.748  1.00136.14           C  
ATOM   1248  CG  MET A 159      47.905   1.949  36.437  1.00136.14           C  
ATOM   1249  SD  MET A 159      47.025   3.301  37.275  1.00136.14           S  
ATOM   1250  CE  MET A 159      48.514   4.005  38.041  1.00136.14           C  
ATOM   1251  N   ALA A 160      51.896   2.526  34.431  1.00 29.11           N  
ATOM   1252  CA  ALA A 160      52.870   3.397  33.847  1.00 29.11           C  
ATOM   1253  C   ALA A 160      53.094   2.944  32.442  1.00 29.11           C  
ATOM   1254  O   ALA A 160      53.228   3.758  31.529  1.00 29.11           O  
ATOM   1255  CB  ALA A 160      54.225   3.350  34.574  1.00 29.11           C  
ATOM   1256  N   LEU A 161      53.138   1.616  32.236  1.00121.10           N  
ATOM   1257  CA  LEU A 161      53.397   1.070  30.938  1.00121.10           C  
ATOM   1258  C   LEU A 161      52.267   1.453  30.020  1.00121.10           C  
ATOM   1259  O   LEU A 161      52.505   1.855  28.881  1.00121.10           O  
ATOM   1260  CB  LEU A 161      53.457  -0.470  30.956  1.00121.10           C  
ATOM   1261  CG  LEU A 161      54.087  -1.128  29.707  1.00121.10           C  
ATOM   1262  CD1 LEU A 161      53.421  -0.695  28.394  1.00121.10           C  
ATOM   1263  CD2 LEU A 161      55.610  -0.950  29.691  1.00121.10           C  
ATOM   1264  N   TYR A 162      51.003   1.338  30.478  1.00141.05           N  
ATOM   1265  CA  TYR A 162      49.904   1.615  29.593  1.00141.05           C  
ATOM   1266  C   TYR A 162      49.924   3.060  29.202  1.00141.05           C  
ATOM   1267  O   TYR A 162      49.738   3.403  28.035  1.00141.05           O  
ATOM   1268  CB  TYR A 162      48.506   1.346  30.186  1.00141.05           C  
ATOM   1269  CG  TYR A 162      48.404  -0.095  30.556  1.00141.05           C  
ATOM   1270  CD1 TYR A 162      48.420  -1.074  29.589  1.00141.05           C  
ATOM   1271  CD2 TYR A 162      48.332  -0.472  31.878  1.00141.05           C  
ATOM   1272  CE1 TYR A 162      48.336  -2.404  29.940  1.00141.05           C  
ATOM   1273  CE2 TYR A 162      48.245  -1.799  32.234  1.00141.05           C  
ATOM   1274  CZ  TYR A 162      48.244  -2.771  31.262  1.00141.05           C  
ATOM   1275  OH  TYR A 162      48.154  -4.134  31.621  1.00141.05           O  
ATOM   1276  N   VAL A 163      50.158   3.947  30.184  1.00 41.42           N  
ATOM   1277  CA  VAL A 163      50.150   5.365  29.975  1.00 41.42           C  
ATOM   1278  C   VAL A 163      51.237   5.738  29.010  1.00 41.42           C  
ATOM   1279  O   VAL A 163      51.051   6.603  28.156  1.00 41.42           O  
ATOM   1280  CB  VAL A 163      50.372   6.127  31.249  1.00 41.42           C  
ATOM   1281  CG1 VAL A 163      50.464   7.626  30.918  1.00 41.42           C  
ATOM   1282  CG2 VAL A 163      49.237   5.774  32.229  1.00 41.42           C  
ATOM   1283  N   ALA A 164      52.412   5.096  29.122  1.00 32.05           N  
ATOM   1284  CA  ALA A 164      53.524   5.406  28.269  1.00 32.05           C  
ATOM   1285  C   ALA A 164      53.156   5.109  26.847  1.00 32.05           C  
ATOM   1286  O   ALA A 164      53.529   5.846  25.937  1.00 32.05           O  
ATOM   1287  CB  ALA A 164      54.781   4.582  28.601  1.00 32.05           C  
ATOM   1288  N   ALA A 165      52.423   4.004  26.615  1.00 36.75           N  
ATOM   1289  CA  ALA A 165      52.053   3.611  25.285  1.00 36.75           C  
ATOM   1290  C   ALA A 165      51.173   4.665  24.685  1.00 36.75           C  
ATOM   1291  O   ALA A 165      51.321   5.024  23.519  1.00 36.75           O  
ATOM   1292  CB  ALA A 165      51.297   2.272  25.254  1.00 36.75           C  
ATOM   1293  N   ALA A 166      50.230   5.208  25.471  1.00 45.52           N  
ATOM   1294  CA  ALA A 166      49.333   6.189  24.931  1.00 45.52           C  
ATOM   1295  C   ALA A 166      50.112   7.402  24.490  1.00 45.52           C  
ATOM   1296  O   ALA A 166      49.852   7.972  23.435  1.00 45.52           O  
ATOM   1297  CB  ALA A 166      48.291   6.661  25.959  1.00 45.52           C  
ATOM   1298  N   MET A 167      51.064   7.846  25.327  1.00 92.48           N  
ATOM   1299  CA  MET A 167      51.903   9.008  25.160  1.00 92.48           C  
ATOM   1300  C   MET A 167      53.053   8.853  24.191  1.00 92.48           C  
ATOM   1301  O   MET A 167      53.567   9.849  23.686  1.00 92.48           O  
ATOM   1302  CB  MET A 167      52.569   9.435  26.476  1.00 92.48           C  
ATOM   1303  CG  MET A 167      51.601   9.806  27.598  1.00 92.48           C  
ATOM   1304  SD  MET A 167      52.436  10.301  29.136  1.00 92.48           S  
ATOM   1305  CE  MET A 167      50.915  10.620  30.075  1.00 92.48           C  
ATOM   1306  N   HIS A 168      53.522   7.621  23.918  1.00122.95           N  
ATOM   1307  CA  HIS A 168      54.840   7.440  23.354  1.00122.95           C  
ATOM   1308  C   HIS A 168      55.162   8.158  22.062  1.00122.95           C  
ATOM   1309  O   HIS A 168      56.322   8.504  21.863  1.00122.95           O  
ATOM   1310  CB  HIS A 168      55.258   5.961  23.202  1.00122.95           C  
ATOM   1311  CG  HIS A 168      54.690   5.250  22.013  1.00122.95           C  
ATOM   1312  CD2 HIS A 168      55.238   5.034  20.786  1.00122.95           C  
ATOM   1313  ND1 HIS A 168      53.451   4.651  21.980  1.00122.95           N  
ATOM   1314  CE1 HIS A 168      53.309   4.109  20.745  1.00122.95           C  
ATOM   1315  NE2 HIS A 168      54.368   4.315  19.984  1.00122.95           N  
ATOM   1316  N   ASP A 169      54.241   8.249  21.091  1.00153.46           N  
ATOM   1317  CA  ASP A 169      54.402   8.932  19.823  1.00153.46           C  
ATOM   1318  C   ASP A 169      53.876  10.342  19.769  1.00153.46           C  
ATOM   1319  O   ASP A 169      53.802  10.904  18.677  1.00153.46           O  
ATOM   1320  CB  ASP A 169      53.795   8.171  18.641  1.00153.46           C  
ATOM   1321  CG  ASP A 169      54.737   7.026  18.309  1.00153.46           C  
ATOM   1322  OD1 ASP A 169      55.857   6.965  18.880  1.00153.46           O  
ATOM   1323  OD2 ASP A 169      54.344   6.189  17.461  1.00153.46           O1-
ATOM   1324  N   TYR A 170      53.348  10.884  20.880  1.00 93.70           N  
ATOM   1325  CA  TYR A 170      52.692  12.170  20.928  1.00 93.70           C  
ATOM   1326  C   TYR A 170      53.415  13.208  20.106  1.00 93.70           C  
ATOM   1327  O   TYR A 170      54.617  13.419  20.249  1.00 93.70           O  
ATOM   1328  CB  TYR A 170      52.568  12.665  22.385  1.00 93.70           C  
ATOM   1329  CG  TYR A 170      51.874  13.982  22.484  1.00 93.70           C  
ATOM   1330  CD1 TYR A 170      50.502  14.059  22.402  1.00 93.70           C  
ATOM   1331  CD2 TYR A 170      52.590  15.140  22.692  1.00 93.70           C  
ATOM   1332  CE1 TYR A 170      49.855  15.268  22.510  1.00 93.70           C  
ATOM   1333  CE2 TYR A 170      51.948  16.353  22.801  1.00 93.70           C  
ATOM   1334  CZ  TYR A 170      50.579  16.418  22.708  1.00 93.70           C  
ATOM   1335  OH  TYR A 170      49.918  17.661  22.820  1.00 93.70           O  
ATOM   1336  N   ASP A 171      52.657  13.906  19.227  1.00 76.27           N  
ATOM   1337  CA  ASP A 171      53.149  14.970  18.386  1.00 76.27           C  
ATOM   1338  C   ASP A 171      54.281  14.519  17.496  1.00 76.27           C  
ATOM   1339  O   ASP A 171      55.253  15.247  17.308  1.00 76.27           O  
ATOM   1340  CB  ASP A 171      53.636  16.183  19.203  1.00 76.27           C  
ATOM   1341  CG  ASP A 171      53.822  17.376  18.274  1.00 76.27           C  
ATOM   1342  OD1 ASP A 171      53.349  17.306  17.108  1.00 76.27           O  
ATOM   1343  OD2 ASP A 171      54.449  18.373  18.720  1.00 76.27           O1-
ATOM   1344  N   HIS A 172      54.183  13.314  16.899  1.00 72.28           N  
ATOM   1345  CA  HIS A 172      55.214  12.818  16.018  1.00 72.28           C  
ATOM   1346  C   HIS A 172      55.084  13.526  14.688  1.00 72.28           C  
ATOM   1347  O   HIS A 172      53.984  13.640  14.149  1.00 72.28           O  
ATOM   1348  CB  HIS A 172      55.059  11.303  15.776  1.00 72.28           C  
ATOM   1349  CG  HIS A 172      56.253  10.621  15.179  1.00 72.28           C  
ATOM   1350  CD2 HIS A 172      57.098   9.710  15.735  1.00 72.28           C  
ATOM   1351  ND1 HIS A 172      56.692  10.801  13.887  1.00 72.28           N  
ATOM   1352  CE1 HIS A 172      57.771   9.995  13.726  1.00 72.28           C  
ATOM   1353  NE2 HIS A 172      58.056   9.313  14.820  1.00 72.28           N  
ATOM   1354  N   PRO A 173      56.180  14.040  14.169  1.00 91.61           N  
ATOM   1355  CA  PRO A 173      56.243  14.745  12.906  1.00 91.61           C  
ATOM   1356  C   PRO A 173      56.200  13.883  11.681  1.00 91.61           C  
ATOM   1357  O   PRO A 173      56.001  14.420  10.592  1.00 91.61           O  
ATOM   1358  CB  PRO A 173      57.527  15.575  12.960  1.00 91.61           C  
ATOM   1359  CG  PRO A 173      58.393  14.865  14.013  1.00 91.61           C  
ATOM   1360  CD  PRO A 173      57.361  14.268  14.983  1.00 91.61           C  
ATOM   1361  N   GLY A 174      56.424  12.564  11.804  1.00 30.88           N  
ATOM   1362  CA  GLY A 174      56.416  11.747  10.626  1.00 30.88           C  
ATOM   1363  C   GLY A 174      57.798  11.708  10.052  1.00 30.88           C  
ATOM   1364  O   GLY A 174      57.998  11.276   8.918  1.00 30.88           O  
ATOM   1365  N   ARG A 175      58.799  12.178  10.816  1.00 99.07           N  
ATOM   1366  CA  ARG A 175      60.146  12.120  10.327  1.00 99.07           C  
ATOM   1367  C   ARG A 175      61.005  11.438  11.340  1.00 99.07           C  
ATOM   1368  O   ARG A 175      60.655  11.354  12.516  1.00 99.07           O  
ATOM   1369  CB  ARG A 175      60.733  13.491   9.959  1.00 99.07           C  
ATOM   1370  CG  ARG A 175      60.613  13.760   8.459  1.00 99.07           C  
ATOM   1371  CD  ARG A 175      60.263  15.194   8.078  1.00 99.07           C  
ATOM   1372  NE  ARG A 175      58.776  15.267   8.064  1.00 99.07           N  
ATOM   1373  CZ  ARG A 175      58.103  14.896   6.935  1.00 99.07           C  
ATOM   1374  NH1 ARG A 175      58.800  14.479   5.838  1.00 99.07           N1+
ATOM   1375  NH2 ARG A 175      56.739  14.935   6.898  1.00 99.07           N  
ATOM   1376  N   THR A 176      62.153  10.898  10.886  1.00 40.91           N  
ATOM   1377  CA  THR A 176      63.019  10.148  11.751  1.00 40.91           C  
ATOM   1378  C   THR A 176      63.945  11.072  12.481  1.00 40.91           C  
ATOM   1379  O   THR A 176      64.019  12.267  12.198  1.00 40.91           O  
ATOM   1380  CB  THR A 176      63.862   9.143  11.019  1.00 40.91           C  
ATOM   1381  CG2 THR A 176      62.933   8.176  10.262  1.00 40.91           C  
ATOM   1382  OG1 THR A 176      64.727   9.801  10.106  1.00 40.91           O  
ATOM   1383  N   ASN A 177      64.660  10.520  13.484  1.00 38.28           N  
ATOM   1384  CA  ASN A 177      65.596  11.269  14.271  1.00 38.28           C  
ATOM   1385  C   ASN A 177      66.728  11.697  13.388  1.00 38.28           C  
ATOM   1386  O   ASN A 177      67.201  12.828  13.476  1.00 38.28           O  
ATOM   1387  CB  ASN A 177      66.190  10.450  15.431  1.00 38.28           C  
ATOM   1388  CG  ASN A 177      65.088  10.208  16.456  1.00 38.28           C  
ATOM   1389  ND2 ASN A 177      64.987   8.949  16.961  1.00 38.28           N  
ATOM   1390  OD1 ASN A 177      64.333  11.117  16.797  1.00 38.28           O  
ATOM   1391  N   ALA A 178      67.181  10.797  12.496  1.00 27.66           N  
ATOM   1392  CA  ALA A 178      68.284  11.078  11.619  1.00 27.66           C  
ATOM   1393  C   ALA A 178      67.904  12.234  10.753  1.00 27.66           C  
ATOM   1394  O   ALA A 178      68.730  13.087  10.433  1.00 27.66           O  
ATOM   1395  CB  ALA A 178      68.628   9.896  10.695  1.00 27.66           C  
ATOM   1396  N   PHE A 179      66.632  12.272  10.327  1.00 62.01           N  
ATOM   1397  CA  PHE A 179      66.155  13.333   9.493  1.00 62.01           C  
ATOM   1398  C   PHE A 179      66.267  14.615  10.254  1.00 62.01           C  
ATOM   1399  O   PHE A 179      66.802  15.603   9.754  1.00 62.01           O  
ATOM   1400  CB  PHE A 179      64.673  13.122   9.124  1.00 62.01           C  
ATOM   1401  CG  PHE A 179      64.196  14.260   8.290  1.00 62.01           C  
ATOM   1402  CD1 PHE A 179      64.396  14.273   6.930  1.00 62.01           C  
ATOM   1403  CD2 PHE A 179      63.537  15.316   8.876  1.00 62.01           C  
ATOM   1404  CE1 PHE A 179      63.946  15.326   6.169  1.00 62.01           C  
ATOM   1405  CE2 PHE A 179      63.086  16.372   8.120  1.00 62.01           C  
ATOM   1406  CZ  PHE A 179      63.292  16.379   6.762  1.00 62.01           C  
ATOM   1407  N   LEU A 180      65.792  14.618  11.512  1.00 48.27           N  
ATOM   1408  CA  LEU A 180      65.790  15.815  12.300  1.00 48.27           C  
ATOM   1409  C   LEU A 180      67.201  16.276  12.487  1.00 48.27           C  
ATOM   1410  O   LEU A 180      67.498  17.462  12.344  1.00 48.27           O  
ATOM   1411  CB  LEU A 180      65.220  15.602  13.714  1.00 48.27           C  
ATOM   1412  CG  LEU A 180      63.738  15.190  13.749  1.00 48.27           C  
ATOM   1413  CD1 LEU A 180      63.251  15.000  15.195  1.00 48.27           C  
ATOM   1414  CD2 LEU A 180      62.863  16.166  12.948  1.00 48.27           C  
ATOM   1415  N   VAL A 181      68.107  15.339  12.819  1.00114.29           N  
ATOM   1416  CA  VAL A 181      69.475  15.677  13.092  1.00114.29           C  
ATOM   1417  C   VAL A 181      70.172  16.179  11.863  1.00114.29           C  
ATOM   1418  O   VAL A 181      70.893  17.174  11.919  1.00114.29           O  
ATOM   1419  CB  VAL A 181      70.268  14.533  13.657  1.00114.29           C  
ATOM   1420  CG1 VAL A 181      69.628  14.123  14.991  1.00114.29           C  
ATOM   1421  CG2 VAL A 181      70.332  13.391  12.638  1.00114.29           C  
ATOM   1422  N   ALA A 182      69.964  15.516  10.711  1.00 45.62           N  
ATOM   1423  CA  ALA A 182      70.650  15.876   9.500  1.00 45.62           C  
ATOM   1424  C   ALA A 182      70.269  17.270   9.100  1.00 45.62           C  
ATOM   1425  O   ALA A 182      71.086  18.024   8.574  1.00 45.62           O  
ATOM   1426  CB  ALA A 182      70.304  14.947   8.323  1.00 45.62           C  
ATOM   1427  N   THR A 183      68.986  17.608   9.300  1.00143.90           N  
ATOM   1428  CA  THR A 183      68.371  18.866   8.981  1.00143.90           C  
ATOM   1429  C   THR A 183      68.793  19.910   9.978  1.00143.90           C  
ATOM   1430  O   THR A 183      68.673  21.105   9.724  1.00143.90           O  
ATOM   1431  CB  THR A 183      66.880  18.768   9.031  1.00143.90           C  
ATOM   1432  CG2 THR A 183      66.299  20.056   8.439  1.00143.90           C  
ATOM   1433  OG1 THR A 183      66.444  17.674   8.243  1.00143.90           O  
ATOM   1434  N   ASN A 184      69.266  19.496  11.167  1.00 68.52           N  
ATOM   1435  CA  ASN A 184      69.587  20.448  12.197  1.00 68.52           C  
ATOM   1436  C   ASN A 184      68.328  21.131  12.624  1.00 68.52           C  
ATOM   1437  O   ASN A 184      68.311  22.334  12.879  1.00 68.52           O  
ATOM   1438  CB  ASN A 184      70.606  21.524  11.776  1.00 68.52           C  
ATOM   1439  CG  ASN A 184      71.997  20.902  11.780  1.00 68.52           C  
ATOM   1440  ND2 ASN A 184      72.744  21.067  10.656  1.00 68.52           N  
ATOM   1441  OD1 ASN A 184      72.409  20.286  12.763  1.00 68.52           O  
ATOM   1442  N   ALA A 185      67.231  20.356  12.734  1.00 36.49           N  
ATOM   1443  CA  ALA A 185      65.986  20.913  13.180  1.00 36.49           C  
ATOM   1444  C   ALA A 185      66.179  21.366  14.595  1.00 36.49           C  
ATOM   1445  O   ALA A 185      66.959  20.794  15.353  1.00 36.49           O  
ATOM   1446  CB  ALA A 185      64.822  19.908  13.149  1.00 36.49           C  
ATOM   1447  N   PRO A 186      65.477  22.406  14.955  1.00 62.59           N  
ATOM   1448  CA  PRO A 186      65.583  23.000  16.264  1.00 62.59           C  
ATOM   1449  C   PRO A 186      65.353  21.980  17.340  1.00 62.59           C  
ATOM   1450  O   PRO A 186      65.925  22.116  18.420  1.00 62.59           O  
ATOM   1451  CB  PRO A 186      64.511  24.086  16.295  1.00 62.59           C  
ATOM   1452  CG  PRO A 186      63.429  23.537  15.346  1.00 62.59           C  
ATOM   1453  CD  PRO A 186      64.224  22.740  14.299  1.00 62.59           C  
ATOM   1454  N   GLN A 187      64.500  20.974  17.084  1.00140.01           N  
ATOM   1455  CA  GLN A 187      64.194  19.957  18.050  1.00140.01           C  
ATOM   1456  C   GLN A 187      65.437  19.175  18.329  1.00140.01           C  
ATOM   1457  O   GLN A 187      65.713  18.810  19.470  1.00140.01           O  
ATOM   1458  CB  GLN A 187      63.163  18.957  17.500  1.00140.01           C  
ATOM   1459  CG  GLN A 187      62.793  17.845  18.474  1.00140.01           C  
ATOM   1460  CD  GLN A 187      61.903  18.447  19.545  1.00140.01           C  
ATOM   1461  NE2 GLN A 187      61.598  19.765  19.416  1.00140.01           N  
ATOM   1462  OE1 GLN A 187      61.489  17.758  20.474  1.00140.01           O  
ATOM   1463  N   ALA A 188      66.205  18.866  17.269  1.00 38.43           N  
ATOM   1464  CA  ALA A 188      67.398  18.085  17.407  1.00 38.43           C  
ATOM   1465  C   ALA A 188      68.415  18.844  18.195  1.00 38.43           C  
ATOM   1466  O   ALA A 188      69.092  18.284  19.055  1.00 38.43           O  
ATOM   1467  CB  ALA A 188      68.031  17.728  16.050  1.00 38.43           C  
ATOM   1468  N   VAL A 189      68.551  20.153  17.914  1.00 87.62           N  
ATOM   1469  CA  VAL A 189      69.556  20.940  18.563  1.00 87.62           C  
ATOM   1470  C   VAL A 189      69.251  21.039  20.025  1.00 87.62           C  
ATOM   1471  O   VAL A 189      70.153  20.975  20.859  1.00 87.62           O  
ATOM   1472  CB  VAL A 189      69.681  22.325  17.993  1.00 87.62           C  
ATOM   1473  CG1 VAL A 189      68.458  23.164  18.390  1.00 87.62           C  
ATOM   1474  CG2 VAL A 189      71.025  22.908  18.452  1.00 87.62           C  
ATOM   1475  N   LEU A 190      67.962  21.192  20.377  1.00 58.36           N  
ATOM   1476  CA  LEU A 190      67.613  21.350  21.761  1.00 58.36           C  
ATOM   1477  C   LEU A 190      67.995  20.107  22.505  1.00 58.36           C  
ATOM   1478  O   LEU A 190      68.588  20.162  23.582  1.00 58.36           O  
ATOM   1479  CB  LEU A 190      66.105  21.571  21.965  1.00 58.36           C  
ATOM   1480  CG  LEU A 190      65.699  21.740  23.441  1.00 58.36           C  
ATOM   1481  CD1 LEU A 190      66.342  23.000  24.050  1.00 58.36           C  
ATOM   1482  CD2 LEU A 190      64.174  21.711  23.612  1.00 58.36           C  
ATOM   1483  N   TYR A 191      67.653  18.952  21.921  1.00182.36           N  
ATOM   1484  CA  TYR A 191      67.865  17.638  22.454  1.00182.36           C  
ATOM   1485  C   TYR A 191      69.294  17.224  22.411  1.00182.36           C  
ATOM   1486  O   TYR A 191      69.663  16.249  23.061  1.00182.36           O  
ATOM   1487  CB  TYR A 191      66.938  16.567  21.862  1.00182.36           C  
ATOM   1488  CG  TYR A 191      65.614  16.919  22.452  1.00182.36           C  
ATOM   1489  CD1 TYR A 191      65.303  16.513  23.728  1.00182.36           C  
ATOM   1490  CD2 TYR A 191      64.708  17.689  21.763  1.00182.36           C  
ATOM   1491  CE1 TYR A 191      64.095  16.840  24.295  1.00182.36           C  
ATOM   1492  CE2 TYR A 191      63.496  18.018  22.324  1.00182.36           C  
ATOM   1493  CZ  TYR A 191      63.188  17.596  23.594  1.00182.36           C  
ATOM   1494  OH  TYR A 191      61.948  17.935  24.176  1.00182.36           O  
ATOM   1495  N   ASN A 192      70.113  17.889  21.578  1.00117.32           N  
ATOM   1496  CA  ASN A 192      71.502  17.551  21.492  1.00117.32           C  
ATOM   1497  C   ASN A 192      71.618  16.256  20.752  1.00117.32           C  
ATOM   1498  O   ASN A 192      72.557  15.484  20.943  1.00117.32           O  
ATOM   1499  CB  ASN A 192      72.137  17.404  22.881  1.00117.32           C  
ATOM   1500  CG  ASN A 192      73.612  17.680  22.733  1.00117.32           C  
ATOM   1501  ND2 ASN A 192      74.106  18.667  23.525  1.00117.32           N  
ATOM   1502  OD1 ASN A 192      74.300  17.058  21.928  1.00117.32           O  
ATOM   1503  N   ASP A 193      70.641  16.023  19.856  1.00 77.04           N  
ATOM   1504  CA  ASP A 193      70.594  14.911  18.952  1.00 77.04           C  
ATOM   1505  C   ASP A 193      70.465  13.609  19.669  1.00 77.04           C  
ATOM   1506  O   ASP A 193      70.740  12.565  19.081  1.00 77.04           O  
ATOM   1507  CB  ASP A 193      71.840  14.815  18.056  1.00 77.04           C  
ATOM   1508  CG  ASP A 193      71.820  15.983  17.082  1.00 77.04           C  
ATOM   1509  OD1 ASP A 193      70.766  16.668  17.004  1.00 77.04           O  
ATOM   1510  OD2 ASP A 193      72.857  16.203  16.401  1.00 77.04           O1-
ATOM   1511  N   ARG A 194      69.993  13.602  20.928  1.00103.65           N  
ATOM   1512  CA  ARG A 194      69.899  12.326  21.574  1.00103.65           C  
ATOM   1513  C   ARG A 194      68.450  12.013  21.759  1.00103.65           C  
ATOM   1514  O   ARG A 194      67.765  12.728  22.489  1.00103.65           O  
ATOM   1515  CB  ARG A 194      70.524  12.311  22.980  1.00103.65           C  
ATOM   1516  CG  ARG A 194      71.988  12.760  23.019  1.00103.65           C  
ATOM   1517  CD  ARG A 194      73.005  11.658  22.718  1.00103.65           C  
ATOM   1518  NE  ARG A 194      74.357  12.281  22.803  1.00103.65           N  
ATOM   1519  CZ  ARG A 194      75.477  11.541  22.561  1.00103.65           C  
ATOM   1520  NH1 ARG A 194      75.368  10.220  22.233  1.00103.65           N1+
ATOM   1521  NH2 ARG A 194      76.709  12.123  22.647  1.00103.65           N  
ATOM   1522  N   SER A 195      67.963  10.936  21.094  1.00 59.56           N  
ATOM   1523  CA  SER A 195      66.602  10.477  21.213  1.00 59.56           C  
ATOM   1524  C   SER A 195      65.702  11.664  21.083  1.00 59.56           C  
ATOM   1525  O   SER A 195      64.811  11.867  21.906  1.00 59.56           O  
ATOM   1526  CB  SER A 195      66.302   9.797  22.564  1.00 59.56           C  
ATOM   1527  OG  SER A 195      67.073   8.612  22.710  1.00 59.56           O  
ATOM   1528  N   VAL A 196      65.909  12.473  20.029  1.00128.87           N  
ATOM   1529  CA  VAL A 196      65.186  13.707  19.925  1.00128.87           C  
ATOM   1530  C   VAL A 196      63.705  13.480  19.969  1.00128.87           C  
ATOM   1531  O   VAL A 196      63.013  14.097  20.777  1.00128.87           O  
ATOM   1532  CB  VAL A 196      65.521  14.482  18.682  1.00128.87           C  
ATOM   1533  CG1 VAL A 196      66.922  15.085  18.841  1.00128.87           C  
ATOM   1534  CG2 VAL A 196      65.460  13.527  17.484  1.00128.87           C  
ATOM   1535  N   LEU A 197      63.180  12.569  19.138  1.00 61.46           N  
ATOM   1536  CA  LEU A 197      61.754  12.374  19.087  1.00 61.46           C  
ATOM   1537  C   LEU A 197      61.232  11.866  20.394  1.00 61.46           C  
ATOM   1538  O   LEU A 197      60.211  12.349  20.893  1.00 61.46           O  
ATOM   1539  CB  LEU A 197      61.333  11.361  18.009  1.00 61.46           C  
ATOM   1540  CG  LEU A 197      61.499  11.879  16.569  1.00 61.46           C  
ATOM   1541  CD1 LEU A 197      61.065  10.825  15.539  1.00 61.46           C  
ATOM   1542  CD2 LEU A 197      60.759  13.214  16.380  1.00 61.46           C  
ATOM   1543  N   GLU A 198      61.927  10.887  20.994  1.00 80.40           N  
ATOM   1544  CA  GLU A 198      61.449  10.262  22.196  1.00 80.40           C  
ATOM   1545  C   GLU A 198      61.387  11.257  23.312  1.00 80.40           C  
ATOM   1546  O   GLU A 198      60.453  11.233  24.113  1.00 80.40           O  
ATOM   1547  CB  GLU A 198      62.345   9.101  22.659  1.00 80.40           C  
ATOM   1548  CG  GLU A 198      62.251   7.863  21.763  1.00 80.40           C  
ATOM   1549  CD  GLU A 198      62.925   8.167  20.431  1.00 80.40           C  
ATOM   1550  OE1 GLU A 198      63.942   8.910  20.434  1.00 80.40           O  
ATOM   1551  OE2 GLU A 198      62.428   7.658  19.390  1.00 80.40           O1-
ATOM   1552  N   ASN A 199      62.397  12.145  23.410  1.00 53.75           N  
ATOM   1553  CA  ASN A 199      62.416  13.119  24.464  1.00 53.75           C  
ATOM   1554  C   ASN A 199      61.271  14.067  24.288  1.00 53.75           C  
ATOM   1555  O   ASN A 199      60.625  14.456  25.259  1.00 53.75           O  
ATOM   1556  CB  ASN A 199      63.720  13.928  24.512  1.00 53.75           C  
ATOM   1557  CG  ASN A 199      64.790  13.040  25.127  1.00 53.75           C  
ATOM   1558  ND2 ASN A 199      65.939  12.886  24.419  1.00 53.75           N  
ATOM   1559  OD1 ASN A 199      64.607  12.493  26.214  1.00 53.75           O  
ATOM   1560  N   HIS A 200      60.986  14.465  23.035  1.00 56.77           N  
ATOM   1561  CA  HIS A 200      59.916  15.385  22.759  1.00 56.77           C  
ATOM   1562  C   HIS A 200      58.594  14.788  23.152  1.00 56.77           C  
ATOM   1563  O   HIS A 200      57.753  15.463  23.743  1.00 56.77           O  
ATOM   1564  CB  HIS A 200      59.814  15.740  21.268  1.00 56.77           C  
ATOM   1565  CG  HIS A 200      58.720  16.721  20.968  1.00 56.77           C  
ATOM   1566  CD2 HIS A 200      57.550  16.543  20.296  1.00 56.77           C  
ATOM   1567  ND1 HIS A 200      58.734  18.044  21.349  1.00 56.77           N  
ATOM   1568  CE1 HIS A 200      57.582  18.597  20.892  1.00 56.77           C  
ATOM   1569  NE2 HIS A 200      56.831  17.724  20.246  1.00 56.77           N  
ATOM   1570  N   HIS A 201      58.367  13.500  22.840  1.00 56.62           N  
ATOM   1571  CA  HIS A 201      57.080  12.921  23.121  1.00 56.62           C  
ATOM   1572  C   HIS A 201      56.825  12.983  24.599  1.00 56.62           C  
ATOM   1573  O   HIS A 201      55.761  13.419  25.036  1.00 56.62           O  
ATOM   1574  CB  HIS A 201      56.986  11.425  22.750  1.00 56.62           C  
ATOM   1575  CG  HIS A 201      57.251  11.096  21.305  1.00 56.62           C  
ATOM   1576  CD2 HIS A 201      58.246  10.354  20.746  1.00 56.62           C  
ATOM   1577  ND1 HIS A 201      56.453  11.498  20.259  1.00 56.62           N  
ATOM   1578  CE1 HIS A 201      57.001  10.986  19.127  1.00 56.62           C  
ATOM   1579  NE2 HIS A 201      58.090  10.282  19.373  1.00 56.62           N  
ATOM   1580  N   ALA A 202      57.808  12.536  25.405  1.00 37.59           N  
ATOM   1581  CA  ALA A 202      57.659  12.463  26.831  1.00 37.59           C  
ATOM   1582  C   ALA A 202      57.518  13.825  27.437  1.00 37.59           C  
ATOM   1583  O   ALA A 202      56.660  14.040  28.291  1.00 37.59           O  
ATOM   1584  CB  ALA A 202      58.859  11.784  27.514  1.00 37.59           C  
ATOM   1585  N   ALA A 203      58.359  14.785  27.010  1.00 32.41           N  
ATOM   1586  CA  ALA A 203      58.347  16.090  27.605  1.00 32.41           C  
ATOM   1587  C   ALA A 203      57.033  16.765  27.357  1.00 32.41           C  
ATOM   1588  O   ALA A 203      56.441  17.342  28.268  1.00 32.41           O  
ATOM   1589  CB  ALA A 203      59.446  17.008  27.042  1.00 32.41           C  
ATOM   1590  N   SER A 204      56.535  16.692  26.109  1.00 36.39           N  
ATOM   1591  CA  SER A 204      55.329  17.372  25.730  1.00 36.39           C  
ATOM   1592  C   SER A 204      54.146  16.800  26.450  1.00 36.39           C  
ATOM   1593  O   SER A 204      53.282  17.538  26.920  1.00 36.39           O  
ATOM   1594  CB  SER A 204      55.039  17.267  24.224  1.00 36.39           C  
ATOM   1595  OG  SER A 204      56.059  17.922  23.484  1.00 36.39           O  
ATOM   1596  N   ALA A 205      54.060  15.462  26.540  1.00 38.52           N  
ATOM   1597  CA  ALA A 205      52.929  14.832  27.160  1.00 38.52           C  
ATOM   1598  C   ALA A 205      52.882  15.178  28.614  1.00 38.52           C  
ATOM   1599  O   ALA A 205      51.815  15.448  29.160  1.00 38.52           O  
ATOM   1600  CB  ALA A 205      52.969  13.298  27.047  1.00 38.52           C  
ATOM   1601  N   TRP A 206      54.040  15.152  29.297  1.00 82.31           N  
ATOM   1602  CA  TRP A 206      54.046  15.480  30.691  1.00 82.31           C  
ATOM   1603  C   TRP A 206      53.750  16.926  30.860  1.00 82.31           C  
ATOM   1604  O   TRP A 206      53.076  17.320  31.809  1.00 82.31           O  
ATOM   1605  CB  TRP A 206      55.334  15.091  31.426  1.00 82.31           C  
ATOM   1606  CG  TRP A 206      55.349  13.609  31.701  1.00 82.31           C  
ATOM   1607  CD1 TRP A 206      56.039  12.598  31.097  1.00 82.31           C  
ATOM   1608  CD2 TRP A 206      54.520  12.997  32.701  1.00 82.31           C  
ATOM   1609  CE2 TRP A 206      54.757  11.624  32.651  1.00 82.31           C  
ATOM   1610  CE3 TRP A 206      53.628  13.536  33.585  1.00 82.31           C  
ATOM   1611  NE1 TRP A 206      55.693  11.393  31.663  1.00 82.31           N  
ATOM   1612  CZ2 TRP A 206      54.105  10.766  33.490  1.00 82.31           C  
ATOM   1613  CZ3 TRP A 206      52.974  12.669  34.433  1.00 82.31           C  
ATOM   1614  CH2 TRP A 206      53.209  11.310  34.385  1.00 82.31           C  
ATOM   1615  N   ASN A 207      54.244  17.765  29.934  1.00 32.83           N  
ATOM   1616  CA  ASN A 207      53.982  19.166  30.047  1.00 32.83           C  
ATOM   1617  C   ASN A 207      52.500  19.347  29.992  1.00 32.83           C  
ATOM   1618  O   ASN A 207      51.934  20.142  30.739  1.00 32.83           O  
ATOM   1619  CB  ASN A 207      54.597  19.991  28.904  1.00 32.83           C  
ATOM   1620  CG  ASN A 207      54.333  21.463  29.197  1.00 32.83           C  
ATOM   1621  ND2 ASN A 207      53.925  22.224  28.147  1.00 32.83           N  
ATOM   1622  OD1 ASN A 207      54.477  21.922  30.329  1.00 32.83           O  
ATOM   1623  N   LEU A 208      51.824  18.593  29.106  1.00108.01           N  
ATOM   1624  CA  LEU A 208      50.408  18.743  28.954  1.00108.01           C  
ATOM   1625  C   LEU A 208      49.725  18.351  30.233  1.00108.01           C  
ATOM   1626  O   LEU A 208      48.795  19.025  30.670  1.00108.01           O  
ATOM   1627  CB  LEU A 208      49.850  17.915  27.778  1.00108.01           C  
ATOM   1628  CG  LEU A 208      48.350  18.117  27.464  1.00108.01           C  
ATOM   1629  CD1 LEU A 208      47.989  17.458  26.131  1.00108.01           C  
ATOM   1630  CD2 LEU A 208      47.428  17.589  28.570  1.00108.01           C  
ATOM   1631  N   TYR A 209      50.183  17.266  30.885  1.00 73.66           N  
ATOM   1632  CA  TYR A 209      49.548  16.766  32.076  1.00 73.66           C  
ATOM   1633  C   TYR A 209      49.596  17.795  33.173  1.00 73.66           C  
ATOM   1634  O   TYR A 209      48.605  18.025  33.863  1.00 73.66           O  
ATOM   1635  CB  TYR A 209      50.246  15.500  32.612  1.00 73.66           C  
ATOM   1636  CG  TYR A 209      49.563  15.041  33.859  1.00 73.66           C  
ATOM   1637  CD1 TYR A 209      48.454  14.229  33.800  1.00 73.66           C  
ATOM   1638  CD2 TYR A 209      50.043  15.417  35.093  1.00 73.66           C  
ATOM   1639  CE1 TYR A 209      47.829  13.810  34.952  1.00 73.66           C  
ATOM   1640  CE2 TYR A 209      49.424  15.000  36.248  1.00 73.66           C  
ATOM   1641  CZ  TYR A 209      48.316  14.192  36.180  1.00 73.66           C  
ATOM   1642  OH  TYR A 209      47.678  13.761  37.363  1.00 73.66           O  
ATOM   1643  N   LEU A 210      50.768  18.421  33.362  1.00 70.45           N  
ATOM   1644  CA  LEU A 210      51.070  19.383  34.392  1.00 70.45           C  
ATOM   1645  C   LEU A 210      50.376  20.692  34.162  1.00 70.45           C  
ATOM   1646  O   LEU A 210      50.215  21.489  35.086  1.00 70.45           O  
ATOM   1647  CB  LEU A 210      52.578  19.656  34.499  1.00 70.45           C  
ATOM   1648  CG  LEU A 210      53.383  18.392  34.867  1.00 70.45           C  
ATOM   1649  CD1 LEU A 210      54.885  18.694  34.971  1.00 70.45           C  
ATOM   1650  CD2 LEU A 210      52.820  17.717  36.129  1.00 70.45           C  
ATOM   1651  N   SER A 211      50.015  20.968  32.902  1.00109.82           N  
ATOM   1652  CA  SER A 211      49.466  22.211  32.436  1.00109.82           C  
ATOM   1653  C   SER A 211      48.194  22.595  33.134  1.00109.82           C  
ATOM   1654  O   SER A 211      48.004  23.771  33.440  1.00109.82           O  
ATOM   1655  CB  SER A 211      49.160  22.113  30.934  1.00109.82           C  
ATOM   1656  OG  SER A 211      48.454  23.258  30.498  1.00109.82           O  
ATOM   1657  N   ARG A 212      47.273  21.646  33.403  1.00124.68           N  
ATOM   1658  CA  ARG A 212      46.036  22.090  33.979  1.00124.68           C  
ATOM   1659  C   ARG A 212      45.570  21.123  35.023  1.00124.68           C  
ATOM   1660  O   ARG A 212      45.793  19.917  34.941  1.00124.68           O  
ATOM   1661  CB  ARG A 212      44.946  22.234  32.912  1.00124.68           C  
ATOM   1662  CG  ARG A 212      45.409  23.213  31.835  1.00124.68           C  
ATOM   1663  CD  ARG A 212      44.552  23.258  30.575  1.00124.68           C  
ATOM   1664  NE  ARG A 212      45.255  24.175  29.637  1.00124.68           N  
ATOM   1665  CZ  ARG A 212      46.240  23.692  28.825  1.00124.68           C  
ATOM   1666  NH1 ARG A 212      46.532  22.359  28.821  1.00124.68           N1+
ATOM   1667  NH2 ARG A 212      46.938  24.544  28.018  1.00124.68           N  
ATOM   1668  N   PRO A 213      44.937  21.671  36.028  1.00 67.03           N  
ATOM   1669  CA  PRO A 213      44.417  20.925  37.140  1.00 67.03           C  
ATOM   1670  C   PRO A 213      43.404  19.903  36.709  1.00 67.03           C  
ATOM   1671  O   PRO A 213      43.335  18.841  37.323  1.00 67.03           O  
ATOM   1672  CB  PRO A 213      43.779  21.968  38.054  1.00 67.03           C  
ATOM   1673  CG  PRO A 213      43.331  23.067  37.073  1.00 67.03           C  
ATOM   1674  CD  PRO A 213      44.382  23.013  35.952  1.00 67.03           C  
ATOM   1675  N   GLU A 214      42.621  20.188  35.652  1.00 93.60           N  
ATOM   1676  CA  GLU A 214      41.568  19.299  35.246  1.00 93.60           C  
ATOM   1677  C   GLU A 214      42.149  17.981  34.834  1.00 93.60           C  
ATOM   1678  O   GLU A 214      41.470  16.956  34.856  1.00 93.60           O  
ATOM   1679  CB  GLU A 214      40.699  19.831  34.089  1.00 93.60           C  
ATOM   1680  CG  GLU A 214      41.458  20.193  32.811  1.00 93.60           C  
ATOM   1681  CD  GLU A 214      41.626  21.706  32.777  1.00 93.60           C  
ATOM   1682  OE1 GLU A 214      41.779  22.314  33.871  1.00 93.60           O  
ATOM   1683  OE2 GLU A 214      41.591  22.277  31.654  1.00 93.60           O1-
ATOM   1684  N   TYR A 215      43.401  17.995  34.366  1.00156.79           N  
ATOM   1685  CA  TYR A 215      44.103  16.830  33.911  1.00156.79           C  
ATOM   1686  C   TYR A 215      44.505  15.880  35.012  1.00156.79           C  
ATOM   1687  O   TYR A 215      44.584  14.680  34.761  1.00156.79           O  
ATOM   1688  CB  TYR A 215      45.386  17.152  33.123  1.00156.79           C  
ATOM   1689  CG  TYR A 215      44.995  17.900  31.896  1.00156.79           C  
ATOM   1690  CD1 TYR A 215      44.292  17.266  30.899  1.00156.79           C  
ATOM   1691  CD2 TYR A 215      45.293  19.236  31.753  1.00156.79           C  
ATOM   1692  CE1 TYR A 215      43.919  17.946  29.765  1.00156.79           C  
ATOM   1693  CE2 TYR A 215      44.923  19.921  30.619  1.00156.79           C  
ATOM   1694  CZ  TYR A 215      44.238  19.274  29.620  1.00156.79           C  
ATOM   1695  OH  TYR A 215      43.855  19.971  28.455  1.00156.79           O  
ATOM   1696  N   ASN A 216      44.815  16.353  36.243  1.00168.76           N  
ATOM   1697  CA  ASN A 216      45.452  15.423  37.145  1.00168.76           C  
ATOM   1698  C   ASN A 216      44.524  14.373  37.688  1.00168.76           C  
ATOM   1699  O   ASN A 216      43.881  14.501  38.731  1.00168.76           O  
ATOM   1700  CB  ASN A 216      46.291  16.057  38.281  1.00168.76           C  
ATOM   1701  CG  ASN A 216      45.426  16.650  39.371  1.00168.76           C  
ATOM   1702  ND2 ASN A 216      44.988  17.923  39.199  1.00168.76           N  
ATOM   1703  OD1 ASN A 216      45.149  15.978  40.363  1.00168.76           O  
ATOM   1704  N   PHE A 217      44.459  13.252  36.954  1.00109.83           N  
ATOM   1705  CA  PHE A 217      43.678  12.118  37.332  1.00109.83           C  
ATOM   1706  C   PHE A 217      44.349  11.356  38.442  1.00109.83           C  
ATOM   1707  O   PHE A 217      43.699  10.641  39.202  1.00109.83           O  
ATOM   1708  CB  PHE A 217      43.297  11.189  36.155  1.00109.83           C  
ATOM   1709  CG  PHE A 217      44.492  10.686  35.415  1.00109.83           C  
ATOM   1710  CD1 PHE A 217      45.149   9.550  35.821  1.00109.83           C  
ATOM   1711  CD2 PHE A 217      44.940  11.349  34.293  1.00109.83           C  
ATOM   1712  CE1 PHE A 217      46.243   9.088  35.127  1.00109.83           C  
ATOM   1713  CE2 PHE A 217      46.032  10.891  33.593  1.00109.83           C  
ATOM   1714  CZ  PHE A 217      46.687   9.759  34.012  1.00109.83           C  
ATOM   1715  N   LEU A 218      45.688  11.472  38.506  1.00122.00           N  
ATOM   1716  CA  LEU A 218      46.646  10.833  39.374  1.00122.00           C  
ATOM   1717  C   LEU A 218      46.631  11.315  40.799  1.00122.00           C  
ATOM   1718  O   LEU A 218      47.364  10.776  41.628  1.00122.00           O  
ATOM   1719  CB  LEU A 218      48.083  10.928  38.843  1.00122.00           C  
ATOM   1720  CG  LEU A 218      48.268  10.137  37.532  1.00122.00           C  
ATOM   1721  CD1 LEU A 218      49.726  10.179  37.051  1.00122.00           C  
ATOM   1722  CD2 LEU A 218      47.720   8.705  37.662  1.00122.00           C  
ATOM   1723  N   LEU A 219      45.837  12.342  41.140  1.00166.78           N  
ATOM   1724  CA  LEU A 219      45.930  12.995  42.421  1.00166.78           C  
ATOM   1725  C   LEU A 219      45.929  12.035  43.593  1.00166.78           C  
ATOM   1726  O   LEU A 219      46.506  12.353  44.631  1.00166.78           O  
ATOM   1727  CB  LEU A 219      44.828  14.050  42.642  1.00166.78           C  
ATOM   1728  CG  LEU A 219      43.435  13.625  42.147  1.00166.78           C  
ATOM   1729  CD1 LEU A 219      42.959  12.334  42.825  1.00166.78           C  
ATOM   1730  CD2 LEU A 219      42.425  14.773  42.294  1.00166.78           C  
ATOM   1731  N   HIS A 220      45.276  10.864  43.505  1.00106.50           N  
ATOM   1732  CA  HIS A 220      45.214   9.919  44.597  1.00106.50           C  
ATOM   1733  C   HIS A 220      46.516   9.225  44.908  1.00106.50           C  
ATOM   1734  O   HIS A 220      46.627   8.591  45.959  1.00106.50           O  
ATOM   1735  CB  HIS A 220      44.107   8.869  44.438  1.00106.50           C  
ATOM   1736  CG  HIS A 220      42.770   9.484  44.721  1.00106.50           C  
ATOM   1737  CD2 HIS A 220      42.475  10.691  45.276  1.00106.50           C  
ATOM   1738  ND1 HIS A 220      41.561   8.886  44.459  1.00106.50           N  
ATOM   1739  CE1 HIS A 220      40.598   9.756  44.858  1.00106.50           C  
ATOM   1740  NE2 HIS A 220      41.105  10.866  45.362  1.00106.50           N  
ATOM   1741  N   LEU A 221      47.511   9.230  43.999  1.00131.38           N  
ATOM   1742  CA  LEU A 221      48.719   8.519  44.325  1.00131.38           C  
ATOM   1743  C   LEU A 221      49.486   9.256  45.369  1.00131.38           C  
ATOM   1744  O   LEU A 221      49.496  10.486  45.413  1.00131.38           O  
ATOM   1745  CB  LEU A 221      49.669   8.285  43.135  1.00131.38           C  
ATOM   1746  CG  LEU A 221      49.079   7.403  42.017  1.00131.38           C  
ATOM   1747  CD1 LEU A 221      48.064   8.164  41.159  1.00131.38           C  
ATOM   1748  CD2 LEU A 221      50.179   6.745  41.181  1.00131.38           C  
ATOM   1749  N   ASP A 222      50.162   8.492  46.250  1.00 89.91           N  
ATOM   1750  CA  ASP A 222      50.926   9.102  47.289  1.00 89.91           C  
ATOM   1751  C   ASP A 222      52.186   9.620  46.675  1.00 89.91           C  
ATOM   1752  O   ASP A 222      52.458   9.413  45.493  1.00 89.91           O  
ATOM   1753  CB  ASP A 222      51.226   8.167  48.483  1.00 89.91           C  
ATOM   1754  CG  ASP A 222      52.000   6.940  48.026  1.00 89.91           C  
ATOM   1755  OD1 ASP A 222      53.040   7.110  47.342  1.00 89.91           O  
ATOM   1756  OD2 ASP A 222      51.572   5.808  48.380  1.00 89.91           O1-
ATOM   1757  N   HIS A 223      52.986  10.324  47.489  1.00 63.16           N  
ATOM   1758  CA  HIS A 223      54.173  10.984  47.039  1.00 63.16           C  
ATOM   1759  C   HIS A 223      55.134  10.011  46.439  1.00 63.16           C  
ATOM   1760  O   HIS A 223      55.660  10.248  45.352  1.00 63.16           O  
ATOM   1761  CB  HIS A 223      54.895  11.677  48.210  1.00 63.16           C  
ATOM   1762  CG  HIS A 223      56.182  12.354  47.844  1.00 63.16           C  
ATOM   1763  CD2 HIS A 223      56.440  13.655  47.535  1.00 63.16           C  
ATOM   1764  ND1 HIS A 223      57.396  11.706  47.783  1.00 63.16           N  
ATOM   1765  CE1 HIS A 223      58.322  12.639  47.447  1.00 63.16           C  
ATOM   1766  NE2 HIS A 223      57.790  13.836  47.285  1.00 63.16           N  
ATOM   1767  N   VAL A 224      55.392   8.883  47.122  1.00111.51           N  
ATOM   1768  CA  VAL A 224      56.371   7.985  46.593  1.00111.51           C  
ATOM   1769  C   VAL A 224      55.880   7.462  45.290  1.00111.51           C  
ATOM   1770  O   VAL A 224      56.635   7.361  44.323  1.00111.51           O  
ATOM   1771  CB  VAL A 224      56.694   6.822  47.494  1.00111.51           C  
ATOM   1772  CG1 VAL A 224      55.477   5.893  47.618  1.00111.51           C  
ATOM   1773  CG2 VAL A 224      57.941   6.120  46.931  1.00111.51           C  
ATOM   1774  N   GLU A 225      54.580   7.134  45.231  1.00 72.36           N  
ATOM   1775  CA  GLU A 225      54.025   6.555  44.054  1.00 72.36           C  
ATOM   1776  C   GLU A 225      54.091   7.496  42.884  1.00 72.36           C  
ATOM   1777  O   GLU A 225      54.485   7.094  41.792  1.00 72.36           O  
ATOM   1778  CB  GLU A 225      52.560   6.118  44.235  1.00 72.36           C  
ATOM   1779  CG  GLU A 225      52.414   4.868  45.109  1.00 72.36           C  
ATOM   1780  CD  GLU A 225      50.934   4.528  45.231  1.00 72.36           C  
ATOM   1781  OE1 GLU A 225      50.096   5.440  45.000  1.00 72.36           O  
ATOM   1782  OE2 GLU A 225      50.622   3.353  45.562  1.00 72.36           O1-
ATOM   1783  N   PHE A 226      53.746   8.783  43.071  1.00 50.18           N  
ATOM   1784  CA  PHE A 226      53.689   9.673  41.943  1.00 50.18           C  
ATOM   1785  C   PHE A 226      55.044   9.824  41.325  1.00 50.18           C  
ATOM   1786  O   PHE A 226      55.187   9.767  40.104  1.00 50.18           O  
ATOM   1787  CB  PHE A 226      53.178  11.080  42.301  1.00 50.18           C  
ATOM   1788  CG  PHE A 226      53.066  11.839  41.022  1.00 50.18           C  
ATOM   1789  CD1 PHE A 226      51.948  11.709  40.229  1.00 50.18           C  
ATOM   1790  CD2 PHE A 226      54.074  12.681  40.612  1.00 50.18           C  
ATOM   1791  CE1 PHE A 226      51.837  12.406  39.048  1.00 50.18           C  
ATOM   1792  CE2 PHE A 226      53.968  13.381  39.432  1.00 50.18           C  
ATOM   1793  CZ  PHE A 226      52.850  13.243  38.646  1.00 50.18           C  
ATOM   1794  N   LYS A 227      56.085  10.005  42.156  1.00 66.52           N  
ATOM   1795  CA  LYS A 227      57.408  10.244  41.653  1.00 66.52           C  
ATOM   1796  C   LYS A 227      57.859   9.073  40.840  1.00 66.52           C  
ATOM   1797  O   LYS A 227      58.444   9.239  39.771  1.00 66.52           O  
ATOM   1798  CB  LYS A 227      58.426  10.471  42.787  1.00 66.52           C  
ATOM   1799  CG  LYS A 227      58.482   9.325  43.800  1.00 66.52           C  
ATOM   1800  CD  LYS A 227      59.656   9.410  44.777  1.00 66.52           C  
ATOM   1801  CE  LYS A 227      59.679   8.267  45.795  1.00 66.52           C  
ATOM   1802  NZ  LYS A 227      60.836   8.420  46.705  1.00 66.52           N1+
ATOM   1803  N   ARG A 228      57.585   7.852  41.327  1.00113.84           N  
ATOM   1804  CA  ARG A 228      57.992   6.657  40.648  1.00113.84           C  
ATOM   1805  C   ARG A 228      57.318   6.564  39.313  1.00113.84           C  
ATOM   1806  O   ARG A 228      57.931   6.172  38.323  1.00113.84           O  
ATOM   1807  CB  ARG A 228      57.556   5.382  41.382  1.00113.84           C  
ATOM   1808  CG  ARG A 228      57.534   4.181  40.437  1.00113.84           C  
ATOM   1809  CD  ARG A 228      56.753   2.971  40.945  1.00113.84           C  
ATOM   1810  NE  ARG A 228      57.644   2.226  41.870  1.00113.84           N  
ATOM   1811  CZ  ARG A 228      58.707   1.553  41.345  1.00113.84           C  
ATOM   1812  NH1 ARG A 228      59.014   1.698  40.023  1.00113.84           N1+
ATOM   1813  NH2 ARG A 228      59.465   0.742  42.137  1.00113.84           N  
ATOM   1814  N   PHE A 229      56.024   6.925  39.269  1.00 61.02           N  
ATOM   1815  CA  PHE A 229      55.194   6.773  38.106  1.00 61.02           C  
ATOM   1816  C   PHE A 229      55.765   7.582  36.985  1.00 61.02           C  
ATOM   1817  O   PHE A 229      55.870   7.107  35.854  1.00 61.02           O  
ATOM   1818  CB  PHE A 229      53.763   7.279  38.397  1.00 61.02           C  
ATOM   1819  CG  PHE A 229      52.844   6.974  37.263  1.00 61.02           C  
ATOM   1820  CD1 PHE A 229      52.246   5.738  37.159  1.00 61.02           C  
ATOM   1821  CD2 PHE A 229      52.561   7.930  36.315  1.00 61.02           C  
ATOM   1822  CE1 PHE A 229      51.392   5.454  36.119  1.00 61.02           C  
ATOM   1823  CE2 PHE A 229      51.708   7.652  35.272  1.00 61.02           C  
ATOM   1824  CZ  PHE A 229      51.122   6.413  35.172  1.00 61.02           C  
ATOM   1825  N   ARG A 230      56.163   8.830  37.283  1.00 79.19           N  
ATOM   1826  CA  ARG A 230      56.699   9.707  36.282  1.00 79.19           C  
ATOM   1827  C   ARG A 230      57.933   9.085  35.717  1.00 79.19           C  
ATOM   1828  O   ARG A 230      58.123   9.031  34.504  1.00 79.19           O  
ATOM   1829  CB  ARG A 230      57.113  11.060  36.885  1.00 79.19           C  
ATOM   1830  CG  ARG A 230      57.748  12.035  35.893  1.00 79.19           C  
ATOM   1831  CD  ARG A 230      56.755  12.703  34.945  1.00 79.19           C  
ATOM   1832  NE  ARG A 230      57.542  13.608  34.061  1.00 79.19           N  
ATOM   1833  CZ  ARG A 230      57.859  14.864  34.490  1.00 79.19           C  
ATOM   1834  NH1 ARG A 230      57.464  15.278  35.729  1.00 79.19           N1+
ATOM   1835  NH2 ARG A 230      58.569  15.703  33.682  1.00 79.19           N  
ATOM   1836  N   PHE A 231      58.788   8.557  36.603  1.00 55.00           N  
ATOM   1837  CA  PHE A 231      60.043   7.989  36.215  1.00 55.00           C  
ATOM   1838  C   PHE A 231      59.811   6.846  35.273  1.00 55.00           C  
ATOM   1839  O   PHE A 231      60.465   6.745  34.235  1.00 55.00           O  
ATOM   1840  CB  PHE A 231      60.803   7.469  37.448  1.00 55.00           C  
ATOM   1841  CG  PHE A 231      61.974   6.656  37.024  1.00 55.00           C  
ATOM   1842  CD1 PHE A 231      63.118   7.249  36.542  1.00 55.00           C  
ATOM   1843  CD2 PHE A 231      61.927   5.284  37.136  1.00 55.00           C  
ATOM   1844  CE1 PHE A 231      64.191   6.481  36.161  1.00 55.00           C  
ATOM   1845  CE2 PHE A 231      62.997   4.512  36.758  1.00 55.00           C  
ATOM   1846  CZ  PHE A 231      64.133   5.111  36.268  1.00 55.00           C  
ATOM   1847  N   LEU A 232      58.854   5.964  35.607  1.00 55.86           N  
ATOM   1848  CA  LEU A 232      58.603   4.789  34.822  1.00 55.86           C  
ATOM   1849  C   LEU A 232      58.141   5.151  33.440  1.00 55.86           C  
ATOM   1850  O   LEU A 232      58.635   4.602  32.456  1.00 55.86           O  
ATOM   1851  CB  LEU A 232      57.504   3.904  35.440  1.00 55.86           C  
ATOM   1852  CG  LEU A 232      57.851   3.334  36.831  1.00 55.86           C  
ATOM   1853  CD1 LEU A 232      56.710   2.465  37.377  1.00 55.86           C  
ATOM   1854  CD2 LEU A 232      59.198   2.595  36.818  1.00 55.86           C  
ATOM   1855  N   VAL A 233      57.194   6.103  33.327  1.00 36.22           N  
ATOM   1856  CA  VAL A 233      56.638   6.445  32.048  1.00 36.22           C  
ATOM   1857  C   VAL A 233      57.730   6.939  31.152  1.00 36.22           C  
ATOM   1858  O   VAL A 233      57.837   6.512  30.002  1.00 36.22           O  
ATOM   1859  CB  VAL A 233      55.596   7.523  32.139  1.00 36.22           C  
ATOM   1860  CG1 VAL A 233      55.151   7.905  30.717  1.00 36.22           C  
ATOM   1861  CG2 VAL A 233      54.450   7.016  33.031  1.00 36.22           C  
ATOM   1862  N   ILE A 234      58.596   7.836  31.660  1.00 93.63           N  
ATOM   1863  CA  ILE A 234      59.646   8.343  30.826  1.00 93.63           C  
ATOM   1864  C   ILE A 234      60.529   7.213  30.388  1.00 93.63           C  
ATOM   1865  O   ILE A 234      60.920   7.146  29.225  1.00 93.63           O  
ATOM   1866  CB  ILE A 234      60.518   9.389  31.469  1.00 93.63           C  
ATOM   1867  CG1 ILE A 234      59.798  10.749  31.551  1.00 93.63           C  
ATOM   1868  CG2 ILE A 234      61.826   9.458  30.660  1.00 93.63           C  
ATOM   1869  CD1 ILE A 234      58.579  10.791  32.464  1.00 93.63           C  
ATOM   1870  N   GLU A 235      60.851   6.279  31.301  1.00 82.11           N  
ATOM   1871  CA  GLU A 235      61.753   5.211  30.968  1.00 82.11           C  
ATOM   1872  C   GLU A 235      61.189   4.379  29.852  1.00 82.11           C  
ATOM   1873  O   GLU A 235      61.931   3.933  28.978  1.00 82.11           O  
ATOM   1874  CB  GLU A 235      62.033   4.269  32.151  1.00 82.11           C  
ATOM   1875  CG  GLU A 235      62.886   4.907  33.248  1.00 82.11           C  
ATOM   1876  CD  GLU A 235      64.287   5.117  32.689  1.00 82.11           C  
ATOM   1877  OE1 GLU A 235      64.473   6.089  31.910  1.00 82.11           O  
ATOM   1878  OE2 GLU A 235      65.189   4.307  33.033  1.00 82.11           O1-
ATOM   1879  N   ALA A 236      59.871   4.100  29.870  1.00 40.60           N  
ATOM   1880  CA  ALA A 236      59.278   3.308  28.827  1.00 40.60           C  
ATOM   1881  C   ALA A 236      59.330   4.055  27.527  1.00 40.60           C  
ATOM   1882  O   ALA A 236      59.730   3.506  26.503  1.00 40.60           O  
ATOM   1883  CB  ALA A 236      57.802   2.968  29.105  1.00 40.60           C  
ATOM   1884  N   ILE A 237      58.972   5.353  27.539  1.00 47.41           N  
ATOM   1885  CA  ILE A 237      58.895   6.099  26.312  1.00 47.41           C  
ATOM   1886  C   ILE A 237      60.243   6.163  25.649  1.00 47.41           C  
ATOM   1887  O   ILE A 237      60.351   5.952  24.444  1.00 47.41           O  
ATOM   1888  CB  ILE A 237      58.411   7.507  26.515  1.00 47.41           C  
ATOM   1889  CG1 ILE A 237      56.967   7.498  27.044  1.00 47.41           C  
ATOM   1890  CG2 ILE A 237      58.577   8.268  25.188  1.00 47.41           C  
ATOM   1891  CD1 ILE A 237      56.482   8.862  27.534  1.00 47.41           C  
ATOM   1892  N   LEU A 238      61.317   6.435  26.414  1.00111.86           N  
ATOM   1893  CA  LEU A 238      62.644   6.545  25.856  1.00111.86           C  
ATOM   1894  C   LEU A 238      63.102   5.238  25.280  1.00111.86           C  
ATOM   1895  O   LEU A 238      63.898   5.208  24.343  1.00111.86           O  
ATOM   1896  CB  LEU A 238      63.711   7.022  26.857  1.00111.86           C  
ATOM   1897  CG  LEU A 238      63.746   8.550  27.038  1.00111.86           C  
ATOM   1898  CD1 LEU A 238      64.339   9.231  25.795  1.00111.86           C  
ATOM   1899  CD2 LEU A 238      62.366   9.118  27.386  1.00111.86           C  
ATOM   1900  N   ALA A 239      62.615   4.119  25.834  1.00 61.50           N  
ATOM   1901  CA  ALA A 239      63.008   2.796  25.435  1.00 61.50           C  
ATOM   1902  C   ALA A 239      62.693   2.585  23.981  1.00 61.50           C  
ATOM   1903  O   ALA A 239      63.299   1.737  23.329  1.00 61.50           O  
ATOM   1904  CB  ALA A 239      62.277   1.695  26.227  1.00 61.50           C  
ATOM   1905  N   THR A 240      61.687   3.306  23.455  1.00 82.33           N  
ATOM   1906  CA  THR A 240      61.220   3.166  22.101  1.00 82.33           C  
ATOM   1907  C   THR A 240      62.242   3.601  21.079  1.00 82.33           C  
ATOM   1908  O   THR A 240      62.144   3.214  19.918  1.00 82.33           O  
ATOM   1909  CB  THR A 240      59.943   3.914  21.835  1.00 82.33           C  
ATOM   1910  CG2 THR A 240      58.891   3.444  22.853  1.00 82.33           C  
ATOM   1911  OG1 THR A 240      60.144   5.314  21.954  1.00 82.33           O  
ATOM   1912  N   ASP A 241      63.206   4.471  21.431  1.00 75.98           N  
ATOM   1913  CA  ASP A 241      64.167   4.894  20.442  1.00 75.98           C  
ATOM   1914  C   ASP A 241      64.877   3.681  19.910  1.00 75.98           C  
ATOM   1915  O   ASP A 241      65.576   2.979  20.636  1.00 75.98           O  
ATOM   1916  CB  ASP A 241      65.233   5.845  21.015  1.00 75.98           C  
ATOM   1917  CG  ASP A 241      66.137   6.343  19.896  1.00 75.98           C  
ATOM   1918  OD1 ASP A 241      65.969   5.898  18.729  1.00 75.98           O  
ATOM   1919  OD2 ASP A 241      67.019   7.187  20.206  1.00 75.98           O1-
ATOM   1920  N   LEU A 242      64.749   3.435  18.591  1.00119.39           N  
ATOM   1921  CA  LEU A 242      65.319   2.275  17.965  1.00119.39           C  
ATOM   1922  C   LEU A 242      66.814   2.280  18.004  1.00119.39           C  
ATOM   1923  O   LEU A 242      67.423   1.214  17.946  1.00119.39           O  
ATOM   1924  CB  LEU A 242      64.876   2.020  16.518  1.00119.39           C  
ATOM   1925  CG  LEU A 242      63.416   1.542  16.419  1.00119.39           C  
ATOM   1926  CD1 LEU A 242      62.414   2.694  16.573  1.00119.39           C  
ATOM   1927  CD2 LEU A 242      63.196   0.681  15.173  1.00119.39           C  
ATOM   1928  N   LYS A 243      67.460   3.458  18.077  1.00153.94           N  
ATOM   1929  CA  LYS A 243      68.898   3.475  18.020  1.00153.94           C  
ATOM   1930  C   LYS A 243      69.447   2.627  19.130  1.00153.94           C  
ATOM   1931  O   LYS A 243      70.468   1.964  18.975  1.00153.94           O  
ATOM   1932  CB  LYS A 243      69.523   4.881  18.129  1.00153.94           C  
ATOM   1933  CG  LYS A 243      69.454   5.529  19.512  1.00153.94           C  
ATOM   1934  CD  LYS A 243      70.406   6.721  19.673  1.00153.94           C  
ATOM   1935  CE  LYS A 243      70.062   7.917  18.782  1.00153.94           C  
ATOM   1936  NZ  LYS A 243      70.297   7.579  17.360  1.00153.94           N1+
ATOM   1937  N   LYS A 244      68.768   2.663  20.283  1.00192.59           N  
ATOM   1938  CA  LYS A 244      69.042   1.992  21.521  1.00192.59           C  
ATOM   1939  C   LYS A 244      68.686   0.530  21.449  1.00192.59           C  
ATOM   1940  O   LYS A 244      68.985  -0.230  22.369  1.00192.59           O  
ATOM   1941  CB  LYS A 244      68.264   2.694  22.639  1.00192.59           C  
ATOM   1942  CG  LYS A 244      68.900   2.591  24.014  1.00192.59           C  
ATOM   1943  CD  LYS A 244      68.436   3.715  24.943  1.00192.59           C  
ATOM   1944  CE  LYS A 244      66.954   4.084  24.818  1.00192.59           C  
ATOM   1945  NZ  LYS A 244      66.765   5.119  23.774  1.00192.59           N1+
ATOM   1946  N   HIS A 245      68.011   0.100  20.364  1.00 71.74           N  
ATOM   1947  CA  HIS A 245      67.435  -1.214  20.244  1.00 71.74           C  
ATOM   1948  C   HIS A 245      68.414  -2.306  20.565  1.00 71.74           C  
ATOM   1949  O   HIS A 245      68.077  -3.223  21.314  1.00 71.74           O  
ATOM   1950  CB  HIS A 245      66.915  -1.480  18.820  1.00 71.74           C  
ATOM   1951  CG  HIS A 245      66.286  -2.831  18.653  1.00 71.74           C  
ATOM   1952  CD2 HIS A 245      66.848  -4.016  18.288  1.00 71.74           C  
ATOM   1953  ND1 HIS A 245      64.951  -3.096  18.856  1.00 71.74           N  
ATOM   1954  CE1 HIS A 245      64.772  -4.418  18.609  1.00 71.74           C  
ATOM   1955  NE2 HIS A 245      65.896  -5.018  18.259  1.00 71.74           N  
ATOM   1956  N   PHE A 246      69.643  -2.262  20.023  1.00 47.05           N  
ATOM   1957  CA  PHE A 246      70.589  -3.319  20.256  1.00 47.05           C  
ATOM   1958  C   PHE A 246      70.957  -3.404  21.707  1.00 47.05           C  
ATOM   1959  O   PHE A 246      71.069  -4.499  22.255  1.00 47.05           O  
ATOM   1960  CB  PHE A 246      71.897  -3.136  19.465  1.00 47.05           C  
ATOM   1961  CG  PHE A 246      71.602  -3.365  18.022  1.00 47.05           C  
ATOM   1962  CD1 PHE A 246      71.078  -2.363  17.240  1.00 47.05           C  
ATOM   1963  CD2 PHE A 246      71.857  -4.590  17.450  1.00 47.05           C  
ATOM   1964  CE1 PHE A 246      70.812  -2.580  15.908  1.00 47.05           C  
ATOM   1965  CE2 PHE A 246      71.593  -4.814  16.119  1.00 47.05           C  
ATOM   1966  CZ  PHE A 246      71.066  -3.807  15.345  1.00 47.05           C  
ATOM   1967  N   ASP A 247      71.174  -2.253  22.370  1.00 32.84           N  
ATOM   1968  CA  ASP A 247      71.610  -2.256  23.739  1.00 32.84           C  
ATOM   1969  C   ASP A 247      70.573  -2.916  24.595  1.00 32.84           C  
ATOM   1970  O   ASP A 247      70.894  -3.752  25.439  1.00 32.84           O  
ATOM   1971  CB  ASP A 247      71.802  -0.836  24.295  1.00 32.84           C  
ATOM   1972  CG  ASP A 247      72.971  -0.190  23.568  1.00 32.84           C  
ATOM   1973  OD1 ASP A 247      73.795  -0.941  22.980  1.00 32.84           O  
ATOM   1974  OD2 ASP A 247      73.053   1.067  23.589  1.00 32.84           O1-
ATOM   1975  N   PHE A 248      69.290  -2.574  24.384  1.00121.70           N  
ATOM   1976  CA  PHE A 248      68.240  -3.108  25.204  1.00121.70           C  
ATOM   1977  C   PHE A 248      68.154  -4.590  25.062  1.00121.70           C  
ATOM   1978  O   PHE A 248      67.993  -5.301  26.052  1.00121.70           O  
ATOM   1979  CB  PHE A 248      66.837  -2.565  24.875  1.00121.70           C  
ATOM   1980  CG  PHE A 248      66.669  -1.233  25.517  1.00121.70           C  
ATOM   1981  CD1 PHE A 248      66.218  -1.162  26.814  1.00121.70           C  
ATOM   1982  CD2 PHE A 248      66.956  -0.067  24.847  1.00121.70           C  
ATOM   1983  CE1 PHE A 248      66.048   0.048  27.440  1.00121.70           C  
ATOM   1984  CE2 PHE A 248      66.786   1.147  25.471  1.00121.70           C  
ATOM   1985  CZ  PHE A 248      66.330   1.210  26.765  1.00121.70           C  
ATOM   1986  N   LEU A 249      68.245  -5.095  23.821  1.00 40.83           N  
ATOM   1987  CA  LEU A 249      68.100  -6.501  23.593  1.00 40.83           C  
ATOM   1988  C   LEU A 249      69.204  -7.218  24.304  1.00 40.83           C  
ATOM   1989  O   LEU A 249      68.984  -8.256  24.925  1.00 40.83           O  
ATOM   1990  CB  LEU A 249      68.175  -6.868  22.101  1.00 40.83           C  
ATOM   1991  CG  LEU A 249      68.017  -8.376  21.829  1.00 40.83           C  
ATOM   1992  CD1 LEU A 249      66.626  -8.874  22.258  1.00 40.83           C  
ATOM   1993  CD2 LEU A 249      68.344  -8.718  20.367  1.00 40.83           C  
ATOM   1994  N   ALA A 250      70.430  -6.668  24.250  1.00 27.59           N  
ATOM   1995  CA  ALA A 250      71.546  -7.335  24.852  1.00 27.59           C  
ATOM   1996  C   ALA A 250      71.310  -7.465  26.326  1.00 27.59           C  
ATOM   1997  O   ALA A 250      71.506  -8.537  26.899  1.00 27.59           O  
ATOM   1998  CB  ALA A 250      72.866  -6.567  24.661  1.00 27.59           C  
ATOM   1999  N   GLU A 251      70.844  -6.382  26.976  1.00 38.45           N  
ATOM   2000  CA  GLU A 251      70.670  -6.403  28.401  1.00 38.45           C  
ATOM   2001  C   GLU A 251      69.637  -7.421  28.766  1.00 38.45           C  
ATOM   2002  O   GLU A 251      69.852  -8.245  29.653  1.00 38.45           O  
ATOM   2003  CB  GLU A 251      70.206  -5.047  28.957  1.00 38.45           C  
ATOM   2004  CG  GLU A 251      71.257  -3.944  28.807  1.00 38.45           C  
ATOM   2005  CD  GLU A 251      70.684  -2.659  29.389  1.00 38.45           C  
ATOM   2006  OE1 GLU A 251      69.522  -2.695  29.873  1.00 38.45           O  
ATOM   2007  OE2 GLU A 251      71.403  -1.624  29.356  1.00 38.45           O1-
ATOM   2008  N   PHE A 252      68.498  -7.418  28.051  1.00 51.62           N  
ATOM   2009  CA  PHE A 252      67.420  -8.312  28.357  1.00 51.62           C  
ATOM   2010  C   PHE A 252      67.927  -9.712  28.206  1.00 51.62           C  
ATOM   2011  O   PHE A 252      67.706 -10.559  29.071  1.00 51.62           O  
ATOM   2012  CB  PHE A 252      66.230  -8.107  27.395  1.00 51.62           C  
ATOM   2013  CG  PHE A 252      65.121  -9.044  27.738  1.00 51.62           C  
ATOM   2014  CD1 PHE A 252      64.278  -8.777  28.793  1.00 51.62           C  
ATOM   2015  CD2 PHE A 252      64.909 -10.180  26.991  1.00 51.62           C  
ATOM   2016  CE1 PHE A 252      63.250  -9.636  29.105  1.00 51.62           C  
ATOM   2017  CE2 PHE A 252      63.883 -11.042  27.299  1.00 51.62           C  
ATOM   2018  CZ  PHE A 252      63.052 -10.772  28.359  1.00 51.62           C  
ATOM   2019  N   ASN A 253      68.661  -9.984  27.111  1.00 41.39           N  
ATOM   2020  CA  ASN A 253      69.161 -11.307  26.869  1.00 41.39           C  
ATOM   2021  C   ASN A 253      70.050 -11.689  27.998  1.00 41.39           C  
ATOM   2022  O   ASN A 253      69.980 -12.806  28.505  1.00 41.39           O  
ATOM   2023  CB  ASN A 253      70.020 -11.421  25.599  1.00 41.39           C  
ATOM   2024  CG  ASN A 253      69.090 -11.423  24.399  1.00 41.39           C  
ATOM   2025  ND2 ASN A 253      69.389 -10.556  23.396  1.00 41.39           N  
ATOM   2026  OD1 ASN A 253      68.119 -12.176  24.354  1.00 41.39           O  
ATOM   2027  N   ALA A 254      70.893 -10.744  28.442  1.00 37.26           N  
ATOM   2028  CA  ALA A 254      71.835 -11.049  29.471  1.00 37.26           C  
ATOM   2029  C   ALA A 254      71.074 -11.480  30.680  1.00 37.26           C  
ATOM   2030  O   ALA A 254      71.493 -12.392  31.388  1.00 37.26           O  
ATOM   2031  CB  ALA A 254      72.698  -9.840  29.869  1.00 37.26           C  
ATOM   2032  N   LYS A 255      69.948 -10.814  30.980  1.00182.31           N  
ATOM   2033  CA  LYS A 255      69.273 -11.176  32.187  1.00182.31           C  
ATOM   2034  C   LYS A 255      68.625 -12.539  32.155  1.00182.31           C  
ATOM   2035  O   LYS A 255      68.851 -13.341  33.056  1.00182.31           O  
ATOM   2036  CB  LYS A 255      68.194 -10.156  32.583  1.00182.31           C  
ATOM   2037  CG  LYS A 255      67.725 -10.329  34.026  1.00182.31           C  
ATOM   2038  CD  LYS A 255      68.821 -10.035  35.054  1.00182.31           C  
ATOM   2039  CE  LYS A 255      69.310  -8.586  35.031  1.00182.31           C  
ATOM   2040  NZ  LYS A 255      70.362  -8.391  36.055  1.00182.31           N1+
ATOM   2041  N   ALA A 256      67.681 -12.777  31.217  1.00107.07           N  
ATOM   2042  CA  ALA A 256      66.968 -14.031  31.103  1.00107.07           C  
ATOM   2043  C   ALA A 256      67.543 -15.140  30.256  1.00107.07           C  
ATOM   2044  O   ALA A 256      67.499 -16.309  30.631  1.00107.07           O  
ATOM   2045  CB  ALA A 256      65.526 -13.823  30.610  1.00107.07           C  
ATOM   2046  N   ASN A 257      67.973 -14.798  29.024  1.00 87.05           N  
ATOM   2047  CA  ASN A 257      68.300 -15.778  28.014  1.00 87.05           C  
ATOM   2048  C   ASN A 257      69.650 -16.410  28.074  1.00 87.05           C  
ATOM   2049  O   ASN A 257      69.772 -17.628  27.947  1.00 87.05           O  
ATOM   2050  CB  ASN A 257      68.128 -15.213  26.597  1.00 87.05           C  
ATOM   2051  CG  ASN A 257      66.642 -14.940  26.416  1.00 87.05           C  
ATOM   2052  ND2 ASN A 257      66.307 -13.751  25.853  1.00 87.05           N  
ATOM   2053  OD1 ASN A 257      65.800 -15.762  26.779  1.00 87.05           O  
ATOM   2054  N   ASP A 258      70.714 -15.614  28.264  1.00119.18           N  
ATOM   2055  CA  ASP A 258      72.006 -16.208  28.106  1.00119.18           C  
ATOM   2056  C   ASP A 258      72.348 -17.095  29.254  1.00119.18           C  
ATOM   2057  O   ASP A 258      71.692 -17.093  30.293  1.00119.18           O  
ATOM   2058  CB  ASP A 258      73.159 -15.228  27.790  1.00119.18           C  
ATOM   2059  CG  ASP A 258      73.256 -14.165  28.863  1.00119.18           C  
ATOM   2060  OD1 ASP A 258      72.179 -13.749  29.355  1.00119.18           O  
ATOM   2061  OD2 ASP A 258      74.396 -13.745  29.198  1.00119.18           O1-
ATOM   2062  N   VAL A 259      73.395 -17.914  29.040  1.00 52.65           N  
ATOM   2063  CA  VAL A 259      73.846 -18.896  29.977  1.00 52.65           C  
ATOM   2064  C   VAL A 259      74.369 -18.201  31.189  1.00 52.65           C  
ATOM   2065  O   VAL A 259      74.743 -17.034  31.133  1.00 52.65           O  
ATOM   2066  CB  VAL A 259      74.937 -19.766  29.415  1.00 52.65           C  
ATOM   2067  CG1 VAL A 259      75.392 -20.775  30.485  1.00 52.65           C  
ATOM   2068  CG2 VAL A 259      74.415 -20.421  28.125  1.00 52.65           C  
ATOM   2069  N   ASN A 260      74.319 -18.922  32.326  1.00131.47           N  
ATOM   2070  CA  ASN A 260      74.760 -18.538  33.638  1.00131.47           C  
ATOM   2071  C   ASN A 260      74.000 -17.336  34.084  1.00131.47           C  
ATOM   2072  O   ASN A 260      74.327 -16.708  35.091  1.00131.47           O  
ATOM   2073  CB  ASN A 260      76.281 -18.286  33.781  1.00131.47           C  
ATOM   2074  CG  ASN A 260      76.741 -17.068  32.995  1.00131.47           C  
ATOM   2075  ND2 ASN A 260      77.311 -17.310  31.784  1.00131.47           N  
ATOM   2076  OD1 ASN A 260      76.608 -15.932  33.446  1.00131.47           O  
ATOM   2077  N   SER A 261      72.915 -17.011  33.366  1.00 99.75           N  
ATOM   2078  CA  SER A 261      72.130 -15.903  33.803  1.00 99.75           C  
ATOM   2079  C   SER A 261      71.259 -16.420  34.882  1.00 99.75           C  
ATOM   2080  O   SER A 261      70.681 -17.497  34.760  1.00 99.75           O  
ATOM   2081  CB  SER A 261      71.188 -15.356  32.731  1.00 99.75           C  
ATOM   2082  OG  SER A 261      71.959 -14.908  31.635  1.00 99.75           O  
ATOM   2083  N   ASN A 262      71.135 -15.634  35.958  1.00104.05           N  
ATOM   2084  CA  ASN A 262      70.299 -15.980  37.060  1.00104.05           C  
ATOM   2085  C   ASN A 262      68.876 -15.993  36.589  1.00104.05           C  
ATOM   2086  O   ASN A 262      68.066 -16.779  37.081  1.00104.05           O  
ATOM   2087  CB  ASN A 262      70.495 -15.021  38.251  1.00104.05           C  
ATOM   2088  CG  ASN A 262      70.370 -13.579  37.775  1.00104.05           C  
ATOM   2089  ND2 ASN A 262      70.586 -12.618  38.712  1.00104.05           N  
ATOM   2090  OD1 ASN A 262      70.116 -13.308  36.602  1.00104.05           O  
ATOM   2091  N   GLY A 263      68.533 -15.142  35.600  1.00 37.64           N  
ATOM   2092  CA  GLY A 263      67.181 -15.097  35.111  1.00 37.64           C  
ATOM   2093  C   GLY A 263      66.547 -13.843  35.622  1.00 37.64           C  
ATOM   2094  O   GLY A 263      67.204 -13.009  36.241  1.00 37.64           O  
ATOM   2095  N   ILE A 264      65.238 -13.665  35.348  1.00110.77           N  
ATOM   2096  CA  ILE A 264      64.557 -12.467  35.751  1.00110.77           C  
ATOM   2097  C   ILE A 264      64.106 -12.612  37.171  1.00110.77           C  
ATOM   2098  O   ILE A 264      63.466 -13.600  37.530  1.00110.77           O  
ATOM   2099  CB  ILE A 264      63.324 -12.191  34.934  1.00110.77           C  
ATOM   2100  CG1 ILE A 264      63.683 -11.963  33.456  1.00110.77           C  
ATOM   2101  CG2 ILE A 264      62.578 -11.008  35.575  1.00110.77           C  
ATOM   2102  CD1 ILE A 264      64.570 -10.742  33.222  1.00110.77           C  
ATOM   2103  N   GLU A 265      64.455 -11.627  38.030  1.00100.69           N  
ATOM   2104  CA  GLU A 265      63.950 -11.655  39.375  1.00100.69           C  
ATOM   2105  C   GLU A 265      62.812 -10.691  39.414  1.00100.69           C  
ATOM   2106  O   GLU A 265      62.986  -9.481  39.282  1.00100.69           O  
ATOM   2107  CB  GLU A 265      64.929 -11.226  40.488  1.00100.69           C  
ATOM   2108  CG  GLU A 265      65.928 -12.300  40.927  1.00100.69           C  
ATOM   2109  CD  GLU A 265      67.240 -12.102  40.186  1.00100.69           C  
ATOM   2110  OE1 GLU A 265      67.452 -10.995  39.624  1.00100.69           O  
ATOM   2111  OE2 GLU A 265      68.058 -13.061  40.186  1.00100.69           O1-
ATOM   2112  N   TRP A 266      61.596 -11.216  39.619  1.00 97.10           N  
ATOM   2113  CA  TRP A 266      60.425 -10.396  39.618  1.00 97.10           C  
ATOM   2114  C   TRP A 266      60.440  -9.487  40.802  1.00 97.10           C  
ATOM   2115  O   TRP A 266      59.757  -8.464  40.823  1.00 97.10           O  
ATOM   2116  CB  TRP A 266      59.134 -11.221  39.553  1.00 97.10           C  
ATOM   2117  CG  TRP A 266      59.056 -11.912  38.215  1.00 97.10           C  
ATOM   2118  CD1 TRP A 266      59.267 -13.221  37.891  1.00 97.10           C  
ATOM   2119  CD2 TRP A 266      58.813 -11.221  36.979  1.00 97.10           C  
ATOM   2120  CE2 TRP A 266      58.893 -12.165  35.956  1.00 97.10           C  
ATOM   2121  CE3 TRP A 266      58.553  -9.904  36.718  1.00 97.10           C  
ATOM   2122  NE1 TRP A 266      59.172 -13.388  36.529  1.00 97.10           N  
ATOM   2123  CZ2 TRP A 266      58.715 -11.805  34.651  1.00 97.10           C  
ATOM   2124  CZ3 TRP A 266      58.363  -9.546  35.402  1.00 97.10           C  
ATOM   2125  CH2 TRP A 266      58.444 -10.479  34.388  1.00 97.10           C  
ATOM   2126  N   SER A 267      61.175  -9.886  41.851  1.00 92.13           N  
ATOM   2127  CA  SER A 267      61.292  -9.108  43.048  1.00 92.13           C  
ATOM   2128  C   SER A 267      62.092  -7.861  42.800  1.00 92.13           C  
ATOM   2129  O   SER A 267      61.935  -6.890  43.540  1.00 92.13           O  
ATOM   2130  CB  SER A 267      62.017  -9.871  44.167  1.00 92.13           C  
ATOM   2131  OG  SER A 267      61.319 -11.070  44.465  1.00 92.13           O  
ATOM   2132  N   ASN A 268      62.977  -7.822  41.776  1.00125.18           N  
ATOM   2133  CA  ASN A 268      63.769  -6.623  41.707  1.00125.18           C  
ATOM   2134  C   ASN A 268      63.226  -5.668  40.692  1.00125.18           C  
ATOM   2135  O   ASN A 268      62.824  -6.033  39.587  1.00125.18           O  
ATOM   2136  CB  ASN A 268      65.280  -6.811  41.469  1.00125.18           C  
ATOM   2137  CG  ASN A 268      65.549  -7.194  40.034  1.00125.18           C  
ATOM   2138  ND2 ASN A 268      65.421  -8.510  39.726  1.00125.18           N  
ATOM   2139  OD1 ASN A 268      65.885  -6.344  39.213  1.00125.18           O  
ATOM   2140  N   GLU A 269      63.241  -4.379  41.081  1.00 89.90           N  
ATOM   2141  CA  GLU A 269      62.658  -3.304  40.335  1.00 89.90           C  
ATOM   2142  C   GLU A 269      63.314  -3.137  39.002  1.00 89.90           C  
ATOM   2143  O   GLU A 269      62.637  -2.874  38.010  1.00 89.90           O  
ATOM   2144  CB  GLU A 269      62.739  -1.952  41.061  1.00 89.90           C  
ATOM   2145  CG  GLU A 269      62.059  -0.832  40.272  1.00 89.90           C  
ATOM   2146  CD  GLU A 269      60.601  -1.231  40.121  1.00 89.90           C  
ATOM   2147  OE1 GLU A 269      60.154  -2.108  40.906  1.00 89.90           O  
ATOM   2148  OE2 GLU A 269      59.920  -0.674  39.220  1.00 89.90           O1-
ATOM   2149  N   ASN A 270      64.648  -3.277  38.934  1.00 41.69           N  
ATOM   2150  CA  ASN A 270      65.343  -3.057  37.698  1.00 41.69           C  
ATOM   2151  C   ASN A 270      64.892  -4.063  36.687  1.00 41.69           C  
ATOM   2152  O   ASN A 270      64.729  -3.741  35.511  1.00 41.69           O  
ATOM   2153  CB  ASN A 270      66.863  -3.219  37.853  1.00 41.69           C  
ATOM   2154  CG  ASN A 270      67.356  -2.098  38.753  1.00 41.69           C  
ATOM   2155  ND2 ASN A 270      67.777  -2.461  39.994  1.00 41.69           N  
ATOM   2156  OD1 ASN A 270      67.356  -0.930  38.370  1.00 41.69           O  
ATOM   2157  N   ASP A 271      64.702  -5.323  37.114  1.00 55.13           N  
ATOM   2158  CA  ASP A 271      64.315  -6.346  36.189  1.00 55.13           C  
ATOM   2159  C   ASP A 271      62.948  -6.075  35.645  1.00 55.13           C  
ATOM   2160  O   ASP A 271      62.718  -6.234  34.448  1.00 55.13           O  
ATOM   2161  CB  ASP A 271      64.307  -7.760  36.791  1.00 55.13           C  
ATOM   2162  CG  ASP A 271      65.754  -8.218  36.893  1.00 55.13           C  
ATOM   2163  OD1 ASP A 271      66.659  -7.399  36.579  1.00 55.13           O  
ATOM   2164  OD2 ASP A 271      65.974  -9.398  37.277  1.00 55.13           O1-
ATOM   2165  N   ARG A 272      61.999  -5.651  36.498  1.00162.67           N  
ATOM   2166  CA  ARG A 272      60.662  -5.459  36.015  1.00162.67           C  
ATOM   2167  C   ARG A 272      60.625  -4.367  34.990  1.00162.67           C  
ATOM   2168  O   ARG A 272      59.970  -4.503  33.959  1.00162.67           O  
ATOM   2169  CB  ARG A 272      59.628  -5.170  37.120  1.00162.67           C  
ATOM   2170  CG  ARG A 272      59.902  -3.929  37.966  1.00162.67           C  
ATOM   2171  CD  ARG A 272      58.898  -3.761  39.107  1.00162.67           C  
ATOM   2172  NE  ARG A 272      59.165  -4.842  40.096  1.00162.67           N  
ATOM   2173  CZ  ARG A 272      58.753  -4.701  41.390  1.00162.67           C  
ATOM   2174  NH1 ARG A 272      58.105  -3.565  41.780  1.00162.67           N1+
ATOM   2175  NH2 ARG A 272      58.989  -5.698  42.293  1.00162.67           N  
ATOM   2176  N   LEU A 273      61.354  -3.262  35.229  1.00 44.03           N  
ATOM   2177  CA  LEU A 273      61.339  -2.153  34.322  1.00 44.03           C  
ATOM   2178  C   LEU A 273      61.860  -2.593  32.991  1.00 44.03           C  
ATOM   2179  O   LEU A 273      61.282  -2.275  31.953  1.00 44.03           O  
ATOM   2180  CB  LEU A 273      62.233  -0.994  34.791  1.00 44.03           C  
ATOM   2181  CG  LEU A 273      62.251   0.199  33.819  1.00 44.03           C  
ATOM   2182  CD1 LEU A 273      60.863   0.845  33.693  1.00 44.03           C  
ATOM   2183  CD2 LEU A 273      63.350   1.204  34.197  1.00 44.03           C  
ATOM   2184  N   LEU A 274      62.959  -3.364  32.994  1.00 50.23           N  
ATOM   2185  CA  LEU A 274      63.568  -3.794  31.770  1.00 50.23           C  
ATOM   2186  C   LEU A 274      62.581  -4.619  31.015  1.00 50.23           C  
ATOM   2187  O   LEU A 274      62.454  -4.486  29.799  1.00 50.23           O  
ATOM   2188  CB  LEU A 274      64.813  -4.667  31.996  1.00 50.23           C  
ATOM   2189  CG  LEU A 274      65.429  -5.205  30.689  1.00 50.23           C  
ATOM   2190  CD1 LEU A 274      65.894  -4.063  29.773  1.00 50.23           C  
ATOM   2191  CD2 LEU A 274      66.541  -6.226  30.982  1.00 50.23           C  
ATOM   2192  N   VAL A 275      61.852  -5.494  31.726  1.00 32.81           N  
ATOM   2193  CA  VAL A 275      60.890  -6.333  31.078  1.00 32.81           C  
ATOM   2194  C   VAL A 275      59.862  -5.452  30.443  1.00 32.81           C  
ATOM   2195  O   VAL A 275      59.517  -5.627  29.277  1.00 32.81           O  
ATOM   2196  CB  VAL A 275      60.174  -7.235  32.043  1.00 32.81           C  
ATOM   2197  CG1 VAL A 275      59.064  -7.984  31.287  1.00 32.81           C  
ATOM   2198  CG2 VAL A 275      61.209  -8.158  32.710  1.00 32.81           C  
ATOM   2199  N   CYS A 276      59.369  -4.446  31.186  1.00 41.27           N  
ATOM   2200  CA  CYS A 276      58.345  -3.595  30.654  1.00 41.27           C  
ATOM   2201  C   CYS A 276      58.855  -2.889  29.439  1.00 41.27           C  
ATOM   2202  O   CYS A 276      58.137  -2.745  28.452  1.00 41.27           O  
ATOM   2203  CB  CYS A 276      57.888  -2.491  31.624  1.00 41.27           C  
ATOM   2204  SG  CYS A 276      56.885  -3.122  32.996  1.00 41.27           S  
ATOM   2205  N   GLN A 277      60.118  -2.429  29.476  1.00 49.32           N  
ATOM   2206  CA  GLN A 277      60.653  -1.668  28.386  1.00 49.32           C  
ATOM   2207  C   GLN A 277      60.672  -2.514  27.155  1.00 49.32           C  
ATOM   2208  O   GLN A 277      60.336  -2.050  26.067  1.00 49.32           O  
ATOM   2209  CB  GLN A 277      62.081  -1.172  28.667  1.00 49.32           C  
ATOM   2210  CG  GLN A 277      62.137  -0.165  29.819  1.00 49.32           C  
ATOM   2211  CD  GLN A 277      63.581   0.270  30.025  1.00 49.32           C  
ATOM   2212  NE2 GLN A 277      63.835   1.604  29.937  1.00 49.32           N  
ATOM   2213  OE1 GLN A 277      64.461  -0.555  30.261  1.00 49.32           O  
ATOM   2214  N   VAL A 278      61.066  -3.789  27.302  1.00 99.31           N  
ATOM   2215  CA  VAL A 278      61.140  -4.676  26.180  1.00 99.31           C  
ATOM   2216  C   VAL A 278      59.748  -4.897  25.673  1.00 99.31           C  
ATOM   2217  O   VAL A 278      59.525  -5.017  24.469  1.00 99.31           O  
ATOM   2218  CB  VAL A 278      61.763  -6.006  26.517  1.00 99.31           C  
ATOM   2219  CG1 VAL A 278      60.726  -6.921  27.186  1.00 99.31           C  
ATOM   2220  CG2 VAL A 278      62.394  -6.589  25.247  1.00 99.31           C  
ATOM   2221  N   CYS A 279      58.768  -4.958  26.597  1.00 46.87           N  
ATOM   2222  CA  CYS A 279      57.403  -5.212  26.240  1.00 46.87           C  
ATOM   2223  C   CYS A 279      56.885  -4.126  25.348  1.00 46.87           C  
ATOM   2224  O   CYS A 279      56.258  -4.410  24.328  1.00 46.87           O  
ATOM   2225  CB  CYS A 279      56.471  -5.275  27.464  1.00 46.87           C  
ATOM   2226  SG  CYS A 279      54.741  -5.605  27.013  1.00 46.87           S  
ATOM   2227  N   ILE A 280      57.115  -2.847  25.702  1.00137.90           N  
ATOM   2228  CA  ILE A 280      56.577  -1.814  24.869  1.00137.90           C  
ATOM   2229  C   ILE A 280      57.311  -1.814  23.566  1.00137.90           C  
ATOM   2230  O   ILE A 280      56.743  -1.483  22.529  1.00137.90           O  
ATOM   2231  CB  ILE A 280      56.575  -0.423  25.428  1.00137.90           C  
ATOM   2232  CG1 ILE A 280      57.960   0.193  25.537  1.00137.90           C  
ATOM   2233  CG2 ILE A 280      55.881  -0.495  26.788  1.00137.90           C  
ATOM   2234  CD1 ILE A 280      57.837   1.697  25.736  1.00137.90           C  
ATOM   2235  N   LYS A 281      58.615  -2.145  23.587  1.00112.05           N  
ATOM   2236  CA  LYS A 281      59.367  -2.126  22.366  1.00112.05           C  
ATOM   2237  C   LYS A 281      58.747  -3.085  21.407  1.00112.05           C  
ATOM   2238  O   LYS A 281      58.598  -2.756  20.232  1.00112.05           O  
ATOM   2239  CB  LYS A 281      60.833  -2.553  22.527  1.00112.05           C  
ATOM   2240  CG  LYS A 281      61.704  -1.545  23.276  1.00112.05           C  
ATOM   2241  CD  LYS A 281      63.152  -2.017  23.413  1.00112.05           C  
ATOM   2242  CE  LYS A 281      63.986  -1.764  22.154  1.00112.05           C  
ATOM   2243  NZ  LYS A 281      63.264  -2.253  20.957  1.00112.05           N1+
ATOM   2244  N   LEU A 282      58.365  -4.288  21.882  1.00 76.16           N  
ATOM   2245  CA  LEU A 282      57.785  -5.300  21.046  1.00 76.16           C  
ATOM   2246  C   LEU A 282      56.485  -4.776  20.516  1.00 76.16           C  
ATOM   2247  O   LEU A 282      56.201  -4.863  19.323  1.00 76.16           O  
ATOM   2248  CB  LEU A 282      57.440  -6.575  21.841  1.00 76.16           C  
ATOM   2249  CG  LEU A 282      56.982  -7.771  20.983  1.00 76.16           C  
ATOM   2250  CD1 LEU A 282      58.172  -8.475  20.317  1.00 76.16           C  
ATOM   2251  CD2 LEU A 282      56.079  -8.726  21.775  1.00 76.16           C  
ATOM   2252  N   ALA A 283      55.669  -4.177  21.402  1.00 40.71           N  
ATOM   2253  CA  ALA A 283      54.371  -3.695  21.031  1.00 40.71           C  
ATOM   2254  C   ALA A 283      54.503  -2.635  19.977  1.00 40.71           C  
ATOM   2255  O   ALA A 283      53.742  -2.619  19.014  1.00 40.71           O  
ATOM   2256  CB  ALA A 283      53.605  -3.079  22.216  1.00 40.71           C  
ATOM   2257  N   ASP A 284      55.494  -1.730  20.103  1.00115.63           N  
ATOM   2258  CA  ASP A 284      55.601  -0.649  19.161  1.00115.63           C  
ATOM   2259  C   ASP A 284      55.772  -1.169  17.757  1.00115.63           C  
ATOM   2260  O   ASP A 284      55.223  -0.599  16.818  1.00115.63           O  
ATOM   2261  CB  ASP A 284      56.804   0.271  19.422  1.00115.63           C  
ATOM   2262  CG  ASP A 284      56.432   1.209  20.550  1.00115.63           C  
ATOM   2263  OD1 ASP A 284      55.428   1.953  20.388  1.00115.63           O  
ATOM   2264  OD2 ASP A 284      57.139   1.190  21.592  1.00115.63           O1-
ATOM   2265  N   ILE A 285      56.624  -2.192  17.573  1.00230.99           N  
ATOM   2266  CA  ILE A 285      56.943  -2.829  16.315  1.00230.99           C  
ATOM   2267  C   ILE A 285      55.994  -3.907  15.852  1.00230.99           C  
ATOM   2268  O   ILE A 285      56.279  -4.525  14.831  1.00230.99           O  
ATOM   2269  CB  ILE A 285      58.332  -3.405  16.119  1.00230.99           C  
ATOM   2270  CG1 ILE A 285      58.593  -4.748  16.828  1.00230.99           C  
ATOM   2271  CG2 ILE A 285      59.320  -2.297  16.520  1.00230.99           C  
ATOM   2272  CD1 ILE A 285      58.768  -4.700  18.330  1.00230.99           C  
ATOM   2273  N   ASN A 286      54.952  -4.269  16.629  1.00136.71           N  
ATOM   2274  CA  ASN A 286      54.143  -5.469  16.536  1.00136.71           C  
ATOM   2275  C   ASN A 286      53.598  -5.861  15.182  1.00136.71           C  
ATOM   2276  O   ASN A 286      53.229  -7.025  15.026  1.00136.71           O  
ATOM   2277  CB  ASN A 286      52.929  -5.465  17.491  1.00136.71           C  
ATOM   2278  CG  ASN A 286      51.888  -4.446  17.026  1.00136.71           C  
ATOM   2279  ND2 ASN A 286      51.067  -4.824  16.009  1.00136.71           N  
ATOM   2280  OD1 ASN A 286      51.795  -3.340  17.558  1.00136.71           O  
ATOM   2281  N   GLY A 287      53.518  -4.973  14.171  1.00 71.72           N  
ATOM   2282  CA  GLY A 287      52.788  -5.281  12.961  1.00 71.72           C  
ATOM   2283  C   GLY A 287      53.131  -6.618  12.333  1.00 71.72           C  
ATOM   2284  O   GLY A 287      52.195  -7.349  12.011  1.00 71.72           O  
ATOM   2285  N   PRO A 288      54.353  -7.038  12.145  1.00110.10           N  
ATOM   2286  CA  PRO A 288      54.591  -8.309  11.497  1.00110.10           C  
ATOM   2287  C   PRO A 288      54.147  -9.518  12.277  1.00110.10           C  
ATOM   2288  O   PRO A 288      54.113 -10.614  11.722  1.00110.10           O  
ATOM   2289  CB  PRO A 288      56.076  -8.313  11.106  1.00110.10           C  
ATOM   2290  CG  PRO A 288      56.676  -7.078  11.806  1.00110.10           C  
ATOM   2291  CD  PRO A 288      55.476  -6.131  11.984  1.00110.10           C  
ATOM   2292  N   ALA A 289      53.917  -9.357  13.587  1.00 99.98           N  
ATOM   2293  CA  ALA A 289      53.425 -10.344  14.507  1.00 99.98           C  
ATOM   2294  C   ALA A 289      51.956 -10.599  14.307  1.00 99.98           C  
ATOM   2295  O   ALA A 289      51.413 -11.546  14.872  1.00 99.98           O  
ATOM   2296  CB  ALA A 289      53.646  -9.949  15.977  1.00 99.98           C  
ATOM   2297  N   LYS A 290      51.232  -9.671  13.649  1.00134.54           N  
ATOM   2298  CA  LYS A 290      49.809  -9.833  13.490  1.00134.54           C  
ATOM   2299  C   LYS A 290      49.452 -10.476  12.185  1.00134.54           C  
ATOM   2300  O   LYS A 290      50.287 -10.670  11.304  1.00134.54           O  
ATOM   2301  CB  LYS A 290      48.994  -8.529  13.574  1.00134.54           C  
ATOM   2302  CG  LYS A 290      48.492  -8.160  14.974  1.00134.54           C  
ATOM   2303  CD  LYS A 290      49.520  -7.610  15.955  1.00134.54           C  
ATOM   2304  CE  LYS A 290      48.895  -7.279  17.316  1.00134.54           C  
ATOM   2305  NZ  LYS A 290      49.688  -6.249  18.023  1.00134.54           N1+
ATOM   2306  N   VAL A 291      48.150 -10.821  12.050  1.00110.99           N  
ATOM   2307  CA  VAL A 291      47.639 -11.463  10.873  1.00110.99           C  
ATOM   2308  C   VAL A 291      48.004 -10.603   9.705  1.00110.99           C  
ATOM   2309  O   VAL A 291      48.048  -9.378   9.810  1.00110.99           O  
ATOM   2310  CB  VAL A 291      46.150 -11.649  10.901  1.00110.99           C  
ATOM   2311  CG1 VAL A 291      45.482 -10.267  10.970  1.00110.99           C  
ATOM   2312  CG2 VAL A 291      45.732 -12.485   9.681  1.00110.99           C  
ATOM   2313  N   ARG A 292      48.236 -11.239   8.539  1.00222.67           N  
ATOM   2314  CA  ARG A 292      48.796 -10.553   7.410  1.00222.67           C  
ATOM   2315  C   ARG A 292      47.937  -9.394   7.016  1.00222.67           C  
ATOM   2316  O   ARG A 292      48.455  -8.359   6.602  1.00222.67           O  
ATOM   2317  CB  ARG A 292      49.087 -11.463   6.196  1.00222.67           C  
ATOM   2318  CG  ARG A 292      47.892 -12.126   5.513  1.00222.67           C  
ATOM   2319  CD  ARG A 292      47.249 -11.260   4.432  1.00222.67           C  
ATOM   2320  NE  ARG A 292      48.357 -10.726   3.589  1.00222.67           N  
ATOM   2321  CZ  ARG A 292      48.927 -11.496   2.616  1.00222.67           C  
ATOM   2322  NH1 ARG A 292      48.520 -12.786   2.432  1.00222.67           N1+
ATOM   2323  NH2 ARG A 292      49.919 -10.981   1.834  1.00222.67           N  
ATOM   2324  N   ASP A 293      46.606  -9.512   7.151  1.00 52.53           N  
ATOM   2325  CA  ASP A 293      45.749  -8.437   6.744  1.00 52.53           C  
ATOM   2326  C   ASP A 293      46.112  -7.201   7.519  1.00 52.53           C  
ATOM   2327  O   ASP A 293      46.202  -6.117   6.945  1.00 52.53           O  
ATOM   2328  CB  ASP A 293      44.277  -8.751   7.043  1.00 52.53           C  
ATOM   2329  CG  ASP A 293      43.911  -9.979   6.226  1.00 52.53           C  
ATOM   2330  OD1 ASP A 293      44.133  -9.961   4.986  1.00 52.53           O  
ATOM   2331  OD2 ASP A 293      43.427 -10.965   6.842  1.00 52.53           O1-
ATOM   2332  N   LEU A 294      46.303  -7.329   8.849  1.00102.12           N  
ATOM   2333  CA  LEU A 294      46.668  -6.218   9.694  1.00102.12           C  
ATOM   2334  C   LEU A 294      48.058  -5.751   9.380  1.00102.12           C  
ATOM   2335  O   LEU A 294      48.321  -4.551   9.305  1.00102.12           O  
ATOM   2336  CB  LEU A 294      46.601  -6.560  11.192  1.00102.12           C  
ATOM   2337  CG  LEU A 294      45.163  -6.608  11.748  1.00102.12           C  
ATOM   2338  CD1 LEU A 294      44.274  -7.574  10.953  1.00102.12           C  
ATOM   2339  CD2 LEU A 294      45.164  -6.917  13.254  1.00102.12           C  
ATOM   2340  N   HIS A 295      48.981  -6.703   9.170  1.00 70.40           N  
ATOM   2341  CA  HIS A 295      50.367  -6.417   8.921  1.00 70.40           C  
ATOM   2342  C   HIS A 295      50.503  -5.568   7.698  1.00 70.40           C  
ATOM   2343  O   HIS A 295      51.206  -4.556   7.705  1.00 70.40           O  
ATOM   2344  CB  HIS A 295      51.157  -7.718   8.685  1.00 70.40           C  
ATOM   2345  CG  HIS A 295      52.529  -7.531   8.109  1.00 70.40           C  
ATOM   2346  CD2 HIS A 295      53.061  -8.071   6.978  1.00 70.40           C  
ATOM   2347  ND1 HIS A 295      53.525  -6.759   8.662  1.00 70.40           N  
ATOM   2348  CE1 HIS A 295      54.603  -6.869   7.843  1.00 70.40           C  
ATOM   2349  NE2 HIS A 295      54.368  -7.655   6.808  1.00 70.40           N  
ATOM   2350  N   LEU A 296      49.799  -5.946   6.621  1.00 54.27           N  
ATOM   2351  CA  LEU A 296      49.889  -5.242   5.378  1.00 54.27           C  
ATOM   2352  C   LEU A 296      49.387  -3.847   5.582  1.00 54.27           C  
ATOM   2353  O   LEU A 296      49.870  -2.912   4.947  1.00 54.27           O  
ATOM   2354  CB  LEU A 296      49.049  -5.899   4.269  1.00 54.27           C  
ATOM   2355  CG  LEU A 296      49.519  -7.323   3.908  1.00 54.27           C  
ATOM   2356  CD1 LEU A 296      48.650  -7.936   2.801  1.00 54.27           C  
ATOM   2357  CD2 LEU A 296      51.017  -7.351   3.570  1.00 54.27           C  
ATOM   2358  N   LYS A 297      48.375  -3.678   6.451  1.00110.93           N  
ATOM   2359  CA  LYS A 297      47.786  -2.390   6.685  1.00110.93           C  
ATOM   2360  C   LYS A 297      48.784  -1.453   7.301  1.00110.93           C  
ATOM   2361  O   LYS A 297      48.916  -0.307   6.874  1.00110.93           O  
ATOM   2362  CB  LYS A 297      46.575  -2.473   7.631  1.00110.93           C  
ATOM   2363  CG  LYS A 297      45.755  -1.183   7.718  1.00110.93           C  
ATOM   2364  CD  LYS A 297      45.000  -0.849   6.430  1.00110.93           C  
ATOM   2365  CE  LYS A 297      44.042   0.336   6.573  1.00110.93           C  
ATOM   2366  NZ  LYS A 297      44.805   1.584   6.791  1.00110.93           N1+
ATOM   2367  N   TRP A 298      49.513  -1.910   8.335  1.00 81.29           N  
ATOM   2368  CA  TRP A 298      50.476  -1.080   9.009  1.00 81.29           C  
ATOM   2369  C   TRP A 298      51.629  -0.834   8.100  1.00 81.29           C  
ATOM   2370  O   TRP A 298      52.267   0.215   8.152  1.00 81.29           O  
ATOM   2371  CB  TRP A 298      50.979  -1.687  10.329  1.00 81.29           C  
ATOM   2372  CG  TRP A 298      49.884  -1.793  11.367  1.00 81.29           C  
ATOM   2373  CD1 TRP A 298      49.194  -2.895  11.781  1.00 81.29           C  
ATOM   2374  CD2 TRP A 298      49.334  -0.676  12.088  1.00 81.29           C  
ATOM   2375  CE2 TRP A 298      48.325  -1.174  12.913  1.00 81.29           C  
ATOM   2376  CE3 TRP A 298      49.639   0.655  12.061  1.00 81.29           C  
ATOM   2377  NE1 TRP A 298      48.252  -2.537  12.716  1.00 81.29           N  
ATOM   2378  CZ2 TRP A 298      47.603  -0.345  13.727  1.00 81.29           C  
ATOM   2379  CZ3 TRP A 298      48.914   1.487  12.888  1.00 81.29           C  
ATOM   2380  CH2 TRP A 298      47.914   0.997  13.704  1.00 81.29           C  
ATOM   2381  N   THR A 299      51.943  -1.822   7.248  1.00 40.38           N  
ATOM   2382  CA  THR A 299      53.052  -1.696   6.358  1.00 40.38           C  
ATOM   2383  C   THR A 299      52.809  -0.534   5.451  1.00 40.38           C  
ATOM   2384  O   THR A 299      53.711   0.261   5.194  1.00 40.38           O  
ATOM   2385  CB  THR A 299      53.227  -2.900   5.487  1.00 40.38           C  
ATOM   2386  CG2 THR A 299      54.418  -2.641   4.552  1.00 40.38           C  
ATOM   2387  OG1 THR A 299      53.454  -4.055   6.282  1.00 40.38           O  
ATOM   2388  N   GLU A 300      51.568  -0.391   4.950  1.00 71.32           N  
ATOM   2389  CA  GLU A 300      51.304   0.662   4.017  1.00 71.32           C  
ATOM   2390  C   GLU A 300      51.518   1.982   4.686  1.00 71.32           C  
ATOM   2391  O   GLU A 300      52.042   2.910   4.076  1.00 71.32           O  
ATOM   2392  CB  GLU A 300      49.875   0.664   3.442  1.00 71.32           C  
ATOM   2393  CG  GLU A 300      48.774   0.981   4.455  1.00 71.32           C  
ATOM   2394  CD  GLU A 300      47.491   1.221   3.673  1.00 71.32           C  
ATOM   2395  OE1 GLU A 300      47.557   1.206   2.415  1.00 71.32           O  
ATOM   2396  OE2 GLU A 300      46.430   1.431   4.320  1.00 71.32           O1-
ATOM   2397  N   GLY A 301      51.126   2.104   5.967  1.00 29.08           N  
ATOM   2398  CA  GLY A 301      51.216   3.371   6.629  1.00 29.08           C  
ATOM   2399  C   GLY A 301      52.634   3.843   6.729  1.00 29.08           C  
ATOM   2400  O   GLY A 301      52.921   5.010   6.465  1.00 29.08           O  
ATOM   2401  N   ILE A 302      53.566   2.958   7.119  1.00 69.27           N  
ATOM   2402  CA  ILE A 302      54.909   3.416   7.321  1.00 69.27           C  
ATOM   2403  C   ILE A 302      55.532   3.823   6.018  1.00 69.27           C  
ATOM   2404  O   ILE A 302      56.248   4.820   5.950  1.00 69.27           O  
ATOM   2405  CB  ILE A 302      55.783   2.435   8.042  1.00 69.27           C  
ATOM   2406  CG1 ILE A 302      56.993   3.192   8.612  1.00 69.27           C  
ATOM   2407  CG2 ILE A 302      56.135   1.276   7.092  1.00 69.27           C  
ATOM   2408  CD1 ILE A 302      57.672   2.482   9.777  1.00 69.27           C  
ATOM   2409  N   VAL A 303      55.283   3.058   4.940  1.00 45.21           N  
ATOM   2410  CA  VAL A 303      55.876   3.383   3.673  1.00 45.21           C  
ATOM   2411  C   VAL A 303      55.374   4.717   3.217  1.00 45.21           C  
ATOM   2412  O   VAL A 303      56.135   5.509   2.665  1.00 45.21           O  
ATOM   2413  CB  VAL A 303      55.575   2.374   2.598  1.00 45.21           C  
ATOM   2414  CG1 VAL A 303      56.146   1.016   3.040  1.00 45.21           C  
ATOM   2415  CG2 VAL A 303      54.067   2.362   2.307  1.00 45.21           C  
ATOM   2416  N   ASN A 304      54.076   5.004   3.434  1.00 54.99           N  
ATOM   2417  CA  ASN A 304      53.512   6.252   2.998  1.00 54.99           C  
ATOM   2418  C   ASN A 304      54.201   7.361   3.727  1.00 54.99           C  
ATOM   2419  O   ASN A 304      54.475   8.417   3.158  1.00 54.99           O  
ATOM   2420  CB  ASN A 304      52.010   6.374   3.306  1.00 54.99           C  
ATOM   2421  CG  ASN A 304      51.253   5.357   2.462  1.00 54.99           C  
ATOM   2422  ND2 ASN A 304      51.489   5.373   1.124  1.00 54.99           N  
ATOM   2423  OD1 ASN A 304      50.466   4.569   2.981  1.00 54.99           O  
ATOM   2424  N   GLU A 305      54.484   7.148   5.024  1.00 46.30           N  
ATOM   2425  CA  GLU A 305      55.115   8.146   5.837  1.00 46.30           C  
ATOM   2426  C   GLU A 305      56.502   8.390   5.328  1.00 46.30           C  
ATOM   2427  O   GLU A 305      56.965   9.529   5.284  1.00 46.30           O  
ATOM   2428  CB  GLU A 305      55.213   7.718   7.313  1.00 46.30           C  
ATOM   2429  CG  GLU A 305      55.763   8.802   8.242  1.00 46.30           C  
ATOM   2430  CD  GLU A 305      55.558   8.327   9.673  1.00 46.30           C  
ATOM   2431  OE1 GLU A 305      54.380   8.076  10.045  1.00 46.30           O  
ATOM   2432  OE2 GLU A 305      56.572   8.204  10.411  1.00 46.30           O1-
ATOM   2433  N   PHE A 306      57.201   7.317   4.916  1.00 82.36           N  
ATOM   2434  CA  PHE A 306      58.556   7.451   4.459  1.00 82.36           C  
ATOM   2435  C   PHE A 306      58.598   8.294   3.226  1.00 82.36           C  
ATOM   2436  O   PHE A 306      59.485   9.134   3.073  1.00 82.36           O  
ATOM   2437  CB  PHE A 306      59.240   6.139   4.052  1.00 82.36           C  
ATOM   2438  CG  PHE A 306      59.401   5.261   5.240  1.00 82.36           C  
ATOM   2439  CD1 PHE A 306      60.123   5.673   6.336  1.00 82.36           C  
ATOM   2440  CD2 PHE A 306      58.788   4.032   5.269  1.00 82.36           C  
ATOM   2441  CE1 PHE A 306      60.263   4.856   7.433  1.00 82.36           C  
ATOM   2442  CE2 PHE A 306      58.928   3.211   6.361  1.00 82.36           C  
ATOM   2443  CZ  PHE A 306      59.669   3.620   7.443  1.00 82.36           C  
ATOM   2444  N   TYR A 307      57.634   8.096   2.307  1.00106.86           N  
ATOM   2445  CA  TYR A 307      57.672   8.824   1.072  1.00106.86           C  
ATOM   2446  C   TYR A 307      57.621  10.273   1.409  1.00106.86           C  
ATOM   2447  O   TYR A 307      58.299  11.085   0.782  1.00106.86           O  
ATOM   2448  CB  TYR A 307      56.477   8.581   0.130  1.00106.86           C  
ATOM   2449  CG  TYR A 307      56.495   7.179  -0.368  1.00106.86           C  
ATOM   2450  CD1 TYR A 307      57.444   6.781  -1.278  1.00106.86           C  
ATOM   2451  CD2 TYR A 307      55.581   6.258   0.089  1.00106.86           C  
ATOM   2452  CE1 TYR A 307      57.469   5.487  -1.745  1.00106.86           C  
ATOM   2453  CE2 TYR A 307      55.601   4.964  -0.375  1.00106.86           C  
ATOM   2454  CZ  TYR A 307      56.546   4.576  -1.293  1.00106.86           C  
ATOM   2455  OH  TYR A 307      56.568   3.249  -1.771  1.00106.86           O  
ATOM   2456  N   GLU A 308      56.806  10.633   2.415  1.00 32.17           N  
ATOM   2457  CA  GLU A 308      56.658  12.007   2.775  1.00 32.17           C  
ATOM   2458  C   GLU A 308      57.994  12.554   3.179  1.00 32.17           C  
ATOM   2459  O   GLU A 308      58.344  13.671   2.799  1.00 32.17           O  
ATOM   2460  CB  GLU A 308      55.701  12.223   3.959  1.00 32.17           C  
ATOM   2461  CG  GLU A 308      54.245  11.887   3.641  1.00 32.17           C  
ATOM   2462  CD  GLU A 308      53.425  12.148   4.897  1.00 32.17           C  
ATOM   2463  OE1 GLU A 308      54.007  12.681   5.880  1.00 32.17           O  
ATOM   2464  OE2 GLU A 308      52.209  11.820   4.892  1.00 32.17           O1-
ATOM   2465  N   GLN A 309      58.788  11.792   3.960  1.00117.63           N  
ATOM   2466  CA  GLN A 309      60.076  12.298   4.353  1.00117.63           C  
ATOM   2467  C   GLN A 309      60.910  12.471   3.132  1.00117.63           C  
ATOM   2468  O   GLN A 309      61.668  13.433   3.018  1.00117.63           O  
ATOM   2469  CB  GLN A 309      60.932  11.360   5.215  1.00117.63           C  
ATOM   2470  CG  GLN A 309      60.605  11.319   6.697  1.00117.63           C  
ATOM   2471  CD  GLN A 309      61.707  10.495   7.346  1.00117.63           C  
ATOM   2472  NE2 GLN A 309      62.835  10.298   6.610  1.00117.63           N  
ATOM   2473  OE1 GLN A 309      61.570  10.037   8.478  1.00117.63           O  
ATOM   2474  N   GLY A 310      60.802  11.512   2.197  1.00 25.54           N  
ATOM   2475  CA  GLY A 310      61.607  11.515   1.013  1.00 25.54           C  
ATOM   2476  C   GLY A 310      61.320  12.736   0.201  1.00 25.54           C  
ATOM   2477  O   GLY A 310      62.230  13.330  -0.371  1.00 25.54           O  
ATOM   2478  N   ASP A 311      60.036  13.132   0.113  1.00 40.49           N  
ATOM   2479  CA  ASP A 311      59.676  14.273  -0.678  1.00 40.49           C  
ATOM   2480  C   ASP A 311      60.356  15.470  -0.092  1.00 40.49           C  
ATOM   2481  O   ASP A 311      60.886  16.311  -0.817  1.00 40.49           O  
ATOM   2482  CB  ASP A 311      58.160  14.548  -0.655  1.00 40.49           C  
ATOM   2483  CG  ASP A 311      57.430  13.394  -1.341  1.00 40.49           C  
ATOM   2484  OD1 ASP A 311      58.073  12.656  -2.136  1.00 40.49           O  
ATOM   2485  OD2 ASP A 311      56.209  13.237  -1.072  1.00 40.49           O1-
ATOM   2486  N   GLU A 312      60.353  15.581   1.252  1.00 89.54           N  
ATOM   2487  CA  GLU A 312      60.971  16.711   1.886  1.00 89.54           C  
ATOM   2488  C   GLU A 312      62.447  16.686   1.683  1.00 89.54           C  
ATOM   2489  O   GLU A 312      63.064  17.720   1.441  1.00 89.54           O  
ATOM   2490  CB  GLU A 312      60.783  16.799   3.409  1.00 89.54           C  
ATOM   2491  CG  GLU A 312      59.459  17.409   3.855  1.00 89.54           C  
ATOM   2492  CD  GLU A 312      59.691  17.915   5.272  1.00 89.54           C  
ATOM   2493  OE1 GLU A 312      60.688  18.662   5.469  1.00 89.54           O  
ATOM   2494  OE2 GLU A 312      58.883  17.569   6.172  1.00 89.54           O1-
ATOM   2495  N   GLU A 313      63.056  15.495   1.775  1.00 47.98           N  
ATOM   2496  CA  GLU A 313      64.481  15.403   1.698  1.00 47.98           C  
ATOM   2497  C   GLU A 313      64.921  15.923   0.364  1.00 47.98           C  
ATOM   2498  O   GLU A 313      65.899  16.664   0.273  1.00 47.98           O  
ATOM   2499  CB  GLU A 313      64.957  13.945   1.853  1.00 47.98           C  
ATOM   2500  CG  GLU A 313      64.648  13.369   3.242  1.00 47.98           C  
ATOM   2501  CD  GLU A 313      64.885  11.863   3.225  1.00 47.98           C  
ATOM   2502  OE1 GLU A 313      65.092  11.308   2.112  1.00 47.98           O  
ATOM   2503  OE2 GLU A 313      64.854  11.246   4.323  1.00 47.98           O1-
ATOM   2504  N   ALA A 314      64.197  15.556  -0.709  1.00 34.22           N  
ATOM   2505  CA  ALA A 314      64.548  15.967  -2.039  1.00 34.22           C  
ATOM   2506  C   ALA A 314      64.442  17.454  -2.186  1.00 34.22           C  
ATOM   2507  O   ALA A 314      65.323  18.084  -2.769  1.00 34.22           O  
ATOM   2508  CB  ALA A 314      63.646  15.334  -3.111  1.00 34.22           C  
ATOM   2509  N   ASN A 315      63.371  18.071  -1.653  1.00101.06           N  
ATOM   2510  CA  ASN A 315      63.237  19.486  -1.857  1.00101.06           C  
ATOM   2511  C   ASN A 315      64.362  20.191  -1.170  1.00101.06           C  
ATOM   2512  O   ASN A 315      64.846  21.221  -1.639  1.00101.06           O  
ATOM   2513  CB  ASN A 315      61.898  20.092  -1.389  1.00101.06           C  
ATOM   2514  CG  ASN A 315      61.726  19.928   0.111  1.00101.06           C  
ATOM   2515  ND2 ASN A 315      62.469  20.735   0.912  1.00101.06           N  
ATOM   2516  OD1 ASN A 315      60.935  19.102   0.561  1.00101.06           O  
ATOM   2517  N   LEU A 316      64.800  19.632  -0.032  1.00 77.01           N  
ATOM   2518  CA  LEU A 316      65.848  20.159   0.790  1.00 77.01           C  
ATOM   2519  C   LEU A 316      67.143  20.093   0.041  1.00 77.01           C  
ATOM   2520  O   LEU A 316      68.070  20.844   0.336  1.00 77.01           O  
ATOM   2521  CB  LEU A 316      65.992  19.387   2.113  1.00 77.01           C  
ATOM   2522  CG  LEU A 316      64.744  19.476   3.011  1.00 77.01           C  
ATOM   2523  CD1 LEU A 316      64.935  18.690   4.319  1.00 77.01           C  
ATOM   2524  CD2 LEU A 316      64.329  20.939   3.246  1.00 77.01           C  
ATOM   2525  N   GLY A 317      67.272  19.161  -0.921  1.00 24.74           N  
ATOM   2526  CA  GLY A 317      68.497  19.051  -1.659  1.00 24.74           C  
ATOM   2527  C   GLY A 317      69.251  17.896  -1.092  1.00 24.74           C  
ATOM   2528  O   GLY A 317      70.299  17.510  -1.606  1.00 24.74           O  
ATOM   2529  N   LEU A 318      68.718  17.315  -0.002  1.00 97.55           N  
ATOM   2530  CA  LEU A 318      69.331  16.185   0.632  1.00 97.55           C  
ATOM   2531  C   LEU A 318      69.030  14.971  -0.189  1.00 97.55           C  
ATOM   2532  O   LEU A 318      68.043  14.920  -0.922  1.00 97.55           O  
ATOM   2533  CB  LEU A 318      68.789  15.921   2.051  1.00 97.55           C  
ATOM   2534  CG  LEU A 318      69.131  17.006   3.098  1.00 97.55           C  
ATOM   2535  CD1 LEU A 318      70.609  16.965   3.506  1.00 97.55           C  
ATOM   2536  CD2 LEU A 318      68.720  18.403   2.621  1.00 97.55           C  
ATOM   2537  N   PRO A 319      69.891  13.991  -0.093  1.00 65.70           N  
ATOM   2538  CA  PRO A 319      69.660  12.773  -0.816  1.00 65.70           C  
ATOM   2539  C   PRO A 319      68.533  12.033  -0.173  1.00 65.70           C  
ATOM   2540  O   PRO A 319      68.387  12.117   1.046  1.00 65.70           O  
ATOM   2541  CB  PRO A 319      70.987  12.019  -0.806  1.00 65.70           C  
ATOM   2542  CG  PRO A 319      72.035  13.142  -0.702  1.00 65.70           C  
ATOM   2543  CD  PRO A 319      71.310  14.271   0.053  1.00 65.70           C  
ATOM   2544  N   ILE A 320      67.735  11.294  -0.966  1.00 56.31           N  
ATOM   2545  CA  ILE A 320      66.614  10.589  -0.424  1.00 56.31           C  
ATOM   2546  C   ILE A 320      67.149   9.402   0.305  1.00 56.31           C  
ATOM   2547  O   ILE A 320      67.971   8.655  -0.223  1.00 56.31           O  
ATOM   2548  CB  ILE A 320      65.669  10.088  -1.479  1.00 56.31           C  
ATOM   2549  CG1 ILE A 320      65.085  11.266  -2.278  1.00 56.31           C  
ATOM   2550  CG2 ILE A 320      64.600   9.217  -0.800  1.00 56.31           C  
ATOM   2551  CD1 ILE A 320      64.349  10.835  -3.545  1.00 56.31           C  
ATOM   2552  N   SER A 321      66.697   9.197   1.559  1.00 95.88           N  
ATOM   2553  CA  SER A 321      67.226   8.084   2.284  1.00 95.88           C  
ATOM   2554  C   SER A 321      66.653   6.828   1.713  1.00 95.88           C  
ATOM   2555  O   SER A 321      65.709   6.851   0.925  1.00 95.88           O  
ATOM   2556  CB  SER A 321      67.060   8.161   3.816  1.00 95.88           C  
ATOM   2557  OG  SER A 321      65.723   8.453   4.180  1.00 95.88           O  
ATOM   2558  N   PRO A 322      67.248   5.724   2.073  1.00 85.75           N  
ATOM   2559  CA  PRO A 322      66.839   4.476   1.501  1.00 85.75           C  
ATOM   2560  C   PRO A 322      65.437   4.104   1.866  1.00 85.75           C  
ATOM   2561  O   PRO A 322      65.045   4.288   3.018  1.00 85.75           O  
ATOM   2562  CB  PRO A 322      67.900   3.460   1.913  1.00 85.75           C  
ATOM   2563  CG  PRO A 322      69.173   4.318   2.051  1.00 85.75           C  
ATOM   2564  CD  PRO A 322      68.656   5.715   2.438  1.00 85.75           C  
ATOM   2565  N   PHE A 323      64.696   3.556   0.880  1.00 94.07           N  
ATOM   2566  CA  PHE A 323      63.333   3.099   0.960  1.00 94.07           C  
ATOM   2567  C   PHE A 323      62.366   4.250   1.023  1.00 94.07           C  
ATOM   2568  O   PHE A 323      61.156   4.042   1.110  1.00 94.07           O  
ATOM   2569  CB  PHE A 323      63.068   2.230   2.203  1.00 94.07           C  
ATOM   2570  CG  PHE A 323      63.867   0.977   2.087  1.00 94.07           C  
ATOM   2571  CD1 PHE A 323      65.185   0.946   2.478  1.00 94.07           C  
ATOM   2572  CD2 PHE A 323      63.297  -0.173   1.592  1.00 94.07           C  
ATOM   2573  CE1 PHE A 323      65.923  -0.210   2.375  1.00 94.07           C  
ATOM   2574  CE2 PHE A 323      64.030  -1.333   1.486  1.00 94.07           C  
ATOM   2575  CZ  PHE A 323      65.346  -1.353   1.878  1.00 94.07           C  
ATOM   2576  N   MET A 324      62.876   5.493   1.028  1.00183.67           N  
ATOM   2577  CA  MET A 324      62.097   6.708   1.040  1.00183.67           C  
ATOM   2578  C   MET A 324      61.618   7.165  -0.316  1.00183.67           C  
ATOM   2579  O   MET A 324      60.720   8.005  -0.393  1.00183.67           O  
ATOM   2580  CB  MET A 324      62.836   7.910   1.636  1.00183.67           C  
ATOM   2581  CG  MET A 324      63.274   7.760   3.092  1.00183.67           C  
ATOM   2582  SD  MET A 324      61.989   7.480   4.337  1.00183.67           S  
ATOM   2583  CE  MET A 324      62.145   5.678   4.194  1.00183.67           C  
ATOM   2584  N   ASP A 325      62.289   6.737  -1.408  1.00 77.65           N  
ATOM   2585  CA  ASP A 325      62.024   7.242  -2.737  1.00 77.65           C  
ATOM   2586  C   ASP A 325      60.838   6.547  -3.345  1.00 77.65           C  
ATOM   2587  O   ASP A 325      60.875   5.357  -3.650  1.00 77.65           O  
ATOM   2588  CB  ASP A 325      63.224   7.029  -3.682  1.00 77.65           C  
ATOM   2589  CG  ASP A 325      62.978   7.715  -5.019  1.00 77.65           C  
ATOM   2590  OD1 ASP A 325      61.866   8.273  -5.216  1.00 77.65           O  
ATOM   2591  OD2 ASP A 325      63.909   7.685  -5.868  1.00 77.65           O1-
ATOM   2592  N   ARG A 326      59.763   7.324  -3.569  1.00176.15           N  
ATOM   2593  CA  ARG A 326      58.507   6.898  -4.119  1.00176.15           C  
ATOM   2594  C   ARG A 326      58.739   6.423  -5.518  1.00176.15           C  
ATOM   2595  O   ARG A 326      58.145   5.446  -5.972  1.00176.15           O  
ATOM   2596  CB  ARG A 326      57.548   8.099  -4.182  1.00176.15           C  
ATOM   2597  CG  ARG A 326      56.088   7.788  -4.482  1.00176.15           C  
ATOM   2598  CD  ARG A 326      55.269   9.060  -4.724  1.00176.15           C  
ATOM   2599  NE  ARG A 326      55.536   9.997  -3.593  1.00176.15           N  
ATOM   2600  CZ  ARG A 326      54.765   9.963  -2.467  1.00176.15           C  
ATOM   2601  NH1 ARG A 326      53.749   9.057  -2.362  1.00176.15           N1+
ATOM   2602  NH2 ARG A 326      55.008  10.838  -1.448  1.00176.15           N  
ATOM   2603  N   SER A 327      59.625   7.128  -6.238  1.00 91.82           N  
ATOM   2604  CA  SER A 327      59.928   6.827  -7.602  1.00 91.82           C  
ATOM   2605  C   SER A 327      60.473   5.444  -7.685  1.00 91.82           C  
ATOM   2606  O   SER A 327      60.130   4.701  -8.601  1.00 91.82           O  
ATOM   2607  CB  SER A 327      60.986   7.780  -8.169  1.00 91.82           C  
ATOM   2608  OG  SER A 327      61.372   7.359  -9.463  1.00 91.82           O  
ATOM   2609  N   SER A 328      61.356   5.059  -6.737  1.00104.28           N  
ATOM   2610  CA  SER A 328      61.897   3.734  -6.810  1.00104.28           C  
ATOM   2611  C   SER A 328      61.721   3.059  -5.480  1.00104.28           C  
ATOM   2612  O   SER A 328      62.591   3.148  -4.619  1.00104.28           O  
ATOM   2613  CB  SER A 328      63.399   3.734  -7.128  1.00104.28           C  
ATOM   2614  OG  SER A 328      63.894   2.406  -7.193  1.00104.28           O  
ATOM   2615  N   PRO A 329      60.616   2.382  -5.300  1.00119.43           N  
ATOM   2616  CA  PRO A 329      60.378   1.690  -4.058  1.00119.43           C  
ATOM   2617  C   PRO A 329      61.022   0.329  -3.928  1.00119.43           C  
ATOM   2618  O   PRO A 329      61.020  -0.439  -4.886  1.00119.43           O  
ATOM   2619  CB  PRO A 329      58.861   1.652  -3.863  1.00119.43           C  
ATOM   2620  CG  PRO A 329      58.286   1.973  -5.252  1.00119.43           C  
ATOM   2621  CD  PRO A 329      59.375   2.843  -5.899  1.00119.43           C  
ATOM   2622  N   GLN A 330      61.628   0.083  -2.749  1.00146.85           N  
ATOM   2623  CA  GLN A 330      62.296  -1.047  -2.146  1.00146.85           C  
ATOM   2624  C   GLN A 330      61.416  -1.933  -1.299  1.00146.85           C  
ATOM   2625  O   GLN A 330      61.952  -2.787  -0.597  1.00146.85           O  
ATOM   2626  CB  GLN A 330      63.526  -0.631  -1.332  1.00146.85           C  
ATOM   2627  CG  GLN A 330      64.565   0.088  -2.197  1.00146.85           C  
ATOM   2628  CD  GLN A 330      64.881  -0.796  -3.397  1.00146.85           C  
ATOM   2629  NE2 GLN A 330      65.546  -0.206  -4.426  1.00146.85           N  
ATOM   2630  OE1 GLN A 330      64.540  -1.978  -3.424  1.00146.85           O  
ATOM   2631  N   LEU A 331      60.083  -1.743  -1.262  1.00 99.12           N  
ATOM   2632  CA  LEU A 331      59.210  -2.233  -0.220  1.00 99.12           C  
ATOM   2633  C   LEU A 331      59.469  -3.640   0.248  1.00 99.12           C  
ATOM   2634  O   LEU A 331      59.457  -3.860   1.459  1.00 99.12           O  
ATOM   2635  CB  LEU A 331      57.731  -2.172  -0.636  1.00 99.12           C  
ATOM   2636  CG  LEU A 331      56.768  -2.679   0.452  1.00 99.12           C  
ATOM   2637  CD1 LEU A 331      56.849  -1.801   1.713  1.00 99.12           C  
ATOM   2638  CD2 LEU A 331      55.337  -2.822  -0.084  1.00 99.12           C  
ATOM   2639  N   ALA A 332      59.688  -4.638  -0.621  1.00 39.16           N  
ATOM   2640  CA  ALA A 332      59.904  -5.959  -0.092  1.00 39.16           C  
ATOM   2641  C   ALA A 332      61.151  -5.979   0.740  1.00 39.16           C  
ATOM   2642  O   ALA A 332      61.186  -6.582   1.812  1.00 39.16           O  
ATOM   2643  CB  ALA A 332      60.067  -7.024  -1.192  1.00 39.16           C  
ATOM   2644  N   LYS A 333      62.210  -5.294   0.272  1.00 64.57           N  
ATOM   2645  CA  LYS A 333      63.479  -5.307   0.940  1.00 64.57           C  
ATOM   2646  C   LYS A 333      63.329  -4.729   2.314  1.00 64.57           C  
ATOM   2647  O   LYS A 333      63.882  -5.259   3.278  1.00 64.57           O  
ATOM   2648  CB  LYS A 333      64.535  -4.486   0.182  1.00 64.57           C  
ATOM   2649  CG  LYS A 333      64.879  -5.080  -1.185  1.00 64.57           C  
ATOM   2650  CD  LYS A 333      65.637  -4.125  -2.110  1.00 64.57           C  
ATOM   2651  CE  LYS A 333      67.087  -3.886  -1.692  1.00 64.57           C  
ATOM   2652  NZ  LYS A 333      67.755  -2.997  -2.670  1.00 64.57           N1+
ATOM   2653  N   LEU A 334      62.553  -3.637   2.452  1.00 60.27           N  
ATOM   2654  CA  LEU A 334      62.427  -2.988   3.728  1.00 60.27           C  
ATOM   2655  C   LEU A 334      61.828  -3.920   4.730  1.00 60.27           C  
ATOM   2656  O   LEU A 334      62.341  -4.064   5.839  1.00 60.27           O  
ATOM   2657  CB  LEU A 334      61.513  -1.752   3.673  1.00 60.27           C  
ATOM   2658  CG  LEU A 334      61.361  -1.038   5.031  1.00 60.27           C  
ATOM   2659  CD1 LEU A 334      62.706  -0.488   5.536  1.00 60.27           C  
ATOM   2660  CD2 LEU A 334      60.265   0.039   4.972  1.00 60.27           C  
ATOM   2661  N   GLN A 335      60.718  -4.584   4.377  1.00109.88           N  
ATOM   2662  CA  GLN A 335      60.079  -5.444   5.323  1.00109.88           C  
ATOM   2663  C   GLN A 335      60.913  -6.651   5.584  1.00109.88           C  
ATOM   2664  O   GLN A 335      60.971  -7.129   6.714  1.00109.88           O  
ATOM   2665  CB  GLN A 335      58.679  -5.836   4.873  1.00109.88           C  
ATOM   2666  CG  GLN A 335      57.826  -4.574   4.815  1.00109.88           C  
ATOM   2667  CD  GLN A 335      56.451  -4.960   4.349  1.00109.88           C  
ATOM   2668  NE2 GLN A 335      56.088  -4.481   3.131  1.00109.88           N  
ATOM   2669  OE1 GLN A 335      55.726  -5.668   5.042  1.00109.88           O  
ATOM   2670  N   GLU A 336      61.580  -7.194   4.550  1.00 90.60           N  
ATOM   2671  CA  GLU A 336      62.361  -8.366   4.811  1.00 90.60           C  
ATOM   2672  C   GLU A 336      63.430  -7.974   5.781  1.00 90.60           C  
ATOM   2673  O   GLU A 336      63.636  -8.629   6.800  1.00 90.60           O  
ATOM   2674  CB  GLU A 336      63.065  -8.911   3.555  1.00 90.60           C  
ATOM   2675  CG  GLU A 336      63.491 -10.382   3.653  1.00 90.60           C  
ATOM   2676  CD  GLU A 336      64.493 -10.569   4.786  1.00 90.60           C  
ATOM   2677  OE1 GLU A 336      65.708 -10.336   4.555  1.00 90.60           O  
ATOM   2678  OE2 GLU A 336      64.051 -10.961   5.898  1.00 90.60           O1-
ATOM   2679  N   SER A 337      64.108  -6.846   5.506  1.00 42.35           N  
ATOM   2680  CA  SER A 337      65.211  -6.411   6.317  1.00 42.35           C  
ATOM   2681  C   SER A 337      64.777  -6.115   7.723  1.00 42.35           C  
ATOM   2682  O   SER A 337      65.336  -6.651   8.678  1.00 42.35           O  
ATOM   2683  CB  SER A 337      65.870  -5.134   5.767  1.00 42.35           C  
ATOM   2684  OG  SER A 337      66.956  -4.747   6.594  1.00 42.35           O  
ATOM   2685  N   PHE A 338      63.736  -5.282   7.882  1.00 74.98           N  
ATOM   2686  CA  PHE A 338      63.315  -4.838   9.182  1.00 74.98           C  
ATOM   2687  C   PHE A 338      62.926  -6.030  10.001  1.00 74.98           C  
ATOM   2688  O   PHE A 338      63.222  -6.104  11.190  1.00 74.98           O  
ATOM   2689  CB  PHE A 338      62.089  -3.901   9.110  1.00 74.98           C  
ATOM   2690  CG  PHE A 338      61.743  -3.419  10.483  1.00 74.98           C  
ATOM   2691  CD1 PHE A 338      62.337  -2.289  11.000  1.00 74.98           C  
ATOM   2692  CD2 PHE A 338      60.822  -4.092  11.256  1.00 74.98           C  
ATOM   2693  CE1 PHE A 338      62.019  -1.837  12.262  1.00 74.98           C  
ATOM   2694  CE2 PHE A 338      60.501  -3.645  12.519  1.00 74.98           C  
ATOM   2695  CZ  PHE A 338      61.102  -2.518  13.026  1.00 74.98           C  
ATOM   2696  N   ILE A 339      62.215  -6.997   9.402  1.00148.08           N  
ATOM   2697  CA  ILE A 339      61.816  -8.126  10.185  1.00148.08           C  
ATOM   2698  C   ILE A 339      62.993  -8.951  10.594  1.00148.08           C  
ATOM   2699  O   ILE A 339      63.081  -9.393  11.740  1.00148.08           O  
ATOM   2700  CB  ILE A 339      60.740  -8.953   9.523  1.00148.08           C  
ATOM   2701  CG1 ILE A 339      61.143  -9.461   8.140  1.00148.08           C  
ATOM   2702  CG2 ILE A 339      59.452  -8.127   9.500  1.00148.08           C  
ATOM   2703  CD1 ILE A 339      60.035 -10.294   7.494  1.00148.08           C  
ATOM   2704  N   THR A 340      63.942  -9.178   9.673  1.00130.41           N  
ATOM   2705  CA  THR A 340      65.054 -10.015   9.999  1.00130.41           C  
ATOM   2706  C   THR A 340      65.910  -9.390  11.071  1.00130.41           C  
ATOM   2707  O   THR A 340      66.317 -10.072  12.010  1.00130.41           O  
ATOM   2708  CB  THR A 340      65.886 -10.326   8.781  1.00130.41           C  
ATOM   2709  CG2 THR A 340      66.663  -9.076   8.334  1.00130.41           C  
ATOM   2710  OG1 THR A 340      66.774 -11.397   9.052  1.00130.41           O  
ATOM   2711  N   HIS A 341      66.246  -8.090  10.943  1.00 98.86           N  
ATOM   2712  CA  HIS A 341      67.126  -7.448  11.884  1.00 98.86           C  
ATOM   2713  C   HIS A 341      66.532  -7.125  13.230  1.00 98.86           C  
ATOM   2714  O   HIS A 341      67.104  -7.500  14.251  1.00 98.86           O  
ATOM   2715  CB  HIS A 341      67.708  -6.141  11.324  1.00 98.86           C  
ATOM   2716  CG  HIS A 341      68.530  -6.376  10.093  1.00 98.86           C  
ATOM   2717  CD2 HIS A 341      68.249  -6.123   8.785  1.00 98.86           C  
ATOM   2718  ND1 HIS A 341      69.785  -6.939  10.105  1.00 98.86           N  
ATOM   2719  CE1 HIS A 341      70.201  -6.996   8.815  1.00 98.86           C  
ATOM   2720  NE2 HIS A 341      69.302  -6.514   7.977  1.00 98.86           N  
ATOM   2721  N   ILE A 342      65.467  -6.289  13.274  1.00212.67           N  
ATOM   2722  CA  ILE A 342      64.866  -5.897  14.527  1.00212.67           C  
ATOM   2723  C   ILE A 342      63.787  -6.742  15.143  1.00212.67           C  
ATOM   2724  O   ILE A 342      63.924  -7.184  16.282  1.00212.67           O  
ATOM   2725  CB  ILE A 342      64.415  -4.462  14.570  1.00212.67           C  
ATOM   2726  CG1 ILE A 342      63.631  -4.079  13.314  1.00212.67           C  
ATOM   2727  CG2 ILE A 342      65.638  -3.577  14.825  1.00212.67           C  
ATOM   2728  CD1 ILE A 342      64.551  -3.894  12.102  1.00212.67           C  
ATOM   2729  N   VAL A 343      62.677  -6.989  14.412  1.00135.75           N  
ATOM   2730  CA  VAL A 343      61.547  -7.631  15.027  1.00135.75           C  
ATOM   2731  C   VAL A 343      61.828  -9.055  15.376  1.00135.75           C  
ATOM   2732  O   VAL A 343      61.547  -9.493  16.491  1.00135.75           O  
ATOM   2733  CB  VAL A 343      60.297  -7.591  14.195  1.00135.75           C  
ATOM   2734  CG1 VAL A 343      59.844  -6.131  14.058  1.00135.75           C  
ATOM   2735  CG2 VAL A 343      60.573  -8.266  12.851  1.00135.75           C  
ATOM   2736  N   GLY A 344      62.427  -9.814  14.444  1.00 47.97           N  
ATOM   2737  CA  GLY A 344      62.578 -11.222  14.668  1.00 47.97           C  
ATOM   2738  C   GLY A 344      63.384 -11.522  15.893  1.00 47.97           C  
ATOM   2739  O   GLY A 344      62.943 -12.304  16.733  1.00 47.97           O  
ATOM   2740  N   PRO A 345      64.535 -10.948  16.066  1.00 84.22           N  
ATOM   2741  CA  PRO A 345      65.318 -11.280  17.221  1.00 84.22           C  
ATOM   2742  C   PRO A 345      64.660 -10.816  18.479  1.00 84.22           C  
ATOM   2743  O   PRO A 345      64.858 -11.442  19.518  1.00 84.22           O  
ATOM   2744  CB  PRO A 345      66.718 -10.713  16.966  1.00 84.22           C  
ATOM   2745  CG  PRO A 345      66.579  -9.888  15.670  1.00 84.22           C  
ATOM   2746  CD  PRO A 345      65.367 -10.512  14.961  1.00 84.22           C  
ATOM   2747  N   LEU A 346      63.878  -9.724  18.408  1.00116.98           N  
ATOM   2748  CA  LEU A 346      63.258  -9.185  19.580  1.00116.98           C  
ATOM   2749  C   LEU A 346      62.264 -10.185  20.086  1.00116.98           C  
ATOM   2750  O   LEU A 346      62.273 -10.543  21.261  1.00116.98           O  
ATOM   2751  CB  LEU A 346      62.492  -7.881  19.266  1.00116.98           C  
ATOM   2752  CG  LEU A 346      61.969  -7.075  20.478  1.00116.98           C  
ATOM   2753  CD1 LEU A 346      60.958  -7.856  21.329  1.00116.98           C  
ATOM   2754  CD2 LEU A 346      63.121  -6.490  21.303  1.00116.98           C  
ATOM   2755  N   CYS A 347      61.391 -10.684  19.190  1.00 91.57           N  
ATOM   2756  CA  CYS A 347      60.384 -11.619  19.599  1.00 91.57           C  
ATOM   2757  C   CYS A 347      61.045 -12.887  20.028  1.00 91.57           C  
ATOM   2758  O   CYS A 347      60.601 -13.543  20.969  1.00 91.57           O  
ATOM   2759  CB  CYS A 347      59.337 -11.905  18.505  1.00 91.57           C  
ATOM   2760  SG  CYS A 347      60.066 -12.364  16.908  1.00 91.57           S  
ATOM   2761  N   ASN A 348      62.148 -13.251  19.358  1.00 82.28           N  
ATOM   2762  CA  ASN A 348      62.830 -14.474  19.656  1.00 82.28           C  
ATOM   2763  C   ASN A 348      63.273 -14.445  21.087  1.00 82.28           C  
ATOM   2764  O   ASN A 348      63.080 -15.409  21.826  1.00 82.28           O  
ATOM   2765  CB  ASN A 348      64.086 -14.650  18.789  1.00 82.28           C  
ATOM   2766  CG  ASN A 348      64.582 -16.075  18.941  1.00 82.28           C  
ATOM   2767  ND2 ASN A 348      65.680 -16.407  18.210  1.00 82.28           N  
ATOM   2768  OD1 ASN A 348      64.015 -16.870  19.690  1.00 82.28           O  
ATOM   2769  N   SER A 349      63.870 -13.317  21.513  1.00 79.94           N  
ATOM   2770  CA  SER A 349      64.397 -13.158  22.837  1.00 79.94           C  
ATOM   2771  C   SER A 349      63.294 -13.227  23.846  1.00 79.94           C  
ATOM   2772  O   SER A 349      63.393 -13.929  24.850  1.00 79.94           O  
ATOM   2773  CB  SER A 349      65.088 -11.793  23.002  1.00 79.94           C  
ATOM   2774  OG  SER A 349      65.596 -11.642  24.316  1.00 79.94           O  
ATOM   2775  N   TYR A 350      62.196 -12.511  23.572  1.00 77.58           N  
ATOM   2776  CA  TYR A 350      61.093 -12.382  24.479  1.00 77.58           C  
ATOM   2777  C   TYR A 350      60.525 -13.759  24.691  1.00 77.58           C  
ATOM   2778  O   TYR A 350      60.219 -14.152  25.817  1.00 77.58           O  
ATOM   2779  CB  TYR A 350      60.016 -11.465  23.854  1.00 77.58           C  
ATOM   2780  CG  TYR A 350      59.060 -10.922  24.864  1.00 77.58           C  
ATOM   2781  CD1 TYR A 350      59.409  -9.829  25.627  1.00 77.58           C  
ATOM   2782  CD2 TYR A 350      57.808 -11.465  25.030  1.00 77.58           C  
ATOM   2783  CE1 TYR A 350      58.534  -9.308  26.552  1.00 77.58           C  
ATOM   2784  CE2 TYR A 350      56.926 -10.952  25.952  1.00 77.58           C  
ATOM   2785  CZ  TYR A 350      57.289  -9.869  26.718  1.00 77.58           C  
ATOM   2786  OH  TYR A 350      56.388  -9.336  27.666  1.00 77.58           O  
ATOM   2787  N   ASP A 351      60.378 -14.537  23.600  1.00 55.51           N  
ATOM   2788  CA  ASP A 351      59.819 -15.860  23.681  1.00 55.51           C  
ATOM   2789  C   ASP A 351      60.733 -16.781  24.433  1.00 55.51           C  
ATOM   2790  O   ASP A 351      60.285 -17.588  25.246  1.00 55.51           O  
ATOM   2791  CB  ASP A 351      59.542 -16.495  22.309  1.00 55.51           C  
ATOM   2792  CG  ASP A 351      58.605 -17.672  22.539  1.00 55.51           C  
ATOM   2793  OD1 ASP A 351      58.290 -17.960  23.723  1.00 55.51           O  
ATOM   2794  OD2 ASP A 351      58.188 -18.301  21.533  1.00 55.51           O1-
ATOM   2795  N   ALA A 352      62.051 -16.665  24.199  1.00 46.65           N  
ATOM   2796  CA  ALA A 352      63.008 -17.537  24.817  1.00 46.65           C  
ATOM   2797  C   ALA A 352      62.896 -17.352  26.298  1.00 46.65           C  
ATOM   2798  O   ALA A 352      63.188 -18.255  27.078  1.00 46.65           O  
ATOM   2799  CB  ALA A 352      64.458 -17.220  24.414  1.00 46.65           C  
ATOM   2800  N   ALA A 353      62.533 -16.129  26.717  1.00 54.25           N  
ATOM   2801  CA  ALA A 353      62.359 -15.780  28.097  1.00 54.25           C  
ATOM   2802  C   ALA A 353      61.213 -16.556  28.688  1.00 54.25           C  
ATOM   2803  O   ALA A 353      61.231 -16.876  29.875  1.00 54.25           O  
ATOM   2804  CB  ALA A 353      62.064 -14.283  28.297  1.00 54.25           C  
ATOM   2805  N   GLY A 354      60.168 -16.856  27.889  1.00 42.18           N  
ATOM   2806  CA  GLY A 354      59.040 -17.593  28.404  1.00 42.18           C  
ATOM   2807  C   GLY A 354      57.915 -16.645  28.707  1.00 42.18           C  
ATOM   2808  O   GLY A 354      56.947 -17.007  29.373  1.00 42.18           O  
ATOM   2809  N   LEU A 355      58.069 -15.381  28.277  1.00102.76           N  
ATOM   2810  CA  LEU A 355      57.138 -14.298  28.449  1.00102.76           C  
ATOM   2811  C   LEU A 355      55.949 -14.311  27.521  1.00102.76           C  
ATOM   2812  O   LEU A 355      54.931 -13.700  27.836  1.00102.76           O  
ATOM   2813  CB  LEU A 355      57.828 -12.931  28.330  1.00102.76           C  
ATOM   2814  CG  LEU A 355      58.955 -12.763  29.366  1.00102.76           C  
ATOM   2815  CD1 LEU A 355      59.489 -11.323  29.393  1.00102.76           C  
ATOM   2816  CD2 LEU A 355      58.527 -13.277  30.752  1.00102.76           C  
ATOM   2817  N   LEU A 356      56.050 -14.918  26.321  1.00121.28           N  
ATOM   2818  CA  LEU A 356      54.965 -14.849  25.368  1.00121.28           C  
ATOM   2819  C   LEU A 356      53.746 -15.552  25.871  1.00121.28           C  
ATOM   2820  O   LEU A 356      53.813 -16.656  26.405  1.00121.28           O  
ATOM   2821  CB  LEU A 356      55.297 -15.518  24.023  1.00121.28           C  
ATOM   2822  CG  LEU A 356      56.254 -14.719  23.127  1.00121.28           C  
ATOM   2823  CD1 LEU A 356      55.523 -13.598  22.378  1.00121.28           C  
ATOM   2824  CD2 LEU A 356      57.427 -14.173  23.939  1.00121.28           C  
ATOM   2825  N   PRO A 357      52.616 -14.908  25.702  1.00 91.26           N  
ATOM   2826  CA  PRO A 357      51.365 -15.512  26.059  1.00 91.26           C  
ATOM   2827  C   PRO A 357      51.069 -16.516  24.999  1.00 91.26           C  
ATOM   2828  O   PRO A 357      51.281 -16.212  23.826  1.00 91.26           O  
ATOM   2829  CB  PRO A 357      50.350 -14.370  26.176  1.00 91.26           C  
ATOM   2830  CG  PRO A 357      51.041 -13.167  25.506  1.00 91.26           C  
ATOM   2831  CD  PRO A 357      52.540 -13.457  25.694  1.00 91.26           C  
ATOM   2832  N   GLY A 358      50.545 -17.698  25.373  1.00 43.10           N  
ATOM   2833  CA  GLY A 358      50.340 -18.700  24.377  1.00 43.10           C  
ATOM   2834  C   GLY A 358      49.453 -19.756  24.943  1.00 43.10           C  
ATOM   2835  O   GLY A 358      48.733 -19.534  25.915  1.00 43.10           O  
ATOM   2836  N   GLN A 359      49.506 -20.952  24.330  1.00158.34           N  
ATOM   2837  CA  GLN A 359      48.593 -22.003  24.658  1.00158.34           C  
ATOM   2838  C   GLN A 359      49.307 -23.319  24.611  1.00158.34           C  
ATOM   2839  O   GLN A 359      50.227 -23.515  23.817  1.00158.34           O  
ATOM   2840  CB  GLN A 359      47.494 -22.019  23.581  1.00158.34           C  
ATOM   2841  CG  GLN A 359      46.557 -23.218  23.520  1.00158.34           C  
ATOM   2842  CD  GLN A 359      45.655 -22.961  22.315  1.00158.34           C  
ATOM   2843  NE2 GLN A 359      45.994 -23.588  21.154  1.00158.34           N  
ATOM   2844  OE1 GLN A 359      44.689 -22.208  22.399  1.00158.34           O  
ATOM   2845  N   TRP A 360      48.892 -24.266  25.482  1.00124.07           N  
ATOM   2846  CA  TRP A 360      49.471 -25.573  25.402  1.00124.07           C  
ATOM   2847  C   TRP A 360      48.968 -26.131  24.111  1.00124.07           C  
ATOM   2848  O   TRP A 360      47.920 -25.720  23.617  1.00124.07           O  
ATOM   2849  CB  TRP A 360      49.126 -26.518  26.569  1.00124.07           C  
ATOM   2850  CG  TRP A 360      49.716 -26.066  27.887  1.00124.07           C  
ATOM   2851  CD1 TRP A 360      49.084 -25.727  29.049  1.00124.07           C  
ATOM   2852  CD2 TRP A 360      51.120 -25.846  28.113  1.00124.07           C  
ATOM   2853  CE2 TRP A 360      51.261 -25.385  29.422  1.00124.07           C  
ATOM   2854  CE3 TRP A 360      52.201 -26.007  27.293  1.00124.07           C  
ATOM   2855  NE1 TRP A 360      50.005 -25.320  29.984  1.00124.07           N  
ATOM   2856  CZ2 TRP A 360      52.490 -25.075  29.931  1.00124.07           C  
ATOM   2857  CZ3 TRP A 360      53.440 -25.703  27.815  1.00124.07           C  
ATOM   2858  CH2 TRP A 360      53.580 -25.243  29.108  1.00124.07           C  
ATOM   2859  N   LEU A 361      49.702 -27.096  23.539  1.00204.82           N  
ATOM   2860  CA  LEU A 361      49.486 -27.488  22.178  1.00204.82           C  
ATOM   2861  C   LEU A 361      48.156 -28.066  21.903  1.00204.82           C  
ATOM   2862  O   LEU A 361      47.685 -27.886  20.783  1.00204.82           O  
ATOM   2863  CB  LEU A 361      50.494 -28.468  21.591  1.00204.82           C  
ATOM   2864  CG  LEU A 361      50.227 -28.618  20.081  1.00204.82           C  
ATOM   2865  CD1 LEU A 361      50.442 -27.287  19.342  1.00204.82           C  
ATOM   2866  CD2 LEU A 361      51.012 -29.779  19.469  1.00204.82           C  
ATOM   2867  N   GLU A 362      47.559 -28.799  22.867  1.00154.21           N  
ATOM   2868  CA  GLU A 362      46.288 -29.454  22.704  1.00154.21           C  
ATOM   2869  C   GLU A 362      45.354 -28.468  22.064  1.00154.21           C  
ATOM   2870  O   GLU A 362      44.791 -27.605  22.733  1.00154.21           O  
ATOM   2871  CB  GLU A 362      45.716 -29.852  24.071  1.00154.21           C  
ATOM   2872  CG  GLU A 362      46.673 -30.762  24.843  1.00154.21           C  
ATOM   2873  CD  GLU A 362      46.222 -30.803  26.293  1.00154.21           C  
ATOM   2874  OE1 GLU A 362      44.995 -30.970  26.525  1.00154.21           O  
ATOM   2875  OE2 GLU A 362      47.098 -30.660  27.189  1.00154.21           O1-
ATOM   2876  N   ALA A 363      45.206 -28.568  20.722  1.00116.25           N  
ATOM   2877  CA  ALA A 363      44.469 -27.599  19.971  1.00116.25           C  
ATOM   2878  C   ALA A 363      43.026 -27.710  20.313  1.00116.25           C  
ATOM   2879  O   ALA A 363      42.387 -26.715  20.647  1.00116.25           O  
ATOM   2880  CB  ALA A 363      44.612 -27.791  18.452  1.00116.25           C  
ATOM   2881  N   GLU A 364      42.497 -28.950  20.274  1.00271.69           N  
ATOM   2882  CA  GLU A 364      41.108 -29.207  20.533  1.00271.69           C  
ATOM   2883  C   GLU A 364      41.041 -30.610  21.043  1.00271.69           C  
ATOM   2884  O   GLU A 364      42.072 -31.266  21.170  1.00271.69           O  
ATOM   2885  CB  GLU A 364      40.213 -29.103  19.283  1.00271.69           C  
ATOM   2886  CG  GLU A 364      38.720 -29.231  19.599  1.00271.69           C  
ATOM   2887  CD  GLU A 364      37.926 -28.911  18.343  1.00271.69           C  
ATOM   2888  OE1 GLU A 364      38.559 -28.576  17.307  1.00271.69           O  
ATOM   2889  OE2 GLU A 364      36.671 -28.992  18.408  1.00271.69           O1-
ATOM   2890  N   GLU A 365      39.838 -31.113  21.382  1.00312.60           N  
ATOM   2891  CA  GLU A 365      39.833 -32.439  21.922  1.00312.60           C  
ATOM   2892  C   GLU A 365      39.001 -33.379  21.102  1.00312.60           C  
ATOM   2893  O   GLU A 365      37.817 -33.163  20.851  1.00312.60           O  
ATOM   2894  CB  GLU A 365      39.363 -32.489  23.386  1.00312.60           C  
ATOM   2895  CG  GLU A 365      37.968 -31.911  23.635  1.00312.60           C  
ATOM   2896  CD  GLU A 365      36.943 -33.019  23.442  1.00312.60           C  
ATOM   2897  OE1 GLU A 365      37.365 -34.174  23.163  1.00312.60           O  
ATOM   2898  OE2 GLU A 365      35.725 -32.720  23.550  1.00312.60           O1-
ATOM   2899  N   ASP A 366      39.668 -34.456  20.643  1.00262.62           N  
ATOM   2900  CA  ASP A 366      39.138 -35.585  19.931  1.00262.62           C  
ATOM   2901  C   ASP A 366      40.284 -36.542  19.894  1.00262.62           C  
ATOM   2902  O   ASP A 366      41.412 -36.138  20.164  1.00262.62           O  
ATOM   2903  CB  ASP A 366      38.670 -35.297  18.493  1.00262.62           C  
ATOM   2904  CG  ASP A 366      37.281 -34.674  18.580  1.00262.62           C  
ATOM   2905  OD1 ASP A 366      36.570 -34.967  19.578  1.00262.62           O  
ATOM   2906  OD2 ASP A 366      36.908 -33.909  17.652  1.00262.62           O1-
ATOM   2907  N   ASN A 367      40.054 -37.837  19.603  1.00216.41           N  
ATOM   2908  CA  ASN A 367      41.192 -38.712  19.623  1.00216.41           C  
ATOM   2909  C   ASN A 367      41.487 -39.197  18.241  1.00216.41           C  
ATOM   2910  O   ASN A 367      40.653 -39.832  17.597  1.00216.41           O  
ATOM   2911  CB  ASN A 367      41.010 -39.958  20.505  1.00216.41           C  
ATOM   2912  CG  ASN A 367      41.044 -39.522  21.963  1.00216.41           C  
ATOM   2913  ND2 ASN A 367      41.555 -38.288  22.215  1.00216.41           N  
ATOM   2914  OD1 ASN A 367      40.626 -40.259  22.855  1.00216.41           O  
ATOM   2915  N   ASP A 368      42.698 -38.879  17.747  1.00301.61           N  
ATOM   2916  CA  ASP A 368      43.138 -39.359  16.471  1.00301.61           C  
ATOM   2917  C   ASP A 368      44.628 -39.245  16.454  1.00301.61           C  
ATOM   2918  O   ASP A 368      45.190 -38.295  16.996  1.00301.61           O  
ATOM   2919  CB  ASP A 368      42.571 -38.590  15.264  1.00301.61           C  
ATOM   2920  CG  ASP A 368      43.042 -37.145  15.315  1.00301.61           C  
ATOM   2921  OD1 ASP A 368      43.251 -36.622  16.442  1.00301.61           O  
ATOM   2922  OD2 ASP A 368      43.192 -36.542  14.219  1.00301.61           O1-
ATOM   2923  N   THR A 369      45.315 -40.230  15.845  1.00255.74           N  
ATOM   2924  CA  THR A 369      46.747 -40.180  15.810  1.00255.74           C  
ATOM   2925  C   THR A 369      47.121 -39.141  14.813  1.00255.74           C  
ATOM   2926  O   THR A 369      46.285 -38.681  14.038  1.00255.74           O  
ATOM   2927  CB  THR A 369      47.395 -41.467  15.384  1.00255.74           C  
ATOM   2928  CG2 THR A 369      46.963 -42.583  16.353  1.00255.74           C  
ATOM   2929  OG1 THR A 369      47.012 -41.792  14.056  1.00255.74           O  
ATOM   2930  N   GLU A 370      48.399 -38.718  14.824  1.00286.20           N  
ATOM   2931  CA  GLU A 370      48.800 -37.696  13.906  1.00286.20           C  
ATOM   2932  C   GLU A 370      49.693 -38.293  12.872  1.00286.20           C  
ATOM   2933  O   GLU A 370      50.546 -39.128  13.170  1.00286.20           O  
ATOM   2934  CB  GLU A 370      49.584 -36.550  14.567  1.00286.20           C  
ATOM   2935  CG  GLU A 370      50.065 -35.474  13.587  1.00286.20           C  
ATOM   2936  CD  GLU A 370      51.403 -35.910  12.998  1.00286.20           C  
ATOM   2937  OE1 GLU A 370      51.974 -36.903  13.522  1.00286.20           O  
ATOM   2938  OE2 GLU A 370      51.864 -35.269  12.014  1.00286.20           O1-
ATOM   2939  N   SER A 371      49.485 -37.874  11.613  1.00195.43           N  
ATOM   2940  CA  SER A 371      50.307 -38.308  10.525  1.00195.43           C  
ATOM   2941  C   SER A 371      50.421 -37.147   9.594  1.00195.43           C  
ATOM   2942  O   SER A 371      49.697 -36.160   9.725  1.00195.43           O  
ATOM   2943  CB  SER A 371      49.713 -39.479   9.724  1.00195.43           C  
ATOM   2944  OG  SER A 371      50.593 -39.845   8.672  1.00195.43           O  
ATOM   2945  N   GLY A 372      51.363 -37.221   8.635  1.00 70.24           N  
ATOM   2946  CA  GLY A 372      51.511 -36.152   7.694  1.00 70.24           C  
ATOM   2947  C   GLY A 372      52.428 -35.146   8.304  1.00 70.24           C  
ATOM   2948  O   GLY A 372      52.765 -35.233   9.483  1.00 70.24           O  
ATOM   2949  N   ASP A 373      52.858 -34.157   7.500  1.00 47.38           N  
ATOM   2950  CA  ASP A 373      53.744 -33.155   8.008  1.00 47.38           C  
ATOM   2951  C   ASP A 373      53.008 -32.418   9.075  1.00 47.38           C  
ATOM   2952  O   ASP A 373      53.511 -32.233  10.182  1.00 47.38           O  
ATOM   2953  CB  ASP A 373      54.129 -32.115   6.943  1.00 47.38           C  
ATOM   2954  CG  ASP A 373      54.926 -32.822   5.858  1.00 47.38           C  
ATOM   2955  OD1 ASP A 373      55.338 -33.989   6.091  1.00 47.38           O  
ATOM   2956  OD2 ASP A 373      55.123 -32.206   4.776  1.00 47.38           O1-
ATOM   2957  N   ASP A 374      51.767 -32.003   8.762  1.00169.11           N  
ATOM   2958  CA  ASP A 374      50.979 -31.269   9.704  1.00169.11           C  
ATOM   2959  C   ASP A 374      50.448 -32.245  10.693  1.00169.11           C  
ATOM   2960  O   ASP A 374      50.346 -33.438  10.409  1.00169.11           O  
ATOM   2961  CB  ASP A 374      49.770 -30.556   9.075  1.00169.11           C  
ATOM   2962  CG  ASP A 374      50.281 -29.395   8.230  1.00169.11           C  
ATOM   2963  OD1 ASP A 374      51.054 -28.564   8.778  1.00169.11           O  
ATOM   2964  OD2 ASP A 374      49.898 -29.320   7.033  1.00169.11           O1-
ATOM   2965  N   GLU A 375      50.118 -31.762  11.904  1.00225.81           N  
ATOM   2966  CA  GLU A 375      49.565 -32.661  12.867  1.00225.81           C  
ATOM   2967  C   GLU A 375      48.133 -32.859  12.512  1.00225.81           C  
ATOM   2968  O   GLU A 375      47.453 -31.931  12.077  1.00225.81           O  
ATOM   2969  CB  GLU A 375      49.627 -32.161  14.321  1.00225.81           C  
ATOM   2970  CG  GLU A 375      51.035 -32.195  14.922  1.00225.81           C  
ATOM   2971  CD  GLU A 375      50.925 -31.824  16.395  1.00225.81           C  
ATOM   2972  OE1 GLU A 375      49.851 -31.299  16.794  1.00225.81           O  
ATOM   2973  OE2 GLU A 375      51.911 -32.064  17.142  1.00225.81           O1-
ATOM   2974  N   ASP A 376      47.637 -34.100  12.665  1.00191.54           N  
ATOM   2975  CA  ASP A 376      46.261 -34.330  12.355  1.00191.54           C  
ATOM   2976  C   ASP A 376      45.590 -34.763  13.612  1.00191.54           C  
ATOM   2977  O   ASP A 376      45.711 -35.915  14.027  1.00191.54           O  
ATOM   2978  CB  ASP A 376      46.034 -35.439  11.311  1.00191.54           C  
ATOM   2979  CG  ASP A 376      44.582 -35.386  10.848  1.00191.54           C  
ATOM   2980  OD1 ASP A 376      43.674 -35.239  11.710  1.00191.54           O  
ATOM   2981  OD2 ASP A 376      44.361 -35.501   9.613  1.00191.54           O1-
ATOM   2982  N   GLY A 377      44.872 -33.834  14.264  1.00100.85           N  
ATOM   2983  CA  GLY A 377      44.135 -34.202  15.430  1.00100.85           C  
ATOM   2984  C   GLY A 377      45.076 -34.297  16.584  1.00100.85           C  
ATOM   2985  O   GLY A 377      46.272 -34.035  16.472  1.00100.85           O  
ATOM   2986  N   GLU A 378      44.519 -34.696  17.741  1.00307.25           N  
ATOM   2987  CA  GLU A 378      45.250 -34.839  18.961  1.00307.25           C  
ATOM   2988  C   GLU A 378      44.594 -35.960  19.694  1.00307.25           C  
ATOM   2989  O   GLU A 378      43.690 -36.605  19.169  1.00307.25           O  
ATOM   2990  CB  GLU A 378      45.149 -33.600  19.861  1.00307.25           C  
ATOM   2991  CG  GLU A 378      43.703 -33.256  20.223  1.00307.25           C  
ATOM   2992  CD  GLU A 378      43.043 -32.638  18.995  1.00307.25           C  
ATOM   2993  OE1 GLU A 378      43.430 -31.495  18.632  1.00307.25           O  
ATOM   2994  OE2 GLU A 378      42.141 -33.292  18.406  1.00307.25           O1-
ATOM   2995  N   GLU A 379      45.084 -36.263  20.911  1.00317.97           N  
ATOM   2996  CA  GLU A 379      44.451 -37.274  21.703  1.00317.97           C  
ATOM   2997  C   GLU A 379      44.489 -36.793  23.119  1.00317.97           C  
ATOM   2998  O   GLU A 379      45.452 -36.149  23.532  1.00317.97           O  
ATOM   2999  CB  GLU A 379      45.153 -38.640  21.626  1.00317.97           C  
ATOM   3000  CG  GLU A 379      46.621 -38.608  22.052  1.00317.97           C  
ATOM   3001  CD  GLU A 379      47.197 -39.998  21.822  1.00317.97           C  
ATOM   3002  OE1 GLU A 379      46.431 -40.887  21.364  1.00317.97           O  
ATOM   3003  OE2 GLU A 379      48.412 -40.188  22.096  1.00317.97           O1-
ATOM   3004  N   LEU A 380      43.426 -37.066  23.900  1.00251.19           N  
ATOM   3005  CA  LEU A 380      43.434 -36.606  25.259  1.00251.19           C  
ATOM   3006  C   LEU A 380      43.264 -37.786  26.155  1.00251.19           C  
ATOM   3007  O   LEU A 380      42.410 -38.640  25.927  1.00251.19           O  
ATOM   3008  CB  LEU A 380      42.292 -35.636  25.598  1.00251.19           C  
ATOM   3009  CG  LEU A 380      42.301 -34.355  24.746  1.00251.19           C  
ATOM   3010  CD1 LEU A 380      41.957 -34.664  23.280  1.00251.19           C  
ATOM   3011  CD2 LEU A 380      41.407 -33.269  25.363  1.00251.19           C  
ATOM   3012  N   ASP A 381      44.105 -37.867  27.203  1.00187.85           N  
ATOM   3013  CA  ASP A 381      43.996 -38.939  28.142  1.00187.85           C  
ATOM   3014  C   ASP A 381      43.018 -38.515  29.191  1.00187.85           C  
ATOM   3015  O   ASP A 381      42.675 -37.338  29.295  1.00187.85           O  
ATOM   3016  CB  ASP A 381      45.319 -39.265  28.852  1.00187.85           C  
ATOM   3017  CG  ASP A 381      46.288 -39.822  27.817  1.00187.85           C  
ATOM   3018  OD1 ASP A 381      45.834 -40.124  26.683  1.00187.85           O  
ATOM   3019  OD2 ASP A 381      47.496 -39.949  28.150  1.00187.85           O1-
ATOM   3020  N   THR A 382      42.527 -39.487  29.983  1.00284.13           N  
ATOM   3021  CA  THR A 382      41.633 -39.187  31.062  1.00284.13           C  
ATOM   3022  C   THR A 382      42.240 -39.818  32.268  1.00284.13           C  
ATOM   3023  O   THR A 382      43.019 -40.763  32.149  1.00284.13           O  
ATOM   3024  CB  THR A 382      40.265 -39.780  30.910  1.00284.13           C  
ATOM   3025  CG2 THR A 382      40.376 -41.308  31.041  1.00284.13           C  
ATOM   3026  OG1 THR A 382      39.392 -39.266  31.906  1.00284.13           O  
ATOM   3027  N   GLU A 383      41.924 -39.308  33.471  1.00256.60           N  
ATOM   3028  CA  GLU A 383      42.544 -39.927  34.599  1.00256.60           C  
ATOM   3029  C   GLU A 383      41.505 -40.595  35.429  1.00256.60           C  
ATOM   3030  O   GLU A 383      40.531 -39.978  35.861  1.00256.60           O  
ATOM   3031  CB  GLU A 383      43.278 -38.953  35.537  1.00256.60           C  
ATOM   3032  CG  GLU A 383      42.348 -37.950  36.219  1.00256.60           C  
ATOM   3033  CD  GLU A 383      43.143 -37.231  37.297  1.00256.60           C  
ATOM   3034  OE1 GLU A 383      44.356 -37.539  37.443  1.00256.60           O  
ATOM   3035  OE2 GLU A 383      42.548 -36.365  37.993  1.00256.60           O1-
ATOM   3036  N   ASP A 384      41.689 -41.908  35.643  1.00139.40           N  
ATOM   3037  CA  ASP A 384      40.863 -42.638  36.550  1.00139.40           C  
ATOM   3038  C   ASP A 384      41.848 -43.036  37.591  1.00139.40           C  
ATOM   3039  O   ASP A 384      41.768 -44.108  38.189  1.00139.40           O  
ATOM   3040  CB  ASP A 384      40.299 -43.929  35.934  1.00139.40           C  
ATOM   3041  CG  ASP A 384      39.359 -43.536  34.802  1.00139.40           C  
ATOM   3042  OD1 ASP A 384      39.000 -42.331  34.720  1.00139.40           O  
ATOM   3043  OD2 ASP A 384      38.991 -44.436  34.001  1.00139.40           O1-
ATOM   3044  N   GLU A 385      42.813 -42.126  37.824  1.00277.09           N  
ATOM   3045  CA  GLU A 385      43.917 -42.378  38.694  1.00277.09           C  
ATOM   3046  C   GLU A 385      43.951 -41.321  39.744  1.00277.09           C  
ATOM   3047  O   GLU A 385      43.452 -40.212  39.556  1.00277.09           O  
ATOM   3048  CB  GLU A 385      45.265 -42.291  37.960  1.00277.09           C  
ATOM   3049  CG  GLU A 385      45.451 -40.947  37.247  1.00277.09           C  
ATOM   3050  CD  GLU A 385      46.862 -40.873  36.677  1.00277.09           C  
ATOM   3051  OE1 GLU A 385      47.821 -40.808  37.491  1.00277.09           O  
ATOM   3052  OE2 GLU A 385      47.000 -40.875  35.425  1.00277.09           O1-
ATOM   3053  N   GLU A 386      44.539 -41.669  40.902  1.00300.78           N  
ATOM   3054  CA  GLU A 386      44.700 -40.720  41.958  1.00300.78           C  
ATOM   3055  C   GLU A 386      45.817 -39.836  41.524  1.00300.78           C  
ATOM   3056  O   GLU A 386      46.657 -40.240  40.724  1.00300.78           O  
ATOM   3057  CB  GLU A 386      45.107 -41.348  43.300  1.00300.78           C  
ATOM   3058  CG  GLU A 386      45.049 -40.366  44.469  1.00300.78           C  
ATOM   3059  CD  GLU A 386      43.579 -40.140  44.786  1.00300.78           C  
ATOM   3060  OE1 GLU A 386      42.726 -40.658  44.017  1.00300.78           O  
ATOM   3061  OE2 GLU A 386      43.289 -39.450  45.799  1.00300.78           O1-
ATOM   3062  N   MET A 387      45.852 -38.590  42.021  1.00287.95           N  
ATOM   3063  CA  MET A 387      46.908 -37.732  41.581  1.00287.95           C  
ATOM   3064  C   MET A 387      47.833 -37.485  42.721  1.00287.95           C  
ATOM   3065  O   MET A 387      47.454 -37.589  43.887  1.00287.95           O  
ATOM   3066  CB  MET A 387      46.432 -36.360  41.072  1.00287.95           C  
ATOM   3067  CG  MET A 387      45.811 -35.471  42.152  1.00287.95           C  
ATOM   3068  SD  MET A 387      45.302 -33.825  41.569  1.00287.95           S  
ATOM   3069  CE  MET A 387      43.927 -34.420  40.543  1.00287.95           C  
ATOM   3070  N   GLU A 388      49.101 -37.187  42.386  1.00229.38           N  
ATOM   3071  CA  GLU A 388      50.075 -36.856  43.375  1.00229.38           C  
ATOM   3072  C   GLU A 388      50.125 -35.368  43.362  1.00229.38           C  
ATOM   3073  O   GLU A 388      50.171 -34.750  42.298  1.00229.38           O  
ATOM   3074  CB  GLU A 388      51.483 -37.377  43.043  1.00229.38           C  
ATOM   3075  CG  GLU A 388      51.587 -38.903  43.031  1.00229.38           C  
ATOM   3076  CD  GLU A 388      51.542 -39.405  44.467  1.00229.38           C  
ATOM   3077  OE1 GLU A 388      52.356 -38.911  45.293  1.00229.38           O  
ATOM   3078  OE2 GLU A 388      50.689 -40.287  44.762  1.00229.38           O1-
ATOM   3079  N   ASN A 389      50.073 -34.753  44.561  1.00117.19           N  
ATOM   3080  CA  ASN A 389      50.063 -33.324  44.647  1.00117.19           C  
ATOM   3081  C   ASN A 389      51.365 -32.773  44.158  1.00117.19           C  
ATOM   3082  O   ASN A 389      51.385 -31.845  43.347  1.00117.19           O  
ATOM   3083  CB  ASN A 389      49.812 -32.815  46.074  1.00117.19           C  
ATOM   3084  CG  ASN A 389      50.921 -33.327  46.975  1.00117.19           C  
ATOM   3085  ND2 ASN A 389      51.285 -32.512  48.001  1.00117.19           N  
ATOM   3086  OD1 ASN A 389      51.440 -34.427  46.783  1.00117.19           O  
ATOM   3087  N   ASN A 390      52.501 -33.331  44.619  1.00281.37           N  
ATOM   3088  CA  ASN A 390      53.745 -32.812  44.134  1.00281.37           C  
ATOM   3089  C   ASN A 390      54.647 -33.953  43.799  1.00281.37           C  
ATOM   3090  O   ASN A 390      54.557 -35.040  44.369  1.00281.37           O  
ATOM   3091  CB  ASN A 390      54.479 -31.862  45.108  1.00281.37           C  
ATOM   3092  CG  ASN A 390      54.905 -32.583  46.381  1.00281.37           C  
ATOM   3093  ND2 ASN A 390      54.278 -33.753  46.668  1.00281.37           N  
ATOM   3094  OD1 ASN A 390      55.778 -32.113  47.110  1.00281.37           O  
ATOM   3095  N   LEU A 391      55.518 -33.752  42.796  1.00278.44           N  
ATOM   3096  CA  LEU A 391      56.462 -34.765  42.438  1.00278.44           C  
ATOM   3097  C   LEU A 391      57.743 -34.051  42.178  1.00278.44           C  
ATOM   3098  O   LEU A 391      57.776 -32.821  42.184  1.00278.44           O  
ATOM   3099  CB  LEU A 391      56.080 -35.567  41.179  1.00278.44           C  
ATOM   3100  CG  LEU A 391      54.860 -36.498  41.374  1.00278.44           C  
ATOM   3101  CD1 LEU A 391      55.163 -37.596  42.405  1.00278.44           C  
ATOM   3102  CD2 LEU A 391      53.578 -35.717  41.695  1.00278.44           C  
ATOM   3103  N   ASN A 392      58.852 -34.793  41.997  1.00176.58           N  
ATOM   3104  CA  ASN A 392      60.073 -34.104  41.707  1.00176.58           C  
ATOM   3105  C   ASN A 392      60.319 -34.253  40.239  1.00176.58           C  
ATOM   3106  O   ASN A 392      60.535 -35.356  39.741  1.00176.58           O  
ATOM   3107  CB  ASN A 392      61.307 -34.669  42.439  1.00176.58           C  
ATOM   3108  CG  ASN A 392      61.182 -34.380  43.932  1.00176.58           C  
ATOM   3109  ND2 ASN A 392      60.279 -33.433  44.300  1.00176.58           N  
ATOM   3110  OD1 ASN A 392      61.869 -34.987  44.752  1.00176.58           O  
ATOM   3111  N   PRO A 393      60.244 -33.158  39.530  1.00178.69           N  
ATOM   3112  CA  PRO A 393      60.521 -33.216  38.118  1.00178.69           C  
ATOM   3113  C   PRO A 393      61.999 -33.191  37.899  1.00178.69           C  
ATOM   3114  O   PRO A 393      62.727 -32.834  38.825  1.00178.69           O  
ATOM   3115  CB  PRO A 393      59.794 -32.028  37.488  1.00178.69           C  
ATOM   3116  CG  PRO A 393      58.641 -31.749  38.466  1.00178.69           C  
ATOM   3117  CD  PRO A 393      59.190 -32.199  39.826  1.00178.69           C  
ATOM   3118  N   LYS A 394      62.462 -33.568  36.689  1.00283.98           N  
ATOM   3119  CA  LYS A 394      63.868 -33.552  36.410  1.00283.98           C  
ATOM   3120  C   LYS A 394      64.111 -32.479  35.389  1.00283.98           C  
ATOM   3121  O   LYS A 394      63.248 -32.159  34.573  1.00283.98           O  
ATOM   3122  CB  LYS A 394      64.399 -34.872  35.820  1.00283.98           C  
ATOM   3123  CG  LYS A 394      65.922 -34.989  35.888  1.00283.98           C  
ATOM   3124  CD  LYS A 394      66.440 -35.351  37.280  1.00283.98           C  
ATOM   3125  CE  LYS A 394      65.418 -35.122  38.396  1.00283.98           C  
ATOM   3126  NZ  LYS A 394      64.434 -36.229  38.401  1.00283.98           N1+
ATOM   3127  N   PRO A 395      65.280 -31.891  35.465  1.00173.19           N  
ATOM   3128  CA  PRO A 395      65.703 -30.850  34.553  1.00173.19           C  
ATOM   3129  C   PRO A 395      66.214 -31.183  33.168  1.00173.19           C  
ATOM   3130  O   PRO A 395      66.324 -30.206  32.426  1.00173.19           O  
ATOM   3131  CB  PRO A 395      66.706 -29.993  35.328  1.00173.19           C  
ATOM   3132  CG  PRO A 395      67.160 -30.884  36.493  1.00173.19           C  
ATOM   3133  CD  PRO A 395      65.944 -31.779  36.754  1.00173.19           C  
ATOM   3134  N   PRO A 396      66.523 -32.396  32.746  1.00101.40           N  
ATOM   3135  CA  PRO A 396      67.178 -32.624  31.472  1.00101.40           C  
ATOM   3136  C   PRO A 396      66.508 -31.929  30.326  1.00101.40           C  
ATOM   3137  O   PRO A 396      65.310 -31.662  30.405  1.00101.40           O  
ATOM   3138  CB  PRO A 396      67.196 -34.138  31.279  1.00101.40           C  
ATOM   3139  CG  PRO A 396      65.954 -34.606  32.052  1.00101.40           C  
ATOM   3140  CD  PRO A 396      65.832 -33.591  33.198  1.00101.40           C  
ATOM   3141  N   ARG A 397      67.277 -31.608  29.264  1.00256.48           N  
ATOM   3142  CA  ARG A 397      66.780 -30.808  28.181  1.00256.48           C  
ATOM   3143  C   ARG A 397      65.574 -31.471  27.601  1.00256.48           C  
ATOM   3144  O   ARG A 397      65.640 -32.601  27.123  1.00256.48           O  
ATOM   3145  CB  ARG A 397      67.773 -30.677  27.009  1.00256.48           C  
ATOM   3146  CG  ARG A 397      69.203 -30.294  27.409  1.00256.48           C  
ATOM   3147  CD  ARG A 397      69.528 -28.800  27.334  1.00256.48           C  
ATOM   3148  NE  ARG A 397      69.019 -28.169  28.583  1.00256.48           N  
ATOM   3149  CZ  ARG A 397      67.785 -27.585  28.587  1.00256.48           C  
ATOM   3150  NH1 ARG A 397      67.041 -27.567  27.443  1.00256.48           N1+
ATOM   3151  NH2 ARG A 397      67.301 -27.016  29.728  1.00256.48           N  
ATOM   3152  N   ARG A 398      64.423 -30.770  27.642  1.00370.59           N  
ATOM   3153  CA  ARG A 398      63.242 -31.278  27.012  1.00370.59           C  
ATOM   3154  C   ARG A 398      62.203 -30.214  27.131  1.00370.59           C  
ATOM   3155  O   ARG A 398      62.200 -29.446  28.088  1.00370.59           O  
ATOM   3156  CB  ARG A 398      62.671 -32.550  27.655  1.00370.59           C  
ATOM   3157  CG  ARG A 398      61.724 -33.311  26.724  1.00370.59           C  
ATOM   3158  CD  ARG A 398      62.453 -34.165  25.679  1.00370.59           C  
ATOM   3159  NE  ARG A 398      63.429 -33.282  24.977  1.00370.59           N  
ATOM   3160  CZ  ARG A 398      63.075 -32.587  23.857  1.00370.59           C  
ATOM   3161  NH1 ARG A 398      61.850 -32.780  23.287  1.00370.59           N1+
ATOM   3162  NH2 ARG A 398      63.953 -31.695  23.311  1.00370.59           N  
ATOM   3163  N   LYS A 399      61.293 -30.116  26.139  1.00298.55           N  
ATOM   3164  CA  LYS A 399      60.260 -29.127  26.247  1.00298.55           C  
ATOM   3165  C   LYS A 399      59.188 -29.457  25.254  1.00298.55           C  
ATOM   3166  O   LYS A 399      58.057 -28.987  25.370  1.00298.55           O  
ATOM   3167  CB  LYS A 399      60.751 -27.705  25.921  1.00298.55           C  
ATOM   3168  CG  LYS A 399      59.678 -26.630  26.116  1.00298.55           C  
ATOM   3169  CD  LYS A 399      59.321 -26.364  27.581  1.00298.55           C  
ATOM   3170  CE  LYS A 399      60.273 -25.388  28.276  1.00298.55           C  
ATOM   3171  NZ  LYS A 399      60.131 -24.035  27.689  1.00298.55           N1+
ATOM   3172  N   SER A 400      59.514 -30.313  24.268  1.00231.89           N  
ATOM   3173  CA  SER A 400      58.594 -30.636  23.214  1.00231.89           C  
ATOM   3174  C   SER A 400      58.436 -29.397  22.399  1.00231.89           C  
ATOM   3175  O   SER A 400      58.069 -28.341  22.913  1.00231.89           O  
ATOM   3176  CB  SER A 400      57.206 -31.083  23.708  1.00231.89           C  
ATOM   3177  OG  SER A 400      57.306 -32.318  24.399  1.00231.89           O  
ATOM   3178  N   ARG A 401      58.724 -29.500  21.087  1.00194.88           N  
ATOM   3179  CA  ARG A 401      58.676 -28.334  20.258  1.00194.88           C  
ATOM   3180  C   ARG A 401      57.291 -27.822  20.134  1.00194.88           C  
ATOM   3181  O   ARG A 401      57.047 -26.633  20.335  1.00194.88           O  
ATOM   3182  CB  ARG A 401      59.193 -28.558  18.833  1.00194.88           C  
ATOM   3183  CG  ARG A 401      60.709 -28.688  18.786  1.00194.88           C  
ATOM   3184  CD  ARG A 401      61.225 -29.996  19.380  1.00194.88           C  
ATOM   3185  NE  ARG A 401      61.224 -30.980  18.268  1.00194.88           N  
ATOM   3186  CZ  ARG A 401      62.213 -30.885  17.336  1.00194.88           C  
ATOM   3187  NH1 ARG A 401      63.111 -29.860  17.419  1.00194.88           N1+
ATOM   3188  NH2 ARG A 401      62.291 -31.784  16.313  1.00194.88           N  
ATOM   3189  N   ARG A 402      56.322 -28.699  19.817  1.00148.20           N  
ATOM   3190  CA  ARG A 402      55.039 -28.116  19.642  1.00148.20           C  
ATOM   3191  C   ARG A 402      54.274 -28.320  20.896  1.00148.20           C  
ATOM   3192  O   ARG A 402      53.117 -28.724  20.864  1.00148.20           O  
ATOM   3193  CB  ARG A 402      54.250 -28.702  18.451  1.00148.20           C  
ATOM   3194  CG  ARG A 402      54.908 -28.386  17.100  1.00148.20           C  
ATOM   3195  CD  ARG A 402      53.997 -28.561  15.878  1.00148.20           C  
ATOM   3196  NE  ARG A 402      53.687 -30.010  15.714  1.00148.20           N  
ATOM   3197  CZ  ARG A 402      54.479 -30.802  14.930  1.00148.20           C  
ATOM   3198  NH1 ARG A 402      55.611 -30.295  14.359  1.00148.20           N1+
ATOM   3199  NH2 ARG A 402      54.136 -32.108  14.717  1.00148.20           N  
ATOM   3200  N   ARG A 403      54.921 -28.068  22.043  1.00 96.79           N  
ATOM   3201  CA  ARG A 403      54.227 -28.142  23.292  1.00 96.79           C  
ATOM   3202  C   ARG A 403      53.363 -26.927  23.426  1.00 96.79           C  
ATOM   3203  O   ARG A 403      52.270 -26.988  23.981  1.00 96.79           O  
ATOM   3204  CB  ARG A 403      55.144 -28.233  24.524  1.00 96.79           C  
ATOM   3205  CG  ARG A 403      54.350 -28.524  25.796  1.00 96.79           C  
ATOM   3206  CD  ARG A 403      55.187 -29.070  26.953  1.00 96.79           C  
ATOM   3207  NE  ARG A 403      54.233 -29.541  27.997  1.00 96.79           N  
ATOM   3208  CZ  ARG A 403      54.099 -28.855  29.167  1.00 96.79           C  
ATOM   3209  NH1 ARG A 403      54.890 -27.770  29.415  1.00 96.79           N1+
ATOM   3210  NH2 ARG A 403      53.186 -29.261  30.098  1.00 96.79           N  
ATOM   3211  N   ILE A 404      53.843 -25.766  22.932  1.00115.26           N  
ATOM   3212  CA  ILE A 404      53.095 -24.550  23.087  1.00115.26           C  
ATOM   3213  C   ILE A 404      52.953 -23.904  21.747  1.00115.26           C  
ATOM   3214  O   ILE A 404      53.818 -24.027  20.881  1.00115.26           O  
ATOM   3215  CB  ILE A 404      53.770 -23.532  23.965  1.00115.26           C  
ATOM   3216  CG1 ILE A 404      52.765 -22.497  24.488  1.00115.26           C  
ATOM   3217  CG2 ILE A 404      54.897 -22.885  23.146  1.00115.26           C  
ATOM   3218  CD1 ILE A 404      53.396 -21.483  25.441  1.00115.26           C  
ATOM   3219  N   PHE A 405      51.823 -23.206  21.533  1.00387.81           N  
ATOM   3220  CA  PHE A 405      51.609 -22.504  20.304  1.00387.81           C  
ATOM   3221  C   PHE A 405      51.586 -21.041  20.630  1.00387.81           C  
ATOM   3222  O   PHE A 405      50.850 -20.590  21.507  1.00387.81           O  
ATOM   3223  CB  PHE A 405      50.290 -22.909  19.602  1.00387.81           C  
ATOM   3224  CG  PHE A 405      50.037 -21.956  18.292  1.00387.81           C  
ATOM   3225  CD1 PHE A 405      50.452 -21.347  17.050  1.00387.81           C  
ATOM   3226  CD2 PHE A 405      48.922 -21.250  17.846  1.00387.81           C  
ATOM   3227  CE1 PHE A 405      49.281 -21.278  17.707  1.00387.81           C  
ATOM   3228  CE2 PHE A 405      49.650 -20.805  16.703  1.00387.81           C  
ATOM   3229  CZ  PHE A 405      50.581 -21.563  17.320  1.00387.81           C  
ATOM   3230  N   CYS A 406      52.426 -20.260  19.919  1.00 65.19           N  
ATOM   3231  CA  CYS A 406      52.488 -18.842  20.122  1.00 65.19           C  
ATOM   3232  C   CYS A 406      52.022 -18.241  18.831  1.00 65.19           C  
ATOM   3233  O   CYS A 406      52.672 -18.396  17.799  1.00 65.19           O  
ATOM   3234  CB  CYS A 406      53.921 -18.356  20.411  1.00 65.19           C  
ATOM   3235  SG  CYS A 406      54.014 -16.583  20.798  1.00 65.19           S  
ATOM   3236  N   GLN A 407      50.881 -17.531  18.864  1.00 65.52           N  
ATOM   3237  CA  GLN A 407      50.256 -17.070  17.651  1.00 65.52           C  
ATOM   3238  C   GLN A 407      51.116 -16.082  16.930  1.00 65.52           C  
ATOM   3239  O   GLN A 407      51.246 -16.142  15.708  1.00 65.52           O  
ATOM   3240  CB  GLN A 407      48.889 -16.416  17.896  1.00 65.52           C  
ATOM   3241  CG  GLN A 407      48.096 -16.189  16.609  1.00 65.52           C  
ATOM   3242  CD  GLN A 407      46.780 -15.534  16.994  1.00 65.52           C  
ATOM   3243  NE2 GLN A 407      45.645 -16.139  16.553  1.00 65.52           N  
ATOM   3244  OE1 GLN A 407      46.762 -14.505  17.665  1.00 65.52           O  
ATOM   3245  N   LEU A 408      51.728 -15.145  17.666  1.00163.70           N  
ATOM   3246  CA  LEU A 408      52.522 -14.109  17.069  1.00163.70           C  
ATOM   3247  C   LEU A 408      53.718 -14.719  16.408  1.00163.70           C  
ATOM   3248  O   LEU A 408      54.140 -14.268  15.343  1.00163.70           O  
ATOM   3249  CB  LEU A 408      52.906 -13.059  18.129  1.00163.70           C  
ATOM   3250  CG  LEU A 408      53.609 -13.645  19.367  1.00163.70           C  
ATOM   3251  CD1 LEU A 408      55.130 -13.710  19.176  1.00163.70           C  
ATOM   3252  CD2 LEU A 408      53.147 -12.967  20.663  1.00163.70           C  
ATOM   3253  N   MET A 409      54.289 -15.780  17.010  1.00 57.42           N  
ATOM   3254  CA  MET A 409      55.455 -16.380  16.436  1.00 57.42           C  
ATOM   3255  C   MET A 409      55.108 -16.914  15.077  1.00 57.42           C  
ATOM   3256  O   MET A 409      55.887 -16.765  14.138  1.00 57.42           O  
ATOM   3257  CB  MET A 409      56.020 -17.535  17.278  1.00 57.42           C  
ATOM   3258  CG  MET A 409      56.484 -17.102  18.672  1.00 57.42           C  
ATOM   3259  SD  MET A 409      57.780 -15.829  18.696  1.00 57.42           S  
ATOM   3260  CE  MET A 409      59.155 -16.941  18.296  1.00 57.42           C  
ATOM   3261  N   HIS A 410      53.928 -17.551  14.925  1.00 97.14           N  
ATOM   3262  CA  HIS A 410      53.550 -18.059  13.633  1.00 97.14           C  
ATOM   3263  C   HIS A 410      53.306 -16.949  12.657  1.00 97.14           C  
ATOM   3264  O   HIS A 410      53.725 -17.036  11.505  1.00 97.14           O  
ATOM   3265  CB  HIS A 410      52.310 -18.969  13.626  1.00 97.14           C  
ATOM   3266  CG  HIS A 410      52.639 -20.420  13.819  1.00 97.14           C  
ATOM   3267  CD2 HIS A 410      52.614 -21.214  14.925  1.00 97.14           C  
ATOM   3268  ND1 HIS A 410      53.028 -21.235  12.785  1.00 97.14           N  
ATOM   3269  CE1 HIS A 410      53.218 -22.472  13.305  1.00 97.14           C  
ATOM   3270  NE2 HIS A 410      52.977 -22.509  14.603  1.00 97.14           N  
ATOM   3271  N   HIS A 411      52.633 -15.865  13.081  1.00 44.58           N  
ATOM   3272  CA  HIS A 411      52.325 -14.815  12.150  1.00 44.58           C  
ATOM   3273  C   HIS A 411      53.608 -14.251  11.632  1.00 44.58           C  
ATOM   3274  O   HIS A 411      53.745 -13.983  10.439  1.00 44.58           O  
ATOM   3275  CB  HIS A 411      51.526 -13.655  12.770  1.00 44.58           C  
ATOM   3276  CG  HIS A 411      50.138 -14.056  13.174  1.00 44.58           C  
ATOM   3277  CD2 HIS A 411      49.564 -14.123  14.407  1.00 44.58           C  
ATOM   3278  ND1 HIS A 411      49.160 -14.440  12.284  1.00 44.58           N  
ATOM   3279  CE1 HIS A 411      48.053 -14.722  13.016  1.00 44.58           C  
ATOM   3280  NE2 HIS A 411      48.250 -14.546  14.310  1.00 44.58           N  
ATOM   3281  N   LEU A 412      54.603 -14.080  12.516  1.00 49.65           N  
ATOM   3282  CA  LEU A 412      55.840 -13.491  12.097  1.00 49.65           C  
ATOM   3283  C   LEU A 412      56.451 -14.340  11.026  1.00 49.65           C  
ATOM   3284  O   LEU A 412      56.941 -13.824  10.023  1.00 49.65           O  
ATOM   3285  CB  LEU A 412      56.861 -13.367  13.242  1.00 49.65           C  
ATOM   3286  CG  LEU A 412      58.220 -12.771  12.818  1.00 49.65           C  
ATOM   3287  CD1 LEU A 412      58.080 -11.338  12.286  1.00 49.65           C  
ATOM   3288  CD2 LEU A 412      59.247 -12.879  13.957  1.00 49.65           C  
ATOM   3289  N   THR A 413      56.429 -15.675  11.208  1.00 34.92           N  
ATOM   3290  CA  THR A 413      57.032 -16.565  10.260  1.00 34.92           C  
ATOM   3291  C   THR A 413      56.318 -16.483   8.946  1.00 34.92           C  
ATOM   3292  O   THR A 413      56.951 -16.397   7.895  1.00 34.92           O  
ATOM   3293  CB  THR A 413      56.972 -17.994  10.706  1.00 34.92           C  
ATOM   3294  CG2 THR A 413      57.669 -18.860   9.645  1.00 34.92           C  
ATOM   3295  OG1 THR A 413      57.618 -18.144  11.962  1.00 34.92           O  
ATOM   3296  N   GLU A 414      54.974 -16.503   8.973  1.00 86.24           N  
ATOM   3297  CA  GLU A 414      54.201 -16.505   7.763  1.00 86.24           C  
ATOM   3298  C   GLU A 414      54.413 -15.230   7.009  1.00 86.24           C  
ATOM   3299  O   GLU A 414      54.620 -15.244   5.797  1.00 86.24           O  
ATOM   3300  CB  GLU A 414      52.694 -16.678   8.034  1.00 86.24           C  
ATOM   3301  CG  GLU A 414      52.109 -15.595   8.944  1.00 86.24           C  
ATOM   3302  CD  GLU A 414      50.626 -15.867   9.145  1.00 86.24           C  
ATOM   3303  OE1 GLU A 414      50.284 -17.016   9.531  1.00 86.24           O  
ATOM   3304  OE2 GLU A 414      49.818 -14.927   8.921  1.00 86.24           O1-
ATOM   3305  N   ASN A 415      54.395 -14.087   7.718  1.00 57.38           N  
ATOM   3306  CA  ASN A 415      54.532 -12.801   7.099  1.00 57.38           C  
ATOM   3307  C   ASN A 415      55.903 -12.663   6.522  1.00 57.38           C  
ATOM   3308  O   ASN A 415      56.101 -11.938   5.552  1.00 57.38           O  
ATOM   3309  CB  ASN A 415      54.301 -11.630   8.067  1.00 57.38           C  
ATOM   3310  CG  ASN A 415      52.803 -11.543   8.314  1.00 57.38           C  
ATOM   3311  ND2 ASN A 415      52.407 -11.306   9.593  1.00 57.38           N  
ATOM   3312  OD1 ASN A 415      52.005 -11.685   7.389  1.00 57.38           O  
ATOM   3313  N   HIS A 416      56.899 -13.335   7.116  1.00 77.60           N  
ATOM   3314  CA  HIS A 416      58.251 -13.200   6.661  1.00 77.60           C  
ATOM   3315  C   HIS A 416      58.349 -13.735   5.262  1.00 77.60           C  
ATOM   3316  O   HIS A 416      59.083 -13.201   4.433  1.00 77.60           O  
ATOM   3317  CB  HIS A 416      59.247 -13.975   7.544  1.00 77.60           C  
ATOM   3318  CG  HIS A 416      60.671 -13.516   7.394  1.00 77.60           C  
ATOM   3319  CD2 HIS A 416      61.582 -13.745   6.410  1.00 77.60           C  
ATOM   3320  ND1 HIS A 416      61.314 -12.722   8.317  1.00 77.60           N  
ATOM   3321  CE1 HIS A 416      62.570 -12.512   7.852  1.00 77.60           C  
ATOM   3322  NE2 HIS A 416      62.780 -13.115   6.697  1.00 77.60           N  
ATOM   3323  N   LYS A 417      57.600 -14.809   4.963  1.00122.59           N  
ATOM   3324  CA  LYS A 417      57.668 -15.465   3.688  1.00122.59           C  
ATOM   3325  C   LYS A 417      57.227 -14.534   2.601  1.00122.59           C  
ATOM   3326  O   LYS A 417      57.746 -14.591   1.487  1.00122.59           O  
ATOM   3327  CB  LYS A 417      56.784 -16.720   3.621  1.00122.59           C  
ATOM   3328  CG  LYS A 417      57.131 -17.757   4.693  1.00122.59           C  
ATOM   3329  CD  LYS A 417      58.599 -18.186   4.699  1.00122.59           C  
ATOM   3330  CE  LYS A 417      59.468 -17.353   5.644  1.00122.59           C  
ATOM   3331  NZ  LYS A 417      60.804 -17.972   5.788  1.00122.59           N1+
ATOM   3332  N   ILE A 418      56.266 -13.637   2.891  1.00152.21           N  
ATOM   3333  CA  ILE A 418      55.716 -12.812   1.854  1.00152.21           C  
ATOM   3334  C   ILE A 418      56.835 -12.018   1.230  1.00152.21           C  
ATOM   3335  O   ILE A 418      56.987 -12.001   0.008  1.00152.21           O  
ATOM   3336  CB  ILE A 418      54.626 -11.884   2.400  1.00152.21           C  
ATOM   3337  CG1 ILE A 418      53.700 -11.353   1.303  1.00152.21           C  
ATOM   3338  CG2 ILE A 418      55.205 -10.753   3.263  1.00152.21           C  
ATOM   3339  CD1 ILE A 418      52.535 -12.290   1.003  1.00152.21           C  
ATOM   3340  N   TRP A 419      57.656 -11.353   2.063  1.00103.90           N  
ATOM   3341  CA  TRP A 419      58.730 -10.494   1.658  1.00103.90           C  
ATOM   3342  C   TRP A 419      59.933 -11.268   1.239  1.00103.90           C  
ATOM   3343  O   TRP A 419      60.649 -10.867   0.323  1.00103.90           O  
ATOM   3344  CB  TRP A 419      59.102  -9.539   2.795  1.00103.90           C  
ATOM   3345  CG  TRP A 419      57.844  -8.881   3.303  1.00103.90           C  
ATOM   3346  CD1 TRP A 419      57.240  -9.019   4.518  1.00103.90           C  
ATOM   3347  CD2 TRP A 419      56.966  -8.070   2.504  1.00103.90           C  
ATOM   3348  CE2 TRP A 419      55.853  -7.772   3.289  1.00103.90           C  
ATOM   3349  CE3 TRP A 419      57.069  -7.628   1.215  1.00103.90           C  
ATOM   3350  NE1 TRP A 419      56.034  -8.364   4.522  1.00103.90           N  
ATOM   3351  CZ2 TRP A 419      54.819  -7.028   2.795  1.00103.90           C  
ATOM   3352  CZ3 TRP A 419      56.037  -6.855   0.729  1.00103.90           C  
ATOM   3353  CH2 TRP A 419      54.933  -6.563   1.503  1.00103.90           C  
ATOM   3354  N   LYS A 420      60.210 -12.383   1.941  1.00 23.55           N  
ATOM   3355  CA  LYS A 420      61.371 -13.168   1.653  1.00 23.55           C  
ATOM   3356  C   LYS A 420      61.084 -13.980   0.394  1.00 23.55           C  
ATOM   3357  O   LYS A 420      60.975 -13.365  -0.700  1.00 23.55           O  
ATOM   3358  CB  LYS A 420      61.711 -14.167   2.772  1.00 23.55           C  
ATOM   3359  CG  LYS A 420      62.951 -15.014   2.481  1.00 23.55           C  
ATOM   3360  CD  LYS A 420      63.440 -15.820   3.685  1.00 23.55           C  
ATOM   3361  CE  LYS A 420      64.638 -16.719   3.375  1.00 23.55           C  
ATOM   3362  NZ  LYS A 420      65.044 -17.459   4.590  1.00 23.55           N1+
ATOM   3363  OXT LYS A 420      60.980 -15.229   0.515  1.00 23.55           O1-
TER   
ATOM   3364  N   VAL B   4      89.297  53.346  20.205  1.00114.36           N  
ATOM   3365  CA  VAL B   4      90.644  53.762  20.457  1.00114.36           C  
ATOM   3366  C   VAL B   4      91.406  53.486  19.202  1.00114.36           C  
ATOM   3367  O   VAL B   4      90.903  52.817  18.300  1.00114.36           O  
ATOM   3368  CB  VAL B   4      91.307  53.000  21.564  1.00114.36           C  
ATOM   3369  CG1 VAL B   4      90.558  53.298  22.873  1.00114.36           C  
ATOM   3370  CG2 VAL B   4      91.326  51.510  21.183  1.00114.36           C  
ATOM   3371  N   SER B   5      92.639  54.017  19.101  1.00127.08           N  
ATOM   3372  CA  SER B   5      93.429  53.795  17.926  1.00127.08           C  
ATOM   3373  C   SER B   5      94.049  52.441  18.036  1.00127.08           C  
ATOM   3374  O   SER B   5      93.898  51.750  19.043  1.00127.08           O  
ATOM   3375  CB  SER B   5      94.551  54.828  17.721  1.00127.08           C  
ATOM   3376  OG  SER B   5      93.989  56.106  17.460  1.00127.08           O  
ATOM   3377  N   LEU B   6      94.752  52.017  16.968  1.00 50.03           N  
ATOM   3378  CA  LEU B   6      95.358  50.718  16.936  1.00 50.03           C  
ATOM   3379  C   LEU B   6      96.501  50.712  17.897  1.00 50.03           C  
ATOM   3380  O   LEU B   6      97.231  51.694  18.021  1.00 50.03           O  
ATOM   3381  CB  LEU B   6      95.918  50.346  15.551  1.00 50.03           C  
ATOM   3382  CG  LEU B   6      94.841  50.284  14.452  1.00 50.03           C  
ATOM   3383  CD1 LEU B   6      95.449  49.905  13.093  1.00 50.03           C  
ATOM   3384  CD2 LEU B   6      93.678  49.368  14.865  1.00 50.03           C  
ATOM   3385  N   ASP B   7      96.667  49.592  18.628  1.00 77.49           N  
ATOM   3386  CA  ASP B   7      97.752  49.489  19.556  1.00 77.49           C  
ATOM   3387  C   ASP B   7      98.553  48.279  19.194  1.00 77.49           C  
ATOM   3388  O   ASP B   7      98.024  47.177  19.077  1.00 77.49           O  
ATOM   3389  CB  ASP B   7      97.308  49.313  21.017  1.00 77.49           C  
ATOM   3390  CG  ASP B   7      98.549  49.384  21.897  1.00 77.49           C  
ATOM   3391  OD1 ASP B   7      99.663  49.580  21.341  1.00 77.49           O  
ATOM   3392  OD2 ASP B   7      98.398  49.241  23.140  1.00 77.49           O1-
ATOM   3393  N   LEU B   8      99.860  48.481  18.946  1.00 55.95           N  
ATOM   3394  CA  LEU B   8     100.771  47.418  18.633  1.00 55.95           C  
ATOM   3395  C   LEU B   8     101.015  46.606  19.860  1.00 55.95           C  
ATOM   3396  O   LEU B   8     101.142  45.379  19.806  1.00 55.95           O  
ATOM   3397  CB  LEU B   8     102.138  47.927  18.147  1.00 55.95           C  
ATOM   3398  CG  LEU B   8     102.071  48.730  16.833  1.00 55.95           C  
ATOM   3399  CD1 LEU B   8     103.470  49.179  16.385  1.00 55.95           C  
ATOM   3400  CD2 LEU B   8     101.313  47.962  15.736  1.00 55.95           C  
ATOM   3401  N   ILE B   9     101.079  47.265  21.029  1.00143.59           N  
ATOM   3402  CA  ILE B   9     101.483  46.472  22.139  1.00143.59           C  
ATOM   3403  C   ILE B   9     100.313  45.758  22.738  1.00143.59           C  
ATOM   3404  O   ILE B   9      99.831  46.111  23.814  1.00143.59           O  
ATOM   3405  CB  ILE B   9     102.208  47.252  23.203  1.00143.59           C  
ATOM   3406  CG1 ILE B   9     102.723  46.301  24.296  1.00143.59           C  
ATOM   3407  CG2 ILE B   9     101.317  48.405  23.700  1.00143.59           C  
ATOM   3408  CD1 ILE B   9     103.718  46.951  25.257  1.00143.59           C  
ATOM   3409  N   LEU B  10      99.736  44.828  21.948  1.00136.43           N  
ATOM   3410  CA  LEU B  10      98.869  43.781  22.403  1.00136.43           C  
ATOM   3411  C   LEU B  10      99.713  42.610  22.795  1.00136.43           C  
ATOM   3412  O   LEU B  10      99.412  41.891  23.746  1.00136.43           O  
ATOM   3413  CB  LEU B  10      97.828  43.317  21.373  1.00136.43           C  
ATOM   3414  CG  LEU B  10      96.554  44.181  21.354  1.00136.43           C  
ATOM   3415  CD1 LEU B  10      96.836  45.649  21.013  1.00136.43           C  
ATOM   3416  CD2 LEU B  10      95.488  43.546  20.451  1.00136.43           C  
ATOM   3417  N   VAL B  11     100.824  42.421  22.049  1.00 45.08           N  
ATOM   3418  CA  VAL B  11     101.700  41.282  22.134  1.00 45.08           C  
ATOM   3419  C   VAL B  11     102.272  41.176  23.505  1.00 45.08           C  
ATOM   3420  O   VAL B  11     102.456  40.075  24.019  1.00 45.08           O  
ATOM   3421  CB  VAL B  11     102.853  41.360  21.176  1.00 45.08           C  
ATOM   3422  CG1 VAL B  11     103.763  40.142  21.413  1.00 45.08           C  
ATOM   3423  CG2 VAL B  11     102.298  41.454  19.743  1.00 45.08           C  
ATOM   3424  N   GLU B  12     102.577  42.321  24.135  1.00 39.85           N  
ATOM   3425  CA  GLU B  12     103.164  42.265  25.437  1.00 39.85           C  
ATOM   3426  C   GLU B  12     102.204  41.545  26.328  1.00 39.85           C  
ATOM   3427  O   GLU B  12     102.606  40.735  27.160  1.00 39.85           O  
ATOM   3428  CB  GLU B  12     103.433  43.655  26.040  1.00 39.85           C  
ATOM   3429  CG  GLU B  12     104.193  43.608  27.369  1.00 39.85           C  
ATOM   3430  CD  GLU B  12     104.635  45.023  27.711  1.00 39.85           C  
ATOM   3431  OE1 GLU B  12     103.773  45.824  28.164  1.00 39.85           O  
ATOM   3432  OE2 GLU B  12     105.842  45.326  27.513  1.00 39.85           O1-
ATOM   3433  N   GLU B  13     100.898  41.811  26.154  1.00 46.51           N  
ATOM   3434  CA  GLU B  13      99.887  41.198  26.965  1.00 46.51           C  
ATOM   3435  C   GLU B  13      99.917  39.716  26.744  1.00 46.51           C  
ATOM   3436  O   GLU B  13      99.905  38.940  27.697  1.00 46.51           O  
ATOM   3437  CB  GLU B  13      98.476  41.681  26.586  1.00 46.51           C  
ATOM   3438  CG  GLU B  13      98.268  43.176  26.835  1.00 46.51           C  
ATOM   3439  CD  GLU B  13      96.916  43.568  26.259  1.00 46.51           C  
ATOM   3440  OE1 GLU B  13      96.664  43.234  25.069  1.00 46.51           O  
ATOM   3441  OE2 GLU B  13      96.118  44.204  26.998  1.00 46.51           O1-
ATOM   3442  N   TYR B  14     100.015  39.293  25.470  1.00 64.46           N  
ATOM   3443  CA  TYR B  14      99.946  37.906  25.100  1.00 64.46           C  
ATOM   3444  C   TYR B  14     101.035  37.151  25.792  1.00 64.46           C  
ATOM   3445  O   TYR B  14     100.788  36.129  26.431  1.00 64.46           O  
ATOM   3446  CB  TYR B  14     100.144  37.741  23.580  1.00 64.46           C  
ATOM   3447  CG  TYR B  14     100.192  36.297  23.211  1.00 64.46           C  
ATOM   3448  CD1 TYR B  14      99.035  35.571  23.053  1.00 64.46           C  
ATOM   3449  CD2 TYR B  14     101.402  35.677  23.003  1.00 64.46           C  
ATOM   3450  CE1 TYR B  14      99.081  34.242  22.702  1.00 64.46           C  
ATOM   3451  CE2 TYR B  14     101.457  34.349  22.653  1.00 64.46           C  
ATOM   3452  CZ  TYR B  14     100.295  33.630  22.503  1.00 64.46           C  
ATOM   3453  OH  TYR B  14     100.351  32.268  22.143  1.00 64.46           O  
ATOM   3454  N   ASP B  15     102.271  37.661  25.723  1.00 41.48           N  
ATOM   3455  CA  ASP B  15     103.387  36.972  26.297  1.00 41.48           C  
ATOM   3456  C   ASP B  15     103.182  36.881  27.779  1.00 41.48           C  
ATOM   3457  O   ASP B  15     103.513  35.871  28.395  1.00 41.48           O  
ATOM   3458  CB  ASP B  15     104.709  37.721  26.055  1.00 41.48           C  
ATOM   3459  CG  ASP B  15     104.974  37.737  24.554  1.00 41.48           C  
ATOM   3460  OD1 ASP B  15     104.734  36.689  23.896  1.00 41.48           O  
ATOM   3461  OD2 ASP B  15     105.403  38.805  24.042  1.00 41.48           O1-
ATOM   3462  N   SER B  16     102.633  37.949  28.387  1.00 88.13           N  
ATOM   3463  CA  SER B  16     102.460  38.001  29.813  1.00 88.13           C  
ATOM   3464  C   SER B  16     101.538  36.919  30.281  1.00 88.13           C  
ATOM   3465  O   SER B  16     101.908  36.090  31.111  1.00 88.13           O  
ATOM   3466  CB  SER B  16     101.851  39.328  30.299  1.00 88.13           C  
ATOM   3467  OG  SER B  16     102.765  40.394  30.098  1.00 88.13           O  
ATOM   3468  N   LEU B  17     100.318  36.878  29.719  1.00 46.80           N  
ATOM   3469  CA  LEU B  17      99.301  35.970  30.167  1.00 46.80           C  
ATOM   3470  C   LEU B  17      99.766  34.562  29.977  1.00 46.80           C  
ATOM   3471  O   LEU B  17      99.554  33.708  30.838  1.00 46.80           O  
ATOM   3472  CB  LEU B  17      97.985  36.132  29.386  1.00 46.80           C  
ATOM   3473  CG  LEU B  17      96.877  35.168  29.846  1.00 46.80           C  
ATOM   3474  CD1 LEU B  17      96.505  35.416  31.315  1.00 46.80           C  
ATOM   3475  CD2 LEU B  17      95.657  35.226  28.910  1.00 46.80           C  
ATOM   3476  N   ILE B  18     100.433  34.283  28.845  1.00 92.88           N  
ATOM   3477  CA  ILE B  18     100.865  32.942  28.581  1.00 92.88           C  
ATOM   3478  C   ILE B  18     101.801  32.520  29.663  1.00 92.88           C  
ATOM   3479  O   ILE B  18     101.732  31.388  30.141  1.00 92.88           O  
ATOM   3480  CB  ILE B  18     101.580  32.794  27.267  1.00 92.88           C  
ATOM   3481  CG1 ILE B  18     100.605  33.012  26.096  1.00 92.88           C  
ATOM   3482  CG2 ILE B  18     102.249  31.410  27.248  1.00 92.88           C  
ATOM   3483  CD1 ILE B  18      99.499  31.957  26.026  1.00 92.88           C  
ATOM   3484  N   GLU B  19     102.701  33.421  30.092  1.00 40.29           N  
ATOM   3485  CA  GLU B  19     103.650  33.047  31.099  1.00 40.29           C  
ATOM   3486  C   GLU B  19     102.928  32.670  32.356  1.00 40.29           C  
ATOM   3487  O   GLU B  19     103.257  31.668  32.989  1.00 40.29           O  
ATOM   3488  CB  GLU B  19     104.609  34.180  31.494  1.00 40.29           C  
ATOM   3489  CG  GLU B  19     105.606  33.746  32.571  1.00 40.29           C  
ATOM   3490  CD  GLU B  19     106.252  34.993  33.156  1.00 40.29           C  
ATOM   3491  OE1 GLU B  19     105.497  35.942  33.498  1.00 40.29           O  
ATOM   3492  OE2 GLU B  19     107.507  35.016  33.271  1.00 40.29           O1-
ATOM   3493  N   LYS B  20     101.919  33.471  32.741  1.00 53.02           N  
ATOM   3494  CA  LYS B  20     101.199  33.280  33.971  1.00 53.02           C  
ATOM   3495  C   LYS B  20     100.440  31.985  33.943  1.00 53.02           C  
ATOM   3496  O   LYS B  20     100.368  31.272  34.944  1.00 53.02           O  
ATOM   3497  CB  LYS B  20     100.185  34.411  34.215  1.00 53.02           C  
ATOM   3498  CG  LYS B  20     100.839  35.793  34.282  1.00 53.02           C  
ATOM   3499  CD  LYS B  20      99.858  36.944  34.058  1.00 53.02           C  
ATOM   3500  CE  LYS B  20     100.537  38.300  33.862  1.00 53.02           C  
ATOM   3501  NZ  LYS B  20      99.613  39.221  33.166  1.00 53.02           N1+
ATOM   3502  N   MET B  21      99.840  31.662  32.785  1.00 83.83           N  
ATOM   3503  CA  MET B  21      99.012  30.503  32.602  1.00 83.83           C  
ATOM   3504  C   MET B  21      99.837  29.257  32.670  1.00 83.83           C  
ATOM   3505  O   MET B  21      99.347  28.195  33.054  1.00 83.83           O  
ATOM   3506  CB  MET B  21      98.248  30.534  31.270  1.00 83.83           C  
ATOM   3507  CG  MET B  21      97.342  31.764  31.180  1.00 83.83           C  
ATOM   3508  SD  MET B  21      96.236  31.824  29.741  1.00 83.83           S  
ATOM   3509  CE  MET B  21      94.944  30.816  30.523  1.00 83.83           C  
ATOM   3510  N   SER B  22     101.128  29.340  32.305  1.00 46.46           N  
ATOM   3511  CA  SER B  22     101.965  28.172  32.269  1.00 46.46           C  
ATOM   3512  C   SER B  22     102.033  27.555  33.637  1.00 46.46           C  
ATOM   3513  O   SER B  22     102.540  26.445  33.792  1.00 46.46           O  
ATOM   3514  CB  SER B  22     103.401  28.478  31.815  1.00 46.46           C  
ATOM   3515  OG  SER B  22     103.396  28.908  30.462  1.00 46.46           O  
ATOM   3516  N   ASN B  23     101.538  28.260  34.671  1.00 49.78           N  
ATOM   3517  CA  ASN B  23     101.545  27.742  36.008  1.00 49.78           C  
ATOM   3518  C   ASN B  23     100.200  27.147  36.300  1.00 49.78           C  
ATOM   3519  O   ASN B  23      99.159  27.711  35.965  1.00 49.78           O  
ATOM   3520  CB  ASN B  23     101.792  28.831  37.067  1.00 49.78           C  
ATOM   3521  CG  ASN B  23     101.947  28.205  38.447  1.00 49.78           C  
ATOM   3522  ND2 ASN B  23     102.038  29.072  39.491  1.00 49.78           N  
ATOM   3523  OD1 ASN B  23     101.978  26.986  38.603  1.00 49.78           O  
ATOM   3524  N   TRP B  24     100.209  25.976  36.962  1.00 95.86           N  
ATOM   3525  CA  TRP B  24      99.027  25.269  37.349  1.00 95.86           C  
ATOM   3526  C   TRP B  24      98.228  26.187  38.209  1.00 95.86           C  
ATOM   3527  O   TRP B  24      97.023  26.350  38.008  1.00 95.86           O  
ATOM   3528  CB  TRP B  24      99.410  24.017  38.160  1.00 95.86           C  
ATOM   3529  CG  TRP B  24      98.305  23.338  38.927  1.00 95.86           C  
ATOM   3530  CD1 TRP B  24      98.106  23.305  40.277  1.00 95.86           C  
ATOM   3531  CD2 TRP B  24      97.224  22.605  38.336  1.00 95.86           C  
ATOM   3532  CE2 TRP B  24      96.421  22.147  39.380  1.00 95.86           C  
ATOM   3533  CE3 TRP B  24      96.925  22.338  37.032  1.00 95.86           C  
ATOM   3534  NE1 TRP B  24      96.977  22.578  40.565  1.00 95.86           N  
ATOM   3535  CZ2 TRP B  24      95.302  21.407  39.131  1.00 95.86           C  
ATOM   3536  CZ3 TRP B  24      95.794  21.592  36.785  1.00 95.86           C  
ATOM   3537  CH2 TRP B  24      94.999  21.134  37.815  1.00 95.86           C  
ATOM   3538  N   ASN B  25      98.895  26.834  39.179  1.00125.70           N  
ATOM   3539  CA  ASN B  25      98.184  27.726  40.041  1.00125.70           C  
ATOM   3540  C   ASN B  25      98.170  29.069  39.385  1.00125.70           C  
ATOM   3541  O   ASN B  25      98.648  30.051  39.950  1.00125.70           O  
ATOM   3542  CB  ASN B  25      98.880  27.892  41.401  1.00125.70           C  
ATOM   3543  CG  ASN B  25      98.912  26.527  42.079  1.00125.70           C  
ATOM   3544  ND2 ASN B  25     100.139  26.056  42.435  1.00125.70           N  
ATOM   3545  OD1 ASN B  25      97.879  25.889  42.272  1.00125.70           O  
ATOM   3546  N   PHE B  26      97.572  29.144  38.180  1.00118.81           N  
ATOM   3547  CA  PHE B  26      97.469  30.381  37.458  1.00118.81           C  
ATOM   3548  C   PHE B  26      96.638  31.310  38.284  1.00118.81           C  
ATOM   3549  O   PHE B  26      95.507  30.980  38.640  1.00118.81           O  
ATOM   3550  CB  PHE B  26      96.831  30.147  36.069  1.00118.81           C  
ATOM   3551  CG  PHE B  26      96.250  31.378  35.458  1.00118.81           C  
ATOM   3552  CD1 PHE B  26      97.009  32.487  35.165  1.00118.81           C  
ATOM   3553  CD2 PHE B  26      94.913  31.383  35.120  1.00118.81           C  
ATOM   3554  CE1 PHE B  26      96.427  33.591  34.583  1.00118.81           C  
ATOM   3555  CE2 PHE B  26      94.327  32.480  34.536  1.00118.81           C  
ATOM   3556  CZ  PHE B  26      95.087  33.593  34.273  1.00118.81           C  
ATOM   3557  N   PRO B  27      97.187  32.448  38.654  1.00119.05           N  
ATOM   3558  CA  PRO B  27      96.457  33.418  39.423  1.00119.05           C  
ATOM   3559  C   PRO B  27      95.383  34.021  38.578  1.00119.05           C  
ATOM   3560  O   PRO B  27      95.568  35.121  38.057  1.00119.05           O  
ATOM   3561  CB  PRO B  27      97.493  34.423  39.936  1.00119.05           C  
ATOM   3562  CG  PRO B  27      98.734  34.174  39.054  1.00119.05           C  
ATOM   3563  CD  PRO B  27      98.618  32.689  38.662  1.00119.05           C  
ATOM   3564  N   ILE B  28      94.228  33.347  38.495  1.00 75.52           N  
ATOM   3565  CA  ILE B  28      93.155  33.806  37.669  1.00 75.52           C  
ATOM   3566  C   ILE B  28      92.545  35.045  38.237  1.00 75.52           C  
ATOM   3567  O   ILE B  28      92.097  35.913  37.491  1.00 75.52           O  
ATOM   3568  CB  ILE B  28      92.062  32.797  37.465  1.00 75.52           C  
ATOM   3569  CG1 ILE B  28      91.133  33.260  36.327  1.00 75.52           C  
ATOM   3570  CG2 ILE B  28      91.349  32.567  38.807  1.00 75.52           C  
ATOM   3571  CD1 ILE B  28      90.184  32.172  35.831  1.00 75.52           C  
ATOM   3572  N   PHE B  29      92.465  35.128  39.577  1.00130.01           N  
ATOM   3573  CA  PHE B  29      91.829  36.238  40.225  1.00130.01           C  
ATOM   3574  C   PHE B  29      92.585  37.506  39.978  1.00130.01           C  
ATOM   3575  O   PHE B  29      91.982  38.564  39.806  1.00130.01           O  
ATOM   3576  CB  PHE B  29      91.634  36.035  41.738  1.00130.01           C  
ATOM   3577  CG  PHE B  29      90.564  35.002  41.894  1.00130.01           C  
ATOM   3578  CD1 PHE B  29      89.237  35.370  41.862  1.00130.01           C  
ATOM   3579  CD2 PHE B  29      90.871  33.670  42.055  1.00130.01           C  
ATOM   3580  CE1 PHE B  29      88.237  34.434  41.996  1.00130.01           C  
ATOM   3581  CE2 PHE B  29      89.874  32.729  42.190  1.00130.01           C  
ATOM   3582  CZ  PHE B  29      88.554  33.108  42.167  1.00130.01           C  
ATOM   3583  N   GLU B  30      93.926  37.444  39.962  1.00 68.43           N  
ATOM   3584  CA  GLU B  30      94.713  38.628  39.765  1.00 68.43           C  
ATOM   3585  C   GLU B  30      94.393  39.182  38.406  1.00 68.43           C  
ATOM   3586  O   GLU B  30      94.300  40.395  38.219  1.00 68.43           O  
ATOM   3587  CB  GLU B  30      96.218  38.319  39.835  1.00 68.43           C  
ATOM   3588  CG  GLU B  30      97.118  39.552  39.781  1.00 68.43           C  
ATOM   3589  CD  GLU B  30      98.555  39.087  39.975  1.00 68.43           C  
ATOM   3590  OE1 GLU B  30      98.756  37.885  40.294  1.00 68.43           O  
ATOM   3591  OE2 GLU B  30      99.472  39.935  39.810  1.00 68.43           O1-
ATOM   3592  N   LEU B  31      94.196  38.283  37.425  1.00 52.52           N  
ATOM   3593  CA  LEU B  31      93.891  38.630  36.065  1.00 52.52           C  
ATOM   3594  C   LEU B  31      92.581  39.347  36.018  1.00 52.52           C  
ATOM   3595  O   LEU B  31      92.376  40.239  35.196  1.00 52.52           O  
ATOM   3596  CB  LEU B  31      93.729  37.388  35.174  1.00 52.52           C  
ATOM   3597  CG  LEU B  31      93.304  37.700  33.726  1.00 52.52           C  
ATOM   3598  CD1 LEU B  31      94.413  38.423  32.946  1.00 52.52           C  
ATOM   3599  CD2 LEU B  31      92.788  36.438  33.020  1.00 52.52           C  
ATOM   3600  N   VAL B  32      91.633  38.937  36.875  1.00 29.20           N  
ATOM   3601  CA  VAL B  32      90.348  39.567  36.892  1.00 29.20           C  
ATOM   3602  C   VAL B  32      90.542  40.996  37.289  1.00 29.20           C  
ATOM   3603  O   VAL B  32      89.927  41.897  36.718  1.00 29.20           O  
ATOM   3604  CB  VAL B  32      89.422  38.932  37.885  1.00 29.20           C  
ATOM   3605  CG1 VAL B  32      88.100  39.719  37.905  1.00 29.20           C  
ATOM   3606  CG2 VAL B  32      89.262  37.448  37.512  1.00 29.20           C  
ATOM   3607  N   GLU B  33      91.418  41.230  38.285  1.00 75.15           N  
ATOM   3608  CA  GLU B  33      91.667  42.547  38.798  1.00 75.15           C  
ATOM   3609  C   GLU B  33      92.263  43.398  37.723  1.00 75.15           C  
ATOM   3610  O   GLU B  33      91.808  44.512  37.473  1.00 75.15           O  
ATOM   3611  CB  GLU B  33      92.712  42.542  39.921  1.00 75.15           C  
ATOM   3612  CG  GLU B  33      92.304  41.798  41.188  1.00 75.15           C  
ATOM   3613  CD  GLU B  33      93.596  41.567  41.957  1.00 75.15           C  
ATOM   3614  OE1 GLU B  33      94.673  41.722  41.323  1.00 75.15           O  
ATOM   3615  OE2 GLU B  33      93.533  41.232  43.169  1.00 75.15           O1-
ATOM   3616  N   LYS B  34      93.287  42.872  37.027  1.00127.16           N  
ATOM   3617  CA  LYS B  34      93.975  43.674  36.059  1.00127.16           C  
ATOM   3618  C   LYS B  34      93.022  44.074  34.980  1.00127.16           C  
ATOM   3619  O   LYS B  34      93.092  45.190  34.468  1.00127.16           O  
ATOM   3620  CB  LYS B  34      95.177  42.976  35.402  1.00127.16           C  
ATOM   3621  CG  LYS B  34      95.876  43.882  34.383  1.00127.16           C  
ATOM   3622  CD  LYS B  34      97.304  43.465  34.028  1.00127.16           C  
ATOM   3623  CE  LYS B  34      98.325  43.810  35.115  1.00127.16           C  
ATOM   3624  NZ  LYS B  34      98.370  45.275  35.322  1.00127.16           N1+
ATOM   3625  N   MET B  35      92.089  43.173  34.627  1.00121.68           N  
ATOM   3626  CA  MET B  35      91.150  43.382  33.563  1.00121.68           C  
ATOM   3627  C   MET B  35      90.272  44.554  33.885  1.00121.68           C  
ATOM   3628  O   MET B  35      89.855  45.288  32.988  1.00121.68           O  
ATOM   3629  CB  MET B  35      90.242  42.160  33.329  1.00121.68           C  
ATOM   3630  CG  MET B  35      90.984  40.906  32.851  1.00121.68           C  
ATOM   3631  SD  MET B  35      91.694  41.018  31.182  1.00121.68           S  
ATOM   3632  CE  MET B  35      90.106  40.872  30.312  1.00121.68           C  
ATOM   3633  N   GLY B  36      89.927  44.747  35.171  1.00 29.54           N  
ATOM   3634  CA  GLY B  36      89.134  45.887  35.533  1.00 29.54           C  
ATOM   3635  C   GLY B  36      87.756  45.741  34.963  1.00 29.54           C  
ATOM   3636  O   GLY B  36      87.031  44.798  35.278  1.00 29.54           O  
ATOM   3637  N   GLU B  37      87.343  46.738  34.156  1.00 49.39           N  
ATOM   3638  CA  GLU B  37      86.048  46.801  33.532  1.00 49.39           C  
ATOM   3639  C   GLU B  37      85.912  45.749  32.472  1.00 49.39           C  
ATOM   3640  O   GLU B  37      84.844  45.163  32.300  1.00 49.39           O  
ATOM   3641  CB  GLU B  37      85.798  48.141  32.823  1.00 49.39           C  
ATOM   3642  CG  GLU B  37      85.780  49.351  33.754  1.00 49.39           C  
ATOM   3643  CD  GLU B  37      85.525  50.575  32.887  1.00 49.39           C  
ATOM   3644  OE1 GLU B  37      84.359  50.744  32.438  1.00 49.39           O  
ATOM   3645  OE2 GLU B  37      86.489  51.354  32.660  1.00 49.39           O1-
ATOM   3646  N   LYS B  38      87.006  45.513  31.725  1.00135.33           N  
ATOM   3647  CA  LYS B  38      87.085  44.626  30.596  1.00135.33           C  
ATOM   3648  C   LYS B  38      86.938  43.198  31.031  1.00135.33           C  
ATOM   3649  O   LYS B  38      86.784  42.308  30.200  1.00135.33           O  
ATOM   3650  CB  LYS B  38      88.396  44.753  29.799  1.00135.33           C  
ATOM   3651  CG  LYS B  38      88.380  43.945  28.497  1.00135.33           C  
ATOM   3652  CD  LYS B  38      89.477  44.339  27.502  1.00135.33           C  
ATOM   3653  CE  LYS B  38      89.511  43.482  26.234  1.00135.33           C  
ATOM   3654  NZ  LYS B  38      88.362  43.809  25.362  1.00135.33           N1+
ATOM   3655  N   SER B  39      87.012  42.933  32.346  1.00103.43           N  
ATOM   3656  CA  SER B  39      87.033  41.598  32.889  1.00103.43           C  
ATOM   3657  C   SER B  39      85.891  40.751  32.386  1.00103.43           C  
ATOM   3658  O   SER B  39      86.008  39.528  32.333  1.00103.43           O  
ATOM   3659  CB  SER B  39      86.921  41.583  34.422  1.00103.43           C  
ATOM   3660  OG  SER B  39      88.019  42.268  35.003  1.00103.43           O  
ATOM   3661  N   GLY B  40      84.763  41.354  31.980  1.00 66.34           N  
ATOM   3662  CA  GLY B  40      83.615  40.597  31.551  1.00 66.34           C  
ATOM   3663  C   GLY B  40      84.001  39.730  30.388  1.00 66.34           C  
ATOM   3664  O   GLY B  40      83.365  38.716  30.114  1.00 66.34           O  
ATOM   3665  N   ARG B  41      84.986  40.203  29.614  1.00197.81           N  
ATOM   3666  CA  ARG B  41      85.588  39.623  28.447  1.00197.81           C  
ATOM   3667  C   ARG B  41      86.591  38.550  28.758  1.00197.81           C  
ATOM   3668  O   ARG B  41      87.242  38.056  27.842  1.00197.81           O  
ATOM   3669  CB  ARG B  41      86.265  40.647  27.533  1.00197.81           C  
ATOM   3670  CG  ARG B  41      85.259  41.460  26.725  1.00197.81           C  
ATOM   3671  CD  ARG B  41      85.903  42.185  25.547  1.00197.81           C  
ATOM   3672  NE  ARG B  41      84.809  42.767  24.728  1.00197.81           N  
ATOM   3673  CZ  ARG B  41      85.100  43.400  23.556  1.00197.81           C  
ATOM   3674  NH1 ARG B  41      86.400  43.541  23.163  1.00197.81           N1+
ATOM   3675  NH2 ARG B  41      84.088  43.889  22.781  1.00197.81           N  
ATOM   3676  N   ILE B  42      86.827  38.208  30.034  1.00186.57           N  
ATOM   3677  CA  ILE B  42      87.889  37.304  30.396  1.00186.57           C  
ATOM   3678  C   ILE B  42      87.884  36.016  29.612  1.00186.57           C  
ATOM   3679  O   ILE B  42      88.935  35.602  29.125  1.00186.57           O  
ATOM   3680  CB  ILE B  42      87.768  36.864  31.826  1.00186.57           C  
ATOM   3681  CG1 ILE B  42      88.290  37.909  32.814  1.00186.57           C  
ATOM   3682  CG2 ILE B  42      88.453  35.504  31.946  1.00186.57           C  
ATOM   3683  CD1 ILE B  42      89.811  38.031  32.774  1.00186.57           C  
ATOM   3684  N   LEU B  43      86.735  35.336  29.465  1.00129.15           N  
ATOM   3685  CA  LEU B  43      86.717  34.045  28.825  1.00129.15           C  
ATOM   3686  C   LEU B  43      87.137  34.164  27.382  1.00129.15           C  
ATOM   3687  O   LEU B  43      87.973  33.397  26.906  1.00129.15           O  
ATOM   3688  CB  LEU B  43      85.305  33.423  28.844  1.00129.15           C  
ATOM   3689  CG  LEU B  43      85.217  31.909  28.536  1.00129.15           C  
ATOM   3690  CD1 LEU B  43      85.864  31.518  27.200  1.00129.15           C  
ATOM   3691  CD2 LEU B  43      85.711  31.069  29.721  1.00129.15           C  
ATOM   3692  N   SER B  44      86.583  35.145  26.643  1.00 92.05           N  
ATOM   3693  CA  SER B  44      86.873  35.277  25.240  1.00 92.05           C  
ATOM   3694  C   SER B  44      88.337  35.515  25.069  1.00 92.05           C  
ATOM   3695  O   SER B  44      88.965  34.959  24.169  1.00 92.05           O  
ATOM   3696  CB  SER B  44      86.180  36.491  24.597  1.00 92.05           C  
ATOM   3697  OG  SER B  44      84.774  36.382  24.736  1.00 92.05           O  
ATOM   3698  N   GLN B  45      88.920  36.360  25.932  1.00 47.65           N  
ATOM   3699  CA  GLN B  45      90.305  36.704  25.792  1.00 47.65           C  
ATOM   3700  C   GLN B  45      91.157  35.494  26.024  1.00 47.65           C  
ATOM   3701  O   GLN B  45      92.132  35.267  25.307  1.00 47.65           O  
ATOM   3702  CB  GLN B  45      90.749  37.797  26.778  1.00 47.65           C  
ATOM   3703  CG  GLN B  45      89.980  39.108  26.604  1.00 47.65           C  
ATOM   3704  CD  GLN B  45      90.141  39.565  25.161  1.00 47.65           C  
ATOM   3705  NE2 GLN B  45      89.086  40.224  24.608  1.00 47.65           N  
ATOM   3706  OE1 GLN B  45      91.174  39.330  24.536  1.00 47.65           O  
ATOM   3707  N   VAL B  46      90.812  34.678  27.037  1.00 40.45           N  
ATOM   3708  CA  VAL B  46      91.592  33.515  27.355  1.00 40.45           C  
ATOM   3709  C   VAL B  46      91.536  32.558  26.207  1.00 40.45           C  
ATOM   3710  O   VAL B  46      92.536  31.935  25.856  1.00 40.45           O  
ATOM   3711  CB  VAL B  46      91.093  32.794  28.578  1.00 40.45           C  
ATOM   3712  CG1 VAL B  46      91.929  31.517  28.771  1.00 40.45           C  
ATOM   3713  CG2 VAL B  46      91.140  33.759  29.779  1.00 40.45           C  
ATOM   3714  N   MET B  47      90.355  32.423  25.582  1.00166.61           N  
ATOM   3715  CA  MET B  47      90.188  31.478  24.519  1.00166.61           C  
ATOM   3716  C   MET B  47      91.119  31.837  23.400  1.00166.61           C  
ATOM   3717  O   MET B  47      91.820  30.980  22.864  1.00166.61           O  
ATOM   3718  CB  MET B  47      88.754  31.500  23.967  1.00166.61           C  
ATOM   3719  CG  MET B  47      88.350  30.239  23.209  1.00166.61           C  
ATOM   3720  SD  MET B  47      87.971  28.803  24.260  1.00166.61           S  
ATOM   3721  CE  MET B  47      89.698  28.440  24.685  1.00166.61           C  
ATOM   3722  N   TYR B  48      91.183  33.136  23.051  1.00 51.98           N  
ATOM   3723  CA  TYR B  48      91.979  33.581  21.944  1.00 51.98           C  
ATOM   3724  C   TYR B  48      93.416  33.268  22.227  1.00 51.98           C  
ATOM   3725  O   TYR B  48      94.131  32.783  21.351  1.00 51.98           O  
ATOM   3726  CB  TYR B  48      91.849  35.101  21.712  1.00 51.98           C  
ATOM   3727  CG  TYR B  48      92.621  35.470  20.491  1.00 51.98           C  
ATOM   3728  CD1 TYR B  48      92.085  35.249  19.243  1.00 51.98           C  
ATOM   3729  CD2 TYR B  48      93.867  36.048  20.592  1.00 51.98           C  
ATOM   3730  CE1 TYR B  48      92.788  35.587  18.110  1.00 51.98           C  
ATOM   3731  CE2 TYR B  48      94.574  36.389  19.463  1.00 51.98           C  
ATOM   3732  CZ  TYR B  48      94.033  36.157  18.220  1.00 51.98           C  
ATOM   3733  OH  TYR B  48      94.754  36.504  17.059  1.00 51.98           O  
ATOM   3734  N   THR B  49      93.881  33.527  23.465  1.00116.99           N  
ATOM   3735  CA  THR B  49      95.268  33.314  23.779  1.00116.99           C  
ATOM   3736  C   THR B  49      95.615  31.857  23.678  1.00116.99           C  
ATOM   3737  O   THR B  49      96.674  31.508  23.158  1.00116.99           O  
ATOM   3738  CB  THR B  49      95.673  33.812  25.142  1.00116.99           C  
ATOM   3739  CG2 THR B  49      95.077  32.902  26.219  1.00116.99           C  
ATOM   3740  OG1 THR B  49      97.087  33.815  25.257  1.00116.99           O  
ATOM   3741  N   LEU B  50      94.741  30.964  24.184  1.00 50.95           N  
ATOM   3742  CA  LEU B  50      94.995  29.547  24.146  1.00 50.95           C  
ATOM   3743  C   LEU B  50      94.974  29.055  22.731  1.00 50.95           C  
ATOM   3744  O   LEU B  50      95.758  28.185  22.359  1.00 50.95           O  
ATOM   3745  CB  LEU B  50      93.976  28.727  24.950  1.00 50.95           C  
ATOM   3746  CG  LEU B  50      94.095  28.968  26.465  1.00 50.95           C  
ATOM   3747  CD1 LEU B  50      93.110  28.094  27.254  1.00 50.95           C  
ATOM   3748  CD2 LEU B  50      95.553  28.811  26.934  1.00 50.95           C  
ATOM   3749  N   PHE B  51      94.060  29.591  21.901  1.00 95.51           N  
ATOM   3750  CA  PHE B  51      93.978  29.169  20.530  1.00 95.51           C  
ATOM   3751  C   PHE B  51      95.245  29.510  19.804  1.00 95.51           C  
ATOM   3752  O   PHE B  51      95.674  28.755  18.933  1.00 95.51           O  
ATOM   3753  CB  PHE B  51      92.783  29.770  19.765  1.00 95.51           C  
ATOM   3754  CG  PHE B  51      91.618  28.854  19.942  1.00 95.51           C  
ATOM   3755  CD1 PHE B  51      91.112  28.563  21.188  1.00 95.51           C  
ATOM   3756  CD2 PHE B  51      91.012  28.300  18.837  1.00 95.51           C  
ATOM   3757  CE1 PHE B  51      90.035  27.716  21.323  1.00 95.51           C  
ATOM   3758  CE2 PHE B  51      89.935  27.456  18.965  1.00 95.51           C  
ATOM   3759  CZ  PHE B  51      89.446  27.160  20.212  1.00 95.51           C  
ATOM   3760  N   GLN B  52      95.845  30.682  20.088  1.00 57.06           N  
ATOM   3761  CA  GLN B  52      97.088  31.035  19.453  1.00 57.06           C  
ATOM   3762  C   GLN B  52      98.172  30.128  19.938  1.00 57.06           C  
ATOM   3763  O   GLN B  52      98.985  29.633  19.160  1.00 57.06           O  
ATOM   3764  CB  GLN B  52      97.551  32.470  19.757  1.00 57.06           C  
ATOM   3765  CG  GLN B  52      96.779  33.539  18.991  1.00 57.06           C  
ATOM   3766  CD  GLN B  52      97.256  33.495  17.544  1.00 57.06           C  
ATOM   3767  NE2 GLN B  52      98.260  32.623  17.257  1.00 57.06           N  
ATOM   3768  OE1 GLN B  52      96.749  34.218  16.688  1.00 57.06           O  
ATOM   3769  N   ASP B  53      98.191  29.867  21.254  1.00 77.86           N  
ATOM   3770  CA  ASP B  53      99.244  29.092  21.832  1.00 77.86           C  
ATOM   3771  C   ASP B  53      99.253  27.743  21.183  1.00 77.86           C  
ATOM   3772  O   ASP B  53     100.304  27.232  20.795  1.00 77.86           O  
ATOM   3773  CB  ASP B  53      99.009  28.879  23.334  1.00 77.86           C  
ATOM   3774  CG  ASP B  53     100.171  28.084  23.893  1.00 77.86           C  
ATOM   3775  OD1 ASP B  53     101.332  28.559  23.772  1.00 77.86           O  
ATOM   3776  OD2 ASP B  53      99.908  26.993  24.464  1.00 77.86           O1-
ATOM   3777  N   THR B  54      98.058  27.136  21.068  1.00144.75           N  
ATOM   3778  CA  THR B  54      97.876  25.813  20.547  1.00144.75           C  
ATOM   3779  C   THR B  54      98.064  25.790  19.053  1.00144.75           C  
ATOM   3780  O   THR B  54      98.634  24.846  18.507  1.00144.75           O  
ATOM   3781  CB  THR B  54      96.498  25.311  20.824  1.00144.75           C  
ATOM   3782  CG2 THR B  54      96.584  23.789  20.750  1.00144.75           C  
ATOM   3783  OG1 THR B  54      96.116  25.626  22.150  1.00144.75           O  
ATOM   3784  N   GLY B  55      97.589  26.840  18.346  1.00 36.77           N  
ATOM   3785  CA  GLY B  55      97.707  26.871  16.910  1.00 36.77           C  
ATOM   3786  C   GLY B  55      96.421  26.433  16.259  1.00 36.77           C  
ATOM   3787  O   GLY B  55      96.397  26.162  15.059  1.00 36.77           O  
ATOM   3788  N   LEU B  56      95.317  26.374  17.028  1.00132.90           N  
ATOM   3789  CA  LEU B  56      94.022  25.975  16.539  1.00132.90           C  
ATOM   3790  C   LEU B  56      93.580  26.921  15.465  1.00132.90           C  
ATOM   3791  O   LEU B  56      92.961  26.511  14.484  1.00132.90           O  
ATOM   3792  CB  LEU B  56      92.934  26.060  17.626  1.00132.90           C  
ATOM   3793  CG  LEU B  56      92.914  24.905  18.639  1.00132.90           C  
ATOM   3794  CD1 LEU B  56      92.116  23.707  18.118  1.00132.90           C  
ATOM   3795  CD2 LEU B  56      94.334  24.481  18.998  1.00132.90           C  
ATOM   3796  N   LEU B  57      93.872  28.220  15.629  1.00 47.92           N  
ATOM   3797  CA  LEU B  57      93.419  29.191  14.678  1.00 47.92           C  
ATOM   3798  C   LEU B  57      94.018  28.855  13.353  1.00 47.92           C  
ATOM   3799  O   LEU B  57      93.338  28.895  12.328  1.00 47.92           O  
ATOM   3800  CB  LEU B  57      93.871  30.619  15.034  1.00 47.92           C  
ATOM   3801  CG  LEU B  57      93.306  31.136  16.369  1.00 47.92           C  
ATOM   3802  CD1 LEU B  57      93.791  32.566  16.660  1.00 47.92           C  
ATOM   3803  CD2 LEU B  57      91.775  31.008  16.418  1.00 47.92           C  
ATOM   3804  N   GLU B  58      95.322  28.529  13.341  1.00 80.89           N  
ATOM   3805  CA  GLU B  58      96.006  28.235  12.116  1.00 80.89           C  
ATOM   3806  C   GLU B  58      95.541  26.933  11.533  1.00 80.89           C  
ATOM   3807  O   GLU B  58      95.284  26.841  10.333  1.00 80.89           O  
ATOM   3808  CB  GLU B  58      97.530  28.149  12.302  1.00 80.89           C  
ATOM   3809  CG  GLU B  58      98.282  28.070  10.974  1.00 80.89           C  
ATOM   3810  CD  GLU B  58      98.044  29.390  10.255  1.00 80.89           C  
ATOM   3811  OE1 GLU B  58      97.355  30.267  10.843  1.00 80.89           O  
ATOM   3812  OE2 GLU B  58      98.538  29.538   9.107  1.00 80.89           O1-
ATOM   3813  N   ILE B  59      95.401  25.891  12.372  1.00130.25           N  
ATOM   3814  CA  ILE B  59      95.100  24.584  11.859  1.00130.25           C  
ATOM   3815  C   ILE B  59      93.750  24.557  11.205  1.00130.25           C  
ATOM   3816  O   ILE B  59      93.598  24.008  10.116  1.00130.25           O  
ATOM   3817  CB  ILE B  59      95.168  23.515  12.917  1.00130.25           C  
ATOM   3818  CG1 ILE B  59      94.133  23.737  14.027  1.00130.25           C  
ATOM   3819  CG2 ILE B  59      96.607  23.477  13.450  1.00130.25           C  
ATOM   3820  CD1 ILE B  59      94.149  22.612  15.059  1.00130.25           C  
ATOM   3821  N   PHE B  60      92.738  25.123  11.883  1.00180.73           N  
ATOM   3822  CA  PHE B  60      91.363  25.225  11.470  1.00180.73           C  
ATOM   3823  C   PHE B  60      91.140  26.346  10.495  1.00180.73           C  
ATOM   3824  O   PHE B  60      90.102  26.397   9.837  1.00180.73           O  
ATOM   3825  CB  PHE B  60      90.391  25.415  12.647  1.00180.73           C  
ATOM   3826  CG  PHE B  60      90.387  24.133  13.396  1.00180.73           C  
ATOM   3827  CD1 PHE B  60      89.557  23.117  12.993  1.00180.73           C  
ATOM   3828  CD2 PHE B  60      91.219  23.941  14.473  1.00180.73           C  
ATOM   3829  CE1 PHE B  60      89.550  21.924  13.672  1.00180.73           C  
ATOM   3830  CE2 PHE B  60      91.211  22.747  15.154  1.00180.73           C  
ATOM   3831  CZ  PHE B  60      90.376  21.735  14.753  1.00180.73           C  
ATOM   3832  N   LYS B  61      92.059  27.322  10.423  1.00121.73           N  
ATOM   3833  CA  LYS B  61      91.843  28.472   9.586  1.00121.73           C  
ATOM   3834  C   LYS B  61      90.661  29.214  10.120  1.00121.73           C  
ATOM   3835  O   LYS B  61      89.800  29.673   9.371  1.00121.73           O  
ATOM   3836  CB  LYS B  61      91.594  28.131   8.105  1.00121.73           C  
ATOM   3837  CG  LYS B  61      92.815  27.508   7.423  1.00121.73           C  
ATOM   3838  CD  LYS B  61      94.066  28.390   7.484  1.00121.73           C  
ATOM   3839  CE  LYS B  61      95.332  27.702   6.969  1.00121.73           C  
ATOM   3840  NZ  LYS B  61      96.496  28.604   7.116  1.00121.73           N1+
ATOM   3841  N   ILE B  62      90.616  29.367  11.457  1.00137.08           N  
ATOM   3842  CA  ILE B  62      89.542  30.037  12.142  1.00137.08           C  
ATOM   3843  C   ILE B  62      89.668  31.521  11.930  1.00137.08           C  
ATOM   3844  O   ILE B  62      90.726  32.106  12.166  1.00137.08           O  
ATOM   3845  CB  ILE B  62      89.609  29.850  13.634  1.00137.08           C  
ATOM   3846  CG1 ILE B  62      89.531  28.371  14.044  1.00137.08           C  
ATOM   3847  CG2 ILE B  62      88.498  30.711  14.257  1.00137.08           C  
ATOM   3848  CD1 ILE B  62      88.168  27.734  13.802  1.00137.08           C  
ATOM   3849  N   PRO B  63      88.613  32.150  11.469  1.00 99.89           N  
ATOM   3850  CA  PRO B  63      88.594  33.585  11.327  1.00 99.89           C  
ATOM   3851  C   PRO B  63      88.458  34.239  12.672  1.00 99.89           C  
ATOM   3852  O   PRO B  63      87.553  33.882  13.427  1.00 99.89           O  
ATOM   3853  CB  PRO B  63      87.460  33.903  10.346  1.00 99.89           C  
ATOM   3854  CG  PRO B  63      86.630  32.608  10.276  1.00 99.89           C  
ATOM   3855  CD  PRO B  63      87.653  31.504  10.589  1.00 99.89           C  
ATOM   3856  N   THR B  64      89.300  35.252  12.956  1.00 43.26           N  
ATOM   3857  CA  THR B  64      89.343  35.891  14.243  1.00 43.26           C  
ATOM   3858  C   THR B  64      88.060  36.597  14.570  1.00 43.26           C  
ATOM   3859  O   THR B  64      87.584  36.505  15.700  1.00 43.26           O  
ATOM   3860  CB  THR B  64      90.445  36.903  14.340  1.00 43.26           C  
ATOM   3861  CG2 THR B  64      90.437  37.520  15.750  1.00 43.26           C  
ATOM   3862  OG1 THR B  64      91.697  36.283  14.089  1.00 43.26           O  
ATOM   3863  N   GLN B  65      87.455  37.320  13.608  1.00132.95           N  
ATOM   3864  CA  GLN B  65      86.299  38.107  13.955  1.00132.95           C  
ATOM   3865  C   GLN B  65      85.155  37.276  14.443  1.00132.95           C  
ATOM   3866  O   GLN B  65      84.594  37.563  15.499  1.00132.95           O  
ATOM   3867  CB  GLN B  65      85.751  38.958  12.800  1.00132.95           C  
ATOM   3868  CG  GLN B  65      86.540  40.245  12.591  1.00132.95           C  
ATOM   3869  CD  GLN B  65      86.310  41.116  13.819  1.00132.95           C  
ATOM   3870  NE2 GLN B  65      85.051  41.127  14.335  1.00132.95           N  
ATOM   3871  OE1 GLN B  65      87.228  41.775  14.307  1.00132.95           O  
ATOM   3872  N   GLN B  66      84.791  36.208  13.713  1.00 81.58           N  
ATOM   3873  CA  GLN B  66      83.651  35.416  14.087  1.00 81.58           C  
ATOM   3874  C   GLN B  66      83.935  34.738  15.389  1.00 81.58           C  
ATOM   3875  O   GLN B  66      83.054  34.589  16.237  1.00 81.58           O  
ATOM   3876  CB  GLN B  66      83.307  34.325  13.059  1.00 81.58           C  
ATOM   3877  CG  GLN B  66      82.795  34.876  11.724  1.00 81.58           C  
ATOM   3878  CD  GLN B  66      83.984  35.383  10.919  1.00 81.58           C  
ATOM   3879  NE2 GLN B  66      84.295  36.701  11.049  1.00 81.58           N  
ATOM   3880  OE1 GLN B  66      84.625  34.624  10.196  1.00 81.58           O  
ATOM   3881  N   PHE B  67      85.190  34.304  15.574  1.00 65.12           N  
ATOM   3882  CA  PHE B  67      85.585  33.592  16.752  1.00 65.12           C  
ATOM   3883  C   PHE B  67      85.316  34.456  17.948  1.00 65.12           C  
ATOM   3884  O   PHE B  67      84.635  34.041  18.887  1.00 65.12           O  
ATOM   3885  CB  PHE B  67      87.099  33.315  16.685  1.00 65.12           C  
ATOM   3886  CG  PHE B  67      87.582  32.549  17.863  1.00 65.12           C  
ATOM   3887  CD1 PHE B  67      87.492  31.176  17.880  1.00 65.12           C  
ATOM   3888  CD2 PHE B  67      88.148  33.200  18.934  1.00 65.12           C  
ATOM   3889  CE1 PHE B  67      87.951  30.464  18.961  1.00 65.12           C  
ATOM   3890  CE2 PHE B  67      88.608  32.493  20.019  1.00 65.12           C  
ATOM   3891  CZ  PHE B  67      88.506  31.123  20.032  1.00 65.12           C  
ATOM   3892  N   MET B  68      85.816  35.703  17.925  1.00 41.35           N  
ATOM   3893  CA  MET B  68      85.648  36.582  19.046  1.00 41.35           C  
ATOM   3894  C   MET B  68      84.198  36.892  19.219  1.00 41.35           C  
ATOM   3895  O   MET B  68      83.712  36.998  20.343  1.00 41.35           O  
ATOM   3896  CB  MET B  68      86.392  37.919  18.899  1.00 41.35           C  
ATOM   3897  CG  MET B  68      87.915  37.779  18.926  1.00 41.35           C  
ATOM   3898  SD  MET B  68      88.574  37.044  20.454  1.00 41.35           S  
ATOM   3899  CE  MET B  68      87.931  38.343  21.550  1.00 41.35           C  
ATOM   3900  N   ASN B  69      83.461  37.049  18.107  1.00 46.53           N  
ATOM   3901  CA  ASN B  69      82.083  37.427  18.218  1.00 46.53           C  
ATOM   3902  C   ASN B  69      81.348  36.378  19.002  1.00 46.53           C  
ATOM   3903  O   ASN B  69      80.611  36.696  19.935  1.00 46.53           O  
ATOM   3904  CB  ASN B  69      81.398  37.547  16.844  1.00 46.53           C  
ATOM   3905  CG  ASN B  69      82.092  38.659  16.061  1.00 46.53           C  
ATOM   3906  ND2 ASN B  69      82.215  38.468  14.720  1.00 46.53           N  
ATOM   3907  OD1 ASN B  69      82.518  39.665  16.625  1.00 46.53           O  
ATOM   3908  N   TYR B  70      81.551  35.091  18.658  1.00 77.79           N  
ATOM   3909  CA  TYR B  70      80.837  34.016  19.298  1.00 77.79           C  
ATOM   3910  C   TYR B  70      81.201  33.914  20.743  1.00 77.79           C  
ATOM   3911  O   TYR B  70      80.335  33.830  21.611  1.00 77.79           O  
ATOM   3912  CB  TYR B  70      81.131  32.649  18.648  1.00 77.79           C  
ATOM   3913  CG  TYR B  70      80.449  31.573  19.430  1.00 77.79           C  
ATOM   3914  CD1 TYR B  70      79.084  31.415  19.373  1.00 77.79           C  
ATOM   3915  CD2 TYR B  70      81.185  30.703  20.205  1.00 77.79           C  
ATOM   3916  CE1 TYR B  70      78.464  30.416  20.091  1.00 77.79           C  
ATOM   3917  CE2 TYR B  70      80.573  29.703  20.925  1.00 77.79           C  
ATOM   3918  CZ  TYR B  70      79.208  29.559  20.870  1.00 77.79           C  
ATOM   3919  OH  TYR B  70      78.572  28.535  21.605  1.00 77.79           O  
ATOM   3920  N   PHE B  71      82.506  33.938  21.047  1.00 85.59           N  
ATOM   3921  CA  PHE B  71      82.928  33.761  22.405  1.00 85.59           C  
ATOM   3922  C   PHE B  71      82.513  34.917  23.254  1.00 85.59           C  
ATOM   3923  O   PHE B  71      82.298  34.751  24.454  1.00 85.59           O  
ATOM   3924  CB  PHE B  71      84.432  33.477  22.540  1.00 85.59           C  
ATOM   3925  CG  PHE B  71      84.569  32.086  22.017  1.00 85.59           C  
ATOM   3926  CD1 PHE B  71      84.253  31.011  22.818  1.00 85.59           C  
ATOM   3927  CD2 PHE B  71      84.996  31.851  20.730  1.00 85.59           C  
ATOM   3928  CE1 PHE B  71      84.366  29.725  22.347  1.00 85.59           C  
ATOM   3929  CE2 PHE B  71      85.110  30.565  20.253  1.00 85.59           C  
ATOM   3930  CZ  PHE B  71      84.796  29.499  21.061  1.00 85.59           C  
ATOM   3931  N   ARG B  72      82.466  36.139  22.696  1.00185.96           N  
ATOM   3932  CA  ARG B  72      82.004  37.218  23.520  1.00185.96           C  
ATOM   3933  C   ARG B  72      80.541  37.052  23.807  1.00185.96           C  
ATOM   3934  O   ARG B  72      80.083  37.366  24.904  1.00185.96           O  
ATOM   3935  CB  ARG B  72      82.346  38.629  22.996  1.00185.96           C  
ATOM   3936  CG  ARG B  72      81.913  38.952  21.572  1.00185.96           C  
ATOM   3937  CD  ARG B  72      82.503  40.275  21.074  1.00185.96           C  
ATOM   3938  NE  ARG B  72      83.967  40.254  21.361  1.00185.96           N  
ATOM   3939  CZ  ARG B  72      84.816  41.041  20.638  1.00185.96           C  
ATOM   3940  NH1 ARG B  72      84.331  41.813  19.622  1.00185.96           N1+
ATOM   3941  NH2 ARG B  72      86.149  41.055  20.928  1.00185.96           N  
ATOM   3942  N   ALA B  73      79.760  36.553  22.830  1.00 31.76           N  
ATOM   3943  CA  ALA B  73      78.354  36.332  23.036  1.00 31.76           C  
ATOM   3944  C   ALA B  73      78.170  35.270  24.082  1.00 31.76           C  
ATOM   3945  O   ALA B  73      77.283  35.357  24.928  1.00 31.76           O  
ATOM   3946  CB  ALA B  73      77.633  35.857  21.763  1.00 31.76           C  
ATOM   3947  N   LEU B  74      79.020  34.228  24.051  1.00 53.88           N  
ATOM   3948  CA  LEU B  74      78.895  33.119  24.956  1.00 53.88           C  
ATOM   3949  C   LEU B  74      79.068  33.601  26.370  1.00 53.88           C  
ATOM   3950  O   LEU B  74      78.325  33.193  27.261  1.00 53.88           O  
ATOM   3951  CB  LEU B  74      79.957  32.031  24.690  1.00 53.88           C  
ATOM   3952  CG  LEU B  74      79.810  30.760  25.553  1.00 53.88           C  
ATOM   3953  CD1 LEU B  74      78.525  29.992  25.201  1.00 53.88           C  
ATOM   3954  CD2 LEU B  74      81.071  29.880  25.481  1.00 53.88           C  
ATOM   3955  N   GLU B  75      80.041  34.507  26.597  1.00 60.39           N  
ATOM   3956  CA  GLU B  75      80.408  35.005  27.900  1.00 60.39           C  
ATOM   3957  C   GLU B  75      79.265  35.715  28.560  1.00 60.39           C  
ATOM   3958  O   GLU B  75      79.001  35.504  29.741  1.00 60.39           O  
ATOM   3959  CB  GLU B  75      81.534  36.048  27.840  1.00 60.39           C  
ATOM   3960  CG  GLU B  75      82.867  35.501  27.342  1.00 60.39           C  
ATOM   3961  CD  GLU B  75      83.852  36.658  27.350  1.00 60.39           C  
ATOM   3962  OE1 GLU B  75      83.599  37.678  26.653  1.00 60.39           O  
ATOM   3963  OE2 GLU B  75      84.875  36.533  28.068  1.00 60.39           O1-
ATOM   3964  N   ASN B  76      78.551  36.574  27.811  1.00124.67           N  
ATOM   3965  CA  ASN B  76      77.489  37.359  28.378  1.00124.67           C  
ATOM   3966  C   ASN B  76      76.383  36.459  28.815  1.00124.67           C  
ATOM   3967  O   ASN B  76      75.492  36.875  29.553  1.00124.67           O  
ATOM   3968  CB  ASN B  76      76.946  38.491  27.482  1.00124.67           C  
ATOM   3969  CG  ASN B  76      76.512  37.932  26.147  1.00124.67           C  
ATOM   3970  ND2 ASN B  76      75.223  37.512  26.040  1.00124.67           N  
ATOM   3971  OD1 ASN B  76      77.317  37.871  25.220  1.00124.67           O  
ATOM   3972  N   GLY B  77      76.388  35.220  28.299  1.00 44.64           N  
ATOM   3973  CA  GLY B  77      75.435  34.202  28.621  1.00 44.64           C  
ATOM   3974  C   GLY B  77      75.561  33.810  30.064  1.00 44.64           C  
ATOM   3975  O   GLY B  77      74.597  33.337  30.663  1.00 44.64           O  
ATOM   3976  N   TYR B  78      76.772  33.911  30.646  1.00 66.06           N  
ATOM   3977  CA  TYR B  78      76.957  33.538  32.024  1.00 66.06           C  
ATOM   3978  C   TYR B  78      76.387  34.590  32.925  1.00 66.06           C  
ATOM   3979  O   TYR B  78      76.660  35.779  32.773  1.00 66.06           O  
ATOM   3980  CB  TYR B  78      78.432  33.357  32.426  1.00 66.06           C  
ATOM   3981  CG  TYR B  78      78.928  32.063  31.876  1.00 66.06           C  
ATOM   3982  CD1 TYR B  78      79.314  31.933  30.560  1.00 66.06           C  
ATOM   3983  CD2 TYR B  78      79.015  30.971  32.707  1.00 66.06           C  
ATOM   3984  CE1 TYR B  78      79.770  30.722  30.087  1.00 66.06           C  
ATOM   3985  CE2 TYR B  78      79.469  29.760  32.242  1.00 66.06           C  
ATOM   3986  CZ  TYR B  78      79.847  29.636  30.929  1.00 66.06           C  
ATOM   3987  OH  TYR B  78      80.313  28.394  30.453  1.00 66.06           O  
ATOM   3988  N   ARG B  79      75.585  34.142  33.913  1.00114.37           N  
ATOM   3989  CA  ARG B  79      74.938  35.002  34.864  1.00114.37           C  
ATOM   3990  C   ARG B  79      75.962  35.468  35.844  1.00114.37           C  
ATOM   3991  O   ARG B  79      77.057  34.916  35.935  1.00114.37           O  
ATOM   3992  CB  ARG B  79      73.865  34.292  35.707  1.00114.37           C  
ATOM   3993  CG  ARG B  79      72.737  33.653  34.899  1.00114.37           C  
ATOM   3994  CD  ARG B  79      71.476  34.510  34.799  1.00114.37           C  
ATOM   3995  NE  ARG B  79      70.450  33.687  34.099  1.00114.37           N  
ATOM   3996  CZ  ARG B  79      69.664  32.834  34.821  1.00114.37           C  
ATOM   3997  NH1 ARG B  79      69.782  32.778  36.181  1.00114.37           N1+
ATOM   3998  NH2 ARG B  79      68.762  32.036  34.183  1.00114.37           N  
ATOM   3999  N   ASP B  80      75.621  36.532  36.597  1.00 47.46           N  
ATOM   4000  CA  ASP B  80      76.527  37.054  37.577  1.00 47.46           C  
ATOM   4001  C   ASP B  80      76.217  36.369  38.872  1.00 47.46           C  
ATOM   4002  O   ASP B  80      75.499  36.905  39.714  1.00 47.46           O  
ATOM   4003  CB  ASP B  80      76.355  38.569  37.798  1.00 47.46           C  
ATOM   4004  CG  ASP B  80      77.490  39.083  38.673  1.00 47.46           C  
ATOM   4005  OD1 ASP B  80      78.411  38.283  38.988  1.00 47.46           O  
ATOM   4006  OD2 ASP B  80      77.449  40.287  39.041  1.00 47.46           O1-
ATOM   4007  N   ILE B  81      76.772  35.154  39.059  1.00 68.43           N  
ATOM   4008  CA  ILE B  81      76.555  34.373  40.243  1.00 68.43           C  
ATOM   4009  C   ILE B  81      77.903  33.991  40.784  1.00 68.43           C  
ATOM   4010  O   ILE B  81      78.904  33.998  40.074  1.00 68.43           O  
ATOM   4011  CB  ILE B  81      75.764  33.126  39.970  1.00 68.43           C  
ATOM   4012  CG1 ILE B  81      76.489  32.250  38.934  1.00 68.43           C  
ATOM   4013  CG2 ILE B  81      74.345  33.540  39.546  1.00 68.43           C  
ATOM   4014  CD1 ILE B  81      75.829  30.890  38.716  1.00 68.43           C  
ATOM   4015  N   PRO B  82      77.959  33.720  42.056  1.00110.63           N  
ATOM   4016  CA  PRO B  82      79.193  33.422  42.734  1.00110.63           C  
ATOM   4017  C   PRO B  82      80.086  32.330  42.181  1.00110.63           C  
ATOM   4018  O   PRO B  82      81.296  32.548  42.148  1.00110.63           O  
ATOM   4019  CB  PRO B  82      78.780  33.129  44.179  1.00110.63           C  
ATOM   4020  CG  PRO B  82      77.341  32.591  44.044  1.00110.63           C  
ATOM   4021  CD  PRO B  82      76.784  33.333  42.819  1.00110.63           C  
ATOM   4022  N   TYR B  83      79.574  31.101  41.939  1.00137.23           N  
ATOM   4023  CA  TYR B  83      80.393  30.020  41.434  1.00137.23           C  
ATOM   4024  C   TYR B  83      80.401  29.806  39.944  1.00137.23           C  
ATOM   4025  O   TYR B  83      81.436  29.835  39.280  1.00137.23           O  
ATOM   4026  CB  TYR B  83      79.966  28.691  42.081  1.00137.23           C  
ATOM   4027  CG  TYR B  83      80.989  27.656  41.776  1.00137.23           C  
ATOM   4028  CD1 TYR B  83      82.182  27.656  42.461  1.00137.23           C  
ATOM   4029  CD2 TYR B  83      80.757  26.680  40.834  1.00137.23           C  
ATOM   4030  CE1 TYR B  83      83.141  26.706  42.205  1.00137.23           C  
ATOM   4031  CE2 TYR B  83      81.714  25.727  40.573  1.00137.23           C  
ATOM   4032  CZ  TYR B  83      82.908  25.742  41.257  1.00137.23           C  
ATOM   4033  OH  TYR B  83      83.894  24.766  40.994  1.00137.23           O  
ATOM   4034  N   HIS B  84      79.201  29.632  39.361  1.00 98.99           N  
ATOM   4035  CA  HIS B  84      79.143  29.165  38.003  1.00 98.99           C  
ATOM   4036  C   HIS B  84      79.044  30.333  37.094  1.00 98.99           C  
ATOM   4037  O   HIS B  84      77.980  30.643  36.559  1.00 98.99           O  
ATOM   4038  CB  HIS B  84      77.956  28.228  37.729  1.00 98.99           C  
ATOM   4039  CG  HIS B  84      78.085  26.939  38.485  1.00 98.99           C  
ATOM   4040  CD2 HIS B  84      78.708  25.780  38.136  1.00 98.99           C  
ATOM   4041  ND1 HIS B  84      77.577  26.726  39.749  1.00 98.99           N  
ATOM   4042  CE1 HIS B  84      77.916  25.459  40.097  1.00 98.99           C  
ATOM   4043  NE2 HIS B  84      78.604  24.846  39.151  1.00 98.99           N  
ATOM   4044  N   ASN B  85      80.205  30.972  36.861  1.00 95.57           N  
ATOM   4045  CA  ASN B  85      80.249  32.153  36.067  1.00 95.57           C  
ATOM   4046  C   ASN B  85      81.347  32.021  35.058  1.00 95.57           C  
ATOM   4047  O   ASN B  85      81.958  30.965  34.914  1.00 95.57           O  
ATOM   4048  CB  ASN B  85      80.475  33.422  36.915  1.00 95.57           C  
ATOM   4049  CG  ASN B  85      81.710  33.228  37.787  1.00 95.57           C  
ATOM   4050  ND2 ASN B  85      81.533  33.380  39.126  1.00 95.57           N  
ATOM   4051  OD1 ASN B  85      82.802  32.946  37.295  1.00 95.57           O  
ATOM   4052  N   ARG B  86      81.611  33.128  34.336  1.00 97.16           N  
ATOM   4053  CA  ARG B  86      82.553  33.224  33.253  1.00 97.16           C  
ATOM   4054  C   ARG B  86      83.917  32.843  33.746  1.00 97.16           C  
ATOM   4055  O   ARG B  86      84.687  32.208  33.028  1.00 97.16           O  
ATOM   4056  CB  ARG B  86      82.670  34.668  32.729  1.00 97.16           C  
ATOM   4057  CG  ARG B  86      81.327  35.274  32.303  1.00 97.16           C  
ATOM   4058  CD  ARG B  86      81.398  36.753  31.909  1.00 97.16           C  
ATOM   4059  NE  ARG B  86      80.019  37.187  31.535  1.00 97.16           N  
ATOM   4060  CZ  ARG B  86      79.796  38.408  30.969  1.00 97.16           C  
ATOM   4061  NH1 ARG B  86      80.838  39.256  30.735  1.00 97.16           N1+
ATOM   4062  NH2 ARG B  86      78.527  38.785  30.631  1.00 97.16           N  
ATOM   4063  N   ILE B  87      84.260  33.257  34.982  1.00 46.61           N  
ATOM   4064  CA  ILE B  87      85.544  32.988  35.571  1.00 46.61           C  
ATOM   4065  C   ILE B  87      85.711  31.514  35.776  1.00 46.61           C  
ATOM   4066  O   ILE B  87      86.759  30.944  35.476  1.00 46.61           O  
ATOM   4067  CB  ILE B  87      85.693  33.641  36.912  1.00 46.61           C  
ATOM   4068  CG1 ILE B  87      85.562  35.165  36.768  1.00 46.61           C  
ATOM   4069  CG2 ILE B  87      87.030  33.192  37.523  1.00 46.61           C  
ATOM   4070  CD1 ILE B  87      85.394  35.890  38.100  1.00 46.61           C  
ATOM   4071  N   HIS B  88      84.668  30.849  36.295  1.00 54.34           N  
ATOM   4072  CA  HIS B  88      84.754  29.441  36.535  1.00 54.34           C  
ATOM   4073  C   HIS B  88      85.019  28.778  35.223  1.00 54.34           C  
ATOM   4074  O   HIS B  88      85.844  27.869  35.129  1.00 54.34           O  
ATOM   4075  CB  HIS B  88      83.441  28.875  37.096  1.00 54.34           C  
ATOM   4076  CG  HIS B  88      83.462  27.388  37.239  1.00 54.34           C  
ATOM   4077  CD2 HIS B  88      82.792  26.442  36.528  1.00 54.34           C  
ATOM   4078  ND1 HIS B  88      84.215  26.700  38.164  1.00 54.34           N  
ATOM   4079  CE1 HIS B  88      83.965  25.382  37.967  1.00 54.34           C  
ATOM   4080  NE2 HIS B  88      83.106  25.175  36.984  1.00 54.34           N  
ATOM   4081  N   ALA B  89      84.322  29.236  34.168  1.00 38.84           N  
ATOM   4082  CA  ALA B  89      84.470  28.676  32.857  1.00 38.84           C  
ATOM   4083  C   ALA B  89      85.881  28.885  32.400  1.00 38.84           C  
ATOM   4084  O   ALA B  89      86.471  28.010  31.769  1.00 38.84           O  
ATOM   4085  CB  ALA B  89      83.554  29.351  31.820  1.00 38.84           C  
ATOM   4086  N   THR B  90      86.461  30.067  32.687  1.00142.06           N  
ATOM   4087  CA  THR B  90      87.808  30.310  32.251  1.00142.06           C  
ATOM   4088  C   THR B  90      88.728  29.387  32.986  1.00142.06           C  
ATOM   4089  O   THR B  90      89.704  28.898  32.418  1.00142.06           O  
ATOM   4090  CB  THR B  90      88.293  31.737  32.408  1.00142.06           C  
ATOM   4091  CG2 THR B  90      87.430  32.666  31.546  1.00142.06           C  
ATOM   4092  OG1 THR B  90      88.246  32.160  33.758  1.00142.06           O  
ATOM   4093  N   ASP B  91      88.439  29.126  34.274  1.00 64.05           N  
ATOM   4094  CA  ASP B  91      89.266  28.278  35.089  1.00 64.05           C  
ATOM   4095  C   ASP B  91      89.294  26.890  34.520  1.00 64.05           C  
ATOM   4096  O   ASP B  91      90.358  26.291  34.373  1.00 64.05           O  
ATOM   4097  CB  ASP B  91      88.729  28.165  36.527  1.00 64.05           C  
ATOM   4098  CG  ASP B  91      89.706  27.347  37.356  1.00 64.05           C  
ATOM   4099  OD1 ASP B  91      90.918  27.339  37.014  1.00 64.05           O  
ATOM   4100  OD2 ASP B  91      89.253  26.725  38.353  1.00 64.05           O1-
ATOM   4101  N   VAL B  92      88.113  26.346  34.172  1.00 34.11           N  
ATOM   4102  CA  VAL B  92      88.024  25.011  33.650  1.00 34.11           C  
ATOM   4103  C   VAL B  92      88.753  24.968  32.345  1.00 34.11           C  
ATOM   4104  O   VAL B  92      89.457  24.005  32.045  1.00 34.11           O  
ATOM   4105  CB  VAL B  92      86.606  24.580  33.414  1.00 34.11           C  
ATOM   4106  CG1 VAL B  92      86.613  23.194  32.750  1.00 34.11           C  
ATOM   4107  CG2 VAL B  92      85.866  24.615  34.761  1.00 34.11           C  
ATOM   4108  N   LEU B  93      88.612  26.032  31.537  1.00 48.51           N  
ATOM   4109  CA  LEU B  93      89.240  26.082  30.249  1.00 48.51           C  
ATOM   4110  C   LEU B  93      90.725  26.003  30.422  1.00 48.51           C  
ATOM   4111  O   LEU B  93      91.404  25.264  29.711  1.00 48.51           O  
ATOM   4112  CB  LEU B  93      88.932  27.395  29.512  1.00 48.51           C  
ATOM   4113  CG  LEU B  93      89.645  27.539  28.158  1.00 48.51           C  
ATOM   4114  CD1 LEU B  93      89.217  26.443  27.173  1.00 48.51           C  
ATOM   4115  CD2 LEU B  93      89.459  28.955  27.592  1.00 48.51           C  
ATOM   4116  N   HIS B  94      91.268  26.752  31.396  1.00 54.74           N  
ATOM   4117  CA  HIS B  94      92.683  26.774  31.624  1.00 54.74           C  
ATOM   4118  C   HIS B  94      93.158  25.401  31.988  1.00 54.74           C  
ATOM   4119  O   HIS B  94      94.202  24.955  31.514  1.00 54.74           O  
ATOM   4120  CB  HIS B  94      93.070  27.707  32.782  1.00 54.74           C  
ATOM   4121  CG  HIS B  94      94.522  27.621  33.136  1.00 54.74           C  
ATOM   4122  CD2 HIS B  94      95.597  28.286  32.637  1.00 54.74           C  
ATOM   4123  ND1 HIS B  94      95.019  26.769  34.098  1.00 54.74           N  
ATOM   4124  CE1 HIS B  94      96.361  26.960  34.133  1.00 54.74           C  
ATOM   4125  NE2 HIS B  94      96.759  27.871  33.264  1.00 54.74           N  
ATOM   4126  N   ALA B  95      92.400  24.701  32.850  1.00 44.63           N  
ATOM   4127  CA  ALA B  95      92.777  23.405  33.342  1.00 44.63           C  
ATOM   4128  C   ALA B  95      92.844  22.372  32.250  1.00 44.63           C  
ATOM   4129  O   ALA B  95      93.754  21.549  32.239  1.00 44.63           O  
ATOM   4130  CB  ALA B  95      91.804  22.880  34.413  1.00 44.63           C  
ATOM   4131  N   VAL B  96      91.878  22.353  31.314  1.00 49.39           N  
ATOM   4132  CA  VAL B  96      91.875  21.344  30.285  1.00 49.39           C  
ATOM   4133  C   VAL B  96      93.055  21.531  29.383  1.00 49.39           C  
ATOM   4134  O   VAL B  96      93.692  20.566  28.965  1.00 49.39           O  
ATOM   4135  CB  VAL B  96      90.632  21.382  29.444  1.00 49.39           C  
ATOM   4136  CG1 VAL B  96      89.434  21.034  30.344  1.00 49.39           C  
ATOM   4137  CG2 VAL B  96      90.522  22.766  28.783  1.00 49.39           C  
ATOM   4138  N   TRP B  97      93.366  22.793  29.048  1.00 81.44           N  
ATOM   4139  CA  TRP B  97      94.466  23.090  28.182  1.00 81.44           C  
ATOM   4140  C   TRP B  97      95.729  22.623  28.832  1.00 81.44           C  
ATOM   4141  O   TRP B  97      96.559  21.971  28.200  1.00 81.44           O  
ATOM   4142  CB  TRP B  97      94.579  24.601  27.916  1.00 81.44           C  
ATOM   4143  CG  TRP B  97      95.851  25.039  27.238  1.00 81.44           C  
ATOM   4144  CD1 TRP B  97      96.253  24.940  25.938  1.00 81.44           C  
ATOM   4145  CD2 TRP B  97      96.903  25.715  27.942  1.00 81.44           C  
ATOM   4146  CE2 TRP B  97      97.910  25.987  27.017  1.00 81.44           C  
ATOM   4147  CE3 TRP B  97      97.019  26.080  29.252  1.00 81.44           C  
ATOM   4148  NE1 TRP B  97      97.500  25.503  25.790  1.00 81.44           N  
ATOM   4149  CZ2 TRP B  97      99.053  26.631  27.395  1.00 81.44           C  
ATOM   4150  CZ3 TRP B  97      98.173  26.729  29.630  1.00 81.44           C  
ATOM   4151  CH2 TRP B  97      99.171  27.000  28.718  1.00 81.44           C  
ATOM   4152  N   TYR B  98      95.885  22.939  30.129  1.00134.14           N  
ATOM   4153  CA  TYR B  98      97.064  22.626  30.882  1.00134.14           C  
ATOM   4154  C   TYR B  98      97.238  21.143  30.993  1.00134.14           C  
ATOM   4155  O   TYR B  98      98.327  20.625  30.745  1.00134.14           O  
ATOM   4156  CB  TYR B  98      96.973  23.178  32.316  1.00134.14           C  
ATOM   4157  CG  TYR B  98      98.224  22.815  33.034  1.00134.14           C  
ATOM   4158  CD1 TYR B  98      98.323  21.622  33.709  1.00134.14           C  
ATOM   4159  CD2 TYR B  98      99.300  23.675  33.027  1.00134.14           C  
ATOM   4160  CE1 TYR B  98      99.485  21.291  34.370  1.00134.14           C  
ATOM   4161  CE2 TYR B  98     100.459  23.350  33.685  1.00134.14           C  
ATOM   4162  CZ  TYR B  98     100.553  22.157  34.361  1.00134.14           C  
ATOM   4163  OH  TYR B  98     101.742  21.818  35.040  1.00134.14           O  
ATOM   4164  N   LEU B  99      96.173  20.403  31.349  1.00120.67           N  
ATOM   4165  CA  LEU B  99      96.364  18.991  31.503  1.00120.67           C  
ATOM   4166  C   LEU B  99      96.754  18.402  30.190  1.00120.67           C  
ATOM   4167  O   LEU B  99      97.551  17.469  30.133  1.00120.67           O  
ATOM   4168  CB  LEU B  99      95.153  18.203  32.042  1.00120.67           C  
ATOM   4169  CG  LEU B  99      94.976  18.274  33.573  1.00120.67           C  
ATOM   4170  CD1 LEU B  99      94.526  19.654  34.057  1.00120.67           C  
ATOM   4171  CD2 LEU B  99      94.072  17.143  34.076  1.00120.67           C  
ATOM   4172  N   THR B 100      96.167  18.910  29.100  1.00142.86           N  
ATOM   4173  CA  THR B 100      96.410  18.376  27.795  1.00142.86           C  
ATOM   4174  C   THR B 100      97.794  18.665  27.263  1.00142.86           C  
ATOM   4175  O   THR B 100      98.367  17.827  26.570  1.00142.86           O  
ATOM   4176  CB  THR B 100      95.465  18.934  26.779  1.00142.86           C  
ATOM   4177  CG2 THR B 100      95.724  18.187  25.469  1.00142.86           C  
ATOM   4178  OG1 THR B 100      94.117  18.740  27.181  1.00142.86           O  
ATOM   4179  N   THR B 101      98.312  19.899  27.457  1.00 90.59           N  
ATOM   4180  CA  THR B 101      99.574  20.318  26.881  1.00 90.59           C  
ATOM   4181  C   THR B 101     100.845  19.917  27.588  1.00 90.59           C  
ATOM   4182  O   THR B 101     101.813  19.537  26.932  1.00 90.59           O  
ATOM   4183  CB  THR B 101      99.652  21.807  26.694  1.00 90.59           C  
ATOM   4184  CG2 THR B 101      98.490  22.249  25.784  1.00 90.59           C  
ATOM   4185  OG1 THR B 101      99.577  22.465  27.950  1.00 90.59           O  
ATOM   4186  N   ARG B 102     100.884  20.000  28.935  1.00183.83           N  
ATOM   4187  CA  ARG B 102     102.101  19.867  29.706  1.00183.83           C  
ATOM   4188  C   ARG B 102     102.651  18.467  29.666  1.00183.83           C  
ATOM   4189  O   ARG B 102     101.963  17.513  29.314  1.00183.83           O  
ATOM   4190  CB  ARG B 102     101.918  20.252  31.184  1.00183.83           C  
ATOM   4191  CG  ARG B 102     101.476  21.704  31.391  1.00183.83           C  
ATOM   4192  CD  ARG B 102     102.564  22.726  31.059  1.00183.83           C  
ATOM   4193  NE  ARG B 102     102.414  23.093  29.621  1.00183.83           N  
ATOM   4194  CZ  ARG B 102     101.761  24.239  29.265  1.00183.83           C  
ATOM   4195  NH1 ARG B 102     101.307  25.094  30.226  1.00183.83           N1+
ATOM   4196  NH2 ARG B 102     101.580  24.541  27.945  1.00183.83           N  
ATOM   4197  N   PRO B 103     103.924  18.361  30.009  1.00 82.67           N  
ATOM   4198  CA  PRO B 103     104.623  17.094  29.992  1.00 82.67           C  
ATOM   4199  C   PRO B 103     104.154  16.081  30.988  1.00 82.67           C  
ATOM   4200  O   PRO B 103     103.892  16.427  32.140  1.00 82.67           O  
ATOM   4201  CB  PRO B 103     106.106  17.429  30.124  1.00 82.67           C  
ATOM   4202  CG  PRO B 103     106.210  18.834  29.509  1.00 82.67           C  
ATOM   4203  CD  PRO B 103     104.832  19.471  29.769  1.00 82.67           C  
ATOM   4204  N   VAL B 104     104.075  14.804  30.556  1.00 55.73           N  
ATOM   4205  CA  VAL B 104     103.636  13.735  31.396  1.00 55.73           C  
ATOM   4206  C   VAL B 104     104.707  12.693  31.358  1.00 55.73           C  
ATOM   4207  O   VAL B 104     105.087  12.196  30.300  1.00 55.73           O  
ATOM   4208  CB  VAL B 104     102.373  13.087  30.909  1.00 55.73           C  
ATOM   4209  CG1 VAL B 104     101.999  11.952  31.876  1.00 55.73           C  
ATOM   4210  CG2 VAL B 104     101.293  14.170  30.731  1.00 55.73           C  
ATOM   4211  N   PRO B 105     105.206  12.359  32.511  1.00 97.34           N  
ATOM   4212  CA  PRO B 105     106.243  11.371  32.551  1.00 97.34           C  
ATOM   4213  C   PRO B 105     105.802   9.993  32.180  1.00 97.34           C  
ATOM   4214  O   PRO B 105     104.749   9.549  32.640  1.00 97.34           O  
ATOM   4215  CB  PRO B 105     106.882  11.506  33.932  1.00 97.34           C  
ATOM   4216  CG  PRO B 105     106.699  13.000  34.252  1.00 97.34           C  
ATOM   4217  CD  PRO B 105     105.402  13.382  33.528  1.00 97.34           C  
ATOM   4218  N   GLY B 106     106.603   9.309  31.337  1.00 35.84           N  
ATOM   4219  CA  GLY B 106     106.336   7.948  30.971  1.00 35.84           C  
ATOM   4220  C   GLY B 106     105.407   7.892  29.800  1.00 35.84           C  
ATOM   4221  O   GLY B 106     105.201   6.828  29.220  1.00 35.84           O  
ATOM   4222  N   LEU B 107     104.821   9.035  29.408  1.00 65.26           N  
ATOM   4223  CA  LEU B 107     103.875   9.015  28.330  1.00 65.26           C  
ATOM   4224  C   LEU B 107     104.592   8.835  27.023  1.00 65.26           C  
ATOM   4225  O   LEU B 107     105.505   9.588  26.688  1.00 65.26           O  
ATOM   4226  CB  LEU B 107     103.055  10.311  28.258  1.00 65.26           C  
ATOM   4227  CG  LEU B 107     102.025  10.341  27.120  1.00 65.26           C  
ATOM   4228  CD1 LEU B 107     100.952   9.261  27.311  1.00 65.26           C  
ATOM   4229  CD2 LEU B 107     101.434  11.749  26.950  1.00 65.26           C  
ATOM   4230  N   GLN B 108     104.146   7.837  26.232  1.00108.37           N  
ATOM   4231  CA  GLN B 108     104.699   7.501  24.946  1.00108.37           C  
ATOM   4232  C   GLN B 108     104.422   8.624  23.990  1.00108.37           C  
ATOM   4233  O   GLN B 108     103.299   9.097  23.846  1.00108.37           O  
ATOM   4234  CB  GLN B 108     104.021   6.257  24.337  1.00108.37           C  
ATOM   4235  CG  GLN B 108     104.459   5.908  22.911  1.00108.37           C  
ATOM   4236  CD  GLN B 108     105.506   4.807  22.978  1.00108.37           C  
ATOM   4237  NE2 GLN B 108     106.476   4.830  22.026  1.00108.37           N  
ATOM   4238  OE1 GLN B 108     105.459   3.943  23.854  1.00108.37           O  
ATOM   4239  N   GLN B 109     105.486   9.026  23.282  1.00202.17           N  
ATOM   4240  CA  GLN B 109     105.629  10.072  22.310  1.00202.17           C  
ATOM   4241  C   GLN B 109     105.060   9.708  20.968  1.00202.17           C  
ATOM   4242  O   GLN B 109     105.437  10.317  19.967  1.00202.17           O  
ATOM   4243  CB  GLN B 109     107.058  10.607  22.150  1.00202.17           C  
ATOM   4244  CG  GLN B 109     107.077  11.968  21.449  1.00202.17           C  
ATOM   4245  CD  GLN B 109     106.246  12.952  22.273  1.00202.17           C  
ATOM   4246  NE2 GLN B 109     106.887  14.067  22.712  1.00202.17           N  
ATOM   4247  OE1 GLN B 109     105.059  12.740  22.516  1.00202.17           O  
ATOM   4248  N   ILE B 110     104.202   8.666  20.897  1.00138.42           N  
ATOM   4249  CA  ILE B 110     103.805   8.026  19.669  1.00138.42           C  
ATOM   4250  C   ILE B 110     103.503   8.997  18.569  1.00138.42           C  
ATOM   4251  O   ILE B 110     104.017   8.816  17.465  1.00138.42           O  
ATOM   4252  CB  ILE B 110     102.585   7.165  19.835  1.00138.42           C  
ATOM   4253  CG1 ILE B 110     102.300   6.388  18.539  1.00138.42           C  
ATOM   4254  CG2 ILE B 110     101.423   8.060  20.294  1.00138.42           C  
ATOM   4255  CD1 ILE B 110     101.244   5.297  18.702  1.00138.42           C  
ATOM   4256  N   HIS B 111     102.716  10.062  18.773  1.00 90.76           N  
ATOM   4257  CA  HIS B 111     102.578  10.858  17.590  1.00 90.76           C  
ATOM   4258  C   HIS B 111     103.655  11.891  17.576  1.00 90.76           C  
ATOM   4259  O   HIS B 111     103.409  13.077  17.789  1.00 90.76           O  
ATOM   4260  CB  HIS B 111     101.212  11.551  17.451  1.00 90.76           C  
ATOM   4261  CG  HIS B 111     100.100  10.569  17.212  1.00 90.76           C  
ATOM   4262  CD2 HIS B 111      99.192  10.036  18.076  1.00 90.76           C  
ATOM   4263  ND1 HIS B 111      99.817  10.013  15.983  1.00 90.76           N  
ATOM   4264  CE1 HIS B 111      98.761   9.180  16.164  1.00 90.76           C  
ATOM   4265  NE2 HIS B 111      98.347   9.161  17.417  1.00 90.76           N  
ATOM   4266  N   ASN B 112     104.896  11.445  17.299  1.00212.90           N  
ATOM   4267  CA  ASN B 112     106.008  12.339  17.171  1.00212.90           C  
ATOM   4268  C   ASN B 112     106.242  12.435  15.694  1.00212.90           C  
ATOM   4269  O   ASN B 112     106.396  11.422  15.014  1.00212.90           O  
ATOM   4270  CB  ASN B 112     107.300  11.793  17.803  1.00212.90           C  
ATOM   4271  CG  ASN B 112     108.365  12.882  17.792  1.00212.90           C  
ATOM   4272  ND2 ASN B 112     108.036  14.069  17.210  1.00212.90           N  
ATOM   4273  OD1 ASN B 112     109.469  12.681  18.295  1.00212.90           O  
ATOM   4274  N   GLY B 113     106.257  13.666  15.149  1.00 67.60           N  
ATOM   4275  CA  GLY B 113     106.440  13.809  13.734  1.00 67.60           C  
ATOM   4276  C   GLY B 113     107.900  13.744  13.455  1.00 67.60           C  
ATOM   4277  O   GLY B 113     108.720  13.739  14.371  1.00 67.60           O  
ATOM   4278  N   CYS B 114     108.265  13.689  12.162  1.00 41.33           N  
ATOM   4279  CA  CYS B 114     109.654  13.628  11.832  1.00 41.33           C  
ATOM   4280  C   CYS B 114     109.972  14.801  10.968  1.00 41.33           C  
ATOM   4281  O   CYS B 114     109.130  15.286  10.214  1.00 41.33           O  
ATOM   4282  CB  CYS B 114     110.046  12.367  11.043  1.00 41.33           C  
ATOM   4283  SG  CYS B 114     109.838  10.841  12.010  1.00 41.33           S  
ATOM   4284  N   GLY B 115     111.212  15.307  11.092  1.00141.87           N  
ATOM   4285  CA  GLY B 115     111.641  16.395  10.270  1.00141.87           C  
ATOM   4286  C   GLY B 115     112.385  15.786   9.130  1.00141.87           C  
ATOM   4287  O   GLY B 115     112.259  14.593   8.858  1.00141.87           O  
ATOM   4288  N   THR B 116     113.189  16.599   8.422  1.00249.92           N  
ATOM   4289  CA  THR B 116     113.942  16.048   7.336  1.00249.92           C  
ATOM   4290  C   THR B 116     115.127  15.364   7.931  1.00249.92           C  
ATOM   4291  O   THR B 116     115.650  15.785   8.961  1.00249.92           O  
ATOM   4292  CB  THR B 116     114.416  17.074   6.350  1.00249.92           C  
ATOM   4293  CG2 THR B 116     115.363  18.049   7.064  1.00249.92           C  
ATOM   4294  OG1 THR B 116     115.075  16.445   5.260  1.00249.92           O  
ATOM   4295  N   GLY B 117     115.576  14.269   7.286  1.00118.27           N  
ATOM   4296  CA  GLY B 117     116.666  13.502   7.811  1.00118.27           C  
ATOM   4297  C   GLY B 117     117.889  14.355   7.859  1.00118.27           C  
ATOM   4298  O   GLY B 117     118.623  14.344   8.846  1.00118.27           O  
ATOM   4299  N   ASN B 118     118.141  15.123   6.787  1.00204.18           N  
ATOM   4300  CA  ASN B 118     119.308  15.950   6.775  1.00204.18           C  
ATOM   4301  C   ASN B 118     118.988  17.162   7.576  1.00204.18           C  
ATOM   4302  O   ASN B 118     117.849  17.354   8.001  1.00204.18           O  
ATOM   4303  CB  ASN B 118     119.740  16.419   5.375  1.00204.18           C  
ATOM   4304  CG  ASN B 118     118.654  17.328   4.821  1.00204.18           C  
ATOM   4305  ND2 ASN B 118     119.015  18.166   3.815  1.00204.18           N  
ATOM   4306  OD1 ASN B 118     117.510  17.296   5.269  1.00204.18           O  
ATOM   4307  N   GLU B 119     120.007  18.003   7.831  1.00219.66           N  
ATOM   4308  CA  GLU B 119     119.747  19.189   8.582  1.00219.66           C  
ATOM   4309  C   GLU B 119     118.710  19.951   7.827  1.00219.66           C  
ATOM   4310  O   GLU B 119     118.940  20.414   6.709  1.00219.66           O  
ATOM   4311  CB  GLU B 119     121.006  20.058   8.774  1.00219.66           C  
ATOM   4312  CG  GLU B 119     121.719  20.400   7.464  1.00219.66           C  
ATOM   4313  CD  GLU B 119     122.954  21.234   7.784  1.00219.66           C  
ATOM   4314  OE1 GLU B 119     122.785  22.409   8.205  1.00219.66           O  
ATOM   4315  OE2 GLU B 119     124.084  20.705   7.604  1.00219.66           O1-
ATOM   4316  N   THR B 120     117.512  20.066   8.432  1.00134.25           N  
ATOM   4317  CA  THR B 120     116.417  20.750   7.813  1.00134.25           C  
ATOM   4318  C   THR B 120     116.755  22.194   7.727  1.00134.25           C  
ATOM   4319  O   THR B 120     116.439  22.843   6.730  1.00134.25           O  
ATOM   4320  CB  THR B 120     115.125  20.626   8.571  1.00134.25           C  
ATOM   4321  CG2 THR B 120     115.280  21.257   9.964  1.00134.25           C  
ATOM   4322  OG1 THR B 120     114.080  21.267   7.854  1.00134.25           O  
ATOM   4323  N   ASP B 121     117.400  22.715   8.792  1.00254.30           N  
ATOM   4324  CA  ASP B 121     117.770  24.095   8.885  1.00254.30           C  
ATOM   4325  C   ASP B 121     116.579  24.909   8.512  1.00254.30           C  
ATOM   4326  O   ASP B 121     116.668  25.868   7.750  1.00254.30           O  
ATOM   4327  CB  ASP B 121     119.005  24.502   8.047  1.00254.30           C  
ATOM   4328  CG  ASP B 121     118.793  24.236   6.562  1.00254.30           C  
ATOM   4329  OD1 ASP B 121     118.898  23.047   6.158  1.00254.30           O  
ATOM   4330  OD2 ASP B 121     118.565  25.216   5.802  1.00254.30           O1-
ATOM   4331  N   SER B 122     115.411  24.519   9.057  1.00176.92           N  
ATOM   4332  CA  SER B 122     114.198  25.216   8.764  1.00176.92           C  
ATOM   4333  C   SER B 122     113.586  25.585  10.070  1.00176.92           C  
ATOM   4334  O   SER B 122     113.930  25.018  11.105  1.00176.92           O  
ATOM   4335  CB  SER B 122     113.173  24.371   7.989  1.00176.92           C  
ATOM   4336  OG  SER B 122     112.001  25.134   7.745  1.00176.92           O  
ATOM   4337  N   ASP B 123     112.682  26.583  10.054  1.00100.04           N  
ATOM   4338  CA  ASP B 123     112.074  27.015  11.276  1.00100.04           C  
ATOM   4339  C   ASP B 123     111.266  25.895  11.855  1.00100.04           C  
ATOM   4340  O   ASP B 123     111.355  25.623  13.050  1.00100.04           O  
ATOM   4341  CB  ASP B 123     111.148  28.230  11.100  1.00100.04           C  
ATOM   4342  CG  ASP B 123     110.020  27.860  10.152  1.00100.04           C  
ATOM   4343  OD1 ASP B 123     110.312  27.225   9.104  1.00100.04           O  
ATOM   4344  OD2 ASP B 123     108.850  28.206  10.469  1.00100.04           O1-
ATOM   4345  N   GLY B 124     110.464  25.201  11.019  1.00106.69           N  
ATOM   4346  CA  GLY B 124     109.671  24.119  11.533  1.00106.69           C  
ATOM   4347  C   GLY B 124     108.599  23.803  10.535  1.00106.69           C  
ATOM   4348  O   GLY B 124     108.306  24.601   9.648  1.00106.69           O  
ATOM   4349  N   ARG B 125     107.974  22.614  10.682  1.00277.39           N  
ATOM   4350  CA  ARG B 125     106.961  22.185   9.761  1.00277.39           C  
ATOM   4351  C   ARG B 125     105.975  21.365  10.540  1.00277.39           C  
ATOM   4352  O   ARG B 125     105.982  21.376  11.769  1.00277.39           O  
ATOM   4353  CB  ARG B 125     107.510  21.293   8.636  1.00277.39           C  
ATOM   4354  CG  ARG B 125     108.579  21.970   7.772  1.00277.39           C  
ATOM   4355  CD  ARG B 125     108.029  22.785   6.596  1.00277.39           C  
ATOM   4356  NE  ARG B 125     107.938  24.207   7.038  1.00277.39           N  
ATOM   4357  CZ  ARG B 125     108.724  25.162   6.458  1.00277.39           C  
ATOM   4358  NH1 ARG B 125     109.577  24.832   5.444  1.00277.39           N1+
ATOM   4359  NH2 ARG B 125     108.685  26.449   6.911  1.00277.39           N  
ATOM   4360  N   ILE B 126     105.082  20.640   9.830  1.00 58.80           N  
ATOM   4361  CA  ILE B 126     104.094  19.829  10.490  1.00 58.80           C  
ATOM   4362  C   ILE B 126     104.640  18.435  10.533  1.00 58.80           C  
ATOM   4363  O   ILE B 126     104.682  17.732   9.524  1.00 58.80           O  
ATOM   4364  CB  ILE B 126     102.797  19.780   9.741  1.00 58.80           C  
ATOM   4365  CG1 ILE B 126     102.207  21.193   9.619  1.00 58.80           C  
ATOM   4366  CG2 ILE B 126     101.866  18.781  10.447  1.00 58.80           C  
ATOM   4367  CD1 ILE B 126     101.075  21.295   8.598  1.00 58.80           C  
ATOM   4368  N   ASN B 127     105.094  18.025  11.732  1.00 88.63           N  
ATOM   4369  CA  ASN B 127     105.753  16.774  11.981  1.00 88.63           C  
ATOM   4370  C   ASN B 127     104.880  15.557  11.821  1.00 88.63           C  
ATOM   4371  O   ASN B 127     105.217  14.655  11.055  1.00 88.63           O  
ATOM   4372  CB  ASN B 127     106.373  16.735  13.394  1.00 88.63           C  
ATOM   4373  CG  ASN B 127     105.268  16.933  14.427  1.00 88.63           C  
ATOM   4374  ND2 ASN B 127     105.382  16.231  15.587  1.00 88.63           N  
ATOM   4375  OD1 ASN B 127     104.328  17.698  14.214  1.00 88.63           O  
ATOM   4376  N   HIS B 128     103.720  15.490  12.509  1.00154.71           N  
ATOM   4377  CA  HIS B 128     102.984  14.257  12.477  1.00154.71           C  
ATOM   4378  C   HIS B 128     102.527  13.813  11.091  1.00154.71           C  
ATOM   4379  O   HIS B 128     102.979  12.768  10.624  1.00154.71           O  
ATOM   4380  CB  HIS B 128     101.711  14.311  13.332  1.00154.71           C  
ATOM   4381  CG  HIS B 128     100.857  13.096  13.132  1.00154.71           C  
ATOM   4382  CD2 HIS B 128     100.797  11.924  13.820  1.00154.71           C  
ATOM   4383  ND1 HIS B 128      99.939  12.981  12.111  1.00154.71           N  
ATOM   4384  CE1 HIS B 128      99.373  11.754  12.231  1.00154.71           C  
ATOM   4385  NE2 HIS B 128      99.861  11.076  13.254  1.00154.71           N  
ATOM   4386  N   GLY B 129     101.659  14.577  10.366  1.00 48.21           N  
ATOM   4387  CA  GLY B 129     101.146  14.084   9.094  1.00 48.21           C  
ATOM   4388  C   GLY B 129      99.818  14.748   8.764  1.00 48.21           C  
ATOM   4389  O   GLY B 129      99.620  15.923   9.063  1.00 48.21           O  
ATOM   4390  N   ARG B 130      98.887  14.009   8.094  1.00128.57           N  
ATOM   4391  CA  ARG B 130      97.605  14.520   7.641  1.00128.57           C  
ATOM   4392  C   ARG B 130      96.694  14.926   8.765  1.00128.57           C  
ATOM   4393  O   ARG B 130      96.137  16.022   8.731  1.00128.57           O  
ATOM   4394  CB  ARG B 130      96.814  13.525   6.766  1.00128.57           C  
ATOM   4395  CG  ARG B 130      97.394  13.334   5.361  1.00128.57           C  
ATOM   4396  CD  ARG B 130      96.414  12.689   4.375  1.00128.57           C  
ATOM   4397  NE  ARG B 130      95.249  13.612   4.241  1.00128.57           N  
ATOM   4398  CZ  ARG B 130      94.429  13.548   3.150  1.00128.57           C  
ATOM   4399  NH1 ARG B 130      94.684  12.650   2.154  1.00128.57           N1+
ATOM   4400  NH2 ARG B 130      93.355  14.385   3.051  1.00128.57           N  
ATOM   4401  N   ILE B 131      96.514  14.075   9.798  1.00 65.69           N  
ATOM   4402  CA  ILE B 131      95.618  14.419  10.874  1.00 65.69           C  
ATOM   4403  C   ILE B 131      96.345  15.418  11.704  1.00 65.69           C  
ATOM   4404  O   ILE B 131      97.500  15.205  12.066  1.00 65.69           O  
ATOM   4405  CB  ILE B 131      95.276  13.252  11.753  1.00 65.69           C  
ATOM   4406  CG1 ILE B 131      94.484  12.208  10.951  1.00 65.69           C  
ATOM   4407  CG2 ILE B 131      94.546  13.775  13.002  1.00 65.69           C  
ATOM   4408  CD1 ILE B 131      94.331  10.872  11.677  1.00 65.69           C  
ATOM   4409  N   ALA B 132      95.687  16.555  12.000  1.00 51.00           N  
ATOM   4410  CA  ALA B 132      96.342  17.607  12.718  1.00 51.00           C  
ATOM   4411  C   ALA B 132      96.390  17.325  14.190  1.00 51.00           C  
ATOM   4412  O   ALA B 132      95.469  16.752  14.772  1.00 51.00           O  
ATOM   4413  CB  ALA B 132      95.659  18.976  12.538  1.00 51.00           C  
ATOM   4414  N   TYR B 133      97.506  17.747  14.819  1.00 77.14           N  
ATOM   4415  CA  TYR B 133      97.722  17.663  16.234  1.00 77.14           C  
ATOM   4416  C   TYR B 133      98.217  19.020  16.630  1.00 77.14           C  
ATOM   4417  O   TYR B 133      98.847  19.713  15.833  1.00 77.14           O  
ATOM   4418  CB  TYR B 133      98.788  16.629  16.654  1.00 77.14           C  
ATOM   4419  CG  TYR B 133      98.242  15.260  16.411  1.00 77.14           C  
ATOM   4420  CD1 TYR B 133      98.338  14.658  15.176  1.00 77.14           C  
ATOM   4421  CD2 TYR B 133      97.633  14.573  17.436  1.00 77.14           C  
ATOM   4422  CE1 TYR B 133      97.826  13.396  14.970  1.00 77.14           C  
ATOM   4423  CE2 TYR B 133      97.120  13.313  17.239  1.00 77.14           C  
ATOM   4424  CZ  TYR B 133      97.216  12.723  16.003  1.00 77.14           C  
ATOM   4425  OH  TYR B 133      96.688  11.431  15.798  1.00 77.14           O  
ATOM   4426  N   ILE B 134      97.965  19.451  17.878  1.00128.97           N  
ATOM   4427  CA  ILE B 134      98.375  20.777  18.237  1.00128.97           C  
ATOM   4428  C   ILE B 134      99.537  20.656  19.159  1.00128.97           C  
ATOM   4429  O   ILE B 134      99.751  19.607  19.764  1.00128.97           O  
ATOM   4430  CB  ILE B 134      97.347  21.561  18.987  1.00128.97           C  
ATOM   4431  CG1 ILE B 134      97.058  20.916  20.353  1.00128.97           C  
ATOM   4432  CG2 ILE B 134      96.108  21.717  18.089  1.00128.97           C  
ATOM   4433  CD1 ILE B 134      96.409  19.542  20.282  1.00128.97           C  
ATOM   4434  N   SER B 135     100.367  21.718  19.222  1.00 90.95           N  
ATOM   4435  CA  SER B 135     101.484  21.715  20.119  1.00 90.95           C  
ATOM   4436  C   SER B 135     101.512  23.038  20.817  1.00 90.95           C  
ATOM   4437  O   SER B 135     101.472  24.089  20.182  1.00 90.95           O  
ATOM   4438  CB  SER B 135     102.840  21.560  19.409  1.00 90.95           C  
ATOM   4439  OG  SER B 135     103.088  22.692  18.589  1.00 90.95           O  
ATOM   4440  N   SER B 136     101.596  23.019  22.160  1.00 53.39           N  
ATOM   4441  CA  SER B 136     101.636  24.244  22.908  1.00 53.39           C  
ATOM   4442  C   SER B 136     102.960  24.894  22.671  1.00 53.39           C  
ATOM   4443  O   SER B 136     104.005  24.248  22.699  1.00 53.39           O  
ATOM   4444  CB  SER B 136     101.510  24.025  24.426  1.00 53.39           C  
ATOM   4445  OG  SER B 136     101.693  25.251  25.119  1.00 53.39           O  
ATOM   4446  N   LYS B 137     102.923  26.212  22.406  1.00130.72           N  
ATOM   4447  CA  LYS B 137     104.080  27.028  22.178  1.00130.72           C  
ATOM   4448  C   LYS B 137     104.810  27.226  23.473  1.00130.72           C  
ATOM   4449  O   LYS B 137     106.030  27.370  23.498  1.00130.72           O  
ATOM   4450  CB  LYS B 137     103.701  28.420  21.643  1.00130.72           C  
ATOM   4451  CG  LYS B 137     102.873  28.359  20.356  1.00130.72           C  
ATOM   4452  CD  LYS B 137     103.575  27.636  19.204  1.00130.72           C  
ATOM   4453  CE  LYS B 137     102.703  27.464  17.956  1.00130.72           C  
ATOM   4454  NZ  LYS B 137     102.569  28.758  17.251  1.00130.72           N1+
ATOM   4455  N   SER B 138     104.049  27.283  24.582  1.00 74.12           N  
ATOM   4456  CA  SER B 138     104.541  27.606  25.895  1.00 74.12           C  
ATOM   4457  C   SER B 138     105.292  26.491  26.570  1.00 74.12           C  
ATOM   4458  O   SER B 138     105.757  26.683  27.692  1.00 74.12           O  
ATOM   4459  CB  SER B 138     103.420  28.063  26.847  1.00 74.12           C  
ATOM   4460  OG  SER B 138     102.465  27.028  27.028  1.00 74.12           O  
ATOM   4461  N   CYS B 139     105.417  25.290  25.968  1.00106.99           N  
ATOM   4462  CA  CYS B 139     106.079  24.254  26.722  1.00106.99           C  
ATOM   4463  C   CYS B 139     106.567  23.194  25.773  1.00106.99           C  
ATOM   4464  O   CYS B 139     106.315  23.261  24.572  1.00106.99           O  
ATOM   4465  CB  CYS B 139     105.092  23.600  27.710  1.00106.99           C  
ATOM   4466  SG  CYS B 139     105.806  22.348  28.811  1.00106.99           S  
ATOM   4467  N   SER B 140     107.324  22.197  26.292  1.00 44.58           N  
ATOM   4468  CA  SER B 140     107.791  21.113  25.472  1.00 44.58           C  
ATOM   4469  C   SER B 140     108.222  20.001  26.380  1.00 44.58           C  
ATOM   4470  O   SER B 140     108.457  20.215  27.569  1.00 44.58           O  
ATOM   4471  CB  SER B 140     109.010  21.485  24.612  1.00 44.58           C  
ATOM   4472  OG  SER B 140     110.126  21.750  25.448  1.00 44.58           O  
ATOM   4473  N   ASN B 141     108.344  18.773  25.832  1.00 58.27           N  
ATOM   4474  CA  ASN B 141     108.754  17.662  26.639  1.00 58.27           C  
ATOM   4475  C   ASN B 141     110.248  17.730  26.715  1.00 58.27           C  
ATOM   4476  O   ASN B 141     110.934  17.796  25.697  1.00 58.27           O  
ATOM   4477  CB  ASN B 141     108.372  16.294  26.043  1.00 58.27           C  
ATOM   4478  CG  ASN B 141     106.852  16.173  26.016  1.00 58.27           C  
ATOM   4479  ND2 ASN B 141     106.301  15.811  24.826  1.00 58.27           N  
ATOM   4480  OD1 ASN B 141     106.171  16.397  27.017  1.00 58.27           O  
ATOM   4481  N   PRO B 142     110.786  17.707  27.898  1.00 78.28           N  
ATOM   4482  CA  PRO B 142     112.207  17.829  28.044  1.00 78.28           C  
ATOM   4483  C   PRO B 142     112.924  16.689  27.401  1.00 78.28           C  
ATOM   4484  O   PRO B 142     114.109  16.833  27.106  1.00 78.28           O  
ATOM   4485  CB  PRO B 142     112.448  17.981  29.544  1.00 78.28           C  
ATOM   4486  CG  PRO B 142     111.159  18.656  30.050  1.00 78.28           C  
ATOM   4487  CD  PRO B 142     110.070  18.179  29.072  1.00 78.28           C  
ATOM   4488  N   ASP B 143     112.255  15.537  27.214  1.00 95.06           N  
ATOM   4489  CA  ASP B 143     112.939  14.450  26.581  1.00 95.06           C  
ATOM   4490  C   ASP B 143     112.016  13.273  26.468  1.00 95.06           C  
ATOM   4491  O   ASP B 143     110.843  13.345  26.828  1.00 95.06           O  
ATOM   4492  CB  ASP B 143     114.258  14.050  27.278  1.00 95.06           C  
ATOM   4493  CG  ASP B 143     114.010  13.623  28.718  1.00 95.06           C  
ATOM   4494  OD1 ASP B 143     113.021  12.893  28.981  1.00 95.06           O  
ATOM   4495  OD2 ASP B 143     114.819  14.041  29.588  1.00 95.06           O1-
ATOM   4496  N   GLU B 144     112.563  12.131  26.009  1.00109.37           N  
ATOM   4497  CA  GLU B 144     111.817  10.938  25.720  1.00109.37           C  
ATOM   4498  C   GLU B 144     111.075  10.472  26.936  1.00109.37           C  
ATOM   4499  O   GLU B 144     109.995   9.898  26.815  1.00109.37           O  
ATOM   4500  CB  GLU B 144     112.704   9.762  25.260  1.00109.37           C  
ATOM   4501  CG  GLU B 144     113.722   9.290  26.306  1.00109.37           C  
ATOM   4502  CD  GLU B 144     114.515   8.128  25.717  1.00109.37           C  
ATOM   4503  OE1 GLU B 144     113.894   7.067  25.446  1.00109.37           O  
ATOM   4504  OE2 GLU B 144     115.752   8.286  25.529  1.00109.37           O1-
ATOM   4505  N   SER B 145     111.628  10.674  28.143  1.00 67.67           N  
ATOM   4506  CA  SER B 145     110.976  10.188  29.330  1.00 67.67           C  
ATOM   4507  C   SER B 145     109.720  10.971  29.600  1.00 67.67           C  
ATOM   4508  O   SER B 145     109.024  10.702  30.579  1.00 67.67           O  
ATOM   4509  CB  SER B 145     111.854  10.266  30.593  1.00 67.67           C  
ATOM   4510  OG  SER B 145     112.041  11.616  30.982  1.00 67.67           O  
ATOM   4511  N   TYR B 146     109.409  11.974  28.754  1.00 67.09           N  
ATOM   4512  CA  TYR B 146     108.225  12.774  28.938  1.00 67.09           C  
ATOM   4513  C   TYR B 146     107.376  12.626  27.715  1.00 67.09           C  
ATOM   4514  O   TYR B 146     107.827  12.102  26.700  1.00 67.09           O  
ATOM   4515  CB  TYR B 146     108.505  14.283  29.064  1.00 67.09           C  
ATOM   4516  CG  TYR B 146     109.170  14.562  30.367  1.00 67.09           C  
ATOM   4517  CD1 TYR B 146     110.526  14.384  30.534  1.00 67.09           C  
ATOM   4518  CD2 TYR B 146     108.423  15.016  31.429  1.00 67.09           C  
ATOM   4519  CE1 TYR B 146     111.117  14.654  31.748  1.00 67.09           C  
ATOM   4520  CE2 TYR B 146     109.008  15.287  32.643  1.00 67.09           C  
ATOM   4521  CZ  TYR B 146     110.360  15.105  32.804  1.00 67.09           C  
ATOM   4522  OH  TYR B 146     110.964  15.382  34.048  1.00 67.09           O  
ATOM   4523  N   GLY B 147     106.098  13.057  27.812  1.00 36.65           N  
ATOM   4524  CA  GLY B 147     105.169  12.994  26.712  1.00 36.65           C  
ATOM   4525  C   GLY B 147     104.079  13.984  26.994  1.00 36.65           C  
ATOM   4526  O   GLY B 147     104.159  14.747  27.954  1.00 36.65           O  
ATOM   4527  N   CYS B 148     103.041  14.026  26.133  1.00 68.05           N  
ATOM   4528  CA  CYS B 148     101.941  14.930  26.341  1.00 68.05           C  
ATOM   4529  C   CYS B 148     100.764  14.423  25.557  1.00 68.05           C  
ATOM   4530  O   CYS B 148     100.919  13.860  24.473  1.00 68.05           O  
ATOM   4531  CB  CYS B 148     102.241  16.370  25.881  1.00 68.05           C  
ATOM   4532  SG  CYS B 148     102.681  16.473  24.119  1.00 68.05           S  
ATOM   4533  N   LEU B 149      99.544  14.653  26.089  1.00104.79           N  
ATOM   4534  CA  LEU B 149      98.314  14.179  25.511  1.00104.79           C  
ATOM   4535  C   LEU B 149      98.091  14.815  24.177  1.00104.79           C  
ATOM   4536  O   LEU B 149      97.425  14.248  23.313  1.00104.79           O  
ATOM   4537  CB  LEU B 149      97.066  14.440  26.381  1.00104.79           C  
ATOM   4538  CG  LEU B 149      97.048  13.650  27.705  1.00104.79           C  
ATOM   4539  CD1 LEU B 149      98.109  14.166  28.689  1.00104.79           C  
ATOM   4540  CD2 LEU B 149      95.634  13.593  28.307  1.00104.79           C  
ATOM   4541  N   SER B 150      98.627  16.026  23.975  1.00 98.47           N  
ATOM   4542  CA  SER B 150      98.412  16.721  22.741  1.00 98.47           C  
ATOM   4543  C   SER B 150      98.897  15.850  21.622  1.00 98.47           C  
ATOM   4544  O   SER B 150      98.447  15.979  20.483  1.00 98.47           O  
ATOM   4545  CB  SER B 150      99.216  18.024  22.672  1.00 98.47           C  
ATOM   4546  OG  SER B 150      98.917  18.811  23.814  1.00 98.47           O  
ATOM   4547  N   SER B 151      99.873  14.971  21.904  1.00 79.40           N  
ATOM   4548  CA  SER B 151     100.414  14.098  20.898  1.00 79.40           C  
ATOM   4549  C   SER B 151      99.498  12.949  20.571  1.00 79.40           C  
ATOM   4550  O   SER B 151      99.561  12.418  19.461  1.00 79.40           O  
ATOM   4551  CB  SER B 151     101.769  13.492  21.303  1.00 79.40           C  
ATOM   4552  OG  SER B 151     102.756  14.511  21.374  1.00 79.40           O  
ATOM   4553  N   ASN B 152      98.730  12.455  21.565  1.00118.47           N  
ATOM   4554  CA  ASN B 152      97.850  11.320  21.443  1.00118.47           C  
ATOM   4555  C   ASN B 152      96.476  11.653  20.917  1.00118.47           C  
ATOM   4556  O   ASN B 152      95.821  10.793  20.327  1.00118.47           O  
ATOM   4557  CB  ASN B 152      97.701  10.583  22.781  1.00118.47           C  
ATOM   4558  CG  ASN B 152      99.097  10.104  23.169  1.00118.47           C  
ATOM   4559  ND2 ASN B 152     100.050  10.140  22.199  1.00118.47           N  
ATOM   4560  OD1 ASN B 152      99.339   9.721  24.312  1.00118.47           O  
ATOM   4561  N   ILE B 153      95.970  12.884  21.175  1.00118.17           N  
ATOM   4562  CA  ILE B 153      94.619  13.218  20.795  1.00118.17           C  
ATOM   4563  C   ILE B 153      94.649  14.302  19.751  1.00118.17           C  
ATOM   4564  O   ILE B 153      95.251  15.355  19.940  1.00118.17           O  
ATOM   4565  CB  ILE B 153      93.778  13.737  21.939  1.00118.17           C  
ATOM   4566  CG1 ILE B 153      93.666  12.710  23.081  1.00118.17           C  
ATOM   4567  CG2 ILE B 153      92.405  14.121  21.367  1.00118.17           C  
ATOM   4568  CD1 ILE B 153      94.924  12.579  23.937  1.00118.17           C  
ATOM   4569  N   PRO B 154      93.970  14.070  18.656  1.00 89.20           N  
ATOM   4570  CA  PRO B 154      93.934  14.962  17.522  1.00 89.20           C  
ATOM   4571  C   PRO B 154      93.433  16.332  17.880  1.00 89.20           C  
ATOM   4572  O   PRO B 154      92.654  16.467  18.822  1.00 89.20           O  
ATOM   4573  CB  PRO B 154      93.039  14.269  16.494  1.00 89.20           C  
ATOM   4574  CG  PRO B 154      92.096  13.420  17.366  1.00 89.20           C  
ATOM   4575  CD  PRO B 154      92.950  13.040  18.585  1.00 89.20           C  
ATOM   4576  N   ALA B 155      93.846  17.355  17.105  1.00 48.28           N  
ATOM   4577  CA  ALA B 155      93.557  18.738  17.364  1.00 48.28           C  
ATOM   4578  C   ALA B 155      92.079  18.950  17.397  1.00 48.28           C  
ATOM   4579  O   ALA B 155      91.572  19.697  18.233  1.00 48.28           O  
ATOM   4580  CB  ALA B 155      94.138  19.676  16.289  1.00 48.28           C  
ATOM   4581  N   LEU B 156      91.335  18.285  16.500  1.00 52.07           N  
ATOM   4582  CA  LEU B 156      89.921  18.502  16.448  1.00 52.07           C  
ATOM   4583  C   LEU B 156      89.307  18.114  17.762  1.00 52.07           C  
ATOM   4584  O   LEU B 156      88.400  18.786  18.253  1.00 52.07           O  
ATOM   4585  CB  LEU B 156      89.242  17.671  15.346  1.00 52.07           C  
ATOM   4586  CG  LEU B 156      87.721  17.886  15.267  1.00 52.07           C  
ATOM   4587  CD1 LEU B 156      87.388  19.332  14.856  1.00 52.07           C  
ATOM   4588  CD2 LEU B 156      87.060  16.838  14.360  1.00 52.07           C  
ATOM   4589  N   GLU B 157      89.767  16.998  18.362  1.00 70.75           N  
ATOM   4590  CA  GLU B 157      89.216  16.524  19.601  1.00 70.75           C  
ATOM   4591  C   GLU B 157      89.551  17.429  20.752  1.00 70.75           C  
ATOM   4592  O   GLU B 157      88.707  17.682  21.611  1.00 70.75           O  
ATOM   4593  CB  GLU B 157      89.652  15.087  19.928  1.00 70.75           C  
ATOM   4594  CG  GLU B 157      89.006  14.081  18.973  1.00 70.75           C  
ATOM   4595  CD  GLU B 157      89.478  12.679  19.322  1.00 70.75           C  
ATOM   4596  OE1 GLU B 157      89.692  12.397  20.531  1.00 70.75           O  
ATOM   4597  OE2 GLU B 157      89.632  11.867  18.371  1.00 70.75           O1-
ATOM   4598  N   LEU B 158      90.796  17.934  20.823  1.00113.33           N  
ATOM   4599  CA  LEU B 158      91.151  18.811  21.900  1.00113.33           C  
ATOM   4600  C   LEU B 158      90.370  20.075  21.765  1.00113.33           C  
ATOM   4601  O   LEU B 158      89.916  20.644  22.756  1.00113.33           O  
ATOM   4602  CB  LEU B 158      92.640  19.181  21.928  1.00113.33           C  
ATOM   4603  CG  LEU B 158      93.535  18.020  22.384  1.00113.33           C  
ATOM   4604  CD1 LEU B 158      93.482  16.857  21.403  1.00113.33           C  
ATOM   4605  CD2 LEU B 158      94.965  18.488  22.639  1.00113.33           C  
ATOM   4606  N   MET B 159      90.181  20.544  20.520  1.00 50.76           N  
ATOM   4607  CA  MET B 159      89.487  21.781  20.319  1.00 50.76           C  
ATOM   4608  C   MET B 159      88.100  21.631  20.855  1.00 50.76           C  
ATOM   4609  O   MET B 159      87.561  22.556  21.461  1.00 50.76           O  
ATOM   4610  CB  MET B 159      89.371  22.202  18.843  1.00 50.76           C  
ATOM   4611  CG  MET B 159      88.643  23.539  18.678  1.00 50.76           C  
ATOM   4612  SD  MET B 159      88.638  24.244  17.000  1.00 50.76           S  
ATOM   4613  CE  MET B 159      87.457  23.062  16.289  1.00 50.76           C  
ATOM   4614  N   ALA B 160      87.482  20.455  20.650  1.00 22.77           N  
ATOM   4615  CA  ALA B 160      86.144  20.240  21.125  1.00 22.77           C  
ATOM   4616  C   ALA B 160      86.160  20.362  22.615  1.00 22.77           C  
ATOM   4617  O   ALA B 160      85.265  20.962  23.207  1.00 22.77           O  
ATOM   4618  CB  ALA B 160      85.601  18.845  20.772  1.00 22.77           C  
ATOM   4619  N   LEU B 161      87.203  19.806  23.257  1.00 57.92           N  
ATOM   4620  CA  LEU B 161      87.333  19.820  24.686  1.00 57.92           C  
ATOM   4621  C   LEU B 161      87.426  21.238  25.170  1.00 57.92           C  
ATOM   4622  O   LEU B 161      86.814  21.591  26.178  1.00 57.92           O  
ATOM   4623  CB  LEU B 161      88.607  19.081  25.142  1.00 57.92           C  
ATOM   4624  CG  LEU B 161      88.859  19.058  26.664  1.00 57.92           C  
ATOM   4625  CD1 LEU B 161      87.715  18.368  27.419  1.00 57.92           C  
ATOM   4626  CD2 LEU B 161      90.227  18.421  26.978  1.00 57.92           C  
ATOM   4627  N   TYR B 162      88.207  22.093  24.483  1.00142.80           N  
ATOM   4628  CA  TYR B 162      88.372  23.446  24.940  1.00142.80           C  
ATOM   4629  C   TYR B 162      87.091  24.209  24.789  1.00142.80           C  
ATOM   4630  O   TYR B 162      86.701  24.972  25.671  1.00142.80           O  
ATOM   4631  CB  TYR B 162      89.461  24.241  24.192  1.00142.80           C  
ATOM   4632  CG  TYR B 162      90.749  23.492  24.283  1.00142.80           C  
ATOM   4633  CD1 TYR B 162      91.370  23.283  25.494  1.00142.80           C  
ATOM   4634  CD2 TYR B 162      91.318  22.962  23.148  1.00142.80           C  
ATOM   4635  CE1 TYR B 162      92.552  22.577  25.563  1.00142.80           C  
ATOM   4636  CE2 TYR B 162      92.497  22.257  23.210  1.00142.80           C  
ATOM   4637  CZ  TYR B 162      93.117  22.063  24.421  1.00142.80           C  
ATOM   4638  OH  TYR B 162      94.326  21.339  24.486  1.00142.80           O  
ATOM   4639  N   VAL B 163      86.401  24.034  23.648  1.00 43.86           N  
ATOM   4640  CA  VAL B 163      85.195  24.770  23.399  1.00 43.86           C  
ATOM   4641  C   VAL B 163      84.165  24.387  24.418  1.00 43.86           C  
ATOM   4642  O   VAL B 163      83.379  25.223  24.860  1.00 43.86           O  
ATOM   4643  CB  VAL B 163      84.625  24.526  22.033  1.00 43.86           C  
ATOM   4644  CG1 VAL B 163      83.260  25.231  21.941  1.00 43.86           C  
ATOM   4645  CG2 VAL B 163      85.644  25.032  20.996  1.00 43.86           C  
ATOM   4646  N   ALA B 164      84.131  23.098  24.798  1.00 29.84           N  
ATOM   4647  CA  ALA B 164      83.180  22.594  25.750  1.00 29.84           C  
ATOM   4648  C   ALA B 164      83.408  23.229  27.087  1.00 29.84           C  
ATOM   4649  O   ALA B 164      82.459  23.587  27.783  1.00 29.84           O  
ATOM   4650  CB  ALA B 164      83.291  21.072  25.937  1.00 29.84           C  
ATOM   4651  N   ALA B 165      84.681  23.393  27.485  1.00 30.38           N  
ATOM   4652  CA  ALA B 165      84.958  23.981  28.761  1.00 30.38           C  
ATOM   4653  C   ALA B 165      84.370  25.352  28.729  1.00 30.38           C  
ATOM   4654  O   ALA B 165      83.799  25.821  29.713  1.00 30.38           O  
ATOM   4655  CB  ALA B 165      86.464  24.107  29.050  1.00 30.38           C  
ATOM   4656  N   ALA B 166      84.487  26.032  27.577  1.00 51.78           N  
ATOM   4657  CA  ALA B 166      83.988  27.369  27.487  1.00 51.78           C  
ATOM   4658  C   ALA B 166      82.501  27.391  27.711  1.00 51.78           C  
ATOM   4659  O   ALA B 166      81.999  28.168  28.517  1.00 51.78           O  
ATOM   4660  CB  ALA B 166      84.256  28.006  26.113  1.00 51.78           C  
ATOM   4661  N   MET B 167      81.760  26.536  26.990  1.00182.83           N  
ATOM   4662  CA  MET B 167      80.323  26.450  26.992  1.00182.83           C  
ATOM   4663  C   MET B 167      79.683  25.702  28.142  1.00182.83           C  
ATOM   4664  O   MET B 167      78.491  25.870  28.389  1.00182.83           O  
ATOM   4665  CB  MET B 167      79.787  25.947  25.640  1.00182.83           C  
ATOM   4666  CG  MET B 167      80.364  24.609  25.190  1.00182.83           C  
ATOM   4667  SD  MET B 167      80.336  24.350  23.389  1.00182.83           S  
ATOM   4668  CE  MET B 167      78.595  24.795  23.147  1.00182.83           C  
ATOM   4669  N   HIS B 168      80.426  24.854  28.878  1.00113.06           N  
ATOM   4670  CA  HIS B 168      79.813  23.873  29.745  1.00113.06           C  
ATOM   4671  C   HIS B 168      78.815  24.376  30.766  1.00113.06           C  
ATOM   4672  O   HIS B 168      77.861  23.657  31.049  1.00113.06           O  
ATOM   4673  CB  HIS B 168      80.830  22.961  30.468  1.00113.06           C  
ATOM   4674  CG  HIS B 168      81.496  23.542  31.682  1.00113.06           C  
ATOM   4675  CD2 HIS B 168      81.283  23.270  32.999  1.00113.06           C  
ATOM   4676  ND1 HIS B 168      82.513  24.469  31.651  1.00113.06           N  
ATOM   4677  CE1 HIS B 168      82.864  24.709  32.941  1.00113.06           C  
ATOM   4678  NE2 HIS B 168      82.146  24.004  33.794  1.00113.06           N  
ATOM   4679  N   ASP B 169      79.048  25.508  31.455  1.00138.24           N  
ATOM   4680  CA  ASP B 169      78.147  26.085  32.438  1.00138.24           C  
ATOM   4681  C   ASP B 169      77.161  27.107  31.920  1.00138.24           C  
ATOM   4682  O   ASP B 169      76.422  27.686  32.720  1.00138.24           O  
ATOM   4683  CB  ASP B 169      78.874  26.692  33.645  1.00138.24           C  
ATOM   4684  CG  ASP B 169      79.264  25.516  34.523  1.00138.24           C  
ATOM   4685  OD1 ASP B 169      78.421  24.590  34.665  1.00138.24           O  
ATOM   4686  OD2 ASP B 169      80.408  25.518  35.049  1.00138.24           O1-
ATOM   4687  N   TYR B 170      77.208  27.453  30.618  1.00101.23           N  
ATOM   4688  CA  TYR B 170      76.444  28.519  30.009  1.00101.23           C  
ATOM   4689  C   TYR B 170      75.038  28.629  30.546  1.00101.23           C  
ATOM   4690  O   TYR B 170      74.287  27.657  30.591  1.00101.23           O  
ATOM   4691  CB  TYR B 170      76.384  28.367  28.473  1.00101.23           C  
ATOM   4692  CG  TYR B 170      75.736  29.552  27.836  1.00101.23           C  
ATOM   4693  CD1 TYR B 170      76.469  30.676  27.529  1.00101.23           C  
ATOM   4694  CD2 TYR B 170      74.395  29.534  27.529  1.00101.23           C  
ATOM   4695  CE1 TYR B 170      75.875  31.765  26.933  1.00101.23           C  
ATOM   4696  CE2 TYR B 170      73.797  30.619  26.933  1.00101.23           C  
ATOM   4697  CZ  TYR B 170      74.536  31.739  26.633  1.00101.23           C  
ATOM   4698  OH  TYR B 170      73.922  32.854  26.020  1.00101.23           O  
ATOM   4699  N   ASP B 171      74.651  29.871  30.933  1.00 71.07           N  
ATOM   4700  CA  ASP B 171      73.337  30.221  31.419  1.00 71.07           C  
ATOM   4701  C   ASP B 171      72.958  29.400  32.617  1.00 71.07           C  
ATOM   4702  O   ASP B 171      71.809  28.976  32.752  1.00 71.07           O  
ATOM   4703  CB  ASP B 171      72.260  30.032  30.335  1.00 71.07           C  
ATOM   4704  CG  ASP B 171      70.973  30.703  30.785  1.00 71.07           C  
ATOM   4705  OD1 ASP B 171      70.989  31.364  31.857  1.00 71.07           O  
ATOM   4706  OD2 ASP B 171      69.956  30.566  30.055  1.00 71.07           O1-
ATOM   4707  N   HIS B 172      73.914  29.177  33.538  1.00111.26           N  
ATOM   4708  CA  HIS B 172      73.679  28.401  34.725  1.00111.26           C  
ATOM   4709  C   HIS B 172      72.894  29.227  35.691  1.00111.26           C  
ATOM   4710  O   HIS B 172      73.270  30.355  36.007  1.00111.26           O  
ATOM   4711  CB  HIS B 172      75.026  28.014  35.372  1.00111.26           C  
ATOM   4712  CG  HIS B 172      74.978  27.022  36.492  1.00111.26           C  
ATOM   4713  CD2 HIS B 172      75.108  25.668  36.466  1.00111.26           C  
ATOM   4714  ND1 HIS B 172      74.815  27.359  37.816  1.00111.26           N  
ATOM   4715  CE1 HIS B 172      74.853  26.202  38.521  1.00111.26           C  
ATOM   4716  NE2 HIS B 172      75.029  25.149  37.746  1.00111.26           N  
ATOM   4717  N   PRO B 173      71.781  28.713  36.146  1.00261.84           N  
ATOM   4718  CA  PRO B 173      71.051  29.353  37.193  1.00261.84           C  
ATOM   4719  C   PRO B 173      71.781  28.843  38.377  1.00261.84           C  
ATOM   4720  O   PRO B 173      72.254  27.723  38.384  1.00261.84           O  
ATOM   4721  CB  PRO B 173      69.618  28.835  37.101  1.00261.84           C  
ATOM   4722  CG  PRO B 173      69.749  27.524  36.306  1.00261.84           C  
ATOM   4723  CD  PRO B 173      70.966  27.773  35.398  1.00261.84           C  
ATOM   4724  N   GLY B 174      71.840  29.581  39.448  1.00179.43           N  
ATOM   4725  CA  GLY B 174      72.581  29.153  40.591  1.00179.43           C  
ATOM   4726  C   GLY B 174      72.055  27.855  41.192  1.00179.43           C  
ATOM   4727  O   GLY B 174      72.516  27.463  42.264  1.00179.43           O  
ATOM   4728  N   ARG B 175      70.964  27.250  40.665  1.00268.47           N  
ATOM   4729  CA  ARG B 175      70.405  26.061  41.288  1.00268.47           C  
ATOM   4730  C   ARG B 175      70.905  24.724  40.779  1.00268.47           C  
ATOM   4731  O   ARG B 175      71.512  24.615  39.716  1.00268.47           O  
ATOM   4732  CB  ARG B 175      68.875  25.977  41.192  1.00268.47           C  
ATOM   4733  CG  ARG B 175      68.189  26.970  42.113  1.00268.47           C  
ATOM   4734  CD  ARG B 175      68.502  28.408  41.722  1.00268.47           C  
ATOM   4735  NE  ARG B 175      68.040  29.276  42.828  1.00268.47           N  
ATOM   4736  CZ  ARG B 175      68.651  30.473  43.045  1.00268.47           C  
ATOM   4737  NH1 ARG B 175      69.712  30.855  42.277  1.00268.47           N1+
ATOM   4738  NH2 ARG B 175      68.199  31.288  44.041  1.00268.47           N  
ATOM   4739  N   THR B 176      70.624  23.647  41.571  1.00132.80           N  
ATOM   4740  CA  THR B 176      71.025  22.284  41.291  1.00132.80           C  
ATOM   4741  C   THR B 176      69.981  21.632  40.423  1.00132.80           C  
ATOM   4742  O   THR B 176      68.884  22.164  40.256  1.00132.80           O  
ATOM   4743  CB  THR B 176      71.066  21.460  42.545  1.00132.80           C  
ATOM   4744  CG2 THR B 176      71.736  20.117  42.245  1.00132.80           C  
ATOM   4745  OG1 THR B 176      71.823  22.122  43.540  1.00132.80           O  
ATOM   4746  N   ASN B 177      70.307  20.454  39.834  1.00 50.36           N  
ATOM   4747  CA  ASN B 177      69.359  19.734  39.034  1.00 50.36           C  
ATOM   4748  C   ASN B 177      68.271  19.270  39.951  1.00 50.36           C  
ATOM   4749  O   ASN B 177      67.089  19.332  39.617  1.00 50.36           O  
ATOM   4750  CB  ASN B 177      69.949  18.489  38.347  1.00 50.36           C  
ATOM   4751  CG  ASN B 177      70.845  18.947  37.203  1.00 50.36           C  
ATOM   4752  ND2 ASN B 177      71.855  18.108  36.845  1.00 50.36           N  
ATOM   4753  OD1 ASN B 177      70.646  20.019  36.633  1.00 50.36           O  
ATOM   4754  N   ALA B 178      68.650  18.821  41.161  1.00 40.02           N  
ATOM   4755  CA  ALA B 178      67.707  18.278  42.098  1.00 40.02           C  
ATOM   4756  C   ALA B 178      66.693  19.328  42.430  1.00 40.02           C  
ATOM   4757  O   ALA B 178      65.499  19.044  42.521  1.00 40.02           O  
ATOM   4758  CB  ALA B 178      68.371  17.852  43.418  1.00 40.02           C  
ATOM   4759  N   PHE B 179      67.150  20.576  42.619  1.00 74.30           N  
ATOM   4760  CA  PHE B 179      66.293  21.688  42.907  1.00 74.30           C  
ATOM   4761  C   PHE B 179      65.330  21.874  41.782  1.00 74.30           C  
ATOM   4762  O   PHE B 179      64.133  22.065  41.997  1.00 74.30           O  
ATOM   4763  CB  PHE B 179      67.112  22.987  43.049  1.00 74.30           C  
ATOM   4764  CG  PHE B 179      66.197  24.163  43.108  1.00 74.30           C  
ATOM   4765  CD1 PHE B 179      65.589  24.534  44.283  1.00 74.30           C  
ATOM   4766  CD2 PHE B 179      65.962  24.910  41.976  1.00 74.30           C  
ATOM   4767  CE1 PHE B 179      64.749  25.621  44.327  1.00 74.30           C  
ATOM   4768  CE2 PHE B 179      65.123  25.999  42.012  1.00 74.30           C  
ATOM   4769  CZ  PHE B 179      64.515  26.358  43.190  1.00 74.30           C  
ATOM   4770  N   LEU B 180      65.835  21.814  40.539  1.00 52.33           N  
ATOM   4771  CA  LEU B 180      65.031  22.044  39.368  1.00 52.33           C  
ATOM   4772  C   LEU B 180      63.962  21.004  39.297  1.00 52.33           C  
ATOM   4773  O   LEU B 180      62.796  21.312  39.070  1.00 52.33           O  
ATOM   4774  CB  LEU B 180      65.852  21.928  38.074  1.00 52.33           C  
ATOM   4775  CG  LEU B 180      66.985  22.966  37.980  1.00 52.33           C  
ATOM   4776  CD1 LEU B 180      67.776  22.813  36.671  1.00 52.33           C  
ATOM   4777  CD2 LEU B 180      66.456  24.396  38.192  1.00 52.33           C  
ATOM   4778  N   VAL B 181      64.339  19.731  39.506  1.00 34.78           N  
ATOM   4779  CA  VAL B 181      63.388  18.664  39.414  1.00 34.78           C  
ATOM   4780  C   VAL B 181      62.334  18.831  40.471  1.00 34.78           C  
ATOM   4781  O   VAL B 181      61.148  18.650  40.198  1.00 34.78           O  
ATOM   4782  CB  VAL B 181      64.011  17.314  39.620  1.00 34.78           C  
ATOM   4783  CG1 VAL B 181      62.885  16.269  39.684  1.00 34.78           C  
ATOM   4784  CG2 VAL B 181      65.032  17.066  38.496  1.00 34.78           C  
ATOM   4785  N   ALA B 182      62.738  19.174  41.713  1.00 42.53           N  
ATOM   4786  CA  ALA B 182      61.805  19.263  42.805  1.00 42.53           C  
ATOM   4787  C   ALA B 182      60.805  20.360  42.589  1.00 42.53           C  
ATOM   4788  O   ALA B 182      59.607  20.166  42.791  1.00 42.53           O  
ATOM   4789  CB  ALA B 182      62.501  19.541  44.148  1.00 42.53           C  
ATOM   4790  N   THR B 183      61.278  21.544  42.165  1.00 72.43           N  
ATOM   4791  CA  THR B 183      60.451  22.686  41.879  1.00 72.43           C  
ATOM   4792  C   THR B 183      59.640  22.382  40.658  1.00 72.43           C  
ATOM   4793  O   THR B 183      58.650  23.051  40.371  1.00 72.43           O  
ATOM   4794  CB  THR B 183      61.242  23.943  41.643  1.00 72.43           C  
ATOM   4795  CG2 THR B 183      62.002  24.294  42.932  1.00 72.43           C  
ATOM   4796  OG1 THR B 183      62.150  23.765  40.566  1.00 72.43           O  
ATOM   4797  N   ASN B 184      60.060  21.368  39.881  1.00 63.71           N  
ATOM   4798  CA  ASN B 184      59.371  21.011  38.672  1.00 63.71           C  
ATOM   4799  C   ASN B 184      59.465  22.145  37.708  1.00 63.71           C  
ATOM   4800  O   ASN B 184      58.503  22.468  37.014  1.00 63.71           O  
ATOM   4801  CB  ASN B 184      57.881  20.668  38.867  1.00 63.71           C  
ATOM   4802  CG  ASN B 184      57.759  19.252  39.421  1.00 63.71           C  
ATOM   4803  ND2 ASN B 184      56.894  19.078  40.456  1.00 63.71           N  
ATOM   4804  OD1 ASN B 184      58.408  18.323  38.942  1.00 63.71           O  
ATOM   4805  N   ALA B 185      60.659  22.763  37.629  1.00 34.62           N  
ATOM   4806  CA  ALA B 185      60.872  23.848  36.720  1.00 34.62           C  
ATOM   4807  C   ALA B 185      60.667  23.325  35.336  1.00 34.62           C  
ATOM   4808  O   ALA B 185      60.917  22.157  35.041  1.00 34.62           O  
ATOM   4809  CB  ALA B 185      62.289  24.439  36.799  1.00 34.62           C  
ATOM   4810  N   PRO B 186      60.190  24.184  34.483  1.00 64.07           N  
ATOM   4811  CA  PRO B 186      59.894  23.835  33.123  1.00 64.07           C  
ATOM   4812  C   PRO B 186      61.054  23.176  32.435  1.00 64.07           C  
ATOM   4813  O   PRO B 186      60.820  22.255  31.653  1.00 64.07           O  
ATOM   4814  CB  PRO B 186      59.466  25.143  32.457  1.00 64.07           C  
ATOM   4815  CG  PRO B 186      60.183  26.228  33.283  1.00 64.07           C  
ATOM   4816  CD  PRO B 186      60.266  25.620  34.694  1.00 64.07           C  
ATOM   4817  N   GLN B 187      62.304  23.609  32.685  1.00117.61           N  
ATOM   4818  CA  GLN B 187      63.405  22.981  32.011  1.00117.61           C  
ATOM   4819  C   GLN B 187      63.536  21.572  32.495  1.00117.61           C  
ATOM   4820  O   GLN B 187      63.985  20.695  31.756  1.00117.61           O  
ATOM   4821  CB  GLN B 187      64.757  23.721  32.116  1.00117.61           C  
ATOM   4822  CG  GLN B 187      65.377  23.870  33.505  1.00117.61           C  
ATOM   4823  CD  GLN B 187      66.727  24.552  33.280  1.00117.61           C  
ATOM   4824  NE2 GLN B 187      67.243  24.459  32.025  1.00117.61           N  
ATOM   4825  OE1 GLN B 187      67.309  25.147  34.184  1.00117.61           O  
ATOM   4826  N   ALA B 188      63.178  21.314  33.766  1.00 28.46           N  
ATOM   4827  CA  ALA B 188      63.265  19.979  34.282  1.00 28.46           C  
ATOM   4828  C   ALA B 188      62.328  19.105  33.504  1.00 28.46           C  
ATOM   4829  O   ALA B 188      62.680  17.991  33.119  1.00 28.46           O  
ATOM   4830  CB  ALA B 188      62.855  19.886  35.762  1.00 28.46           C  
ATOM   4831  N   VAL B 189      61.103  19.601  33.248  1.00 30.49           N  
ATOM   4832  CA  VAL B 189      60.095  18.861  32.541  1.00 30.49           C  
ATOM   4833  C   VAL B 189      60.513  18.661  31.118  1.00 30.49           C  
ATOM   4834  O   VAL B 189      60.272  17.605  30.534  1.00 30.49           O  
ATOM   4835  CB  VAL B 189      58.765  19.555  32.531  1.00 30.49           C  
ATOM   4836  CG1 VAL B 189      57.801  18.758  31.637  1.00 30.49           C  
ATOM   4837  CG2 VAL B 189      58.282  19.702  33.985  1.00 30.49           C  
ATOM   4838  N   LEU B 190      61.145  19.686  30.517  1.00114.68           N  
ATOM   4839  CA  LEU B 190      61.511  19.607  29.131  1.00114.68           C  
ATOM   4840  C   LEU B 190      62.498  18.492  28.951  1.00114.68           C  
ATOM   4841  O   LEU B 190      62.410  17.702  28.014  1.00114.68           O  
ATOM   4842  CB  LEU B 190      62.145  20.924  28.628  1.00114.68           C  
ATOM   4843  CG  LEU B 190      62.502  20.978  27.125  1.00114.68           C  
ATOM   4844  CD1 LEU B 190      63.685  20.065  26.764  1.00114.68           C  
ATOM   4845  CD2 LEU B 190      61.264  20.727  26.250  1.00114.68           C  
ATOM   4846  N   TYR B 191      63.485  18.431  29.852  1.00183.70           N  
ATOM   4847  CA  TYR B 191      64.556  17.482  29.856  1.00183.70           C  
ATOM   4848  C   TYR B 191      64.146  16.132  30.318  1.00183.70           C  
ATOM   4849  O   TYR B 191      64.875  15.168  30.091  1.00183.70           O  
ATOM   4850  CB  TYR B 191      65.820  17.973  30.572  1.00183.70           C  
ATOM   4851  CG  TYR B 191      66.334  18.995  29.618  1.00183.70           C  
ATOM   4852  CD1 TYR B 191      67.073  18.594  28.530  1.00183.70           C  
ATOM   4853  CD2 TYR B 191      66.048  20.331  29.767  1.00183.70           C  
ATOM   4854  CE1 TYR B 191      67.546  19.512  27.625  1.00183.70           C  
ATOM   4855  CE2 TYR B 191      66.521  21.256  28.864  1.00183.70           C  
ATOM   4856  CZ  TYR B 191      67.275  20.848  27.789  1.00183.70           C  
ATOM   4857  OH  TYR B 191      67.764  21.789  26.856  1.00183.70           O  
ATOM   4858  N   ASN B 192      63.020  16.039  31.047  1.00117.35           N  
ATOM   4859  CA  ASN B 192      62.572  14.774  31.538  1.00117.35           C  
ATOM   4860  C   ASN B 192      63.465  14.366  32.671  1.00117.35           C  
ATOM   4861  O   ASN B 192      63.730  13.188  32.901  1.00117.35           O  
ATOM   4862  CB  ASN B 192      62.596  13.707  30.435  1.00117.35           C  
ATOM   4863  CG  ASN B 192      61.563  12.660  30.765  1.00117.35           C  
ATOM   4864  ND2 ASN B 192      61.352  11.719  29.809  1.00117.35           N  
ATOM   4865  OD1 ASN B 192      60.952  12.683  31.831  1.00117.35           O  
ATOM   4866  N   ASP B 193      63.938  15.388  33.415  1.00 69.15           N  
ATOM   4867  CA  ASP B 193      64.691  15.266  34.631  1.00 69.15           C  
ATOM   4868  C   ASP B 193      66.022  14.624  34.418  1.00 69.15           C  
ATOM   4869  O   ASP B 193      66.642  14.189  35.386  1.00 69.15           O  
ATOM   4870  CB  ASP B 193      63.955  14.424  35.687  1.00 69.15           C  
ATOM   4871  CG  ASP B 193      62.699  15.173  36.104  1.00 69.15           C  
ATOM   4872  OD1 ASP B 193      62.644  16.412  35.876  1.00 69.15           O  
ATOM   4873  OD2 ASP B 193      61.777  14.516  36.656  1.00 69.15           O1-
ATOM   4874  N   ARG B 194      66.544  14.582  33.178  1.00105.07           N  
ATOM   4875  CA  ARG B 194      67.827  13.948  33.054  1.00105.07           C  
ATOM   4876  C   ARG B 194      68.847  14.963  32.635  1.00105.07           C  
ATOM   4877  O   ARG B 194      68.711  15.587  31.583  1.00105.07           O  
ATOM   4878  CB  ARG B 194      67.826  12.769  32.066  1.00105.07           C  
ATOM   4879  CG  ARG B 194      67.107  11.552  32.660  1.00105.07           C  
ATOM   4880  CD  ARG B 194      66.773  10.435  31.672  1.00105.07           C  
ATOM   4881  NE  ARG B 194      66.194   9.313  32.466  1.00105.07           N  
ATOM   4882  CZ  ARG B 194      64.884   9.346  32.853  1.00105.07           C  
ATOM   4883  NH1 ARG B 194      64.112  10.433  32.562  1.00105.07           N1+
ATOM   4884  NH2 ARG B 194      64.350   8.298  33.546  1.00105.07           N  
ATOM   4885  N   SER B 195      69.876  15.155  33.498  1.00116.90           N  
ATOM   4886  CA  SER B 195      70.970  16.073  33.311  1.00116.90           C  
ATOM   4887  C   SER B 195      70.421  17.351  32.760  1.00116.90           C  
ATOM   4888  O   SER B 195      70.860  17.844  31.722  1.00116.90           O  
ATOM   4889  CB  SER B 195      72.145  15.531  32.469  1.00116.90           C  
ATOM   4890  OG  SER B 195      71.742  15.219  31.148  1.00116.90           O  
ATOM   4891  N   VAL B 196      69.442  17.928  33.486  1.00 56.26           N  
ATOM   4892  CA  VAL B 196      68.702  19.072  33.035  1.00 56.26           C  
ATOM   4893  C   VAL B 196      69.628  20.202  32.699  1.00 56.26           C  
ATOM   4894  O   VAL B 196      69.622  20.696  31.574  1.00 56.26           O  
ATOM   4895  CB  VAL B 196      67.772  19.593  34.094  1.00 56.26           C  
ATOM   4896  CG1 VAL B 196      67.075  20.861  33.568  1.00 56.26           C  
ATOM   4897  CG2 VAL B 196      66.803  18.470  34.493  1.00 56.26           C  
ATOM   4898  N   LEU B 197      70.474  20.612  33.658  1.00 62.84           N  
ATOM   4899  CA  LEU B 197      71.313  21.762  33.460  1.00 62.84           C  
ATOM   4900  C   LEU B 197      72.285  21.537  32.348  1.00 62.84           C  
ATOM   4901  O   LEU B 197      72.468  22.410  31.499  1.00 62.84           O  
ATOM   4902  CB  LEU B 197      72.128  22.130  34.713  1.00 62.84           C  
ATOM   4903  CG  LEU B 197      71.295  22.755  35.850  1.00 62.84           C  
ATOM   4904  CD1 LEU B 197      72.166  23.099  37.073  1.00 62.84           C  
ATOM   4905  CD2 LEU B 197      70.513  23.976  35.341  1.00 62.84           C  
ATOM   4906  N   GLU B 198      72.929  20.356  32.320  1.00 77.22           N  
ATOM   4907  CA  GLU B 198      73.944  20.096  31.340  1.00 77.22           C  
ATOM   4908  C   GLU B 198      73.350  20.092  29.967  1.00 77.22           C  
ATOM   4909  O   GLU B 198      73.947  20.623  29.031  1.00 77.22           O  
ATOM   4910  CB  GLU B 198      74.636  18.740  31.552  1.00 77.22           C  
ATOM   4911  CG  GLU B 198      75.521  18.702  32.800  1.00 77.22           C  
ATOM   4912  CD  GLU B 198      74.624  18.725  34.030  1.00 77.22           C  
ATOM   4913  OE1 GLU B 198      73.482  18.199  33.941  1.00 77.22           O  
ATOM   4914  OE2 GLU B 198      75.069  19.271  35.075  1.00 77.22           O1-
ATOM   4915  N   ASN B 199      72.156  19.491  29.803  1.00 47.83           N  
ATOM   4916  CA  ASN B 199      71.566  19.430  28.497  1.00 47.83           C  
ATOM   4917  C   ASN B 199      71.305  20.836  28.048  1.00 47.83           C  
ATOM   4918  O   ASN B 199      71.528  21.183  26.889  1.00 47.83           O  
ATOM   4919  CB  ASN B 199      70.233  18.656  28.480  1.00 47.83           C  
ATOM   4920  CG  ASN B 199      70.512  17.178  28.743  1.00 47.83           C  
ATOM   4921  ND2 ASN B 199      69.463  16.324  28.593  1.00 47.83           N  
ATOM   4922  OD1 ASN B 199      71.634  16.789  29.064  1.00 47.83           O  
ATOM   4923  N   HIS B 200      70.832  21.686  28.978  1.00 58.33           N  
ATOM   4924  CA  HIS B 200      70.515  23.065  28.714  1.00 58.33           C  
ATOM   4925  C   HIS B 200      71.745  23.831  28.327  1.00 58.33           C  
ATOM   4926  O   HIS B 200      71.711  24.649  27.408  1.00 58.33           O  
ATOM   4927  CB  HIS B 200      69.916  23.759  29.951  1.00 58.33           C  
ATOM   4928  CG  HIS B 200      69.610  25.207  29.728  1.00 58.33           C  
ATOM   4929  CD2 HIS B 200      70.302  26.312  30.118  1.00 58.33           C  
ATOM   4930  ND1 HIS B 200      68.510  25.674  29.045  1.00 58.33           N  
ATOM   4931  CE1 HIS B 200      68.591  27.028  29.054  1.00 58.33           C  
ATOM   4932  NE2 HIS B 200      69.663  27.462  29.694  1.00 58.33           N  
ATOM   4933  N   HIS B 201      72.875  23.592  29.016  1.00 52.79           N  
ATOM   4934  CA  HIS B 201      74.052  24.361  28.725  1.00 52.79           C  
ATOM   4935  C   HIS B 201      74.442  24.112  27.300  1.00 52.79           C  
ATOM   4936  O   HIS B 201      74.760  25.042  26.560  1.00 52.79           O  
ATOM   4937  CB  HIS B 201      75.268  23.965  29.584  1.00 52.79           C  
ATOM   4938  CG  HIS B 201      75.040  24.092  31.062  1.00 52.79           C
[truncated: 144,836 more chars]
