# Supplementary material for: Structural Descriptors for Subunit Interface Regions in Homodimers: Effect of Lipid Membrane and Secondary Structure Type
Source: J Chem Inf Model. 2025 Mar 27;65(7):3117–26. doi: 10.1021/acs.jcim.4c01233 (PMC12004529; doi:10.1021/acs.jcim.4c01233)
Supplement: Supplementary file 3 — ci4c01233_si_003.tar [file ci4c01233_si_003.tar › database/alpha/1p9b_cytop.pdb]

ATOM      1  N   GLY A   1      39.462  58.439  30.174  1.00 44.22           N  
ATOM      2  CA  GLY A   1      38.634  59.441  30.901  1.00 43.31           C  
ATOM      3  C   GLY A   1      39.364  60.083  32.067  1.00 42.74           C  
ATOM      4  O   GLY A   1      38.736  60.546  33.019  1.00 43.40           O  
ATOM      5  N   ASN A   2      40.692  60.112  31.996  1.00 42.35           N  
ATOM      6  CA  ASN A   2      41.507  60.703  33.055  1.00 40.21           C  
ATOM      7  C   ASN A   2      41.692  62.201  32.824  1.00 38.48           C  
ATOM      8  O   ASN A   2      41.847  62.975  33.772  1.00 39.10           O  
ATOM      9  CB  ASN A   2      42.867  60.013  33.111  1.00 40.64           C  
ATOM     10  N   VAL A   3      41.693  62.594  31.555  1.00 36.31           N  
ATOM     11  CA  VAL A   3      41.847  63.992  31.169  1.00 32.46           C  
ATOM     12  C   VAL A   3      40.696  64.315  30.226  1.00 29.84           C  
ATOM     13  O   VAL A   3      40.721  63.944  29.054  1.00 29.54           O  
ATOM     14  CB  VAL A   3      43.184  64.231  30.439  1.00 32.86           C  
ATOM     15  CG1 VAL A   3      43.322  65.701  30.084  1.00 31.92           C  
ATOM     16  CG2 VAL A   3      44.345  63.780  31.321  1.00 33.65           C  
ATOM     17  N   VAL A   4      39.691  65.009  30.750  1.00 26.42           N  
ATOM     18  CA  VAL A   4      38.500  65.352  29.984  1.00 24.84           C  
ATOM     19  C   VAL A   4      38.327  66.852  29.765  1.00 23.15           C  
ATOM     20  O   VAL A   4      38.477  67.645  30.694  1.00 23.30           O  
ATOM     21  CB  VAL A   4      37.236  64.832  30.702  1.00 24.16           C  
ATOM     22  CG1 VAL A   4      36.014  65.015  29.823  1.00 24.89           C  
ATOM     23  CG2 VAL A   4      37.425  63.373  31.096  1.00 26.60           C  
ATOM     24  N   ALA A   5      37.995  67.226  28.533  1.00 21.35           N  
ATOM     25  CA  ALA A   5      37.772  68.622  28.184  1.00 20.32           C  
ATOM     26  C   ALA A   5      36.285  68.846  27.931  1.00 19.31           C  
ATOM     27  O   ALA A   5      35.659  68.102  27.179  1.00 20.77           O  
ATOM     28  CB  ALA A   5      38.567  68.989  26.931  1.00 19.30           C  
ATOM     29  N   ILE A   6      35.723  69.867  28.564  1.00 18.35           N  
ATOM     30  CA  ILE A   6      34.315  70.196  28.378  1.00 19.09           C  
ATOM     31  C   ILE A   6      34.265  71.471  27.540  1.00 18.72           C  
ATOM     32  O   ILE A   6      34.646  72.545  28.008  1.00 18.63           O  
ATOM     33  CB  ILE A   6      33.618  70.400  29.736  1.00 21.63           C  
ATOM     34  CG1 ILE A   6      33.624  69.070  30.504  1.00 23.10           C  
ATOM     35  CG2 ILE A   6      32.197  70.903  29.533  1.00 20.09           C  
ATOM     36  CD1 ILE A   6      32.910  69.109  31.828  1.00 25.19           C  
ATOM     37  N   LEU A   7      33.803  71.336  26.297  1.00 18.51           N  
ATOM     38  CA  LEU A   7      33.743  72.459  25.366  1.00 17.76           C  
ATOM     39  C   LEU A   7      32.355  72.762  24.809  1.00 17.10           C  
ATOM     40  O   LEU A   7      31.695  71.888  24.242  1.00 18.03           O  
ATOM     41  CB  LEU A   7      34.695  72.192  24.196  1.00 17.87           C  
ATOM     42  CG  LEU A   7      36.141  71.835  24.554  1.00 18.88           C  
ATOM     43  CD1 LEU A   7      36.930  71.574  23.275  1.00 17.37           C  
ATOM     44  CD2 LEU A   7      36.773  72.973  25.357  1.00 17.75           C  
ATOM     45  N   GLY A   8      31.920  74.010  24.962  1.00 16.85           N  
ATOM     46  CA  GLY A   8      30.627  74.414  24.442  1.00 16.55           C  
ATOM     47  C   GLY A   8      30.713  74.374  22.932  1.00 15.90           C  
ATOM     48  O   GLY A   8      31.705  74.820  22.360  1.00 15.95           O  
ATOM     49  N   ALA A   9      29.683  73.847  22.279  1.00 16.58           N  
ATOM     50  CA  ALA A   9      29.681  73.730  20.826  1.00 16.95           C  
ATOM     51  C   ALA A   9      28.892  74.815  20.101  1.00 16.75           C  
ATOM     52  O   ALA A   9      28.813  74.803  18.875  1.00 17.75           O  
ATOM     53  CB  ALA A   9      29.145  72.352  20.428  1.00 17.53           C  
ATOM     54  N   GLN A  10      28.326  75.763  20.844  1.00 16.87           N  
ATOM     55  CA  GLN A  10      27.525  76.814  20.221  1.00 15.12           C  
ATOM     56  C   GLN A  10      28.021  78.236  20.551  1.00 15.95           C  
ATOM     57  O   GLN A  10      29.184  78.567  20.290  1.00 16.72           O  
ATOM     58  CB  GLN A  10      26.060  76.592  20.631  1.00 14.63           C  
ATOM     59  CG  GLN A  10      25.590  75.160  20.268  1.00 15.12           C  
ATOM     60  CD  GLN A  10      24.384  74.660  21.063  1.00 13.92           C  
ATOM     61  NE2 GLN A  10      23.423  74.070  20.363  1.00 14.58           N  
ATOM     62  OE1 GLN A  10      24.333  74.779  22.293  1.00 15.84           O  
ATOM     63  N   TRP A  11      27.154  79.081  21.100  1.00 15.58           N  
ATOM     64  CA  TRP A  11      27.557  80.446  21.453  1.00 15.29           C  
ATOM     65  C   TRP A  11      27.562  80.660  22.968  1.00 15.73           C  
ATOM     66  O   TRP A  11      27.126  81.709  23.467  1.00 14.71           O  
ATOM     67  CB  TRP A  11      26.626  81.472  20.802  1.00 15.22           C  
ATOM     68  CG  TRP A  11      26.826  81.668  19.320  1.00 14.57           C  
ATOM     69  CD1 TRP A  11      27.939  82.169  18.694  1.00 14.72           C  
ATOM     70  CD2 TRP A  11      25.858  81.434  18.289  1.00 14.39           C  
ATOM     71  CE2 TRP A  11      26.447  81.820  17.063  1.00 14.75           C  
ATOM     72  CE3 TRP A  11      24.544  80.938  18.283  1.00 15.27           C  
ATOM     73  NE1 TRP A  11      27.716  82.265  17.336  1.00 14.91           N  
ATOM     74  CZ2 TRP A  11      25.766  81.726  15.839  1.00 15.65           C  
ATOM     75  CZ3 TRP A  11      23.866  80.846  17.065  1.00 13.90           C  
ATOM     76  CH2 TRP A  11      24.480  81.239  15.862  1.00 15.26           C  
ATOM     77  N   GLY A  12      28.045  79.652  23.688  1.00 14.34           N  
ATOM     78  CA  GLY A  12      28.124  79.723  25.136  1.00 15.78           C  
ATOM     79  C   GLY A  12      26.840  79.408  25.883  1.00 16.30           C  
ATOM     80  O   GLY A  12      25.790  79.169  25.282  1.00 16.06           O  
ATOM     81  N   ASP A  13      26.937  79.398  27.209  1.00 16.65           N  
ATOM     82  CA  ASP A  13      25.790  79.143  28.075  1.00 17.70           C  
ATOM     83  C   ASP A  13      25.081  77.827  27.773  1.00 17.20           C  
ATOM     84  O   ASP A  13      23.859  77.720  27.913  1.00 17.23           O  
ATOM     85  CB  ASP A  13      24.796  80.305  27.964  1.00 17.63           C  
ATOM     86  CG  ASP A  13      25.486  81.659  28.015  1.00 19.38           C  
ATOM     87  OD1 ASP A  13      26.484  81.776  28.747  1.00 18.23           O  
ATOM     88  OD2 ASP A  13      25.041  82.605  27.338  1.00 18.12           O1-
ATOM     89  N   GLU A  14      25.846  76.821  27.370  1.00 18.08           N  
ATOM     90  CA  GLU A  14      25.260  75.525  27.057  1.00 18.55           C  
ATOM     91  C   GLU A  14      25.023  74.676  28.308  1.00 18.57           C  
ATOM     92  O   GLU A  14      24.302  73.680  28.258  1.00 18.90           O  
ATOM     93  CB  GLU A  14      26.151  74.764  26.071  1.00 17.19           C  
ATOM     94  CG  GLU A  14      26.376  75.491  24.750  1.00 19.40           C  
ATOM     95  CD  GLU A  14      27.613  76.388  24.754  1.00 17.23           C  
ATOM     96  OE1 GLU A  14      28.166  76.665  25.838  1.00 16.77           O  
ATOM     97  OE2 GLU A  14      28.029  76.817  23.659  1.00 18.27           O1-
ATOM     98  N   GLY A  15      25.622  75.084  29.426  1.00 20.19           N  
ATOM     99  CA  GLY A  15      25.480  74.351  30.674  1.00 20.11           C  
ATOM    100  C   GLY A  15      26.802  73.736  31.106  1.00 20.87           C  
ATOM    101  O   GLY A  15      26.834  72.678  31.736  1.00 19.45           O  
ATOM    102  N   LYS A  16      27.900  74.407  30.771  1.00 20.24           N  
ATOM    103  CA  LYS A  16      29.242  73.921  31.098  1.00 20.78           C  
ATOM    104  C   LYS A  16      29.527  73.857  32.598  1.00 20.17           C  
ATOM    105  O   LYS A  16      30.064  72.866  33.093  1.00 19.75           O  
ATOM    106  CB  LYS A  16      30.294  74.802  30.409  1.00 20.29           C  
ATOM    107  CG  LYS A  16      30.226  74.751  28.891  1.00 20.33           C  
ATOM    108  CD  LYS A  16      31.286  75.631  28.231  1.00 18.46           C  
ATOM    109  CE  LYS A  16      31.054  77.097  28.543  1.00 18.77           C  
ATOM    110  NZ  LYS A  16      29.705  77.550  28.098  1.00 19.37           N1+
ATOM    111  N   GLY A  17      29.176  74.918  33.314  1.00 19.90           N  
ATOM    112  CA  GLY A  17      29.401  74.945  34.747  1.00 19.10           C  
ATOM    113  C   GLY A  17      28.711  73.785  35.442  1.00 20.27           C  
ATOM    114  O   GLY A  17      29.248  73.204  36.389  1.00 18.44           O  
ATOM    115  N   LYS A  18      27.522  73.439  34.964  1.00 19.43           N  
ATOM    116  CA  LYS A  18      26.754  72.345  35.550  1.00 20.03           C  
ATOM    117  C   LYS A  18      27.437  70.992  35.414  1.00 19.73           C  
ATOM    118  O   LYS A  18      27.540  70.245  36.389  1.00 21.74           O  
ATOM    119  CB  LYS A  18      25.368  72.258  34.916  1.00 19.00           C  
ATOM    120  CG  LYS A  18      24.585  71.039  35.378  1.00 21.88           C  
ATOM    121  CD  LYS A  18      23.246  70.926  34.671  1.00 21.79           C  
ATOM    122  CE  LYS A  18      22.548  69.613  35.014  1.00 23.28           C  
ATOM    123  NZ  LYS A  18      21.321  69.434  34.183  1.00 19.32           N1+
ATOM    124  N   ILE A  19      27.887  70.659  34.209  1.00 19.73           N  
ATOM    125  CA  ILE A  19      28.540  69.373  34.028  1.00 19.83           C  
ATOM    126  C   ILE A  19      29.909  69.352  34.708  1.00 20.54           C  
ATOM    127  O   ILE A  19      30.341  68.304  35.198  1.00 19.84           O  
ATOM    128  CB  ILE A  19      28.653  68.984  32.528  1.00 19.76           C  
ATOM    129  CG1 ILE A  19      29.095  67.521  32.414  1.00 18.76           C  
ATOM    130  CG2 ILE A  19      29.617  69.914  31.798  1.00 18.37           C  
ATOM    131  CD1 ILE A  19      28.953  66.932  31.028  1.00 25.19           C  
ATOM    132  N   ILE A  20      30.586  70.502  34.757  1.00 19.93           N  
ATOM    133  CA  ILE A  20      31.882  70.574  35.432  1.00 21.00           C  
ATOM    134  C   ILE A  20      31.675  70.247  36.915  1.00 21.65           C  
ATOM    135  O   ILE A  20      32.388  69.416  37.482  1.00 22.47           O  
ATOM    136  CB  ILE A  20      32.521  71.983  35.328  1.00 19.43           C  
ATOM    137  CG1 ILE A  20      33.111  72.194  33.931  1.00 19.82           C  
ATOM    138  CG2 ILE A  20      33.606  72.149  36.393  1.00 20.85           C  
ATOM    139  CD1 ILE A  20      34.333  71.353  33.626  1.00 25.19           C  
ATOM    140  N   ASP A  21      30.701  70.905  37.540  1.00 22.18           N  
ATOM    141  CA  ASP A  21      30.414  70.656  38.949  1.00 23.62           C  
ATOM    142  C   ASP A  21      30.084  69.180  39.157  1.00 24.43           C  
ATOM    143  O   ASP A  21      30.573  68.548  40.093  1.00 25.31           O  
ATOM    144  CB  ASP A  21      29.231  71.498  39.423  1.00 22.17           C  
ATOM    145  CG  ASP A  21      28.745  71.088  40.810  1.00 24.71           C  
ATOM    146  OD1 ASP A  21      29.476  71.318  41.796  1.00 23.12           O  
ATOM    147  OD2 ASP A  21      27.633  70.524  40.913  1.00 24.06           O1-
ATOM    148  N   MET A  22      29.246  68.639  38.279  1.00 24.07           N  
ATOM    149  CA  MET A  22      28.854  67.241  38.370  1.00 25.08           C  
ATOM    150  C   MET A  22      30.067  66.326  38.282  1.00 24.95           C  
ATOM    151  O   MET A  22      30.312  65.521  39.177  1.00 26.56           O  
ATOM    152  CB  MET A  22      27.870  66.885  37.252  1.00 26.48           C  
ATOM    153  CG  MET A  22      27.351  65.455  37.336  1.00 26.06           C  
ATOM    154  SD  MET A  22      26.258  65.017  35.982  1.00 27.18           S  
ATOM    155  CE  MET A  22      27.433  64.434  34.788  1.00 25.91           C  
ATOM    156  N   LEU A  23      30.828  66.454  37.201  1.00 24.71           N  
ATOM    157  CA  LEU A  23      32.007  65.621  37.002  1.00 24.15           C  
ATOM    158  C   LEU A  23      33.130  65.878  38.003  1.00 24.78           C  
ATOM    159  O   LEU A  23      33.982  65.012  38.212  1.00 23.59           O  
ATOM    160  CB  LEU A  23      32.538  65.794  35.575  1.00 25.67           C  
ATOM    161  CG  LEU A  23      31.605  65.290  34.468  1.00 25.42           C  
ATOM    162  CD1 LEU A  23      32.238  65.515  33.105  1.00 26.90           C  
ATOM    163  CD2 LEU A  23      31.319  63.812  34.683  1.00 25.80           C  
ATOM    164  N   SER A  24      33.134  67.054  38.626  1.00 25.83           N  
ATOM    165  CA  SER A  24      34.180  67.383  39.597  1.00 28.46           C  
ATOM    166  C   SER A  24      34.108  66.522  40.855  1.00 30.96           C  
ATOM    167  O   SER A  24      35.013  66.548  41.687  1.00 30.78           O  
ATOM    168  CB  SER A  24      34.116  68.862  39.983  1.00 27.20           C  
ATOM    169  OG  SER A  24      34.684  69.677  38.970  1.00 26.98           O  
ATOM    170  N   GLU A  25      33.030  65.760  40.992  1.00 32.67           N  
ATOM    171  CA  GLU A  25      32.881  64.891  42.149  1.00 35.11           C  
ATOM    172  C   GLU A  25      33.941  63.799  42.080  1.00 34.83           C  
ATOM    173  O   GLU A  25      34.410  63.310  43.108  1.00 35.16           O  
ATOM    174  CB  GLU A  25      31.486  64.257  42.171  1.00 35.95           C  
ATOM    175  CG  GLU A  25      31.219  63.397  43.402  1.00 39.21           C  
ATOM    176  CD  GLU A  25      29.819  62.813  43.421  1.00 41.55           C  
ATOM    177  OE1 GLU A  25      28.843  63.590  43.363  1.00 44.47           O  
ATOM    178  OE2 GLU A  25      29.692  61.571  43.500  1.00 44.22           O1-
ATOM    179  N   TYR A  26      34.328  63.434  40.860  1.00 35.40           N  
ATOM    180  CA  TYR A  26      35.321  62.388  40.663  1.00 36.42           C  
ATOM    181  C   TYR A  26      36.618  62.855  40.014  1.00 35.53           C  
ATOM    182  O   TYR A  26      37.390  62.042  39.512  1.00 36.54           O  
ATOM    183  CB  TYR A  26      34.716  61.247  39.840  1.00 38.52           C  
ATOM    184  CG  TYR A  26      33.491  60.638  40.482  1.00 41.44           C  
ATOM    185  CD1 TYR A  26      32.219  61.149  40.231  1.00 42.98           C  
ATOM    186  CD2 TYR A  26      33.609  59.571  41.371  1.00 43.22           C  
ATOM    187  CE1 TYR A  26      31.089  60.610  40.853  1.00 44.70           C  
ATOM    188  CE2 TYR A  26      32.488  59.025  41.999  1.00 44.68           C  
ATOM    189  CZ  TYR A  26      31.234  59.548  41.735  1.00 45.18           C  
ATOM    190  OH  TYR A  26      30.129  59.009  42.356  1.00 47.96           O  
ATOM    191  N   SER A  27      36.862  64.161  40.029  1.00 34.08           N  
ATOM    192  CA  SER A  27      38.083  64.707  39.446  1.00 33.37           C  
ATOM    193  C   SER A  27      38.983  65.270  40.541  1.00 31.90           C  
ATOM    194  O   SER A  27      38.509  65.644  41.614  1.00 32.00           O  
ATOM    195  CB  SER A  27      37.746  65.813  38.439  1.00 34.65           C  
ATOM    196  OG  SER A  27      36.928  65.315  37.390  1.00 37.38           O  
ATOM    197  N   ASP A  28      40.282  65.320  40.263  1.00 28.72           N  
ATOM    198  CA  ASP A  28      41.250  65.848  41.217  1.00 28.14           C  
ATOM    199  C   ASP A  28      41.494  67.329  40.931  1.00 27.53           C  
ATOM    200  O   ASP A  28      41.537  68.155  41.846  1.00 27.16           O  
ATOM    201  CB  ASP A  28      42.579  65.092  41.106  1.00 27.51           C  
ATOM    202  CG  ASP A  28      42.463  63.629  41.510  1.00 28.38           C  
ATOM    203  OD1 ASP A  28      42.133  63.358  42.685  1.00 27.50           O  
ATOM    204  OD2 ASP A  28      42.707  62.753  40.653  1.00 29.48           O1-
ATOM    205  N   ILE A  29      41.651  67.655  39.651  1.00 26.67           N  
ATOM    206  CA  ILE A  29      41.919  69.028  39.235  1.00 26.85           C  
ATOM    207  C   ILE A  29      40.927  69.521  38.180  1.00 25.41           C  
ATOM    208  O   ILE A  29      40.570  68.787  37.262  1.00 24.85           O  
ATOM    209  CB  ILE A  29      43.335  69.152  38.615  1.00 27.40           C  
ATOM    210  CG1 ILE A  29      44.355  68.349  39.428  1.00 27.09           C  
ATOM    211  CG2 ILE A  29      43.751  70.608  38.537  1.00 26.49           C  
ATOM    212  CD1 ILE A  29      44.464  68.741  40.860  1.00 25.19           C  
ATOM    213  N   THR A  30      40.495  70.770  38.318  1.00 24.79           N  
ATOM    214  CA  THR A  30      39.581  71.382  37.355  1.00 23.63           C  
ATOM    215  C   THR A  30      40.269  72.659  36.872  1.00 22.43           C  
ATOM    216  O   THR A  30      40.641  73.512  37.679  1.00 21.11           O  
ATOM    217  CB  THR A  30      38.223  71.730  37.996  1.00 23.23           C  
ATOM    218  CG2 THR A  30      37.252  72.233  36.933  1.00 23.20           C  
ATOM    219  OG1 THR A  30      37.671  70.557  38.609  1.00 24.59           O  
ATOM    220  N   CYS A  31      40.436  72.797  35.560  1.00 22.66           N  
ATOM    221  CA  CYS A  31      41.136  73.959  35.020  1.00 21.82           C  
ATOM    222  C   CYS A  31      40.386  74.828  34.020  1.00 21.10           C  
ATOM    223  O   CYS A  31      39.611  74.334  33.209  1.00 19.77           O  
ATOM    224  CB  CYS A  31      42.430  73.514  34.331  1.00 22.48           C  
ATOM    225  SG  CYS A  31      43.254  72.069  35.035  1.00 24.78           S  
ATOM    226  N   ARG A  32      40.648  76.131  34.095  1.00 20.63           N  
ATOM    227  CA  ARG A  32      40.106  77.110  33.156  1.00 18.89           C  
ATOM    228  C   ARG A  32      41.352  77.386  32.310  1.00 20.25           C  
ATOM    229  O   ARG A  32      42.467  77.367  32.837  1.00 20.70           O  
ATOM    230  CB  ARG A  32      39.659  78.386  33.877  1.00 16.53           C  
ATOM    231  CG  ARG A  32      38.187  78.399  34.302  1.00 16.36           C  
ATOM    232  CD  ARG A  32      37.275  78.479  33.089  1.00 15.78           C  
ATOM    233  NE  ARG A  32      37.509  79.692  32.310  1.00 18.36           N  
ATOM    234  CZ  ARG A  32      37.041  80.896  32.632  1.00 16.45           C  
ATOM    235  NH1 ARG A  32      36.302  81.056  33.723  1.00 16.94           N1+
ATOM    236  NH2 ARG A  32      37.314  81.943  31.862  1.00 17.35           N  
ATOM    237  N   PHE A  33      41.184  77.637  31.018  1.00 19.53           N  
ATOM    238  CA  PHE A  33      42.351  77.861  30.166  1.00 19.35           C  
ATOM    239  C   PHE A  33      42.223  79.011  29.174  1.00 18.59           C  
ATOM    240  O   PHE A  33      43.213  79.397  28.548  1.00 20.23           O  
ATOM    241  CB  PHE A  33      42.665  76.575  29.399  1.00 17.94           C  
ATOM    242  CG  PHE A  33      41.590  76.183  28.417  1.00 19.52           C  
ATOM    243  CD1 PHE A  33      41.616  76.655  27.110  1.00 18.53           C  
ATOM    244  CD2 PHE A  33      40.523  75.383  28.818  1.00 19.86           C  
ATOM    245  CE1 PHE A  33      40.591  76.338  26.213  1.00 20.47           C  
ATOM    246  CE2 PHE A  33      39.495  75.059  27.931  1.00 18.35           C  
ATOM    247  CZ  PHE A  33      39.530  75.538  26.627  1.00 19.20           C  
ATOM    248  N   ASN A  34      41.022  79.560  29.018  1.00 17.37           N  
ATOM    249  CA  ASN A  34      40.833  80.655  28.067  1.00 16.93           C  
ATOM    250  C   ASN A  34      39.876  81.728  28.572  1.00 17.10           C  
ATOM    251  O   ASN A  34      39.181  81.538  29.571  1.00 18.26           O  
ATOM    252  CB  ASN A  34      40.296  80.111  26.736  1.00 14.23           C  
ATOM    253  CG  ASN A  34      38.802  79.778  26.794  1.00 17.15           C  
ATOM    254  ND2 ASN A  34      37.996  80.571  26.112  1.00 15.02           N  
ATOM    255  OD1 ASN A  34      38.395  78.820  27.462  1.00 16.71           O  
ATOM    256  N   GLY A  35      39.838  82.851  27.862  1.00 16.54           N  
ATOM    257  CA  GLY A  35      38.960  83.939  28.234  1.00 16.14           C  
ATOM    258  C   GLY A  35      39.195  84.427  29.648  1.00 15.87           C  
ATOM    259  O   GLY A  35      40.280  84.265  30.196  1.00 16.11           O  
ATOM    260  N   GLY A  36      38.166  85.019  30.240  1.00 15.05           N  
ATOM    261  CA  GLY A  36      38.289  85.527  31.590  1.00 14.15           C  
ATOM    262  C   GLY A  36      36.924  85.626  32.230  1.00 15.98           C  
ATOM    263  O   GLY A  36      36.122  84.696  32.127  1.00 17.86           O  
ATOM    264  N   ALA A  37      36.639  86.765  32.856  1.00 16.07           N  
ATOM    265  CA  ALA A  37      35.364  86.949  33.535  1.00 15.64           C  
ATOM    266  C   ALA A  37      34.182  87.254  32.623  1.00 15.11           C  
ATOM    267  O   ALA A  37      33.096  87.587  33.108  1.00 17.64           O  
ATOM    268  CB  ALA A  37      35.496  88.015  34.619  1.00 17.03           C  
ATOM    269  N   ASN A  38      34.376  87.160  31.309  1.00 14.63           N  
ATOM    270  CA  ASN A  38      33.248  87.361  30.407  1.00 15.97           C  
ATOM    271  C   ASN A  38      32.403  86.102  30.577  1.00 16.05           C  
ATOM    272  O   ASN A  38      31.175  86.120  30.445  1.00 16.39           O  
ATOM    273  CB  ASN A  38      33.684  87.548  28.931  1.00 15.54           C  
ATOM    274  CG  ASN A  38      34.785  86.582  28.479  1.00 16.36           C  
ATOM    275  ND2 ASN A  38      35.361  85.837  29.408  1.00 13.45           N  
ATOM    276  OD1 ASN A  38      35.116  86.529  27.283  1.00 18.30           O  
ATOM    277  N   ALA A  39      33.085  85.010  30.910  1.00 16.12           N  
ATOM    278  CA  ALA A  39      32.431  83.730  31.140  1.00 17.01           C  
ATOM    279  C   ALA A  39      31.565  83.812  32.396  1.00 17.13           C  
ATOM    280  O   ALA A  39      31.914  84.493  33.363  1.00 16.21           O  
ATOM    281  CB  ALA A  39      33.484  82.635  31.310  1.00 18.86           C  
ATOM    282  N   GLY A  40      30.436  83.116  32.370  1.00 15.84           N  
ATOM    283  CA  GLY A  40      29.536  83.090  33.511  1.00 17.09           C  
ATOM    284  C   GLY A  40      29.051  81.658  33.621  1.00 16.60           C  
ATOM    285  O   GLY A  40      28.171  81.246  32.872  1.00 16.96           O  
ATOM    286  N   HIS A  41      29.620  80.889  34.538  1.00 18.23           N  
ATOM    287  CA  HIS A  41      29.234  79.489  34.674  1.00 17.81           C  
ATOM    288  C   HIS A  41      28.431  79.205  35.938  1.00 19.42           C  
ATOM    289  O   HIS A  41      28.932  79.305  37.059  1.00 19.06           O  
ATOM    290  CB  HIS A  41      30.485  78.618  34.587  1.00 19.60           C  
ATOM    291  CG  HIS A  41      31.211  78.748  33.284  1.00 18.37           C  
ATOM    292  CD2 HIS A  41      30.900  79.430  32.153  1.00 17.17           C  
ATOM    293  ND1 HIS A  41      32.413  78.125  33.034  1.00 18.52           N  
ATOM    294  CE1 HIS A  41      32.814  78.415  31.807  1.00 18.02           C  
ATOM    295  NE2 HIS A  41      31.914  79.206  31.251  1.00 18.70           N  
ATOM    296  N   THR A  42      27.171  78.837  35.731  1.00 20.13           N  
ATOM    297  CA  THR A  42      26.228  78.578  36.812  1.00 20.14           C  
ATOM    298  C   THR A  42      26.180  77.150  37.342  1.00 20.70           C  
ATOM    299  O   THR A  42      26.036  76.191  36.581  1.00 19.75           O  
ATOM    300  CB  THR A  42      24.799  78.960  36.371  1.00 20.63           C  
ATOM    301  CG2 THR A  42      23.824  78.918  37.551  1.00 19.89           C  
ATOM    302  OG1 THR A  42      24.817  80.280  35.817  1.00 20.94           O  
ATOM    303  N   ILE A  43      26.299  77.031  38.662  1.00 21.70           N  
ATOM    304  CA  ILE A  43      26.219  75.747  39.351  1.00 22.43           C  
ATOM    305  C   ILE A  43      24.942  75.820  40.191  1.00 22.21           C  
ATOM    306  O   ILE A  43      24.612  76.879  40.726  1.00 18.83           O  
ATOM    307  CB  ILE A  43      27.403  75.532  40.320  1.00 23.04           C  
ATOM    308  CG1 ILE A  43      28.726  75.543  39.558  1.00 23.08           C  
ATOM    309  CG2 ILE A  43      27.227  74.213  41.065  1.00 23.86           C  
ATOM    310  CD1 ILE A  43      29.951  75.406  40.459  1.00 25.19           C  
ATOM    311  N   SER A  44      24.221  74.712  40.300  1.00 24.01           N  
ATOM    312  CA  SER A  44      23.010  74.699  41.106  1.00 25.56           C  
ATOM    313  C   SER A  44      22.903  73.392  41.875  1.00 27.54           C  
ATOM    314  O   SER A  44      22.953  72.307  41.294  1.00 27.47           O  
ATOM    315  CB  SER A  44      21.765  74.891  40.232  1.00 25.92           C  
ATOM    316  OG  SER A  44      20.602  75.041  41.037  1.00 24.34           O  
ATOM    317  N   VAL A  45      22.778  73.505  43.192  1.00 28.79           N  
ATOM    318  CA  VAL A  45      22.650  72.338  44.051  1.00 31.00           C  
ATOM    319  C   VAL A  45      21.437  72.580  44.936  1.00 32.15           C  
ATOM    320  O   VAL A  45      21.381  73.567  45.665  1.00 31.41           O  
ATOM    321  CB  VAL A  45      23.904  72.141  44.933  1.00 31.32           C  
ATOM    322  CG1 VAL A  45      23.783  70.844  45.729  1.00 32.04           C  
ATOM    323  CG2 VAL A  45      25.154  72.110  44.061  1.00 29.56           C  
ATOM    324  N   ASN A  46      20.461  71.682  44.861  1.00 34.32           N  
ATOM    325  CA  ASN A  46      19.236  71.822  45.637  1.00 36.85           C  
ATOM    326  C   ASN A  46      18.644  73.208  45.407  1.00 37.20           C  
ATOM    327  O   ASN A  46      18.139  73.849  46.329  1.00 37.15           O  
ATOM    328  CB  ASN A  46      19.505  71.605  47.128  1.00 39.28           C  
ATOM    329  CG  ASN A  46      18.230  71.615  47.954  1.00 42.16           C  
ATOM    330  ND2 ASN A  46      18.238  72.360  49.056  1.00 43.71           N  
ATOM    331  OD1 ASN A  46      17.249  70.954  47.605  1.00 45.04           O  
ATOM    332  N   ASP A  47      18.730  73.667  44.163  1.00 37.78           N  
ATOM    333  CA  ASP A  47      18.196  74.961  43.757  1.00 38.51           C  
ATOM    334  C   ASP A  47      18.965  76.189  44.233  1.00 37.90           C  
ATOM    335  O   ASP A  47      18.560  77.317  43.956  1.00 37.74           O  
ATOM    336  CB  ASP A  47      16.728  75.070  44.176  1.00 41.83           C  
ATOM    337  CG  ASP A  47      15.856  74.036  43.494  1.00 44.06           C  
ATOM    338  OD1 ASP A  47      15.757  74.068  42.249  1.00 46.15           O  
ATOM    339  OD2 ASP A  47      15.273  73.187  44.202  1.00 46.18           O1-
ATOM    340  N   LYS A  48      20.061  75.986  44.956  1.00 37.69           N  
ATOM    341  CA  LYS A  48      20.861  77.125  45.394  1.00 38.23           C  
ATOM    342  C   LYS A  48      21.905  77.327  44.295  1.00 36.19           C  
ATOM    343  O   LYS A  48      22.768  76.479  44.078  1.00 34.33           O  
ATOM    344  CB  LYS A  48      21.530  76.853  46.753  1.00 40.52           C  
ATOM    345  CG  LYS A  48      22.584  75.759  46.760  1.00 45.08           C  
ATOM    346  CD  LYS A  48      23.170  75.559  48.150  1.00 47.71           C  
ATOM    347  CE  LYS A  48      24.225  74.458  48.164  1.00 49.20           C  
ATOM    348  NZ  LYS A  48      23.651  73.128  47.819  1.00 51.49           N1+
ATOM    349  N   LYS A  49      21.805  78.443  43.585  1.00 35.84           N  
ATOM    350  CA  LYS A  49      22.724  78.717  42.493  1.00 34.87           C  
ATOM    351  C   LYS A  49      23.994  79.471  42.860  1.00 33.63           C  
ATOM    352  O   LYS A  49      23.996  80.338  43.732  1.00 33.27           O  
ATOM    353  CB  LYS A  49      21.997  79.463  41.368  1.00 35.77           C  
ATOM    354  CG  LYS A  49      21.012  78.596  40.594  1.00 37.01           C  
ATOM    355  CD  LYS A  49      20.662  79.214  39.249  1.00 38.41           C  
ATOM    356  CE  LYS A  49      19.924  78.221  38.360  1.00 37.15           C  
ATOM    357  NZ  LYS A  49      19.737  78.734  36.976  1.00 35.54           N1+
ATOM    358  N   TYR A  50      25.075  79.110  42.177  1.00 33.12           N  
ATOM    359  CA  TYR A  50      26.377  79.735  42.361  1.00 32.44           C  
ATOM    360  C   TYR A  50      26.910  80.046  40.969  1.00 30.99           C  
ATOM    361  O   TYR A  50      26.873  79.195  40.081  1.00 30.62           O  
ATOM    362  CB  TYR A  50      27.364  78.789  43.049  1.00 35.29           C  
ATOM    363  CG  TYR A  50      26.941  78.282  44.405  1.00 37.01           C  
ATOM    364  CD1 TYR A  50      26.023  77.239  44.526  1.00 39.32           C  
ATOM    365  CD2 TYR A  50      27.487  78.819  45.569  1.00 39.32           C  
ATOM    366  CE1 TYR A  50      25.665  76.738  45.777  1.00 40.64           C  
ATOM    367  CE2 TYR A  50      27.135  78.327  46.824  1.00 40.94           C  
ATOM    368  CZ  TYR A  50      26.226  77.288  46.919  1.00 40.98           C  
ATOM    369  OH  TYR A  50      25.887  76.794  48.155  1.00 44.64           O  
ATOM    370  N   ALA A  51      27.410  81.257  40.776  1.00 28.33           N  
ATOM    371  CA  ALA A  51      27.940  81.630  39.476  1.00 27.25           C  
ATOM    372  C   ALA A  51      29.417  81.994  39.563  1.00 25.09           C  
ATOM    373  O   ALA A  51      29.801  82.871  40.340  1.00 24.05           O  
ATOM    374  CB  ALA A  51      27.147  82.794  38.913  1.00 26.87           C  
ATOM    375  N   LEU A  52      30.235  81.306  38.769  1.00 23.77           N  
ATOM    376  CA  LEU A  52      31.676  81.554  38.719  1.00 22.19           C  
ATOM    377  C   LEU A  52      32.053  82.204  37.387  1.00 20.63           C  
ATOM    378  O   LEU A  52      31.457  81.899  36.350  1.00 19.55           O  
ATOM    379  CB  LEU A  52      32.460  80.243  38.876  1.00 23.29           C  
ATOM    380  CG  LEU A  52      32.564  79.590  40.260  1.00 25.44           C  
ATOM    381  CD1 LEU A  52      33.136  80.604  41.247  1.00 24.01           C  
ATOM    382  CD2 LEU A  52      31.196  79.094  40.721  1.00 26.70           C  
ATOM    383  N   HIS A  53      33.050  83.085  37.420  1.00 18.17           N  
ATOM    384  CA  HIS A  53      33.511  83.787  36.222  1.00 18.38           C  
ATOM    385  C   HIS A  53      34.991  83.547  35.937  1.00 18.54           C  
ATOM    386  O   HIS A  53      35.429  83.607  34.780  1.00 18.74           O  
ATOM    387  CB  HIS A  53      33.265  85.288  36.379  1.00 17.00           C  
ATOM    388  CG  HIS A  53      31.832  85.632  36.632  1.00 16.87           C  
ATOM    389  CD2 HIS A  53      31.171  85.906  37.781  1.00 16.84           C  
ATOM    390  ND1 HIS A  53      30.886  85.651  35.631  1.00 17.61           N  
ATOM    391  CE1 HIS A  53      29.702  85.920  36.151  1.00 18.30           C  
ATOM    392  NE2 HIS A  53      29.847  86.078  37.454  1.00 19.13           N  
ATOM    393  N   LEU A  54      35.761  83.276  36.989  1.00 18.64           N  
ATOM    394  CA  LEU A  54      37.194  83.043  36.833  1.00 17.05           C  
ATOM    395  C   LEU A  54      37.663  81.736  37.452  1.00 19.58           C  
ATOM    396  O   LEU A  54      38.478  81.028  36.861  1.00 18.30           O  
ATOM    397  CB  LEU A  54      37.978  84.229  37.410  1.00 15.81           C  
ATOM    398  CG  LEU A  54      37.892  85.469  36.507  1.00 15.75           C  
ATOM    399  CD1 LEU A  54      38.469  86.691  37.217  1.00 15.87           C  
ATOM    400  CD2 LEU A  54      38.643  85.194  35.195  1.00 13.75           C  
ATOM    401  N   LEU A  55      37.160  81.417  38.643  1.00 19.25           N  
ATOM    402  CA  LEU A  55      37.525  80.167  39.306  1.00 20.22           C  
ATOM    403  C   LEU A  55      36.780  79.026  38.616  1.00 19.75           C  
ATOM    404  O   LEU A  55      35.657  79.212  38.152  1.00 20.69           O  
ATOM    405  CB  LEU A  55      37.108  80.195  40.777  1.00 19.11           C  
ATOM    406  CG  LEU A  55      37.813  81.102  41.785  1.00 19.61           C  
ATOM    407  CD1 LEU A  55      37.096  80.984  43.125  1.00 18.77           C  
ATOM    408  CD2 LEU A  55      39.279  80.698  41.928  1.00 18.54           C  
ATOM    409  N   PRO A  56      37.395  77.831  38.539  1.00 20.19           N  
ATOM    410  CA  PRO A  56      36.728  76.697  37.895  1.00 20.09           C  
ATOM    411  C   PRO A  56      35.527  76.265  38.739  1.00 20.67           C  
ATOM    412  O   PRO A  56      35.449  76.573  39.934  1.00 19.53           O  
ATOM    413  CB  PRO A  56      37.818  75.627  37.852  1.00 19.93           C  
ATOM    414  CG  PRO A  56      39.092  76.420  37.873  1.00 19.40           C  
ATOM    415  CD  PRO A  56      38.783  77.483  38.889  1.00 19.38           C  
ATOM    416  N   CYS A  57      34.610  75.529  38.120  1.00 21.01           N  
ATOM    417  CA  CYS A  57      33.402  75.085  38.803  1.00 20.81           C  
ATOM    418  C   CYS A  57      33.528  73.798  39.607  1.00 21.90           C  
ATOM    419  O   CYS A  57      32.562  73.046  39.741  1.00 20.83           O  
ATOM    420  CB  CYS A  57      32.263  74.961  37.795  1.00 20.70           C  
ATOM    421  SG  CYS A  57      31.634  76.558  37.256  1.00 21.04           S  
ATOM    422  N   GLY A  58      34.720  73.546  40.135  1.00 21.81           N  
ATOM    423  CA  GLY A  58      34.923  72.366  40.950  1.00 23.39           C  
ATOM    424  C   GLY A  58      35.116  72.823  42.384  1.00 24.49           C  
ATOM    425  O   GLY A  58      35.358  72.021  43.283  1.00 24.07           O  
ATOM    426  N   VAL A  59      34.983  74.130  42.592  1.00 25.19           N  
ATOM    427  CA  VAL A  59      35.173  74.744  43.902  1.00 27.47           C  
ATOM    428  C   VAL A  59      34.274  74.283  45.044  1.00 28.08           C  
ATOM    429  O   VAL A  59      34.607  74.505  46.205  1.00 29.66           O  
ATOM    430  CB  VAL A  59      35.048  76.282  43.818  1.00 28.06           C  
ATOM    431  CG1 VAL A  59      36.222  76.860  43.047  1.00 27.44           C  
ATOM    432  CG2 VAL A  59      33.722  76.658  43.161  1.00 26.79           C  
ATOM    433  N   LEU A  60      33.144  73.656  44.740  1.00 28.59           N  
ATOM    434  CA  LEU A  60      32.251  73.217  45.808  1.00 29.35           C  
ATOM    435  C   LEU A  60      32.755  71.971  46.544  1.00 30.12           C  
ATOM    436  O   LEU A  60      32.193  71.580  47.568  1.00 29.98           O  
ATOM    437  CB  LEU A  60      30.835  72.981  45.259  1.00 29.71           C  
ATOM    438  CG  LEU A  60      30.141  74.238  44.710  1.00 29.44           C  
ATOM    439  CD1 LEU A  60      28.736  73.902  44.242  1.00 30.11           C  
ATOM    440  CD2 LEU A  60      30.094  75.312  45.792  1.00 30.80           C  
ATOM    441  N   TYR A  61      33.819  71.358  46.033  1.00 30.20           N  
ATOM    442  CA  TYR A  61      34.385  70.171  46.669  1.00 31.07           C  
ATOM    443  C   TYR A  61      35.641  70.531  47.463  1.00 32.93           C  
ATOM    444  O   TYR A  61      36.638  70.983  46.896  1.00 32.34           O  
ATOM    445  CB  TYR A  61      34.714  69.111  45.618  1.00 29.93           C  
ATOM    446  CG  TYR A  61      33.515  68.673  44.807  1.00 31.03           C  
ATOM    447  CD1 TYR A  61      33.022  69.464  43.767  1.00 29.47           C  
ATOM    448  CD2 TYR A  61      32.868  67.470  45.084  1.00 30.90           C  
ATOM    449  CE1 TYR A  61      31.918  69.065  43.021  1.00 29.08           C  
ATOM    450  CE2 TYR A  61      31.761  67.062  44.347  1.00 30.63           C  
ATOM    451  CZ  TYR A  61      31.292  67.862  43.315  1.00 31.15           C  
ATOM    452  OH  TYR A  61      30.207  67.452  42.573  1.00 29.43           O  
ATOM    453  N   ASP A  62      35.584  70.322  48.776  1.00 33.24           N  
ATOM    454  CA  ASP A  62      36.693  70.646  49.672  1.00 35.47           C  
ATOM    455  C   ASP A  62      38.051  70.092  49.266  1.00 33.89           C  
ATOM    456  O   ASP A  62      39.081  70.587  49.719  1.00 33.62           O  
ATOM    457  CB  ASP A  62      36.384  70.169  51.098  1.00 38.98           C  
ATOM    458  CG  ASP A  62      35.215  70.903  51.722  1.00 42.56           C  
ATOM    459  OD1 ASP A  62      34.732  71.888  51.123  1.00 43.40           O  
ATOM    460  OD2 ASP A  62      34.782  70.496  52.822  1.00 45.77           O1-
ATOM    461  N   ASN A  63      38.056  69.071  48.420  1.00 34.85           N  
ATOM    462  CA  ASN A  63      39.304  68.446  47.998  1.00 34.99           C  
ATOM    463  C   ASN A  63      39.755  68.828  46.594  1.00 32.94           C  
ATOM    464  O   ASN A  63      40.904  68.590  46.219  1.00 33.37           O  
ATOM    465  CB  ASN A  63      39.167  66.926  48.093  1.00 37.97           C  
ATOM    466  CG  ASN A  63      38.665  66.477  49.450  1.00 41.77           C  
ATOM    467  ND2 ASN A  63      37.574  65.718  49.462  1.00 44.00           N  
ATOM    468  OD1 ASN A  63      39.251  66.812  50.479  1.00 43.47           O  
ATOM    469  N   ASN A  64      38.855  69.424  45.821  1.00 30.09           N  
ATOM    470  CA  ASN A  64      39.179  69.813  44.457  1.00 27.99           C  
ATOM    471  C   ASN A  64      40.236  70.919  44.362  1.00 25.31           C  
ATOM    472  O   ASN A  64      40.262  71.847  45.169  1.00 23.01           O  
ATOM    473  CB  ASN A  64      37.903  70.244  43.730  1.00 28.30           C  
ATOM    474  CG  ASN A  64      38.162  70.663  42.299  1.00 29.59           C  
ATOM    475  ND2 ASN A  64      37.971  69.734  41.368  1.00 28.86           N  
ATOM    476  OD1 ASN A  64      38.543  71.804  42.033  1.00 30.38           O  
ATOM    477  N   ILE A  65      41.106  70.797  43.364  1.00 25.45           N  
ATOM    478  CA  ILE A  65      42.170  71.770  43.110  1.00 25.58           C  
ATOM    479  C   ILE A  65      41.782  72.614  41.896  1.00 25.25           C  
ATOM    480  O   ILE A  65      41.464  72.074  40.829  1.00 24.47           O  
ATOM    481  CB  ILE A  65      43.508  71.077  42.763  1.00 26.88           C  
ATOM    482  CG1 ILE A  65      44.028  70.262  43.954  1.00 27.93           C  
ATOM    483  CG2 ILE A  65      44.520  72.116  42.304  1.00 23.00           C  
ATOM    484  CD1 ILE A  65      44.792  71.055  44.995  1.00 25.19           C  
ATOM    485  N   SER A  66      41.823  73.932  42.055  1.00 24.45           N  
ATOM    486  CA  SER A  66      41.485  74.846  40.968  1.00 23.87           C  
ATOM    487  C   SER A  66      42.737  75.361  40.264  1.00 22.93           C  
ATOM    488  O   SER A  66      43.705  75.767  40.907  1.00 22.35           O  
ATOM    489  CB  SER A  66      40.671  76.027  41.499  1.00 24.76           C  
ATOM    490  OG  SER A  66      39.383  75.602  41.900  1.00 24.92           O  
ATOM    491  N   VAL A  67      42.705  75.339  38.936  1.00 22.87           N  
ATOM    492  CA  VAL A  67      43.831  75.790  38.129  1.00 22.27           C  
ATOM    493  C   VAL A  67      43.411  76.799  37.066  1.00 20.23           C  
ATOM    494  O   VAL A  67      42.456  76.565  36.323  1.00 21.14           O  
ATOM    495  CB  VAL A  67      44.502  74.600  37.402  1.00 22.94           C  
ATOM    496  CG1 VAL A  67      45.609  75.107  36.477  1.00 24.30           C  
ATOM    497  CG2 VAL A  67      45.057  73.611  38.420  1.00 23.93           C  
ATOM    498  N   LEU A  68      44.115  77.926  37.013  1.00 17.16           N  
ATOM    499  CA  LEU A  68      43.853  78.936  35.998  1.00 16.91           C  
ATOM    500  C   LEU A  68      45.065  78.916  35.074  1.00 16.96           C  
ATOM    501  O   LEU A  68      46.177  79.256  35.477  1.00 16.11           O  
ATOM    502  CB  LEU A  68      43.652  80.326  36.622  1.00 15.91           C  
ATOM    503  CG  LEU A  68      42.218  80.563  37.126  1.00 17.20           C  
ATOM    504  CD1 LEU A  68      42.004  79.761  38.400  1.00 17.06           C  
ATOM    505  CD2 LEU A  68      41.964  82.055  37.379  1.00 15.64           C  
ATOM    506  N   GLY A  69      44.837  78.493  33.835  1.00 17.44           N  
ATOM    507  CA  GLY A  69      45.910  78.389  32.864  1.00 17.27           C  
ATOM    508  C   GLY A  69      46.503  79.674  32.327  1.00 17.11           C  
ATOM    509  O   GLY A  69      45.965  80.767  32.520  1.00 16.01           O  
ATOM    510  N   ASN A  70      47.621  79.522  31.620  1.00 16.58           N  
ATOM    511  CA  ASN A  70      48.334  80.650  31.036  1.00 16.50           C  
ATOM    512  C   ASN A  70      47.542  81.411  29.972  1.00 16.58           C  
ATOM    513  O   ASN A  70      47.775  82.599  29.753  1.00 16.29           O  
ATOM    514  CB  ASN A  70      49.656  80.170  30.425  1.00 16.88           C  
ATOM    515  CG  ASN A  70      49.457  79.091  29.370  1.00 18.24           C  
ATOM    516  ND2 ASN A  70      49.208  79.511  28.129  1.00 15.12           N  
ATOM    517  OD1 ASN A  70      49.515  77.894  29.667  1.00 17.64           O  
ATOM    518  N   GLY A  71      46.603  80.732  29.320  1.00 17.38           N  
ATOM    519  CA  GLY A  71      45.827  81.367  28.268  1.00 17.10           C  
ATOM    520  C   GLY A  71      44.720  82.323  28.679  1.00 16.31           C  
ATOM    521  O   GLY A  71      44.002  82.837  27.820  1.00 14.41           O  
ATOM    522  N   MET A  72      44.586  82.587  29.973  1.00 14.73           N  
ATOM    523  CA  MET A  72      43.528  83.470  30.453  1.00 16.21           C  
ATOM    524  C   MET A  72      43.925  84.940  30.595  1.00 16.56           C  
ATOM    525  O   MET A  72      45.106  85.281  30.676  1.00 18.25           O  
ATOM    526  CB  MET A  72      43.027  82.991  31.825  1.00 14.75           C  
ATOM    527  CG  MET A  72      42.514  81.554  31.877  1.00 16.28           C  
ATOM    528  SD  MET A  72      42.015  81.078  33.562  1.00 16.81           S  
ATOM    529  CE  MET A  72      40.402  81.945  33.701  1.00 14.10           C  
ATOM    530  N   VAL A  73      42.910  85.800  30.626  1.00 16.00           N  
ATOM    531  CA  VAL A  73      43.089  87.230  30.859  1.00 15.70           C  
ATOM    532  C   VAL A  73      42.288  87.384  32.149  1.00 15.68           C  
ATOM    533  O   VAL A  73      41.055  87.345  32.150  1.00 14.53           O  
ATOM    534  CB  VAL A  73      42.511  88.093  29.713  1.00 16.49           C  
ATOM    535  CG1 VAL A  73      43.507  88.132  28.569  1.00 17.81           C  
ATOM    536  CG2 VAL A  73      41.188  87.529  29.227  1.00 16.93           C  
ATOM    537  N   ILE A  74      43.011  87.536  33.255  1.00 17.17           N  
ATOM    538  CA  ILE A  74      42.400  87.589  34.576  1.00 16.76           C  
ATOM    539  C   ILE A  74      42.196  88.939  35.243  1.00 16.98           C  
ATOM    540  O   ILE A  74      43.160  89.653  35.533  1.00 17.05           O  
ATOM    541  CB  ILE A  74      43.214  86.704  35.548  1.00 17.48           C  
ATOM    542  CG1 ILE A  74      43.406  85.312  34.936  1.00 17.43           C  
ATOM    543  CG2 ILE A  74      42.516  86.610  36.894  1.00 17.51           C  
ATOM    544  CD1 ILE A  74      44.339  84.413  35.724  1.00 25.19           C  
ATOM    545  N   HIS A  75      40.932  89.277  35.494  1.00 16.73           N  
ATOM    546  CA  HIS A  75      40.605  90.512  36.192  1.00 17.71           C  
ATOM    547  C   HIS A  75      40.831  90.121  37.645  1.00 17.59           C  
ATOM    548  O   HIS A  75      39.938  89.589  38.306  1.00 16.64           O  
ATOM    549  CB  HIS A  75      39.138  90.898  35.996  1.00 18.45           C  
ATOM    550  CG  HIS A  75      38.799  92.254  36.534  1.00 18.33           C  
ATOM    551  CD2 HIS A  75      39.453  93.437  36.442  1.00 17.08           C  
ATOM    552  ND1 HIS A  75      37.665  92.500  37.278  1.00 17.39           N  
ATOM    553  CE1 HIS A  75      37.637  93.775  37.625  1.00 17.96           C  
ATOM    554  NE2 HIS A  75      38.711  94.366  37.130  1.00 17.19           N  
ATOM    555  N   VAL A  76      42.041  90.362  38.129  1.00 17.88           N  
ATOM    556  CA  VAL A  76      42.397  89.992  39.489  1.00 17.91           C  
ATOM    557  C   VAL A  76      41.406  90.474  40.538  1.00 18.61           C  
ATOM    558  O   VAL A  76      41.127  89.760  41.499  1.00 18.33           O  
ATOM    559  CB  VAL A  76      43.812  90.476  39.825  1.00 17.28           C  
ATOM    560  CG1 VAL A  76      44.201  90.032  41.240  1.00 17.93           C  
ATOM    561  CG2 VAL A  76      44.787  89.912  38.796  1.00 17.47           C  
ATOM    562  N   LYS A  77      40.859  91.669  40.353  1.00 19.39           N  
ATOM    563  CA  LYS A  77      39.891  92.186  41.313  1.00 21.66           C  
ATOM    564  C   LYS A  77      38.728  91.205  41.465  1.00 21.29           C  
ATOM    565  O   LYS A  77      38.326  90.872  42.584  1.00 20.18           O  
ATOM    566  CB  LYS A  77      39.356  93.552  40.868  1.00 23.90           C  
ATOM    567  CG  LYS A  77      38.227  94.054  41.753  1.00 25.35           C  
ATOM    568  CD  LYS A  77      37.697  95.403  41.312  1.00 29.15           C  
ATOM    569  CE  LYS A  77      36.417  95.737  42.067  1.00 29.74           C  
ATOM    570  NZ  LYS A  77      35.837  97.040  41.641  1.00 32.19           N1+
ATOM    571  N   SER A  78      38.191  90.743  40.339  1.00 20.64           N  
ATOM    572  CA  SER A  78      37.079  89.792  40.371  1.00 21.90           C  
ATOM    573  C   SER A  78      37.536  88.459  40.950  1.00 22.18           C  
ATOM    574  O   SER A  78      36.805  87.819  41.709  1.00 21.94           O  
ATOM    575  CB  SER A  78      36.508  89.575  38.967  1.00 20.26           C  
ATOM    576  OG  SER A  78      35.936  90.769  38.465  1.00 19.65           O  
ATOM    577  N   LEU A  79      38.746  88.039  40.587  1.00 22.11           N  
ATOM    578  CA  LEU A  79      39.289  86.785  41.098  1.00 22.01           C  
ATOM    579  C   LEU A  79      39.302  86.792  42.629  1.00 22.09           C  
ATOM    580  O   LEU A  79      38.814  85.855  43.264  1.00 21.58           O  
ATOM    581  CB  LEU A  79      40.711  86.561  40.574  1.00 21.13           C  
ATOM    582  CG  LEU A  79      41.439  85.331  41.124  1.00 22.27           C  
ATOM    583  CD1 LEU A  79      40.642  84.065  40.823  1.00 19.28           C  
ATOM    584  CD2 LEU A  79      42.823  85.247  40.505  1.00 22.40           C  
ATOM    585  N   MET A  80      39.859  87.849  43.216  1.00 21.85           N  
ATOM    586  CA  MET A  80      39.927  87.961  44.671  1.00 23.35           C  
ATOM    587  C   MET A  80      38.550  87.834  45.307  1.00 23.11           C  
ATOM    588  O   MET A  80      38.392  87.169  46.330  1.00 21.62           O  
ATOM    589  CB  MET A  80      40.542  89.299  45.089  1.00 25.80           C  
ATOM    590  CG  MET A  80      42.058  89.292  45.211  1.00 30.91           C  
ATOM    591  SD  MET A  80      42.733  88.057  46.369  1.00 32.12           S  
ATOM    592  CE  MET A  80      41.501  88.027  47.666  1.00 33.60           C  
ATOM    593  N   GLU A  81      37.557  88.477  44.700  1.00 23.02           N  
ATOM    594  CA  GLU A  81      36.193  88.430  45.224  1.00 25.33           C  
ATOM    595  C   GLU A  81      35.649  87.009  45.245  1.00 24.22           C  
ATOM    596  O   GLU A  81      35.042  86.588  46.230  1.00 24.92           O  
ATOM    597  CB  GLU A  81      35.266  89.312  44.387  1.00 27.46           C  
ATOM    598  CG  GLU A  81      35.729  90.749  44.258  1.00 31.02           C  
ATOM    599  CD  GLU A  81      34.779  91.587  43.426  1.00 33.79           C  
ATOM    600  OE1 GLU A  81      34.162  91.033  42.487  1.00 35.14           O  
ATOM    601  OE2 GLU A  81      34.660  92.800  43.704  1.00 34.92           O1-
ATOM    602  N   GLU A  82      35.861  86.268  44.160  1.00 23.45           N  
ATOM    603  CA  GLU A  82      35.370  84.897  44.085  1.00 22.90           C  
ATOM    604  C   GLU A  82      36.107  84.001  45.068  1.00 22.93           C  
ATOM    605  O   GLU A  82      35.519  83.088  45.645  1.00 21.16           O  
ATOM    606  CB  GLU A  82      35.526  84.333  42.669  1.00 23.97           C  
ATOM    607  CG  GLU A  82      34.878  85.178  41.587  1.00 23.80           C  
ATOM    608  CD  GLU A  82      34.655  84.416  40.289  1.00 23.73           C  
ATOM    609  OE1 GLU A  82      35.454  83.505  39.975  1.00 21.99           O  
ATOM    610  OE2 GLU A  82      33.684  84.746  39.573  1.00 22.98           O1-
ATOM    611  N   ILE A  83      37.399  84.254  45.246  1.00 24.11           N  
ATOM    612  CA  ILE A  83      38.196  83.459  46.170  1.00 27.08           C  
ATOM    613  C   ILE A  83      37.651  83.603  47.587  1.00 28.04           C  
ATOM    614  O   ILE A  83      37.427  82.614  48.284  1.00 27.80           O  
ATOM    615  CB  ILE A  83      39.680  83.897  46.160  1.00 26.58           C  
ATOM    616  CG1 ILE A  83      40.306  83.580  44.798  1.00 27.26           C  
ATOM    617  CG2 ILE A  83      40.445  83.178  47.268  1.00 26.01           C  
ATOM    618  CD1 ILE A  83      41.757  84.012  44.670  1.00 25.19           C  
ATOM    619  N   GLU A  84      37.435  84.844  48.003  1.00 30.19           N  
ATOM    620  CA  GLU A  84      36.926  85.124  49.336  1.00 31.90           C  
ATOM    621  C   GLU A  84      35.487  84.646  49.498  1.00 31.88           C  
ATOM    622  O   GLU A  84      35.068  84.276  50.597  1.00 31.04           O  
ATOM    623  CB  GLU A  84      37.040  86.622  49.618  1.00 34.30           C  
ATOM    624  CG  GLU A  84      38.459  87.128  49.402  1.00 37.48           C  
ATOM    625  CD  GLU A  84      38.624  88.603  49.685  1.00 39.15           C  
ATOM    626  OE1 GLU A  84      37.840  89.408  49.142  1.00 41.57           O  
ATOM    627  OE2 GLU A  84      39.550  88.956  50.445  1.00 40.23           O1-
ATOM    628  N   SER A  85      34.736  84.643  48.402  1.00 32.82           N  
ATOM    629  CA  SER A  85      33.353  84.192  48.444  1.00 33.39           C  
ATOM    630  C   SER A  85      33.316  82.686  48.693  1.00 33.34           C  
ATOM    631  O   SER A  85      32.465  82.195  49.436  1.00 33.31           O  
ATOM    632  CB  SER A  85      32.636  84.526  47.135  1.00 33.85           C  
ATOM    633  OG  SER A  85      31.259  84.205  47.227  1.00 35.34           O  
ATOM    634  N   VAL A  86      34.242  81.953  48.078  1.00 32.86           N  
ATOM    635  CA  VAL A  86      34.305  80.507  48.272  1.00 32.60           C  
ATOM    636  C   VAL A  86      34.755  80.238  49.706  1.00 32.77           C  
ATOM    637  O   VAL A  86      34.184  79.400  50.405  1.00 31.94           O  
ATOM    638  CB  VAL A  86      35.300  79.844  47.290  1.00 33.20           C  
ATOM    639  CG1 VAL A  86      35.436  78.365  47.602  1.00 33.30           C  
ATOM    640  CG2 VAL A  86      34.819  80.035  45.859  1.00 33.36           C  
ATOM    641  N   GLY A  87      35.779  80.966  50.140  1.00 32.35           N  
ATOM    642  CA  GLY A  87      36.279  80.806  51.493  1.00 32.45           C  
ATOM    643  C   GLY A  87      36.966  79.480  51.751  1.00 33.25           C  
ATOM    644  O   GLY A  87      37.540  78.874  50.844  1.00 32.01           O  
ATOM    645  N   GLY A  88      36.900  79.026  52.999  1.00 33.26           N  
ATOM    646  CA  GLY A  88      37.537  77.775  53.362  1.00 34.15           C  
ATOM    647  C   GLY A  88      39.032  77.885  53.150  1.00 33.65           C  
ATOM    648  O   GLY A  88      39.620  78.944  53.378  1.00 33.41           O  
ATOM    649  N   LYS A  89      39.651  76.796  52.712  1.00 32.60           N  
ATOM    650  CA  LYS A  89      41.086  76.797  52.465  1.00 31.86           C  
ATOM    651  C   LYS A  89      41.343  76.700  50.966  1.00 29.98           C  
ATOM    652  O   LYS A  89      42.300  76.061  50.530  1.00 30.49           O  
ATOM    653  CB  LYS A  89      41.748  75.627  53.198  1.00 32.14           C  
ATOM    654  N   LEU A  90      40.483  77.344  50.181  1.00 28.14           N  
ATOM    655  CA  LEU A  90      40.606  77.328  48.723  1.00 26.67           C  
ATOM    656  C   LEU A  90      42.007  77.717  48.248  1.00 26.08           C  
ATOM    657  O   LEU A  90      42.537  77.121  47.307  1.00 24.24           O  
ATOM    658  CB  LEU A  90      39.557  78.259  48.094  1.00 25.22           C  
ATOM    659  CG  LEU A  90      39.488  78.401  46.565  1.00 24.19           C  
ATOM    660  CD1 LEU A  90      40.615  79.287  46.073  1.00 24.93           C  
ATOM    661  CD2 LEU A  90      39.549  77.035  45.903  1.00 21.88           C  
ATOM    662  N   LEU A  91      42.611  78.706  48.898  1.00 27.85           N  
ATOM    663  CA  LEU A  91      43.949  79.143  48.501  1.00 30.08           C  
ATOM    664  C   LEU A  91      44.993  78.028  48.511  1.00 30.49           C  
ATOM    665  O   LEU A  91      45.869  77.989  47.644  1.00 31.85           O  
ATOM    666  CB  LEU A  91      44.418  80.299  49.387  1.00 30.55           C  
ATOM    667  CG  LEU A  91      43.841  81.662  49.006  1.00 32.83           C  
ATOM    668  CD1 LEU A  91      44.301  82.721  50.002  1.00 32.82           C  
ATOM    669  CD2 LEU A  91      44.286  82.018  47.595  1.00 30.66           C  
ATOM    670  N   ASP A  92      44.900  77.120  49.478  1.00 29.94           N  
ATOM    671  CA  ASP A  92      45.850  76.014  49.574  1.00 30.57           C  
ATOM    672  C   ASP A  92      45.739  75.052  48.396  1.00 29.68           C  
ATOM    673  O   ASP A  92      46.566  74.153  48.239  1.00 30.04           O  
ATOM    674  CB  ASP A  92      45.636  75.233  50.873  1.00 33.34           C  
ATOM    675  CG  ASP A  92      45.908  76.066  52.105  1.00 35.60           C  
ATOM    676  OD1 ASP A  92      47.038  76.579  52.240  1.00 38.14           O  
ATOM    677  OD2 ASP A  92      44.990  76.205  52.939  1.00 37.37           O1-
ATOM    678  N   ARG A  93      44.710  75.230  47.577  1.00 28.29           N  
ATOM    679  CA  ARG A  93      44.516  74.364  46.421  1.00 28.47           C  
ATOM    680  C   ARG A  93      44.166  75.173  45.180  1.00 27.10           C  
ATOM    681  O   ARG A  93      43.402  74.734  44.315  1.00 25.75           O  
ATOM    682  CB  ARG A  93      43.439  73.319  46.725  1.00 29.08           C  
ATOM    683  CG  ARG A  93      42.301  73.830  47.562  1.00 32.57           C  
ATOM    684  CD  ARG A  93      41.696  72.720  48.419  1.00 34.06           C  
ATOM    685  NE  ARG A  93      40.652  73.262  49.281  1.00 36.23           N  
ATOM    686  CZ  ARG A  93      39.499  73.739  48.827  1.00 38.00           C  
ATOM    687  NH1 ARG A  93      39.251  73.724  47.527  1.00 39.41           N1+
ATOM    688  NH2 ARG A  93      38.610  74.257  49.661  1.00 40.18           N  
ATOM    689  N   LEU A  94      44.753  76.363  45.111  1.00 26.47           N  
ATOM    690  CA  LEU A  94      44.557  77.282  44.000  1.00 24.87           C  
ATOM    691  C   LEU A  94      45.916  77.430  43.316  1.00 25.42           C  
ATOM    692  O   LEU A  94      46.918  77.715  43.974  1.00 24.64           O  
ATOM    693  CB  LEU A  94      44.105  78.647  44.529  1.00 26.16           C  
ATOM    694  CG  LEU A  94      43.206  79.588  43.718  1.00 26.36           C  
ATOM    695  CD1 LEU A  94      43.655  81.015  43.992  1.00 26.51           C  
ATOM    696  CD2 LEU A  94      43.258  79.287  42.235  1.00 26.46           C  
ATOM    697  N   TYR A  95      45.953  77.225  42.005  1.00 23.04           N  
ATOM    698  CA  TYR A  95      47.194  77.357  41.254  1.00 22.06           C  
ATOM    699  C   TYR A  95      46.973  78.296  40.080  1.00 20.42           C  
ATOM    700  O   TYR A  95      46.308  77.944  39.106  1.00 18.37           O  
ATOM    701  CB  TYR A  95      47.670  75.990  40.765  1.00 23.81           C  
ATOM    702  CG  TYR A  95      47.964  75.051  41.908  1.00 27.05           C  
ATOM    703  CD1 TYR A  95      46.927  74.460  42.633  1.00 28.60           C  
ATOM    704  CD2 TYR A  95      49.275  74.812  42.318  1.00 29.30           C  
ATOM    705  CE1 TYR A  95      47.187  73.659  43.739  1.00 29.24           C  
ATOM    706  CE2 TYR A  95      49.549  74.014  43.425  1.00 30.57           C  
ATOM    707  CZ  TYR A  95      48.499  73.440  44.130  1.00 31.10           C  
ATOM    708  OH  TYR A  95      48.763  72.646  45.219  1.00 29.33           O  
ATOM    709  N   LEU A  96      47.525  79.500  40.202  1.00 18.97           N  
ATOM    710  CA  LEU A  96      47.399  80.537  39.185  1.00 18.59           C  
ATOM    711  C   LEU A  96      48.646  80.592  38.311  1.00 19.07           C  
ATOM    712  O   LEU A  96      49.757  80.794  38.809  1.00 18.80           O  
ATOM    713  CB  LEU A  96      47.189  81.893  39.859  1.00 16.95           C  
ATOM    714  CG  LEU A  96      46.148  81.938  40.987  1.00 18.53           C  
ATOM    715  CD1 LEU A  96      46.216  83.292  41.682  1.00 17.12           C  
ATOM    716  CD2 LEU A  96      44.742  81.677  40.432  1.00 16.32           C  
ATOM    717  N   SER A  97      48.456  80.416  37.007  1.00 19.04           N  
ATOM    718  CA  SER A  97      49.565  80.444  36.060  1.00 18.67           C  
ATOM    719  C   SER A  97      50.345  81.748  36.126  1.00 16.77           C  
ATOM    720  O   SER A  97      49.762  82.829  36.061  1.00 17.35           O  
ATOM    721  CB  SER A  97      49.048  80.250  34.636  1.00 16.93           C  
ATOM    722  OG  SER A  97      50.088  80.474  33.703  1.00 18.58           O  
ATOM    723  N   ASN A  98      51.665  81.650  36.254  1.00 15.94           N  
ATOM    724  CA  ASN A  98      52.482  82.850  36.310  1.00 14.43           C  
ATOM    725  C   ASN A  98      52.622  83.448  34.919  1.00 13.20           C  
ATOM    726  O   ASN A  98      53.261  84.484  34.749  1.00 15.43           O  
ATOM    727  CB  ASN A  98      53.874  82.555  36.909  1.00 16.66           C  
ATOM    728  CG  ASN A  98      54.598  81.408  36.213  1.00 17.71           C  
ATOM    729  ND2 ASN A  98      55.574  80.819  36.905  1.00 17.66           N  
ATOM    730  OD1 ASN A  98      54.300  81.065  35.069  1.00 18.45           O  
ATOM    731  N   LYS A  99      52.018  82.794  33.926  1.00  9.00           N  
ATOM    732  CA  LYS A  99      52.073  83.267  32.539  1.00  7.59           C  
ATOM    733  C   LYS A  99      50.778  83.932  32.100  1.00  8.31           C  
ATOM    734  O   LYS A  99      50.725  84.545  31.033  1.00  6.79           O  
ATOM    735  CB  LYS A  99      52.384  82.107  31.586  1.00  6.20           C  
ATOM    736  CG  LYS A  99      53.803  81.551  31.740  1.00  5.29           C  
ATOM    737  CD  LYS A  99      54.015  80.317  30.862  1.00  7.24           C  
ATOM    738  CE  LYS A  99      55.442  79.801  31.001  1.00  8.34           C  
ATOM    739  NZ  LYS A  99      55.449  78.360  30.612  1.00 12.25           N1+
ATOM    740  N   ALA A 100      49.734  83.813  32.915  1.00 10.92           N  
ATOM    741  CA  ALA A 100      48.445  84.404  32.577  1.00 13.37           C  
ATOM    742  C   ALA A 100      48.527  85.925  32.596  1.00 14.42           C  
ATOM    743  O   ALA A 100      49.285  86.502  33.378  1.00 13.80           O  
ATOM    744  CB  ALA A 100      47.379  83.922  33.556  1.00 14.80           C  
ATOM    745  N   HIS A 101      47.747  86.576  31.737  1.00 14.98           N  
ATOM    746  CA  HIS A 101      47.760  88.034  31.676  1.00 16.92           C  
ATOM    747  C   HIS A 101      46.814  88.687  32.671  1.00 17.60           C  
ATOM    748  O   HIS A 101      45.715  88.192  32.920  1.00 19.18           O  
ATOM    749  CB  HIS A 101      47.440  88.509  30.256  1.00 18.95           C  
ATOM    750  CG  HIS A 101      48.621  88.476  29.339  1.00 19.96           C  
ATOM    751  CD2 HIS A 101      49.360  87.440  28.874  1.00 18.67           C  
ATOM    752  ND1 HIS A 101      49.215  89.620  28.850  1.00 19.98           N  
ATOM    753  CE1 HIS A 101      50.271  89.290  28.126  1.00 19.87           C  
ATOM    754  NE2 HIS A 101      50.381  87.973  28.126  1.00 20.41           N  
ATOM    755  N   ILE A 102      47.262  89.798  33.249  1.00 18.38           N  
ATOM    756  CA  ILE A 102      46.470  90.544  34.221  1.00 18.16           C  
ATOM    757  C   ILE A 102      45.560  91.515  33.482  1.00 17.96           C  
ATOM    758  O   ILE A 102      46.023  92.282  32.644  1.00 16.27           O  
ATOM    759  CB  ILE A 102      47.368  91.375  35.166  1.00 18.51           C  
ATOM    760  CG1 ILE A 102      48.243  90.451  36.010  1.00 17.68           C  
ATOM    761  CG2 ILE A 102      46.503  92.255  36.062  1.00 17.01           C  
ATOM    762  CD1 ILE A 102      49.307  91.186  36.807  1.00 25.19           C  
ATOM    763  N   LEU A 103      44.271  91.479  33.798  1.00 15.96           N  
ATOM    764  CA  LEU A 103      43.313  92.370  33.166  1.00 18.04           C  
ATOM    765  C   LEU A 103      43.003  93.470  34.177  1.00 18.49           C  
ATOM    766  O   LEU A 103      42.466  93.208  35.260  1.00 16.84           O  
ATOM    767  CB  LEU A 103      42.041  91.600  32.776  1.00 18.33           C  
ATOM    768  CG  LEU A 103      41.032  92.299  31.848  1.00 21.12           C  
ATOM    769  CD1 LEU A 103      40.156  91.263  31.149  1.00 21.05           C  
ATOM    770  CD2 LEU A 103      40.181  93.277  32.645  1.00 20.04           C  
ATOM    771  N   PHE A 104      43.378  94.696  33.827  1.00 18.13           N  
ATOM    772  CA  PHE A 104      43.160  95.851  34.692  1.00 18.53           C  
ATOM    773  C   PHE A 104      41.840  96.540  34.364  1.00 19.93           C  
ATOM    774  O   PHE A 104      41.213  96.247  33.341  1.00 19.29           O  
ATOM    775  CB  PHE A 104      44.317  96.841  34.533  1.00 19.43           C  
ATOM    776  CG  PHE A 104      45.655  96.273  34.907  1.00 17.40           C  
ATOM    777  CD1 PHE A 104      46.000  96.088  36.242  1.00 17.36           C  
ATOM    778  CD2 PHE A 104      46.564  95.898  33.923  1.00 18.16           C  
ATOM    779  CE1 PHE A 104      47.232  95.536  36.593  1.00 17.13           C  
ATOM    780  CE2 PHE A 104      47.799  95.343  34.261  1.00 17.93           C  
ATOM    781  CZ  PHE A 104      48.133  95.163  35.597  1.00 19.04           C  
ATOM    782  N   ASP A 105      41.420  97.460  35.232  1.00 20.54           N  
ATOM    783  CA  ASP A 105      40.170  98.173  35.018  1.00 20.67           C  
ATOM    784  C   ASP A 105      40.215  98.961  33.714  1.00 19.82           C  
ATOM    785  O   ASP A 105      39.198  99.112  33.039  1.00 19.95           O  
ATOM    786  CB  ASP A 105      39.876  99.130  36.185  1.00 21.35           C  
ATOM    787  CG  ASP A 105      39.496  98.400  37.464  1.00 22.46           C  
ATOM    788  OD1 ASP A 105      39.302  97.163  37.422  1.00 21.50           O  
ATOM    789  OD2 ASP A 105      39.383  99.070  38.514  1.00 23.11           O1-
ATOM    790  N   ILE A 106      41.396  99.457  33.355  1.00 17.89           N  
ATOM    791  CA  ILE A 106      41.523 100.232  32.129  1.00 16.15           C  
ATOM    792  C   ILE A 106      41.222  99.378  30.895  1.00 17.10           C  
ATOM    793  O   ILE A 106      40.816  99.900  29.862  1.00 15.56           O  
ATOM    794  CB  ILE A 106      42.927 100.890  32.005  1.00 16.17           C  
ATOM    795  CG1 ILE A 106      42.892 101.964  30.908  1.00 17.33           C  
ATOM    796  CG2 ILE A 106      43.987  99.839  31.695  1.00 16.64           C  
ATOM    797  CD1 ILE A 106      44.065 102.924  30.937  1.00 25.19           C  
ATOM    798  N   HIS A 107      41.409  98.065  31.001  1.00 16.14           N  
ATOM    799  CA  HIS A 107      41.103  97.185  29.874  1.00 17.09           C  
ATOM    800  C   HIS A 107      39.597  97.232  29.639  1.00 16.54           C  
ATOM    801  O   HIS A 107      39.130  97.219  28.501  1.00 16.35           O  
ATOM    802  CB  HIS A 107      41.526  95.746  30.171  1.00 16.90           C  
ATOM    803  CG  HIS A 107      42.990  95.493  29.991  1.00 17.59           C  
ATOM    804  CD2 HIS A 107      43.951  95.150  30.881  1.00 14.95           C  
ATOM    805  ND1 HIS A 107      43.614  95.567  28.761  1.00 18.91           N  
ATOM    806  CE1 HIS A 107      44.895  95.278  28.903  1.00 16.81           C  
ATOM    807  NE2 HIS A 107      45.126  95.022  30.180  1.00 18.48           N  
ATOM    808  N   GLN A 108      38.840  97.294  30.729  1.00 16.75           N  
ATOM    809  CA  GLN A 108      37.385  97.362  30.641  1.00 18.01           C  
ATOM    810  C   GLN A 108      36.975  98.708  30.051  1.00 16.91           C  
ATOM    811  O   GLN A 108      36.057  98.785  29.238  1.00 17.55           O  
ATOM    812  CB  GLN A 108      36.767  97.194  32.026  1.00 17.76           C  
ATOM    813  CG  GLN A 108      37.311  95.979  32.773  1.00 20.10           C  
ATOM    814  CD  GLN A 108      36.512  95.649  34.014  1.00 20.15           C  
ATOM    815  NE2 GLN A 108      36.109  94.392  34.138  1.00 17.54           N  
ATOM    816  OE1 GLN A 108      36.268  96.510  34.856  1.00 19.88           O  
ATOM    817  N   ILE A 109      37.662  99.768  30.464  1.00 18.02           N  
ATOM    818  CA  ILE A 109      37.357 101.102  29.957  1.00 19.53           C  
ATOM    819  C   ILE A 109      37.520 101.136  28.432  1.00 18.78           C  
ATOM    820  O   ILE A 109      36.633 101.599  27.713  1.00 18.43           O  
ATOM    821  CB  ILE A 109      38.265 102.169  30.619  1.00 19.07           C  
ATOM    822  CG1 ILE A 109      37.946 102.248  32.121  1.00 22.65           C  
ATOM    823  CG2 ILE A 109      38.047 103.531  29.962  1.00 17.68           C  
ATOM    824  CD1 ILE A 109      38.713 103.325  32.879  1.00 25.19           C  
ATOM    825  N   ILE A 110      38.644 100.628  27.940  1.00 18.65           N  
ATOM    826  CA  ILE A 110      38.899 100.593  26.501  1.00 18.69           C  
ATOM    827  C   ILE A 110      37.830  99.768  25.781  1.00 18.42           C  
ATOM    828  O   ILE A 110      37.386 100.130  24.690  1.00 19.21           O  
ATOM    829  CB  ILE A 110      40.305 100.000  26.209  1.00 20.49           C  
ATOM    830  CG1 ILE A 110      41.381 101.049  26.503  1.00 20.56           C  
ATOM    831  CG2 ILE A 110      40.419  99.571  24.754  1.00 17.05           C  
ATOM    832  CD1 ILE A 110      41.277 101.675  27.845  1.00 25.19           C  
ATOM    833  N   ASP A 111      37.426  98.659  26.394  1.00 17.73           N  
ATOM    834  CA  ASP A 111      36.394  97.785  25.830  1.00 18.67           C  
ATOM    835  C   ASP A 111      35.137  98.633  25.591  1.00 17.70           C  
ATOM    836  O   ASP A 111      34.545  98.592  24.514  1.00 16.53           O  
ATOM    837  CB  ASP A 111      36.082  96.646  26.817  1.00 17.62           C  
ATOM    838  CG  ASP A 111      35.253  95.523  26.202  1.00 20.27           C  
ATOM    839  OD1 ASP A 111      34.782  95.656  25.052  1.00 20.62           O  
ATOM    840  OD2 ASP A 111      35.070  94.489  26.885  1.00 21.36           O1-
ATOM    841  N   SER A 112      34.740  99.409  26.598  1.00 19.66           N  
ATOM    842  CA  SER A 112      33.554 100.262  26.477  1.00 22.76           C  
ATOM    843  C   SER A 112      33.755 101.382  25.457  1.00 22.53           C  
ATOM    844  O   SER A 112      32.835 101.722  24.708  1.00 21.48           O  
ATOM    845  CB  SER A 112      33.188 100.866  27.834  1.00 23.92           C  
ATOM    846  OG  SER A 112      32.797  99.855  28.748  1.00 29.27           O  
ATOM    847  N   ILE A 113      34.953 101.962  25.438  1.00 22.56           N  
ATOM    848  CA  ILE A 113      35.263 103.025  24.484  1.00 22.79           C  
ATOM    849  C   ILE A 113      35.095 102.502  23.061  1.00 22.95           C  
ATOM    850  O   ILE A 113      34.454 103.140  22.221  1.00 21.08           O  
ATOM    851  CB  ILE A 113      36.717 103.528  24.654  1.00 23.59           C  
ATOM    852  CG1 ILE A 113      36.839 104.333  25.951  1.00 25.21           C  
ATOM    853  CG2 ILE A 113      37.135 104.367  23.443  1.00 22.06           C  
ATOM    854  CD1 ILE A 113      38.254 104.763  26.273  1.00 25.19           C  
ATOM    855  N   GLN A 114      35.674 101.333  22.798  1.00 20.77           N  
ATOM    856  CA  GLN A 114      35.601 100.722  21.477  1.00 20.99           C  
ATOM    857  C   GLN A 114      34.167 100.406  21.073  1.00 20.58           C  
ATOM    858  O   GLN A 114      33.772 100.642  19.934  1.00 20.86           O  
ATOM    859  CB  GLN A 114      36.431  99.439  21.445  1.00 19.88           C  
ATOM    860  CG  GLN A 114      37.893  99.649  21.798  1.00 21.40           C  
ATOM    861  CD  GLN A 114      38.681  98.361  21.769  1.00 20.64           C  
ATOM    862  NE2 GLN A 114      39.938  98.443  21.347  1.00 20.69           N  
ATOM    863  OE1 GLN A 114      38.171  97.301  22.139  1.00 20.95           O  
ATOM    864  N   GLU A 115      33.394  99.869  22.013  1.00 21.58           N  
ATOM    865  CA  GLU A 115      32.006  99.513  21.757  1.00 21.32           C  
ATOM    866  C   GLU A 115      31.137 100.741  21.531  1.00 23.76           C  
ATOM    867  O   GLU A 115      30.227 100.724  20.698  1.00 22.32           O  
ATOM    868  CB  GLU A 115      31.460  98.678  22.920  1.00 20.80           C  
ATOM    869  CG  GLU A 115      31.892  97.223  22.843  1.00 20.01           C  
ATOM    870  CD  GLU A 115      31.136  96.464  21.771  1.00 18.73           C  
ATOM    871  OE1 GLU A 115      30.009  96.017  22.060  1.00 15.54           O  
ATOM    872  OE2 GLU A 115      31.650  96.329  20.638  1.00 17.83           O1-
ATOM    873  N   THR A 116      31.417 101.803  22.279  1.00 23.36           N  
ATOM    874  CA  THR A 116      30.669 103.045  22.139  1.00 24.28           C  
ATOM    875  C   THR A 116      30.896 103.600  20.740  1.00 24.76           C  
ATOM    876  O   THR A 116      29.953 104.028  20.075  1.00 25.69           O  
ATOM    877  CB  THR A 116      31.119 104.083  23.191  1.00 23.78           C  
ATOM    878  CG2 THR A 116      30.504 105.454  22.907  1.00 24.44           C  
ATOM    879  OG1 THR A 116      30.709 103.640  24.488  1.00 22.28           O  
ATOM    880  N   LYS A 117      32.149 103.577  20.292  1.00 24.64           N  
ATOM    881  CA  LYS A 117      32.485 104.073  18.965  1.00 25.47           C  
ATOM    882  C   LYS A 117      31.773 103.263  17.892  1.00 24.93           C  
ATOM    883  O   LYS A 117      31.187 103.827  16.969  1.00 25.24           O  
ATOM    884  CB  LYS A 117      33.999 104.013  18.725  1.00 26.74           C  
ATOM    885  CG  LYS A 117      34.401 104.473  17.322  1.00 28.20           C  
ATOM    886  CD  LYS A 117      35.910 104.590  17.147  1.00 28.64           C  
ATOM    887  CE  LYS A 117      36.248 105.134  15.760  1.00 29.15           C  
ATOM    888  NZ  LYS A 117      37.700 105.403  15.576  1.00 27.92           N1+
ATOM    889  N   LYS A 118      31.829 101.938  18.016  1.00 23.48           N  
ATOM    890  CA  LYS A 118      31.188 101.049  17.054  1.00 23.37           C  
ATOM    891  C   LYS A 118      29.668 101.193  17.056  1.00 24.21           C  
ATOM    892  O   LYS A 118      29.024 101.042  16.016  1.00 24.59           O  
ATOM    893  CB  LYS A 118      31.572  99.595  17.345  1.00 21.75           C  
ATOM    894  CG  LYS A 118      33.048  99.294  17.112  1.00 21.87           C  
ATOM    895  CD  LYS A 118      33.391  97.863  17.495  1.00 21.23           C  
ATOM    896  CE  LYS A 118      34.859  97.571  17.244  1.00 19.59           C  
ATOM    897  NZ  LYS A 118      35.217  96.183  17.633  1.00 19.20           N1+
ATOM    898  N   LEU A 119      29.099 101.481  18.223  1.00 25.39           N  
ATOM    899  CA  LEU A 119      27.656 101.648  18.348  1.00 27.03           C  
ATOM    900  C   LEU A 119      27.211 102.775  17.420  1.00 28.98           C  
ATOM    901  O   LEU A 119      26.217 102.652  16.706  1.00 28.82           O  
ATOM    902  CB  LEU A 119      27.290 101.996  19.793  1.00 27.65           C  
ATOM    903  CG  LEU A 119      25.859 101.713  20.261  1.00 30.54           C  
ATOM    904  CD1 LEU A 119      25.676 102.282  21.658  1.00 30.15           C  
ATOM    905  CD2 LEU A 119      24.851 102.324  19.312  1.00 30.72           C  
ATOM    906  N   LYS A 120      27.955 103.876  17.435  1.00 30.63           N  
ATOM    907  CA  LYS A 120      27.636 105.017  16.587  1.00 33.60           C  
ATOM    908  C   LYS A 120      27.792 104.643  15.118  1.00 35.19           C  
ATOM    909  O   LYS A 120      27.172 105.245  14.245  1.00 35.56           O  
ATOM    910  CB  LYS A 120      28.548 106.200  16.923  1.00 33.90           C  
ATOM    911  CG  LYS A 120      28.324 106.790  18.309  1.00 34.98           C  
ATOM    912  CD  LYS A 120      29.214 108.005  18.527  1.00 35.75           C  
ATOM    913  CE  LYS A 120      28.871 108.741  19.820  1.00 36.86           C  
ATOM    914  NZ  LYS A 120      29.260 107.996  21.047  1.00 37.96           N1+
ATOM    915  N   GLU A 121      28.622 103.641  14.852  1.00 37.18           N  
ATOM    916  CA  GLU A 121      28.860 103.184  13.488  1.00 38.48           C  
ATOM    917  C   GLU A 121      27.894 102.061  13.150  1.00 38.12           C  
ATOM    918  O   GLU A 121      27.884 101.563  12.026  1.00 39.46           O  
ATOM    919  CB  GLU A 121      30.293 102.667  13.346  1.00 41.55           C  
ATOM    920  CG  GLU A 121      31.367 103.685  13.690  1.00 44.91           C  
ATOM    921  CD  GLU A 121      32.751 103.063  13.782  1.00 48.22           C  
ATOM    922  OE1 GLU A 121      32.913 102.082  14.538  1.00 48.02           O  
ATOM    923  OE2 GLU A 121      33.676 103.562  13.106  1.00 49.95           O1-
ATOM    924  N   GLY A 122      27.098 101.662  14.139  1.00 36.55           N  
ATOM    925  CA  GLY A 122      26.138 100.591  13.945  1.00 34.71           C  
ATOM    926  C   GLY A 122      26.793  99.228  13.811  1.00 33.68           C  
ATOM    927  O   GLY A 122      26.239  98.313  13.206  1.00 34.85           O  
ATOM    928  N   LYS A 123      27.987  99.083  14.368  1.00 30.28           N  
ATOM    929  CA  LYS A 123      28.667  97.793  14.282  1.00 27.48           C  
ATOM    930  C   LYS A 123      29.246  97.286  15.598  1.00 24.05           C  
ATOM    931  O   LYS A 123      30.277  96.604  15.624  1.00 21.58           O  
ATOM    932  CB  LYS A 123      29.753  97.860  13.215  1.00 31.64           C  
ATOM    933  CG  LYS A 123      30.806  98.910  13.460  1.00 36.93           C  
ATOM    934  CD  LYS A 123      31.471  99.319  12.165  1.00 41.01           C  
ATOM    935  CE  LYS A 123      32.965  99.596  12.353  1.00 43.45           C  
ATOM    936  NZ  LYS A 123      33.547 100.088  11.072  1.00 46.44           N1+
ATOM    937  N   GLN A 124      28.573  97.617  16.694  1.00 20.35           N  
ATOM    938  CA  GLN A 124      29.034  97.165  17.988  1.00 19.62           C  
ATOM    939  C   GLN A 124      28.971  95.641  18.023  1.00 18.16           C  
ATOM    940  O   GLN A 124      28.114  95.029  17.388  1.00 16.97           O  
ATOM    941  CB  GLN A 124      28.187  97.766  19.117  1.00 21.90           C  
ATOM    942  CG  GLN A 124      26.783  97.189  19.309  1.00 23.70           C  
ATOM    943  CD  GLN A 124      25.751  97.737  18.330  1.00 27.16           C  
ATOM    944  NE2 GLN A 124      26.210  98.469  17.322  1.00 25.16           N  
ATOM    945  OE1 GLN A 124      24.548  97.494  18.483  1.00 28.70           O  
ATOM    946  N   ILE A 125      29.892  95.032  18.757  1.00 18.40           N  
ATOM    947  CA  ILE A 125      29.939  93.578  18.870  1.00 18.58           C  
ATOM    948  C   ILE A 125      28.933  93.094  19.907  1.00 18.59           C  
ATOM    949  O   ILE A 125      28.287  92.058  19.737  1.00 19.03           O  
ATOM    950  CB  ILE A 125      31.347  93.107  19.313  1.00 20.67           C  
ATOM    951  CG1 ILE A 125      32.374  93.449  18.230  1.00 22.03           C  
ATOM    952  CG2 ILE A 125      31.338  91.595  19.607  1.00 18.06           C  
ATOM    953  CD1 ILE A 125      33.797  93.048  18.585  1.00 25.19           C  
ATOM    954  N   GLY A 126      28.804  93.871  20.976  1.00 19.54           N  
ATOM    955  CA  GLY A 126      27.923  93.505  22.061  1.00 18.49           C  
ATOM    956  C   GLY A 126      28.747  92.683  23.037  1.00 18.97           C  
ATOM    957  O   GLY A 126      28.272  91.679  23.568  1.00 17.64           O  
ATOM    958  N   THR A 127      29.997  93.097  23.251  1.00 18.52           N  
ATOM    959  CA  THR A 127      30.890  92.391  24.172  1.00 17.46           C  
ATOM    960  C   THR A 127      30.332  92.483  25.587  1.00 17.09           C  
ATOM    961  O   THR A 127      29.420  93.269  25.846  1.00 16.15           O  
ATOM    962  CB  THR A 127      32.321  93.000  24.182  1.00 17.86           C  
ATOM    963  CG2 THR A 127      32.855  93.151  22.758  1.00 13.55           C  
ATOM    964  OG1 THR A 127      32.293  94.287  24.817  1.00 18.28           O  
ATOM    965  N   THR A 128      30.878  91.684  26.501  1.00 16.12           N  
ATOM    966  CA  THR A 128      30.417  91.706  27.888  1.00 17.55           C  
ATOM    967  C   THR A 128      30.982  92.919  28.622  1.00 18.18           C  
ATOM    968  O   THR A 128      30.683  93.134  29.797  1.00 17.70           O  
ATOM    969  CB  THR A 128      30.850  90.448  28.666  1.00 18.71           C  
ATOM    970  CG2 THR A 128      30.337  89.179  27.979  1.00 16.42           C  
ATOM    971  OG1 THR A 128      32.279  90.410  28.752  1.00 17.86           O  
ATOM    972  N   LYS A 129      31.799  93.702  27.922  1.00 18.27           N  
ATOM    973  CA  LYS A 129      32.418  94.891  28.495  1.00 20.39           C  
ATOM    974  C   LYS A 129      33.255  94.545  29.720  1.00 20.82           C  
ATOM    975  O   LYS A 129      33.353  95.321  30.677  1.00 19.71           O  
ATOM    976  CB  LYS A 129      31.346  95.924  28.852  1.00 24.26           C  
ATOM    977  CG  LYS A 129      30.578  96.434  27.630  1.00 27.88           C  
ATOM    978  CD  LYS A 129      29.642  97.585  27.972  1.00 32.79           C  
ATOM    979  CE  LYS A 129      28.458  97.134  28.826  1.00 35.69           C  
ATOM    980  NZ  LYS A 129      28.859  96.673  30.188  1.00 38.33           N1+
ATOM    981  N   ARG A 130      33.865  93.369  29.689  1.00 19.02           N  
ATOM    982  CA  ARG A 130      34.696  92.941  30.795  1.00 19.04           C  
ATOM    983  C   ARG A 130      36.175  93.149  30.462  1.00 18.35           C  
ATOM    984  O   ARG A 130      37.061  92.684  31.184  1.00 17.92           O  
ATOM    985  CB  ARG A 130      34.384  91.482  31.137  1.00 18.76           C  
ATOM    986  CG  ARG A 130      32.969  91.292  31.732  1.00 20.26           C  
ATOM    987  CD  ARG A 130      32.831  92.096  33.023  1.00 22.17           C  
ATOM    988  NE  ARG A 130      31.605  91.839  33.785  1.00 24.19           N  
ATOM    989  CZ  ARG A 130      30.422  92.401  33.545  1.00 25.05           C  
ATOM    990  NH1 ARG A 130      30.269  93.263  32.543  1.00 24.63           N1+
ATOM    991  NH2 ARG A 130      29.393  92.131  34.340  1.00 23.82           N  
ATOM    992  N   GLY A 131      36.420  93.873  29.368  1.00 17.70           N  
ATOM    993  CA  GLY A 131      37.776  94.178  28.939  1.00 15.95           C  
ATOM    994  C   GLY A 131      38.589  93.023  28.374  1.00 15.71           C  
ATOM    995  O   GLY A 131      39.818  93.102  28.311  1.00 15.01           O  
ATOM    996  N   ILE A 132      37.912  91.965  27.940  1.00 13.93           N  
ATOM    997  CA  ILE A 132      38.591  90.787  27.406  1.00 14.99           C  
ATOM    998  C   ILE A 132      39.356  91.039  26.101  1.00 15.71           C  
ATOM    999  O   ILE A 132      40.529  90.668  25.979  1.00 15.95           O  
ATOM   1000  CB  ILE A 132      37.585  89.638  27.175  1.00 14.38           C  
ATOM   1001  CG1 ILE A 132      36.802  89.363  28.466  1.00 14.47           C  
ATOM   1002  CG2 ILE A 132      38.316  88.392  26.707  1.00 13.44           C  
ATOM   1003  CD1 ILE A 132      37.659  88.908  29.646  1.00 25.19           C  
ATOM   1004  N   GLY A 133      38.692  91.662  25.130  1.00 15.09           N  
ATOM   1005  CA  GLY A 133      39.333  91.938  23.853  1.00 15.36           C  
ATOM   1006  C   GLY A 133      40.573  92.798  24.007  1.00 16.92           C  
ATOM   1007  O   GLY A 133      41.637  92.474  23.470  1.00 14.85           O  
ATOM   1008  N   PRO A 134      40.463  93.920  24.729  1.00 16.70           N  
ATOM   1009  CA  PRO A 134      41.622  94.795  24.923  1.00 15.93           C  
ATOM   1010  C   PRO A 134      42.779  94.105  25.652  1.00 15.75           C  
ATOM   1011  O   PRO A 134      43.940  94.404  25.383  1.00 14.89           O  
ATOM   1012  CB  PRO A 134      41.034  95.967  25.706  1.00 16.65           C  
ATOM   1013  CG  PRO A 134      39.650  96.064  25.128  1.00 16.12           C  
ATOM   1014  CD  PRO A 134      39.219  94.608  25.116  1.00 17.38           C  
ATOM   1015  N   CYS A 135      42.479  93.177  26.560  1.00 14.16           N  
ATOM   1016  CA  CYS A 135      43.559  92.488  27.266  1.00 14.38           C  
ATOM   1017  C   CYS A 135      44.297  91.532  26.322  1.00 14.66           C  
ATOM   1018  O   CYS A 135      45.520  91.408  26.397  1.00 12.73           O  
ATOM   1019  CB  CYS A 135      43.033  91.729  28.489  1.00 14.85           C  
ATOM   1020  SG  CYS A 135      44.341  91.259  29.672  1.00 17.93           S  
ATOM   1021  N   TYR A 136      43.568  90.856  25.434  1.00 13.80           N  
ATOM   1022  CA  TYR A 136      44.223  89.967  24.483  1.00 13.11           C  
ATOM   1023  C   TYR A 136      44.992  90.831  23.477  1.00 12.61           C  
ATOM   1024  O   TYR A 136      46.001  90.405  22.919  1.00 12.99           O  
ATOM   1025  CB  TYR A 136      43.206  89.060  23.774  1.00 13.43           C  
ATOM   1026  CG  TYR A 136      42.865  87.824  24.580  1.00 16.32           C  
ATOM   1027  CD1 TYR A 136      43.858  86.902  24.919  1.00 17.34           C  
ATOM   1028  CD2 TYR A 136      41.566  87.599  25.047  1.00 15.06           C  
ATOM   1029  CE1 TYR A 136      43.573  85.793  25.711  1.00 17.86           C  
ATOM   1030  CE2 TYR A 136      41.268  86.486  25.840  1.00 15.55           C  
ATOM   1031  CZ  TYR A 136      42.279  85.592  26.170  1.00 17.68           C  
ATOM   1032  OH  TYR A 136      42.016  84.513  26.980  1.00 18.64           O  
ATOM   1033  N   SER A 137      44.520  92.055  23.258  1.00  8.32           N  
ATOM   1034  CA  SER A 137      45.212  92.967  22.347  1.00  7.47           C  
ATOM   1035  C   SER A 137      46.554  93.381  22.953  1.00  7.01           C  
ATOM   1036  O   SER A 137      47.561  93.412  22.251  1.00  2.20           O  
ATOM   1037  CB  SER A 137      44.377  94.220  22.078  1.00  8.87           C  
ATOM   1038  OG  SER A 137      43.169  93.893  21.409  1.00 12.91           O  
ATOM   1039  N   THR A 138      46.590  93.706  24.244  1.00 11.73           N  
ATOM   1040  CA  THR A 138      47.868  94.096  24.838  1.00 14.59           C  
ATOM   1041  C   THR A 138      48.794  92.888  24.963  1.00 15.45           C  
ATOM   1042  O   THR A 138      50.016  93.030  25.062  1.00 16.95           O  
ATOM   1043  CB  THR A 138      47.690  94.794  26.217  1.00 14.70           C  
ATOM   1044  CG2 THR A 138      47.007  96.152  26.027  1.00 17.20           C  
ATOM   1045  OG1 THR A 138      46.897  93.982  27.088  1.00 16.21           O  
ATOM   1046  N   LYS A 139      48.208  91.696  24.949  1.00 15.50           N  
ATOM   1047  CA  LYS A 139      48.997  90.471  25.012  1.00 15.61           C  
ATOM   1048  C   LYS A 139      49.740  90.375  23.676  1.00 14.89           C  
ATOM   1049  O   LYS A 139      50.958  90.180  23.633  1.00 14.82           O  
ATOM   1050  CB  LYS A 139      48.077  89.255  25.191  1.00 14.41           C  
ATOM   1051  CG  LYS A 139      48.811  87.912  25.175  1.00 16.11           C  
ATOM   1052  CD  LYS A 139      47.863  86.753  25.478  1.00 17.07           C  
ATOM   1053  CE  LYS A 139      48.617  85.431  25.547  1.00 17.27           C  
ATOM   1054  NZ  LYS A 139      47.728  84.287  25.919  1.00 16.14           N1+
ATOM   1055  N   ALA A 140      48.991  90.529  22.587  1.00 13.70           N  
ATOM   1056  CA  ALA A 140      49.559  90.477  21.248  1.00 13.93           C  
ATOM   1057  C   ALA A 140      50.635  91.547  21.066  1.00 14.18           C  
ATOM   1058  O   ALA A 140      51.687  91.278  20.485  1.00 13.24           O  
ATOM   1059  CB  ALA A 140      48.454  90.655  20.202  1.00 14.39           C  
ATOM   1060  N   SER A 141      50.381  92.762  21.563  1.00 10.06           N  
ATOM   1061  CA  SER A 141      51.371  93.835  21.434  1.00  9.64           C  
ATOM   1062  C   SER A 141      52.516  93.590  22.406  1.00 10.36           C  
ATOM   1063  O   SER A 141      53.539  94.285  22.377  1.00  8.20           O  
ATOM   1064  CB  SER A 141      50.725  95.208  21.692  1.00  8.89           C  
ATOM   1065  OG  SER A 141      50.272  95.309  23.031  1.00 13.96           O  
ATOM   1066  N   ARG A 142      52.345  92.589  23.265  1.00 13.46           N  
ATOM   1067  CA  ARG A 142      53.357  92.210  24.243  1.00 15.47           C  
ATOM   1068  C   ARG A 142      53.727  93.266  25.285  1.00 16.82           C  
ATOM   1069  O   ARG A 142      54.874  93.333  25.730  1.00 16.29           O  
ATOM   1070  CB  ARG A 142      54.619  91.723  23.514  1.00 16.40           C  
ATOM   1071  CG  ARG A 142      54.426  90.366  22.815  1.00 16.49           C  
ATOM   1072  CD  ARG A 142      55.263  90.259  21.536  1.00 16.77           C  
ATOM   1073  NE  ARG A 142      54.812  91.228  20.541  1.00 15.32           N  
ATOM   1074  CZ  ARG A 142      55.330  91.367  19.323  1.00 14.96           C  
ATOM   1075  NH1 ARG A 142      56.333  90.596  18.919  1.00 13.43           N1+
ATOM   1076  NH2 ARG A 142      54.841  92.286  18.509  1.00 13.89           N  
ATOM   1077  N   ILE A 143      52.761  94.093  25.672  1.00 17.62           N  
ATOM   1078  CA  ILE A 143      53.006  95.089  26.708  1.00 18.81           C  
ATOM   1079  C   ILE A 143      52.151  94.723  27.919  1.00 18.17           C  
ATOM   1080  O   ILE A 143      52.213  95.369  28.965  1.00 18.28           O  
ATOM   1081  CB  ILE A 143      52.670  96.535  26.246  1.00 19.54           C  
ATOM   1082  CG1 ILE A 143      51.214  96.629  25.785  1.00 18.81           C  
ATOM   1083  CG2 ILE A 143      53.634  96.959  25.149  1.00 17.56           C  
ATOM   1084  CD1 ILE A 143      50.780  98.041  25.395  1.00 25.19           C  
ATOM   1085  N   GLY A 144      51.354  93.670  27.771  1.00 17.61           N  
ATOM   1086  CA  GLY A 144      50.526  93.230  28.876  1.00 17.38           C  
ATOM   1087  C   GLY A 144      51.393  92.744  30.026  1.00 18.28           C  
ATOM   1088  O   GLY A 144      52.515  92.264  29.816  1.00 17.97           O  
ATOM   1089  N   ILE A 145      50.882  92.876  31.245  1.00 17.45           N  
ATOM   1090  CA  ILE A 145      51.605  92.431  32.430  1.00 17.83           C  
ATOM   1091  C   ILE A 145      51.034  91.084  32.845  1.00 17.60           C  
ATOM   1092  O   ILE A 145      49.820  90.944  33.017  1.00 16.56           O  
ATOM   1093  CB  ILE A 145      51.440  93.420  33.604  1.00 18.23           C  
ATOM   1094  CG1 ILE A 145      51.976  94.797  33.206  1.00 20.64           C  
ATOM   1095  CG2 ILE A 145      52.181  92.905  34.825  1.00 17.91           C  
ATOM   1096  CD1 ILE A 145      53.417  94.780  32.750  1.00 25.19           C  
ATOM   1097  N   ARG A 146      51.912  90.101  33.010  1.00 16.77           N  
ATOM   1098  CA  ARG A 146      51.491  88.755  33.379  1.00 17.88           C  
ATOM   1099  C   ARG A 146      51.595  88.524  34.888  1.00 17.41           C  
ATOM   1100  O   ARG A 146      52.371  89.183  35.568  1.00 17.77           O  
ATOM   1101  CB  ARG A 146      52.330  87.741  32.595  1.00 18.15           C  
ATOM   1102  CG  ARG A 146      52.577  88.194  31.157  1.00 17.63           C  
ATOM   1103  CD  ARG A 146      52.957  87.049  30.226  1.00 17.89           C  
ATOM   1104  NE  ARG A 146      54.141  86.313  30.666  1.00 19.12           N  
ATOM   1105  CZ  ARG A 146      54.599  85.223  30.056  1.00 19.26           C  
ATOM   1106  NH1 ARG A 146      53.970  84.752  28.987  1.00 15.94           N1+
ATOM   1107  NH2 ARG A 146      55.679  84.598  30.513  1.00 19.42           N  
ATOM   1108  N   LEU A 147      50.801  87.587  35.399  1.00 19.74           N  
ATOM   1109  CA  LEU A 147      50.747  87.285  36.830  1.00 19.80           C  
ATOM   1110  C   LEU A 147      52.070  87.131  37.568  1.00 20.51           C  
ATOM   1111  O   LEU A 147      52.216  87.616  38.690  1.00 20.68           O  
ATOM   1112  CB  LEU A 147      49.899  86.032  37.076  1.00 20.89           C  
ATOM   1113  CG  LEU A 147      48.421  86.260  37.392  1.00 20.57           C  
ATOM   1114  CD1 LEU A 147      47.772  84.930  37.781  1.00 20.80           C  
ATOM   1115  CD2 LEU A 147      48.286  87.267  38.526  1.00 21.32           C  
ATOM   1116  N   GLY A 148      53.026  86.444  36.954  1.00 19.95           N  
ATOM   1117  CA  GLY A 148      54.308  86.250  37.602  1.00 19.82           C  
ATOM   1118  C   GLY A 148      54.909  87.550  38.097  1.00 20.84           C  
ATOM   1119  O   GLY A 148      55.513  87.598  39.169  1.00 20.83           O  
ATOM   1120  N   THR A 149      54.730  88.617  37.327  1.00 20.02           N  
ATOM   1121  CA  THR A 149      55.283  89.910  37.702  1.00 20.31           C  
ATOM   1122  C   THR A 149      54.713  90.430  39.022  1.00 20.17           C  
ATOM   1123  O   THR A 149      55.376  91.176  39.741  1.00 19.12           O  
ATOM   1124  CB  THR A 149      55.034  90.946  36.598  1.00 20.11           C  
ATOM   1125  CG2 THR A 149      55.672  92.277  36.960  1.00 21.47           C  
ATOM   1126  OG1 THR A 149      55.600  90.469  35.371  1.00 20.03           O  
ATOM   1127  N   LEU A 150      53.484  90.033  39.340  1.00 20.08           N  
ATOM   1128  CA  LEU A 150      52.839  90.474  40.572  1.00 21.09           C  
ATOM   1129  C   LEU A 150      53.508  89.931  41.839  1.00 21.35           C  
ATOM   1130  O   LEU A 150      53.248  90.433  42.934  1.00 21.05           O  
ATOM   1131  CB  LEU A 150      51.368  90.053  40.583  1.00 20.75           C  
ATOM   1132  CG  LEU A 150      50.312  91.067  41.041  1.00 24.35           C  
ATOM   1133  CD1 LEU A 150      49.096  90.293  41.536  1.00 22.60           C  
ATOM   1134  CD2 LEU A 150      50.836  91.979  42.136  1.00 19.84           C  
ATOM   1135  N   LYS A 151      54.351  88.907  41.691  1.00 21.97           N  
ATOM   1136  CA  LYS A 151      55.048  88.296  42.828  1.00 23.00           C  
ATOM   1137  C   LYS A 151      56.077  89.243  43.450  1.00 24.33           C  
ATOM   1138  O   LYS A 151      56.424  89.118  44.621  1.00 24.73           O  
ATOM   1139  CB  LYS A 151      55.742  86.996  42.397  1.00 22.94           C  
ATOM   1140  CG  LYS A 151      54.790  85.911  41.907  1.00 24.36           C  
ATOM   1141  CD  LYS A 151      55.553  84.734  41.289  1.00 25.86           C  
ATOM   1142  CE  LYS A 151      56.268  83.885  42.341  1.00 24.94           C  
ATOM   1143  NZ  LYS A 151      55.310  83.110  43.176  1.00 25.78           N1+
ATOM   1144  N   ASN A 152      56.571  90.178  42.651  1.00 23.72           N  
ATOM   1145  CA  ASN A 152      57.533  91.166  43.121  1.00 23.20           C  
ATOM   1146  C   ASN A 152      56.787  92.493  43.027  1.00 23.47           C  
ATOM   1147  O   ASN A 152      56.668  93.065  41.942  1.00 23.92           O  
ATOM   1148  CB  ASN A 152      58.766  91.188  42.208  1.00 22.44           C  
ATOM   1149  CG  ASN A 152      59.757  92.274  42.588  1.00 23.41           C  
ATOM   1150  ND2 ASN A 152      61.022  92.076  42.227  1.00 21.51           N  
ATOM   1151  OD1 ASN A 152      59.388  93.286  43.186  1.00 22.17           O  
ATOM   1152  N   PHE A 153      56.276  92.982  44.152  1.00 23.09           N  
ATOM   1153  CA  PHE A 153      55.520  94.226  44.123  1.00 24.42           C  
ATOM   1154  C   PHE A 153      56.316  95.442  43.664  1.00 25.03           C  
ATOM   1155  O   PHE A 153      55.759  96.347  43.042  1.00 24.48           O  
ATOM   1156  CB  PHE A 153      54.900  94.541  45.481  1.00 24.84           C  
ATOM   1157  CG  PHE A 153      53.919  95.676  45.429  1.00 26.32           C  
ATOM   1158  CD1 PHE A 153      52.666  95.497  44.850  1.00 27.01           C  
ATOM   1159  CD2 PHE A 153      54.269  96.940  45.890  1.00 27.87           C  
ATOM   1160  CE1 PHE A 153      51.776  96.558  44.726  1.00 27.35           C  
ATOM   1161  CE2 PHE A 153      53.387  98.010  45.772  1.00 28.84           C  
ATOM   1162  CZ  PHE A 153      52.138  97.818  45.188  1.00 28.33           C  
ATOM   1163  N   GLU A 154      57.606  95.473  43.978  1.00 25.84           N  
ATOM   1164  CA  GLU A 154      58.449  96.596  43.585  1.00 26.20           C  
ATOM   1165  C   GLU A 154      58.491  96.702  42.068  1.00 26.65           C  
ATOM   1166  O   GLU A 154      58.251  97.768  41.501  1.00 27.14           O  
ATOM   1167  CB  GLU A 154      59.872  96.415  44.124  1.00 27.74           C  
ATOM   1168  CG  GLU A 154      60.813  97.571  43.801  1.00 31.11           C  
ATOM   1169  CD  GLU A 154      62.201  97.378  44.393  1.00 33.44           C  
ATOM   1170  OE1 GLU A 154      62.908  96.440  43.968  1.00 33.79           O  
ATOM   1171  OE2 GLU A 154      62.581  98.161  45.291  1.00 33.51           O1-
ATOM   1172  N   ASN A 155      58.801  95.586  41.419  1.00 25.68           N  
ATOM   1173  CA  ASN A 155      58.879  95.541  39.969  1.00 25.42           C  
ATOM   1174  C   ASN A 155      57.500  95.758  39.347  1.00 24.83           C  
ATOM   1175  O   ASN A 155      57.360  96.474  38.352  1.00 23.62           O  
ATOM   1176  CB  ASN A 155      59.443  94.194  39.521  1.00 25.50           C  
ATOM   1177  CG  ASN A 155      59.668  94.133  38.027  1.00 28.94           C  
ATOM   1178  ND2 ASN A 155      59.159  93.084  37.389  1.00 28.67           N  
ATOM   1179  OD1 ASN A 155      60.296  95.021  37.452  1.00 28.09           O  
ATOM   1180  N   PHE A 156      56.487  95.143  39.947  1.00 23.69           N  
ATOM   1181  CA  PHE A 156      55.119  95.265  39.457  1.00 22.11           C  
ATOM   1182  C   PHE A 156      54.644  96.718  39.412  1.00 22.42           C  
ATOM   1183  O   PHE A 156      54.134  97.182  38.390  1.00 21.93           O  
ATOM   1184  CB  PHE A 156      54.161  94.459  40.337  1.00 19.88           C  
ATOM   1185  CG  PHE A 156      52.719  94.642  39.970  1.00 21.32           C  
ATOM   1186  CD1 PHE A 156      52.199  94.042  38.829  1.00 20.09           C  
ATOM   1187  CD2 PHE A 156      51.894  95.465  40.728  1.00 20.58           C  
ATOM   1188  CE1 PHE A 156      50.880  94.262  38.443  1.00 19.61           C  
ATOM   1189  CE2 PHE A 156      50.567  95.692  40.348  1.00 22.42           C  
ATOM   1190  CZ  PHE A 156      50.063  95.087  39.201  1.00 18.66           C  
ATOM   1191  N   LYS A 157      54.804  97.423  40.528  1.00 23.27           N  
ATOM   1192  CA  LYS A 157      54.379  98.819  40.639  1.00 24.81           C  
ATOM   1193  C   LYS A 157      54.932  99.666  39.498  1.00 25.83           C  
ATOM   1194  O   LYS A 157      54.216 100.466  38.892  1.00 23.61           O  
ATOM   1195  CB  LYS A 157      54.845  99.404  41.975  1.00 27.64           C  
ATOM   1196  CG  LYS A 157      54.476 100.864  42.165  1.00 32.10           C  
ATOM   1197  CD  LYS A 157      55.033 101.430  43.465  1.00 34.05           C  
ATOM   1198  CE  LYS A 157      54.673 102.905  43.606  1.00 36.36           C  
ATOM   1199  NZ  LYS A 157      55.271 103.525  44.825  1.00 38.13           N1+
ATOM   1200  N   ASN A 158      56.215  99.482  39.221  1.00 24.51           N  
ATOM   1201  CA  ASN A 158      56.890 100.214  38.164  1.00 26.52           C  
ATOM   1202  C   ASN A 158      56.370  99.862  36.772  1.00 24.14           C  
ATOM   1203  O   ASN A 158      56.164 100.744  35.938  1.00 21.01           O  
ATOM   1204  CB  ASN A 158      58.392  99.946  38.247  1.00 32.08           C  
ATOM   1205  CG  ASN A 158      59.085 100.140  36.925  1.00 36.66           C  
ATOM   1206  ND2 ASN A 158      59.835  99.128  36.498  1.00 40.39           N  
ATOM   1207  OD1 ASN A 158      58.952 101.186  36.287  1.00 41.15           O  
ATOM   1208  N   MET A 159      56.158  98.576  36.516  1.00 23.09           N  
ATOM   1209  CA  MET A 159      55.656  98.150  35.215  1.00 22.35           C  
ATOM   1210  C   MET A 159      54.200  98.565  35.047  1.00 20.59           C  
ATOM   1211  O   MET A 159      53.770  98.947  33.960  1.00 17.75           O  
ATOM   1212  CB  MET A 159      55.778  96.635  35.066  1.00 27.87           C  
ATOM   1213  CG  MET A 159      57.210  96.135  35.034  1.00 34.13           C  
ATOM   1214  SD  MET A 159      57.276  94.413  34.529  1.00 44.11           S  
ATOM   1215  CE  MET A 159      57.075  94.588  32.755  1.00 40.13           C  
ATOM   1216  N   TYR A 160      53.447  98.480  36.135  1.00 19.63           N  
ATOM   1217  CA  TYR A 160      52.038  98.855  36.128  1.00 21.90           C  
ATOM   1218  C   TYR A 160      51.887 100.296  35.642  1.00 22.99           C  
ATOM   1219  O   TYR A 160      51.150 100.571  34.696  1.00 22.70           O  
ATOM   1220  CB  TYR A 160      51.459  98.728  37.542  1.00 20.51           C  
ATOM   1221  CG  TYR A 160      50.099  99.369  37.722  1.00 21.75           C  
ATOM   1222  CD1 TYR A 160      48.930  98.699  37.355  1.00 21.02           C  
ATOM   1223  CD2 TYR A 160      49.984 100.663  38.228  1.00 20.93           C  
ATOM   1224  CE1 TYR A 160      47.675  99.310  37.485  1.00 20.95           C  
ATOM   1225  CE2 TYR A 160      48.739 101.283  38.362  1.00 22.19           C  
ATOM   1226  CZ  TYR A 160      47.591 100.602  37.988  1.00 21.61           C  
ATOM   1227  OH  TYR A 160      46.365 101.219  38.119  1.00 20.15           O  
ATOM   1228  N   SER A 161      52.599 101.209  36.294  1.00 23.04           N  
ATOM   1229  CA  SER A 161      52.537 102.624  35.953  1.00 24.96           C  
ATOM   1230  C   SER A 161      52.757 102.888  34.465  1.00 24.48           C  
ATOM   1231  O   SER A 161      51.994 103.622  33.834  1.00 24.16           O  
ATOM   1232  CB  SER A 161      53.568 103.402  36.772  1.00 27.26           C  
ATOM   1233  OG  SER A 161      53.428 104.801  36.569  1.00 31.89           O  
ATOM   1234  N   LYS A 162      53.794 102.273  33.906  1.00 22.80           N  
ATOM   1235  CA  LYS A 162      54.118 102.461  32.500  1.00 22.29           C  
ATOM   1236  C   LYS A 162      53.056 101.946  31.533  1.00 21.00           C  
ATOM   1237  O   LYS A 162      52.800 102.578  30.512  1.00 19.73           O  
ATOM   1238  CB  LYS A 162      55.480 101.831  32.195  1.00 23.95           C  
ATOM   1239  CG  LYS A 162      56.620 102.555  32.908  1.00 28.38           C  
ATOM   1240  CD  LYS A 162      57.967 101.881  32.708  1.00 30.56           C  
ATOM   1241  CE  LYS A 162      59.050 102.630  33.482  1.00 32.80           C  
ATOM   1242  NZ  LYS A 162      60.374 101.955  33.403  1.00 35.87           N1+
ATOM   1243  N   LEU A 163      52.433 100.811  31.848  1.00 20.52           N  
ATOM   1244  CA  LEU A 163      51.399 100.270  30.970  1.00 19.39           C  
ATOM   1245  C   LEU A 163      50.192 101.203  30.989  1.00 18.62           C  
ATOM   1246  O   LEU A 163      49.671 101.575  29.938  1.00 17.23           O  
ATOM   1247  CB  LEU A 163      50.955  98.878  31.434  1.00 19.38           C  
ATOM   1248  CG  LEU A 163      50.309  97.911  30.427  1.00 22.53           C  
ATOM   1249  CD1 LEU A 163      49.192  97.149  31.121  1.00 20.23           C  
ATOM   1250  CD2 LEU A 163      49.774  98.642  29.211  1.00 20.47           C  
ATOM   1251  N   ILE A 164      49.744 101.568  32.187  1.00 19.34           N  
ATOM   1252  CA  ILE A 164      48.590 102.454  32.329  1.00 20.45           C  
ATOM   1253  C   ILE A 164      48.818 103.816  31.673  1.00 20.70           C  
ATOM   1254  O   ILE A 164      47.945 104.309  30.967  1.00 20.41           O  
ATOM   1255  CB  ILE A 164      48.209 102.647  33.827  1.00 21.42           C  
ATOM   1256  CG1 ILE A 164      47.489 101.395  34.353  1.00 20.72           C  
ATOM   1257  CG2 ILE A 164      47.286 103.850  33.995  1.00 19.18           C  
ATOM   1258  CD1 ILE A 164      48.327 100.147  34.363  1.00 25.19           C  
ATOM   1259  N   ASP A 165      49.980 104.428  31.897  1.00 20.67           N  
ATOM   1260  CA  ASP A 165      50.250 105.726  31.283  1.00 21.66           C  
ATOM   1261  C   ASP A 165      50.211 105.605  29.764  1.00 22.23           C  
ATOM   1262  O   ASP A 165      49.694 106.483  29.074  1.00 22.25           O  
ATOM   1263  CB  ASP A 165      51.614 106.278  31.713  1.00 21.85           C  
ATOM   1264  CG  ASP A 165      51.651 106.666  33.176  1.00 23.27           C  
ATOM   1265  OD1 ASP A 165      50.570 106.926  33.746  1.00 22.75           O  
ATOM   1266  OD2 ASP A 165      52.761 106.722  33.749  1.00 22.83           O1-
ATOM   1267  N   HIS A 166      50.760 104.510  29.247  1.00 22.29           N  
ATOM   1268  CA  HIS A 166      50.768 104.279  27.809  1.00 20.58           C  
ATOM   1269  C   HIS A 166      49.347 104.154  27.278  1.00 20.50           C  
ATOM   1270  O   HIS A 166      48.990 104.785  26.286  1.00 19.61           O  
ATOM   1271  CB  HIS A 166      51.550 103.004  27.471  1.00 21.32           C  
ATOM   1272  CG  HIS A 166      51.479 102.618  26.024  1.00 21.82           C  
ATOM   1273  CD2 HIS A 166      52.147 103.085  24.944  1.00 20.17           C  
ATOM   1274  ND1 HIS A 166      50.635 101.634  25.554  1.00 22.63           N  
ATOM   1275  CE1 HIS A 166      50.789 101.510  24.248  1.00 20.27           C  
ATOM   1276  NE2 HIS A 166      51.701 102.380  23.853  1.00 22.75           N  
ATOM   1277  N   LEU A 167      48.532 103.343  27.944  1.00 20.12           N  
ATOM   1278  CA  LEU A 167      47.161 103.138  27.497  1.00 20.66           C  
ATOM   1279  C   LEU A 167      46.288 104.384  27.653  1.00 20.62           C  
ATOM   1280  O   LEU A 167      45.453 104.663  26.796  1.00 20.83           O  
ATOM   1281  CB  LEU A 167      46.542 101.941  28.226  1.00 20.18           C  
ATOM   1282  CG  LEU A 167      47.190 100.590  27.883  1.00 20.54           C  
ATOM   1283  CD1 LEU A 167      46.601  99.498  28.761  1.00 18.38           C  
ATOM   1284  CD2 LEU A 167      46.984 100.268  26.395  1.00 16.96           C  
ATOM   1285  N   MET A 168      46.478 105.133  28.735  1.00 20.45           N  
ATOM   1286  CA  MET A 168      45.701 106.356  28.941  1.00 22.13           C  
ATOM   1287  C   MET A 168      45.952 107.317  27.778  1.00 22.96           C  
ATOM   1288  O   MET A 168      45.025 107.918  27.234  1.00 21.32           O  
ATOM   1289  CB  MET A 168      46.089 107.017  30.270  1.00 22.86           C  
ATOM   1290  CG  MET A 168      45.625 106.240  31.495  1.00 22.54           C  
ATOM   1291  SD  MET A 168      46.064 107.004  33.082  1.00 23.08           S  
ATOM   1292  CE  MET A 168      44.851 108.337  33.151  1.00 24.17           C  
ATOM   1293  N   ASP A 169      47.216 107.451  27.394  1.00 23.28           N  
ATOM   1294  CA  ASP A 169      47.592 108.320  26.286  1.00 25.10           C  
ATOM   1295  C   ASP A 169      46.999 107.803  24.973  1.00 24.67           C  
ATOM   1296  O   ASP A 169      46.357 108.551  24.227  1.00 21.18           O  
ATOM   1297  CB  ASP A 169      49.120 108.381  26.174  1.00 28.57           C  
ATOM   1298  CG  ASP A 169      49.586 109.116  24.934  1.00 32.10           C  
ATOM   1299  OD1 ASP A 169      49.337 110.337  24.826  1.00 33.17           O  
ATOM   1300  OD2 ASP A 169      50.202 108.469  24.063  1.00 35.76           O1-
ATOM   1301  N   LEU A 170      47.211 106.516  24.706  1.00 24.58           N  
ATOM   1302  CA  LEU A 170      46.729 105.882  23.482  1.00 24.81           C  
ATOM   1303  C   LEU A 170      45.231 106.063  23.249  1.00 25.64           C  
ATOM   1304  O   LEU A 170      44.807 106.338  22.129  1.00 25.13           O  
ATOM   1305  CB  LEU A 170      47.045 104.382  23.499  1.00 25.38           C  
ATOM   1306  CG  LEU A 170      47.590 103.732  22.219  1.00 27.05           C  
ATOM   1307  CD1 LEU A 170      47.278 102.236  22.251  1.00 24.64           C  
ATOM   1308  CD2 LEU A 170      46.977 104.369  20.981  1.00 27.19           C  
ATOM   1309  N   TYR A 171      44.434 105.905  24.301  1.00 24.88           N  
ATOM   1310  CA  TYR A 171      42.986 106.039  24.172  1.00 26.57           C  
ATOM   1311  C   TYR A 171      42.405 107.303  24.782  1.00 26.94           C  
ATOM   1312  O   TYR A 171      41.197 107.400  24.989  1.00 27.89           O  
ATOM   1313  CB  TYR A 171      42.287 104.820  24.773  1.00 26.14           C  
ATOM   1314  CG  TYR A 171      42.624 103.540  24.057  1.00 27.89           C  
ATOM   1315  CD1 TYR A 171      43.783 102.831  24.364  1.00 29.19           C  
ATOM   1316  CD2 TYR A 171      41.803 103.055  23.043  1.00 28.76           C  
ATOM   1317  CE1 TYR A 171      44.115 101.665  23.679  1.00 30.65           C  
ATOM   1318  CE2 TYR A 171      42.126 101.894  22.349  1.00 30.30           C  
ATOM   1319  CZ  TYR A 171      43.282 101.204  22.671  1.00 30.96           C  
ATOM   1320  OH  TYR A 171      43.608 100.058  21.982  1.00 34.15           O  
ATOM   1321  N   ASN A 172      43.270 108.267  25.064  1.00 28.88           N  
ATOM   1322  CA  ASN A 172      42.852 109.541  25.633  1.00 32.30           C  
ATOM   1323  C   ASN A 172      42.025 109.408  26.904  1.00 32.20           C  
ATOM   1324  O   ASN A 172      41.150 110.231  27.163  1.00 33.60           O  
ATOM   1325  CB  ASN A 172      42.055 110.348  24.599  1.00 34.34           C  
ATOM   1326  CG  ASN A 172      42.809 110.537  23.296  1.00 36.69           C  
ATOM   1327  ND2 ASN A 172      42.178 110.161  22.187  1.00 38.73           N  
ATOM   1328  OD1 ASN A 172      43.942 111.015  23.284  1.00 38.65           O  
ATOM   1329  N   ILE A 173      42.282 108.371  27.692  1.00 31.52           N  
ATOM   1330  CA  ILE A 173      41.555 108.205  28.940  1.00 31.20           C  
ATOM   1331  C   ILE A 173      42.175 109.244  29.856  1.00 31.56           C  
ATOM   1332  O   ILE A 173      43.265 109.048  30.393  1.00 29.78           O  
ATOM   1333  CB  ILE A 173      41.738 106.794  29.515  1.00 30.58           C  
ATOM   1334  CG1 ILE A 173      41.069 105.778  28.583  1.00 30.39           C  
ATOM   1335  CG2 ILE A 173      41.124 106.712  30.907  1.00 30.03           C  
ATOM   1336  CD1 ILE A 173      41.952 104.625  28.220  1.00 25.19           C  
ATOM   1337  N   THR A 174      41.472 110.360  30.011  1.00 33.06           N  
ATOM   1338  CA  THR A 174      41.961 111.474  30.808  1.00 36.19           C  
ATOM   1339  C   THR A 174      42.138 111.219  32.298  1.00 35.86           C  
ATOM   1340  O   THR A 174      43.063 111.757  32.903  1.00 37.24           O  
ATOM   1341  CB  THR A 174      41.076 112.714  30.622  1.00 35.94           C  
ATOM   1342  CG2 THR A 174      39.736 112.526  31.311  1.00 37.58           C  
ATOM   1343  OG1 THR A 174      41.743 113.849  31.180  1.00 40.00           O  
ATOM   1344  N   GLU A 175      41.265 110.430  32.909  1.00 36.58           N  
ATOM   1345  CA  GLU A 175      41.439 110.156  34.326  1.00 36.38           C  
ATOM   1346  C   GLU A 175      41.171 108.714  34.715  1.00 34.65           C  
ATOM   1347  O   GLU A 175      40.172 108.103  34.325  1.00 36.29           O  
ATOM   1348  CB  GLU A 175      40.621 111.133  35.182  1.00 39.44           C  
ATOM   1349  CG  GLU A 175      39.191 111.373  34.771  1.00 43.18           C  
ATOM   1350  CD  GLU A 175      38.621 112.631  35.428  1.00 46.43           C  
ATOM   1351  OE1 GLU A 175      38.706 112.763  36.669  1.00 47.41           O  
ATOM   1352  OE2 GLU A 175      38.100 113.500  34.701  1.00 48.85           O1-
ATOM   1353  N   TYR A 176      42.117 108.178  35.473  1.00 30.82           N  
ATOM   1354  CA  TYR A 176      42.105 106.802  35.937  1.00 27.28           C  
ATOM   1355  C   TYR A 176      42.812 106.855  37.288  1.00 25.66           C  
ATOM   1356  O   TYR A 176      43.903 107.413  37.387  1.00 22.81           O  
ATOM   1357  CB  TYR A 176      42.905 105.953  34.951  1.00 24.80           C  
ATOM   1358  CG  TYR A 176      42.838 104.466  35.174  1.00 25.03           C  
ATOM   1359  CD1 TYR A 176      41.689 103.746  34.851  1.00 24.28           C  
ATOM   1360  CD2 TYR A 176      43.943 103.765  35.661  1.00 23.23           C  
ATOM   1361  CE1 TYR A 176      41.642 102.364  35.000  1.00 22.28           C  
ATOM   1362  CE2 TYR A 176      43.905 102.384  35.813  1.00 23.34           C  
ATOM   1363  CZ  TYR A 176      42.752 101.692  35.480  1.00 21.90           C  
ATOM   1364  OH  TYR A 176      42.710 100.326  35.619  1.00 21.81           O  
ATOM   1365  N   ASP A 177      42.195 106.284  38.318  1.00 24.78           N  
ATOM   1366  CA  ASP A 177      42.770 106.296  39.662  1.00 24.83           C  
ATOM   1367  C   ASP A 177      43.854 105.231  39.829  1.00 24.14           C  
ATOM   1368  O   ASP A 177      43.599 104.153  40.362  1.00 23.16           O  
ATOM   1369  CB  ASP A 177      41.669 106.065  40.700  1.00 24.67           C  
ATOM   1370  CG  ASP A 177      42.075 106.501  42.095  1.00 26.46           C  
ATOM   1371  OD1 ASP A 177      43.291 106.560  42.382  1.00 25.56           O  
ATOM   1372  OD2 ASP A 177      41.170 106.775  42.909  1.00 27.41           O1-
ATOM   1373  N   LYS A 178      45.067 105.546  39.384  1.00 24.40           N  
ATOM   1374  CA  LYS A 178      46.180 104.615  39.476  1.00 24.68           C  
ATOM   1375  C   LYS A 178      46.517 104.240  40.915  1.00 25.70           C  
ATOM   1376  O   LYS A 178      46.798 103.080  41.206  1.00 25.48           O  
ATOM   1377  CB  LYS A 178      47.416 105.212  38.800  1.00 24.49           C  
ATOM   1378  CG  LYS A 178      47.277 105.375  37.293  1.00 26.38           C  
ATOM   1379  CD  LYS A 178      48.470 106.123  36.704  1.00 28.05           C  
ATOM   1380  CE  LYS A 178      49.776 105.417  37.019  1.00 27.87           C  
ATOM   1381  NZ  LYS A 178      50.950 106.171  36.513  1.00 29.92           N1+
ATOM   1382  N   GLU A 179      46.486 105.219  41.816  1.00 26.38           N  
ATOM   1383  CA  GLU A 179      46.806 104.955  43.213  1.00 27.39           C  
ATOM   1384  C   GLU A 179      45.863 103.956  43.869  1.00 25.83           C  
ATOM   1385  O   GLU A 179      46.299 103.092  44.629  1.00 24.97           O  
ATOM   1386  CB  GLU A 179      46.803 106.255  44.020  1.00 31.67           C  
ATOM   1387  CG  GLU A 179      47.832 107.266  43.556  1.00 37.70           C  
ATOM   1388  CD  GLU A 179      48.062 108.370  44.573  1.00 41.08           C  
ATOM   1389  OE1 GLU A 179      47.086 109.059  44.947  1.00 41.58           O  
ATOM   1390  OE2 GLU A 179      49.224 108.542  44.996  1.00 42.31           O1-
ATOM   1391  N   LYS A 180      44.572 104.075  43.579  1.00 24.25           N  
ATOM   1392  CA  LYS A 180      43.593 103.169  44.164  1.00 24.27           C  
ATOM   1393  C   LYS A 180      43.802 101.734  43.677  1.00 22.37           C  
ATOM   1394  O   LYS A 180      43.874 100.803  44.478  1.00 21.46           O  
ATOM   1395  CB  LYS A 180      42.173 103.637  43.829  1.00 24.55           C  
ATOM   1396  CG  LYS A 180      41.088 102.950  44.643  1.00 28.95           C  
ATOM   1397  CD  LYS A 180      39.752 103.689  44.542  1.00 31.71           C  
ATOM   1398  CE  LYS A 180      39.098 103.502  43.182  1.00 33.82           C  
ATOM   1399  NZ  LYS A 180      38.660 102.093  42.982  1.00 37.67           N1+
ATOM   1400  N   GLU A 181      43.904 101.558  42.364  1.00 21.28           N  
ATOM   1401  CA  GLU A 181      44.097 100.224  41.806  1.00 20.13           C  
ATOM   1402  C   GLU A 181      45.429  99.629  42.252  1.00 21.17           C  
ATOM   1403  O   GLU A 181      45.516  98.439  42.566  1.00 18.51           O  
ATOM   1404  CB  GLU A 181      44.025 100.273  40.278  1.00 20.07           C  
ATOM   1405  CG  GLU A 181      44.202  98.911  39.616  1.00 18.45           C  
ATOM   1406  CD  GLU A 181      43.847  98.923  38.142  1.00 20.30           C  
ATOM   1407  OE1 GLU A 181      44.412  99.751  37.389  1.00 16.90           O  
ATOM   1408  OE2 GLU A 181      43.003  98.097  37.738  1.00 21.38           O1-
ATOM   1409  N   LEU A 182      46.464 100.461  42.291  1.00 21.36           N  
ATOM   1410  CA  LEU A 182      47.782 100.004  42.707  1.00 23.68           C  
ATOM   1411  C   LEU A 182      47.717  99.452  44.122  1.00 24.18           C  
ATOM   1412  O   LEU A 182      48.131  98.324  44.372  1.00 25.51           O  
ATOM   1413  CB  LEU A 182      48.793 101.151  42.663  1.00 25.51           C  
ATOM   1414  CG  LEU A 182      50.118 100.870  41.952  1.00 27.96           C  
ATOM   1415  CD1 LEU A 182      51.101 101.979  42.307  1.00 29.08           C  
ATOM   1416  CD2 LEU A 182      50.680  99.507  42.357  1.00 27.25           C  
ATOM   1417  N   ASN A 183      47.192 100.247  45.049  1.00 25.37           N  
ATOM   1418  CA  ASN A 183      47.088  99.807  46.437  1.00 26.12           C  
ATOM   1419  C   ASN A 183      46.263  98.528  46.557  1.00 24.83           C  
ATOM   1420  O   ASN A 183      46.546  97.678  47.400  1.00 25.67           O  
ATOM   1421  CB  ASN A 183      46.489 100.912  47.313  1.00 27.47           C  
ATOM   1422  CG  ASN A 183      47.449 102.074  47.524  1.00 29.42           C  
ATOM   1423  ND2 ASN A 183      46.942 103.297  47.401  1.00 29.70           N  
ATOM   1424  OD1 ASN A 183      48.632 101.871  47.808  1.00 29.42           O  
ATOM   1425  N   LEU A 184      45.245  98.385  45.715  1.00 23.97           N  
ATOM   1426  CA  LEU A 184      44.425  97.180  45.748  1.00 23.75           C  
ATOM   1427  C   LEU A 184      45.272  95.986  45.310  1.00 22.75           C  
ATOM   1428  O   LEU A 184      45.168  94.896  45.882  1.00 21.69           O  
ATOM   1429  CB  LEU A 184      43.205  97.324  44.828  1.00 23.35           C  
ATOM   1430  CG  LEU A 184      42.068  98.211  45.350  1.00 22.78           C  
ATOM   1431  CD1 LEU A 184      40.986  98.342  44.296  1.00 23.56           C  
ATOM   1432  CD2 LEU A 184      41.498  97.611  46.628  1.00 23.55           C  
ATOM   1433  N   PHE A 185      46.114  96.190  44.298  1.00 23.07           N  
ATOM   1434  CA  PHE A 185      46.966  95.105  43.826  1.00 23.38           C  
ATOM   1435  C   PHE A 185      48.014  94.716  44.855  1.00 23.72           C  
ATOM   1436  O   PHE A 185      48.551  93.612  44.809  1.00 23.56           O  
ATOM   1437  CB  PHE A 185      47.638  95.455  42.496  1.00 22.83           C  
ATOM   1438  CG  PHE A 185      46.870  94.971  41.295  1.00 22.09           C  
ATOM   1439  CD1 PHE A 185      45.794  95.699  40.797  1.00 21.71           C  
ATOM   1440  CD2 PHE A 185      47.184  93.749  40.703  1.00 21.81           C  
ATOM   1441  CE1 PHE A 185      45.036  95.215  39.727  1.00 22.32           C  
ATOM   1442  CE2 PHE A 185      46.433  93.257  39.635  1.00 21.40           C  
ATOM   1443  CZ  PHE A 185      45.354  93.996  39.148  1.00 20.83           C  
ATOM   1444  N   TYR A 186      48.317  95.616  45.785  1.00 24.86           N  
ATOM   1445  CA  TYR A 186      49.275  95.268  46.824  1.00 24.42           C  
ATOM   1446  C   TYR A 186      48.608  94.181  47.655  1.00 25.73           C  
ATOM   1447  O   TYR A 186      49.238  93.191  48.036  1.00 25.94           O  
ATOM   1448  CB  TYR A 186      49.594  96.457  47.724  1.00 25.64           C  
ATOM   1449  CG  TYR A 186      50.440  96.047  48.905  1.00 26.10           C  
ATOM   1450  CD1 TYR A 186      51.739  95.566  48.721  1.00 27.05           C  
ATOM   1451  CD2 TYR A 186      49.923  96.071  50.197  1.00 26.88           C  
ATOM   1452  CE1 TYR A 186      52.499  95.114  49.794  1.00 27.40           C  
ATOM   1453  CE2 TYR A 186      50.679  95.618  51.284  1.00 29.14           C  
ATOM   1454  CZ  TYR A 186      51.964  95.140  51.071  1.00 27.88           C  
ATOM   1455  OH  TYR A 186      52.704  94.669  52.134  1.00 28.16           O  
ATOM   1456  N   ASN A 187      47.322  94.379  47.931  1.00 25.99           N  
ATOM   1457  CA  ASN A 187      46.552  93.407  48.693  1.00 25.33           C  
ATOM   1458  C   ASN A 187      46.508  92.095  47.923  1.00 24.46           C  
ATOM   1459  O   ASN A 187      46.635  91.019  48.511  1.00 23.10           O  
ATOM   1460  CB  ASN A 187      45.126  93.914  48.928  1.00 27.23           C  
ATOM   1461  CG  ASN A 187      45.085  95.140  49.819  1.00 31.00           C  
ATOM   1462  ND2 ASN A 187      44.300  96.138  49.424  1.00 32.29           N  
ATOM   1463  OD1 ASN A 187      45.747  95.187  50.858  1.00 33.59           O  
ATOM   1464  N   TYR A 188      46.327  92.187  46.607  1.00 22.54           N  
ATOM   1465  CA  TYR A 188      46.278  90.990  45.767  1.00 22.94           C  
ATOM   1466  C   TYR A 188      47.640  90.309  45.847  1.00 22.55           C  
ATOM   1467  O   TYR A 188      47.736  89.090  45.974  1.00 22.55           O  
ATOM   1468  CB  TYR A 188      45.960  91.350  44.308  1.00 22.19           C  
ATOM   1469  CG  TYR A 188      44.674  92.130  44.107  1.00 22.65           C  
ATOM   1470  CD1 TYR A 188      43.636  92.066  45.039  1.00 22.69           C  
ATOM   1471  CD2 TYR A 188      44.496  92.933  42.981  1.00 21.91           C  
ATOM   1472  CE1 TYR A 188      42.451  92.786  44.854  1.00 22.62           C  
ATOM   1473  CE2 TYR A 188      43.320  93.658  42.787  1.00 23.23           C  
ATOM   1474  CZ  TYR A 188      42.302  93.582  43.726  1.00 24.35           C  
ATOM   1475  OH  TYR A 188      41.146  94.315  43.539  1.00 22.51           O  
ATOM   1476  N   HIS A 189      48.693  91.115  45.774  1.00 21.39           N  
ATOM   1477  CA  HIS A 189      50.051  90.600  45.863  1.00 23.76           C  
ATOM   1478  C   HIS A 189      50.204  89.762  47.135  1.00 23.95           C  
ATOM   1479  O   HIS A 189      50.641  88.614  47.088  1.00 23.47           O  
ATOM   1480  CB  HIS A 189      51.044  91.765  45.894  1.00 24.31           C  
ATOM   1481  CG  HIS A 189      52.402  91.385  46.395  1.00 24.72           C  
ATOM   1482  CD2 HIS A 189      53.004  91.605  47.589  1.00 25.16           C  
ATOM   1483  ND1 HIS A 189      53.304  90.671  45.637  1.00 24.92           N  
ATOM   1484  CE1 HIS A 189      54.405  90.470  46.339  1.00 25.34           C  
ATOM   1485  NE2 HIS A 189      54.249  91.026  47.528  1.00 25.52           N  
ATOM   1486  N   ILE A 190      49.823  90.341  48.268  1.00 25.92           N  
ATOM   1487  CA  ILE A 190      49.934  89.668  49.562  1.00 27.45           C  
ATOM   1488  C   ILE A 190      49.180  88.346  49.674  1.00 28.03           C  
ATOM   1489  O   ILE A 190      49.727  87.347  50.140  1.00 27.53           O  
ATOM   1490  CB  ILE A 190      49.448  90.594  50.708  1.00 29.53           C  
ATOM   1491  CG1 ILE A 190      50.341  91.836  50.788  1.00 20.44           C  
ATOM   1492  CG2 ILE A 190      49.472  89.844  52.046  1.00 20.44           C  
ATOM   1493  CD1 ILE A 190      51.817  91.530  51.077  1.00 25.19           C  
ATOM   1494  N   LYS A 191      47.921  88.336  49.254  1.00 28.80           N  
ATOM   1495  CA  LYS A 191      47.115  87.127  49.362  1.00 29.55           C  
ATOM   1496  C   LYS A 191      47.268  86.097  48.247  1.00 28.17           C  
ATOM   1497  O   LYS A 191      46.923  84.930  48.433  1.00 28.74           O  
ATOM   1498  CB  LYS A 191      45.641  87.518  49.516  1.00 32.43           C  
ATOM   1499  CG  LYS A 191      45.330  88.109  50.889  1.00 36.01           C  
ATOM   1500  CD  LYS A 191      43.927  88.687  50.975  1.00 40.01           C  
ATOM   1501  CE  LYS A 191      43.803  89.969  50.161  1.00 41.17           C  
ATOM   1502  NZ  LYS A 191      42.460  90.605  50.324  1.00 42.92           N1+
ATOM   1503  N   LEU A 192      47.810  86.507  47.102  1.00 26.36           N  
ATOM   1504  CA  LEU A 192      47.948  85.589  45.975  1.00 25.73           C  
ATOM   1505  C   LEU A 192      49.357  85.226  45.517  1.00 25.51           C  
ATOM   1506  O   LEU A 192      49.535  84.227  44.822  1.00 24.69           O  
ATOM   1507  CB  LEU A 192      47.199  86.153  44.766  1.00 25.02           C  
ATOM   1508  CG  LEU A 192      45.714  86.469  44.941  1.00 24.72           C  
ATOM   1509  CD1 LEU A 192      45.167  87.059  43.643  1.00 24.29           C  
ATOM   1510  CD2 LEU A 192      44.966  85.203  45.316  1.00 24.33           C  
ATOM   1511  N   ARG A 193      50.354  86.018  45.895  1.00 25.68           N  
ATOM   1512  CA  ARG A 193      51.714  85.760  45.432  1.00 25.62           C  
ATOM   1513  C   ARG A 193      52.201  84.319  45.489  1.00 24.82           C  
ATOM   1514  O   ARG A 193      52.750  83.818  44.506  1.00 24.62           O  
ATOM   1515  CB  ARG A 193      52.709  86.685  46.142  1.00 27.41           C  
ATOM   1516  CG  ARG A 193      52.891  86.473  47.629  1.00 28.40           C  
ATOM   1517  CD  ARG A 193      53.668  87.656  48.195  1.00 32.29           C  
ATOM   1518  NE  ARG A 193      54.630  87.280  49.224  1.00 34.22           N  
ATOM   1519  CZ  ARG A 193      54.309  86.823  50.428  1.00 36.82           C  
ATOM   1520  NH1 ARG A 193      53.034  86.678  50.774  1.00 38.14           N1+
ATOM   1521  NH2 ARG A 193      55.268  86.511  51.288  1.00 37.99           N  
ATOM   1522  N   ASP A 194      52.002  83.639  46.612  1.00 25.13           N  
ATOM   1523  CA  ASP A 194      52.461  82.257  46.715  1.00 26.60           C  
ATOM   1524  C   ASP A 194      51.632  81.269  45.898  1.00 26.24           C  
ATOM   1525  O   ASP A 194      52.019  80.109  45.746  1.00 24.59           O  
ATOM   1526  CB  ASP A 194      52.500  81.809  48.180  1.00 30.56           C  
ATOM   1527  CG  ASP A 194      53.542  82.558  48.989  1.00 33.71           C  
ATOM   1528  OD1 ASP A 194      54.658  82.773  48.471  1.00 36.21           O  
ATOM   1529  OD2 ASP A 194      53.249  82.924  50.146  1.00 37.95           O1-
ATOM   1530  N   ARG A 195      50.499  81.724  45.365  1.00 24.19           N  
ATOM   1531  CA  ARG A 195      49.646  80.852  44.562  1.00 24.88           C  
ATOM   1532  C   ARG A 195      49.886  81.061  43.065  1.00 24.00           C  
ATOM   1533  O   ARG A 195      49.296  80.378  42.222  1.00 22.54           O  
ATOM   1534  CB  ARG A 195      48.169  81.092  44.893  1.00 26.72           C  
ATOM   1535  CG  ARG A 195      47.824  80.954  46.373  1.00 27.78           C  
ATOM   1536  CD  ARG A 195      48.479  79.728  47.002  1.00 28.82           C  
ATOM   1537  NE  ARG A 195      48.210  78.515  46.239  1.00 30.34           N  
ATOM   1538  CZ  ARG A 195      48.619  77.301  46.591  1.00 33.65           C  
ATOM   1539  NH1 ARG A 195      49.323  77.129  47.703  1.00 37.05           N1+
ATOM   1540  NH2 ARG A 195      48.323  76.255  45.833  1.00 34.28           N  
ATOM   1541  N   ILE A 196      50.747  82.021  42.745  1.00 22.79           N  
ATOM   1542  CA  ILE A 196      51.106  82.314  41.361  1.00 22.63           C  
ATOM   1543  C   ILE A 196      52.304  81.404  41.094  1.00 22.63           C  
ATOM   1544  O   ILE A 196      53.428  81.711  41.492  1.00 21.64           O  
ATOM   1545  CB  ILE A 196      51.528  83.795  41.191  1.00 23.74           C  
ATOM   1546  CG1 ILE A 196      50.421  84.716  41.709  1.00 26.92           C  
ATOM   1547  CG2 ILE A 196      51.812  84.087  39.728  1.00 22.70           C  
ATOM   1548  CD1 ILE A 196      50.725  86.203  41.560  1.00 25.19           C  
ATOM   1549  N   VAL A 197      52.060  80.284  40.421  1.00 22.47           N  
ATOM   1550  CA  VAL A 197      53.117  79.315  40.182  1.00 23.32           C  
ATOM   1551  C   VAL A 197      53.291  78.870  38.736  1.00 23.28           C  
ATOM   1552  O   VAL A 197      52.635  79.372  37.819  1.00 23.69           O  
ATOM   1553  CB  VAL A 197      52.870  78.046  41.029  1.00 24.07           C  
ATOM   1554  CG1 VAL A 197      52.655  78.424  42.491  1.00 22.82           C  
ATOM   1555  CG2 VAL A 197      51.648  77.303  40.498  1.00 21.35           C  
ATOM   1556  N   ASP A 198      54.195  77.912  38.558  1.00 23.33           N  
ATOM   1557  CA  ASP A 198      54.485  77.333  37.257  1.00 23.59           C  
ATOM   1558  C   ASP A 198      53.451  76.242  36.996  1.00 23.35           C  
ATOM   1559  O   ASP A 198      53.652  75.084  37.358  1.00 22.82           O  
ATOM   1560  CB  ASP A 198      55.896  76.733  37.258  1.00 24.90           C  
ATOM   1561  CG  ASP A 198      56.231  76.022  35.961  1.00 26.28           C  
ATOM   1562  OD1 ASP A 198      55.481  76.185  34.975  1.00 26.22           O  
ATOM   1563  OD2 ASP A 198      57.256  75.307  35.924  1.00 28.74           O1-
ATOM   1564  N   VAL A 199      52.339  76.618  36.377  1.00 23.34           N  
ATOM   1565  CA  VAL A 199      51.278  75.665  36.079  1.00 23.44           C  
ATOM   1566  C   VAL A 199      51.707  74.615  35.054  1.00 23.22           C  
ATOM   1567  O   VAL A 199      51.155  73.519  35.027  1.00 23.80           O  
ATOM   1568  CB  VAL A 199      50.009  76.393  35.580  1.00 23.52           C  
ATOM   1569  CG1 VAL A 199      48.971  75.386  35.097  1.00 24.44           C  
ATOM   1570  CG2 VAL A 199      49.434  77.234  36.704  1.00 23.42           C  
ATOM   1571  N   ILE A 200      52.691  74.942  34.217  1.00 22.45           N  
ATOM   1572  CA  ILE A 200      53.174  73.992  33.216  1.00 23.95           C  
ATOM   1573  C   ILE A 200      53.699  72.737  33.921  1.00 25.13           C  
ATOM   1574  O   ILE A 200      53.279  71.618  33.616  1.00 23.02           O  
ATOM   1575  CB  ILE A 200      54.324  74.583  32.362  1.00 24.76           C  
ATOM   1576  CG1 ILE A 200      53.895  75.917  31.740  1.00 25.03           C  
ATOM   1577  CG2 ILE A 200      54.711  73.594  31.257  1.00 23.92           C  
ATOM   1578  CD1 ILE A 200      52.714  75.821  30.784  1.00 25.19           C  
ATOM   1579  N   SER A 201      54.622  72.932  34.859  1.00 25.68           N  
ATOM   1580  CA  SER A 201      55.193  71.820  35.617  1.00 25.46           C  
ATOM   1581  C   SER A 201      54.146  71.180  36.519  1.00 24.47           C  
ATOM   1582  O   SER A 201      54.090  69.960  36.648  1.00 24.69           O  
ATOM   1583  CB  SER A 201      56.368  72.295  36.471  1.00 25.87           C  
ATOM   1584  OG  SER A 201      57.481  72.604  35.655  1.00 30.41           O  
ATOM   1585  N   PHE A 202      53.324  72.005  37.152  1.00 23.85           N  
ATOM   1586  CA  PHE A 202      52.287  71.476  38.022  1.00 26.41           C  
ATOM   1587  C   PHE A 202      51.409  70.509  37.233  1.00 26.49           C  
ATOM   1588  O   PHE A 202      51.102  69.416  37.704  1.00 26.56           O  
ATOM   1589  CB  PHE A 202      51.441  72.612  38.603  1.00 27.42           C  
ATOM   1590  CG  PHE A 202      50.239  72.139  39.373  1.00 29.03           C  
ATOM   1591  CD1 PHE A 202      49.029  71.905  38.726  1.00 29.41           C  
ATOM   1592  CD2 PHE A 202      50.320  71.908  40.741  1.00 31.23           C  
ATOM   1593  CE1 PHE A 202      47.917  71.446  39.434  1.00 30.90           C  
ATOM   1594  CE2 PHE A 202      49.212  71.447  41.456  1.00 31.06           C  
ATOM   1595  CZ  PHE A 202      48.011  71.218  40.799  1.00 29.94           C  
ATOM   1596  N   MET A 203      51.016  70.908  36.028  1.00 25.31           N  
ATOM   1597  CA  MET A 203      50.182  70.054  35.193  1.00 26.31           C  
ATOM   1598  C   MET A 203      50.898  68.766  34.801  1.00 27.29           C  
ATOM   1599  O   MET A 203      50.339  67.681  34.948  1.00 27.33           O  
ATOM   1600  CB  MET A 203      49.736  70.798  33.929  1.00 25.52           C  
ATOM   1601  CG  MET A 203      48.707  71.891  34.185  1.00 26.61           C  
ATOM   1602  SD  MET A 203      47.183  71.269  34.947  1.00 27.51           S  
ATOM   1603  CE  MET A 203      46.399  70.539  33.531  1.00 26.26           C  
ATOM   1604  N   ASN A 204      52.131  68.882  34.314  1.00 27.57           N  
ATOM   1605  CA  ASN A 204      52.891  67.708  33.899  1.00 27.90           C  
ATOM   1606  C   ASN A 204      53.113  66.740  35.052  1.00 28.08           C  
ATOM   1607  O   ASN A 204      52.929  65.533  34.901  1.00 28.43           O  
ATOM   1608  CB  ASN A 204      54.246  68.109  33.320  1.00 27.48           C  
ATOM   1609  CG  ASN A 204      55.004  66.921  32.749  1.00 30.87           C  
ATOM   1610  ND2 ASN A 204      56.133  66.582  33.365  1.00 29.79           N  
ATOM   1611  OD1 ASN A 204      54.574  66.311  31.769  1.00 29.40           O  
ATOM   1612  N   THR A 205      53.518  67.275  36.200  1.00 28.58           N  
ATOM   1613  CA  THR A 205      53.758  66.457  37.384  1.00 29.65           C  
ATOM   1614  C   THR A 205      52.498  65.699  37.787  1.00 30.43           C  
ATOM   1615  O   THR A 205      52.520  64.475  37.927  1.00 30.26           O  
ATOM   1616  CB  THR A 205      54.228  67.326  38.573  1.00 30.17           C  
ATOM   1617  CG2 THR A 205      54.233  66.516  39.865  1.00 30.80           C  
ATOM   1618  OG1 THR A 205      55.551  67.812  38.312  1.00 30.32           O  
ATOM   1619  N   ASN A 206      51.399  66.427  37.965  1.00 30.91           N  
ATOM   1620  CA  ASN A 206      50.134  65.815  38.351  1.00 32.92           C  
ATOM   1621  C   ASN A 206      49.616  64.800  37.327  1.00 33.62           C  
ATOM   1622  O   ASN A 206      49.029  63.784  37.703  1.00 34.24           O  
ATOM   1623  CB  ASN A 206      49.094  66.905  38.614  1.00 34.27           C  
ATOM   1624  CG  ASN A 206      49.309  67.597  39.951  1.00 36.88           C  
ATOM   1625  ND2 ASN A 206      49.865  68.805  39.917  1.00 37.68           N  
ATOM   1626  OD1 ASN A 206      48.993  67.041  41.003  1.00 38.68           O  
ATOM   1627  N   LEU A 207      49.829  65.065  36.040  1.00 34.36           N  
ATOM   1628  CA  LEU A 207      49.391  64.127  35.009  1.00 37.01           C  
ATOM   1629  C   LEU A 207      50.210  62.846  35.148  1.00 38.71           C  
ATOM   1630  O   LEU A 207      49.690  61.743  34.974  1.00 39.37           O  
ATOM   1631  CB  LEU A 207      49.586  64.716  33.607  1.00 36.54           C  
ATOM   1632  CG  LEU A 207      48.600  65.802  33.159  1.00 37.16           C  
ATOM   1633  CD1 LEU A 207      49.019  66.358  31.805  1.00 37.22           C  
ATOM   1634  CD2 LEU A 207      47.200  65.216  33.082  1.00 37.81           C  
ATOM   1635  N   GLU A 208      51.491  63.003  35.468  1.00 40.32           N  
ATOM   1636  CA  GLU A 208      52.385  61.867  35.649  1.00 42.37           C  
ATOM   1637  C   GLU A 208      51.982  61.079  36.893  1.00 42.70           C  
ATOM   1638  O   GLU A 208      52.213  59.872  36.975  1.00 43.54           O  
ATOM   1639  CB  GLU A 208      53.834  62.342  35.801  1.00 44.23           C  
ATOM   1640  CG  GLU A 208      54.458  62.931  34.546  1.00 47.94           C  
ATOM   1641  CD  GLU A 208      54.531  61.935  33.408  1.00 50.57           C  
ATOM   1642  OE1 GLU A 208      54.736  60.733  33.684  1.00 52.23           O  
ATOM   1643  OE2 GLU A 208      54.398  62.352  32.236  1.00 52.11           O1-
ATOM   1644  N   ASN A 209      51.388  61.766  37.863  1.00 42.60           N  
ATOM   1645  CA  ASN A 209      50.953  61.116  39.093  1.00 43.21           C  
ATOM   1646  C   ASN A 209      49.555  60.529  38.920  1.00 42.80           C  
ATOM   1647  O   ASN A 209      48.860  60.252  39.896  1.00 42.77           O  
ATOM   1648  CB  ASN A 209      50.958  62.108  40.260  1.00 43.83           C  
ATOM   1649  CG  ASN A 209      52.331  62.701  40.518  1.00 46.00           C  
ATOM   1650  ND2 ASN A 209      52.383  64.016  40.702  1.00 46.98           N  
ATOM   1651  OD1 ASN A 209      53.332  61.985  40.561  1.00 45.63           O  
ATOM   1652  N   ASN A 210      49.153  60.357  37.665  1.00 42.93           N  
ATOM   1653  CA  ASN A 210      47.854  59.791  37.319  1.00 42.58           C  
ATOM   1654  C   ASN A 210      46.664  60.562  37.900  1.00 41.17           C  
ATOM   1655  O   ASN A 210      45.628  59.973  38.205  1.00 41.61           O  
ATOM   1656  CB  ASN A 210      47.789  58.330  37.774  1.00 44.62           C  
ATOM   1657  CG  ASN A 210      46.798  57.509  36.968  1.00 46.74           C  
ATOM   1658  ND2 ASN A 210      46.338  58.063  35.849  1.00 48.19           N  
ATOM   1659  OD1 ASN A 210      46.461  56.383  37.339  1.00 48.41           O  
ATOM   1660  N   LYS A 211      46.809  61.875  38.053  1.00 39.28           N  
ATOM   1661  CA  LYS A 211      45.722  62.699  38.577  1.00 37.96           C  
ATOM   1662  C   LYS A 211      44.641  62.862  37.510  1.00 37.45           C  
ATOM   1663  O   LYS A 211      44.943  62.910  36.319  1.00 36.52           O  
ATOM   1664  CB  LYS A 211      46.245  64.080  38.979  1.00 38.44           C  
ATOM   1665  CG  LYS A 211      47.117  64.092  40.221  1.00 38.66           C  
ATOM   1666  CD  LYS A 211      46.296  63.839  41.468  1.00 39.41           C  
ATOM   1667  CE  LYS A 211      47.160  63.899  42.717  1.00 40.30           C  
ATOM   1668  NZ  LYS A 211      46.346  63.794  43.958  1.00 39.97           N1+
ATOM   1669  N   LYS A 212      43.382  62.938  37.936  1.00 36.45           N  
ATOM   1670  CA  LYS A 212      42.274  63.105  36.999  1.00 36.34           C  
ATOM   1671  C   LYS A 212      41.988  64.590  36.800  1.00 33.93           C  
ATOM   1672  O   LYS A 212      41.633  65.300  37.742  1.00 32.91           O  
ATOM   1673  CB  LYS A 212      41.028  62.369  37.503  1.00 38.70           C  
ATOM   1674  CG  LYS A 212      41.169  60.850  37.425  1.00 41.79           C  
ATOM   1675  CD  LYS A 212      39.832  60.140  37.555  1.00 45.50           C  
ATOM   1676  CE  LYS A 212      39.970  58.661  37.220  1.00 47.88           C  
ATOM   1677  NZ  LYS A 212      38.650  57.964  37.162  1.00 50.06           N1+
ATOM   1678  N   VAL A 213      42.139  65.048  35.562  1.00 32.64           N  
ATOM   1679  CA  VAL A 213      41.954  66.458  35.242  1.00 30.81           C  
ATOM   1680  C   VAL A 213      40.736  66.805  34.394  1.00 29.00           C  
ATOM   1681  O   VAL A 213      40.508  66.217  33.338  1.00 29.30           O  
ATOM   1682  CB  VAL A 213      43.202  67.008  34.519  1.00 31.48           C  
ATOM   1683  CG1 VAL A 213      43.058  68.509  34.287  1.00 31.15           C  
ATOM   1684  CG2 VAL A 213      44.447  66.701  35.335  1.00 30.63           C  
ATOM   1685  N   LEU A 214      39.971  67.783  34.867  1.00 27.79           N  
ATOM   1686  CA  LEU A 214      38.787  68.267  34.167  1.00 26.53           C  
ATOM   1687  C   LEU A 214      39.113  69.638  33.581  1.00 24.93           C  
ATOM   1688  O   LEU A 214      39.467  70.559  34.320  1.00 24.94           O  
ATOM   1689  CB  LEU A 214      37.613  68.412  35.135  1.00 27.21           C  
ATOM   1690  CG  LEU A 214      36.522  67.346  35.127  1.00 28.89           C  
ATOM   1691  CD1 LEU A 214      35.450  67.729  36.140  1.00 26.71           C  
ATOM   1692  CD2 LEU A 214      35.923  67.229  33.732  1.00 28.62           C  
ATOM   1693  N   ILE A 215      38.987  69.774  32.262  1.00 23.53           N  
ATOM   1694  CA  ILE A 215      39.277  71.038  31.586  1.00 22.87           C  
ATOM   1695  C   ILE A 215      37.990  71.778  31.231  1.00 21.55           C  
ATOM   1696  O   ILE A 215      37.225  71.351  30.357  1.00 20.06           O  
ATOM   1697  CB  ILE A 215      40.109  70.799  30.305  1.00 24.61           C  
ATOM   1698  CG1 ILE A 215      41.399  70.051  30.663  1.00 24.62           C  
ATOM   1699  CG2 ILE A 215      40.429  72.131  29.624  1.00 23.74           C  
ATOM   1700  CD1 ILE A 215      42.185  70.678  31.801  1.00 25.19           C  
ATOM   1701  N   GLU A 216      37.771  72.895  31.919  1.00 20.12           N  
ATOM   1702  CA  GLU A 216      36.579  73.719  31.754  1.00 20.03           C  
ATOM   1703  C   GLU A 216      36.704  74.784  30.669  1.00 19.69           C  
ATOM   1704  O   GLU A 216      37.471  75.739  30.803  1.00 20.69           O  
ATOM   1705  CB  GLU A 216      36.250  74.398  33.087  1.00 19.50           C  
ATOM   1706  CG  GLU A 216      34.956  75.194  33.111  1.00 20.14           C  
ATOM   1707  CD  GLU A 216      34.637  75.733  34.502  1.00 21.49           C  
ATOM   1708  OE1 GLU A 216      35.018  75.074  35.495  1.00 20.46           O  
ATOM   1709  OE2 GLU A 216      33.995  76.803  34.604  1.00 19.73           O1-
ATOM   1710  N   GLY A 217      35.934  74.625  29.602  1.00 18.87           N  
ATOM   1711  CA  GLY A 217      35.977  75.603  28.534  1.00 17.14           C  
ATOM   1712  C   GLY A 217      35.188  76.855  28.889  1.00 16.64           C  
ATOM   1713  O   GLY A 217      34.209  76.801  29.643  1.00 15.37           O  
ATOM   1714  N   ALA A 218      35.640  77.990  28.370  1.00 16.15           N  
ATOM   1715  CA  ALA A 218      34.963  79.261  28.585  1.00 16.28           C  
ATOM   1716  C   ALA A 218      34.438  79.683  27.212  1.00 15.94           C  
ATOM   1717  O   ALA A 218      35.020  79.322  26.191  1.00 17.59           O  
ATOM   1718  CB  ALA A 218      35.929  80.301  29.130  1.00 13.45           C  
ATOM   1719  N   ASN A 219      33.346  80.445  27.198  1.00 15.71           N  
ATOM   1720  CA  ASN A 219      32.737  80.877  25.945  1.00 15.80           C  
ATOM   1721  C   ASN A 219      32.402  79.602  25.167  1.00 15.71           C  
ATOM   1722  O   ASN A 219      32.012  78.602  25.769  1.00 16.88           O  
ATOM   1723  CB  ASN A 219      33.709  81.766  25.172  1.00 15.55           C  
ATOM   1724  CG  ASN A 219      34.560  82.626  26.097  1.00 17.07           C  
ATOM   1725  ND2 ASN A 219      33.911  83.475  26.880  1.00 19.78           N  
ATOM   1726  OD1 ASN A 219      35.789  82.503  26.113  1.00 14.29           O  
ATOM   1727  N   ALA A 220      32.567  79.615  23.846  1.00 15.38           N  
ATOM   1728  CA  ALA A 220      32.234  78.437  23.050  1.00 16.85           C  
ATOM   1729  C   ALA A 220      32.766  78.501  21.619  1.00 16.23           C  
ATOM   1730  O   ALA A 220      33.209  79.547  21.156  1.00 18.79           O  
ATOM   1731  CB  ALA A 220      30.715  78.237  23.034  1.00 16.50           C  
ATOM   1732  N   ALA A 221      32.690  77.371  20.923  1.00 16.38           N  
ATOM   1733  CA  ALA A 221      33.184  77.240  19.550  1.00 16.64           C  
ATOM   1734  C   ALA A 221      32.762  78.319  18.558  1.00 15.20           C  
ATOM   1735  O   ALA A 221      33.596  78.843  17.821  1.00 15.37           O  
ATOM   1736  CB  ALA A 221      32.809  75.872  18.999  1.00 16.06           C  
ATOM   1737  N   MET A 222      31.480  78.660  18.525  1.00 15.05           N  
ATOM   1738  CA  MET A 222      31.032  79.663  17.572  1.00 14.99           C  
ATOM   1739  C   MET A 222      31.400  81.089  17.980  1.00 14.40           C  
ATOM   1740  O   MET A 222      31.046  82.045  17.291  1.00 13.52           O  
ATOM   1741  CB  MET A 222      29.526  79.528  17.313  1.00 13.86           C  
ATOM   1742  CG  MET A 222      29.128  78.178  16.691  1.00 16.00           C  
ATOM   1743  SD  MET A 222      30.106  77.703  15.216  1.00 18.42           S  
ATOM   1744  CE  MET A 222      29.489  78.865  14.014  1.00 15.20           C  
ATOM   1745  N   LEU A 223      32.113  81.220  19.099  1.00 13.41           N  
ATOM   1746  CA  LEU A 223      32.599  82.517  19.572  1.00 13.58           C  
ATOM   1747  C   LEU A 223      34.129  82.529  19.449  1.00 15.08           C  
ATOM   1748  O   LEU A 223      34.789  83.500  19.837  1.00 14.46           O  
ATOM   1749  CB  LEU A 223      32.205  82.759  21.032  1.00 14.35           C  
ATOM   1750  CG  LEU A 223      30.720  82.992  21.322  1.00 13.80           C  
ATOM   1751  CD1 LEU A 223      30.507  83.041  22.818  1.00 14.58           C  
ATOM   1752  CD2 LEU A 223      30.256  84.299  20.670  1.00 13.35           C  
ATOM   1753  N   ASP A 224      34.686  81.443  18.917  1.00 14.52           N  
ATOM   1754  CA  ASP A 224      36.138  81.326  18.735  1.00 15.83           C  
ATOM   1755  C   ASP A 224      36.639  82.474  17.862  1.00 16.27           C  
ATOM   1756  O   ASP A 224      36.051  82.762  16.818  1.00 16.74           O  
ATOM   1757  CB  ASP A 224      36.491  79.998  18.059  1.00 14.32           C  
ATOM   1758  CG  ASP A 224      37.992  79.798  17.909  1.00 14.67           C  
ATOM   1759  OD1 ASP A 224      38.634  79.341  18.878  1.00 14.88           O  
ATOM   1760  OD2 ASP A 224      38.531  80.107  16.826  1.00 15.18           O1-
ATOM   1761  N   ILE A 225      37.727  83.112  18.282  1.00 16.33           N  
ATOM   1762  CA  ILE A 225      38.281  84.237  17.534  1.00 15.99           C  
ATOM   1763  C   ILE A 225      38.504  83.890  16.064  1.00 16.59           C  
ATOM   1764  O   ILE A 225      38.232  84.706  15.179  1.00 16.33           O  
ATOM   1765  CB  ILE A 225      39.607  84.748  18.175  1.00 16.44           C  
ATOM   1766  CG1 ILE A 225      40.098  86.001  17.436  1.00 16.96           C  
ATOM   1767  CG2 ILE A 225      40.682  83.658  18.143  1.00 13.11           C  
ATOM   1768  CD1 ILE A 225      39.070  87.123  17.365  1.00 25.19           C  
ATOM   1769  N   ASP A 226      38.967  82.671  15.805  1.00 15.56           N  
ATOM   1770  CA  ASP A 226      39.220  82.212  14.440  1.00 14.81           C  
ATOM   1771  C   ASP A 226      38.014  81.580  13.749  1.00 16.50           C  
ATOM   1772  O   ASP A 226      37.641  81.976  12.644  1.00 16.52           O  
ATOM   1773  CB  ASP A 226      40.343  81.173  14.431  1.00 14.22           C  
ATOM   1774  CG  ASP A 226      41.720  81.792  14.491  1.00 16.47           C  
ATOM   1775  OD1 ASP A 226      42.235  82.211  13.431  1.00 16.86           O  
ATOM   1776  OD2 ASP A 226      42.288  81.859  15.599  1.00 20.84           O1-
ATOM   1777  N   PHE A 227      37.405  80.600  14.414  1.00 16.14           N  
ATOM   1778  CA  PHE A 227      36.302  79.841  13.830  1.00 16.46           C  
ATOM   1779  C   PHE A 227      34.874  80.319  14.047  1.00 17.78           C  
ATOM   1780  O   PHE A 227      33.953  79.809  13.410  1.00 19.51           O  
ATOM   1781  CB  PHE A 227      36.413  78.392  14.295  1.00 15.52           C  
ATOM   1782  CG  PHE A 227      37.798  77.826  14.173  1.00 15.42           C  
ATOM   1783  CD1 PHE A 227      38.440  77.784  12.938  1.00 16.47           C  
ATOM   1784  CD2 PHE A 227      38.464  77.341  15.293  1.00 16.15           C  
ATOM   1785  CE1 PHE A 227      39.731  77.264  12.821  1.00 14.52           C  
ATOM   1786  CE2 PHE A 227      39.751  76.819  15.187  1.00 16.92           C  
ATOM   1787  CZ  PHE A 227      40.384  76.781  13.947  1.00 16.65           C  
ATOM   1788  N   GLY A 228      34.683  81.289  14.933  1.00 17.71           N  
ATOM   1789  CA  GLY A 228      33.342  81.776  15.198  1.00 18.43           C  
ATOM   1790  C   GLY A 228      32.796  82.755  14.176  1.00 18.70           C  
ATOM   1791  O   GLY A 228      33.382  82.959  13.113  1.00 20.61           O  
ATOM   1792  N   THR A 229      31.662  83.366  14.507  1.00 17.83           N  
ATOM   1793  CA  THR A 229      31.006  84.336  13.628  1.00 16.43           C  
ATOM   1794  C   THR A 229      31.677  85.709  13.722  1.00 15.56           C  
ATOM   1795  O   THR A 229      31.052  86.681  14.142  1.00 15.51           O  
ATOM   1796  CB  THR A 229      29.518  84.499  14.010  1.00 15.25           C  
ATOM   1797  CG2 THR A 229      28.724  83.269  13.617  1.00 15.46           C  
ATOM   1798  OG1 THR A 229      29.414  84.708  15.426  1.00 14.99           O  
ATOM   1799  N   TYR A 230      32.948  85.776  13.334  1.00 16.82           N  
ATOM   1800  CA  TYR A 230      33.728  87.017  13.371  1.00 14.62           C  
ATOM   1801  C   TYR A 230      33.000  88.142  12.632  1.00 14.92           C  
ATOM   1802  O   TYR A 230      32.419  87.915  11.573  1.00 14.99           O  
ATOM   1803  CB  TYR A 230      35.102  86.761  12.742  1.00 13.22           C  
ATOM   1804  CG  TYR A 230      36.039  87.951  12.729  1.00 12.63           C  
ATOM   1805  CD1 TYR A 230      35.912  88.959  11.771  1.00 13.55           C  
ATOM   1806  CD2 TYR A 230      37.065  88.058  13.665  1.00 13.19           C  
ATOM   1807  CE1 TYR A 230      36.798  90.052  11.748  1.00 13.60           C  
ATOM   1808  CE2 TYR A 230      37.953  89.139  13.650  1.00 12.36           C  
ATOM   1809  CZ  TYR A 230      37.815  90.130  12.691  1.00 11.90           C  
ATOM   1810  OH  TYR A 230      38.701  91.187  12.681  1.00 11.82           O  
ATOM   1811  N   PRO A 231      33.047  89.381  13.164  1.00 14.15           N  
ATOM   1812  CA  PRO A 231      33.708  89.845  14.393  1.00 15.11           C  
ATOM   1813  C   PRO A 231      32.910  89.611  15.674  1.00 13.85           C  
ATOM   1814  O   PRO A 231      33.335  90.003  16.763  1.00 13.10           O  
ATOM   1815  CB  PRO A 231      33.892  91.335  14.126  1.00 16.16           C  
ATOM   1816  CG  PRO A 231      32.594  91.676  13.430  1.00 15.33           C  
ATOM   1817  CD  PRO A 231      32.447  90.519  12.438  1.00 15.57           C  
ATOM   1818  N   TYR A 232      31.742  89.000  15.535  1.00 14.43           N  
ATOM   1819  CA  TYR A 232      30.878  88.725  16.673  1.00 14.85           C  
ATOM   1820  C   TYR A 232      31.344  87.455  17.374  1.00 14.56           C  
ATOM   1821  O   TYR A 232      30.670  86.430  17.357  1.00 15.13           O  
ATOM   1822  CB  TYR A 232      29.443  88.591  16.174  1.00 15.65           C  
ATOM   1823  CG  TYR A 232      29.036  89.801  15.362  1.00 16.72           C  
ATOM   1824  CD1 TYR A 232      28.774  91.019  15.985  1.00 17.82           C  
ATOM   1825  CD2 TYR A 232      28.989  89.748  13.969  1.00 17.15           C  
ATOM   1826  CE1 TYR A 232      28.477  92.161  15.244  1.00 21.03           C  
ATOM   1827  CE2 TYR A 232      28.694  90.890  13.214  1.00 19.40           C  
ATOM   1828  CZ  TYR A 232      28.440  92.090  13.862  1.00 20.76           C  
ATOM   1829  OH  TYR A 232      28.142  93.218  13.134  1.00 22.45           O  
ATOM   1830  N   VAL A 233      32.513  87.545  17.992  1.00 15.92           N  
ATOM   1831  CA  VAL A 233      33.113  86.419  18.690  1.00 15.36           C  
ATOM   1832  C   VAL A 233      33.934  86.968  19.845  1.00 16.13           C  
ATOM   1833  O   VAL A 233      34.040  88.187  20.012  1.00 16.49           O  
ATOM   1834  CB  VAL A 233      34.061  85.639  17.748  1.00 15.40           C  
ATOM   1835  CG1 VAL A 233      33.285  85.078  16.571  1.00 11.74           C  
ATOM   1836  CG2 VAL A 233      35.158  86.568  17.236  1.00 15.79           C  
ATOM   1837  N   THR A 234      34.512  86.080  20.646  1.00 14.64           N  
ATOM   1838  CA  THR A 234      35.351  86.536  21.742  1.00 14.29           C  
ATOM   1839  C   THR A 234      36.761  86.538  21.153  1.00 12.60           C  
ATOM   1840  O   THR A 234      36.959  86.051  20.043  1.00 10.90           O  
ATOM   1841  CB  THR A 234      35.234  85.617  22.981  1.00 13.70           C  
ATOM   1842  CG2 THR A 234      35.831  84.243  22.703  1.00 14.42           C  
ATOM   1843  OG1 THR A 234      35.903  86.235  24.091  1.00 16.59           O  
ATOM   1844  N   SER A 235      37.740  87.080  21.869  1.00 10.34           N  
ATOM   1845  CA  SER A 235      39.087  87.162  21.310  1.00 10.65           C  
ATOM   1846  C   SER A 235      40.091  86.079  21.691  1.00 11.22           C  
ATOM   1847  O   SER A 235      41.295  86.214  21.424  1.00  6.72           O  
ATOM   1848  CB  SER A 235      39.664  88.550  21.600  1.00 11.89           C  
ATOM   1849  OG  SER A 235      39.532  88.876  22.973  1.00 18.91           O  
ATOM   1850  N   SER A 236      39.611  84.995  22.290  1.00 13.49           N  
ATOM   1851  CA  SER A 236      40.493  83.897  22.671  1.00 16.16           C  
ATOM   1852  C   SER A 236      40.128  82.666  21.857  1.00 16.81           C  
ATOM   1853  O   SER A 236      39.098  82.635  21.191  1.00 16.65           O  
ATOM   1854  CB  SER A 236      40.315  83.558  24.153  1.00 16.76           C  
ATOM   1855  OG  SER A 236      39.012  83.030  24.380  1.00 15.74           O  
ATOM   1856  N   CYS A 237      40.988  81.657  21.915  1.00 17.35           N  
ATOM   1857  CA  CYS A 237      40.733  80.397  21.238  1.00 18.05           C  
ATOM   1858  C   CYS A 237      39.864  79.611  22.207  1.00 17.65           C  
ATOM   1859  O   CYS A 237      40.301  79.259  23.302  1.00 19.36           O  
ATOM   1860  CB  CYS A 237      42.032  79.630  20.993  1.00 18.28           C  
ATOM   1861  SG  CYS A 237      41.753  78.000  20.249  1.00 20.15           S  
ATOM   1862  N   THR A 238      38.630  79.344  21.805  1.00 17.63           N  
ATOM   1863  CA  THR A 238      37.697  78.623  22.650  1.00 17.29           C  
ATOM   1864  C   THR A 238      37.572  77.172  22.218  1.00 18.70           C  
ATOM   1865  O   THR A 238      36.759  76.428  22.768  1.00 19.64           O  
ATOM   1866  CB  THR A 238      36.307  79.241  22.556  1.00 17.50           C  
ATOM   1867  CG2 THR A 238      36.359  80.731  22.873  1.00 17.20           C  
ATOM   1868  OG1 THR A 238      35.813  79.060  21.222  1.00 17.31           O  
ATOM   1869  N   THR A 239      38.369  76.776  21.228  1.00 17.40           N  
ATOM   1870  CA  THR A 239      38.308  75.417  20.716  1.00 17.09           C  
ATOM   1871  C   THR A 239      39.423  74.517  21.240  1.00 15.92           C  
ATOM   1872  O   THR A 239      40.288  74.959  22.004  1.00 17.92           O  
ATOM   1873  CB  THR A 239      38.264  75.427  19.171  1.00 16.81           C  
ATOM   1874  CG2 THR A 239      36.880  75.884  18.703  1.00 17.48           C  
ATOM   1875  OG1 THR A 239      39.248  76.333  18.655  1.00 17.25           O  
ATOM   1876  N   VAL A 240      39.402  73.254  20.830  1.00 12.73           N  
ATOM   1877  CA  VAL A 240      40.364  72.275  21.325  1.00 10.75           C  
ATOM   1878  C   VAL A 240      41.839  72.648  21.245  1.00  9.37           C  
ATOM   1879  O   VAL A 240      42.612  72.299  22.137  1.00  5.87           O  
ATOM   1880  CB  VAL A 240      40.129  70.886  20.668  1.00 11.30           C  
ATOM   1881  CG1 VAL A 240      40.743  70.834  19.262  1.00 11.76           C  
ATOM   1882  CG2 VAL A 240      40.704  69.803  21.569  1.00 13.86           C  
ATOM   1883  N   GLY A 241      42.249  73.357  20.201  1.00 13.81           N  
ATOM   1884  CA  GLY A 241      43.644  73.742  20.125  1.00 14.61           C  
ATOM   1885  C   GLY A 241      43.988  74.612  21.323  1.00 17.68           C  
ATOM   1886  O   GLY A 241      45.124  74.606  21.812  1.00 18.64           O  
ATOM   1887  N   GLY A 242      42.989  75.350  21.805  1.00 17.02           N  
ATOM   1888  CA  GLY A 242      43.182  76.236  22.942  1.00 16.54           C  
ATOM   1889  C   GLY A 242      43.399  75.535  24.269  1.00 17.55           C  
ATOM   1890  O   GLY A 242      43.933  76.132  25.200  1.00 17.67           O  
ATOM   1891  N   VAL A 243      42.979  74.277  24.373  1.00 17.90           N  
ATOM   1892  CA  VAL A 243      43.172  73.527  25.611  1.00 18.82           C  
ATOM   1893  C   VAL A 243      44.673  73.316  25.826  1.00 19.31           C  
ATOM   1894  O   VAL A 243      45.165  73.353  26.956  1.00 18.37           O  
ATOM   1895  CB  VAL A 243      42.481  72.135  25.555  1.00 18.92           C  
ATOM   1896  CG1 VAL A 243      42.905  71.294  26.749  1.00 21.53           C  
ATOM   1897  CG2 VAL A 243      40.963  72.296  25.551  1.00 17.91           C  
ATOM   1898  N   PHE A 244      45.393  73.102  24.729  1.00 18.06           N  
ATOM   1899  CA  PHE A 244      46.831  72.871  24.789  1.00 17.80           C  
ATOM   1900  C   PHE A 244      47.617  74.175  24.928  1.00 17.59           C  
ATOM   1901  O   PHE A 244      48.501  74.290  25.777  1.00 17.49           O  
ATOM   1902  CB  PHE A 244      47.278  72.107  23.535  1.00 18.25           C  
ATOM   1903  CG  PHE A 244      46.375  70.955  23.182  1.00 18.52           C  
ATOM   1904  CD1 PHE A 244      46.085  69.970  24.119  1.00 20.98           C  
ATOM   1905  CD2 PHE A 244      45.763  70.888  21.936  1.00 19.81           C  
ATOM   1906  CE1 PHE A 244      45.190  68.935  23.828  1.00 19.22           C  
ATOM   1907  CE2 PHE A 244      44.868  69.858  21.630  1.00 19.78           C  
ATOM   1908  CZ  PHE A 244      44.581  68.880  22.584  1.00 18.83           C  
ATOM   1909  N   SER A 245      47.281  75.161  24.106  1.00 16.40           N  
ATOM   1910  CA  SER A 245      47.975  76.445  24.141  1.00 16.90           C  
ATOM   1911  C   SER A 245      47.644  77.284  25.370  1.00 17.73           C  
ATOM   1912  O   SER A 245      48.444  78.120  25.788  1.00 18.30           O  
ATOM   1913  CB  SER A 245      47.660  77.242  22.872  1.00 17.87           C  
ATOM   1914  OG  SER A 245      46.265  77.445  22.725  1.00 18.41           O  
ATOM   1915  N   GLY A 246      46.472  77.065  25.959  1.00 18.36           N  
ATOM   1916  CA  GLY A 246      46.101  77.847  27.123  1.00 17.66           C  
ATOM   1917  C   GLY A 246      46.426  77.207  28.458  1.00 19.88           C  
ATOM   1918  O   GLY A 246      46.276  77.840  29.501  1.00 19.86           O  
ATOM   1919  N   LEU A 247      46.887  75.961  28.437  1.00 21.69           N  
ATOM   1920  CA  LEU A 247      47.192  75.253  29.675  1.00 22.27           C  
ATOM   1921  C   LEU A 247      48.619  74.713  29.744  1.00 21.64           C  
ATOM   1922  O   LEU A 247      49.128  74.421  30.824  1.00 22.19           O  
ATOM   1923  CB  LEU A 247      46.188  74.117  29.854  1.00 24.69           C  
ATOM   1924  CG  LEU A 247      45.880  73.628  31.266  1.00 25.38           C  
ATOM   1925  CD1 LEU A 247      45.504  74.787  32.172  1.00 25.37           C  
ATOM   1926  CD2 LEU A 247      44.743  72.626  31.185  1.00 26.10           C  
ATOM   1927  N   GLY A 248      49.268  74.575  28.597  1.00 20.74           N  
ATOM   1928  CA  GLY A 248      50.634  74.089  28.600  1.00 20.54           C  
ATOM   1929  C   GLY A 248      50.828  72.582  28.627  1.00 22.40           C  
ATOM   1930  O   GLY A 248      51.804  72.099  29.202  1.00 20.65           O  
ATOM   1931  N   ILE A 249      49.900  71.842  28.026  1.00 23.24           N  
ATOM   1932  CA  ILE A 249      50.001  70.383  27.940  1.00 25.03           C  
ATOM   1933  C   ILE A 249      49.834  70.042  26.464  1.00 24.94           C  
ATOM   1934  O   ILE A 249      49.184  70.789  25.734  1.00 24.97           O  
ATOM   1935  CB  ILE A 249      48.899  69.669  28.786  1.00 26.02           C  
ATOM   1936  CG1 ILE A 249      47.497  70.091  28.330  1.00 28.21           C  
ATOM   1937  CG2 ILE A 249      49.074  70.011  30.260  1.00 25.84           C  
ATOM   1938  CD1 ILE A 249      46.965  69.310  27.164  1.00 25.19           C  
ATOM   1939  N   HIS A 250      50.422  68.937  26.010  1.00 25.55           N  
ATOM   1940  CA  HIS A 250      50.292  68.585  24.600  1.00 26.66           C  
ATOM   1941  C   HIS A 250      49.067  67.724  24.284  1.00 27.03           C  
ATOM   1942  O   HIS A 250      48.419  67.178  25.181  1.00 25.10           O  
ATOM   1943  CB  HIS A 250      51.581  67.932  24.074  1.00 27.80           C  
ATOM   1944  CG  HIS A 250      51.922  66.630  24.724  1.00 29.84           C  
ATOM   1945  CD2 HIS A 250      53.032  66.232  25.389  1.00 31.48           C  
ATOM   1946  ND1 HIS A 250      51.084  65.535  24.685  1.00 29.70           N  
ATOM   1947  CE1 HIS A 250      51.666  64.519  25.298  1.00 31.68           C  
ATOM   1948  NE2 HIS A 250      52.848  64.915  25.733  1.00 31.62           N  
ATOM   1949  N   HIS A 251      48.756  67.629  22.994  1.00 28.65           N  
ATOM   1950  CA  HIS A 251      47.590  66.904  22.498  1.00 29.17           C  
ATOM   1951  C   HIS A 251      47.409  65.446  22.909  1.00 29.70           C  
ATOM   1952  O   HIS A 251      46.279  64.957  22.952  1.00 28.47           O  
ATOM   1953  CB  HIS A 251      47.540  67.000  20.970  1.00 30.02           C  
ATOM   1954  CG  HIS A 251      48.743  66.427  20.290  1.00 31.25           C  
ATOM   1955  CD2 HIS A 251      50.059  66.718  20.414  1.00 30.67           C  
ATOM   1956  ND1 HIS A 251      48.659  65.420  19.353  1.00 30.85           N  
ATOM   1957  CE1 HIS A 251      49.872  65.114  18.929  1.00 31.10           C  
ATOM   1958  NE2 HIS A 251      50.740  65.887  19.557  1.00 31.24           N  
ATOM   1959  N   LYS A 252      48.500  64.745  23.200  1.00 30.43           N  
ATOM   1960  CA  LYS A 252      48.393  63.345  23.599  1.00 31.26           C  
ATOM   1961  C   LYS A 252      47.928  63.194  25.045  1.00 30.84           C  
ATOM   1962  O   LYS A 252      47.599  62.095  25.483  1.00 30.97           O  
ATOM   1963  CB  LYS A 252      49.734  62.625  23.417  1.00 32.12           C  
ATOM   1964  CG  LYS A 252      50.163  62.440  21.969  1.00 34.58           C  
ATOM   1965  CD  LYS A 252      51.409  61.566  21.886  1.00 36.53           C  
ATOM   1966  CE  LYS A 252      51.815  61.296  20.447  1.00 39.11           C  
ATOM   1967  NZ  LYS A 252      50.700  60.708  19.655  1.00 40.79           N1+
ATOM   1968  N   LYS A 253      47.899  64.297  25.785  1.00 29.47           N  
ATOM   1969  CA  LYS A 253      47.466  64.258  27.179  1.00 27.91           C  
ATOM   1970  C   LYS A 253      45.945  64.300  27.301  1.00 26.72           C  
ATOM   1971  O   LYS A 253      45.397  63.930  28.332  1.00 26.30           O  
ATOM   1972  CB  LYS A 253      48.069  65.432  27.960  1.00 28.55           C  
ATOM   1973  CG  LYS A 253      49.574  65.351  28.133  1.00 30.13           C  
ATOM   1974  CD  LYS A 253      49.961  64.156  28.991  1.00 28.65           C  
ATOM   1975  CE  LYS A 253      51.469  63.963  29.037  1.00 29.83           C  
ATOM   1976  NZ  LYS A 253      52.177  65.192  29.482  1.00 29.93           N1+
ATOM   1977  N   LEU A 254      45.274  64.754  26.245  1.00 25.43           N  
ATOM   1978  CA  LEU A 254      43.813  64.857  26.238  1.00 24.87           C  
ATOM   1979  C   LEU A 254      43.177  63.507  25.899  1.00 23.73           C  
ATOM   1980  O   LEU A 254      43.350  62.998  24.792  1.00 23.98           O  
ATOM   1981  CB  LEU A 254      43.369  65.891  25.199  1.00 23.82           C  
ATOM   1982  CG  LEU A 254      42.202  66.828  25.513  1.00 25.05           C  
ATOM   1983  CD1 LEU A 254      41.577  67.280  24.194  1.00 22.00           C  
ATOM   1984  CD2 LEU A 254      41.170  66.139  26.381  1.00 22.95           C  
ATOM   1985  N   ASN A 255      42.430  62.939  26.841  1.00 25.01           N  
ATOM   1986  CA  ASN A 255      41.791  61.644  26.614  1.00 26.32           C  
ATOM   1987  C   ASN A 255      40.477  61.724  25.842  1.00 26.42           C  
ATOM   1988  O   ASN A 255      40.212  60.889  24.978  1.00 27.61           O  
ATOM   1989  CB  ASN A 255      41.577  60.927  27.946  1.00 27.12           C  
ATOM   1990  CG  ASN A 255      42.884  60.618  28.644  1.00 28.89           C  
ATOM   1991  ND2 ASN A 255      42.987  60.997  29.912  1.00 31.58           N  
ATOM   1992  OD1 ASN A 255      43.795  60.045  28.045  1.00 31.23           O  
ATOM   1993  N   LEU A 256      39.647  62.712  26.149  1.00 23.63           N  
ATOM   1994  CA  LEU A 256      38.391  62.845  25.424  1.00 23.23           C  
ATOM   1995  C   LEU A 256      37.796  64.240  25.514  1.00 21.32           C  
ATOM   1996  O   LEU A 256      38.137  65.028  26.403  1.00 19.98           O  
ATOM   1997  CB  LEU A 256      37.378  61.793  25.900  1.00 27.50           C  
ATOM   1998  CG  LEU A 256      36.719  61.864  27.275  1.00 29.42           C  
ATOM   1999  CD1 LEU A 256      37.735  62.320  28.288  1.00 32.17           C  
ATOM   2000  CD2 LEU A 256      35.528  62.808  27.239  1.00 31.98           C  
ATOM   2001  N   VAL A 257      36.912  64.538  24.571  1.00 17.87           N  
ATOM   2002  CA  VAL A 257      36.269  65.837  24.514  1.00 15.68           C  
ATOM   2003  C   VAL A 257      34.755  65.714  24.551  1.00 15.15           C  
ATOM   2004  O   VAL A 257      34.136  65.045  23.715  1.00 12.46           O  
ATOM   2005  CB  VAL A 257      36.691  66.595  23.235  1.00 15.00           C  
ATOM   2006  CG1 VAL A 257      35.940  67.916  23.128  1.00 16.96           C  
ATOM   2007  CG2 VAL A 257      38.196  66.828  23.264  1.00 13.08           C  
ATOM   2008  N   VAL A 258      34.166  66.356  25.547  1.00 17.51           N  
ATOM   2009  CA  VAL A 258      32.727  66.357  25.704  1.00 18.39           C  
ATOM   2010  C   VAL A 258      32.217  67.649  25.084  1.00 19.71           C  
ATOM   2011  O   VAL A 258      32.714  68.730  25.396  1.00 21.00           O  
ATOM   2012  CB  VAL A 258      32.332  66.326  27.194  1.00 19.23           C  
ATOM   2013  CG1 VAL A 258      30.813  66.446  27.340  1.00 21.06           C  
ATOM   2014  CG2 VAL A 258      32.829  65.037  27.833  1.00 18.64           C  
ATOM   2015  N   GLY A 259      31.247  67.530  24.187  1.00 19.38           N  
ATOM   2016  CA  GLY A 259      30.675  68.708  23.572  1.00 19.74           C  
ATOM   2017  C   GLY A 259      29.393  69.037  24.309  1.00 19.93           C  
ATOM   2018  O   GLY A 259      28.514  68.186  24.445  1.00 21.06           O  
ATOM   2019  N   VAL A 260      29.288  70.260  24.809  1.00 18.86           N  
ATOM   2020  CA  VAL A 260      28.089  70.677  25.521  1.00 19.50           C  
ATOM   2021  C   VAL A 260      27.184  71.349  24.495  1.00 20.07           C  
ATOM   2022  O   VAL A 260      27.526  72.389  23.930  1.00 19.19           O  
ATOM   2023  CB  VAL A 260      28.435  71.653  26.649  1.00 18.00           C  
ATOM   2024  CG1 VAL A 260      27.218  71.908  27.514  1.00 17.22           C  
ATOM   2025  CG2 VAL A 260      29.573  71.078  27.480  1.00 18.37           C  
ATOM   2026  N   VAL A 261      26.036  70.725  24.260  1.00 19.82           N  
ATOM   2027  CA  VAL A 261      25.060  71.183  23.284  1.00 20.19           C  
ATOM   2028  C   VAL A 261      23.704  71.426  23.941  1.00 21.38           C  
ATOM   2029  O   VAL A 261      23.122  70.512  24.528  1.00 20.72           O  
ATOM   2030  CB  VAL A 261      24.874  70.110  22.175  1.00 21.50           C  
ATOM   2031  CG1 VAL A 261      23.846  70.567  21.154  1.00 20.35           C  
ATOM   2032  CG2 VAL A 261      26.214  69.817  21.501  1.00 20.10           C  
ATOM   2033  N   LYS A 262      23.206  72.656  23.853  1.00 19.27           N  
ATOM   2034  CA  LYS A 262      21.899  72.967  24.419  1.00 20.50           C  
ATOM   2035  C   LYS A 262      20.850  72.417  23.450  1.00 20.39           C  
ATOM   2036  O   LYS A 262      21.075  72.415  22.235  1.00 19.81           O  
ATOM   2037  CB  LYS A 262      21.723  74.481  24.573  1.00 20.02           C  
ATOM   2038  CG  LYS A 262      20.494  74.879  25.396  1.00 20.79           C  
ATOM   2039  CD  LYS A 262      20.408  76.391  25.587  1.00 22.29           C  
ATOM   2040  CE  LYS A 262      21.729  76.963  26.083  1.00 24.81           C  
ATOM   2041  NZ  LYS A 262      21.668  78.425  26.349  1.00 27.53           N1+
ATOM   2042  N   SER A 263      19.719  71.950  23.986  1.00 19.70           N  
ATOM   2043  CA  SER A 263      18.631  71.394  23.167  1.00 20.22           C  
ATOM   2044  C   SER A 263      18.068  72.394  22.162  1.00 20.30           C  
ATOM   2045  O   SER A 263      17.365  72.020  21.219  1.00 21.69           O  
ATOM   2046  CB  SER A 263      17.500  70.877  24.061  1.00 19.52           C  
ATOM   2047  OG  SER A 263      17.926  69.745  24.794  1.00 20.66           O  
ATOM   2048  N   TYR A 264      18.361  73.669  22.391  1.00 20.10           N  
ATOM   2049  CA  TYR A 264      17.944  74.752  21.509  1.00 19.40           C  
ATOM   2050  C   TYR A 264      19.097  75.756  21.541  1.00 19.97           C  
ATOM   2051  O   TYR A 264      20.019  75.612  22.342  1.00 19.67           O  
ATOM   2052  CB  TYR A 264      16.643  75.408  21.995  1.00 18.53           C  
ATOM   2053  CG  TYR A 264      16.667  75.861  23.438  1.00 18.11           C  
ATOM   2054  CD1 TYR A 264      16.477  74.950  24.476  1.00 19.37           C  
ATOM   2055  CD2 TYR A 264      16.916  77.196  23.768  1.00 17.90           C  
ATOM   2056  CE1 TYR A 264      16.536  75.351  25.807  1.00 18.30           C  
ATOM   2057  CE2 TYR A 264      16.978  77.608  25.097  1.00 17.73           C  
ATOM   2058  CZ  TYR A 264      16.789  76.679  26.109  1.00 16.17           C  
ATOM   2059  OH  TYR A 264      16.860  77.066  27.421  1.00 15.68           O  
ATOM   2060  N   LEU A 265      19.051  76.773  20.690  1.00 18.92           N  
ATOM   2061  CA  LEU A 265      20.139  77.740  20.640  1.00 17.27           C  
ATOM   2062  C   LEU A 265      19.911  79.084  21.308  1.00 17.14           C  
ATOM   2063  O   LEU A 265      18.790  79.587  21.375  1.00 15.65           O  
ATOM   2064  CB  LEU A 265      20.547  77.999  19.185  1.00 17.85           C  
ATOM   2065  CG  LEU A 265      21.597  77.096  18.529  1.00 19.32           C  
ATOM   2066  CD1 LEU A 265      21.702  77.428  17.044  1.00 16.47           C  
ATOM   2067  CD2 LEU A 265      22.949  77.302  19.208  1.00 18.69           C  
ATOM   2068  N   THR A 266      20.999  79.649  21.818  1.00 16.44           N  
ATOM   2069  CA  THR A 266      20.967  80.977  22.401  1.00 16.21           C  
ATOM   2070  C   THR A 266      22.304  81.633  22.085  1.00 17.30           C  
ATOM   2071  O   THR A 266      23.309  80.957  21.835  1.00 16.43           O  
ATOM   2072  CB  THR A 266      20.829  80.984  23.956  1.00 18.75           C  
ATOM   2073  CG2 THR A 266      19.624  80.174  24.414  1.00 16.87           C  
ATOM   2074  OG1 THR A 266      22.020  80.446  24.543  1.00 19.36           O  
ATOM   2075  N   ARG A 267      22.296  82.956  22.053  1.00 17.48           N  
ATOM   2076  CA  ARG A 267      23.515  83.726  21.890  1.00 17.44           C  
ATOM   2077  C   ARG A 267      23.116  85.066  22.468  1.00 17.18           C  
ATOM   2078  O   ARG A 267      21.952  85.467  22.385  1.00 17.94           O  
ATOM   2079  CB  ARG A 267      23.992  83.828  20.421  1.00 17.18           C  
ATOM   2080  CG  ARG A 267      23.410  84.937  19.552  1.00 15.93           C  
ATOM   2081  CD  ARG A 267      24.262  85.137  18.273  1.00 16.72           C  
ATOM   2082  NE  ARG A 267      25.656  85.464  18.591  1.00 14.90           N  
ATOM   2083  CZ  ARG A 267      26.638  85.618  17.700  1.00 16.32           C  
ATOM   2084  NH1 ARG A 267      26.408  85.480  16.399  1.00 13.33           N1+
ATOM   2085  NH2 ARG A 267      27.867  85.907  18.115  1.00 15.84           N  
ATOM   2086  N   VAL A 268      24.060  85.723  23.123  1.00 16.77           N  
ATOM   2087  CA  VAL A 268      23.796  87.020  23.717  1.00 17.07           C  
ATOM   2088  C   VAL A 268      24.896  87.925  23.188  1.00 17.55           C  
ATOM   2089  O   VAL A 268      26.084  87.623  23.324  1.00 16.80           O  
ATOM   2090  CB  VAL A 268      23.794  86.926  25.267  1.00 18.03           C  
ATOM   2091  CG1 VAL A 268      25.127  86.377  25.766  1.00 18.11           C  
ATOM   2092  CG2 VAL A 268      23.477  88.286  25.874  1.00 18.75           C  
ATOM   2093  N   GLY A 269      24.475  89.022  22.562  1.00 18.25           N  
ATOM   2094  CA  GLY A 269      25.392  89.956  21.937  1.00 18.15           C  
ATOM   2095  C   GLY A 269      24.922  90.033  20.492  1.00 19.61           C  
ATOM   2096  O   GLY A 269      23.973  89.342  20.121  1.00 17.54           O  
ATOM   2097  N   CYS A 270      25.563  90.854  19.665  1.00 18.64           N  
ATOM   2098  CA  CYS A 270      25.146  90.970  18.274  1.00 20.29           C  
ATOM   2099  C   CYS A 270      25.748  89.858  17.414  1.00 19.72           C  
ATOM   2100  O   CYS A 270      26.535  89.036  17.897  1.00 19.62           O  
ATOM   2101  CB  CYS A 270      25.556  92.335  17.717  1.00 20.54           C  
ATOM   2102  SG  CYS A 270      25.038  93.737  18.742  1.00 22.61           S  
ATOM   2103  N   GLY A 271      25.360  89.831  16.141  1.00 19.89           N  
ATOM   2104  CA  GLY A 271      25.883  88.830  15.229  1.00 18.05           C  
ATOM   2105  C   GLY A 271      24.815  87.957  14.601  1.00 17.22           C  
ATOM   2106  O   GLY A 271      23.660  87.973  15.036  1.00 16.75           O  
ATOM   2107  N   PRO A 272      25.172  87.180  13.566  1.00 17.42           N  
ATOM   2108  CA  PRO A 272      24.202  86.305  12.900  1.00 17.70           C  
ATOM   2109  C   PRO A 272      23.680  85.194  13.813  1.00 17.43           C  
ATOM   2110  O   PRO A 272      24.359  84.777  14.747  1.00 16.43           O  
ATOM   2111  CB  PRO A 272      24.982  85.770  11.697  1.00 16.33           C  
ATOM   2112  CG  PRO A 272      26.404  85.777  12.173  1.00 17.03           C  
ATOM   2113  CD  PRO A 272      26.506  87.074  12.942  1.00 17.38           C  
ATOM   2114  N   PHE A 273      22.464  84.734  13.527  1.00 18.21           N  
ATOM   2115  CA  PHE A 273      21.797  83.677  14.289  1.00 19.07           C  
ATOM   2116  C   PHE A 273      20.718  83.152  13.337  1.00 19.53           C  
ATOM   2117  O   PHE A 273      19.550  83.544  13.412  1.00 20.58           O  
ATOM   2118  CB  PHE A 273      21.166  84.276  15.552  1.00 18.28           C  
ATOM   2119  CG  PHE A 273      20.618  83.255  16.524  1.00 19.21           C  
ATOM   2120  CD1 PHE A 273      20.507  81.909  16.178  1.00 18.19           C  
ATOM   2121  CD2 PHE A 273      20.172  83.662  17.781  1.00 17.93           C  
ATOM   2122  CE1 PHE A 273      19.956  80.986  17.071  1.00 18.37           C  
ATOM   2123  CE2 PHE A 273      19.622  82.755  18.677  1.00 17.88           C  
ATOM   2124  CZ  PHE A 273      19.512  81.410  18.322  1.00 15.89           C  
ATOM   2125  N   LEU A 274      21.127  82.265  12.438  1.00 20.60           N  
ATOM   2126  CA  LEU A 274      20.234  81.715  11.423  1.00 21.20           C  
ATOM   2127  C   LEU A 274      18.910  81.137  11.888  1.00 20.03           C  
ATOM   2128  O   LEU A 274      17.890  81.344  11.239  1.00 18.04           O  
ATOM   2129  CB  LEU A 274      20.986  80.681  10.585  1.00 21.16           C  
ATOM   2130  CG  LEU A 274      22.028  81.297   9.648  1.00 22.04           C  
ATOM   2131  CD1 LEU A 274      22.865  80.202   9.004  1.00 20.33           C  
ATOM   2132  CD2 LEU A 274      21.318  82.131   8.584  1.00 22.19           C  
ATOM   2133  N   THR A 275      18.914  80.418  13.003  1.00 19.75           N  
ATOM   2134  CA  THR A 275      17.682  79.820  13.501  1.00 18.84           C  
ATOM   2135  C   THR A 275      17.038  80.646  14.606  1.00 18.98           C  
ATOM   2136  O   THR A 275      16.232  80.139  15.383  1.00 18.14           O  
ATOM   2137  CB  THR A 275      17.940  78.396  14.023  1.00 19.48           C  
ATOM   2138  CG2 THR A 275      18.545  77.531  12.914  1.00 19.00           C  
ATOM   2139  OG1 THR A 275      18.845  78.445  15.134  1.00 21.43           O  
ATOM   2140  N   GLU A 276      17.376  81.928  14.663  1.00 18.71           N  
ATOM   2141  CA  GLU A 276      16.824  82.793  15.692  1.00 18.58           C  
ATOM   2142  C   GLU A 276      15.299  82.841  15.648  1.00 19.36           C  
ATOM   2143  O   GLU A 276      14.694  82.891  14.576  1.00 17.84           O  
ATOM   2144  CB  GLU A 276      17.397  84.206  15.555  1.00 17.05           C  
ATOM   2145  CG  GLU A 276      16.936  85.161  16.643  1.00 16.57           C  
ATOM   2146  CD  GLU A 276      17.760  86.439  16.697  1.00 16.06           C  
ATOM   2147  OE1 GLU A 276      18.516  86.705  15.744  1.00 15.52           O  
ATOM   2148  OE2 GLU A 276      17.641  87.178  17.694  1.00 17.63           O1-
ATOM   2149  N   LEU A 277      14.689  82.802  16.827  1.00 20.56           N  
ATOM   2150  CA  LEU A 277      13.241  82.874  16.959  1.00 23.48           C  
ATOM   2151  C   LEU A 277      12.920  84.135  17.746  1.00 26.10           C  
ATOM   2152  O   LEU A 277      12.916  84.130  18.978  1.00 25.73           O  
ATOM   2153  CB  LEU A 277      12.704  81.652  17.706  1.00 23.34           C  
ATOM   2154  CG  LEU A 277      12.837  80.301  16.997  1.00 22.46           C  
ATOM   2155  CD1 LEU A 277      12.410  79.184  17.940  1.00 23.44           C  
ATOM   2156  CD2 LEU A 277      11.985  80.299  15.738  1.00 24.04           C  
ATOM   2157  N   ASN A 278      12.673  85.224  17.031  1.00 30.03           N  
ATOM   2158  CA  ASN A 278      12.348  86.482  17.683  1.00 32.63           C  
ATOM   2159  C   ASN A 278      10.830  86.590  17.704  1.00 33.12           C  
ATOM   2160  O   ASN A 278      10.253  87.531  17.159  1.00 34.37           O  
ATOM   2161  CB  ASN A 278      12.953  87.656  16.913  1.00 35.57           C  
ATOM   2162  CG  ASN A 278      13.090  88.899  17.768  1.00 38.96           C  
ATOM   2163  ND2 ASN A 278      14.265  89.518  17.732  1.00 41.77           N  
ATOM   2164  OD1 ASN A 278      12.150  89.300  18.454  1.00 40.92           O  
ATOM   2165  N   ASN A 279      10.193  85.610  18.336  1.00 32.33           N  
ATOM   2166  CA  ASN A 279       8.740  85.558  18.428  1.00 31.09           C  
ATOM   2167  C   ASN A 279       8.328  84.931  19.758  1.00 29.74           C  
ATOM   2168  O   ASN A 279       9.128  84.870  20.693  1.00 28.38           O  
ATOM   2169  CB  ASN A 279       8.184  84.740  17.256  1.00 33.29           C  
ATOM   2170  CG  ASN A 279       8.748  83.322  17.205  1.00 34.74           C  
ATOM   2171  ND2 ASN A 279       9.415  82.907  18.274  1.00 34.04           N  
ATOM   2172  OD1 ASN A 279       8.575  82.608  16.215  1.00 37.83           O  
ATOM   2173  N   ASP A 280       7.088  84.456  19.837  1.00 29.27           N  
ATOM   2174  CA  ASP A 280       6.582  83.839  21.058  1.00 28.80           C  
ATOM   2175  C   ASP A 280       7.269  82.535  21.434  1.00 27.52           C  
ATOM   2176  O   ASP A 280       7.389  82.213  22.612  1.00 26.84           O  
ATOM   2177  CB  ASP A 280       5.072  83.602  20.957  1.00 32.70           C  
ATOM   2178  CG  ASP A 280       4.278  84.891  21.009  1.00 35.01           C  
ATOM   2179  OD1 ASP A 280       4.729  85.838  21.686  1.00 36.01           O  
ATOM   2180  OD2 ASP A 280       3.197  84.955  20.389  1.00 39.07           O1-
ATOM   2181  N   VAL A 281       7.711  81.768  20.444  1.00 27.04           N  
ATOM   2182  CA  VAL A 281       8.393  80.519  20.753  1.00 26.20           C  
ATOM   2183  C   VAL A 281       9.724  80.880  21.401  1.00 24.36           C  
ATOM   2184  O   VAL A 281      10.178  80.208  22.322  1.00 22.42           O  
ATOM   2185  CB  VAL A 281       8.640  79.676  19.486  1.00 28.49           C  
ATOM   2186  CG1 VAL A 281       9.300  78.349  19.863  1.00 28.43           C  
ATOM   2187  CG2 VAL A 281       7.322  79.427  18.768  1.00 30.81           C  
ATOM   2188  N   GLY A 282      10.340  81.954  20.916  1.00 23.94           N  
ATOM   2189  CA  GLY A 282      11.603  82.395  21.481  1.00 23.03           C  
ATOM   2190  C   GLY A 282      11.386  82.810  22.925  1.00 22.57           C  
ATOM   2191  O   GLY A 282      12.196  82.503  23.799  1.00 21.96           O  
ATOM   2192  N   GLN A 283      10.279  83.505  23.175  1.00 23.08           N  
ATOM   2193  CA  GLN A 283       9.935  83.953  24.523  1.00 23.45           C  
ATOM   2194  C   GLN A 283       9.743  82.759  25.458  1.00 22.32           C  
ATOM   2195  O   GLN A 283      10.121  82.803  26.630  1.00 21.08           O  
ATOM   2196  CB  GLN A 283       8.643  84.776  24.494  1.00 24.62           C  
ATOM   2197  CG  GLN A 283       8.168  85.220  25.872  1.00 25.84           C  
ATOM   2198  CD  GLN A 283       6.831  85.944  25.834  1.00 27.02           C  
ATOM   2199  NE2 GLN A 283       6.863  87.250  26.055  1.00 27.23           N  
ATOM   2200  OE1 GLN A 283       5.785  85.336  25.604  1.00 28.06           O  
ATOM   2201  N   TYR A 284       9.140  81.699  24.929  1.00 22.02           N  
ATOM   2202  CA  TYR A 284       8.888  80.491  25.702  1.00 21.12           C  
ATOM   2203  C   TYR A 284      10.230  79.909  26.138  1.00 21.59           C  
ATOM   2204  O   TYR A 284      10.435  79.582  27.309  1.00 20.10           O  
ATOM   2205  CB  TYR A 284       8.136  79.472  24.842  1.00 20.13           C  
ATOM   2206  CG  TYR A 284       7.648  78.263  25.605  1.00 19.92           C  
ATOM   2207  CD1 TYR A 284       6.456  78.307  26.329  1.00 20.50           C  
ATOM   2208  CD2 TYR A 284       8.386  77.084  25.622  1.00 18.58           C  
ATOM   2209  CE1 TYR A 284       6.013  77.201  27.050  1.00 21.26           C  
ATOM   2210  CE2 TYR A 284       7.957  75.975  26.337  1.00 18.52           C  
ATOM   2211  CZ  TYR A 284       6.768  76.039  27.050  1.00 20.83           C  
ATOM   2212  OH  TYR A 284       6.337  74.942  27.766  1.00 23.33           O  
ATOM   2213  N   LEU A 285      11.144  79.779  25.185  1.00 19.62           N  
ATOM   2214  CA  LEU A 285      12.468  79.244  25.478  1.00 20.02           C  
ATOM   2215  C   LEU A 285      13.195  80.117  26.504  1.00 19.35           C  
ATOM   2216  O   LEU A 285      13.765  79.611  27.474  1.00 19.75           O  
ATOM   2217  CB  LEU A 285      13.292  79.153  24.184  1.00 18.76           C  
ATOM   2218  CG  LEU A 285      12.753  78.176  23.131  1.00 20.55           C  
ATOM   2219  CD1 LEU A 285      13.603  78.240  21.862  1.00 19.54           C  
ATOM   2220  CD2 LEU A 285      12.757  76.770  23.706  1.00 18.50           C  
ATOM   2221  N   ARG A 286      13.161  81.430  26.306  1.00 19.09           N  
ATOM   2222  CA  ARG A 286      13.848  82.327  27.228  1.00 19.82           C  
ATOM   2223  C   ARG A 286      13.264  82.325  28.636  1.00 20.09           C  
ATOM   2224  O   ARG A 286      14.009  82.348  29.613  1.00 19.31           O  
ATOM   2225  CB  ARG A 286      13.861  83.760  26.687  1.00 21.06           C  
ATOM   2226  CG  ARG A 286      14.583  84.750  27.605  1.00 23.41           C  
ATOM   2227  CD  ARG A 286      14.960  86.035  26.876  1.00 25.56           C  
ATOM   2228  NE  ARG A 286      13.860  86.505  26.051  1.00 27.24           N  
ATOM   2229  CZ  ARG A 286      13.740  86.266  24.751  1.00 28.69           C  
ATOM   2230  NH1 ARG A 286      14.667  85.569  24.107  1.00 28.72           N1+
ATOM   2231  NH2 ARG A 286      12.665  86.689  24.103  1.00 29.52           N  
ATOM   2232  N   GLU A 287      11.939  82.285  28.740  1.00 18.87           N  
ATOM   2233  CA  GLU A 287      11.292  82.299  30.044  1.00 20.86           C  
ATOM   2234  C   GLU A 287      11.342  80.961  30.775  1.00 21.32           C  
ATOM   2235  O   GLU A 287      11.693  80.920  31.953  1.00 21.41           O  
ATOM   2236  CB  GLU A 287       9.848  82.788  29.908  1.00 22.67           C  
ATOM   2237  CG  GLU A 287       9.748  84.226  29.403  1.00 23.02           C  
ATOM   2238  CD  GLU A 287      10.678  85.175  30.146  1.00 26.16           C  
ATOM   2239  OE1 GLU A 287      10.633  85.212  31.393  1.00 25.56           O  
ATOM   2240  OE2 GLU A 287      11.457  85.894  29.483  1.00 28.92           O1-
ATOM   2241  N   LYS A 288      10.997  79.872  30.095  1.00 20.31           N  
ATOM   2242  CA  LYS A 288      11.053  78.560  30.733  1.00 20.59           C  
ATOM   2243  C   LYS A 288      12.500  78.225  31.102  1.00 20.19           C  
ATOM   2244  O   LYS A 288      12.765  77.656  32.157  1.00 21.78           O  
ATOM   2245  CB  LYS A 288      10.502  77.468  29.805  1.00 21.37           C  
ATOM   2246  CG  LYS A 288       8.973  77.443  29.678  1.00 22.20           C  
ATOM   2247  CD  LYS A 288       8.312  77.312  31.047  1.00 23.35           C  
ATOM   2248  CE  LYS A 288       6.825  76.979  30.931  1.00 23.41           C  
ATOM   2249  NZ  LYS A 288       6.602  75.561  30.546  1.00 24.88           N1+
ATOM   2250  N   GLY A 289      13.435  78.585  30.230  1.00 21.65           N  
ATOM   2251  CA  GLY A 289      14.836  78.297  30.500  1.00 19.29           C  
ATOM   2252  C   GLY A 289      15.585  79.468  31.109  1.00 20.19           C  
ATOM   2253  O   GLY A 289      16.811  79.416  31.237  1.00 20.94           O  
ATOM   2254  N   HIS A 290      14.844  80.509  31.495  1.00 19.15           N  
ATOM   2255  CA  HIS A 290      15.407  81.730  32.082  1.00 19.97           C  
ATOM   2256  C   HIS A 290      16.741  82.072  31.417  1.00 19.00           C  
ATOM   2257  O   HIS A 290      17.801  82.035  32.050  1.00 17.64           O  
ATOM   2258  CB  HIS A 290      15.605  81.566  33.593  1.00 22.12           C  
ATOM   2259  CG  HIS A 290      15.825  82.862  34.312  1.00 24.06           C  
ATOM   2260  CD2 HIS A 290      15.018  83.939  34.472  1.00 24.18           C  
ATOM   2261  ND1 HIS A 290      17.011  83.176  34.940  1.00 25.58           N  
ATOM   2262  CE1 HIS A 290      16.927  84.390  35.455  1.00 24.84           C  
ATOM   2263  NE2 HIS A 290      15.728  84.875  35.184  1.00 25.33           N  
ATOM   2264  N   GLU A 291      16.678  82.411  30.135  1.00 18.53           N  
ATOM   2265  CA  GLU A 291      17.882  82.724  29.381  1.00 17.95           C  
ATOM   2266  C   GLU A 291      18.328  84.178  29.476  1.00 16.59           C  
ATOM   2267  O   GLU A 291      18.064  84.981  28.584  1.00 15.51           O  
ATOM   2268  CB  GLU A 291      17.692  82.329  27.915  1.00 18.58           C  
ATOM   2269  CG  GLU A 291      17.529  80.833  27.700  1.00 18.35           C  
ATOM   2270  CD  GLU A 291      18.751  80.038  28.121  1.00 20.44           C  
ATOM   2271  OE1 GLU A 291      19.813  80.650  28.371  1.00 20.52           O  
ATOM   2272  OE2 GLU A 291      18.654  78.795  28.193  1.00 21.44           O1-
ATOM   2273  N   TYR A 292      18.997  84.500  30.579  1.00 17.42           N  
ATOM   2274  CA  TYR A 292      19.531  85.833  30.815  1.00 18.06           C  
ATOM   2275  C   TYR A 292      21.008  85.656  31.174  1.00 16.95           C  
ATOM   2276  O   TYR A 292      21.375  84.732  31.905  1.00 16.94           O  
ATOM   2277  CB  TYR A 292      18.765  86.530  31.941  1.00 19.62           C  
ATOM   2278  CG  TYR A 292      17.331  86.844  31.563  1.00 22.92           C  
ATOM   2279  CD1 TYR A 292      16.350  85.854  31.577  1.00 23.58           C  
ATOM   2280  CD2 TYR A 292      16.966  88.123  31.142  1.00 23.73           C  
ATOM   2281  CE1 TYR A 292      15.041  86.129  31.181  1.00 24.98           C  
ATOM   2282  CE2 TYR A 292      15.661  88.406  30.742  1.00 25.46           C  
ATOM   2283  CZ  TYR A 292      14.707  87.405  30.765  1.00 25.09           C  
ATOM   2284  OH  TYR A 292      13.422  87.684  30.372  1.00 26.32           O  
ATOM   2285  N   GLY A 293      21.846  86.528  30.623  1.00 16.21           N  
ATOM   2286  CA  GLY A 293      23.280  86.448  30.839  1.00 15.69           C  
ATOM   2287  C   GLY A 293      23.755  86.261  32.265  1.00 15.67           C  
ATOM   2288  O   GLY A 293      23.481  87.085  33.132  1.00 15.45           O  
ATOM   2289  N   THR A 294      24.483  85.178  32.507  1.00 16.02           N  
ATOM   2290  CA  THR A 294      25.009  84.909  33.840  1.00 18.17           C  
ATOM   2291  C   THR A 294      25.954  86.035  34.259  1.00 19.48           C  
ATOM   2292  O   THR A 294      26.096  86.328  35.445  1.00 19.46           O  
ATOM   2293  CB  THR A 294      25.791  83.590  33.876  1.00 19.69           C  
ATOM   2294  CG2 THR A 294      26.236  83.269  35.312  1.00 20.75           C  
ATOM   2295  OG1 THR A 294      24.960  82.531  33.384  1.00 18.90           O  
ATOM   2296  N   THR A 295      26.587  86.670  33.276  1.00 19.04           N  
ATOM   2297  CA  THR A 295      27.537  87.749  33.540  1.00 17.42           C  
ATOM   2298  C   THR A 295      26.964  89.170  33.445  1.00 18.51           C  
ATOM   2299  O   THR A 295      27.182  89.993  34.337  1.00 19.57           O  
ATOM   2300  CB  THR A 295      28.749  87.650  32.575  1.00 16.39           C  
ATOM   2301  CG2 THR A 295      29.719  88.797  32.804  1.00 15.41           C  
ATOM   2302  OG1 THR A 295      29.434  86.406  32.784  1.00 13.90           O  
ATOM   2303  N   THR A 296      26.225  89.451  32.373  1.00 17.17           N  
ATOM   2304  CA  THR A 296      25.677  90.789  32.145  1.00 17.75           C  
ATOM   2305  C   THR A 296      24.183  90.945  32.410  1.00 19.35           C  
ATOM   2306  O   THR A 296      23.674  92.067  32.432  1.00 17.84           O  
ATOM   2307  CB  THR A 296      25.926  91.216  30.689  1.00 18.53           C  
ATOM   2308  CG2 THR A 296      27.410  91.110  30.346  1.00 16.98           C  
ATOM   2309  OG1 THR A 296      25.189  90.348  29.820  1.00 18.34           O  
ATOM   2310  N   LYS A 297      23.489  89.824  32.586  1.00 18.65           N  
ATOM   2311  CA  LYS A 297      22.052  89.818  32.836  1.00 20.98           C  
ATOM   2312  C   LYS A 297      21.253  90.168  31.574  1.00 20.14           C  
ATOM   2313  O   LYS A 297      20.030  90.268  31.615  1.00 20.87           O  
ATOM   2314  CB  LYS A 297      21.710  90.795  33.973  1.00 23.21           C  
ATOM   2315  CG  LYS A 297      20.371  90.533  34.638  1.00 27.45           C  
ATOM   2316  CD  LYS A 297      20.149  91.475  35.813  1.00 29.04           C  
ATOM   2317  CE  LYS A 297      18.801  91.240  36.478  1.00 31.84           C  
ATOM   2318  NZ  LYS A 297      18.558  92.234  37.561  1.00 31.17           N1+
ATOM   2319  N   ARG A 298      21.942  90.350  30.448  1.00 19.62           N  
ATOM   2320  CA  ARG A 298      21.266  90.676  29.192  1.00 18.92           C  
ATOM   2321  C   ARG A 298      20.369  89.522  28.745  1.00 18.89           C  
ATOM   2322  O   ARG A 298      20.686  88.353  28.961  1.00 17.63           O  
ATOM   2323  CB  ARG A 298      22.286  90.966  28.080  1.00 18.52           C  
ATOM   2324  CG  ARG A 298      23.045  92.292  28.201  1.00 18.65           C  
ATOM   2325  CD  ARG A 298      24.104  92.400  27.088  1.00 17.87           C  
ATOM   2326  NE  ARG A 298      25.131  91.362  27.215  1.00 15.92           N  
ATOM   2327  CZ  ARG A 298      26.034  91.078  26.280  1.00 15.43           C  
ATOM   2328  NH1 ARG A 298      26.046  91.750  25.135  1.00 16.16           N1+
ATOM   2329  NH2 ARG A 298      26.926  90.116  26.487  1.00 15.08           N  
ATOM   2330  N   PRO A 299      19.222  89.838  28.122  1.00 19.78           N  
ATOM   2331  CA  PRO A 299      18.330  88.773  27.664  1.00 20.79           C  
ATOM   2332  C   PRO A 299      18.987  88.029  26.502  1.00 20.89           C  
ATOM   2333  O   PRO A 299      19.476  88.653  25.555  1.00 22.70           O  
ATOM   2334  CB  PRO A 299      17.084  89.537  27.228  1.00 21.36           C  
ATOM   2335  CG  PRO A 299      17.658  90.827  26.720  1.00 22.83           C  
ATOM   2336  CD  PRO A 299      18.658  91.162  27.809  1.00 21.42           C  
ATOM   2337  N   ARG A 300      19.007  86.703  26.573  1.00 18.07           N  
ATOM   2338  CA  ARG A 300      19.615  85.914  25.507  1.00 18.77           C  
ATOM   2339  C   ARG A 300      18.681  85.691  24.327  1.00 18.26           C  
ATOM   2340  O   ARG A 300      17.479  85.487  24.501  1.00 18.03           O  
ATOM   2341  CB  ARG A 300      20.057  84.549  26.039  1.00 18.26           C  
ATOM   2342  CG  ARG A 300      21.142  84.610  27.093  1.00 18.60           C  
ATOM   2343  CD  ARG A 300      21.481  83.216  27.605  1.00 20.31           C  
ATOM   2344  NE  ARG A 300      22.638  83.233  28.495  1.00 20.28           N  
ATOM   2345  CZ  ARG A 300      22.693  82.600  29.662  1.00 19.43           C  
ATOM   2346  NH1 ARG A 300      21.649  81.895  30.089  1.00 19.66           N1+
ATOM   2347  NH2 ARG A 300      23.794  82.670  30.401  1.00 14.67           N  
ATOM   2348  N   ARG A 301      19.243  85.743  23.126  1.00 16.62           N  
ATOM   2349  CA  ARG A 301      18.479  85.491  21.918  1.00 17.04           C  
ATOM   2350  C   ARG A 301      18.305  83.982  21.867  1.00 16.20           C  
ATOM   2351  O   ARG A 301      19.245  83.246  22.147  1.00 15.05           O  
ATOM   2352  CB  ARG A 301      19.251  85.961  20.683  1.00 18.33           C  
ATOM   2353  CG  ARG A 301      19.410  87.469  20.589  1.00 20.60           C  
ATOM   2354  CD  ARG A 301      19.703  87.860  19.160  1.00 24.70           C  
ATOM   2355  NE  ARG A 301      21.120  88.003  18.891  1.00 25.37           N  
ATOM   2356  CZ  ARG A 301      21.657  88.020  17.674  1.00 21.96           C  
ATOM   2357  NH1 ARG A 301      20.902  87.889  16.596  1.00 22.20           N1+
ATOM   2358  NH2 ARG A 301      22.956  88.202  17.543  1.00 21.30           N  
ATOM   2359  N   CYS A 302      17.106  83.525  21.525  1.00 15.55           N  
ATOM   2360  CA  CYS A 302      16.830  82.096  21.450  1.00 16.24           C  
ATOM   2361  C   CYS A 302      16.401  81.680  20.049  1.00 17.10           C  
ATOM   2362  O   CYS A 302      15.878  82.494  19.277  1.00 17.33           O  
ATOM   2363  CB  CYS A 302      15.741  81.720  22.463  1.00 18.17           C  
ATOM   2364  SG  CYS A 302      16.197  82.064  24.187  1.00 20.51           S  
ATOM   2365  N   GLY A 303      16.635  80.407  19.734  1.00 18.63           N  
ATOM   2366  CA  GLY A 303      16.290  79.862  18.435  1.00 18.24           C  
ATOM   2367  C   GLY A 303      16.316  78.344  18.465  1.00 18.46           C  
ATOM   2368  O   GLY A 303      16.574  77.751  19.509  1.00 18.01           O  
ATOM   2369  N   TRP A 304      16.052  77.719  17.319  1.00 18.18           N  
ATOM   2370  CA  TRP A 304      16.038  76.261  17.200  1.00 17.81           C  
ATOM   2371  C   TRP A 304      17.446  75.665  17.136  1.00 19.33           C  
ATOM   2372  O   TRP A 304      18.417  76.355  16.821  1.00 18.93           O  
ATOM   2373  CB  TRP A 304      15.280  75.838  15.934  1.00 17.51           C  
ATOM   2374  CG  TRP A 304      13.814  76.157  15.934  1.00 19.46           C  
ATOM   2375  CD1 TRP A 304      13.140  76.908  15.015  1.00 20.55           C  
ATOM   2376  CD2 TRP A 304      12.835  75.710  16.882  1.00 20.74           C  
ATOM   2377  CE2 TRP A 304      11.587  76.232  16.471  1.00 21.26           C  
ATOM   2378  CE3 TRP A 304      12.891  74.918  18.039  1.00 21.50           C  
ATOM   2379  NE1 TRP A 304      11.801  76.959  15.330  1.00 20.31           N  
ATOM   2380  CZ2 TRP A 304      10.402  75.989  17.178  1.00 21.96           C  
ATOM   2381  CZ3 TRP A 304      11.715  74.675  18.741  1.00 20.44           C  
ATOM   2382  CH2 TRP A 304      10.486  75.210  18.307  1.00 23.20           C  
ATOM   2383  N   LEU A 305      17.543  74.369  17.417  1.00 17.09           N  
ATOM   2384  CA  LEU A 305      18.824  73.678  17.369  1.00 17.72           C  
ATOM   2385  C   LEU A 305      19.314  73.697  15.923  1.00 17.37           C  
ATOM   2386  O   LEU A 305      18.521  73.594  14.985  1.00 16.82           O  
ATOM   2387  CB  LEU A 305      18.671  72.240  17.872  1.00 17.19           C  
ATOM   2388  CG  LEU A 305      19.950  71.417  18.029  1.00 18.46           C  
ATOM   2389  CD1 LEU A 305      20.994  72.192  18.831  1.00 19.20           C  
ATOM   2390  CD2 LEU A 305      19.600  70.107  18.714  1.00 18.73           C  
ATOM   2391  N   ASP A 306      20.628  73.812  15.764  1.00 17.60           N  
ATOM   2392  CA  ASP A 306      21.283  73.920  14.464  1.00 18.47           C  
ATOM   2393  C   ASP A 306      22.259  72.762  14.261  1.00 18.69           C  
ATOM   2394  O   ASP A 306      23.326  72.741  14.867  1.00 18.86           O  
ATOM   2395  CB  ASP A 306      22.034  75.261  14.446  1.00 18.74           C  
ATOM   2396  CG  ASP A 306      22.691  75.575  13.116  1.00 18.22           C  
ATOM   2397  OD1 ASP A 306      23.130  74.647  12.408  1.00 18.54           O  
ATOM   2398  OD2 ASP A 306      22.788  76.781  12.801  1.00 17.78           O1-
ATOM   2399  N   ILE A 307      21.893  71.800  13.415  1.00 19.76           N  
ATOM   2400  CA  ILE A 307      22.755  70.646  13.152  1.00 20.56           C  
ATOM   2401  C   ILE A 307      23.989  70.997  12.314  1.00 20.27           C  
ATOM   2402  O   ILE A 307      25.091  70.549  12.615  1.00 17.68           O  
ATOM   2403  CB  ILE A 307      21.974  69.504  12.445  1.00 22.43           C  
ATOM   2404  CG1 ILE A 307      20.950  68.901  13.407  1.00 23.11           C  
ATOM   2405  CG2 ILE A 307      22.932  68.417  11.975  1.00 21.55           C  
ATOM   2406  CD1 ILE A 307      21.567  68.294  14.662  1.00 25.19           C  
ATOM   2407  N   PRO A 308      23.818  71.783  11.237  1.00 20.17           N  
ATOM   2408  CA  PRO A 308      24.987  72.137  10.422  1.00 20.70           C  
ATOM   2409  C   PRO A 308      26.094  72.762  11.278  1.00 19.59           C  
ATOM   2410  O   PRO A 308      27.276  72.489  11.073  1.00 18.16           O  
ATOM   2411  CB  PRO A 308      24.408  73.111   9.400  1.00 21.43           C  
ATOM   2412  CG  PRO A 308      23.023  72.544   9.181  1.00 23.07           C  
ATOM   2413  CD  PRO A 308      22.572  72.252  10.603  1.00 21.64           C  
ATOM   2414  N   MET A 309      25.702  73.592  12.242  1.00 19.29           N  
ATOM   2415  CA  MET A 309      26.662  74.235  13.137  1.00 19.64           C  
ATOM   2416  C   MET A 309      27.476  73.177  13.882  1.00 19.55           C  
ATOM   2417  O   MET A 309      28.702  73.254  13.964  1.00 18.64           O  
ATOM   2418  CB  MET A 309      25.929  75.112  14.159  1.00 20.29           C  
ATOM   2419  CG  MET A 309      26.823  75.676  15.267  1.00 20.34           C  
ATOM   2420  SD  MET A 309      25.884  76.486  16.595  1.00 18.65           S  
ATOM   2421  CE  MET A 309      25.350  77.971  15.741  1.00 18.45           C  
ATOM   2422  N   LEU A 310      26.780  72.184  14.421  1.00 19.87           N  
ATOM   2423  CA  LEU A 310      27.427  71.125  15.181  1.00 21.36           C  
ATOM   2424  C   LEU A 310      28.361  70.251  14.351  1.00 21.35           C  
ATOM   2425  O   LEU A 310      29.360  69.750  14.866  1.00 22.57           O  
ATOM   2426  CB  LEU A 310      26.365  70.268  15.874  1.00 21.65           C  
ATOM   2427  CG  LEU A 310      25.480  71.104  16.804  1.00 22.57           C  
ATOM   2428  CD1 LEU A 310      24.330  70.264  17.331  1.00 19.22           C  
ATOM   2429  CD2 LEU A 310      26.322  71.659  17.944  1.00 20.82           C  
ATOM   2430  N   LEU A 311      28.042  70.054  13.075  1.00 20.86           N  
ATOM   2431  CA  LEU A 311      28.908  69.244  12.222  1.00 20.12           C  
ATOM   2432  C   LEU A 311      30.194  70.025  11.993  1.00 20.03           C  
ATOM   2433  O   LEU A 311      31.281  69.459  11.892  1.00 20.05           O  
ATOM   2434  CB  LEU A 311      28.226  68.955  10.885  1.00 21.10           C  
ATOM   2435  CG  LEU A 311      27.001  68.038  10.947  1.00 22.01           C  
ATOM   2436  CD1 LEU A 311      26.415  67.875   9.557  1.00 21.11           C  
ATOM   2437  CD2 LEU A 311      27.409  66.686  11.514  1.00 21.04           C  
ATOM   2438  N   TYR A 312      30.051  71.342  11.912  1.00 19.01           N  
ATOM   2439  CA  TYR A 312      31.178  72.245  11.714  1.00 17.66           C  
ATOM   2440  C   TYR A 312      32.076  72.184  12.952  1.00 17.10           C  
ATOM   2441  O   TYR A 312      33.295  72.036  12.845  1.00 17.41           O  
ATOM   2442  CB  TYR A 312      30.632  73.663  11.503  1.00 17.99           C  
ATOM   2443  CG  TYR A 312      31.658  74.776  11.497  1.00 19.71           C  
ATOM   2444  CD1 TYR A 312      32.643  74.837  10.513  1.00 20.37           C  
ATOM   2445  CD2 TYR A 312      31.609  75.799  12.453  1.00 19.24           C  
ATOM   2446  CE1 TYR A 312      33.555  75.890  10.472  1.00 21.40           C  
ATOM   2447  CE2 TYR A 312      32.517  76.859  12.422  1.00 20.99           C  
ATOM   2448  CZ  TYR A 312      33.487  76.896  11.426  1.00 21.65           C  
ATOM   2449  OH  TYR A 312      34.382  77.938  11.369  1.00 21.47           O  
ATOM   2450  N   VAL A 313      31.458  72.286  14.125  1.00 17.08           N  
ATOM   2451  CA  VAL A 313      32.180  72.245  15.394  1.00 16.36           C  
ATOM   2452  C   VAL A 313      32.848  70.891  15.617  1.00 16.86           C  
ATOM   2453  O   VAL A 313      33.941  70.815  16.177  1.00 17.67           O  
ATOM   2454  CB  VAL A 313      31.230  72.562  16.577  1.00 16.70           C  
ATOM   2455  CG1 VAL A 313      31.945  72.377  17.910  1.00 15.24           C  
ATOM   2456  CG2 VAL A 313      30.731  74.003  16.456  1.00 16.20           C  
ATOM   2457  N   LYS A 314      32.188  69.825  15.177  1.00 15.35           N  
ATOM   2458  CA  LYS A 314      32.741  68.481  15.320  1.00 14.60           C  
ATOM   2459  C   LYS A 314      34.056  68.408  14.545  1.00 14.25           C  
ATOM   2460  O   LYS A 314      35.021  67.788  15.006  1.00 12.21           O  
ATOM   2461  CB  LYS A 314      31.751  67.436  14.790  1.00 14.06           C  
ATOM   2462  CG  LYS A 314      32.148  65.984  15.098  1.00 13.53           C  
ATOM   2463  CD  LYS A 314      31.118  64.994  14.554  1.00 14.02           C  
ATOM   2464  CE  LYS A 314      31.109  65.019  13.022  1.00 14.49           C  
ATOM   2465  NZ  LYS A 314      30.092  64.098  12.407  1.00 18.60           N1+
ATOM   2466  N   CYS A 315      34.100  69.056  13.380  1.00 18.22           N  
ATOM   2467  CA  CYS A 315      35.304  69.083  12.548  1.00 20.23           C  
ATOM   2468  C   CYS A 315      36.430  69.787  13.305  1.00 19.40           C  
ATOM   2469  O   CYS A 315      37.576  69.336  13.300  1.00 19.92           O  
ATOM   2470  CB  CYS A 315      35.077  69.863  11.234  1.00 24.16           C  
ATOM   2471  SG  CYS A 315      33.809  69.307  10.022  1.00 30.05           S  
ATOM   2472  N   ILE A 316      36.090  70.903  13.946  1.00 15.71           N  
ATOM   2473  CA  ILE A 316      37.046  71.721  14.697  1.00 13.94           C  
ATOM   2474  C   ILE A 316      37.517  71.178  16.049  1.00 13.98           C  
ATOM   2475  O   ILE A 316      38.719  71.089  16.311  1.00 10.84           O  
ATOM   2476  CB  ILE A 316      36.458  73.134  14.940  1.00 13.02           C  
ATOM   2477  CG1 ILE A 316      36.271  73.851  13.604  1.00 13.56           C  
ATOM   2478  CG2 ILE A 316      37.362  73.940  15.859  1.00 11.79           C  
ATOM   2479  CD1 ILE A 316      37.542  73.947  12.780  1.00 25.19           C  
ATOM   2480  N   ASN A 317      36.569  70.839  16.910  1.00 17.37           N  
ATOM   2481  CA  ASN A 317      36.874  70.348  18.251  1.00 19.86           C  
ATOM   2482  C   ASN A 317      36.952  68.848  18.379  1.00 21.94           C  
ATOM   2483  O   ASN A 317      37.645  68.334  19.254  1.00 21.16           O  
ATOM   2484  CB  ASN A 317      35.799  70.793  19.245  1.00 20.61           C  
ATOM   2485  CG  ASN A 317      35.933  72.234  19.657  1.00 19.80           C  
ATOM   2486  ND2 ASN A 317      34.834  72.815  20.127  1.00 19.09           N  
ATOM   2487  OD1 ASN A 317      37.011  72.812  19.585  1.00 18.61           O  
ATOM   2488  N   SER A 318      36.216  68.162  17.512  1.00 23.83           N  
ATOM   2489  CA  SER A 318      36.086  66.714  17.556  1.00 24.16           C  
ATOM   2490  C   SER A 318      35.142  66.577  18.744  1.00 24.20           C  
ATOM   2491  O   SER A 318      35.205  67.375  19.680  1.00 26.13           O  
ATOM   2492  CB  SER A 318      37.409  66.014  17.887  1.00 26.36           C  
ATOM   2493  OG  SER A 318      37.579  65.883  19.292  1.00 25.12           O  
ATOM   2494  N   ILE A 319      34.243  65.605  18.703  1.00 22.35           N  
ATOM   2495  CA  ILE A 319      33.326  65.400  19.816  1.00 20.76           C  
ATOM   2496  C   ILE A 319      33.246  63.899  20.055  1.00 20.78           C  
ATOM   2497  O   ILE A 319      32.813  63.158  19.177  1.00 19.36           O  
ATOM   2498  CB  ILE A 319      31.905  65.906  19.500  1.00 20.93           C  
ATOM   2499  CG1 ILE A 319      31.956  67.305  18.878  1.00 20.37           C  
ATOM   2500  CG2 ILE A 319      31.079  65.944  20.781  1.00 18.18           C  
ATOM   2501  CD1 ILE A 319      32.528  68.375  19.784  1.00 25.19           C  
ATOM   2502  N   ASP A 320      33.678  63.453  21.231  1.00 23.60           N  
ATOM   2503  CA  ASP A 320      33.637  62.034  21.573  1.00 25.97           C  
ATOM   2504  C   ASP A 320      32.253  61.671  22.094  1.00 26.64           C  
ATOM   2505  O   ASP A 320      31.729  60.592  21.816  1.00 27.42           O  
ATOM   2506  CB  ASP A 320      34.698  61.716  22.628  1.00 26.53           C  
ATOM   2507  CG  ASP A 320      36.094  61.859  22.088  1.00 30.55           C  
ATOM   2508  OD1 ASP A 320      36.355  61.274  21.024  1.00 20.44           O  
ATOM   2509  OD2 ASP A 320      36.927  62.553  22.707  1.00 20.44           O1-
ATOM   2510  N   MET A 321      31.672  62.581  22.862  1.00 26.16           N  
ATOM   2511  CA  MET A 321      30.337  62.387  23.398  1.00 26.21           C  
ATOM   2512  C   MET A 321      29.696  63.733  23.651  1.00 25.13           C  
ATOM   2513  O   MET A 321      30.381  64.736  23.850  1.00 22.98           O  
ATOM   2514  CB  MET A 321      30.363  61.544  24.676  1.00 28.53           C  
ATOM   2515  CG  MET A 321      31.485  61.847  25.644  1.00 31.34           C  
ATOM   2516  SD  MET A 321      31.629  60.510  26.861  1.00 34.59           S  
ATOM   2517  CE  MET A 321      32.376  59.247  25.872  1.00 32.17           C  
ATOM   2518  N   ILE A 322      28.371  63.746  23.634  1.00 24.53           N  
ATOM   2519  CA  ILE A 322      27.615  64.968  23.818  1.00 24.02           C  
ATOM   2520  C   ILE A 322      26.843  65.056  25.124  1.00 24.29           C  
ATOM   2521  O   ILE A 322      26.342  64.057  25.641  1.00 24.52           O  
ATOM   2522  CB  ILE A 322      26.584  65.138  22.675  1.00 24.15           C  
ATOM   2523  CG1 ILE A 322      27.301  65.333  21.340  1.00 25.65           C  
ATOM   2524  CG2 ILE A 322      25.652  66.311  22.967  1.00 23.11           C  
ATOM   2525  CD1 ILE A 322      28.011  66.667  21.208  1.00 25.19           C  
ATOM   2526  N   ASN A 323      26.767  66.268  25.656  1.00 23.64           N  
ATOM   2527  CA  ASN A 323      25.971  66.531  26.841  1.00 22.42           C  
ATOM   2528  C   ASN A 323      24.866  67.406  26.269  1.00 21.85           C  
ATOM   2529  O   ASN A 323      25.086  68.581  25.972  1.00 20.82           O  
ATOM   2530  CB  ASN A 323      26.761  67.302  27.901  1.00 23.47           C  
ATOM   2531  CG  ASN A 323      25.876  67.819  29.029  1.00 23.88           C  
ATOM   2532  ND2 ASN A 323      26.333  68.868  29.703  1.00 25.06           N  
ATOM   2533  OD1 ASN A 323      24.800  67.274  29.297  1.00 25.12           O  
ATOM   2534  N   LEU A 324      23.695  66.815  26.055  1.00 21.25           N  
ATOM   2535  CA  LEU A 324      22.560  67.552  25.516  1.00 22.39           C  
ATOM   2536  C   LEU A 324      21.838  68.159  26.710  1.00 22.93           C  
ATOM   2537  O   LEU A 324      21.265  67.443  27.530  1.00 22.75           O  
ATOM   2538  CB  LEU A 324      21.627  66.617  24.746  1.00 22.25           C  
ATOM   2539  CG  LEU A 324      20.445  67.332  24.083  1.00 22.82           C  
ATOM   2540  CD1 LEU A 324      20.970  68.261  22.993  1.00 20.06           C  
ATOM   2541  CD2 LEU A 324      19.472  66.310  23.497  1.00 21.83           C  
ATOM   2542  N   THR A 325      21.846  69.484  26.790  1.00 21.01           N  
ATOM   2543  CA  THR A 325      21.260  70.169  27.932  1.00 21.04           C  
ATOM   2544  C   THR A 325      19.930  70.885  27.743  1.00 19.57           C  
ATOM   2545  O   THR A 325      19.521  71.207  26.627  1.00 17.89           O  
ATOM   2546  CB  THR A 325      22.248  71.201  28.477  1.00 21.83           C  
ATOM   2547  CG2 THR A 325      23.643  70.588  28.600  1.00 21.09           C  
ATOM   2548  OG1 THR A 325      22.308  72.308  27.572  1.00 21.30           O  
ATOM   2549  N   LYS A 326      19.281  71.137  28.877  1.00 19.02           N  
ATOM   2550  CA  LYS A 326      18.012  71.848  28.950  1.00 20.10           C  
ATOM   2551  C   LYS A 326      16.886  71.252  28.119  1.00 19.54           C  
ATOM   2552  O   LYS A 326      16.008  71.971  27.646  1.00 19.95           O  
ATOM   2553  CB  LYS A 326      18.230  73.320  28.575  1.00 20.51           C  
ATOM   2554  CG  LYS A 326      19.497  73.907  29.192  1.00 20.02           C  
ATOM   2555  CD  LYS A 326      19.525  75.433  29.172  1.00 19.23           C  
ATOM   2556  CE  LYS A 326      18.504  76.023  30.137  1.00 17.40           C  
ATOM   2557  NZ  LYS A 326      18.758  77.478  30.362  1.00 16.33           N1+
ATOM   2558  N   LEU A 327      16.901  69.933  27.954  1.00 21.02           N  
ATOM   2559  CA  LEU A 327      15.850  69.265  27.192  1.00 22.10           C  
ATOM   2560  C   LEU A 327      14.507  69.515  27.875  1.00 22.01           C  
ATOM   2561  O   LEU A 327      13.464  69.569  27.221  1.00 22.13           O  
ATOM   2562  CB  LEU A 327      16.119  67.759  27.120  1.00 23.34           C  
ATOM   2563  CG  LEU A 327      15.152  66.928  26.272  1.00 24.46           C  
ATOM   2564  CD1 LEU A 327      15.169  67.423  24.826  1.00 24.62           C  
ATOM   2565  CD2 LEU A 327      15.559  65.467  26.330  1.00 25.48           C  
ATOM   2566  N   ASP A 328      14.546  69.677  29.196  1.00 23.10           N  
ATOM   2567  CA  ASP A 328      13.340  69.915  29.988  1.00 23.22           C  
ATOM   2568  C   ASP A 328      12.628  71.208  29.601  1.00 23.65           C  
ATOM   2569  O   ASP A 328      11.419  71.338  29.789  1.00 23.81           O  
ATOM   2570  CB  ASP A 328      13.689  69.958  31.479  1.00 23.39           C  
ATOM   2571  CG  ASP A 328      14.707  71.033  31.809  1.00 23.28           C  
ATOM   2572  OD1 ASP A 328      15.846  70.959  31.295  1.00 24.99           O  
ATOM   2573  OD2 ASP A 328      14.366  71.953  32.577  1.00 22.42           O1-
ATOM   2574  N   VAL A 329      13.376  72.166  29.066  1.00 22.29           N  
ATOM   2575  CA  VAL A 329      12.787  73.440  28.672  1.00 22.51           C  
ATOM   2576  C   VAL A 329      11.830  73.289  27.487  1.00 21.66           C  
ATOM   2577  O   VAL A 329      10.867  74.046  27.359  1.00 20.23           O  
ATOM   2578  CB  VAL A 329      13.888  74.469  28.311  1.00 21.62           C  
ATOM   2579  CG1 VAL A 329      13.258  75.766  27.812  1.00 20.62           C  
ATOM   2580  CG2 VAL A 329      14.756  74.742  29.535  1.00 22.48           C  
ATOM   2581  N   LEU A 330      12.090  72.305  26.631  1.00 21.55           N  
ATOM   2582  CA  LEU A 330      11.250  72.079  25.456  1.00 21.96           C  
ATOM   2583  C   LEU A 330       9.900  71.439  25.783  1.00 22.53           C  
ATOM   2584  O   LEU A 330       9.045  71.312  24.907  1.00 20.22           O  
ATOM   2585  CB  LEU A 330      11.993  71.219  24.426  1.00 22.14           C  
ATOM   2586  CG  LEU A 330      13.315  71.790  23.895  1.00 21.86           C  
ATOM   2587  CD1 LEU A 330      13.918  70.831  22.866  1.00 19.37           C  
ATOM   2588  CD2 LEU A 330      13.070  73.164  23.274  1.00 20.39           C  
ATOM   2589  N   SER A 331       9.711  71.028  27.034  1.00 23.97           N  
ATOM   2590  CA  SER A 331       8.440  70.427  27.447  1.00 23.78           C  
ATOM   2591  C   SER A 331       7.332  71.459  27.278  1.00 24.49           C  
ATOM   2592  O   SER A 331       7.476  72.609  27.699  1.00 23.48           O  
ATOM   2593  CB  SER A 331       8.488  69.996  28.919  1.00 22.85           C  
ATOM   2594  OG  SER A 331       9.297  68.851  29.108  1.00 24.41           O  
ATOM   2595  N   GLY A 332       6.228  71.052  26.662  1.00 24.98           N  
ATOM   2596  CA  GLY A 332       5.123  71.975  26.476  1.00 26.10           C  
ATOM   2597  C   GLY A 332       4.947  72.500  25.065  1.00 26.75           C  
ATOM   2598  O   GLY A 332       3.849  72.914  24.705  1.00 28.06           O  
ATOM   2599  N   LEU A 333       6.017  72.516  24.272  1.00 26.32           N  
ATOM   2600  CA  LEU A 333       5.916  72.984  22.891  1.00 26.09           C  
ATOM   2601  C   LEU A 333       5.202  71.896  22.101  1.00 26.35           C  
ATOM   2602  O   LEU A 333       5.522  70.716  22.240  1.00 25.48           O  
ATOM   2603  CB  LEU A 333       7.308  73.230  22.286  1.00 24.74           C  
ATOM   2604  CG  LEU A 333       8.112  74.431  22.801  1.00 25.05           C  
ATOM   2605  CD1 LEU A 333       9.488  74.456  22.146  1.00 22.66           C  
ATOM   2606  CD2 LEU A 333       7.353  75.719  22.509  1.00 23.35           C  
ATOM   2607  N   GLU A 334       4.238  72.283  21.275  1.00 27.78           N  
ATOM   2608  CA  GLU A 334       3.499  71.300  20.497  1.00 29.58           C  
ATOM   2609  C   GLU A 334       4.390  70.684  19.427  1.00 28.09           C  
ATOM   2610  O   GLU A 334       4.234  69.512  19.080  1.00 27.01           O  
ATOM   2611  CB  GLU A 334       2.259  71.938  19.867  1.00 32.49           C  
ATOM   2612  CG  GLU A 334       2.556  73.053  18.895  1.00 37.40           C  
ATOM   2613  CD  GLU A 334       1.296  73.724  18.385  1.00 41.19           C  
ATOM   2614  OE1 GLU A 334       0.408  73.010  17.866  1.00 41.99           O  
ATOM   2615  OE2 GLU A 334       1.198  74.966  18.502  1.00 42.42           O1-
ATOM   2616  N   GLU A 335       5.328  71.476  18.913  1.00 28.52           N  
ATOM   2617  CA  GLU A 335       6.263  71.002  17.901  1.00 26.81           C  
ATOM   2618  C   GLU A 335       7.650  71.603  18.123  1.00 26.18           C  
ATOM   2619  O   GLU A 335       7.783  72.729  18.611  1.00 25.77           O  
ATOM   2620  CB  GLU A 335       5.779  71.362  16.491  1.00 30.81           C  
ATOM   2621  CG  GLU A 335       5.702  72.857  16.213  1.00 34.24           C  
ATOM   2622  CD  GLU A 335       5.772  73.180  14.729  1.00 37.78           C  
ATOM   2623  OE1 GLU A 335       5.112  72.477  13.935  1.00 37.59           O  
ATOM   2624  OE2 GLU A 335       6.481  74.141  14.356  1.00 37.60           O1-
ATOM   2625  N   ILE A 336       8.676  70.834  17.772  1.00 22.68           N  
ATOM   2626  CA  ILE A 336      10.064  71.269  17.902  1.00 23.24           C  
ATOM   2627  C   ILE A 336      10.687  71.168  16.519  1.00 22.21           C  
ATOM   2628  O   ILE A 336      10.554  70.143  15.847  1.00 22.88           O  
ATOM   2629  CB  ILE A 336      10.880  70.358  18.867  1.00 22.71           C  
ATOM   2630  CG1 ILE A 336      10.371  70.497  20.302  1.00 24.79           C  
ATOM   2631  CG2 ILE A 336      12.353  70.737  18.824  1.00 21.71           C  
ATOM   2632  CD1 ILE A 336       9.003  69.914  20.527  1.00 25.19           C  
ATOM   2633  N   LEU A 337      11.359  72.227  16.084  1.00 21.68           N  
ATOM   2634  CA  LEU A 337      11.989  72.212  14.772  1.00 20.03           C  
ATOM   2635  C   LEU A 337      13.497  72.049  14.914  1.00 20.93           C  
ATOM   2636  O   LEU A 337      14.132  72.729  15.722  1.00 20.56           O  
ATOM   2637  CB  LEU A 337      11.674  73.505  14.008  1.00 20.44           C  
ATOM   2638  CG  LEU A 337      10.207  73.835  13.716  1.00 19.66           C  
ATOM   2639  CD1 LEU A 337      10.141  75.083  12.838  1.00 19.85           C  
ATOM   2640  CD2 LEU A 337       9.527  72.661  13.016  1.00 19.66           C  
ATOM   2641  N   LEU A 338      14.058  71.123  14.142  1.00 21.36           N  
ATOM   2642  CA  LEU A 338      15.494  70.866  14.149  1.00 21.21           C  
ATOM   2643  C   LEU A 338      15.988  71.356  12.798  1.00 21.51           C  
ATOM   2644  O   LEU A 338      15.464  70.939  11.760  1.00 20.68           O  
ATOM   2645  CB  LEU A 338      15.780  69.365  14.245  1.00 20.14           C  
ATOM   2646  CG  LEU A 338      16.914  68.797  15.110  1.00 23.92           C  
ATOM   2647  CD1 LEU A 338      17.376  67.493  14.472  1.00 21.31           C  
ATOM   2648  CD2 LEU A 338      18.083  69.764  15.240  1.00 21.28           C  
ATOM   2649  N   CYS A 339      16.972  72.247  12.798  1.00 20.47           N  
ATOM   2650  CA  CYS A 339      17.512  72.738  11.538  1.00 21.33           C  
ATOM   2651  C   CYS A 339      18.526  71.708  11.076  1.00 21.13           C  
ATOM   2652  O   CYS A 339      19.580  71.541  11.689  1.00 22.02           O  
ATOM   2653  CB  CYS A 339      18.199  74.088  11.718  1.00 21.37           C  
ATOM   2654  SG  CYS A 339      18.990  74.640  10.199  1.00 23.13           S  
ATOM   2655  N   VAL A 340      18.201  71.010   9.998  1.00 21.17           N  
ATOM   2656  CA  VAL A 340      19.075  69.968   9.487  1.00 21.36           C  
ATOM   2657  C   VAL A 340      19.879  70.377   8.259  1.00 21.70           C  
ATOM   2658  O   VAL A 340      20.767  69.648   7.828  1.00 20.57           O  
ATOM   2659  CB  VAL A 340      18.260  68.694   9.166  1.00 20.47           C  
ATOM   2660  CG1 VAL A 340      17.707  68.103  10.455  1.00 20.70           C  
ATOM   2661  CG2 VAL A 340      17.115  69.027   8.217  1.00 20.89           C  
ATOM   2662  N   ASN A 341      19.577  71.549   7.711  1.00 21.23           N  
ATOM   2663  CA  ASN A 341      20.275  72.043   6.531  1.00 23.56           C  
ATOM   2664  C   ASN A 341      20.023  73.526   6.324  1.00 22.15           C  
ATOM   2665  O   ASN A 341      19.136  74.115   6.937  1.00 22.47           O  
ATOM   2666  CB  ASN A 341      19.802  71.300   5.272  1.00 26.39           C  
ATOM   2667  CG  ASN A 341      20.643  70.080   4.951  1.00 29.65           C  
ATOM   2668  ND2 ASN A 341      20.018  68.905   4.964  1.00 31.82           N  
ATOM   2669  OD1 ASN A 341      21.839  70.192   4.687  1.00 32.54           O  
ATOM   2670  N   PHE A 342      20.817  74.116   5.443  1.00 21.45           N  
ATOM   2671  CA  PHE A 342      20.675  75.514   5.094  1.00 21.42           C  
ATOM   2672  C   PHE A 342      20.629  75.560   3.580  1.00 21.37           C  
ATOM   2673  O   PHE A 342      21.425  74.900   2.904  1.00 21.41           O  
ATOM   2674  CB  PHE A 342      21.850  76.338   5.634  1.00 20.93           C  
ATOM   2675  CG  PHE A 342      21.753  76.625   7.108  1.00 21.34           C  
ATOM   2676  CD1 PHE A 342      20.713  77.403   7.607  1.00 20.71           C  
ATOM   2677  CD2 PHE A 342      22.663  76.074   8.002  1.00 23.05           C  
ATOM   2678  CE1 PHE A 342      20.578  77.623   8.976  1.00 21.68           C  
ATOM   2679  CE2 PHE A 342      22.536  76.289   9.377  1.00 21.97           C  
ATOM   2680  CZ  PHE A 342      21.489  77.064   9.863  1.00 22.13           C  
ATOM   2681  N   LYS A 343      19.674  76.319   3.056  1.00 20.49           N  
ATOM   2682  CA  LYS A 343      19.497  76.461   1.622  1.00 22.76           C  
ATOM   2683  C   LYS A 343      19.793  77.906   1.238  1.00 21.63           C  
ATOM   2684  O   LYS A 343      19.343  78.833   1.909  1.00 22.10           O  
ATOM   2685  CB  LYS A 343      18.055  76.111   1.257  1.00 25.82           C  
ATOM   2686  CG  LYS A 343      17.778  75.951  -0.224  1.00 30.70           C  
ATOM   2687  CD  LYS A 343      16.325  75.543  -0.434  1.00 33.80           C  
ATOM   2688  CE  LYS A 343      16.080  74.999  -1.832  1.00 35.44           C  
ATOM   2689  NZ  LYS A 343      16.387  76.000  -2.888  1.00 41.79           N1+
ATOM   2690  N   ASN A 344      20.555  78.100   0.168  1.00 20.80           N  
ATOM   2691  CA  ASN A 344      20.879  79.450  -0.275  1.00 20.63           C  
ATOM   2692  C   ASN A 344      19.643  80.049  -0.946  1.00 20.35           C  
ATOM   2693  O   ASN A 344      19.146  79.517  -1.936  1.00 20.29           O  
ATOM   2694  CB  ASN A 344      22.040  79.427  -1.268  1.00 20.69           C  
ATOM   2695  CG  ASN A 344      22.687  80.788  -1.428  1.00 22.66           C  
ATOM   2696  ND2 ASN A 344      21.967  81.718  -2.048  1.00 21.28           N  
ATOM   2697  OD1 ASN A 344      23.819  81.008  -0.983  1.00 22.35           O  
ATOM   2698  N   LYS A 345      19.147  81.153  -0.405  1.00 21.01           N  
ATOM   2699  CA  LYS A 345      17.963  81.800  -0.956  1.00 23.64           C  
ATOM   2700  C   LYS A 345      18.154  82.337  -2.373  1.00 24.14           C  
ATOM   2701  O   LYS A 345      17.200  82.407  -3.148  1.00 24.50           O  
ATOM   2702  CB  LYS A 345      17.511  82.934  -0.032  1.00 23.73           C  
ATOM   2703  CG  LYS A 345      17.024  82.441   1.320  1.00 26.78           C  
ATOM   2704  CD  LYS A 345      16.500  83.572   2.189  1.00 30.58           C  
ATOM   2705  CE  LYS A 345      17.601  84.537   2.577  1.00 32.06           C  
ATOM   2706  NZ  LYS A 345      17.082  85.569   3.518  1.00 35.85           N1+
ATOM   2707  N   LYS A 346      19.382  82.710  -2.713  1.00 24.14           N  
ATOM   2708  CA  LYS A 346      19.662  83.245  -4.042  1.00 23.98           C  
ATOM   2709  C   LYS A 346      19.850  82.183  -5.117  1.00 24.71           C  
ATOM   2710  O   LYS A 346      19.220  82.252  -6.171  1.00 24.43           O  
ATOM   2711  CB  LYS A 346      20.897  84.149  -4.001  1.00 23.14           C  
ATOM   2712  CG  LYS A 346      20.696  85.417  -3.189  1.00 24.42           C  
ATOM   2713  CD  LYS A 346      21.948  86.269  -3.155  1.00 24.71           C  
ATOM   2714  CE  LYS A 346      21.726  87.513  -2.311  1.00 27.10           C  
ATOM   2715  NZ  LYS A 346      22.966  88.336  -2.197  1.00 28.59           N1+
ATOM   2716  N   THR A 347      20.709  81.202  -4.849  1.00 26.57           N  
ATOM   2717  CA  THR A 347      20.997  80.145  -5.817  1.00 26.82           C  
ATOM   2718  C   THR A 347      20.119  78.905  -5.691  1.00 27.91           C  
ATOM   2719  O   THR A 347      19.988  78.138  -6.645  1.00 28.31           O  
ATOM   2720  CB  THR A 347      22.456  79.672  -5.705  1.00 27.21           C  
ATOM   2721  CG2 THR A 347      23.396  80.857  -5.628  1.00 28.04           C  
ATOM   2722  OG1 THR A 347      22.606  78.871  -4.526  1.00 27.78           O  
ATOM   2723  N   GLY A 348      19.535  78.700  -4.516  1.00 28.37           N  
ATOM   2724  CA  GLY A 348      18.694  77.535  -4.304  1.00 28.02           C  
ATOM   2725  C   GLY A 348      19.496  76.295  -3.942  1.00 30.10           C  
ATOM   2726  O   GLY A 348      18.936  75.212  -3.756  1.00 31.00           O  
ATOM   2727  N   GLU A 349      20.813  76.450  -3.833  1.00 29.35           N  
ATOM   2728  CA  GLU A 349      21.687  75.331  -3.504  1.00 30.93           C  
ATOM   2729  C   GLU A 349      21.814  75.143  -1.995  1.00 29.58           C  
ATOM   2730  O   GLU A 349      21.721  76.104  -1.229  1.00 28.69           O  
ATOM   2731  CB  GLU A 349      23.075  75.555  -4.111  1.00 34.16           C  
ATOM   2732  CG  GLU A 349      23.068  75.718  -5.626  1.00 39.25           C  
ATOM   2733  CD  GLU A 349      22.845  74.408  -6.366  1.00 42.36           C  
ATOM   2734  OE1 GLU A 349      22.414  73.420  -5.732  1.00 45.44           O  
ATOM   2735  OE2 GLU A 349      23.094  74.369  -7.589  1.00 44.30           O1-
ATOM   2736  N   LEU A 350      22.028  73.897  -1.580  1.00 28.98           N  
ATOM   2737  CA  LEU A 350      22.181  73.567  -0.169  1.00 28.25           C  
ATOM   2738  C   LEU A 350      23.620  73.761   0.282  1.00 28.43           C  
ATOM   2739  O   LEU A 350      24.559  73.524  -0.477  1.00 27.46           O  
ATOM   2740  CB  LEU A 350      21.770  72.115   0.092  1.00 29.28           C  
ATOM   2741  CG  LEU A 350      20.291  71.765  -0.082  1.00 30.10           C  
ATOM   2742  CD1 LEU A 350      20.088  70.269   0.122  1.00 31.83           C  
ATOM   2743  CD2 LEU A 350      19.462  72.559   0.912  1.00 30.34           C  
ATOM   2744  N   LEU A 351      23.781  74.197   1.526  1.00 28.63           N  
ATOM   2745  CA  LEU A 351      25.098  74.408   2.110  1.00 29.24           C  
ATOM   2746  C   LEU A 351      25.784  73.054   2.289  1.00 30.26           C  
ATOM   2747  O   LEU A 351      25.182  72.104   2.791  1.00 30.38           O  
ATOM   2748  CB  LEU A 351      24.956  75.084   3.475  1.00 29.34           C  
ATOM   2749  CG  LEU A 351      26.244  75.322   4.266  1.00 28.54           C  
ATOM   2750  CD1 LEU A 351      27.020  76.475   3.641  1.00 29.00           C  
ATOM   2751  CD2 LEU A 351      25.900  75.632   5.715  1.00 29.27           C  
ATOM   2752  N   GLU A 352      27.043  72.970   1.881  1.00 32.81           N  
ATOM   2753  CA  GLU A 352      27.804  71.732   2.007  1.00 34.77           C  
ATOM   2754  C   GLU A 352      27.922  71.326   3.475  1.00 34.17           C  
ATOM   2755  O   GLU A 352      28.159  72.169   4.342  1.00 33.32           O  
ATOM   2756  CB  GLU A 352      29.194  71.923   1.405  1.00 37.25           C  
ATOM   2757  CG  GLU A 352      29.540  70.924   0.320  1.00 42.71           C  
ATOM   2758  CD  GLU A 352      30.367  71.543  -0.789  1.00 46.56           C  
ATOM   2759  OE1 GLU A 352      31.416  72.149  -0.478  1.00 50.40           O  
ATOM   2760  OE2 GLU A 352      29.967  71.425  -1.969  1.00 48.31           O1-
ATOM   2761  N   LYS A 353      27.749  70.039   3.758  1.00 33.96           N  
ATOM   2762  CA  LYS A 353      27.847  69.563   5.132  1.00 34.97           C  
ATOM   2763  C   LYS A 353      29.242  69.795   5.697  1.00 34.36           C  
ATOM   2764  O   LYS A 353      30.246  69.530   5.035  1.00 34.35           O  
ATOM   2765  CB  LYS A 353      27.476  68.077   5.216  1.00 36.60           C  
ATOM   2766  CG  LYS A 353      25.976  67.843   5.333  1.00 38.56           C  
ATOM   2767  CD  LYS A 353      25.630  66.370   5.445  1.00 40.18           C  
ATOM   2768  CE  LYS A 353      24.186  66.186   5.889  1.00 41.23           C  
ATOM   2769  NZ  LYS A 353      23.222  66.918   5.018  1.00 42.83           N1+
ATOM   2770  N   GLY A 354      29.298  70.298   6.925  1.00 32.98           N  
ATOM   2771  CA  GLY A 354      30.580  70.574   7.546  1.00 32.04           C  
ATOM   2772  C   GLY A 354      30.968  72.030   7.365  1.00 31.02           C  
ATOM   2773  O   GLY A 354      31.856  72.538   8.048  1.00 30.92           O  
ATOM   2774  N   CYS A 355      30.310  72.703   6.429  1.00 29.78           N  
ATOM   2775  CA  CYS A 355      30.581  74.114   6.178  1.00 28.72           C  
ATOM   2776  C   CYS A 355      29.602  74.942   6.988  1.00 27.24           C  
ATOM   2777  O   CYS A 355      28.519  74.472   7.330  1.00 26.92           O  
ATOM   2778  CB  CYS A 355      30.394  74.455   4.700  1.00 28.66           C  
ATOM   2779  SG  CYS A 355      31.567  73.686   3.576  1.00 32.51           S  
ATOM   2780  N   TYR A 356      29.983  76.172   7.306  1.00 23.79           N  
ATOM   2781  CA  TYR A 356      29.085  77.041   8.043  1.00 21.67           C  
ATOM   2782  C   TYR A 356      29.322  78.490   7.654  1.00 19.83           C  
ATOM   2783  O   TYR A 356      30.444  78.976   7.706  1.00 19.38           O  
ATOM   2784  CB  TYR A 356      29.261  76.887   9.552  1.00 20.87           C  
ATOM   2785  CG  TYR A 356      28.025  77.332  10.293  1.00 20.45           C  
ATOM   2786  CD1 TYR A 356      26.937  76.476  10.439  1.00 17.53           C  
ATOM   2787  CD2 TYR A 356      27.903  78.641  10.762  1.00 19.35           C  
ATOM   2788  CE1 TYR A 356      25.750  76.908  11.027  1.00 19.13           C  
ATOM   2789  CE2 TYR A 356      26.718  79.087  11.349  1.00 18.97           C  
ATOM   2790  CZ  TYR A 356      25.646  78.216  11.476  1.00 18.45           C  
ATOM   2791  OH  TYR A 356      24.461  78.659  12.025  1.00 17.04           O  
ATOM   2792  N   PRO A 357      28.259  79.196   7.248  1.00 19.36           N  
ATOM   2793  CA  PRO A 357      28.368  80.604   6.850  1.00 19.17           C  
ATOM   2794  C   PRO A 357      28.548  81.465   8.094  1.00 19.02           C  
ATOM   2795  O   PRO A 357      27.573  81.975   8.649  1.00 18.62           O  
ATOM   2796  CB  PRO A 357      27.039  80.862   6.159  1.00 18.19           C  
ATOM   2797  CG  PRO A 357      26.096  80.039   6.988  1.00 20.66           C  
ATOM   2798  CD  PRO A 357      26.861  78.734   7.165  1.00 20.67           C  
ATOM   2799  N   VAL A 358      29.796  81.610   8.531  1.00 18.47           N  
ATOM   2800  CA  VAL A 358      30.108  82.393   9.723  1.00 19.00           C  
ATOM   2801  C   VAL A 358      30.056  83.896   9.484  1.00 19.43           C  
ATOM   2802  O   VAL A 358      29.763  84.668  10.400  1.00 19.74           O  
ATOM   2803  CB  VAL A 358      31.504  82.024  10.279  1.00 17.32           C  
ATOM   2804  CG1 VAL A 358      31.456  80.638  10.916  1.00 17.02           C  
ATOM   2805  CG2 VAL A 358      32.538  82.051   9.158  1.00 16.16           C  
ATOM   2806  N   GLU A 359      30.340  84.306   8.253  1.00 20.61           N  
ATOM   2807  CA  GLU A 359      30.333  85.715   7.900  1.00 21.26           C  
ATOM   2808  C   GLU A 359      28.907  86.246   7.769  1.00 23.01           C  
ATOM   2809  O   GLU A 359      28.072  85.673   7.069  1.00 21.75           O  
ATOM   2810  CB  GLU A 359      31.104  85.936   6.596  1.00 22.73           C  
ATOM   2811  CG  GLU A 359      32.509  85.330   6.593  1.00 22.13           C  
ATOM   2812  CD  GLU A 359      32.522  83.855   6.223  1.00 23.69           C  
ATOM   2813  OE1 GLU A 359      31.438  83.240   6.116  1.00 20.48           O  
ATOM   2814  OE2 GLU A 359      33.629  83.307   6.041  1.00 24.60           O1-
ATOM   2815  N   GLU A 360      28.651  87.351   8.460  1.00 23.57           N  
ATOM   2816  CA  GLU A 360      27.353  88.015   8.482  1.00 24.78           C  
ATOM   2817  C   GLU A 360      26.715  88.172   7.095  1.00 24.38           C  
ATOM   2818  O   GLU A 360      25.539  87.846   6.905  1.00 22.29           O  
ATOM   2819  CB  GLU A 360      27.524  89.393   9.123  1.00 28.81           C  
ATOM   2820  CG  GLU A 360      26.267  90.032   9.664  1.00 32.80           C  
ATOM   2821  CD  GLU A 360      26.470  91.509   9.956  1.00 35.57           C  
ATOM   2822  OE1 GLU A 360      27.534  91.869  10.502  1.00 37.62           O  
ATOM   2823  OE2 GLU A 360      25.566  92.310   9.641  1.00 37.69           O1-
ATOM   2824  N   GLU A 361      27.482  88.673   6.130  1.00 24.17           N  
ATOM   2825  CA  GLU A 361      26.952  88.881   4.783  1.00 26.57           C  
ATOM   2826  C   GLU A 361      26.695  87.582   4.019  1.00 25.76           C  
ATOM   2827  O   GLU A 361      25.875  87.556   3.106  1.00 26.55           O  
ATOM   2828  CB  GLU A 361      27.874  89.794   3.960  1.00 27.86           C  
ATOM   2829  CG  GLU A 361      29.191  89.165   3.546  1.00 30.34           C  
ATOM   2830  CD  GLU A 361      30.264  89.258   4.616  1.00 32.87           C  
ATOM   2831  OE1 GLU A 361      29.926  89.212   5.818  1.00 31.82           O  
ATOM   2832  OE2 GLU A 361      31.454  89.364   4.247  1.00 32.02           O1-
ATOM   2833  N   ILE A 362      27.389  86.503   4.379  1.00 25.30           N  
ATOM   2834  CA  ILE A 362      27.163  85.227   3.703  1.00 23.25           C  
ATOM   2835  C   ILE A 362      26.001  84.505   4.383  1.00 22.81           C  
ATOM   2836  O   ILE A 362      25.189  83.866   3.723  1.00 21.69           O  
ATOM   2837  CB  ILE A 362      28.409  84.307   3.744  1.00 25.41           C  
ATOM   2838  CG1 ILE A 362      29.535  84.889   2.887  1.00 28.48           C  
ATOM   2839  CG2 ILE A 362      28.054  82.921   3.204  1.00 25.24           C  
ATOM   2840  CD1 ILE A 362      30.164  86.127   3.435  1.00 25.19           C  
ATOM   2841  N   SER A 363      25.923  84.621   5.706  1.00 22.89           N  
ATOM   2842  CA  SER A 363      24.855  83.984   6.473  1.00 23.41           C  
ATOM   2843  C   SER A 363      23.495  84.469   5.973  1.00 23.85           C  
ATOM   2844  O   SER A 363      22.551  83.688   5.825  1.00 23.14           O  
ATOM   2845  CB  SER A 363      25.007  84.321   7.963  1.00 23.06           C  
ATOM   2846  OG  SER A 363      24.012  83.680   8.747  1.00 23.86           O  
ATOM   2847  N   GLU A 364      23.420  85.770   5.711  1.00 23.35           N  
ATOM   2848  CA  GLU A 364      22.214  86.431   5.226  1.00 25.62           C  
ATOM   2849  C   GLU A 364      21.578  85.725   4.023  1.00 25.53           C  
ATOM   2850  O   GLU A 364      20.361  85.775   3.844  1.00 24.97           O  
ATOM   2851  CB  GLU A 364      22.559  87.878   4.850  1.00 26.33           C  
ATOM   2852  CG  GLU A 364      21.395  88.751   4.425  1.00 31.19           C  
ATOM   2853  CD  GLU A 364      20.486  89.125   5.579  1.00 34.98           C  
ATOM   2854  OE1 GLU A 364      20.959  89.121   6.738  1.00 38.05           O  
ATOM   2855  OE2 GLU A 364      19.302  89.444   5.330  1.00 38.80           O1-
ATOM   2856  N   GLU A 365      22.399  85.074   3.202  1.00 25.29           N  
ATOM   2857  CA  GLU A 365      21.899  84.385   2.013  1.00 24.83           C  
ATOM   2858  C   GLU A 365      21.284  83.022   2.286  1.00 24.44           C  
ATOM   2859  O   GLU A 365      20.700  82.411   1.385  1.00 24.59           O  
ATOM   2860  CB  GLU A 365      23.019  84.209   0.985  1.00 24.58           C  
ATOM   2861  CG  GLU A 365      23.819  85.461   0.709  1.00 25.93           C  
ATOM   2862  CD  GLU A 365      24.743  85.297  -0.472  1.00 26.49           C  
ATOM   2863  OE1 GLU A 365      25.222  84.166  -0.698  1.00 26.05           O  
ATOM   2864  OE2 GLU A 365      24.997  86.300  -1.170  1.00 28.59           O1-
ATOM   2865  N   TYR A 366      21.408  82.535   3.515  1.00 23.06           N  
ATOM   2866  CA  TYR A 366      20.860  81.225   3.827  1.00 22.57           C  
ATOM   2867  C   TYR A 366      19.554  81.183   4.588  1.00 22.63           C  
ATOM   2868  O   TYR A 366      19.253  82.031   5.424  1.00 20.95           O  
ATOM   2869  CB  TYR A 366      21.894  80.367   4.548  1.00 24.71           C  
ATOM   2870  CG  TYR A 366      23.029  79.991   3.637  1.00 26.12           C  
ATOM   2871  CD1 TYR A 366      24.130  80.833   3.476  1.00 20.44           C  
ATOM   2872  CD2 TYR A 366      22.957  78.839   2.860  1.00 20.44           C  
ATOM   2873  CE1 TYR A 366      25.132  80.531   2.549  1.00 20.44           C  
ATOM   2874  CE2 TYR A 366      23.941  78.532   1.938  1.00 20.44           C  
ATOM   2875  CZ  TYR A 366      25.024  79.380   1.785  1.00 20.44           C  
ATOM   2876  OH  TYR A 366      25.983  79.080   0.848  1.00 20.44           O  
ATOM   2877  N   GLU A 367      18.804  80.141   4.277  1.00 23.85           N  
ATOM   2878  CA  GLU A 367      17.498  79.876   4.835  1.00 25.41           C  
ATOM   2879  C   GLU A 367      17.550  78.503   5.504  1.00 24.50           C  
ATOM   2880  O   GLU A 367      18.002  77.530   4.905  1.00 22.64           O  
ATOM   2881  CB  GLU A 367      16.496  79.896   3.695  1.00 28.39           C  
ATOM   2882  CG  GLU A 367      15.180  79.228   3.941  1.00 35.83           C  
ATOM   2883  CD  GLU A 367      14.314  79.289   2.718  1.00 37.73           C  
ATOM   2884  OE1 GLU A 367      14.764  78.806   1.652  1.00 39.96           O  
ATOM   2885  OE2 GLU A 367      13.183  79.805   2.819  1.00 42.88           O1-
ATOM   2886  N   PRO A 368      17.092  78.410   6.757  1.00 23.77           N  
ATOM   2887  CA  PRO A 368      17.151  77.093   7.389  1.00 23.75           C  
ATOM   2888  C   PRO A 368      16.119  76.088   6.890  1.00 23.28           C  
ATOM   2889  O   PRO A 368      14.983  76.440   6.578  1.00 23.06           O  
ATOM   2890  CB  PRO A 368      16.977  77.417   8.871  1.00 24.20           C  
ATOM   2891  CG  PRO A 368      16.110  78.639   8.854  1.00 24.99           C  
ATOM   2892  CD  PRO A 368      16.691  79.456   7.719  1.00 23.53           C  
ATOM   2893  N   VAL A 369      16.541  74.829   6.807  1.00 22.23           N  
ATOM   2894  CA  VAL A 369      15.670  73.734   6.394  1.00 21.71           C  
ATOM   2895  C   VAL A 369      15.387  72.938   7.669  1.00 21.95           C  
ATOM   2896  O   VAL A 369      16.295  72.375   8.282  1.00 20.76           O  
ATOM   2897  CB  VAL A 369      16.355  72.838   5.346  1.00 22.51           C  
ATOM   2898  CG1 VAL A 369      15.416  71.710   4.922  1.00 22.90           C  
ATOM   2899  CG2 VAL A 369      16.760  73.682   4.140  1.00 22.90           C  
ATOM   2900  N   TYR A 370      14.120  72.899   8.064  1.00 21.94           N  
ATOM   2901  CA  TYR A 370      13.727  72.232   9.294  1.00 22.75           C  
ATOM   2902  C   TYR A 370      13.076  70.862   9.183  1.00 24.20           C  
ATOM   2903  O   TYR A 370      12.372  70.555   8.217  1.00 24.63           O  
ATOM   2904  CB  TYR A 370      12.761  73.124  10.080  1.00 21.79           C  
ATOM   2905  CG  TYR A 370      13.343  74.413  10.609  1.00 20.89           C  
ATOM   2906  CD1 TYR A 370      14.307  74.404  11.614  1.00 20.92           C  
ATOM   2907  CD2 TYR A 370      12.888  75.647  10.141  1.00 21.15           C  
ATOM   2908  CE1 TYR A 370      14.802  75.592  12.150  1.00 19.95           C  
ATOM   2909  CE2 TYR A 370      13.374  76.840  10.668  1.00 20.22           C  
ATOM   2910  CZ  TYR A 370      14.329  76.806  11.674  1.00 21.06           C  
ATOM   2911  OH  TYR A 370      14.796  77.979  12.218  1.00 18.89           O  
ATOM   2912  N   GLU A 371      13.325  70.045  10.201  1.00 24.94           N  
ATOM   2913  CA  GLU A 371      12.707  68.738  10.293  1.00 26.07           C  
ATOM   2914  C   GLU A 371      11.779  68.908  11.481  1.00 27.09           C  
ATOM   2915  O   GLU A 371      12.192  69.382  12.540  1.00 25.53           O  
ATOM   2916  CB  GLU A 371      13.714  67.633  10.589  1.00 20.44           C  
ATOM   2917  CG  GLU A 371      13.024  66.283  10.736  1.00 20.44           C  
ATOM   2918  CD  GLU A 371      13.984  65.154  10.995  1.00 20.44           C  
ATOM   2919  OE1 GLU A 371      15.206  65.383  10.911  1.00 20.44           O  
ATOM   2920  OE2 GLU A 371      13.512  64.033  11.279  1.00 20.44           O1-
ATOM   2921  N   LYS A 372      10.521  68.535  11.295  1.00 28.07           N  
ATOM   2922  CA  LYS A 372       9.519  68.676  12.331  1.00 29.59           C  
ATOM   2923  C   LYS A 372       9.546  67.514  13.319  1.00 29.45           C  
ATOM   2924  O   LYS A 372       9.628  66.349  12.925  1.00 28.79           O  
ATOM   2925  CB  LYS A 372       8.145  68.778  11.665  1.00 33.03           C  
ATOM   2926  CG  LYS A 372       7.022  69.318  12.528  1.00 36.70           C  
ATOM   2927  CD  LYS A 372       5.817  69.621  11.633  1.00 40.05           C  
ATOM   2928  CE  LYS A 372       4.631  70.166  12.407  1.00 42.09           C  
ATOM   2929  NZ  LYS A 372       3.497  70.513  11.495  1.00 43.03           N1+
ATOM   2930  N   PHE A 373       9.496  67.845  14.605  1.00 27.97           N  
ATOM   2931  CA  PHE A 373       9.473  66.835  15.657  1.00 28.41           C  
ATOM   2932  C   PHE A 373       8.297  67.103  16.580  1.00 28.71           C  
ATOM   2933  O   PHE A 373       8.124  68.223  17.054  1.00 28.89           O  
ATOM   2934  CB  PHE A 373      10.759  66.854  16.484  1.00 25.53           C  
ATOM   2935  CG  PHE A 373      11.922  66.205  15.808  1.00 24.38           C  
ATOM   2936  CD1 PHE A 373      12.653  66.888  14.837  1.00 23.80           C  
ATOM   2937  CD2 PHE A 373      12.282  64.900  16.131  1.00 23.60           C  
ATOM   2938  CE1 PHE A 373      13.728  66.276  14.197  1.00 25.88           C  
ATOM   2939  CE2 PHE A 373      13.354  64.279  15.497  1.00 23.84           C  
ATOM   2940  CZ  PHE A 373      14.079  64.969  14.527  1.00 25.59           C  
ATOM   2941  N   SER A 374       7.490  66.076  16.829  1.00 29.19           N  
ATOM   2942  CA  SER A 374       6.346  66.223  17.719  1.00 28.70           C  
ATOM   2943  C   SER A 374       6.857  66.468  19.136  1.00 28.56           C  
ATOM   2944  O   SER A 374       7.838  65.860  19.563  1.00 26.45           O  
ATOM   2945  CB  SER A 374       5.482  64.962  17.686  1.00 29.71           C  
ATOM   2946  OG  SER A 374       4.908  64.779  16.406  1.00 30.83           O  
ATOM   2947  N   GLY A 375       6.187  67.362  19.857  1.00 29.53           N  
ATOM   2948  CA  GLY A 375       6.596  67.674  21.214  1.00 29.48           C  
ATOM   2949  C   GLY A 375       6.005  66.759  22.269  1.00 30.27           C  
ATOM   2950  O   GLY A 375       5.309  65.794  21.949  1.00 30.14           O  
ATOM   2951  N   TRP A 376       6.293  67.068  23.531  1.00 29.14           N  
ATOM   2952  CA  TRP A 376       5.797  66.297  24.665  1.00 29.58           C  
ATOM   2953  C   TRP A 376       5.401  67.270  25.774  1.00 30.56           C  
ATOM   2954  O   TRP A 376       6.078  68.277  26.000  1.00 29.06           O  
ATOM   2955  CB  TRP A 376       6.879  65.325  25.156  1.00 28.80           C  
ATOM   2956  CG  TRP A 376       8.143  65.998  25.610  1.00 28.65           C  
ATOM   2957  CD1 TRP A 376       8.433  66.434  26.871  1.00 27.52           C  
ATOM   2958  CD2 TRP A 376       9.277  66.330  24.800  1.00 26.97           C  
ATOM   2959  CE2 TRP A 376      10.219  66.968  25.640  1.00 26.15           C  
ATOM   2960  CE3 TRP A 376       9.589  66.153  23.444  1.00 26.42           C  
ATOM   2961  NE1 TRP A 376       9.679  67.017  26.898  1.00 28.24           N  
ATOM   2962  CZ2 TRP A 376      11.453  67.429  25.169  1.00 25.00           C  
ATOM   2963  CZ3 TRP A 376      10.820  66.612  22.974  1.00 24.79           C  
ATOM   2964  CH2 TRP A 376      11.735  67.243  23.839  1.00 24.75           C  
ATOM   2965  N   LYS A 377       4.303  66.974  26.463  1.00 31.60           N  
ATOM   2966  CA  LYS A 377       3.819  67.854  27.521  1.00 33.05           C  
ATOM   2967  C   LYS A 377       4.295  67.517  28.928  1.00 32.47           C  
ATOM   2968  O   LYS A 377       4.157  68.331  29.836  1.00 32.43           O  
ATOM   2969  CB  LYS A 377       2.286  67.897  27.513  1.00 36.05           C  
ATOM   2970  CG  LYS A 377       1.687  68.660  26.338  1.00 39.74           C  
ATOM   2971  CD  LYS A 377       0.171  68.775  26.461  1.00 43.40           C  
ATOM   2972  CE  LYS A 377      -0.429  69.549  25.293  1.00 43.64           C  
ATOM   2973  NZ  LYS A 377      -1.920  69.609  25.372  1.00 46.65           N1+
ATOM   2974  N   GLU A 378       4.862  66.332  29.114  1.00 32.60           N  
ATOM   2975  CA  GLU A 378       5.317  65.936  30.442  1.00 33.09           C  
ATOM   2976  C   GLU A 378       6.476  66.762  30.980  1.00 32.48           C  
ATOM   2977  O   GLU A 378       7.316  67.255  30.224  1.00 30.85           O  
ATOM   2978  CB  GLU A 378       5.723  64.457  30.465  1.00 34.64           C  
ATOM   2979  CG  GLU A 378       4.609  63.484  30.103  1.00 35.81           C  
ATOM   2980  CD  GLU A 378       4.577  63.174  28.622  1.00 36.34           C  
ATOM   2981  OE1 GLU A 378       4.626  64.124  27.813  1.00 36.14           O  
ATOM   2982  OE2 GLU A 378       4.502  61.980  28.268  1.00 36.25           O1-
ATOM   2983  N   ASP A 379       6.496  66.916  32.300  1.00 32.27           N  
ATOM   2984  CA  ASP A 379       7.565  67.627  32.988  1.00 32.32           C  
ATOM   2985  C   ASP A 379       8.612  66.528  33.147  1.00 31.77           C  
ATOM   2986  O   ASP A 379       8.388  65.564  33.877  1.00 32.82           O  
ATOM   2987  CB  ASP A 379       7.085  68.096  34.367  1.00 33.86           C  
ATOM   2988  CG  ASP A 379       8.123  68.930  35.101  1.00 34.86           C  
ATOM   2989  OD1 ASP A 379       9.317  68.571  35.062  1.00 30.94           O  
ATOM   2990  OD2 ASP A 379       7.739  69.940  35.728  1.00 36.46           O1-
ATOM   2991  N   ILE A 380       9.741  66.653  32.457  1.00 31.01           N  
ATOM   2992  CA  ILE A 380      10.773  65.621  32.534  1.00 29.46           C  
ATOM   2993  C   ILE A 380      11.889  65.904  33.532  1.00 30.49           C  
ATOM   2994  O   ILE A 380      12.865  65.163  33.589  1.00 30.55           O  
ATOM   2995  CB  ILE A 380      11.422  65.375  31.157  1.00 28.51           C  
ATOM   2996  CG1 ILE A 380      12.130  66.649  30.680  1.00 27.88           C  
ATOM   2997  CG2 ILE A 380      10.364  64.930  30.153  1.00 25.63           C  
ATOM   2998  CD1 ILE A 380      12.866  66.493  29.366  1.00 25.19           C  
ATOM   2999  N   SER A 381      11.749  66.966  34.318  1.00 31.94           N  
ATOM   3000  CA  SER A 381      12.776  67.307  35.299  1.00 33.28           C  
ATOM   3001  C   SER A 381      12.842  66.263  36.415  1.00 34.82           C  
ATOM   3002  O   SER A 381      13.735  66.304  37.262  1.00 35.04           O  
ATOM   3003  CB  SER A 381      12.510  68.695  35.890  1.00 33.05           C  
ATOM   3004  OG  SER A 381      11.327  68.712  36.667  1.00 34.18           O  
ATOM   3005  N   THR A 382      11.896  65.327  36.398  1.00 35.16           N  
ATOM   3006  CA  THR A 382      11.822  64.254  37.389  1.00 36.83           C  
ATOM   3007  C   THR A 382      12.373  62.940  36.833  1.00 36.80           C  
ATOM   3008  O   THR A 382      12.630  61.994  37.583  1.00 37.22           O  
ATOM   3009  CB  THR A 382      10.358  64.018  37.838  1.00 36.21           C  
ATOM   3010  CG2 THR A 382      10.249  62.780  38.711  1.00 37.72           C  
ATOM   3011  OG1 THR A 382       9.895  65.155  38.574  1.00 39.72           O  
ATOM   3012  N   CYS A 383      12.554  62.881  35.519  1.00 36.18           N  
ATOM   3013  CA  CYS A 383      13.063  61.675  34.880  1.00 36.40           C  
ATOM   3014  C   CYS A 383      14.488  61.368  35.324  1.00 36.93           C  
ATOM   3015  O   CYS A 383      15.349  62.247  35.325  1.00 37.69           O  
ATOM   3016  CB  CYS A 383      13.006  61.829  33.362  1.00 36.87           C  
ATOM   3017  SG  CYS A 383      11.362  62.248  32.755  1.00 37.11           S  
ATOM   3018  N   ASN A 384      14.725  60.115  35.700  1.00 36.90           N  
ATOM   3019  CA  ASN A 384      16.039  59.674  36.163  1.00 37.44           C  
ATOM   3020  C   ASN A 384      16.750  58.779  35.166  1.00 36.36           C  
ATOM   3021  O   ASN A 384      17.973  58.654  35.197  1.00 36.09           O  
ATOM   3022  CB  ASN A 384      15.908  58.923  37.488  1.00 39.55           C  
ATOM   3023  CG  ASN A 384      15.995  59.838  38.686  1.00 41.48           C  
ATOM   3024  ND2 ASN A 384      14.899  59.952  39.428  1.00 42.73           N  
ATOM   3025  OD1 ASN A 384      17.039  60.441  38.944  1.00 42.48           O  
ATOM   3026  N   GLU A 385      15.985  58.153  34.283  1.00 36.39           N  
ATOM   3027  CA  GLU A 385      16.563  57.257  33.294  1.00 36.61           C  
ATOM   3028  C   GLU A 385      16.100  57.633  31.895  1.00 36.17           C  
ATOM   3029  O   GLU A 385      15.041  58.236  31.723  1.00 34.64           O  
ATOM   3030  CB  GLU A 385      16.150  55.813  33.592  1.00 39.80           C  
ATOM   3031  CG  GLU A 385      17.263  54.802  33.402  1.00 42.95           C  
ATOM   3032  CD  GLU A 385      18.163  54.698  34.618  1.00 44.85           C  
ATOM   3033  OE1 GLU A 385      18.630  55.746  35.114  1.00 45.56           O  
ATOM   3034  OE2 GLU A 385      18.406  53.561  35.077  1.00 47.03           O1-
ATOM   3035  N   PHE A 386      16.900  57.262  30.898  1.00 35.09           N  
ATOM   3036  CA  PHE A 386      16.581  57.548  29.506  1.00 34.58           C  
ATOM   3037  C   PHE A 386      15.251  56.923  29.092  1.00 34.28           C  
ATOM   3038  O   PHE A 386      14.450  57.549  28.396  1.00 33.01           O  
ATOM   3039  CB  PHE A 386      17.689  57.023  28.590  1.00 33.45           C  
ATOM   3040  CG  PHE A 386      17.386  57.178  27.127  1.00 34.37           C  
ATOM   3041  CD1 PHE A 386      17.289  58.444  26.553  1.00 34.24           C  
ATOM   3042  CD2 PHE A 386      17.168  56.062  26.325  1.00 34.11           C  
ATOM   3043  CE1 PHE A 386      16.976  58.595  25.201  1.00 34.11           C  
ATOM   3044  CE2 PHE A 386      16.856  56.203  24.974  1.00 34.83           C  
ATOM   3045  CZ  PHE A 386      16.760  57.475  24.411  1.00 34.08           C  
ATOM   3046  N   ASP A 387      15.017  55.685  29.521  1.00 34.47           N  
ATOM   3047  CA  ASP A 387      13.788  54.988  29.163  1.00 34.17           C  
ATOM   3048  C   ASP A 387      12.547  55.611  29.780  1.00 33.78           C  
ATOM   3049  O   ASP A 387      11.440  55.399  29.291  1.00 34.06           O  
ATOM   3050  CB  ASP A 387      13.876  53.512  29.555  1.00 35.53           C  
ATOM   3051  CG  ASP A 387      15.004  52.793  28.850  1.00 36.48           C  
ATOM   3052  OD1 ASP A 387      15.224  53.062  27.647  1.00 37.45           O  
ATOM   3053  OD2 ASP A 387      15.666  51.952  29.494  1.00 37.76           O1-
ATOM   3054  N   GLU A 388      12.735  56.380  30.848  1.00 34.26           N  
ATOM   3055  CA  GLU A 388      11.624  57.043  31.525  1.00 35.37           C  
ATOM   3056  C   GLU A 388      11.095  58.255  30.756  1.00 34.91           C  
ATOM   3057  O   GLU A 388       9.981  58.713  31.001  1.00 35.72           O  
ATOM   3058  CB  GLU A 388      12.053  57.491  32.923  1.00 36.33           C  
ATOM   3059  CG  GLU A 388      12.199  56.366  33.928  1.00 39.36           C  
ATOM   3060  CD  GLU A 388      12.880  56.820  35.202  1.00 41.17           C  
ATOM   3061  OE1 GLU A 388      12.590  57.944  35.666  1.00 42.44           O  
ATOM   3062  OE2 GLU A 388      13.699  56.050  35.747  1.00 42.35           O1-
ATOM   3063  N   LEU A 389      11.898  58.774  29.834  1.00 34.45           N  
ATOM   3064  CA  LEU A 389      11.506  59.942  29.046  1.00 33.24           C  
ATOM   3065  C   LEU A 389      10.412  59.619  28.039  1.00 32.84           C  
ATOM   3066  O   LEU A 389      10.373  58.523  27.484  1.00 31.82           O  
ATOM   3067  CB  LEU A 389      12.714  60.497  28.291  1.00 32.71           C  
ATOM   3068  CG  LEU A 389      13.858  61.113  29.092  1.00 33.06           C  
ATOM   3069  CD1 LEU A 389      15.067  61.311  28.184  1.00 33.15           C  
ATOM   3070  CD2 LEU A 389      13.404  62.432  29.693  1.00 33.04           C  
ATOM   3071  N   PRO A 390       9.502  60.572  27.788  1.00 33.42           N  
ATOM   3072  CA  PRO A 390       8.447  60.285  26.815  1.00 33.74           C  
ATOM   3073  C   PRO A 390       9.071  59.990  25.454  1.00 33.88           C  
ATOM   3074  O   PRO A 390      10.149  60.496  25.135  1.00 32.83           O  
ATOM   3075  CB  PRO A 390       7.600  61.559  26.830  1.00 34.38           C  
ATOM   3076  CG  PRO A 390       8.558  62.614  27.262  1.00 34.75           C  
ATOM   3077  CD  PRO A 390       9.359  61.929  28.337  1.00 33.99           C  
ATOM   3078  N   GLU A 391       8.396  59.156  24.669  1.00 33.92           N  
ATOM   3079  CA  GLU A 391       8.875  58.758  23.350  1.00 35.37           C  
ATOM   3080  C   GLU A 391       9.342  59.880  22.428  1.00 33.93           C  
ATOM   3081  O   GLU A 391      10.396  59.768  21.803  1.00 34.32           O  
ATOM   3082  CB  GLU A 391       7.801  57.936  22.630  1.00 38.19           C  
ATOM   3083  CG  GLU A 391       7.600  56.558  23.222  1.00 43.40           C  
ATOM   3084  CD  GLU A 391       8.903  55.797  23.345  1.00 45.28           C  
ATOM   3085  OE1 GLU A 391       9.586  55.619  22.314  1.00 46.27           O  
ATOM   3086  OE2 GLU A 391       9.246  55.381  24.473  1.00 47.66           O1-
ATOM   3087  N   ASN A 392       8.559  60.950  22.331  1.00 32.20           N  
ATOM   3088  CA  ASN A 392       8.921  62.062  21.460  1.00 31.49           C  
ATOM   3089  C   ASN A 392      10.242  62.714  21.846  1.00 30.62           C  
ATOM   3090  O   ASN A 392      10.921  63.291  20.998  1.00 28.70           O  
ATOM   3091  CB  ASN A 392       7.806  63.112  21.434  1.00 31.60           C  
ATOM   3092  CG  ASN A 392       6.556  62.606  20.743  1.00 32.51           C  
ATOM   3093  ND2 ASN A 392       5.409  63.186  21.083  1.00 31.70           N  
ATOM   3094  OD1 ASN A 392       6.624  61.710  19.901  1.00 33.07           O  
ATOM   3095  N   ALA A 393      10.604  62.628  23.122  1.00 30.10           N  
ATOM   3096  CA  ALA A 393      11.864  63.196  23.579  1.00 29.33           C  
ATOM   3097  C   ALA A 393      12.974  62.272  23.096  1.00 30.12           C  
ATOM   3098  O   ALA A 393      14.025  62.723  22.626  1.00 28.47           O  
ATOM   3099  CB  ALA A 393      11.883  63.295  25.097  1.00 29.65           C  
ATOM   3100  N   LYS A 394      12.726  60.969  23.208  1.00 30.13           N  
ATOM   3101  CA  LYS A 394      13.692  59.968  22.775  1.00 30.20           C  
ATOM   3102  C   LYS A 394      14.024  60.149  21.294  1.00 29.47           C  
ATOM   3103  O   LYS A 394      15.192  60.124  20.899  1.00 28.18           O  
ATOM   3104  CB  LYS A 394      13.132  58.561  23.001  1.00 32.17           C  
ATOM   3105  CG  LYS A 394      12.841  58.219  24.454  1.00 33.72           C  
ATOM   3106  CD  LYS A 394      12.302  56.798  24.576  1.00 35.42           C  
ATOM   3107  CE  LYS A 394      12.045  56.418  26.024  1.00 37.14           C  
ATOM   3108  NZ  LYS A 394      11.506  55.029  26.139  1.00 37.72           N1+
ATOM   3109  N   LYS A 395      12.993  60.327  20.475  1.00 28.15           N  
ATOM   3110  CA  LYS A 395      13.186  60.502  19.041  1.00 28.19           C  
ATOM   3111  C   LYS A 395      14.054  61.723  18.749  1.00 26.79           C  
ATOM   3112  O   LYS A 395      14.924  61.685  17.879  1.00 25.63           O  
ATOM   3113  CB  LYS A 395      11.837  60.648  18.341  1.00 29.73           C  
ATOM   3114  CG  LYS A 395      10.942  59.425  18.465  1.00 32.08           C  
ATOM   3115  CD  LYS A 395       9.639  59.633  17.712  1.00 33.95           C  
ATOM   3116  CE  LYS A 395       8.753  58.404  17.787  1.00 34.86           C  
ATOM   3117  NZ  LYS A 395       7.493  58.621  17.032  1.00 37.12           N1+
ATOM   3118  N   TYR A 396      13.808  62.805  19.478  1.00 26.03           N  
ATOM   3119  CA  TYR A 396      14.577  64.032  19.303  1.00 26.55           C  
ATOM   3120  C   TYR A 396      16.038  63.727  19.606  1.00 26.15           C  
ATOM   3121  O   TYR A 396      16.925  63.997  18.797  1.00 25.83           O  
ATOM   3122  CB  TYR A 396      14.060  65.114  20.255  1.00 26.72           C  
ATOM   3123  CG  TYR A 396      14.680  66.480  20.046  1.00 26.45           C  
ATOM   3124  CD1 TYR A 396      14.627  67.109  18.801  1.00 25.98           C  
ATOM   3125  CD2 TYR A 396      15.274  67.164  21.104  1.00 27.40           C  
ATOM   3126  CE1 TYR A 396      15.146  68.389  18.614  1.00 24.89           C  
ATOM   3127  CE2 TYR A 396      15.797  68.448  20.930  1.00 25.76           C  
ATOM   3128  CZ  TYR A 396      15.727  69.056  19.684  1.00 26.39           C  
ATOM   3129  OH  TYR A 396      16.222  70.334  19.516  1.00 23.62           O  
ATOM   3130  N   ILE A 397      16.275  63.153  20.781  1.00 26.92           N  
ATOM   3131  CA  ILE A 397      17.617  62.789  21.216  1.00 26.69           C  
ATOM   3132  C   ILE A 397      18.294  61.855  20.220  1.00 25.95           C  
ATOM   3133  O   ILE A 397      19.427  62.092  19.802  1.00 25.25           O  
ATOM   3134  CB  ILE A 397      17.585  62.074  22.581  1.00 27.82           C  
ATOM   3135  CG1 ILE A 397      17.068  63.029  23.659  1.00 27.31           C  
ATOM   3136  CG2 ILE A 397      18.979  61.546  22.924  1.00 26.12           C  
ATOM   3137  CD1 ILE A 397      16.867  62.380  25.014  1.00 25.19           C  
ATOM   3138  N   LEU A 398      17.593  60.789  19.852  1.00 25.83           N  
ATOM   3139  CA  LEU A 398      18.132  59.809  18.922  1.00 26.93           C  
ATOM   3140  C   LEU A 398      18.420  60.427  17.559  1.00 26.79           C  
ATOM   3141  O   LEU A 398      19.443  60.134  16.944  1.00 26.45           O  
ATOM   3142  CB  LEU A 398      17.164  58.625  18.792  1.00 28.03           C  
ATOM   3143  CG  LEU A 398      17.027  57.828  20.098  1.00 30.39           C  
ATOM   3144  CD1 LEU A 398      16.022  56.692  19.937  1.00 29.31           C  
ATOM   3145  CD2 LEU A 398      18.393  57.277  20.499  1.00 30.21           C  
ATOM   3146  N   ALA A 399      17.522  61.290  17.099  1.00 26.65           N  
ATOM   3147  CA  ALA A 399      17.696  61.955  15.815  1.00 26.49           C  
ATOM   3148  C   ALA A 399      18.993  62.757  15.826  1.00 25.90           C  
ATOM   3149  O   ALA A 399      19.754  62.740  14.863  1.00 25.99           O  
ATOM   3150  CB  ALA A 399      16.519  62.871  15.542  1.00 25.86           C  
ATOM   3151  N   ILE A 400      19.244  63.453  16.928  1.00 26.18           N  
ATOM   3152  CA  ILE A 400      20.456  64.255  17.062  1.00 27.18           C  
ATOM   3153  C   ILE A 400      21.702  63.370  16.988  1.00 27.13           C  
ATOM   3154  O   ILE A 400      22.625  63.657  16.221  1.00 28.32           O  
ATOM   3155  CB  ILE A 400      20.449  65.039  18.390  1.00 27.25           C  
ATOM   3156  CG1 ILE A 400      19.268  66.013  18.400  1.00 27.87           C  
ATOM   3157  CG2 ILE A 400      21.758  65.788  18.561  1.00 26.79           C  
ATOM   3158  CD1 ILE A 400      19.050  66.717  19.729  1.00 25.19           C  
ATOM   3159  N   GLU A 401      21.727  62.300  17.780  1.00 27.06           N  
ATOM   3160  CA  GLU A 401      22.856  61.367  17.782  1.00 27.71           C  
ATOM   3161  C   GLU A 401      23.148  60.865  16.376  1.00 28.52           C  
ATOM   3162  O   GLU A 401      24.300  60.794  15.954  1.00 28.65           O  
ATOM   3163  CB  GLU A 401      22.563  60.132  18.633  1.00 27.42           C  
ATOM   3164  CG  GLU A 401      22.447  60.343  20.115  1.00 28.77           C  
ATOM   3165  CD  GLU A 401      22.488  59.017  20.858  1.00 30.46           C  
ATOM   3166  OE1 GLU A 401      21.758  58.085  20.448  1.00 31.73           O  
ATOM   3167  OE2 GLU A 401      23.245  58.904  21.844  1.00 27.59           O1-
ATOM   3168  N   LYS A 402      22.089  60.490  15.667  1.00 29.55           N  
ATOM   3169  CA  LYS A 402      22.213  59.967  14.314  1.00 29.42           C  
ATOM   3170  C   LYS A 402      22.854  60.965  13.356  1.00 28.10           C  
ATOM   3171  O   LYS A 402      23.799  60.630  12.647  1.00 27.58           O  
ATOM   3172  CB  LYS A 402      20.836  59.569  13.779  1.00 33.07           C  
ATOM   3173  CG  LYS A 402      20.869  58.931  12.397  1.00 36.38           C  
ATOM   3174  CD  LYS A 402      19.631  59.295  11.591  1.00 40.54           C  
ATOM   3175  CE  LYS A 402      18.344  58.895  12.304  1.00 42.85           C  
ATOM   3176  NZ  LYS A 402      17.140  59.449  11.613  1.00 45.93           N1+
ATOM   3177  N   TYR A 403      22.342  62.191  13.336  1.00 27.27           N  
ATOM   3178  CA  TYR A 403      22.877  63.208  12.434  1.00 27.16           C  
ATOM   3179  C   TYR A 403      24.320  63.594  12.722  1.00 26.11           C  
ATOM   3180  O   TYR A 403      25.076  63.898  11.804  1.00 26.07           O  
ATOM   3181  CB  TYR A 403      22.001  64.462  12.456  1.00 27.64           C  
ATOM   3182  CG  TYR A 403      20.608  64.236  11.916  1.00 31.35           C  
ATOM   3183  CD1 TYR A 403      20.405  63.502  10.748  1.00 32.61           C  
ATOM   3184  CD2 TYR A 403      19.491  64.758  12.568  1.00 30.94           C  
ATOM   3185  CE1 TYR A 403      19.126  63.291  10.243  1.00 34.07           C  
ATOM   3186  CE2 TYR A 403      18.212  64.555  12.072  1.00 31.45           C  
ATOM   3187  CZ  TYR A 403      18.034  63.819  10.910  1.00 33.99           C  
ATOM   3188  OH  TYR A 403      16.765  63.594  10.421  1.00 34.10           O  
ATOM   3189  N   LEU A 404      24.704  63.582  13.992  1.00 25.87           N  
ATOM   3190  CA  LEU A 404      26.067  63.951  14.360  1.00 26.27           C  
ATOM   3191  C   LEU A 404      26.988  62.746  14.459  1.00 26.95           C  
ATOM   3192  O   LEU A 404      28.202  62.903  14.602  1.00 27.82           O  
ATOM   3193  CB  LEU A 404      26.071  64.701  15.692  1.00 24.35           C  
ATOM   3194  CG  LEU A 404      25.192  65.949  15.784  1.00 24.58           C  
ATOM   3195  CD1 LEU A 404      25.332  66.561  17.180  1.00 24.51           C  
ATOM   3196  CD2 LEU A 404      25.597  66.951  14.708  1.00 26.08           C  
ATOM   3197  N   LYS A 405      26.418  61.545  14.377  1.00 27.79           N  
ATOM   3198  CA  LYS A 405      27.209  60.323  14.479  1.00 28.15           C  
ATOM   3199  C   LYS A 405      28.022  60.407  15.764  1.00 27.33           C  
ATOM   3200  O   LYS A 405      29.197  60.040  15.809  1.00 26.94           O  
ATOM   3201  CB  LYS A 405      28.145  60.188  13.276  1.00 29.25           C  
ATOM   3202  CG  LYS A 405      27.424  60.001  11.950  1.00 34.22           C  
ATOM   3203  CD  LYS A 405      28.407  59.902  10.792  1.00 37.02           C  
ATOM   3204  CE  LYS A 405      27.682  59.770   9.459  1.00 40.38           C  
ATOM   3205  NZ  LYS A 405      28.631  59.768   8.307  1.00 43.15           N1+
ATOM   3206  N   THR A 406      27.381  60.904  16.810  1.00 26.82           N  
ATOM   3207  CA  THR A 406      28.031  61.060  18.099  1.00 25.10           C  
ATOM   3208  C   THR A 406      27.045  60.689  19.193  1.00 25.25           C  
ATOM   3209  O   THR A 406      25.877  61.081  19.149  1.00 24.79           O  
ATOM   3210  CB  THR A 406      28.485  62.517  18.303  1.00 25.77           C  
ATOM   3211  CG2 THR A 406      29.291  62.655  19.587  1.00 23.59           C  
ATOM   3212  OG1 THR A 406      29.286  62.921  17.186  1.00 23.61           O  
ATOM   3213  N   PRO A 407      27.503  59.929  20.195  1.00 25.07           N  
ATOM   3214  CA  PRO A 407      26.616  59.527  21.282  1.00 25.81           C  
ATOM   3215  C   PRO A 407      26.300  60.622  22.296  1.00 25.14           C  
ATOM   3216  O   PRO A 407      27.169  61.396  22.698  1.00 25.14           O  
ATOM   3217  CB  PRO A 407      27.366  58.363  21.916  1.00 25.62           C  
ATOM   3218  CG  PRO A 407      28.789  58.777  21.760  1.00 25.01           C  
ATOM   3219  CD  PRO A 407      28.820  59.281  20.328  1.00 25.90           C  
ATOM   3220  N   ILE A 408      25.036  60.681  22.691  1.00 25.09           N  
ATOM   3221  CA  ILE A 408      24.597  61.634  23.691  1.00 26.60           C  
ATOM   3222  C   ILE A 408      24.642  60.842  24.988  1.00 26.61           C  
ATOM   3223  O   ILE A 408      23.861  59.910  25.189  1.00 27.39           O  
ATOM   3224  CB  ILE A 408      23.169  62.124  23.414  1.00 25.76           C  
ATOM   3225  CG1 ILE A 408      23.162  62.975  22.138  1.00 27.57           C  
ATOM   3226  CG2 ILE A 408      22.659  62.914  24.599  1.00 25.48           C  
ATOM   3227  CD1 ILE A 408      21.801  63.545  21.763  1.00 25.19           C  
ATOM   3228  N   VAL A 409      25.577  61.207  25.855  1.00 26.61           N  
ATOM   3229  CA  VAL A 409      25.766  60.507  27.113  1.00 25.21           C  
ATOM   3230  C   VAL A 409      25.031  61.117  28.295  1.00 24.69           C  
ATOM   3231  O   VAL A 409      24.417  60.399  29.078  1.00 25.85           O  
ATOM   3232  CB  VAL A 409      27.271  60.406  27.435  1.00 26.05           C  
ATOM   3233  CG1 VAL A 409      27.480  59.792  28.808  1.00 26.45           C  
ATOM   3234  CG2 VAL A 409      27.960  59.562  26.371  1.00 25.31           C  
ATOM   3235  N   TRP A 410      25.092  62.436  28.428  1.00 22.83           N  
ATOM   3236  CA  TRP A 410      24.422  63.110  29.532  1.00 22.94           C  
ATOM   3237  C   TRP A 410      23.274  63.985  29.036  1.00 22.72           C  
ATOM   3238  O   TRP A 410      23.463  64.855  28.184  1.00 21.78           O  
ATOM   3239  CB  TRP A 410      25.421  63.977  30.302  1.00 24.10           C  
ATOM   3240  CG  TRP A 410      26.542  63.208  30.932  1.00 24.23           C  
ATOM   3241  CD1 TRP A 410      26.509  62.520  32.116  1.00 23.91           C  
ATOM   3242  CD2 TRP A 410      27.872  63.050  30.413  1.00 23.97           C  
ATOM   3243  CE2 TRP A 410      28.591  62.258  31.338  1.00 24.25           C  
ATOM   3244  CE3 TRP A 410      28.524  63.502  29.256  1.00 24.69           C  
ATOM   3245  NE1 TRP A 410      27.737  61.949  32.366  1.00 24.62           N  
ATOM   3246  CZ2 TRP A 410      29.933  61.909  31.143  1.00 25.11           C  
ATOM   3247  CZ3 TRP A 410      29.860  63.154  29.061  1.00 24.56           C  
ATOM   3248  CH2 TRP A 410      30.549  62.365  30.003  1.00 25.13           C  
ATOM   3249  N   ILE A 411      22.084  63.741  29.571  1.00 20.02           N  
ATOM   3250  CA  ILE A 411      20.899  64.516  29.206  1.00 19.75           C  
ATOM   3251  C   ILE A 411      20.577  65.418  30.397  1.00 19.55           C  
ATOM   3252  O   ILE A 411      20.445  64.939  31.527  1.00 16.88           O  
ATOM   3253  CB  ILE A 411      19.669  63.600  28.968  1.00 20.63           C  
ATOM   3254  CG1 ILE A 411      20.002  62.503  27.954  1.00 21.98           C  
ATOM   3255  CG2 ILE A 411      18.494  64.429  28.479  1.00 19.47           C  
ATOM   3256  CD1 ILE A 411      20.208  63.008  26.552  1.00 25.19           C  
ATOM   3257  N   GLY A 412      20.455  66.716  30.151  1.00 21.09           N  
ATOM   3258  CA  GLY A 412      20.134  67.630  31.228  1.00 22.02           C  
ATOM   3259  C   GLY A 412      18.645  67.905  31.259  1.00 22.40           C  
ATOM   3260  O   GLY A 412      18.054  68.247  30.234  1.00 22.56           O  
ATOM   3261  N   VAL A 413      18.035  67.761  32.434  1.00 22.34           N  
ATOM   3262  CA  VAL A 413      16.603  67.989  32.582  1.00 23.26           C  
ATOM   3263  C   VAL A 413      16.297  68.939  33.734  1.00 24.12           C  
ATOM   3264  O   VAL A 413      15.186  68.951  34.267  1.00 23.73           O  
ATOM   3265  CB  VAL A 413      15.854  66.653  32.818  1.00 23.31           C  
ATOM   3266  CG1 VAL A 413      16.045  65.740  31.625  1.00 21.80           C  
ATOM   3267  CG2 VAL A 413      16.372  65.979  34.080  1.00 21.91           C  
ATOM   3268  N   GLY A 414      17.292  69.737  34.108  1.00 25.56           N  
ATOM   3269  CA  GLY A 414      17.131  70.686  35.194  1.00 26.48           C  
ATOM   3270  C   GLY A 414      18.462  71.347  35.498  1.00 27.40           C  
ATOM   3271  O   GLY A 414      19.506  70.782  35.187  1.00 27.88           O  
ATOM   3272  N   PRO A 415      18.466  72.543  36.103  1.00 28.77           N  
ATOM   3273  CA  PRO A 415      19.711  73.246  36.425  1.00 29.41           C  
ATOM   3274  C   PRO A 415      20.547  72.641  37.554  1.00 29.75           C  
ATOM   3275  O   PRO A 415      21.740  72.927  37.671  1.00 28.83           O  
ATOM   3276  CB  PRO A 415      19.228  74.657  36.752  1.00 29.95           C  
ATOM   3277  CG  PRO A 415      17.896  74.411  37.370  1.00 31.14           C  
ATOM   3278  CD  PRO A 415      17.293  73.363  36.459  1.00 29.91           C  
ATOM   3279  N   ASN A 416      19.926  71.809  38.383  1.00 29.40           N  
ATOM   3280  CA  ASN A 416      20.635  71.194  39.498  1.00 29.71           C  
ATOM   3281  C   ASN A 416      21.583  70.075  39.093  1.00 28.90           C  
ATOM   3282  O   ASN A 416      21.404  69.428  38.060  1.00 28.01           O  
ATOM   3283  CB  ASN A 416      19.635  70.670  40.534  1.00 31.12           C  
ATOM   3284  CG  ASN A 416      18.883  71.786  41.218  1.00 32.07           C  
ATOM   3285  ND2 ASN A 416      17.558  71.750  41.136  1.00 33.04           N  
ATOM   3286  OD1 ASN A 416      19.487  72.678  41.812  1.00 33.21           O  
ATOM   3287  N   ARG A 417      22.599  69.866  39.926  1.00 28.09           N  
ATOM   3288  CA  ARG A 417      23.605  68.830  39.712  1.00 28.60           C  
ATOM   3289  C   ARG A 417      22.965  67.460  39.488  1.00 28.44           C  
ATOM   3290  O   ARG A 417      23.434  66.667  38.666  1.00 27.92           O  
ATOM   3291  CB  ARG A 417      24.534  68.771  40.929  1.00 29.76           C  
ATOM   3292  CG  ARG A 417      25.537  67.626  40.929  1.00 31.89           C  
ATOM   3293  CD  ARG A 417      26.209  67.509  42.297  1.00 31.89           C  
ATOM   3294  NE  ARG A 417      26.983  68.700  42.636  1.00 32.63           N  
ATOM   3295  CZ  ARG A 417      27.402  69.005  43.863  1.00 33.81           C  
ATOM   3296  NH1 ARG A 417      27.120  68.207  44.887  1.00 33.60           N1+
ATOM   3297  NH2 ARG A 417      28.111  70.107  44.068  1.00 30.85           N  
ATOM   3298  N   LYS A 418      21.888  67.196  40.221  1.00 28.15           N  
ATOM   3299  CA  LYS A 418      21.177  65.924  40.130  1.00 29.33           C  
ATOM   3300  C   LYS A 418      20.348  65.774  38.859  1.00 28.57           C  
ATOM   3301  O   LYS A 418      20.120  64.660  38.391  1.00 27.16           O  
ATOM   3302  CB  LYS A 418      20.240  65.748  41.332  1.00 29.18           C  
ATOM   3303  CG  LYS A 418      19.547  64.385  41.355  1.00 34.15           C  
ATOM   3304  CD  LYS A 418      18.526  64.249  42.479  1.00 36.55           C  
ATOM   3305  CE  LYS A 418      17.254  65.043  42.200  1.00 37.97           C  
ATOM   3306  NZ  LYS A 418      16.205  64.770  43.231  1.00 38.59           N1+
ATOM   3307  N   ASN A 419      19.893  66.893  38.308  1.00 28.11           N  
ATOM   3308  CA  ASN A 419      19.052  66.852  37.117  1.00 27.83           C  
ATOM   3309  C   ASN A 419      19.798  66.445  35.857  1.00 27.19           C  
ATOM   3310  O   ASN A 419      19.824  67.183  34.870  1.00 25.73           O  
ATOM   3311  CB  ASN A 419      18.373  68.207  36.908  1.00 27.96           C  
ATOM   3312  CG  ASN A 419      17.626  68.681  38.140  1.00 28.42           C  
ATOM   3313  ND2 ASN A 419      17.638  69.986  38.374  1.00 27.79           N  
ATOM   3314  OD1 ASN A 419      17.028  67.884  38.862  1.00 28.69           O  
ATOM   3315  N   MET A 420      20.396  65.259  35.888  1.00 28.07           N  
ATOM   3316  CA  MET A 420      21.138  64.760  34.741  1.00 29.40           C  
ATOM   3317  C   MET A 420      20.879  63.277  34.524  1.00 30.56           C  
ATOM   3318  O   MET A 420      21.008  62.468  35.443  1.00 30.64           O  
ATOM   3319  CB  MET A 420      22.637  64.983  34.931  1.00 28.46           C  
ATOM   3320  CG  MET A 420      23.444  64.861  33.648  1.00 30.31           C  
ATOM   3321  SD  MET A 420      23.316  66.347  32.613  1.00 33.22           S  
ATOM   3322  CE  MET A 420      24.794  67.231  33.118  1.00 30.67           C  
ATOM   3323  N   ILE A 421      20.517  62.935  33.294  1.00 32.14           N  
ATOM   3324  CA  ILE A 421      20.247  61.558  32.915  1.00 33.95           C  
ATOM   3325  C   ILE A 421      21.465  60.997  32.202  1.00 34.84           C  
ATOM   3326  O   ILE A 421      22.002  61.620  31.288  1.00 34.28           O  
ATOM   3327  CB  ILE A 421      19.035  61.469  31.958  1.00 33.31           C  
ATOM   3328  CG1 ILE A 421      17.756  61.840  32.708  1.00 34.59           C  
ATOM   3329  CG2 ILE A 421      18.934  60.068  31.364  1.00 34.24           C  
ATOM   3330  CD1 ILE A 421      16.519  61.868  31.838  1.00 25.19           C  
ATOM   3331  N   VAL A 422      21.907  59.822  32.622  1.00 36.67           N  
ATOM   3332  CA  VAL A 422      23.050  59.198  31.985  1.00 38.15           C  
ATOM   3333  C   VAL A 422      22.551  58.110  31.049  1.00 39.48           C  
ATOM   3334  O   VAL A 422      21.840  57.195  31.463  1.00 39.79           O  
ATOM   3335  CB  VAL A 422      24.007  58.587  33.018  1.00 37.43           C  
ATOM   3336  CG1 VAL A 422      25.133  57.860  32.306  1.00 36.96           C  
ATOM   3337  CG2 VAL A 422      24.566  59.683  33.910  1.00 38.01           C  
ATOM   3338  N   LYS A 423      22.921  58.234  29.780  1.00 41.69           N  
ATOM   3339  CA  LYS A 423      22.525  57.287  28.751  1.00 44.01           C  
ATOM   3340  C   LYS A 423      23.646  56.255  28.602  1.00 45.76           C  
ATOM   3341  O   LYS A 423      24.567  56.431  27.802  1.00 45.43           O  
ATOM   3342  CB  LYS A 423      22.284  58.045  27.437  1.00 44.09           C  
ATOM   3343  CG  LYS A 423      21.602  57.234  26.349  1.00 44.19           C  
ATOM   3344  CD  LYS A 423      21.060  58.129  25.236  1.00 44.12           C  
ATOM   3345  CE  LYS A 423      20.439  57.334  24.099  1.00 42.61           C  
ATOM   3346  NZ  LYS A 423      21.387  57.197  22.953  1.00 42.47           N1+
ATOM   3347  N   LYS A 424      23.565  55.189  29.401  1.00 47.53           N  
ATOM   3348  CA  LYS A 424      24.566  54.121  29.395  1.00 49.70           C  
ATOM   3349  C   LYS A 424      24.921  53.683  27.981  1.00 51.20           C  
ATOM   3350  O   LYS A 424      26.017  53.178  27.734  1.00 52.37           O  
ATOM   3351  CB  LYS A 424      24.059  52.928  30.196  1.00 50.33           C  
TER
ATOM   3352  N   GLY B   1      52.117  58.439  10.034  1.00 44.22           N  
ATOM   3353  CA  GLY B   1      52.945  59.441   9.307  1.00 43.31           C  
ATOM   3354  C   GLY B   1      52.215  60.083   8.141  1.00 42.74           C  
ATOM   3355  O   GLY B   1      52.843  60.546   7.189  1.00 43.40           O  
ATOM   3356  N   ASN B   2      50.887  60.112   8.212  1.00 42.35           N  
ATOM   3357  CA  ASN B   2      50.072  60.703   7.153  1.00 40.21           C  
ATOM   3358  C   ASN B   2      49.887  62.201   7.384  1.00 38.48           C  
ATOM   3359  O   ASN B   2      49.732  62.975   6.436  1.00 39.10           O  
ATOM   3360  CB  ASN B   2      48.712  60.013   7.097  1.00 40.64           C  
ATOM   3361  N   VAL B   3      49.886  62.594   8.653  1.00 36.31           N  
ATOM   3362  CA  VAL B   3      49.732  63.992   9.039  1.00 32.46           C  
ATOM   3363  C   VAL B   3      50.883  64.315   9.982  1.00 29.84           C  
ATOM   3364  O   VAL B   3      50.858  63.944  11.154  1.00 29.54           O  
ATOM   3365  CB  VAL B   3      48.395  64.231   9.769  1.00 32.86           C  
ATOM   3366  CG1 VAL B   3      48.257  65.701  10.124  1.00 31.92           C  
ATOM   3367  CG2 VAL B   3      47.234  63.780   8.887  1.00 33.65           C  
ATOM   3368  N   VAL B   4      51.888  65.009   9.458  1.00 26.42           N  
ATOM   3369  CA  VAL B   4      53.079  65.352  10.224  1.00 24.84           C  
ATOM   3370  C   VAL B   4      53.252  66.852  10.443  1.00 23.15           C  
ATOM   3371  O   VAL B   4      53.102  67.645   9.514  1.00 23.30           O  
ATOM   3372  CB  VAL B   4      54.343  64.832   9.506  1.00 24.16           C  
ATOM   3373  CG1 VAL B   4      55.565  65.015  10.385  1.00 24.89           C  
ATOM   3374  CG2 VAL B   4      54.154  63.373   9.112  1.00 26.60           C  
ATOM   3375  N   ALA B   5      53.584  67.226  11.675  1.00 21.35           N  
ATOM   3376  CA  ALA B   5      53.807  68.622  12.024  1.00 20.32           C  
ATOM   3377  C   ALA B   5      55.294  68.846  12.277  1.00 19.31           C  
ATOM   3378  O   ALA B   5      55.920  68.102  13.029  1.00 20.77           O  
ATOM   3379  CB  ALA B   5      53.012  68.989  13.277  1.00 19.30           C  
ATOM   3380  N   ILE B   6      55.856  69.867  11.644  1.00 18.35           N  
ATOM   3381  CA  ILE B   6      57.264  70.196  11.830  1.00 19.09           C  
ATOM   3382  C   ILE B   6      57.314  71.471  12.668  1.00 18.72           C  
ATOM   3383  O   ILE B   6      56.933  72.545  12.200  1.00 18.63           O  
ATOM   3384  CB  ILE B   6      57.961  70.400  10.472  1.00 21.63           C  
ATOM   3385  CG1 ILE B   6      57.955  69.070   9.704  1.00 23.10           C  
ATOM   3386  CG2 ILE B   6      59.382  70.903  10.675  1.00 20.09           C  
ATOM   3387  CD1 ILE B   6      58.669  69.109   8.380  1.00 25.19           C  
ATOM   3388  N   LEU B   7      57.776  71.336  13.911  1.00 18.51           N  
ATOM   3389  CA  LEU B   7      57.836  72.459  14.842  1.00 17.76           C  
ATOM   3390  C   LEU B   7      59.224  72.762  15.399  1.00 17.10           C  
ATOM   3391  O   LEU B   7      59.884  71.888  15.966  1.00 18.03           O  
ATOM   3392  CB  LEU B   7      56.884  72.192  16.012  1.00 17.87           C  
ATOM   3393  CG  LEU B   7      55.438  71.835  15.654  1.00 18.88           C  
ATOM   3394  CD1 LEU B   7      54.649  71.574  16.933  1.00 17.37           C  
ATOM   3395  CD2 LEU B   7      54.806  72.973  14.851  1.00 17.75           C  
ATOM   3396  N   GLY B   8      59.659  74.010  15.246  1.00 16.85           N  
ATOM   3397  CA  GLY B   8      60.952  74.414  15.766  1.00 16.55           C  
ATOM   3398  C   GLY B   8      60.866  74.374  17.276  1.00 15.90           C  
ATOM   3399  O   GLY B   8      59.874  74.820  17.848  1.00 15.95           O  
ATOM   3400  N   ALA B   9      61.896  73.847  17.929  1.00 16.58           N  
ATOM   3401  CA  ALA B   9      61.898  73.730  19.382  1.00 16.95           C  
ATOM   3402  C   ALA B   9      62.687  74.815  20.107  1.00 16.75           C  
ATOM   3403  O   ALA B   9      62.766  74.803  21.333  1.00 17.75           O  
ATOM   3404  CB  ALA B   9      62.434  72.352  19.780  1.00 17.53           C  
ATOM   3405  N   GLN B  10      63.253  75.763  19.364  1.00 16.87           N  
ATOM   3406  CA  GLN B  10      64.054  76.814  19.987  1.00 15.12           C  
ATOM   3407  C   GLN B  10      63.558  78.236  19.657  1.00 15.95           C  
ATOM   3408  O   GLN B  10      62.395  78.567  19.918  1.00 16.72           O  
ATOM   3409  CB  GLN B  10      65.519  76.592  19.577  1.00 14.63           C  
ATOM   3410  CG  GLN B  10      65.989  75.160  19.940  1.00 15.12           C  
ATOM   3411  CD  GLN B  10      67.195  74.660  19.145  1.00 13.92           C  
ATOM   3412  NE2 GLN B  10      68.156  74.070  19.845  1.00 14.58           N  
ATOM   3413  OE1 GLN B  10      67.246  74.779  17.915  1.00 15.84           O  
ATOM   3414  N   TRP B  11      64.425  79.081  19.108  1.00 15.58           N  
ATOM   3415  CA  TRP B  11      64.022  80.446  18.755  1.00 15.29           C  
ATOM   3416  C   TRP B  11      64.017  80.660  17.240  1.00 15.73           C  
ATOM   3417  O   TRP B  11      64.453  81.709  16.741  1.00 14.71           O  
ATOM   3418  CB  TRP B  11      64.953  81.472  19.406  1.00 15.22           C  
ATOM   3419  CG  TRP B  11      64.753  81.668  20.888  1.00 14.57           C  
ATOM   3420  CD1 TRP B  11      63.640  82.169  21.514  1.00 14.72           C  
ATOM   3421  CD2 TRP B  11      65.721  81.434  21.919  1.00 14.39           C  
ATOM   3422  CE2 TRP B  11      65.132  81.820  23.145  1.00 14.75           C  
ATOM   3423  CE3 TRP B  11      67.035  80.938  21.925  1.00 15.27           C  
ATOM   3424  NE1 TRP B  11      63.863  82.265  22.872  1.00 14.91           N  
ATOM   3425  CZ2 TRP B  11      65.813  81.726  24.369  1.00 15.65           C  
ATOM   3426  CZ3 TRP B  11      67.713  80.846  23.143  1.00 13.90           C  
ATOM   3427  CH2 TRP B  11      67.099  81.239  24.346  1.00 15.26           C  
ATOM   3428  N   GLY B  12      63.534  79.652  16.520  1.00 14.34           N  
ATOM   3429  CA  GLY B  12      63.455  79.723  15.072  1.00 15.78           C  
ATOM   3430  C   GLY B  12      64.739  79.408  14.325  1.00 16.30           C  
ATOM   3431  O   GLY B  12      65.789  79.169  14.926  1.00 16.06           O  
ATOM   3432  N   ASP B  13      64.642  79.398  12.999  1.00 16.65           N  
ATOM   3433  CA  ASP B  13      65.789  79.143  12.133  1.00 17.70           C  
ATOM   3434  C   ASP B  13      66.498  77.827  12.435  1.00 17.20           C  
ATOM   3435  O   ASP B  13      67.720  77.720  12.295  1.00 17.23           O  
ATOM   3436  CB  ASP B  13      66.783  80.305  12.244  1.00 17.63           C  
ATOM   3437  CG  ASP B  13      66.093  81.659  12.193  1.00 19.38           C  
ATOM   3438  OD1 ASP B  13      65.095  81.776  11.461  1.00 18.23           O  
ATOM   3439  OD2 ASP B  13      66.538  82.605  12.870  1.00 18.12           O1-
ATOM   3440  N   GLU B  14      65.733  76.821  12.838  1.00 18.08           N  
ATOM   3441  CA  GLU B  14      66.319  75.525  13.151  1.00 18.55           C  
ATOM   3442  C   GLU B  14      66.556  74.676  11.900  1.00 18.57           C  
ATOM   3443  O   GLU B  14      67.277  73.680  11.950  1.00 18.90           O  
ATOM   3444  CB  GLU B  14      65.428  74.764  14.137  1.00 17.19           C  
ATOM   3445  CG  GLU B  14      65.203  75.491  15.458  1.00 19.40           C  
ATOM   3446  CD  GLU B  14      63.966  76.388  15.454  1.00 17.23           C  
ATOM   3447  OE1 GLU B  14      63.413  76.665  14.370  1.00 16.77           O  
ATOM   3448  OE2 GLU B  14      63.550  76.817  16.549  1.00 18.27           O1-
ATOM   3449  N   GLY B  15      65.957  75.084  10.782  1.00 20.19           N  
ATOM   3450  CA  GLY B  15      66.099  74.351   9.534  1.00 20.11           C  
ATOM   3451  C   GLY B  15      64.777  73.736   9.102  1.00 20.87           C  
ATOM   3452  O   GLY B  15      64.745  72.678   8.472  1.00 19.45           O  
ATOM   3453  N   LYS B  16      63.679  74.407   9.437  1.00 20.24           N  
ATOM   3454  CA  LYS B  16      62.337  73.921   9.110  1.00 20.78           C  
ATOM   3455  C   LYS B  16      62.052  73.857   7.610  1.00 20.17           C  
ATOM   3456  O   LYS B  16      61.515  72.866   7.115  1.00 19.75           O  
ATOM   3457  CB  LYS B  16      61.285  74.802   9.799  1.00 20.29           C  
ATOM   3458  CG  LYS B  16      61.353  74.751  11.317  1.00 20.33           C  
ATOM   3459  CD  LYS B  16      60.293  75.631  11.977  1.00 18.46           C  
ATOM   3460  CE  LYS B  16      60.525  77.097  11.665  1.00 18.77           C  
ATOM   3461  NZ  LYS B  16      61.874  77.550  12.110  1.00 19.37           N1+
ATOM   3462  N   GLY B  17      62.403  74.918   6.894  1.00 19.90           N  
ATOM   3463  CA  GLY B  17      62.178  74.945   5.461  1.00 19.10           C  
ATOM   3464  C   GLY B  17      62.868  73.785   4.766  1.00 20.27           C  
ATOM   3465  O   GLY B  17      62.331  73.204   3.819  1.00 18.44           O  
ATOM   3466  N   LYS B  18      64.057  73.439   5.244  1.00 19.43           N  
ATOM   3467  CA  LYS B  18      64.825  72.345   4.658  1.00 20.03           C  
ATOM   3468  C   LYS B  18      64.142  70.992   4.794  1.00 19.73           C  
ATOM   3469  O   LYS B  18      64.039  70.245   3.819  1.00 21.74           O  
ATOM   3470  CB  LYS B  18      66.211  72.258   5.292  1.00 19.00           C  
ATOM   3471  CG  LYS B  18      66.994  71.039   4.830  1.00 21.88           C  
ATOM   3472  CD  LYS B  18      68.333  70.926   5.537  1.00 21.79           C  
ATOM   3473  CE  LYS B  18      69.031  69.613   5.194  1.00 23.28           C  
ATOM   3474  NZ  LYS B  18      70.258  69.434   6.025  1.00 19.32           N1+
ATOM   3475  N   ILE B  19      63.692  70.659   5.999  1.00 19.73           N  
ATOM   3476  CA  ILE B  19      63.039  69.373   6.180  1.00 19.83           C  
ATOM   3477  C   ILE B  19      61.670  69.352   5.500  1.00 20.54           C  
ATOM   3478  O   ILE B  19      61.238  68.304   5.010  1.00 19.84           O  
ATOM   3479  CB  ILE B  19      62.926  68.984   7.680  1.00 19.76           C  
ATOM   3480  CG1 ILE B  19      62.484  67.521   7.794  1.00 18.76           C  
ATOM   3481  CG2 ILE B  19      61.962  69.914   8.410  1.00 18.37           C  
ATOM   3482  CD1 ILE B  19      62.626  66.932   9.180  1.00 25.19           C  
ATOM   3483  N   ILE B  20      60.993  70.502   5.451  1.00 19.93           N  
ATOM   3484  CA  ILE B  20      59.697  70.574   4.776  1.00 21.00           C  
ATOM   3485  C   ILE B  20      59.904  70.247   3.293  1.00 21.65           C  
ATOM   3486  O   ILE B  20      59.191  69.416   2.726  1.00 22.47           O  
ATOM   3487  CB  ILE B  20      59.058  71.983   4.880  1.00 19.43           C  
ATOM   3488  CG1 ILE B  20      58.468  72.194   6.277  1.00 19.82           C  
ATOM   3489  CG2 ILE B  20      57.973  72.149   3.815  1.00 20.85           C  
ATOM   3490  CD1 ILE B  20      57.246  71.353   6.582  1.00 25.19           C  
ATOM   3491  N   ASP B  21      60.878  70.905   2.668  1.00 22.18           N  
ATOM   3492  CA  ASP B  21      61.165  70.656   1.259  1.00 23.62           C  
ATOM   3493  C   ASP B  21      61.495  69.180   1.051  1.00 24.43           C  
ATOM   3494  O   ASP B  21      61.006  68.548   0.115  1.00 25.31           O  
ATOM   3495  CB  ASP B  21      62.348  71.498   0.785  1.00 22.17           C  
ATOM   3496  CG  ASP B  21      62.834  71.088  -0.602  1.00 24.71           C  
ATOM   3497  OD1 ASP B  21      62.103  71.318  -1.588  1.00 23.12           O  
ATOM   3498  OD2 ASP B  21      63.946  70.524  -0.705  1.00 24.06           O1-
ATOM   3499  N   MET B  22      62.333  68.639   1.929  1.00 24.07           N  
ATOM   3500  CA  MET B  22      62.725  67.241   1.838  1.00 25.08           C  
ATOM   3501  C   MET B  22      61.512  66.326   1.926  1.00 24.95           C  
ATOM   3502  O   MET B  22      61.267  65.521   1.031  1.00 26.56           O  
ATOM   3503  CB  MET B  22      63.709  66.885   2.956  1.00 26.48           C  
ATOM   3504  CG  MET B  22      64.228  65.455   2.872  1.00 26.06           C  
ATOM   3505  SD  MET B  22      65.321  65.017   4.226  1.00 27.18           S  
ATOM   3506  CE  MET B  22      64.146  64.434   5.420  1.00 25.91           C  
ATOM   3507  N   LEU B  23      60.751  66.454   3.007  1.00 24.71           N  
ATOM   3508  CA  LEU B  23      59.572  65.621   3.206  1.00 24.15           C  
ATOM   3509  C   LEU B  23      58.449  65.878   2.205  1.00 24.78           C  
ATOM   3510  O   LEU B  23      57.597  65.012   1.996  1.00 23.59           O  
ATOM   3511  CB  LEU B  23      59.041  65.794   4.633  1.00 25.67           C  
ATOM   3512  CG  LEU B  23      59.974  65.290   5.740  1.00 25.42           C  
ATOM   3513  CD1 LEU B  23      59.341  65.515   7.103  1.00 26.90           C  
ATOM   3514  CD2 LEU B  23      60.260  63.812   5.525  1.00 25.80           C  
ATOM   3515  N   SER B  24      58.445  67.054   1.582  1.00 25.83           N  
ATOM   3516  CA  SER B  24      57.399  67.383   0.611  1.00 28.46           C  
ATOM   3517  C   SER B  24      57.471  66.522  -0.647  1.00 30.96           C  
ATOM   3518  O   SER B  24      56.566  66.548  -1.479  1.00 30.78           O  
ATOM   3519  CB  SER B  24      57.463  68.862   0.225  1.00 27.20           C  
ATOM   3520  OG  SER B  24      56.895  69.677   1.238  1.00 26.98           O  
ATOM   3521  N   GLU B  25      58.549  65.760  -0.784  1.00 32.67           N  
ATOM   3522  CA  GLU B  25      58.698  64.891  -1.941  1.00 35.11           C  
ATOM   3523  C   GLU B  25      57.638  63.799  -1.872  1.00 34.83           C  
ATOM   3524  O   GLU B  25      57.169  63.310  -2.900  1.00 35.16           O  
ATOM   3525  CB  GLU B  25      60.093  64.257  -1.963  1.00 35.95           C  
ATOM   3526  CG  GLU B  25      60.360  63.397  -3.194  1.00 39.21           C  
ATOM   3527  CD  GLU B  25      61.760  62.813  -3.213  1.00 41.55           C  
ATOM   3528  OE1 GLU B  25      62.736  63.590  -3.155  1.00 44.47           O  
ATOM   3529  OE2 GLU B  25      61.887  61.571  -3.292  1.00 44.22           O1-
ATOM   3530  N   TYR B  26      57.251  63.434  -0.652  1.00 35.40           N  
ATOM   3531  CA  TYR B  26      56.258  62.388  -0.455  1.00 36.42           C  
ATOM   3532  C   TYR B  26      54.961  62.855   0.194  1.00 35.53           C  
ATOM   3533  O   TYR B  26      54.189  62.042   0.696  1.00 36.54           O  
ATOM   3534  CB  TYR B  26      56.863  61.247   0.368  1.00 38.52           C  
ATOM   3535  CG  TYR B  26      58.088  60.638  -0.274  1.00 41.44           C  
ATOM   3536  CD1 TYR B  26      59.360  61.149  -0.023  1.00 42.98           C  
ATOM   3537  CD2 TYR B  26      57.970  59.571  -1.163  1.00 43.22           C  
ATOM   3538  CE1 TYR B  26      60.490  60.610  -0.645  1.00 44.70           C  
ATOM   3539  CE2 TYR B  26      59.091  59.025  -1.791  1.00 44.68           C  
ATOM   3540  CZ  TYR B  26      60.345  59.548  -1.527  1.00 45.18           C  
ATOM   3541  OH  TYR B  26      61.450  59.009  -2.148  1.00 47.96           O  
ATOM   3542  N   SER B  27      54.717  64.161   0.179  1.00 34.08           N  
ATOM   3543  CA  SER B  27      53.496  64.707   0.762  1.00 33.37           C  
ATOM   3544  C   SER B  27      52.596  65.270  -0.333  1.00 31.90           C  
ATOM   3545  O   SER B  27      53.070  65.644  -1.406  1.00 32.00           O  
ATOM   3546  CB  SER B  27      53.833  65.813   1.769  1.00 34.65           C  
ATOM   3547  OG  SER B  27      54.651  65.315   2.818  1.00 37.38           O  
ATOM   3548  N   ASP B  28      51.297  65.320  -0.055  1.00 28.72           N  
ATOM   3549  CA  ASP B  28      50.329  65.848  -1.009  1.00 28.14           C  
ATOM   3550  C   ASP B  28      50.085  67.329  -0.723  1.00 27.53           C  
ATOM   3551  O   ASP B  28      50.042  68.155  -1.638  1.00 27.16           O  
ATOM   3552  CB  ASP B  28      49.000  65.092  -0.898  1.00 27.51           C  
ATOM   3553  CG  ASP B  28      49.116  63.629  -1.302  1.00 28.38           C  
ATOM   3554  OD1 ASP B  28      49.446  63.358  -2.477  1.00 27.50           O  
ATOM   3555  OD2 ASP B  28      48.872  62.753  -0.445  1.00 29.48           O1-
ATOM   3556  N   ILE B  29      49.928  67.655   0.557  1.00 26.67           N  
ATOM   3557  CA  ILE B  29      49.660  69.028   0.973  1.00 26.85           C  
ATOM   3558  C   ILE B  29      50.652  69.521   2.028  1.00 25.41           C  
ATOM   3559  O   ILE B  29      51.009  68.787   2.946  1.00 24.85           O  
ATOM   3560  CB  ILE B  29      48.244  69.152   1.593  1.00 27.40           C  
ATOM   3561  CG1 ILE B  29      47.224  68.349   0.780  1.00 27.09           C  
ATOM   3562  CG2 ILE B  29      47.828  70.608   1.671  1.00 26.49           C  
ATOM   3563  CD1 ILE B  29      47.115  68.741  -0.652  1.00 25.19           C  
ATOM   3564  N   THR B  30      51.084  70.770   1.890  1.00 24.79           N  
ATOM   3565  CA  THR B  30      51.998  71.382   2.853  1.00 23.63           C  
ATOM   3566  C   THR B  30      51.310  72.659   3.336  1.00 22.43           C  
ATOM   3567  O   THR B  30      50.938  73.512   2.529  1.00 21.11           O  
ATOM   3568  CB  THR B  30      53.356  71.730   2.212  1.00 23.23           C  
ATOM   3569  CG2 THR B  30      54.327  72.233   3.275  1.00 23.20           C  
ATOM   3570  OG1 THR B  30      53.908  70.557   1.599  1.00 24.59           O  
ATOM   3571  N   CYS B  31      51.143  72.797   4.648  1.00 22.66           N  
ATOM   3572  CA  CYS B  31      50.443  73.959   5.188  1.00 21.82           C  
ATOM   3573  C   CYS B  31      51.193  74.828   6.188  1.00 21.10           C  
ATOM   3574  O   CYS B  31      51.968  74.334   6.999  1.00 19.77           O  
ATOM   3575  CB  CYS B  31      49.149  73.514   5.877  1.00 22.48           C  
ATOM   3576  SG  CYS B  31      48.325  72.069   5.173  1.00 24.78           S  
ATOM   3577  N   ARG B  32      50.931  76.131   6.113  1.00 20.63           N  
ATOM   3578  CA  ARG B  32      51.473  77.110   7.052  1.00 18.89           C  
ATOM   3579  C   ARG B  32      50.227  77.386   7.898  1.00 20.25           C  
ATOM   3580  O   ARG B  32      49.112  77.367   7.371  1.00 20.70           O  
ATOM   3581  CB  ARG B  32      51.920  78.386   6.331  1.00 16.53           C  
ATOM   3582  CG  ARG B  32      53.392  78.399   5.906  1.00 16.36           C  
ATOM   3583  CD  ARG B  32      54.304  78.479   7.119  1.00 15.78           C  
ATOM   3584  NE  ARG B  32      54.070  79.692   7.898  1.00 18.36           N  
ATOM   3585  CZ  ARG B  32      54.538  80.896   7.576  1.00 16.45           C  
ATOM   3586  NH1 ARG B  32      55.277  81.056   6.485  1.00 16.94           N1+
ATOM   3587  NH2 ARG B  32      54.265  81.943   8.346  1.00 17.35           N  
ATOM   3588  N   PHE B  33      50.395  77.637   9.190  1.00 19.53           N  
ATOM   3589  CA  PHE B  33      49.228  77.861  10.042  1.00 19.35           C  
ATOM   3590  C   PHE B  33      49.356  79.011  11.034  1.00 18.59           C  
ATOM   3591  O   PHE B  33      48.366  79.397  11.660  1.00 20.23           O  
ATOM   3592  CB  PHE B  33      48.914  76.575  10.809  1.00 17.94           C  
ATOM   3593  CG  PHE B  33      49.989  76.183  11.791  1.00 19.52           C  
ATOM   3594  CD1 PHE B  33      49.963  76.655  13.098  1.00 18.53           C  
ATOM   3595  CD2 PHE B  33      51.056  75.383  11.390  1.00 19.86           C  
ATOM   3596  CE1 PHE B  33      50.988  76.338  13.995  1.00 20.47           C  
ATOM   3597  CE2 PHE B  33      52.084  75.059  12.277  1.00 18.35           C  
ATOM   3598  CZ  PHE B  33      52.049  75.538  13.581  1.00 19.20           C  
ATOM   3599  N   ASN B  34      50.557  79.560  11.190  1.00 17.37           N  
ATOM   3600  CA  ASN B  34      50.746  80.655  12.141  1.00 16.93           C  
ATOM   3601  C   ASN B  34      51.703  81.728  11.636  1.00 17.10           C  
ATOM   3602  O   ASN B  34      52.398  81.538  10.637  1.00 18.26           O  
ATOM   3603  CB  ASN B  34      51.283  80.111  13.472  1.00 14.23           C  
ATOM   3604  CG  ASN B  34      52.777  79.778  13.414  1.00 17.15           C  
ATOM   3605  ND2 ASN B  34      53.583  80.571  14.096  1.00 15.02           N  
ATOM   3606  OD1 ASN B  34      53.184  78.820  12.746  1.00 16.71           O  
ATOM   3607  N   GLY B  35      51.741  82.851  12.346  1.00 16.54           N  
ATOM   3608  CA  GLY B  35      52.619  83.939  11.974  1.00 16.14           C  
ATOM   3609  C   GLY B  35      52.384  84.427  10.560  1.00 15.87           C  
ATOM   3610  O   GLY B  35      51.299  84.265  10.012  1.00 16.11           O  
ATOM   3611  N   GLY B  36      53.413  85.019   9.968  1.00 15.05           N  
ATOM   3612  CA  GLY B  36      53.290  85.527   8.618  1.00 14.15           C  
ATOM   3613  C   GLY B  36      54.655  85.626   7.978  1.00 15.98           C  
ATOM   3614  O   GLY B  36      55.457  84.696   8.081  1.00 17.86           O  
ATOM   3615  N   ALA B  37      54.940  86.765   7.352  1.00 16.07           N  
ATOM   3616  CA  ALA B  37      56.215  86.949   6.673  1.00 15.64           C  
ATOM   3617  C   ALA B  37      57.397  87.254   7.585  1.00 15.11           C  
ATOM   3618  O   ALA B  37      58.483  87.587   7.100  1.00 17.64           O  
ATOM   3619  CB  ALA B  37      56.083  88.015   5.589  1.00 17.03           C  
ATOM   3620  N   ASN B  38      57.203  87.160   8.899  1.00 14.63           N  
ATOM   3621  CA  ASN B  38      58.331  87.361   9.801  1.00 15.97           C  
ATOM   3622  C   ASN B  38      59.176  86.102   9.631  1.00 16.05           C  
ATOM   3623  O   ASN B  38      60.404  86.120   9.763  1.00 16.39           O  
ATOM   3624  CB  ASN B  38      57.895  87.548  11.277  1.00 15.54           C  
ATOM   3625  CG  ASN B  38      56.794  86.582  11.729  1.00 16.36           C  
ATOM   3626  ND2 ASN B  38      56.218  85.837  10.800  1.00 13.45           N  
ATOM   3627  OD1 ASN B  38      56.463  86.529  12.925  1.00 18.30           O  
ATOM   3628  N   ALA B  39      58.494  85.010   9.298  1.00 16.12           N  
ATOM   3629  CA  ALA B  39      59.148  83.730   9.068  1.00 17.01           C  
ATOM   3630  C   ALA B  39      60.014  83.812   7.812  1.00 17.13           C  
ATOM   3631  O   ALA B  39      59.665  84.493   6.845  1.00 16.21           O  
ATOM   3632  CB  ALA B  39      58.095  82.635   8.898  1.00 18.86           C  
ATOM   3633  N   GLY B  40      61.143  83.116   7.838  1.00 15.84           N  
ATOM   3634  CA  GLY B  40      62.043  83.090   6.697  1.00 17.09           C  
ATOM   3635  C   GLY B  40      62.528  81.658   6.587  1.00 16.60           C  
ATOM   3636  O   GLY B  40      63.408  81.246   7.336  1.00 16.96           O  
ATOM   3637  N   HIS B  41      61.959  80.889   5.670  1.00 18.23           N  
ATOM   3638  CA  HIS B  41      62.345  79.489   5.534  1.00 17.81           C  
ATOM   3639  C   HIS B  41      63.148  79.205   4.270  1.00 19.42           C  
ATOM   3640  O   HIS B  41      62.647  79.305   3.149  1.00 19.06           O  
ATOM   3641  CB  HIS B  41      61.094  78.618   5.621  1.00 19.60           C  
ATOM   3642  CG  HIS B  41      60.368  78.748   6.924  1.00 18.37           C  
ATOM   3643  CD2 HIS B  41      60.679  79.430   8.055  1.00 17.17           C  
ATOM   3644  ND1 HIS B  41      59.166  78.125   7.174  1.00 18.52           N  
ATOM   3645  CE1 HIS B  41      58.765  78.415   8.401  1.00 18.02           C  
ATOM   3646  NE2 HIS B  41      59.665  79.206   8.957  1.00 18.70           N  
ATOM   3647  N   THR B  42      64.408  78.837   4.477  1.00 20.13           N  
ATOM   3648  CA  THR B  42      65.351  78.578   3.396  1.00 20.14           C  
ATOM   3649  C   THR B  42      65.399  77.150   2.866  1.00 20.70           C  
ATOM   3650  O   THR B  42      65.543  76.191   3.627  1.00 19.75           O  
ATOM   3651  CB  THR B  42      66.780  78.960   3.837  1.00 20.63           C  
ATOM   3652  CG2 THR B  42      67.755  78.918   2.657  1.00 19.89           C  
ATOM   3653  OG1 THR B  42      66.762  80.280   4.391  1.00 20.94           O  
ATOM   3654  N   ILE B  43      65.280  77.031   1.546  1.00 21.70           N  
ATOM   3655  CA  ILE B  43      65.360  75.747   0.857  1.00 22.43           C  
ATOM   3656  C   ILE B  43      66.637  75.820   0.017  1.00 22.21           C  
ATOM   3657  O   ILE B  43      66.967  76.879  -0.518  1.00 18.83           O  
ATOM   3658  CB  ILE B  43      64.176  75.532  -0.112  1.00 23.04           C  
ATOM   3659  CG1 ILE B  43      62.853  75.543   0.650  1.00 23.08           C  
ATOM   3660  CG2 ILE B  43      64.352  74.213  -0.857  1.00 23.86           C  
ATOM   3661  CD1 ILE B  43      61.628  75.406  -0.251  1.00 25.19           C  
ATOM   3662  N   SER B  44      67.358  74.712  -0.092  1.00 24.01           N  
ATOM   3663  CA  SER B  44      68.569  74.699  -0.898  1.00 25.56           C  
ATOM   3664  C   SER B  44      68.676  73.392  -1.667  1.00 27.54           C  
ATOM   3665  O   SER B  44      68.626  72.307  -1.086  1.00 27.47           O  
ATOM   3666  CB  SER B  44      69.814  74.891  -0.024  1.00 25.92           C  
ATOM   3667  OG  SER B  44      70.977  75.041  -0.829  1.00 24.34           O  
ATOM   3668  N   VAL B  45      68.801  73.505  -2.984  1.00 28.79           N  
ATOM   3669  CA  VAL B  45      68.929  72.338  -3.843  1.00 31.00           C  
ATOM   3670  C   VAL B  45      70.142  72.580  -4.728  1.00 32.15           C  
ATOM   3671  O   VAL B  45      70.198  73.567  -5.457  1.00 31.41           O  
ATOM   3672  CB  VAL B  45      67.675  72.141  -4.725  1.00 31.32           C  
ATOM   3673  CG1 VAL B  45      67.796  70.844  -5.521  1.00 32.04           C  
ATOM   3674  CG2 VAL B  45      66.425  72.110  -3.853  1.00 29.56           C  
ATOM   3675  N   ASN B  46      71.118  71.682  -4.653  1.00 34.32           N  
ATOM   3676  CA  ASN B  46      72.343  71.822  -5.429  1.00 36.85           C  
ATOM   3677  C   ASN B  46      72.935  73.208  -5.199  1.00 37.20           C  
ATOM   3678  O   ASN B  46      73.440  73.849  -6.121  1.00 37.15           O  
ATOM   3679  CB  ASN B  46      72.074  71.605  -6.920  1.00 39.28           C  
ATOM   3680  CG  ASN B  46      73.349  71.615  -7.746  1.00 42.16           C  
ATOM   3681  ND2 ASN B  46      73.341  72.360  -8.848  1.00 43.71           N  
ATOM   3682  OD1 ASN B  46      74.330  70.954  -7.397  1.00 45.04           O  
ATOM   3683  N   ASP B  47      72.849  73.667  -3.955  1.00 37.78           N  
ATOM   3684  CA  ASP B  47      73.383  74.961  -3.549  1.00 38.51           C  
ATOM   3685  C   ASP B  47      72.614  76.189  -4.025  1.00 37.90           C  
ATOM   3686  O   ASP B  47      73.019  77.317  -3.748  1.00 37.74           O  
ATOM   3687  CB  ASP B  47      74.851  75.070  -3.968  1.00 41.83           C  
ATOM   3688  CG  ASP B  47      75.723  74.036  -3.286  1.00 44.06           C  
ATOM   3689  OD1 ASP B  47      75.822  74.068  -2.041  1.00 46.15           O  
ATOM   3690  OD2 ASP B  47      76.306  73.187  -3.994  1.00 46.18           O1-
ATOM   3691  N   LYS B  48      71.518  75.986  -4.748  1.00 37.69           N  
ATOM   3692  CA  LYS B  48      70.718  77.125  -5.186  1.00 38.23           C  
ATOM   3693  C   LYS B  48      69.674  77.327  -4.087  1.00 36.19           C  
ATOM   3694  O   LYS B  48      68.811  76.479  -3.870  1.00 34.33           O  
ATOM   3695  CB  LYS B  48      70.049  76.853  -6.545  1.00 40.52           C  
ATOM   3696  CG  LYS B  48      68.995  75.759  -6.552  1.00 45.08           C  
ATOM   3697  CD  LYS B  48      68.409  75.559  -7.942  1.00 47.71           C  
ATOM   3698  CE  LYS B  48      67.354  74.458  -7.956  1.00 49.20           C  
ATOM   3699  NZ  LYS B  48      67.928  73.128  -7.611  1.00 51.49           N1+
ATOM   3700  N   LYS B  49      69.774  78.443  -3.377  1.00 35.84           N  
ATOM   3701  CA  LYS B  49      68.855  78.717  -2.285  1.00 34.87           C  
ATOM   3702  C   LYS B  49      67.585  79.471  -2.652  1.00 33.63           C  
ATOM   3703  O   LYS B  49      67.583  80.338  -3.524  1.00 33.27           O  
ATOM   3704  CB  LYS B  49      69.582  79.463  -1.160  1.00 35.77           C  
ATOM   3705  CG  LYS B  49      70.567  78.596  -0.386  1.00 37.01           C  
ATOM   3706  CD  LYS B  49      70.917  79.214   0.959  1.00 38.41           C  
ATOM   3707  CE  LYS B  49      71.655  78.221   1.848  1.00 37.15           C  
ATOM   3708  NZ  LYS B  49      71.842  78.734   3.232  1.00 35.54           N1+
ATOM   3709  N   TYR B  50      66.504  79.110  -1.969  1.00 33.12           N  
ATOM   3710  CA  TYR B  50      65.202  79.735  -2.153  1.00 32.44           C  
ATOM   3711  C   TYR B  50      64.669  80.046  -0.761  1.00 30.99           C  
ATOM   3712  O   TYR B  50      64.706  79.195   0.127  1.00 30.62           O  
ATOM   3713  CB  TYR B  50      64.215  78.789  -2.841  1.00 35.29           C  
ATOM   3714  CG  TYR B  50      64.638  78.282  -4.197  1.00 37.01           C  
ATOM   3715  CD1 TYR B  50      65.556  77.239  -4.318  1.00 39.32           C  
ATOM   3716  CD2 TYR B  50      64.092  78.819  -5.361  1.00 39.32           C  
ATOM   3717  CE1 TYR B  50      65.914  76.738  -5.569  1.00 40.64           C  
ATOM   3718  CE2 TYR B  50      64.444  78.327  -6.616  1.00 40.94           C  
ATOM   3719  CZ  TYR B  50      65.353  77.288  -6.711  1.00 40.98           C  
ATOM   3720  OH  TYR B  50      65.692  76.794  -7.947  1.00 44.64           O  
ATOM   3721  N   ALA B  51      64.169  81.257  -0.568  1.00 28.33           N  
ATOM   3722  CA  ALA B  51      63.639  81.630   0.732  1.00 27.25           C  
ATOM   3723  C   ALA B  51      62.162  81.994   0.645  1.00 25.09           C  
ATOM   3724  O   ALA B  51      61.778  82.871  -0.132  1.00 24.05           O  
ATOM   3725  CB  ALA B  51      64.432  82.794   1.295  1.00 26.87           C  
ATOM   3726  N   LEU B  52      61.344  81.306   1.439  1.00 23.77           N  
ATOM   3727  CA  LEU B  52      59.903  81.554   1.489  1.00 22.19           C  
ATOM   3728  C   LEU B  52      59.526  82.204   2.821  1.00 20.63           C  
ATOM   3729  O   LEU B  52      60.122  81.899   3.858  1.00 19.55           O  
ATOM   3730  CB  LEU B  52      59.119  80.243   1.332  1.00 23.29           C  
ATOM   3731  CG  LEU B  52      59.015  79.590  -0.052  1.00 25.44           C  
ATOM   3732  CD1 LEU B  52      58.443  80.604  -1.039  1.00 24.01           C  
ATOM   3733  CD2 LEU B  52      60.383  79.094  -0.513  1.00 26.70           C  
ATOM   3734  N   HIS B  53      58.529  83.085   2.788  1.00 18.17           N  
ATOM   3735  CA  HIS B  53      58.068  83.787   3.986  1.00 18.38           C  
ATOM   3736  C   HIS B  53      56.588  83.547   4.271  1.00 18.54           C  
ATOM   3737  O   HIS B  53      56.150  83.607   5.428  1.00 18.74           O  
ATOM   3738  CB  HIS B  53      58.314  85.288   3.829  1.00 17.00           C  
ATOM   3739  CG  HIS B  53      59.747  85.632   3.576  1.00 16.87           C  
ATOM   3740  CD2 HIS B  53      60.408  85.906   2.427  1.00 16.84           C  
ATOM   3741  ND1 HIS B  53      60.693  85.651   4.577  1.00 17.61           N  
ATOM   3742  CE1 HIS B  53      61.877  85.920   4.057  1.00 18.30           C  
ATOM   3743  NE2 HIS B  53      61.732  86.078   2.754  1.00 19.13           N  
ATOM   3744  N   LEU B  54      55.818  83.276   3.219  1.00 18.64           N  
ATOM   3745  CA  LEU B  54      54.385  83.043   3.375  1.00 17.05           C  
ATOM   3746  C   LEU B  54      53.916  81.736   2.756  1.00 19.58           C  
ATOM   3747  O   LEU B  54      53.101  81.028   3.347  1.00 18.30           O  
ATOM   3748  CB  LEU B  54      53.601  84.229   2.798  1.00 15.81           C  
ATOM   3749  CG  LEU B  54      53.687  85.469   3.701  1.00 15.75           C  
ATOM   3750  CD1 LEU B  54      53.110  86.691   2.991  1.00 15.87           C  
ATOM   3751  CD2 LEU B  54      52.936  85.194   5.013  1.00 13.75           C  
ATOM   3752  N   LEU B  55      54.419  81.417   1.565  1.00 19.25           N  
ATOM   3753  CA  LEU B  55      54.054  80.167   0.902  1.00 20.22           C  
ATOM   3754  C   LEU B  55      54.799  79.026   1.592  1.00 19.75           C  
ATOM   3755  O   LEU B  55      55.922  79.212   2.056  1.00 20.69           O  
ATOM   3756  CB  LEU B  55      54.471  80.195  -0.569  1.00 19.11           C  
ATOM   3757  CG  LEU B  55      53.766  81.102  -1.577  1.00 19.61           C  
ATOM   3758  CD1 LEU B  55      54.483  80.984  -2.917  1.00 18.77           C  
ATOM   3759  CD2 LEU B  55      52.300  80.698  -1.720  1.00 18.54           C  
ATOM   3760  N   PRO B  56      54.184  77.831   1.669  1.00 20.19           N  
ATOM   3761  CA  PRO B  56      54.851  76.697   2.313  1.00 20.09           C  
ATOM   3762  C   PRO B  56      56.052  76.265   1.469  1.00 20.67           C  
ATOM   3763  O   PRO B  56      56.130  76.573   0.274  1.00 19.53           O  
ATOM   3764  CB  PRO B  56      53.761  75.627   2.356  1.00 19.93           C  
ATOM   3765  CG  PRO B  56      52.487  76.420   2.335  1.00 19.40           C  
ATOM   3766  CD  PRO B  56      52.796  77.483   1.319  1.00 19.38           C  
ATOM   3767  N   CYS B  57      56.969  75.529   2.088  1.00 21.01           N  
ATOM   3768  CA  CYS B  57      58.177  75.085   1.405  1.00 20.81           C  
ATOM   3769  C   CYS B  57      58.051  73.798   0.601  1.00 21.90           C  
ATOM   3770  O   CYS B  57      59.017  73.046   0.467  1.00 20.83           O  
ATOM   3771  CB  CYS B  57      59.316  74.961   2.413  1.00 20.70           C  
ATOM   3772  SG  CYS B  57      59.945  76.558   2.952  1.00 21.04           S  
ATOM   3773  N   GLY B  58      56.859  73.546   0.073  1.00 21.81           N  
ATOM   3774  CA  GLY B  58      56.656  72.366  -0.742  1.00 23.39           C  
ATOM   3775  C   GLY B  58      56.463  72.823  -2.176  1.00 24.49           C  
ATOM   3776  O   GLY B  58      56.221  72.021  -3.075  1.00 24.07           O  
ATOM   3777  N   VAL B  59      56.596  74.130  -2.384  1.00 25.19           N  
ATOM   3778  CA  VAL B  59      56.406  74.744  -3.694  1.00 27.47           C  
ATOM   3779  C   VAL B  59      57.305  74.283  -4.836  1.00 28.08           C  
ATOM   3780  O   VAL B  59      56.972  74.505  -5.997  1.00 29.66           O  
ATOM   3781  CB  VAL B  59      56.531  76.282  -3.610  1.00 28.06           C  
ATOM   3782  CG1 VAL B  59      55.357  76.860  -2.839  1.00 27.44           C  
ATOM   3783  CG2 VAL B  59      57.857  76.658  -2.953  1.00 26.79           C  
ATOM   3784  N   LEU B  60      58.435  73.656  -4.532  1.00 28.59           N  
ATOM   3785  CA  LEU B  60      59.328  73.217  -5.600  1.00 29.35           C  
ATOM   3786  C   LEU B  60      58.824  71.971  -6.336  1.00 30.12           C  
ATOM   3787  O   LEU B  60      59.386  71.580  -7.360  1.00 29.98           O  
ATOM   3788  CB  LEU B  60      60.744  72.981  -5.051  1.00 29.71           C  
ATOM   3789  CG  LEU B  60      61.438  74.238  -4.502  1.00 29.44           C  
ATOM   3790  CD1 LEU B  60      62.843  73.902  -4.034  1.00 30.11           C  
ATOM   3791  CD2 LEU B  60      61.485  75.312  -5.584  1.00 30.80           C  
ATOM   3792  N   TYR B  61      57.760  71.358  -5.825  1.00 30.20           N  
ATOM   3793  CA  TYR B  61      57.194  70.171  -6.461  1.00 31.07           C  
ATOM   3794  C   TYR B  61      55.938  70.531  -7.255  1.00 32.93           C  
ATOM   3795  O   TYR B  61      54.941  70.983  -6.688  1.00 32.34           O  
ATOM   3796  CB  TYR B  61      56.865  69.111  -5.410  1.00 29.93           C  
ATOM   3797  CG  TYR B  61      58.064  68.673  -4.599  1.00 31.03           C  
ATOM   3798  CD1 TYR B  61      58.557  69.464  -3.559  1.00 29.47           C  
ATOM   3799  CD2 TYR B  61      58.711  67.470  -4.876  1.00 30.90           C  
ATOM   3800  CE1 TYR B  61      59.661  69.065  -2.813  1.00 29.08           C  
ATOM   3801  CE2 TYR B  61      59.818  67.062  -4.139  1.00 30.63           C  
ATOM   3802  CZ  TYR B  61      60.287  67.862  -3.107  1.00 31.15           C  
ATOM   3803  OH  TYR B  61      61.372  67.452  -2.365  1.00 29.43           O  
ATOM   3804  N   ASP B  62      55.995  70.322  -8.568  1.00 33.24           N  
ATOM   3805  CA  ASP B  62      54.886  70.646  -9.464  1.00 35.47           C  
ATOM   3806  C   ASP B  62      53.528  70.092  -9.058  1.00 33.89           C  
ATOM   3807  O   ASP B  62      52.498  70.587  -9.511  1.00 33.62           O  
ATOM   3808  CB  ASP B  62      55.195  70.169 -10.890  1.00 38.98           C  
ATOM   3809  CG  ASP B  62      56.364  70.903 -11.514  1.00 42.56           C  
ATOM   3810  OD1 ASP B  62      56.847  71.888 -10.915  1.00 43.40           O  
ATOM   3811  OD2 ASP B  62      56.797  70.496 -12.614  1.00 45.77           O1-
ATOM   3812  N   ASN B  63      53.523  69.071  -8.212  1.00 34.85           N  
ATOM   3813  CA  ASN B  63      52.275  68.446  -7.790  1.00 34.99           C  
ATOM   3814  C   ASN B  63      51.824  68.828  -6.386  1.00 32.94           C  
ATOM   3815  O   ASN B  63      50.675  68.590  -6.011  1.00 33.37           O  
ATOM   3816  CB  ASN B  63      52.412  66.926  -7.885  1.00 37.97           C  
ATOM   3817  CG  ASN B  63      52.914  66.477  -9.242  1.00 41.77           C  
ATOM   3818  ND2 ASN B  63      54.005  65.718  -9.254  1.00 44.00           N  
ATOM   3819  OD1 ASN B  63      52.328  66.812 -10.271  1.00 43.47           O  
ATOM   3820  N   ASN B  64      52.724  69.424  -5.613  1.00 30.09           N  
ATOM   3821  CA  ASN B  64      52.400  69.813  -4.249  1.00 27.99           C  
ATOM   3822  C   ASN B  64      51.343  70.919  -4.154  1.00 25.31           C  
ATOM   3823  O   ASN B  64      51.317  71.847  -4.961  1.00 23.01           O  
ATOM   3824  CB  ASN B  64      53.676  70.244  -3.522  1.00 28.30           C  
ATOM   3825  CG  ASN B  64      53.417  70.663  -2.091  1.00 29.59           C  
ATOM   3826  ND2 ASN B  64      53.608  69.734  -1.160  1.00 28.86           N  
ATOM   3827  OD1 ASN B  64      53.036  71.804  -1.825  1.00 30.38           O  
ATOM   3828  N   ILE B  65      50.473  70.797  -3.156  1.00 25.45           N  
ATOM   3829  CA  ILE B  65      49.409  71.770  -2.902  1.00 25.58           C  
ATOM   3830  C   ILE B  65      49.797  72.614  -1.688  1.00 25.25           C  
ATOM   3831  O   ILE B  65      50.115  72.074  -0.621  1.00 24.47           O  
ATOM   3832  CB  ILE B  65      48.071  71.077  -2.555  1.00 26.88           C  
ATOM   3833  CG1 ILE B  65      47.551  70.262  -3.746  1.00 27.93           C  
ATOM   3834  CG2 ILE B  65      47.059  72.116  -2.096  1.00 23.00           C  
ATOM   3835  CD1 ILE B  65      46.787  71.055  -4.787  1.00 25.19           C  
ATOM   3836  N   SER B  66      49.756  73.932  -1.847  1.00 24.45           N  
ATOM   3837  CA  SER B  66      50.094  74.846  -0.760  1.00 23.87           C  
ATOM   3838  C   SER B  66      48.842  75.361  -0.056  1.00 22.93           C  
ATOM   3839  O   SER B  66      47.874  75.767  -0.699  1.00 22.35           O  
ATOM   3840  CB  SER B  66      50.908  76.027  -1.291  1.00 24.76           C  
ATOM   3841  OG  SER B  66      52.196  75.602  -1.692  1.00 24.92           O  
ATOM   3842  N   VAL B  67      48.874  75.339   1.272  1.00 22.87           N  
ATOM   3843  CA  VAL B  67      47.748  75.790   2.079  1.00 22.27           C  
ATOM   3844  C   VAL B  67      48.168  76.799   3.142  1.00 20.23           C  
ATOM   3845  O   VAL B  67      49.123  76.565   3.885  1.00 21.14           O  
ATOM   3846  CB  VAL B  67      47.077  74.600   2.806  1.00 22.94           C  
ATOM   3847  CG1 VAL B  67      45.970  75.107   3.731  1.00 24.30           C  
ATOM   3848  CG2 VAL B  67      46.522  73.611   1.788  1.00 23.93           C  
ATOM   3849  N   LEU B  68      47.464  77.926   3.195  1.00 17.16           N  
ATOM   3850  CA  LEU B  68      47.726  78.936   4.210  1.00 16.91           C  
ATOM   3851  C   LEU B  68      46.514  78.916   5.134  1.00 16.96           C  
ATOM   3852  O   LEU B  68      45.402  79.256   4.731  1.00 16.11           O  
ATOM   3853  CB  LEU B  68      47.927  80.326   3.586  1.00 15.91           C  
ATOM   3854  CG  LEU B  68      49.361  80.563   3.082  1.00 17.20           C  
ATOM   3855  CD1 LEU B  68      49.575  79.761   1.808  1.00 17.06           C  
ATOM   3856  CD2 LEU B  68      49.615  82.055   2.829  1.00 15.64           C  
ATOM   3857  N   GLY B  69      46.742  78.493   6.373  1.00 17.44           N  
ATOM   3858  CA  GLY B  69      45.669  78.389   7.344  1.00 17.27           C  
ATOM   3859  C   GLY B  69      45.076  79.674   7.881  1.00 17.11           C  
ATOM   3860  O   GLY B  69      45.614  80.767   7.688  1.00 16.01           O  
ATOM   3861  N   ASN B  70      43.958  79.522   8.588  1.00 16.58           N  
ATOM   3862  CA  ASN B  70      43.245  80.650   9.172  1.00 16.50           C  
ATOM   3863  C   ASN B  70      44.037  81.411  10.236  1.00 16.58           C  
ATOM   3864  O   ASN B  70      43.804  82.599  10.455  1.00 16.29           O  
ATOM   3865  CB  ASN B  70      41.923  80.170   9.783  1.00 16.88           C  
ATOM   3866  CG  ASN B  70      42.122  79.091  10.838  1.00 18.24           C  
ATOM   3867  ND2 ASN B  70      42.371  79.511  12.079  1.00 15.12           N  
ATOM   3868  OD1 ASN B  70      42.064  77.894  10.541  1.00 17.64           O  
ATOM   3869  N   GLY B  71      44.976  80.732  10.888  1.00 17.38           N  
ATOM   3870  CA  GLY B  71      45.752  81.367  11.940  1.00 17.10           C  
ATOM   3871  C   GLY B  71      46.859  82.323  11.529  1.00 16.31           C  
ATOM   3872  O   GLY B  71      47.577  82.837  12.388  1.00 14.41           O  
ATOM   3873  N   MET B  72      46.993  82.587  10.235  1.00 14.73           N  
ATOM   3874  CA  MET B  72      48.051  83.470   9.755  1.00 16.21           C  
ATOM   3875  C   MET B  72      47.654  84.940   9.613  1.00 16.56           C  
ATOM   3876  O   MET B  72      46.473  85.281   9.532  1.00 18.25           O  
ATOM   3877  CB  MET B  72      48.552  82.991   8.383  1.00 14.75           C  
ATOM   3878  CG  MET B  72      49.065  81.554   8.331  1.00 16.28           C  
ATOM   3879  SD  MET B  72      49.564  81.078   6.646  1.00 16.81           S  
ATOM   3880  CE  MET B  72      51.177  81.945   6.507  1.00 14.10           C  
ATOM   3881  N   VAL B  73      48.669  85.800   9.582  1.00 16.00           N  
ATOM   3882  CA  VAL B  73      48.490  87.230   9.349  1.00 15.70           C  
ATOM   3883  C   VAL B  73      49.291  87.384   8.059  1.00 15.68           C  
ATOM   3884  O   VAL B  73      50.524  87.345   8.058  1.00 14.53           O  
ATOM   3885  CB  VAL B  73      49.068  88.093  10.495  1.00 16.49           C  
ATOM   3886  CG1 VAL B  73      48.072  88.132  11.639  1.00 17.81           C  
ATOM   3887  CG2 VAL B  73      50.391  87.529  10.981  1.00 16.93           C  
ATOM   3888  N   ILE B  74      48.568  87.536   6.953  1.00 17.17           N  
ATOM   3889  CA  ILE B  74      49.179  87.589   5.632  1.00 16.76           C  
ATOM   3890  C   ILE B  74      49.383  88.939   4.965  1.00 16.98           C  
ATOM   3891  O   ILE B  74      48.419  89.653   4.675  1.00 17.05           O  
ATOM   3892  CB  ILE B  74      48.365  86.704   4.660  1.00 17.48           C  
ATOM   3893  CG1 ILE B  74      48.173  85.312   5.272  1.00 17.43           C  
ATOM   3894  CG2 ILE B  74      49.063  86.610   3.314  1.00 17.51           C  
ATOM   3895  CD1 ILE B  74      47.240  84.413   4.484  1.00 25.19           C  
ATOM   3896  N   HIS B  75      50.647  89.277   4.714  1.00 16.73           N  
ATOM   3897  CA  HIS B  75      50.974  90.512   4.016  1.00 17.71           C  
ATOM   3898  C   HIS B  75      50.748  90.121   2.563  1.00 17.59           C  
ATOM   3899  O   HIS B  75      51.641  89.589   1.902  1.00 16.64           O  
ATOM   3900  CB  HIS B  75      52.441  90.898   4.212  1.00 18.45           C  
ATOM   3901  CG  HIS B  75      52.780  92.254   3.674  1.00 18.33           C  
ATOM   3902  CD2 HIS B  75      52.126  93.437   3.766  1.00 17.08           C  
ATOM   3903  ND1 HIS B  75      53.914  92.500   2.930  1.00 17.39           N  
ATOM   3904  CE1 HIS B  75      53.942  93.775   2.583  1.00 17.96           C  
ATOM   3905  NE2 HIS B  75      52.868  94.366   3.078  1.00 17.19           N  
ATOM   3906  N   VAL B  76      49.538  90.362   2.079  1.00 17.88           N  
ATOM   3907  CA  VAL B  76      49.182  89.992   0.719  1.00 17.91           C  
ATOM   3908  C   VAL B  76      50.173  90.474  -0.330  1.00 18.61           C  
ATOM   3909  O   VAL B  76      50.452  89.760  -1.291  1.00 18.33           O  
ATOM   3910  CB  VAL B  76      47.767  90.476   0.383  1.00 17.28           C  
ATOM   3911  CG1 VAL B  76      47.378  90.032  -1.032  1.00 17.93           C  
ATOM   3912  CG2 VAL B  76      46.792  89.912   1.412  1.00 17.47           C  
ATOM   3913  N   LYS B  77      50.720  91.669  -0.145  1.00 19.39           N  
ATOM   3914  CA  LYS B  77      51.688  92.186  -1.105  1.00 21.66           C  
ATOM   3915  C   LYS B  77      52.851  91.205  -1.257  1.00 21.29           C  
ATOM   3916  O   LYS B  77      53.253  90.872  -2.376  1.00 20.18           O  
ATOM   3917  CB  LYS B  77      52.223  93.552  -0.660  1.00 23.90           C  
ATOM   3918  CG  LYS B  77      53.352  94.054  -1.545  1.00 25.35           C  
ATOM   3919  CD  LYS B  77      53.882  95.403  -1.104  1.00 29.15           C  
ATOM   3920  CE  LYS B  77      55.162  95.737  -1.859  1.00 29.74           C  
ATOM   3921  NZ  LYS B  77      55.742  97.040  -1.433  1.00 32.19           N1+
ATOM   3922  N   SER B  78      53.388  90.743  -0.131  1.00 20.64           N  
ATOM   3923  CA  SER B  78      54.500  89.792  -0.163  1.00 21.90           C  
ATOM   3924  C   SER B  78      54.043  88.459  -0.742  1.00 22.18           C  
ATOM   3925  O   SER B  78      54.774  87.819  -1.501  1.00 21.94           O  
ATOM   3926  CB  SER B  78      55.071  89.575   1.241  1.00 20.26           C  
ATOM   3927  OG  SER B  78      55.643  90.769   1.743  1.00 19.65           O  
ATOM   3928  N   LEU B  79      52.833  88.039  -0.379  1.00 22.11           N  
ATOM   3929  CA  LEU B  79      52.290  86.785  -0.890  1.00 22.01           C  
ATOM   3930  C   LEU B  79      52.277  86.792  -2.421  1.00 22.09           C  
ATOM   3931  O   LEU B  79      52.765  85.855  -3.056  1.00 21.58           O  
ATOM   3932  CB  LEU B  79      50.868  86.561  -0.366  1.00 21.13           C  
ATOM   3933  CG  LEU B  79      50.140  85.331  -0.916  1.00 22.27           C  
ATOM   3934  CD1 LEU B  79      50.937  84.065  -0.615  1.00 19.28           C  
ATOM   3935  CD2 LEU B  79      48.756  85.247  -0.297  1.00 22.40           C  
ATOM   3936  N   MET B  80      51.720  87.849  -3.008  1.00 21.85           N  
ATOM   3937  CA  MET B  80      51.652  87.961  -4.463  1.00 23.35           C  
ATOM   3938  C   MET B  80      53.029  87.834  -5.099  1.00 23.11           C  
ATOM   3939  O   MET B  80      53.187  87.169  -6.122  1.00 21.62           O  
ATOM   3940  CB  MET B  80      51.037  89.299  -4.881  1.00 25.80           C  
ATOM   3941  CG  MET B  80      49.521  89.292  -5.003  1.00 30.91           C  
ATOM   3942  SD  MET B  80      48.846  88.057  -6.161  1.00 32.12           S  
ATOM   3943  CE  MET B  80      50.078  88.027  -7.458  1.00 33.60           C  
ATOM   3944  N   GLU B  81      54.022  88.477  -4.492  1.00 23.02           N  
ATOM   3945  CA  GLU B  81      55.386  88.430  -5.016  1.00 25.33           C  
ATOM   3946  C   GLU B  81      55.930  87.009  -5.037  1.00 24.22           C  
ATOM   3947  O   GLU B  81      56.537  86.588  -6.022  1.00 24.92           O  
ATOM   3948  CB  GLU B  81      56.313  89.312  -4.179  1.00 27.46           C  
ATOM   3949  CG  GLU B  81      55.850  90.749  -4.050  1.00 31.02           C  
ATOM   3950  CD  GLU B  81      56.800  91.587  -3.218  1.00 33.79           C  
ATOM   3951  OE1 GLU B  81      57.417  91.033  -2.279  1.00 35.14           O  
ATOM   3952  OE2 GLU B  81      56.919  92.800  -3.496  1.00 34.92           O1-
ATOM   3953  N   GLU B  82      55.718  86.268  -3.952  1.00 23.45           N  
ATOM   3954  CA  GLU B  82      56.209  84.897  -3.877  1.00 22.90           C  
ATOM   3955  C   GLU B  82      55.472  84.001  -4.860  1.00 22.93           C  
ATOM   3956  O   GLU B  82      56.060  83.088  -5.437  1.00 21.16           O  
ATOM   3957  CB  GLU B  82      56.053  84.333  -2.461  1.00 23.97           C  
ATOM   3958  CG  GLU B  82      56.701  85.178  -1.379  1.00 23.80           C  
ATOM   3959  CD  GLU B  82      56.924  84.416  -0.081  1.00 23.73           C  
ATOM   3960  OE1 GLU B  82      56.125  83.505   0.233  1.00 21.99           O  
ATOM   3961  OE2 GLU B  82      57.895  84.746   0.635  1.00 22.98           O1-
ATOM   3962  N   ILE B  83      54.180  84.254  -5.038  1.00 24.11           N  
ATOM   3963  CA  ILE B  83      53.383  83.459  -5.962  1.00 27.08           C  
ATOM   3964  C   ILE B  83      53.928  83.603  -7.379  1.00 28.04           C  
ATOM   3965  O   ILE B  83      54.152  82.614  -8.076  1.00 27.80           O  
ATOM   3966  CB  ILE B  83      51.899  83.897  -5.952  1.00 26.58           C  
ATOM   3967  CG1 ILE B  83      51.273  83.580  -4.590  1.00 27.26           C  
ATOM   3968  CG2 ILE B  83      51.134  83.178  -7.060  1.00 26.01           C  
ATOM   3969  CD1 ILE B  83      49.822  84.012  -4.462  1.00 25.19           C  
ATOM   3970  N   GLU B  84      54.144  84.844  -7.795  1.00 30.19           N  
ATOM   3971  CA  GLU B  84      54.653  85.124  -9.128  1.00 31.90           C  
ATOM   3972  C   GLU B  84      56.092  84.646  -9.290  1.00 31.88           C  
ATOM   3973  O   GLU B  84      56.511  84.276 -10.389  1.00 31.04           O  
ATOM   3974  CB  GLU B  84      54.539  86.622  -9.410  1.00 34.30           C  
ATOM   3975  CG  GLU B  84      53.120  87.128  -9.194  1.00 37.48           C  
ATOM   3976  CD  GLU B  84      52.955  88.603  -9.477  1.00 39.15           C  
ATOM   3977  OE1 GLU B  84      53.739  89.408  -8.934  1.00 41.57           O  
ATOM   3978  OE2 GLU B  84      52.029  88.956 -10.237  1.00 40.23           O1-
ATOM   3979  N   SER B  85      56.843  84.643  -8.194  1.00 32.82           N  
ATOM   3980  CA  SER B  85      58.226  84.192  -8.236  1.00 33.39           C  
ATOM   3981  C   SER B  85      58.263  82.686  -8.485  1.00 33.34           C  
ATOM   3982  O   SER B  85      59.114  82.195  -9.228  1.00 33.31           O  
ATOM   3983  CB  SER B  85      58.943  84.526  -6.927  1.00 33.85           C  
ATOM   3984  OG  SER B  85      60.320  84.205  -7.019  1.00 35.34           O  
ATOM   3985  N   VAL B  86      57.337  81.953  -7.870  1.00 32.86           N  
ATOM   3986  CA  VAL B  86      57.274  80.507  -8.064  1.00 32.60           C  
ATOM   3987  C   VAL B  86      56.824  80.238  -9.498  1.00 32.77           C  
ATOM   3988  O   VAL B  86      57.395  79.400 -10.197  1.00 31.94           O  
ATOM   3989  CB  VAL B  86      56.279  79.844  -7.082  1.00 33.20           C  
ATOM   3990  CG1 VAL B  86      56.143  78.365  -7.394  1.00 33.30           C  
ATOM   3991  CG2 VAL B  86      56.760  80.035  -5.651  1.00 33.36           C  
ATOM   3992  N   GLY B  87      55.800  80.966  -9.932  1.00 32.35           N  
ATOM   3993  CA  GLY B  87      55.300  80.806 -11.285  1.00 32.45           C  
ATOM   3994  C   GLY B  87      54.613  79.480 -11.543  1.00 33.25           C  
ATOM   3995  O   GLY B  87      54.039  78.874 -10.636  1.00 32.01           O  
ATOM   3996  N   GLY B  88      54.679  79.026 -12.791  1.00 33.26           N  
ATOM   3997  CA  GLY B  88      54.042  77.775 -13.154  1.00 34.15           C  
ATOM   3998  C   GLY B  88      52.547  77.885 -12.942  1.00 33.65           C  
ATOM   3999  O   GLY B  88      51.959  78.944 -13.170  1.00 33.41           O  
ATOM   4000  N   LYS B  89      51.928  76.796 -12.504  1.00 32.60           N  
ATOM   4001  CA  LYS B  89      50.493  76.797 -12.257  1.00 31.86           C  
ATOM   4002  C   LYS B  89      50.236  76.700 -10.758  1.00 29.98           C  
ATOM   4003  O   LYS B  89      49.279  76.061 -10.322  1.00 30.49           O  
ATOM   4004  CB  LYS B  89      49.831  75.627 -12.990  1.00 32.14           C  
ATOM   4005  N   LEU B  90      51.096  77.344  -9.973  1.00 28.14           N  
ATOM   4006  CA  LEU B  90      50.973  77.328  -8.515  1.00 26.67           C  
ATOM   4007  C   LEU B  90      49.572  77.717  -8.040  1.00 26.08           C  
ATOM   4008  O   LEU B  90      49.042  77.121  -7.099  1.00 24.24           O  
ATOM   4009  CB  LEU B  90      52.022  78.259  -7.886  1.00 25.22           C  
ATOM   4010  CG  LEU B  90      52.091  78.401  -6.357  1.00 24.19           C  
ATOM   4011  CD1 LEU B  90      50.964  79.287  -5.865  1.00 24.93           C  
ATOM   4012  CD2 LEU B  90      52.030  77.035  -5.695  1.00 21.88           C  
ATOM   4013  N   LEU B  91      48.968  78.706  -8.690  1.00 27.85           N  
ATOM   4014  CA  LEU B  91      47.630  79.143  -8.293  1.00 30.08           C  
ATOM   4015  C   LEU B  91      46.586  78.028  -8.303  1.00 30.49           C  
ATOM   4016  O   LEU B  91      45.710  77.989  -7.436  1.00 31.85           O  
ATOM   4017  CB  LEU B  91      47.161  80.299  -9.179  1.00 30.55           C  
ATOM   4018  CG  LEU B  91      47.738  81.662  -8.798  1.00 32.83           C  
ATOM   4019  CD1 LEU B  91      47.278  82.721  -9.794  1.00 32.82           C  
ATOM   4020  CD2 LEU B  91      47.293  82.018  -7.387  1.00 30.66           C  
ATOM   4021  N   ASP B  92      46.679  77.120  -9.270  1.00 29.94           N  
ATOM   4022  CA  ASP B  92      45.729  76.014  -9.366  1.00 30.57           C  
ATOM   4023  C   ASP B  92      45.840  75.052  -8.188  1.00 29.68           C  
ATOM   4024  O   ASP B  92      45.013  74.153  -8.031  1.00 30.04           O  
ATOM   4025  CB  ASP B  92      45.943  75.233 -10.665  1.00 33.34           C  
ATOM   4026  CG  ASP B  92      45.671  76.066 -11.897  1.00 35.60           C  
ATOM   4027  OD1 ASP B  92      44.541  76.579 -12.032  1.00 38.14           O  
ATOM   4028  OD2 ASP B  92      46.589  76.205 -12.731  1.00 37.37           O1-
ATOM   4029  N   ARG B  93      46.869  75.230  -7.369  1.00 28.29           N  
ATOM   4030  CA  ARG B  93      47.063  74.364  -6.213  1.00 28.47           C  
ATOM   4031  C   ARG B  93      47.413  75.173  -4.972  1.00 27.10           C  
ATOM   4032  O   ARG B  93      48.177  74.734  -4.107  1.00 25.75           O  
ATOM   4033  CB  ARG B  93      48.140  73.319  -6.517  1.00 29.08           C  
ATOM   4034  CG  ARG B  93      49.278  73.830  -7.354  1.00 32.57           C  
ATOM   4035  CD  ARG B  93      49.883  72.720  -8.211  1.00 34.06           C  
ATOM   4036  NE  ARG B  93      50.927  73.262  -9.073  1.00 36.23           N  
ATOM   4037  CZ  ARG B  93      52.080  73.739  -8.619  1.00 38.00           C  
ATOM   4038  NH1 ARG B  93      52.328  73.724  -7.319  1.00 39.41           N1+
ATOM   4039  NH2 ARG B  93      52.969  74.257  -9.453  1.00 40.18           N  
ATOM   4040  N   LEU B  94      46.826  76.363  -4.903  1.00 26.47           N  
ATOM   4041  CA  LEU B  94      47.022  77.282  -3.792  1.00 24.87           C  
ATOM   4042  C   LEU B  94      45.663  77.430  -3.108  1.00 25.42           C  
ATOM   4043  O   LEU B  94      44.661  77.715  -3.766  1.00 24.64           O  
ATOM   4044  CB  LEU B  94      47.474  78.647  -4.321  1.00 26.16           C  
ATOM   4045  CG  LEU B  94      48.373  79.588  -3.510  1.00 26.36           C  
ATOM   4046  CD1 LEU B  94      47.924  81.015  -3.784  1.00 26.51           C  
ATOM   4047  CD2 LEU B  94      48.321  79.287  -2.027  1.00 26.46           C  
ATOM   4048  N   TYR B  95      45.626  77.225  -1.797  1.00 23.04           N  
ATOM   4049  CA  TYR B  95      44.385  77.357  -1.046  1.00 22.06           C  
ATOM   4050  C   TYR B  95      44.606  78.296   0.128  1.00 20.42           C  
ATOM   4051  O   TYR B  95      45.271  77.944   1.102  1.00 18.37           O  
ATOM   4052  CB  TYR B  95      43.909  75.990  -0.557  1.00 23.81           C  
ATOM   4053  CG  TYR B  95      43.615  75.051  -1.700  1.00 27.05           C  
ATOM   4054  CD1 TYR B  95      44.652  74.460  -2.425  1.00 28.60           C  
ATOM   4055  CD2 TYR B  95      42.304  74.812  -2.110  1.00 29.30           C  
ATOM   4056  CE1 TYR B  95      44.392  73.659  -3.531  1.00 29.24           C  
ATOM   4057  CE2 TYR B  95      42.030  74.014  -3.217  1.00 30.57           C  
ATOM   4058  CZ  TYR B  95      43.080  73.440  -3.922  1.00 31.10           C  
ATOM   4059  OH  TYR B  95      42.816  72.646  -5.011  1.00 29.33           O  
ATOM   4060  N   LEU B  96      44.054  79.500   0.006  1.00 18.97           N  
ATOM   4061  CA  LEU B  96      44.180  80.537   1.023  1.00 18.59           C  
ATOM   4062  C   LEU B  96      42.933  80.592   1.897  1.00 19.07           C  
ATOM   4063  O   LEU B  96      41.822  80.794   1.399  1.00 18.80           O  
ATOM   4064  CB  LEU B  96      44.390  81.893   0.349  1.00 16.95           C  
ATOM   4065  CG  LEU B  96      45.431  81.938  -0.779  1.00 18.53           C  
ATOM   4066  CD1 LEU B  96      45.363  83.292  -1.474  1.00 17.12           C  
ATOM   4067  CD2 LEU B  96      46.837  81.677  -0.224  1.00 16.32           C  
ATOM   4068  N   SER B  97      43.123  80.416   3.201  1.00 19.04           N  
ATOM   4069  CA  SER B  97      42.014  80.444   4.148  1.00 18.67           C  
ATOM   4070  C   SER B  97      41.234  81.748   4.082  1.00 16.77           C  
ATOM   4071  O   SER B  97      41.817  82.829   4.147  1.00 17.35           O  
ATOM   4072  CB  SER B  97      42.531  80.250   5.572  1.00 16.93           C  
ATOM   4073  OG  SER B  97      41.491  80.474   6.505  1.00 18.58           O  
ATOM   4074  N   ASN B  98      39.914  81.650   3.954  1.00 15.94           N  
ATOM   4075  CA  ASN B  98      39.097  82.850   3.898  1.00 14.43           C  
ATOM   4076  C   ASN B  98      38.957  83.448   5.289  1.00 13.20           C  
ATOM   4077  O   ASN B  98      38.318  84.484   5.459  1.00 15.43           O  
ATOM   4078  CB  ASN B  98      37.705  82.555   3.299  1.00 16.66           C  
ATOM   4079  CG  ASN B  98      36.981  81.408   3.995  1.00 17.71           C  
ATOM   4080  ND2 ASN B  98      36.005  80.819   3.303  1.00 17.66           N  
ATOM   4081  OD1 ASN B  98      37.279  81.065   5.139  1.00 18.45           O  
ATOM   4082  N   LYS B  99      39.561  82.794   6.282  1.00  9.00           N  
ATOM   4083  CA  LYS B  99      39.506  83.267   7.669  1.00  7.59           C  
ATOM   4084  C   LYS B  99      40.801  83.932   8.108  1.00  8.31           C  
ATOM   4085  O   LYS B  99      40.854  84.545   9.175  1.00  6.79           O  
ATOM   4086  CB  LYS B  99      39.195  82.107   8.622  1.00  6.20           C  
ATOM   4087  CG  LYS B  99      37.776  81.551   8.468  1.00  5.29           C  
ATOM   4088  CD  LYS B  99      37.564  80.317   9.346  1.00  7.24           C  
ATOM   4089  CE  LYS B  99      36.137  79.801   9.207  1.00  8.34           C  
ATOM   4090  NZ  LYS B  99      36.130  78.360   9.596  1.00 12.25           N1+
ATOM   4091  N   ALA B 100      41.845  83.813   7.293  1.00 10.92           N  
ATOM   4092  CA  ALA B 100      43.134  84.404   7.631  1.00 13.37           C  
ATOM   4093  C   ALA B 100      43.052  85.925   7.612  1.00 14.42           C  
ATOM   4094  O   ALA B 100      42.294  86.502   6.830  1.00 13.80           O  
ATOM   4095  CB  ALA B 100      44.200  83.922   6.652  1.00 14.80           C  
ATOM   4096  N   HIS B 101      43.832  86.576   8.471  1.00 14.98           N  
ATOM   4097  CA  HIS B 101      43.819  88.034   8.532  1.00 16.92           C  
ATOM   4098  C   HIS B 101      44.765  88.687   7.537  1.00 17.60           C  
ATOM   4099  O   HIS B 101      45.864  88.192   7.288  1.00 19.18           O  
ATOM   4100  CB  HIS B 101      44.139  88.509   9.952  1.00 18.95           C  
ATOM   4101  CG  HIS B 101      42.958  88.476  10.869  1.00 19.96           C  
ATOM   4102  CD2 HIS B 101      42.219  87.440  11.334  1.00 18.67           C  
ATOM   4103  ND1 HIS B 101      42.364  89.620  11.358  1.00 19.98           N  
ATOM   4104  CE1 HIS B 101      41.308  89.290  12.082  1.00 19.87           C  
ATOM   4105  NE2 HIS B 101      41.198  87.973  12.082  1.00 20.41           N  
ATOM   4106  N   ILE B 102      44.317  89.798   6.959  1.00 18.38           N  
ATOM   4107  CA  ILE B 102      45.109  90.544   5.987  1.00 18.16           C  
ATOM   4108  C   ILE B 102      46.019  91.515   6.726  1.00 17.96           C  
ATOM   4109  O   ILE B 102      45.556  92.282   7.564  1.00 16.27           O  
ATOM   4110  CB  ILE B 102      44.211  91.375   5.042  1.00 18.51           C  
ATOM   4111  CG1 ILE B 102      43.336  90.451   4.198  1.00 17.68           C  
ATOM   4112  CG2 ILE B 102      45.076  92.255   4.146  1.00 17.01           C  
ATOM   4113  CD1 ILE B 102      42.272  91.186   3.401  1.00 25.19           C  
ATOM   4114  N   LEU B 103      47.308  91.479   6.410  1.00 15.96           N  
ATOM   4115  CA  LEU B 103      48.266  92.370   7.042  1.00 18.04           C  
ATOM   4116  C   LEU B 103      48.576  93.470   6.031  1.00 18.49           C  
ATOM   4117  O   LEU B 103      49.113  93.208   4.948  1.00 16.84           O  
ATOM   4118  CB  LEU B 103      49.538  91.600   7.432  1.00 18.33           C  
ATOM   4119  CG  LEU B 103      50.547  92.299   8.360  1.00 21.12           C  
ATOM   4120  CD1 LEU B 103      51.423  91.263   9.059  1.00 21.05           C  
ATOM   4121  CD2 LEU B 103      51.398  93.277   7.563  1.00 20.04           C  
ATOM   4122  N   PHE B 104      48.201  94.696   6.381  1.00 18.13           N  
ATOM   4123  CA  PHE B 104      48.419  95.851   5.516  1.00 18.53           C  
ATOM   4124  C   PHE B 104      49.739  96.540   5.844  1.00 19.93           C  
ATOM   4125  O   PHE B 104      50.366  96.247   6.867  1.00 19.29           O  
ATOM   4126  CB  PHE B 104      47.262  96.841   5.675  1.00 19.43           C  
ATOM   4127  CG  PHE B 104      45.924  96.273   5.301  1.00 17.40           C  
ATOM   4128  CD1 PHE B 104      45.579  96.088   3.966  1.00 17.36           C  
ATOM   4129  CD2 PHE B 104      45.015  95.898   6.285  1.00 18.16           C  
ATOM   4130  CE1 PHE B 104      44.347  95.536   3.615  1.00 17.13           C  
ATOM   4131  CE2 PHE B 104      43.780  95.343   5.947  1.00 17.93           C  
ATOM   4132  CZ  PHE B 104      43.446  95.163   4.611  1.00 19.04           C  
ATOM   4133  N   ASP B 105      50.159  97.460   4.976  1.00 20.54           N  
ATOM   4134  CA  ASP B 105      51.409  98.173   5.190  1.00 20.67           C  
ATOM   4135  C   ASP B 105      51.364  98.961   6.494  1.00 19.82           C  
ATOM   4136  O   ASP B 105      52.381  99.112   7.169  1.00 19.95           O  
ATOM   4137  CB  ASP B 105      51.703  99.130   4.023  1.00 21.35           C  
ATOM   4138  CG  ASP B 105      52.083  98.400   2.744  1.00 22.46           C  
ATOM   4139  OD1 ASP B 105      52.277  97.163   2.786  1.00 21.50           O  
ATOM   4140  OD2 ASP B 105      52.196  99.070   1.694  1.00 23.11           O1-
ATOM   4141  N   ILE B 106      50.183  99.457   6.853  1.00 17.89           N  
ATOM   4142  CA  ILE B 106      50.056 100.232   8.079  1.00 16.15           C  
ATOM   4143  C   ILE B 106      50.357  99.378   9.313  1.00 17.10           C  
ATOM   4144  O   ILE B 106      50.763  99.900  10.346  1.00 15.56           O  
ATOM   4145  CB  ILE B 106      48.652 100.890   8.203  1.00 16.17           C  
ATOM   4146  CG1 ILE B 106      48.687 101.964   9.300  1.00 17.33           C  
ATOM   4147  CG2 ILE B 106      47.592  99.839   8.513  1.00 16.64           C  
ATOM   4148  CD1 ILE B 106      47.514 102.924   9.271  1.00 25.19           C  
ATOM   4149  N   HIS B 107      50.170  98.065   9.207  1.00 16.14           N  
ATOM   4150  CA  HIS B 107      50.476  97.185  10.334  1.00 17.09           C  
ATOM   4151  C   HIS B 107      51.982  97.232  10.569  1.00 16.54           C  
ATOM   4152  O   HIS B 107      52.449  97.219  11.707  1.00 16.35           O  
ATOM   4153  CB  HIS B 107      50.053  95.746  10.037  1.00 16.90           C  
ATOM   4154  CG  HIS B 107      48.589  95.493  10.217  1.00 17.59           C  
ATOM   4155  CD2 HIS B 107      47.628  95.150   9.327  1.00 14.95           C  
ATOM   4156  ND1 HIS B 107      47.965  95.567  11.447  1.00 18.91           N  
ATOM   4157  CE1 HIS B 107      46.684  95.278  11.305  1.00 16.81           C  
ATOM   4158  NE2 HIS B 107      46.453  95.022  10.028  1.00 18.48           N  
ATOM   4159  N   GLN B 108      52.739  97.294   9.479  1.00 16.75           N  
ATOM   4160  CA  GLN B 108      54.194  97.362   9.567  1.00 18.01           C  
ATOM   4161  C   GLN B 108      54.604  98.708  10.157  1.00 16.91           C  
ATOM   4162  O   GLN B 108      55.522  98.785  10.970  1.00 17.55           O  
ATOM   4163  CB  GLN B 108      54.812  97.194   8.182  1.00 17.76           C  
ATOM   4164  CG  GLN B 108      54.268  95.979   7.435  1.00 20.10           C  
ATOM   4165  CD  GLN B 108      55.067  95.649   6.194  1.00 20.15           C  
ATOM   4166  NE2 GLN B 108      55.470  94.392   6.070  1.00 17.54           N  
ATOM   4167  OE1 GLN B 108      55.311  96.510   5.352  1.00 19.88           O  
ATOM   4168  N   ILE B 109      53.917  99.768   9.744  1.00 18.02           N  
ATOM   4169  CA  ILE B 109      54.222 101.102  10.251  1.00 19.53           C  
ATOM   4170  C   ILE B 109      54.059 101.136  11.776  1.00 18.78           C  
ATOM   4171  O   ILE B 109      54.946 101.599  12.495  1.00 18.43           O  
ATOM   4172  CB  ILE B 109      53.314 102.169   9.589  1.00 19.07           C  
ATOM   4173  CG1 ILE B 109      53.633 102.248   8.087  1.00 22.65           C  
ATOM   4174  CG2 ILE B 109      53.532 103.531  10.246  1.00 17.68           C  
ATOM   4175  CD1 ILE B 109      52.866 103.325   7.329  1.00 25.19           C  
ATOM   4176  N   ILE B 110      52.935 100.628  12.268  1.00 18.65           N  
ATOM   4177  CA  ILE B 110      52.680 100.593  13.707  1.00 18.69           C  
ATOM   4178  C   ILE B 110      53.749  99.768  14.427  1.00 18.42           C  
ATOM   4179  O   ILE B 110      54.193 100.130  15.518  1.00 19.21           O  
ATOM   4180  CB  ILE B 110      51.274 100.000  13.999  1.00 20.49           C  
ATOM   4181  CG1 ILE B 110      50.198 101.049  13.705  1.00 20.56           C  
ATOM   4182  CG2 ILE B 110      51.160  99.571  15.454  1.00 17.05           C  
ATOM   4183  CD1 ILE B 110      50.302 101.675  12.363  1.00 25.19           C  
ATOM   4184  N   ASP B 111      54.153  98.659  13.814  1.00 17.73           N  
ATOM   4185  CA  ASP B 111      55.185  97.785  14.378  1.00 18.67           C  
ATOM   4186  C   ASP B 111      56.442  98.633  14.617  1.00 17.70           C  
ATOM   4187  O   ASP B 111      57.034  98.592  15.694  1.00 16.53           O  
ATOM   4188  CB  ASP B 111      55.497  96.646  13.391  1.00 17.62           C  
ATOM   4189  CG  ASP B 111      56.326  95.523  14.006  1.00 20.27           C  
ATOM   4190  OD1 ASP B 111      56.797  95.656  15.156  1.00 20.62           O  
ATOM   4191  OD2 ASP B 111      56.509  94.489  13.323  1.00 21.36           O1-
ATOM   4192  N   SER B 112      56.839  99.409  13.610  1.00 19.66           N  
ATOM   4193  CA  SER B 112      58.025 100.262  13.731  1.00 22.76           C  
ATOM   4194  C   SER B 112      57.824 101.382  14.751  1.00 22.53           C  
ATOM   4195  O   SER B 112      58.744 101.722  15.500  1.00 21.48           O  
ATOM   4196  CB  SER B 112      58.391 100.866  12.374  1.00 23.92           C  
ATOM   4197  OG  SER B 112      58.782  99.855  11.460  1.00 29.27           O  
ATOM   4198  N   ILE B 113      56.626 101.962  14.770  1.00 22.56           N  
ATOM   4199  CA  ILE B 113      56.316 103.025  15.724  1.00 22.79           C  
ATOM   4200  C   ILE B 113      56.484 102.502  17.147  1.00 22.95           C  
ATOM   4201  O   ILE B 113      57.125 103.140  17.987  1.00 21.08           O  
ATOM   4202  CB  ILE B 113      54.862 103.528  15.554  1.00 23.59           C  
ATOM   4203  CG1 ILE B 113      54.740 104.333  14.257  1.00 25.21           C  
ATOM   4204  CG2 ILE B 113      54.444 104.367  16.765  1.00 22.06           C  
ATOM   4205  CD1 ILE B 113      53.325 104.763  13.935  1.00 25.19           C  
ATOM   4206  N   GLN B 114      55.905 101.333  17.410  1.00 20.77           N  
ATOM   4207  CA  GLN B 114      55.978 100.722  18.731  1.00 20.99           C  
ATOM   4208  C   GLN B 114      57.412 100.406  19.135  1.00 20.58           C  
ATOM   4209  O   GLN B 114      57.807 100.642  20.274  1.00 20.86           O  
ATOM   4210  CB  GLN B 114      55.148  99.439  18.763  1.00 19.88           C  
ATOM   4211  CG  GLN B 114      53.686  99.649  18.410  1.00 21.40           C  
ATOM   4212  CD  GLN B 114      52.898  98.361  18.439  1.00 20.64           C  
ATOM   4213  NE2 GLN B 114      51.641  98.443  18.861  1.00 20.69           N  
ATOM   4214  OE1 GLN B 114      53.408  97.301  18.069  1.00 20.95           O  
ATOM   4215  N   GLU B 115      58.185  99.869  18.195  1.00 21.58           N  
ATOM   4216  CA  GLU B 115      59.573  99.513  18.451  1.00 21.32           C  
ATOM   4217  C   GLU B 115      60.442 100.741  18.677  1.00 23.76           C  
ATOM   4218  O   GLU B 115      61.352 100.724  19.510  1.00 22.32           O  
ATOM   4219  CB  GLU B 115      60.119  98.678  17.288  1.00 20.80           C  
ATOM   4220  CG  GLU B 115      59.687  97.223  17.365  1.00 20.01           C  
ATOM   4221  CD  GLU B 115      60.443  96.464  18.437  1.00 18.73           C  
ATOM   4222  OE1 GLU B 115      61.570  96.017  18.148  1.00 15.54           O  
ATOM   4223  OE2 GLU B 115      59.929  96.329  19.570  1.00 17.83           O1-
ATOM   4224  N   THR B 116      60.162 101.803  17.929  1.00 23.36           N  
ATOM   4225  CA  THR B 116      60.910 103.045  18.069  1.00 24.28           C  
ATOM   4226  C   THR B 116      60.683 103.600  19.468  1.00 24.76           C  
ATOM   4227  O   THR B 116      61.626 104.028  20.133  1.00 25.69           O  
ATOM   4228  CB  THR B 116      60.460 104.083  17.017  1.00 23.78           C  
ATOM   4229  CG2 THR B 116      61.075 105.454  17.301  1.00 24.44           C  
ATOM   4230  OG1 THR B 116      60.870 103.640  15.720  1.00 22.28           O  
ATOM   4231  N   LYS B 117      59.430 103.577  19.916  1.00 24.64           N  
ATOM   4232  CA  LYS B 117      59.094 104.073  21.243  1.00 25.47           C  
ATOM   4233  C   LYS B 117      59.806 103.263  22.316  1.00 24.93           C  
ATOM   4234  O   LYS B 117      60.392 103.827  23.239  1.00 25.24           O  
ATOM   4235  CB  LYS B 117      57.580 104.013  21.483  1.00 26.74           C  
ATOM   4236  CG  LYS B 117      57.178 104.473  22.886  1.00 28.20           C  
ATOM   4237  CD  LYS B 117      55.669 104.590  23.061  1.00 28.64           C  
ATOM   4238  CE  LYS B 117      55.331 105.134  24.448  1.00 29.15           C  
ATOM   4239  NZ  LYS B 117      53.879 105.403  24.632  1.00 27.92           N1+
ATOM   4240  N   LYS B 118      59.750 101.938  22.192  1.00 23.48           N  
ATOM   4241  CA  LYS B 118      60.391 101.049  23.154  1.00 23.37           C  
ATOM   4242  C   LYS B 118      61.911 101.193  23.152  1.00 24.21           C  
ATOM   4243  O   LYS B 118      62.555 101.042  24.192  1.00 24.59           O  
ATOM   4244  CB  LYS B 118      60.007  99.595  22.863  1.00 21.75           C  
ATOM   4245  CG  LYS B 118      58.531  99.294  23.096  1.00 21.87           C  
ATOM   4246  CD  LYS B 118      58.188  97.863  22.713  1.00 21.23           C  
ATOM   4247  CE  LYS B 118      56.720  97.571  22.964  1.00 19.59           C  
ATOM   4248  NZ  LYS B 118      56.362  96.183  22.575  1.00 19.20           N1+
ATOM   4249  N   LEU B 119      62.480 101.481  21.985  1.00 25.39           N  
ATOM   4250  CA  LEU B 119      63.923 101.648  21.860  1.00 27.03           C  
ATOM   4251  C   LEU B 119      64.368 102.775  22.788  1.00 28.98           C  
ATOM   4252  O   LEU B 119      65.362 102.652  23.502  1.00 28.82           O  
ATOM   4253  CB  LEU B 119      64.289 101.996  20.415  1.00 27.65           C  
ATOM   4254  CG  LEU B 119      65.720 101.713  19.947  1.00 30.54           C  
ATOM   4255  CD1 LEU B 119      65.903 102.282  18.550  1.00 30.15           C  
ATOM   4256  CD2 LEU B 119      66.728 102.324  20.896  1.00 30.72           C  
ATOM   4257  N   LYS B 120      63.624 103.876  22.773  1.00 30.63           N  
ATOM   4258  CA  LYS B 120      63.943 105.017  23.621  1.00 33.60           C  
ATOM   4259  C   LYS B 120      63.787 104.643  25.090  1.00 35.19           C  
ATOM   4260  O   LYS B 120      64.407 105.245  25.963  1.00 35.56           O  
ATOM   4261  CB  LYS B 120      63.031 106.200  23.285  1.00 33.90           C  
ATOM   4262  CG  LYS B 120      63.255 106.790  21.899  1.00 34.98           C  
ATOM   4263  CD  LYS B 120      62.365 108.005  21.681  1.00 35.75           C  
ATOM   4264  CE  LYS B 120      62.708 108.741  20.388  1.00 36.86           C  
ATOM   4265  NZ  LYS B 120      62.319 107.996  19.161  1.00 37.96           N1+
ATOM   4266  N   GLU B 121      62.957 103.641  25.356  1.00 37.18           N  
ATOM   4267  CA  GLU B 121      62.719 103.184  26.720  1.00 38.48           C  
ATOM   4268  C   GLU B 121      63.685 102.061  27.058  1.00 38.12           C  
ATOM   4269  O   GLU B 121      63.695 101.563  28.182  1.00 39.46           O  
ATOM   4270  CB  GLU B 121      61.286 102.667  26.862  1.00 41.55           C  
ATOM   4271  CG  GLU B 121      60.212 103.685  26.518  1.00 44.91           C  
ATOM   4272  CD  GLU B 121      58.828 103.063  26.426  1.00 48.22           C  
ATOM   4273  OE1 GLU B 121      58.666 102.082  25.670  1.00 48.02           O  
ATOM   4274  OE2 GLU B 121      57.903 103.562  27.102  1.00 49.95           O1-
ATOM   4275  N   GLY B 122      64.481 101.662  26.069  1.00 36.55           N  
ATOM   4276  CA  GLY B 122      65.441 100.591  26.263  1.00 34.71           C  
ATOM   4277  C   GLY B 122      64.786  99.228  26.397  1.00 33.68           C  
ATOM   4278  O   GLY B 122      65.340  98.313  27.002  1.00 34.85           O  
ATOM   4279  N   LYS B 123      63.592  99.083  25.840  1.00 30.28           N  
ATOM   4280  CA  LYS B 123      62.912  97.793  25.926  1.00 27.48           C  
ATOM   4281  C   LYS B 123      62.333  97.286  24.610  1.00 24.05           C  
ATOM   4282  O   LYS B 123      61.302  96.604  24.584  1.00 21.58           O  
ATOM   4283  CB  LYS B 123      61.826  97.860  26.993  1.00 31.64           C  
ATOM   4284  CG  LYS B 123      60.773  98.910  26.748  1.00 36.93           C  
ATOM   4285  CD  LYS B 123      60.108  99.319  28.043  1.00 41.01           C  
ATOM   4286  CE  LYS B 123      58.614  99.596  27.855  1.00 43.45           C  
ATOM   4287  NZ  LYS B 123      58.032 100.088  29.136  1.00 46.44           N1+
ATOM   4288  N   GLN B 124      63.006  97.617  23.514  1.00 20.35           N  
ATOM   4289  CA  GLN B 124      62.545  97.165  22.220  1.00 19.62           C  
ATOM   4290  C   GLN B 124      62.608  95.641  22.185  1.00 18.16           C  
ATOM   4291  O   GLN B 124      63.465  95.029  22.820  1.00 16.97           O  
ATOM   4292  CB  GLN B 124      63.392  97.766  21.091  1.00 21.90           C  
ATOM   4293  CG  GLN B 124      64.796  97.189  20.899  1.00 23.70           C  
ATOM   4294  CD  GLN B 124      65.828  97.737  21.878  1.00 27.16           C  
ATOM   4295  NE2 GLN B 124      65.369  98.469  22.886  1.00 25.16           N  
ATOM   4296  OE1 GLN B 124      67.031  97.494  21.725  1.00 28.70           O  
ATOM   4297  N   ILE B 125      61.687  95.032  21.451  1.00 18.40           N  
ATOM   4298  CA  ILE B 125      61.640  93.578  21.338  1.00 18.58           C  
ATOM   4299  C   ILE B 125      62.646  93.094  20.301  1.00 18.59           C  
ATOM   4300  O   ILE B 125      63.292  92.058  20.471  1.00 19.03           O  
ATOM   4301  CB  ILE B 125      60.232  93.107  20.895  1.00 20.67           C  
ATOM   4302  CG1 ILE B 125      59.205  93.449  21.978  1.00 22.03           C  
ATOM   4303  CG2 ILE B 125      60.241  91.595  20.601  1.00 18.06           C  
ATOM   4304  CD1 ILE B 125      57.782  93.048  21.623  1.00 25.19           C  
ATOM   4305  N   GLY B 126      62.775  93.871  19.232  1.00 19.54           N  
ATOM   4306  CA  GLY B 126      63.656  93.505  18.147  1.00 18.49           C  
ATOM   4307  C   GLY B 126      62.832  92.683  17.171  1.00 18.97           C  
ATOM   4308  O   GLY B 126      63.307  91.679  16.640  1.00 17.64           O  
ATOM   4309  N   THR B 127      61.582  93.097  16.957  1.00 18.52           N  
ATOM   4310  CA  THR B 127      60.689  92.391  16.036  1.00 17.46           C  
ATOM   4311  C   THR B 127      61.247  92.483  14.621  1.00 17.09           C  
ATOM   4312  O   THR B 127      62.159  93.269  14.362  1.00 16.15           O  
ATOM   4313  CB  THR B 127      59.258  93.000  16.026  1.00 17.86           C  
ATOM   4314  CG2 THR B 127      58.724  93.151  17.450  1.00 13.55           C  
ATOM   4315  OG1 THR B 127      59.286  94.287  15.391  1.00 18.28           O  
ATOM   4316  N   THR B 128      60.701  91.684  13.707  1.00 16.12           N  
ATOM   4317  CA  THR B 128      61.162  91.706  12.320  1.00 17.55           C  
ATOM   4318  C   THR B 128      60.597  92.919  11.586  1.00 18.18           C  
ATOM   4319  O   THR B 128      60.896  93.134  10.411  1.00 17.70           O  
ATOM   4320  CB  THR B 128      60.729  90.448  11.542  1.00 18.71           C  
ATOM   4321  CG2 THR B 128      61.242  89.179  12.229  1.00 16.42           C  
ATOM   4322  OG1 THR B 128      59.300  90.410  11.456  1.00 17.86           O  
ATOM   4323  N   LYS B 129      59.780  93.702  12.286  1.00 18.27           N  
ATOM   4324  CA  LYS B 129      59.161  94.891  11.713  1.00 20.39           C  
ATOM   4325  C   LYS B 129      58.324  94.545  10.488  1.00 20.82           C  
ATOM   4326  O   LYS B 129      58.226  95.321   9.531  1.00 19.71           O  
ATOM   4327  CB  LYS B 129      60.233  95.924  11.356  1.00 24.26           C  
ATOM   4328  CG  LYS B 129      61.001  96.434  12.578  1.00 27.88           C  
ATOM   4329  CD  LYS B 129      61.937  97.585  12.236  1.00 32.79           C  
ATOM   4330  CE  LYS B 129      63.121  97.134  11.382  1.00 35.69           C  
ATOM   4331  NZ  LYS B 129      62.720  96.673  10.020  1.00 38.33           N1+
ATOM   4332  N   ARG B 130      57.714  93.369  10.519  1.00 19.02           N  
ATOM   4333  CA  ARG B 130      56.883  92.941   9.413  1.00 19.04           C  
ATOM   4334  C   ARG B 130      55.404  93.149   9.746  1.00 18.35           C  
ATOM   4335  O   ARG B 130      54.518  92.684   9.024  1.00 17.92           O  
ATOM   4336  CB  ARG B 130      57.195  91.482   9.071  1.00 18.76           C  
ATOM   4337  CG  ARG B 130      58.610  91.292   8.476  1.00 20.26           C  
ATOM   4338  CD  ARG B 130      58.748  92.096   7.185  1.00 22.17           C  
ATOM   4339  NE  ARG B 130      59.974  91.839   6.423  1.00 24.19           N  
ATOM   4340  CZ  ARG B 130      61.157  92.401   6.663  1.00 25.05           C  
ATOM   4341  NH1 ARG B 130      61.310  93.263   7.665  1.00 24.63           N1+
ATOM   4342  NH2 ARG B 130      62.186  92.131   5.868  1.00 23.82           N  
ATOM   4343  N   GLY B 131      55.159  93.873  10.840  1.00 17.70           N  
ATOM   4344  CA  GLY B 131      53.803  94.178  11.269  1.00 15.95           C  
ATOM   4345  C   GLY B 131      52.990  93.023  11.834  1.00 15.71           C  
ATOM   4346  O   GLY B 131      51.761  93.102  11.897  1.00 15.01           O  
ATOM   4347  N   ILE B 132      53.667  91.965  12.268  1.00 13.93           N  
ATOM   4348  CA  ILE B 132      52.988  90.787  12.802  1.00 14.99           C  
ATOM   4349  C   ILE B 132      52.223  91.039  14.107  1.00 15.71           C  
ATOM   4350  O   ILE B 132      51.050  90.668  14.229  1.00 15.95           O  
ATOM   4351  CB  ILE B 132      53.994  89.638  13.033  1.00 14.38           C  
ATOM   4352  CG1 ILE B 132      54.777  89.363  11.742  1.00 14.47           C  
ATOM   4353  CG2 ILE B 132      53.263  88.392  13.501  1.00 13.44           C  
ATOM   4354  CD1 ILE B 132      53.920  88.908  10.562  1.00 25.19           C  
ATOM   4355  N   GLY B 133      52.887  91.662  15.078  1.00 15.09           N  
ATOM   4356  CA  GLY B 133      52.246  91.938  16.355  1.00 15.36           C  
ATOM   4357  C   GLY B 133      51.006  92.798  16.201  1.00 16.92           C  
ATOM   4358  O   GLY B 133      49.942  92.474  16.738  1.00 14.85           O  
ATOM   4359  N   PRO B 134      51.116  93.920  15.479  1.00 16.70           N  
ATOM   4360  CA  PRO B 134      49.957  94.795  15.285  1.00 15.93           C  
ATOM   4361  C   PRO B 134      48.800  94.105  14.556  1.00 15.75           C  
ATOM   4362  O   PRO B 134      47.639  94.404  14.825  1.00 14.89           O  
ATOM   4363  CB  PRO B 134      50.545  95.967  14.502  1.00 16.65           C  
ATOM   4364  CG  PRO B 134      51.929  96.064  15.080  1.00 16.12           C  
ATOM   4365  CD  PRO B 134      52.360  94.608  15.092  1.00 17.38           C  
ATOM   4366  N   CYS B 135      49.100  93.177  13.648  1.00 14.16           N  
ATOM   4367  CA  CYS B 135      48.020  92.488  12.942  1.00 14.38           C  
ATOM   4368  C   CYS B 135      47.282  91.532  13.886  1.00 14.66           C  
ATOM   4369  O   CYS B 135      46.059  91.408  13.811  1.00 12.73           O  
ATOM   4370  CB  CYS B 135      48.546  91.729  11.719  1.00 14.85           C  
ATOM   4371  SG  CYS B 135      47.238  91.259  10.536  1.00 17.93           S  
ATOM   4372  N   TYR B 136      48.011  90.856  14.774  1.00 13.80           N  
ATOM   4373  CA  TYR B 136      47.356  89.967  15.725  1.00 13.11           C  
ATOM   4374  C   TYR B 136      46.587  90.831  16.731  1.00 12.61           C  
ATOM   4375  O   TYR B 136      45.578  90.405  17.289  1.00 12.99           O  
ATOM   4376  CB  TYR B 136      48.373  89.060  16.434  1.00 13.43           C  
ATOM   4377  CG  TYR B 136      48.714  87.824  15.628  1.00 16.32           C  
ATOM   4378  CD1 TYR B 136      47.721  86.902  15.289  1.00 17.34           C  
ATOM   4379  CD2 TYR B 136      50.013  87.599  15.161  1.00 15.06           C  
ATOM   4380  CE1 TYR B 136      48.006  85.793  14.497  1.00 17.86           C  
ATOM   4381  CE2 TYR B 136      50.311  86.486  14.368  1.00 15.55           C  
ATOM   4382  CZ  TYR B 136      49.300  85.592  14.038  1.00 17.68           C  
ATOM   4383  OH  TYR B 136      49.563  84.513  13.228  1.00 18.64           O  
ATOM   4384  N   SER B 137      47.059  92.055  16.950  1.00  8.32           N  
ATOM   4385  CA  SER B 137      46.367  92.967  17.861  1.00  7.47           C  
ATOM   4386  C   SER B 137      45.025  93.381  17.255  1.00  7.01           C  
ATOM   4387  O   SER B 137      44.018  93.412  17.957  1.00  2.20           O  
ATOM   4388  CB  SER B 137      47.202  94.220  18.130  1.00  8.87           C  
ATOM   4389  OG  SER B 137      48.410  93.893  18.799  1.00 12.91           O  
ATOM   4390  N   THR B 138      44.989  93.706  15.964  1.00 11.73           N  
ATOM   4391  CA  THR B 138      43.711  94.096  15.370  1.00 14.59           C  
ATOM   4392  C   THR B 138      42.785  92.888  15.245  1.00 15.45           C  
ATOM   4393  O   THR B 138      41.563  93.030  15.146  1.00 16.95           O  
ATOM   4394  CB  THR B 138      43.889  94.794  13.991  1.00 14.70           C  
ATOM   4395  CG2 THR B 138      44.572  96.152  14.181  1.00 17.20           C  
ATOM   4396  OG1 THR B 138      44.682  93.982  13.120  1.00 16.21           O  
ATOM   4397  N   LYS B 139      43.371  91.696  15.259  1.00 15.50           N  
ATOM   4398  CA  LYS B 139      42.582  90.471  15.196  1.00 15.61           C  
ATOM   4399  C   LYS B 139      41.839  90.375  16.532  1.00 14.89           C  
ATOM   4400  O   LYS B 139      40.621  90.180  16.575  1.00 14.82           O  
ATOM   4401  CB  LYS B 139      43.502  89.255  15.017  1.00 14.41           C  
ATOM   4402  CG  LYS B 139      42.768  87.912  15.033  1.00 16.11           C  
ATOM   4403  CD  LYS B 139      43.716  86.753  14.730  1.00 17.07           C  
ATOM   4404  CE  LYS B 139      42.962  85.431  14.661  1.00 17.27           C  
ATOM   4405  NZ  LYS B 139      43.851  84.287  14.289  1.00 16.14           N1+
ATOM   4406  N   ALA B 140      42.588  90.529  17.621  1.00 13.70           N  
ATOM   4407  CA  ALA B 140      42.020  90.477  18.960  1.00 13.93           C  
ATOM   4408  C   ALA B 140      40.944  91.547  19.142  1.00 14.18           C  
ATOM   4409  O   ALA B 140      39.892  91.278  19.723  1.00 13.24           O  
ATOM   4410  CB  ALA B 140      43.125  90.655  20.006  1.00 14.39           C  
ATOM   4411  N   SER B 141      41.198  92.762  18.645  1.00 10.06           N  
ATOM   4412  CA  SER B 141      40.208  93.835  18.774  1.00  9.64           C  
ATOM   4413  C   SER B 141      39.063  93.590  17.802  1.00 10.36           C  
ATOM   4414  O   SER B 141      38.040  94.285  17.831  1.00  8.20           O  
ATOM   4415  CB  SER B 141      40.854  95.208  18.516  1.00  8.89           C  
ATOM   4416  OG  SER B 141      41.307  95.309  17.177  1.00 13.96           O  
ATOM   4417  N   ARG B 142      39.234  92.589  16.943  1.00 13.46           N  
ATOM   4418  CA  ARG B 142      38.222  92.210  15.965  1.00 15.47           C  
ATOM   4419  C   ARG B 142      37.852  93.266  14.923  1.00 16.82           C  
ATOM   4420  O   ARG B 142      36.705  93.333  14.478  1.00 16.29           O  
ATOM   4421  CB  ARG B 142      36.960  91.723  16.694  1.00 16.40           C  
ATOM   4422  CG  ARG B 142      37.153  90.366  17.393  1.00 16.49           C  
ATOM   4423  CD  ARG B 142      36.316  90.259  18.672  1.00 16.77           C  
ATOM   4424  NE  ARG B 142      36.767  91.228  19.667  1.00 15.32           N  
ATOM   4425  CZ  ARG B 142      36.249  91.367  20.885  1.00 14.96           C  
ATOM   4426  NH1 ARG B 142      35.246  90.596  21.289  1.00 13.43           N1+
ATOM   4427  NH2 ARG B 142      36.738  92.286  21.699  1.00 13.89           N  
ATOM   4428  N   ILE B 143      38.818  94.093  14.536  1.00 17.62           N  
ATOM   4429  CA  ILE B 143      38.573  95.089  13.500  1.00 18.81           C  
ATOM   4430  C   ILE B 143      39.428  94.723  12.289  1.00 18.17           C  
ATOM   4431  O   ILE B 143      39.366  95.369  11.243  1.00 18.28           O  
ATOM   4432  CB  ILE B 143      38.909  96.535  13.962  1.00 19.54           C  
ATOM   4433  CG1 ILE B 143      40.365  96.629  14.423  1.00 18.81           C  
ATOM   4434  CG2 ILE B 143      37.945  96.959  15.059  1.00 17.56           C  
ATOM   4435  CD1 ILE B 143      40.799  98.041  14.813  1.00 25.19           C  
ATOM   4436  N   GLY B 144      40.225  93.670  12.437  1.00 17.61           N  
ATOM   4437  CA  GLY B 144      41.053  93.230  11.332  1.00 17.38           C  
ATOM   4438  C   GLY B 144      40.186  92.744  10.182  1.00 18.28           C  
ATOM   4439  O   GLY B 144      39.064  92.264  10.392  1.00 17.97           O  
ATOM   4440  N   ILE B 145      40.697  92.876   8.963  1.00 17.45           N  
ATOM   4441  CA  ILE B 145      39.974  92.431   7.778  1.00 17.83           C  
ATOM   4442  C   ILE B 145      40.545  91.084   7.363  1.00 17.60           C  
ATOM   4443  O   ILE B 145      41.759  90.944   7.191  1.00 16.56           O  
ATOM   4444  CB  ILE B 145      40.139  93.420   6.604  1.00 18.23           C  
ATOM   4445  CG1 ILE B 145      39.603  94.797   7.002  1.00 20.64           C  
ATOM   4446  CG2 ILE B 145      39.398  92.905   5.383  1.00 17.91           C  
ATOM   4447  CD1 ILE B 145      38.162  94.780   7.458  1.00 25.19           C  
ATOM   4448  N   ARG B 146      39.667  90.101   7.198  1.00 16.77           N  
ATOM   4449  CA  ARG B 146      40.088  88.755   6.829  1.00 17.88           C  
ATOM   4450  C   ARG B 146      39.984  88.524   5.320  1.00 17.41           C  
ATOM   4451  O   ARG B 146      39.208  89.183   4.640  1.00 17.77           O  
ATOM   4452  CB  ARG B 146      39.249  87.741   7.613  1.00 18.15           C  
ATOM   4453  CG  ARG B 146      39.002  88.194   9.051  1.00 17.63           C  
ATOM   4454  CD  ARG B 146      38.622  87.049   9.982  1.00 17.89           C  
ATOM   4455  NE  ARG B 146      37.438  86.313   9.542  1.00 19.12           N  
ATOM   4456  CZ  ARG B 146      36.980  85.223  10.152  1.00 19.26           C  
ATOM   4457  NH1 ARG B 146      37.609  84.752  11.221  1.00 15.94           N1+
ATOM   4458  NH2 ARG B 146      35.900  84.598   9.695  1.00 19.42           N  
ATOM   4459  N   LEU B 147      40.778  87.587   4.809  1.00 19.74           N  
ATOM   4460  CA  LEU B 147      40.832  87.285   3.378  1.00 19.80           C  
ATOM   4461  C   LEU B 147      39.509  87.131   2.640  1.00 20.51           C  
ATOM   4462  O   LEU B 147      39.363  87.616   1.518  1.00 20.68           O  
ATOM   4463  CB  LEU B 147      41.680  86.032   3.132  1.00 20.89           C  
ATOM   4464  CG  LEU B 147      43.158  86.260   2.816  1.00 20.57           C  
ATOM   4465  CD1 LEU B 147      43.807  84.930   2.427  1.00 20.80           C  
ATOM   4466  CD2 LEU B 147      43.293  87.267   1.682  1.00 21.32           C  
ATOM   4467  N   GLY B 148      38.553  86.444   3.254  1.00 19.95           N  
ATOM   4468  CA  GLY B 148      37.271  86.250   2.606  1.00 19.82           C  
ATOM   4469  C   GLY B 148      36.670  87.550   2.111  1.00 20.84           C  
ATOM   4470  O   GLY B 148      36.066  87.598   1.039  1.00 20.83           O  
ATOM   4471  N   THR B 149      36.849  88.617   2.881  1.00 20.02           N  
ATOM   4472  CA  THR B 149      36.296  89.910   2.506  1.00 20.31           C  
ATOM   4473  C   THR B 149      36.866  90.430   1.186  1.00 20.17           C  
ATOM   4474  O   THR B 149      36.203  91.176   0.467  1.00 19.12           O  
ATOM   4475  CB  THR B 149      36.545  90.946   3.610  1.00 20.11           C  
ATOM   4476  CG2 THR B 149      35.907  92.277   3.248  1.00 21.47           C  
ATOM   4477  OG1 THR B 149      35.979  90.469   4.837  1.00 20.03           O  
ATOM   4478  N   LEU B 150      38.095  90.033   0.868  1.00 20.08           N  
ATOM   4479  CA  LEU B 150      38.740  90.474  -0.364  1.00 21.09           C  
ATOM   4480  C   LEU B 150      38.071  89.931  -1.631  1.00 21.35           C  
ATOM   4481  O   LEU B 150      38.331  90.433  -2.726  1.00 21.05           O  
ATOM   4482  CB  LEU B 150      40.211  90.053  -0.375  1.00 20.75           C  
ATOM   4483  CG  LEU B 150      41.267  91.067  -0.833  1.00 24.35           C  
ATOM   4484  CD1 LEU B 150      42.483  90.293  -1.328  1.00 22.60           C  
ATOM   4485  CD2 LEU B 150      40.743  91.979  -1.928  1.00 19.84           C  
ATOM   4486  N   LYS B 151      37.228  88.907  -1.483  1.00 21.97           N  
ATOM   4487  CA  LYS B 151      36.531  88.296  -2.620  1.00 23.00           C  
ATOM   4488  C   LYS B 151      35.502  89.243  -3.242  1.00 24.33           C  
ATOM   4489  O   LYS B 151      35.155  89.118  -4.413  1.00 24.73           O  
ATOM   4490  CB  LYS B 151      35.837  86.996  -2.189  1.00 22.94           C  
ATOM   4491  CG  LYS B 151      36.789  85.911  -1.699  1.00 24.36           C  
ATOM   4492  CD  LYS B 151      36.026  84.734  -1.081  1.00 25.86           C  
ATOM   4493  CE  LYS B 151      35.311  83.885  -2.133  1.00 24.94           C  
ATOM   4494  NZ  LYS B 151      36.269  83.110  -2.968  1.00 25.78           N1+
ATOM   4495  N   ASN B 152      35.008  90.178  -2.443  1.00 23.72           N  
ATOM   4496  CA  ASN B 152      34.046  91.166  -2.913  1.00 23.20           C  
ATOM   4497  C   ASN B 152      34.792  92.493  -2.819  1.00 23.47           C  
ATOM   4498  O   ASN B 152      34.911  93.065  -1.734  1.00 23.92           O  
ATOM   4499  CB  ASN B 152      32.813  91.188  -2.000  1.00 22.44           C  
ATOM   4500  CG  ASN B 152      31.822  92.274  -2.380  1.00 23.41           C  
ATOM   4501  ND2 ASN B 152      30.557  92.076  -2.019  1.00 21.51           N  
ATOM   4502  OD1 ASN B 152      32.191  93.286  -2.978  1.00 22.17           O  
ATOM   4503  N   PHE B 153      35.303  92.982  -3.944  1.00 23.09           N  
ATOM   4504  CA  PHE B 153      36.059  94.226  -3.915  1.00 24.42           C  
ATOM   4505  C   PHE B 153      35.263  95.442  -3.456  1.00 25.03           C  
ATOM   4506  O   PHE B 153      35.820  96.347  -2.834  1.00 24.48           O  
ATOM   4507  CB  PHE B 153      36.679  94.541  -5.273  1.00 24.84           C  
ATOM   4508  CG  PHE B 153      37.660  95.676  -5.221  1.00 26.32           C  
ATOM   4509  CD1 PHE B 153      38.913  95.497  -4.642  1.00 27.01           C  
ATOM   4510  CD2 PHE B 153      37.310  96.940  -5.682  1.00 27.87           C  
ATOM   4511  CE1 PHE B 153      39.803  96.558  -4.518  1.00 27.35           C  
ATOM   4512  CE2 PHE B 153      38.192  98.010  -5.564  1.00 28.84           C  
ATOM   4513  CZ  PHE B 153      39.441  97.818  -4.980  1.00 28.33           C  
ATOM   4514  N   GLU B 154      33.973  95.473  -3.770  1.00 25.84           N  
ATOM   4515  CA  GLU B 154      33.130  96.596  -3.377  1.00 26.20           C  
ATOM   4516  C   GLU B 154      33.088  96.702  -1.860  1.00 26.65           C  
ATOM   4517  O   GLU B 154      33.328  97.768  -1.293  1.00 27.14           O  
ATOM   4518  CB  GLU B 154      31.707  96.415  -3.916  1.00 27.74           C  
ATOM   4519  CG  GLU B 154      30.766  97.571  -3.593  1.00 31.11           C  
ATOM   4520  CD  GLU B 154      29.378  97.378  -4.185  1.00 33.44           C  
ATOM   4521  OE1 GLU B 154      28.671  96.440  -3.760  1.00 33.79           O  
ATOM   4522  OE2 GLU B 154      28.998  98.161  -5.083  1.00 33.51           O1-
ATOM   4523  N   ASN B 155      32.778  95.586  -1.211  1.00 25.68           N  
ATOM   4524  CA  ASN B 155      32.700  95.541   0.239  1.00 25.42           C  
ATOM   4525  C   ASN B 155      34.079  95.758   0.861  1.00 24.83           C  
ATOM   4526  O   ASN B 155      34.219  96.474   1.856  1.00 23.62           O  
ATOM   4527  CB  ASN B 155      32.136  94.194   0.687  1.00 25.50           C  
ATOM   4528  CG  ASN B 155      31.911  94.133   2.181  1.00 28.94           C  
ATOM   4529  ND2 ASN B 155      32.420  93.084   2.819  1.00 28.67           N  
ATOM   4530  OD1 ASN B 155      31.283  95.021   2.756  1.00 28.09           O  
ATOM   4531  N   PHE B 156      35.092  95.143   0.261  1.00 23.69           N  
ATOM   4532  CA  PHE B 156      36.460  95.265   0.751  1.00 22.11           C  
ATOM   4533  C   PHE B 156      36.935  96.718   0.796  1.00 22.42           C  
ATOM   4534  O   PHE B 156      37.445  97.182   1.818  1.00 21.93           O  
ATOM   4535  CB  PHE B 156      37.418  94.459  -0.129  1.00 19.88           C  
ATOM   4536  CG  PHE B 156      38.860  94.642   0.238  1.00 21.32           C  
ATOM   4537  CD1 PHE B 156      39.380  94.042   1.379  1.00 20.09           C  
ATOM   4538  CD2 PHE B 156      39.685  95.465  -0.520  1.00 20.58           C  
ATOM   4539  CE1 PHE B 156      40.699  94.262   1.765  1.00 19.61           C  
ATOM   4540  CE2 PHE B 156      41.012  95.692  -0.140  1.00 22.42           C  
ATOM   4541  CZ  PHE B 156      41.516  95.087   1.007  1.00 18.66           C  
ATOM   4542  N   LYS B 157      36.775  97.423  -0.320  1.00 23.27           N  
ATOM   4543  CA  LYS B 157      37.200  98.819  -0.431  1.00 24.81           C  
ATOM   4544  C   LYS B 157      36.647  99.666   0.710  1.00 25.83           C  
ATOM   4545  O   LYS B 157      37.363 100.466   1.316  1.00 23.61           O  
ATOM   4546  CB  LYS B 157      36.734  99.404  -1.767  1.00 27.64           C  
ATOM   4547  CG  LYS B 157      37.103 100.864  -1.957  1.00 32.10           C  
ATOM   4548  CD  LYS B 157      36.546 101.430  -3.257  1.00 34.05           C  
ATOM   4549  CE  LYS B 157      36.906 102.905  -3.398  1.00 36.36           C  
ATOM   4550  NZ  LYS B 157      36.308 103.525  -4.617  1.00 38.13           N1+
ATOM   4551  N   ASN B 158      35.364  99.482   0.987  1.00 24.51           N  
ATOM   4552  CA  ASN B 158      34.689 100.214   2.044  1.00 26.52           C  
ATOM   4553  C   ASN B 158      35.209  99.862   3.436  1.00 24.14           C  
ATOM   4554  O   ASN B 158      35.415 100.744   4.270  1.00 21.01           O  
ATOM   4555  CB  ASN B 158      33.187  99.946   1.961  1.00 32.08           C  
ATOM   4556  CG  ASN B 158      32.494 100.140   3.283  1.00 36.66           C  
ATOM   4557  ND2 ASN B 158      31.744  99.128   3.710  1.00 40.39           N  
ATOM   4558  OD1 ASN B 158      32.627 101.186   3.921  1.00 41.15           O  
ATOM   4559  N   MET B 159      35.421  98.576   3.692  1.00 23.09           N  
ATOM   4560  CA  MET B 159      35.923  98.150   4.993  1.00 22.35           C  
ATOM   4561  C   MET B 159      37.379  98.565   5.161  1.00 20.59           C  
ATOM   4562  O   MET B 159      37.809  98.947   6.248  1.00 17.75           O  
ATOM   4563  CB  MET B 159      35.801  96.635   5.142  1.00 27.87           C  
ATOM   4564  CG  MET B 159      34.369  96.135   5.174  1.00 34.13           C  
ATOM   4565  SD  MET B 159      34.303  94.413   5.679  1.00 44.11           S  
ATOM   4566  CE  MET B 159      34.504  94.588   7.453  1.00 40.13           C  
ATOM   4567  N   TYR B 160      38.132  98.480   4.073  1.00 19.63           N  
ATOM   4568  CA  TYR B 160      39.541  98.855   4.080  1.00 21.90           C  
ATOM   4569  C   TYR B 160      39.692 100.296   4.566  1.00 22.99           C  
ATOM   4570  O   TYR B 160      40.429 100.571   5.512  1.00 22.70           O  
ATOM   4571  CB  TYR B 160      40.120  98.728   2.666  1.00 20.51           C  
ATOM   4572  CG  TYR B 160      41.480  99.369   2.486  1.00 21.75           C  
ATOM   4573  CD1 TYR B 160      42.649  98.699   2.853  1.00 21.02           C  
ATOM   4574  CD2 TYR B 160      41.595 100.663   1.980  1.00 20.93           C  
ATOM   4575  CE1 TYR B 160      43.904  99.310   2.723  1.00 20.95           C  
ATOM   4576  CE2 TYR B 160      42.840 101.283   1.846  1.00 22.19           C  
ATOM   4577  CZ  TYR B 160      43.988 100.602   2.220  1.00 21.61           C  
ATOM   4578  OH  TYR B 160      45.214 101.219   2.089  1.00 20.15           O  
ATOM   4579  N   SER B 161      38.980 101.209   3.914  1.00 23.04           N  
ATOM   4580  CA  SER B 161      39.042 102.624   4.255  1.00 24.96           C  
ATOM   4581  C   SER B 161      38.822 102.888   5.743  1.00 24.48           C  
ATOM   4582  O   SER B 161      39.585 103.622   6.374  1.00 24.16           O  
ATOM   4583  CB  SER B 161      38.011 103.402   3.436  1.00 27.26           C  
ATOM   4584  OG  SER B 161      38.151 104.801   3.639  1.00 31.89           O  
ATOM   4585  N   LYS B 162      37.785 102.273   6.302  1.00 22.80           N  
ATOM   4586  CA  LYS B 162      37.461 102.461   7.708  1.00 22.29           C  
ATOM   4587  C   LYS B 162      38.523 101.946   8.675  1.00 21.00           C  
ATOM   4588  O   LYS B 162      38.779 102.578   9.696  1.00 19.73           O  
ATOM   4589  CB  LYS B 162      36.099 101.831   8.013  1.00 23.95           C  
ATOM   4590  CG  LYS B 162      34.959 102.555   7.300  1.00 28.38           C  
ATOM   4591  CD  LYS B 162      33.612 101.881   7.500  1.00 30.56           C  
ATOM   4592  CE  LYS B 162      32.529 102.630   6.726  1.00 32.80           C  
ATOM   4593  NZ  LYS B 162      31.205 101.955   6.805  1.00 35.87           N1+
ATOM   4594  N   LEU B 163      39.146 100.811   8.360  1.00 20.52           N  
ATOM   4595  CA  LEU B 163      40.180 100.270   9.238  1.00 19.39           C  
ATOM   4596  C   LEU B 163      41.387 101.203   9.219  1.00 18.62           C  
ATOM   4597  O   LEU B 163      41.908 101.575  10.270  1.00 17.23           O  
ATOM   4598  CB  LEU B 163      40.624  98.878   8.774  1.00 19.38           C  
ATOM   4599  CG  LEU B 163      41.270  97.911   9.781  1.00 22.53           C  
ATOM   4600  CD1 LEU B 163      42.387  97.149   9.087  1.00 20.23           C  
ATOM   4601  CD2 LEU B 163      41.805  98.642  10.997  1.00 20.47           C  
ATOM   4602  N   ILE B 164      41.835 101.568   8.021  1.00 19.34           N  
ATOM   4603  CA  ILE B 164      42.989 102.454   7.879  1.00 20.45           C  
ATOM   4604  C   ILE B 164      42.761 103.816   8.535  1.00 20.70           C  
ATOM   4605  O   ILE B 164      43.634 104.309   9.241  1.00 20.41           O  
ATOM   4606  CB  ILE B 164      43.370 102.647   6.381  1.00 21.42           C  
ATOM   4607  CG1 ILE B 164      44.090 101.395   5.855  1.00 20.72           C  
ATOM   4608  CG2 ILE B 164      44.293 103.850   6.213  1.00 19.18           C  
ATOM   4609  CD1 ILE B 164      43.252 100.147   5.845  1.00 25.19           C  
ATOM   4610  N   ASP B 165      41.599 104.428   8.311  1.00 20.67           N  
ATOM   4611  CA  ASP B 165      41.329 105.726   8.925  1.00 21.66           C  
ATOM   4612  C   ASP B 165      41.368 105.605  10.444  1.00 22.23           C  
ATOM   4613  O   ASP B 165      41.885 106.483  11.134  1.00 22.25           O  
ATOM   4614  CB  ASP B 165      39.965 106.278   8.495  1.00 21.85           C  
ATOM   4615  CG  ASP B 165      39.928 106.666   7.032  1.00 23.27           C  
ATOM   4616  OD1 ASP B 165      41.009 106.926   6.462  1.00 22.75           O  
ATOM   4617  OD2 ASP B 165      38.818 106.722   6.459  1.00 22.83           O1-
ATOM   4618  N   HIS B 166      40.819 104.510  10.961  1.00 22.29           N  
ATOM   4619  CA  HIS B 166      40.811 104.279  12.399  1.00 20.58           C  
ATOM   4620  C   HIS B 166      42.232 104.154  12.930  1.00 20.50           C  
ATOM   4621  O   HIS B 166      42.589 104.785  13.922  1.00 19.61           O  
ATOM   4622  CB  HIS B 166      40.029 103.004  12.737  1.00 21.32           C  
ATOM   4623  CG  HIS B 166      40.100 102.618  14.184  1.00 21.82           C  
ATOM   4624  CD2 HIS B 166      39.432 103.085  15.264  1.00 20.17           C  
ATOM   4625  ND1 HIS B 166      40.944 101.634  14.654  1.00 22.63           N  
ATOM   4626  CE1 HIS B 166      40.790 101.510  15.960  1.00 20.27           C  
ATOM   4627  NE2 HIS B 166      39.878 102.380  16.355  1.00 22.75           N  
ATOM   4628  N   LEU B 167      43.047 103.343  12.264  1.00 20.12           N  
ATOM   4629  CA  LEU B 167      44.418 103.138  12.711  1.00 20.66           C  
ATOM   4630  C   LEU B 167      45.291 104.384  12.555  1.00 20.62           C  
ATOM   4631  O   LEU B 167      46.126 104.663  13.412  1.00 20.83           O  
ATOM   4632  CB  LEU B 167      45.037 101.941  11.982  1.00 20.18           C  
ATOM   4633  CG  LEU B 167      44.389 100.590  12.325  1.00 20.54           C  
ATOM   4634  CD1 LEU B 167      44.978  99.498  11.447  1.00 18.38           C  
ATOM   4635  CD2 LEU B 167      44.595 100.268  13.813  1.00 16.96           C  
ATOM   4636  N   MET B 168      45.101 105.133  11.473  1.00 20.45           N  
ATOM   4637  CA  MET B 168      45.878 106.356  11.267  1.00 22.13           C  
ATOM   4638  C   MET B 168      45.627 107.317  12.430  1.00 22.96           C  
ATOM   4639  O   MET B 168      46.554 107.918  12.974  1.00 21.32           O  
ATOM   4640  CB  MET B 168      45.490 107.017   9.938  1.00 22.86           C  
ATOM   4641  CG  MET B 168      45.954 106.240   8.713  1.00 22.54           C  
ATOM   4642  SD  MET B 168      45.515 107.004   7.126  1.00 23.08           S  
ATOM   4643  CE  MET B 168      46.728 108.337   7.057  1.00 24.17           C  
ATOM   4644  N   ASP B 169      44.363 107.451  12.814  1.00 23.28           N  
ATOM   4645  CA  ASP B 169      43.987 108.320  13.922  1.00 25.10           C  
ATOM   4646  C   ASP B 169      44.580 107.803  15.235  1.00 24.67           C  
ATOM   4647  O   ASP B 169      45.222 108.551  15.981  1.00 21.18           O  
ATOM   4648  CB  ASP B 169      42.459 108.381  14.034  1.00 28.57           C  
ATOM   4649  CG  ASP B 169      41.993 109.116  15.274  1.00 32.10           C  
ATOM   4650  OD1 ASP B 169      42.242 110.337  15.382  1.00 33.17           O  
ATOM   4651  OD2 ASP B 169      41.377 108.469  16.145  1.00 35.76           O1-
ATOM   4652  N   LEU B 170      44.368 106.516  15.502  1.00 24.58           N  
ATOM   4653  CA  LEU B 170      44.850 105.882  16.726  1.00 24.81           C  
ATOM   4654  C   LEU B 170      46.348 106.063  16.959  1.00 25.64           C  
ATOM   4655  O   LEU B 170      46.772 106.338  18.079  1.00 25.13           O  
ATOM   4656  CB  LEU B 170      44.534 104.382  16.709  1.00 25.38           C  
ATOM   4657  CG  LEU B 170      43.989 103.732  17.989  1.00 27.05           C  
ATOM   4658  CD1 LEU B 170      44.301 102.236  17.957  1.00 24.64           C  
ATOM   4659  CD2 LEU B 170      44.602 104.369  19.227  1.00 27.19           C  
ATOM   4660  N   TYR B 171      47.145 105.905  15.907  1.00 24.88           N  
ATOM   4661  CA  TYR B 171      48.593 106.039  16.036  1.00 26.57           C  
ATOM   4662  C   TYR B 171      49.174 107.303  15.426  1.00 26.94           C  
ATOM   4663  O   TYR B 171      50.382 107.400  15.219  1.00 27.89           O  
ATOM   4664  CB  TYR B 171      49.292 104.820  15.435  1.00 26.14           C  
ATOM   4665  CG  TYR B 171      48.955 103.540  16.151  1.00 27.89           C  
ATOM   4666  CD1 TYR B 171      47.796 102.831  15.844  1.00 29.19           C  
ATOM   4667  CD2 TYR B 171      49.776 103.055  17.165  1.00 28.76           C  
ATOM   4668  CE1 TYR B 171      47.464 101.665  16.529  1.00 30.65           C  
ATOM   4669  CE2 TYR B 171      49.453 101.894  17.859  1.00 30.30           C  
ATOM   4670  CZ  TYR B 171      48.297 101.204  17.537  1.00 30.96           C  
ATOM   4671  OH  TYR B 171      47.971 100.058  18.226  1.00 34.15           O  
ATOM   4672  N   ASN B 172      48.309 108.267  15.144  1.00 28.88           N  
ATOM   4673  CA  ASN B 172      48.727 109.541  14.575  1.00 32.30           C  
ATOM   4674  C   ASN B 172      49.554 109.408  13.304  1.00 32.20           C  
ATOM   4675  O   ASN B 172      50.429 110.231  13.045  1.00 33.60           O  
ATOM   4676  CB  ASN B 172      49.524 110.348  15.609  1.00 34.34           C  
ATOM   4677  CG  ASN B 172      48.770 110.537  16.912  1.00 36.69           C  
ATOM   4678  ND2 ASN B 172      49.401 110.161  18.021  1.00 38.73           N  
ATOM   4679  OD1 ASN B 172      47.637 111.015  16.924  1.00 38.65           O  
ATOM   4680  N   ILE B 173      49.297 108.371  12.516  1.00 31.52           N  
ATOM   4681  CA  ILE B 173      50.024 108.205  11.268  1.00 31.20           C  
ATOM   4682  C   ILE B 173      49.404 109.244  10.352  1.00 31.56           C  
ATOM   4683  O   ILE B 173      48.314 109.048   9.815  1.00 29.78           O  
ATOM   4684  CB  ILE B 173      49.841 106.794  10.693  1.00 30.58           C  
ATOM   4685  CG1 ILE B 173      50.510 105.778  11.625  1.00 30.39           C  
ATOM   4686  CG2 ILE B 173      50.455 106.712   9.301  1.00 30.03           C  
ATOM   4687  CD1 ILE B 173      49.627 104.625  11.988  1.00 25.19           C  
ATOM   4688  N   THR B 174      50.107 110.360  10.197  1.00 33.06           N  
ATOM   4689  CA  THR B 174      49.618 111.474   9.400  1.00 36.19           C  
ATOM   4690  C   THR B 174      49.441 111.219   7.910  1.00 35.86           C  
ATOM   4691  O   THR B 174      48.516 111.757   7.305  1.00 37.24           O  
ATOM   4692  CB  THR B 174      50.503 112.714   9.586  1.00 35.94           C  
ATOM   4693  CG2 THR B 174      51.843 112.526   8.897  1.00 37.58           C  
ATOM   4694  OG1 THR B 174      49.836 113.849   9.028  1.00 40.00           O  
ATOM   4695  N   GLU B 175      50.314 110.430   7.299  1.00 36.58           N  
ATOM   4696  CA  GLU B 175      50.140 110.156   5.882  1.00 36.38           C  
ATOM   4697  C   GLU B 175      50.408 108.714   5.493  1.00 34.65           C  
ATOM   4698  O   GLU B 175      51.407 108.103   5.883  1.00 36.29           O  
ATOM   4699  CB  GLU B 175      50.958 111.133   5.026  1.00 39.44           C  
ATOM   4700  CG  GLU B 175      52.388 111.373   5.437  1.00 43.18           C  
ATOM   4701  CD  GLU B 175      52.958 112.631   4.780  1.00 46.43           C  
ATOM   4702  OE1 GLU B 175      52.873 112.763   3.539  1.00 47.41           O  
ATOM   4703  OE2 GLU B 175      53.479 113.500   5.507  1.00 48.85           O1-
ATOM   4704  N   TYR B 176      49.462 108.178   4.735  1.00 30.82           N  
ATOM   4705  CA  TYR B 176      49.474 106.802   4.271  1.00 27.28           C  
ATOM   4706  C   TYR B 176      48.767 106.855   2.920  1.00 25.66           C  
ATOM   4707  O   TYR B 176      47.676 107.413   2.821  1.00 22.81           O  
ATOM   4708  CB  TYR B 176      48.674 105.953   5.257  1.00 24.80           C  
ATOM   4709  CG  TYR B 176      48.741 104.466   5.034  1.00 25.03           C  
ATOM   4710  CD1 TYR B 176      49.890 103.746   5.357  1.00 24.28           C  
ATOM   4711  CD2 TYR B 176      47.636 103.765   4.547  1.00 23.23           C  
ATOM   4712  CE1 TYR B 176      49.937 102.364   5.208  1.00 22.28           C  
ATOM   4713  CE2 TYR B 176      47.674 102.384   4.395  1.00 23.34           C  
ATOM   4714  CZ  TYR B 176      48.827 101.692   4.728  1.00 21.90           C  
ATOM   4715  OH  TYR B 176      48.869 100.326   4.589  1.00 21.81           O  
ATOM   4716  N   ASP B 177      49.384 106.284   1.890  1.00 24.78           N  
ATOM   4717  CA  ASP B 177      48.809 106.296   0.546  1.00 24.83           C  
ATOM   4718  C   ASP B 177      47.725 105.231   0.379  1.00 24.14           C  
ATOM   4719  O   ASP B 177      47.980 104.153  -0.154  1.00 23.16           O  
ATOM   4720  CB  ASP B 177      49.910 106.065  -0.492  1.00 24.67           C  
ATOM   4721  CG  ASP B 177      49.504 106.501  -1.887  1.00 26.46           C  
ATOM   4722  OD1 ASP B 177      48.288 106.560  -2.174  1.00 25.56           O  
ATOM   4723  OD2 ASP B 177      50.409 106.775  -2.701  1.00 27.41           O1-
ATOM   4724  N   LYS B 178      46.512 105.546   0.824  1.00 24.40           N  
ATOM   4725  CA  LYS B 178      45.399 104.615   0.732  1.00 24.68           C  
ATOM   4726  C   LYS B 178      45.062 104.240  -0.707  1.00 25.70           C  
ATOM   4727  O   LYS B 178      44.781 103.080  -0.998  1.00 25.48           O  
ATOM   4728  CB  LYS B 178      44.163 105.212   1.408  1.00 24.49           C  
ATOM   4729  CG  LYS B 178      44.302 105.375   2.915  1.00 26.38           C  
ATOM   4730  CD  LYS B 178      43.109 106.123   3.504  1.00 28.05           C  
ATOM   4731  CE  LYS B 178      41.803 105.417   3.189  1.00 27.87           C  
ATOM   4732  NZ  LYS B 178      40.629 106.171   3.695  1.00 29.92           N1+
ATOM   4733  N   GLU B 179      45.093 105.219  -1.608  1.00 26.38           N  
ATOM   4734  CA  GLU B 179      44.773 104.955  -3.005  1.00 27.39           C  
ATOM   4735  C   GLU B 179      45.716 103.956  -3.661  1.00 25.83           C  
ATOM   4736  O   GLU B 179      45.280 103.092  -4.421  1.00 24.97           O  
ATOM   4737  CB  GLU B 179      44.776 106.255  -3.812  1.00 31.67           C  
ATOM   4738  CG  GLU B 179      43.747 107.266  -3.348  1.00 37.70           C  
ATOM   4739  CD  GLU B 179      43.517 108.370  -4.365  1.00 41.08           C  
ATOM   4740  OE1 GLU B 179      44.493 109.059  -4.739  1.00 41.58           O  
ATOM   4741  OE2 GLU B 179      42.355 108.542  -4.788  1.00 42.31           O1-
ATOM   4742  N   LYS B 180      47.007 104.075  -3.371  1.00 24.25           N  
ATOM   4743  CA  LYS B 180      47.986 103.169  -3.956  1.00 24.27           C  
ATOM   4744  C   LYS B 180      47.777 101.734  -3.469  1.00 22.37           C  
ATOM   4745  O   LYS B 180      47.705 100.803  -4.270  1.00 21.46           O  
ATOM   4746  CB  LYS B 180      49.406 103.637  -3.621  1.00 24.55           C  
ATOM   4747  CG  LYS B 180      50.491 102.950  -4.435  1.00 28.95           C  
ATOM   4748  CD  LYS B 180      51.827 103.689  -4.334  1.00 31.71           C  
ATOM   4749  CE  LYS B 180      52.481 103.502  -2.974  1.00 33.82           C  
ATOM   4750  NZ  LYS B 180      52.919 102.093  -2.774  1.00 37.67           N1+
ATOM   4751  N   GLU B 181      47.675 101.558  -2.156  1.00 21.28           N  
ATOM   4752  CA  GLU B 181      47.482 100.224  -1.598  1.00 20.13           C  
ATOM   4753  C   GLU B 181      46.150  99.629  -2.044  1.00 21.17           C  
ATOM   4754  O   GLU B 181      46.063  98.439  -2.358  1.00 18.51           O  
ATOM   4755  CB  GLU B 181      47.554 100.273  -0.070  1.00 20.07           C  
ATOM   4756  CG  GLU B 181      47.377  98.911   0.592  1.00 18.45           C  
ATOM   4757  CD  GLU B 181      47.732  98.923   2.066  1.00 20.30           C  
ATOM   4758  OE1 GLU B 181      47.167  99.751   2.819  1.00 16.90           O  
ATOM   4759  OE2 GLU B 181      48.576  98.097   2.470  1.00 21.38           O1-
ATOM   4760  N   LEU B 182      45.115 100.461  -2.083  1.00 21.36           N  
ATOM   4761  CA  LEU B 182      43.797 100.004  -2.499  1.00 23.68           C  
ATOM   4762  C   LEU B 182      43.862  99.452  -3.914  1.00 24.18           C  
ATOM   4763  O   LEU B 182      43.448  98.324  -4.164  1.00 25.51           O  
ATOM   4764  CB  LEU B 182      42.786 101.151  -2.455  1.00 25.51           C  
ATOM   4765  CG  LEU B 182      41.461 100.870  -1.744  1.00 27.96           C  
ATOM   4766  CD1 LEU B 182      40.478 101.979  -2.099  1.00 29.08           C  
ATOM   4767  CD2 LEU B 182      40.899  99.507  -2.149  1.00 27.25           C  
ATOM   4768  N   ASN B 183      44.387 100.247  -4.841  1.00 25.37           N  
ATOM   4769  CA  ASN B 183      44.491  99.807  -6.229  1.00 26.12           C  
ATOM   4770  C   ASN B 183      45.316  98.528  -6.349  1.00 24.83           C  
ATOM   4771  O   ASN B 183      45.033  97.678  -7.192  1.00 25.67           O  
ATOM   4772  CB  ASN B 183      45.090 100.912  -7.105  1.00 27.47           C  
ATOM   4773  CG  ASN B 183      44.130 102.074  -7.316  1.00 29.42           C  
ATOM   4774  ND2 ASN B 183      44.637 103.297  -7.193  1.00 29.70           N  
ATOM   4775  OD1 ASN B 183      42.947 101.871  -7.600  1.00 29.42           O  
ATOM   4776  N   LEU B 184      46.334  98.385  -5.507  1.00 23.97           N  
ATOM   4777  CA  LEU B 184      47.154  97.180  -5.540  1.00 23.75           C  
ATOM   4778  C   LEU B 184      46.307  95.986  -5.102  1.00 22.75           C  
ATOM   4779  O   LEU B 184      46.411  94.896  -5.674  1.00 21.69           O  
ATOM   4780  CB  LEU B 184      48.374  97.324  -4.620  1.00 23.35           C  
ATOM   4781  CG  LEU B 184      49.511  98.211  -5.142  1.00 22.78           C  
ATOM   4782  CD1 LEU B 184      50.593  98.342  -4.088  1.00 23.56           C  
ATOM   4783  CD2 LEU B 184      50.081  97.611  -6.420  1.00 23.55           C  
ATOM   4784  N   PHE B 185      45.465  96.190  -4.090  1.00 23.07           N  
ATOM   4785  CA  PHE B 185      44.613  95.105  -3.618  1.00 23.38           C  
ATOM   4786  C   PHE B 185      43.565  94.716  -4.647  1.00 23.72           C  
ATOM   4787  O   PHE B 185      43.028  93.612  -4.601  1.00 23.56           O  
ATOM   4788  CB  PHE B 185      43.941  95.455  -2.288  1.00 22.83           C  
ATOM   4789  CG  PHE B 185      44.709  94.971  -1.087  1.00 22.09           C  
ATOM   4790  CD1 PHE B 185      45.785  95.699  -0.589  1.00 21.71           C  
ATOM   4791  CD2 PHE B 185      44.395  93.749  -0.495  1.00 21.81           C  
ATOM   4792  CE1 PHE B 185      46.543  95.215   0.481  1.00 22.32           C  
ATOM   4793  CE2 PHE B 185      45.146  93.257   0.573  1.00 21.40           C  
ATOM   4794  CZ  PHE B 185      46.225  93.996   1.060  1.00 20.83           C  
ATOM   4795  N   TYR B 186      43.262  95.616  -5.577  1.00 24.86           N  
ATOM   4796  CA  TYR B 186      42.304  95.268  -6.616  1.00 24.42           C  
ATOM   4797  C   TYR B 186      42.971  94.181  -7.447  1.00 25.73           C  
ATOM   4798  O   TYR B 186      42.341  93.191  -7.828  1.00 25.94           O  
ATOM   4799  CB  TYR B 186      41.985  96.457  -7.516  1.00 25.64           C  
ATOM   4800  CG  TYR B 186      41.139  96.047  -8.697  1.00 26.10           C  
ATOM   4801  CD1 TYR B 186      39.840  95.566  -8.513  1.00 27.05           C  
ATOM   4802  CD2 TYR B 186      41.656  96.071  -9.989  1.00 26.88           C  
ATOM   4803  CE1 TYR B 186      39.080  95.114  -9.586  1.00 27.40           C  
ATOM   4804  CE2 TYR B 186      40.900  95.618 -11.076  1.00 29.14           C  
ATOM   4805  CZ  TYR B 186      39.615  95.140 -10.863  1.00 27.88           C  
ATOM   4806  OH  TYR B 186      38.875  94.669 -11.926  1.00 28.16           O  
ATOM   4807  N   ASN B 187      44.257  94.379  -7.723  1.00 25.99           N  
ATOM   4808  CA  ASN B 187      45.027  93.407  -8.485  1.00 25.33           C  
ATOM   4809  C   ASN B 187      45.071  92.095  -7.715  1.00 24.46           C  
ATOM   4810  O   ASN B 187      44.944  91.019  -8.303  1.00 23.10           O  
ATOM   4811  CB  ASN B 187      46.453  93.914  -8.720  1.00 27.23           C  
ATOM   4812  CG  ASN B 187      46.494  95.140  -9.611  1.00 31.00           C  
ATOM   4813  ND2 ASN B 187      47.279  96.138  -9.216  1.00 32.29           N  
ATOM   4814  OD1 ASN B 187      45.832  95.187 -10.650  1.00 33.59           O  
ATOM   4815  N   TYR B 188      45.252  92.187  -6.399  1.00 22.54           N  
ATOM   4816  CA  TYR B 188      45.301  90.990  -5.559  1.00 22.94           C  
ATOM   4817  C   TYR B 188      43.939  90.309  -5.639  1.00 22.55           C  
ATOM   4818  O   TYR B 188      43.843  89.090  -5.766  1.00 22.55           O  
ATOM   4819  CB  TYR B 188      45.619  91.350  -4.100  1.00 22.19           C  
ATOM   4820  CG  TYR B 188      46.905  92.130  -3.899  1.00 22.65           C  
ATOM   4821  CD1 TYR B 188      47.943  92.066  -4.831  1.00 22.69           C  
ATOM   4822  CD2 TYR B 188      47.083  92.933  -2.773  1.00 21.91           C  
ATOM   4823  CE1 TYR B 188      49.128  92.786  -4.646  1.00 22.62           C  
ATOM   4824  CE2 TYR B 188      48.259  93.658  -2.579  1.00 23.23           C  
ATOM   4825  CZ  TYR B 188      49.277  93.582  -3.518  1.00 24.35           C  
ATOM   4826  OH  TYR B 188      50.433  94.315  -3.331  1.00 22.51           O  
ATOM   4827  N   HIS B 189      42.886  91.115  -5.566  1.00 21.39           N  
ATOM   4828  CA  HIS B 189      41.528  90.600  -5.655  1.00 23.76           C  
ATOM   4829  C   HIS B 189      41.375  89.762  -6.927  1.00 23.95           C  
ATOM   4830  O   HIS B 189      40.938  88.614  -6.880  1.00 23.47           O  
ATOM   4831  CB  HIS B 189      40.535  91.765  -5.686  1.00 24.31           C  
ATOM   4832  CG  HIS B 189      39.177  91.385  -6.187  1.00 24.72           C  
ATOM   4833  CD2 HIS B 189      38.575  91.605  -7.381  1.00 25.16           C  
ATOM   4834  ND1 HIS B 189      38.275  90.671  -5.429  1.00 24.92           N  
ATOM   4835  CE1 HIS B 189      37.174  90.470  -6.131  1.00 25.34           C  
ATOM   4836  NE2 HIS B 189      37.330  91.026  -7.320  1.00 25.52           N  
ATOM   4837  N   ILE B 190      41.756  90.341  -8.060  1.00 25.92           N  
ATOM   4838  CA  ILE B 190      41.645  89.668  -9.354  1.00 27.45           C  
ATOM   4839  C   ILE B 190      42.399  88.346  -9.466  1.00 28.03           C  
ATOM   4840  O   ILE B 190      41.852  87.347  -9.932  1.00 27.53           O  
ATOM   4841  CB  ILE B 190      42.131  90.594 -10.500  1.00 29.53           C  
ATOM   4842  CG1 ILE B 190      41.238  91.836 -10.580  1.00 20.44           C  
ATOM   4843  CG2 ILE B 190      42.107  89.844 -11.838  1.00 20.44           C  
ATOM   4844  CD1 ILE B 190      39.762  91.530 -10.869  1.00 25.19           C  
ATOM   4845  N   LYS B 191      43.658  88.336  -9.046  1.00 28.80           N  
ATOM   4846  CA  LYS B 191      44.464  87.127  -9.154  1.00 29.55           C  
ATOM   4847  C   LYS B 191      44.311  86.097  -8.039  1.00 28.17           C  
ATOM   4848  O   LYS B 191      44.656  84.930  -8.225  1.00 28.74           O  
ATOM   4849  CB  LYS B 191      45.938  87.518  -9.308  1.00 32.43           C  
ATOM   4850  CG  LYS B 191      46.249  88.109 -10.681  1.00 36.01           C  
ATOM   4851  CD  LYS B 191      47.652  88.687 -10.767  1.00 40.01           C  
ATOM   4852  CE  LYS B 191      47.776  89.969  -9.953  1.00 41.17           C  
ATOM   4853  NZ  LYS B 191      49.119  90.605 -10.116  1.00 42.92           N1+
ATOM   4854  N   LEU B 192      43.769  86.507  -6.894  1.00 26.36           N  
ATOM   4855  CA  LEU B 192      43.631  85.589  -5.767  1.00 25.73           C  
ATOM   4856  C   LEU B 192      42.222  85.226  -5.309  1.00 25.51           C  
ATOM   4857  O   LEU B 192      42.044  84.227  -4.614  1.00 24.69           O  
ATOM   4858  CB  LEU B 192      44.380  86.153  -4.558  1.00 25.02           C  
ATOM   4859  CG  LEU B 192      45.865  86.469  -4.733  1.00 24.72           C  
ATOM   4860  CD1 LEU B 192      46.412  87.059  -3.435  1.00 24.29           C  
ATOM   4861  CD2 LEU B 192      46.613  85.203  -5.108  1.00 24.33           C  
ATOM   4862  N   ARG B 193      41.225  86.018  -5.687  1.00 25.68           N  
ATOM   4863  CA  ARG B 193      39.865  85.760  -5.224  1.00 25.62           C  
ATOM   4864  C   ARG B 193      39.378  84.319  -5.281  1.00 24.82           C  
ATOM   4865  O   ARG B 193      38.829  83.818  -4.298  1.00 24.62           O  
ATOM   4866  CB  ARG B 193      38.870  86.685  -5.934  1.00 27.41           C  
ATOM   4867  CG  ARG B 193      38.688  86.473  -7.421  1.00 28.40           C  
ATOM   4868  CD  ARG B 193      37.911  87.656  -7.987  1.00 32.29           C  
ATOM   4869  NE  ARG B 193      36.949  87.280  -9.016  1.00 34.22           N  
ATOM   4870  CZ  ARG B 193      37.270  86.823 -10.220  1.00 36.82           C  
ATOM   4871  NH1 ARG B 193      38.545  86.678 -10.566  1.00 38.14           N1+
ATOM   4872  NH2 ARG B 193      36.311  86.511 -11.080  1.00 37.99           N  
ATOM   4873  N   ASP B 194      39.577  83.639  -6.404  1.00 25.13           N  
ATOM   4874  CA  ASP B 194      39.118  82.257  -6.507  1.00 26.60           C  
ATOM   4875  C   ASP B 194      39.947  81.269  -5.690  1.00 26.24           C  
ATOM   4876  O   ASP B 194      39.560  80.109  -5.538  1.00 24.59           O  
ATOM   4877  CB  ASP B 194      39.079  81.809  -7.972  1.00 30.56           C  
ATOM   4878  CG  ASP B 194      38.037  82.558  -8.781  1.00 33.71           C  
ATOM   4879  OD1 ASP B 194      36.921  82.773  -8.263  1.00 36.21           O  
ATOM   4880  OD2 ASP B 194      38.330  82.924  -9.938  1.00 37.95           O1-
ATOM   4881  N   ARG B 195      41.080  81.724  -5.157  1.00 24.19           N  
ATOM   4882  CA  ARG B 195      41.933  80.852  -4.354  1.00 24.88           C  
ATOM   4883  C   ARG B 195      41.693  81.061  -2.857  1.00 24.00           C  
ATOM   4884  O   ARG B 195      42.283  80.378  -2.014  1.00 22.54           O  
ATOM   4885  CB  ARG B 195      43.410  81.092  -4.685  1.00 26.72           C  
ATOM   4886  CG  ARG B 195      43.755  80.954  -6.165  1.00 27.78           C  
ATOM   4887  CD  ARG B 195      43.100  79.728  -6.794  1.00 28.82           C  
ATOM   4888  NE  ARG B 195      43.369  78.515  -6.031  1.00 30.34           N  
ATOM   4889  CZ  ARG B 195      42.960  77.301  -6.383  1.00 33.65           C  
ATOM   4890  NH1 ARG B 195      42.256  77.129  -7.495  1.00 37.05           N1+
ATOM   4891  NH2 ARG B 195      43.256  76.255  -5.625  1.00 34.28           N  
ATOM   4892  N   ILE B 196      40.832  82.021  -2.537  1.00 22.79           N  
ATOM   4893  CA  ILE B 196      40.473  82.314  -1.153  1.00 22.63           C  
ATOM   4894  C   ILE B 196      39.275  81.404  -0.886  1.00 22.63           C  
ATOM   4895  O   ILE B 196      38.151  81.711  -1.284  1.00 21.64           O  
ATOM   4896  CB  ILE B 196      40.051  83.795  -0.983  1.00 23.74           C  
ATOM   4897  CG1 ILE B 196      41.158  84.716  -1.501  1.00 26.92           C  
ATOM   4898  CG2 ILE B 196      39.767  84.087   0.480  1.00 22.70           C  
ATOM   4899  CD1 ILE B 196      40.854  86.203  -1.352  1.00 25.19           C  
ATOM   4900  N   VAL B 197      39.519  80.284  -0.213  1.00 22.47           N  
ATOM   4901  CA  VAL B 197      38.462  79.315   0.026  1.00 23.32           C  
ATOM   4902  C   VAL B 197      38.288  78.870   1.472  1.00 23.28           C  
ATOM   4903  O   VAL B 197      38.944  79.372   2.389  1.00 23.69           O  
ATOM   4904  CB  VAL B 197      38.709  78.046  -0.821  1.00 24.07           C  
ATOM   4905  CG1 VAL B 197      38.924  78.424  -2.283  1.00 22.82           C  
ATOM   4906  CG2 VAL B 197      39.931  77.303  -0.290  1.00 21.35           C  
ATOM   4907  N   ASP B 198      37.384  77.912   1.650  1.00 23.33           N  
ATOM   4908  CA  ASP B 198      37.094  77.333   2.951  1.00 23.59           C  
ATOM   4909  C   ASP B 198      38.128  76.242   3.212  1.00 23.35           C  
ATOM   4910  O   ASP B 198      37.927  75.084   2.850  1.00 22.82           O  
ATOM   4911  CB  ASP B 198      35.683  76.733   2.950  1.00 24.90           C  
ATOM   4912  CG  ASP B 198      35.348  76.022   4.247  1.00 26.28           C  
ATOM   4913  OD1 ASP B 198      36.098  76.185   5.233  1.00 26.22           O  
ATOM   4914  OD2 ASP B 198      34.323  75.307   4.284  1.00 28.74           O1-
ATOM   4915  N   VAL B 199      39.240  76.618   3.831  1.00 23.34           N  
ATOM   4916  CA  VAL B 199      40.301  75.665   4.129  1.00 23.44           C  
ATOM   4917  C   VAL B 199      39.872  74.615   5.154  1.00 23.22           C  
ATOM   4918  O   VAL B 199      40.424  73.519   5.181  1.00 23.80           O  
ATOM   4919  CB  VAL B 199      41.570  76.393   4.628  1.00 23.52           C  
ATOM   4920  CG1 VAL B 199      42.608  75.386   5.111  1.00 24.44           C  
ATOM   4921  CG2 VAL B 199      42.145  77.234   3.504  1.00 23.42           C  
ATOM   4922  N   ILE B 200      38.888  74.942   5.991  1.00 22.45           N  
ATOM   4923  CA  ILE B 200      38.405  73.992   6.992  1.00 23.95           C  
ATOM   4924  C   ILE B 200      37.880  72.737   6.287  1.00 25.13           C  
ATOM   4925  O   ILE B 200      38.300  71.618   6.592  1.00 23.02           O  
ATOM   4926  CB  ILE B 200      37.255  74.583   7.846  1.00 24.76           C  
ATOM   4927  CG1 ILE B 200      37.684  75.917   8.468  1.00 25.03           C  
ATOM   4928  CG2 ILE B 200      36.868  73.594   8.951  1.00 23.92           C  
ATOM   4929  CD1 ILE B 200      38.865  75.821   9.424  1.00 25.19           C  
ATOM   4930  N   SER B 201      36.957  72.932   5.349  1.00 25.68           N  
ATOM   4931  CA  SER B 201      36.386  71.820   4.591  1.00 25.46           C  
ATOM   4932  C   SER B 201      37.433  71.180   3.689  1.00 24.47           C  
ATOM   4933  O   SER B 201      37.489  69.960   3.560  1.00 24.69           O  
ATOM   4934  CB  SER B 201      35.211  72.295   3.737  1.00 25.87           C  
ATOM   4935  OG  SER B 201      34.098  72.604   4.553  1.00 30.41           O  
ATOM   4936  N   PHE B 202      38.255  72.005   3.056  1.00 23.85           N  
ATOM   4937  CA  PHE B 202      39.292  71.476   2.186  1.00 26.41           C  
ATOM   4938  C   PHE B 202      40.170  70.509   2.975  1.00 26.49           C
[truncated: 142,885 more chars]
