# Supplementary material for: Structural Descriptors for Subunit Interface Regions in Homodimers: Effect of Lipid Membrane and Secondary Structure Type
Source: J Chem Inf Model. 2025 Mar 27;65(7):3117–26. doi: 10.1021/acs.jcim.4c01233 (PMC12004529; doi:10.1021/acs.jcim.4c01233)
Supplement: Supplementary file 3 — ci4c01233_si_003.tar [file ci4c01233_si_003.tar › database/alpha/5jef_cytop.pdb]

HEADER    5jef_chain_A
ATOM      1  N   MET A   1       0.965  11.459 -36.255  1.00 38.35           N  
ATOM      2  CA  MET A   1       0.786  12.769 -35.592  1.00 38.35           C  
ATOM      7  C   MET A   1       1.711  12.947 -34.441  1.00 38.35           C  
ATOM      8  O   MET A   1       2.930  12.977 -34.603  1.00 38.35           O  
ATOM      3  CB  MET A   1      -0.650  12.925 -35.072  1.00 38.35           C  
ATOM      4  CG  MET A   1      -1.668  13.154 -36.187  1.00 38.35           C  
ATOM      5  SD  MET A   1      -3.339  13.529 -35.584  1.00 38.35           S  
ATOM      6  CE  MET A   1      -3.962  14.101 -37.189  1.00 38.35           C  
ATOM      9  N   ILE A   2       1.136  13.076 -33.233  1.00123.52           N  
ATOM     10  CA  ILE A   2       1.924  13.279 -32.058  1.00123.52           C  
ATOM     15  C   ILE A   2       1.754  12.074 -31.204  1.00123.52           C  
ATOM     16  O   ILE A   2       0.654  11.541 -31.071  1.00123.52           O  
ATOM     11  CB  ILE A   2       1.483  14.452 -31.230  1.00123.52           C  
ATOM     12  CG1 ILE A   2       0.046  14.258 -30.722  1.00123.52           C  
ATOM     13  CG2 ILE A   2       1.632  15.712 -32.097  1.00123.52           C  
ATOM     14  CD1 ILE A   2      -0.998  14.289 -31.839  1.00123.52           C  
ATOM     17  N   VAL A   3       2.863  11.605 -30.610  1.00 48.83           N  
ATOM     18  CA  VAL A   3       2.779  10.457 -29.772  1.00 48.83           C  
ATOM     22  C   VAL A   3       1.862  10.800 -28.646  1.00 48.83           C  
ATOM     23  O   VAL A   3       2.054  11.792 -27.943  1.00 48.83           O  
ATOM     19  CB  VAL A   3       4.110  10.076 -29.189  1.00 48.83           C  
ATOM     20  CG1 VAL A   3       3.905   8.926 -28.191  1.00 48.83           C  
ATOM     21  CG2 VAL A   3       5.065   9.741 -30.349  1.00 48.83           C  
ATOM     24  N   LYS A   4       0.795   9.993 -28.490  1.00125.24           N  
ATOM     25  CA  LYS A   4      -0.123  10.180 -27.412  1.00125.24           C  
ATOM     31  C   LYS A   4       0.630   9.850 -26.170  1.00125.24           C  
ATOM     32  O   LYS A   4       0.591  10.601 -25.196  1.00125.24           O  
ATOM     26  CB  LYS A   4      -1.334   9.234 -27.523  1.00125.24           C  
ATOM     27  CG  LYS A   4      -2.469   9.509 -26.535  1.00125.24           C  
ATOM     28  CD  LYS A   4      -3.779   8.825 -26.936  1.00125.24           C  
ATOM     29  CE  LYS A   4      -4.625   9.666 -27.896  1.00125.24           C  
ATOM     30  NZ  LYS A   4      -3.759  10.266 -28.935  1.00125.24           N1+
ATOM     33  N   ARG A   5       1.358   8.711 -26.181  1.00137.31           N  
ATOM     34  CA  ARG A   5       2.110   8.361 -25.013  1.00137.31           C  
ATOM     42  C   ARG A   5       3.399   7.722 -25.425  1.00137.31           C  
ATOM     43  O   ARG A   5       3.439   6.645 -26.013  1.00137.31           O  
ATOM     35  CB  ARG A   5       1.348   7.404 -24.077  1.00137.31           C  
ATOM     36  CG  ARG A   5       0.096   8.059 -23.484  1.00137.31           C  
ATOM     37  CD  ARG A   5       0.409   9.172 -22.477  1.00137.31           C  
ATOM     38  NE  ARG A   5      -0.829   9.976 -22.282  1.00137.31           N  
ATOM     39  CZ  ARG A   5      -1.701   9.705 -21.266  1.00137.31           C  
ATOM     40  NH1 ARG A   5      -1.442   8.702 -20.376  1.00137.31           N1+
ATOM     41  NH2 ARG A   5      -2.831  10.458 -21.136  1.00137.31           N  
ATOM     44  N   PRO A   6       4.467   8.397 -25.102  1.00 65.51           N  
ATOM     45  CA  PRO A   6       5.772   7.894 -25.440  1.00 65.51           C  
ATOM     49  C   PRO A   6       6.230   6.786 -24.548  1.00 65.51           C  
ATOM     50  O   PRO A   6       5.740   6.668 -23.425  1.00 65.51           O  
ATOM     47  CB  PRO A   6       6.715   9.092 -25.393  1.00 65.51           C  
ATOM     48  CG  PRO A   6       5.802  10.286 -25.707  1.00 65.51           C  
ATOM     46  CD  PRO A   6       4.420   9.849 -25.191  1.00 65.51           C  
ATOM     51  N   VAL A   7       7.159   5.951 -25.056  1.00 47.98           N  
ATOM     52  CA  VAL A   7       7.778   4.895 -24.309  1.00 47.98           C  
ATOM     56  C   VAL A   7       8.649   5.508 -23.266  1.00 47.98           C  
ATOM     57  O   VAL A   7       8.793   4.976 -22.167  1.00 47.98           O  
ATOM     53  CB  VAL A   7       8.689   4.033 -25.132  1.00 47.98           C  
ATOM     54  CG1 VAL A   7       9.446   3.097 -24.175  1.00 47.98           C  
ATOM     55  CG2 VAL A   7       7.864   3.297 -26.200  1.00 47.98           C  
ATOM     58  N   SER A   8       9.281   6.646 -23.603  1.00 32.19           N  
ATOM     59  CA  SER A   8      10.214   7.254 -22.702  1.00 32.19           C  
ATOM     62  C   SER A   8       9.531   7.579 -21.412  1.00 32.19           C  
ATOM     63  O   SER A   8      10.023   7.223 -20.344  1.00 32.19           O  
ATOM     60  CB  SER A   8      10.823   8.550 -23.260  1.00 32.19           C  
ATOM     61  OG  SER A   8      11.717   9.118 -22.315  1.00 32.19           O  
ATOM     64  N   ALA A   9       8.375   8.263 -21.480  1.00 32.08           N  
ATOM     65  CA  ALA A   9       7.665   8.652 -20.297  1.00 32.08           C  
ATOM     67  C   ALA A   9       7.183   7.430 -19.568  1.00 32.08           C  
ATOM     68  O   ALA A   9       7.307   7.340 -18.345  1.00 32.08           O  
ATOM     66  CB  ALA A   9       6.429   9.511 -20.625  1.00 32.08           C  
ATOM     69  N   SER A  10       6.640   6.446 -20.305  1.00 39.15           N  
ATOM     70  CA  SER A  10       6.054   5.293 -19.684  1.00 39.15           C  
ATOM     73  C   SER A  10       7.074   4.535 -18.892  1.00 39.15           C  
ATOM     74  O   SER A  10       6.891   4.300 -17.697  1.00 39.15           O  
ATOM     71  CB  SER A  10       5.445   4.312 -20.702  1.00 39.15           C  
ATOM     72  OG  SER A  10       6.460   3.804 -21.555  1.00 39.15           O  
ATOM     75  N   LEU A  11       8.189   4.143 -19.536  1.00 50.27           N  
ATOM     76  CA  LEU A  11       9.182   3.341 -18.874  1.00 50.27           C  
ATOM     81  C   LEU A  11       9.782   4.116 -17.749  1.00 50.27           C  
ATOM     82  O   LEU A  11       9.938   3.603 -16.641  1.00 50.27           O  
ATOM     77  CB  LEU A  11      10.342   2.953 -19.805  1.00 50.27           C  
ATOM     78  CG  LEU A  11       9.895   2.136 -21.031  1.00 50.27           C  
ATOM     79  CD1 LEU A  11      11.102   1.653 -21.851  1.00 50.27           C  
ATOM     80  CD2 LEU A  11       8.940   1.005 -20.625  1.00 50.27           C  
ATOM     83  N   ALA A  12      10.118   5.392 -18.006  1.00 22.29           N  
ATOM     84  CA  ALA A  12      10.774   6.179 -17.004  1.00 22.29           C  
ATOM     86  C   ALA A  12       9.857   6.291 -15.831  1.00 22.29           C  
ATOM     87  O   ALA A  12      10.273   6.132 -14.685  1.00 22.29           O  
ATOM     85  CB  ALA A  12      11.092   7.603 -17.488  1.00 22.29           C  
ATOM     88  N   ARG A  13       8.563   6.538 -16.097  1.00161.24           N  
ATOM     89  CA  ARG A  13       7.627   6.676 -15.023  1.00161.24           C  
ATOM     97  C   ARG A  13       7.598   5.401 -14.248  1.00161.24           C  
ATOM     98  O   ARG A  13       7.665   5.413 -13.021  1.00161.24           O  
ATOM     90  CB  ARG A  13       6.179   6.906 -15.495  1.00161.24           C  
ATOM     91  CG  ARG A  13       5.828   8.362 -15.786  1.00161.24           C  
ATOM     92  CD  ARG A  13       5.889   9.215 -14.519  1.00161.24           C  
ATOM     93  NE  ARG A  13       5.125   8.475 -13.477  1.00161.24           N  
ATOM     94  CZ  ARG A  13       5.283   8.790 -12.159  1.00161.24           C  
ATOM     95  NH1 ARG A  13       6.038   9.870 -11.802  1.00161.24           N1+
ATOM     96  NH2 ARG A  13       4.692   8.018 -11.200  1.00161.24           N  
ATOM     99  N   ALA A  14       7.523   4.261 -14.960  1.00 33.73           N  
ATOM    100  CA  ALA A  14       7.389   2.987 -14.319  1.00 33.73           C  
ATOM    102  C   ALA A  14       8.581   2.707 -13.464  1.00 33.73           C  
ATOM    103  O   ALA A  14       8.449   2.232 -12.338  1.00 33.73           O  
ATOM    101  CB  ALA A  14       7.282   1.826 -15.322  1.00 33.73           C  
ATOM    104  N   PHE A  15       9.786   2.987 -13.986  1.00102.31           N  
ATOM    105  CA  PHE A  15      10.998   2.722 -13.268  1.00102.31           C  
ATOM    113  C   PHE A  15      11.110   3.593 -12.063  1.00102.31           C  
ATOM    114  O   PHE A  15      11.538   3.146 -11.001  1.00102.31           O  
ATOM    106  CB  PHE A  15      12.258   2.943 -14.118  1.00102.31           C  
ATOM    107  CG  PHE A  15      12.479   1.704 -14.912  1.00102.31           C  
ATOM    108  CD1 PHE A  15      11.870   1.503 -16.127  1.00102.31           C  
ATOM    109  CD2 PHE A  15      13.309   0.730 -14.408  1.00102.31           C  
ATOM    110  CE1 PHE A  15      12.100   0.340 -16.830  1.00102.31           C  
ATOM    111  CE2 PHE A  15      13.542  -0.430 -15.106  1.00102.31           C  
ATOM    112  CZ  PHE A  15      12.937  -0.624 -16.324  1.00102.31           C  
ATOM    115  N   PHE A  16      10.740   4.874 -12.199  1.00 40.47           N  
ATOM    116  CA  PHE A  16      10.916   5.786 -11.108  1.00 40.47           C  
ATOM    124  C   PHE A  16      10.092   5.331  -9.946  1.00 40.47           C  
ATOM    125  O   PHE A  16      10.576   5.251  -8.819  1.00 40.47           O  
ATOM    117  CB  PHE A  16      10.486   7.211 -11.498  1.00 40.47           C  
ATOM    118  CG  PHE A  16      10.697   8.149 -10.356  1.00 40.47           C  
ATOM    119  CD1 PHE A  16      11.963   8.577 -10.032  1.00 40.47           C  
ATOM    120  CD2 PHE A  16       9.630   8.630  -9.634  1.00 40.47           C  
ATOM    121  CE1 PHE A  16      12.169   9.450  -8.988  1.00 40.47           C  
ATOM    122  CE2 PHE A  16       9.826   9.504  -8.588  1.00 40.47           C  
ATOM    123  CZ  PHE A  16      11.098   9.916  -8.266  1.00 40.47           C  
ATOM    126  N   TYR A  17       8.816   5.003 -10.204  1.00147.14           N  
ATOM    127  CA  TYR A  17       7.889   4.612  -9.185  1.00147.14           C  
ATOM    136  C   TYR A  17       8.286   3.307  -8.562  1.00147.14           C  
ATOM    137  O   TYR A  17       8.197   3.151  -7.344  1.00147.14           O  
ATOM    128  CB  TYR A  17       6.452   4.542  -9.739  1.00147.14           C  
ATOM    129  CG  TYR A  17       5.552   4.009  -8.683  1.00147.14           C  
ATOM    130  CD1 TYR A  17       5.564   4.558  -7.422  1.00147.14           C  
ATOM    131  CD2 TYR A  17       4.661   2.997  -8.964  1.00147.14           C  
ATOM    132  CE1 TYR A  17       4.728   4.080  -6.443  1.00147.14           C  
ATOM    133  CE2 TYR A  17       3.821   2.516  -7.990  1.00147.14           C  
ATOM    134  CZ  TYR A  17       3.860   3.053  -6.726  1.00147.14           C  
ATOM    135  OH  TYR A  17       2.995   2.551  -5.732  1.00147.14           O  
ATOM    138  N   ILE A  18       8.722   2.331  -9.381  1.00103.03           N  
ATOM    139  CA  ILE A  18       9.061   1.029  -8.884  1.00103.03           C  
ATOM    144  C   ILE A  18      10.270   1.108  -7.997  1.00103.03           C  
ATOM    145  O   ILE A  18      10.267   0.588  -6.883  1.00103.03           O  
ATOM    140  CB  ILE A  18       9.288   0.042 -10.008  1.00103.03           C  
ATOM    141  CG1 ILE A  18       9.278  -1.403  -9.500  1.00103.03           C  
ATOM    142  CG2 ILE A  18      10.563   0.410 -10.782  1.00103.03           C  
ATOM    143  CD1 ILE A  18       9.197  -2.416 -10.643  1.00103.03           C  
ATOM    146  N   VAL A  19      11.328   1.802  -8.457  1.00 34.51           N  
ATOM    147  CA  VAL A  19      12.546   1.902  -7.709  1.00 34.51           C  
ATOM    151  C   VAL A  19      12.273   2.653  -6.453  1.00 34.51           C  
ATOM    152  O   VAL A  19      12.750   2.283  -5.380  1.00 34.51           O  
ATOM    148  CB  VAL A  19      13.617   2.670  -8.423  1.00 34.51           C  
ATOM    149  CG1 VAL A  19      14.838   2.773  -7.494  1.00 34.51           C  
ATOM    150  CG2 VAL A  19      13.919   1.977  -9.761  1.00 34.51           C  
ATOM    153  N   LEU A  20      11.473   3.724  -6.560  1.00 56.39           N  
ATOM    154  CA  LEU A  20      11.270   4.594  -5.443  1.00 56.39           C  
ATOM    159  C   LEU A  20      10.685   3.822  -4.303  1.00 56.39           C  
ATOM    160  O   LEU A  20      11.241   3.785  -3.210  1.00 56.39           O  
ATOM    155  CB  LEU A  20      10.284   5.716  -5.797  1.00 56.39           C  
ATOM    156  CG  LEU A  20      10.081   6.754  -4.685  1.00 56.39           C  
ATOM    157  CD1 LEU A  20      11.346   7.606  -4.488  1.00 56.39           C  
ATOM    158  CD2 LEU A  20       8.817   7.590  -4.934  1.00 56.39           C  
ATOM    161  N   LEU A  21       9.573   3.115  -4.547  1.00127.83           N  
ATOM    162  CA  LEU A  21       8.881   2.405  -3.510  1.00127.83           C  
ATOM    167  C   LEU A  21       9.742   1.300  -2.990  1.00127.83           C  
ATOM    168  O   LEU A  21       9.649   0.932  -1.819  1.00127.83           O  
ATOM    163  CB  LEU A  21       7.516   1.860  -3.987  1.00127.83           C  
ATOM    164  CG  LEU A  21       7.525   1.130  -5.347  1.00127.83           C  
ATOM    165  CD1 LEU A  21       8.214  -0.239  -5.257  1.00127.83           C  
ATOM    166  CD2 LEU A  21       6.113   1.051  -5.950  1.00127.83           C  
ATOM    169  N   SER A  22      10.584   0.716  -3.857  1.00 85.18           N  
ATOM    170  CA  SER A  22      11.445  -0.348  -3.437  1.00 85.18           C  
ATOM    173  C   SER A  22      12.338   0.171  -2.361  1.00 85.18           C  
ATOM    174  O   SER A  22      12.461  -0.422  -1.291  1.00 85.18           O  
ATOM    171  CB  SER A  22      12.370  -0.823  -4.570  1.00 85.18           C  
ATOM    172  OG  SER A  22      11.596  -1.270  -5.672  1.00 85.18           O  
ATOM    175  N   ILE A  23      13.006   1.301  -2.633  1.00 55.66           N  
ATOM    176  CA  ILE A  23      13.915   1.882  -1.696  1.00 55.66           C  
ATOM    181  C   ILE A  23      13.182   2.428  -0.508  1.00 55.66           C  
ATOM    182  O   ILE A  23      13.673   2.322   0.612  1.00 55.66           O  
ATOM    177  CB  ILE A  23      14.781   2.930  -2.322  1.00 55.66           C  
ATOM    178  CG1 ILE A  23      13.942   4.084  -2.878  1.00 55.66           C  
ATOM    179  CG2 ILE A  23      15.655   2.228  -3.378  1.00 55.66           C  
ATOM    180  CD1 ILE A  23      14.783   5.291  -3.268  1.00 55.66           C  
ATOM    183  N   LEU A  24      12.013   3.071  -0.706  1.00100.11           N  
ATOM    184  CA  LEU A  24      11.296   3.604   0.421  1.00100.11           C  
ATOM    189  C   LEU A  24      10.811   2.519   1.333  1.00100.11           C  
ATOM    190  O   LEU A  24      11.037   2.579   2.542  1.00100.11           O  
ATOM    185  CB  LEU A  24      10.093   4.472   0.020  1.00100.11           C  
ATOM    186  CG  LEU A  24      10.493   5.898  -0.398  1.00100.11           C  
ATOM    187  CD1 LEU A  24      11.536   5.908  -1.524  1.00100.11           C  
ATOM    188  CD2 LEU A  24       9.255   6.738  -0.737  1.00100.11           C  
ATOM    191  N   SER A  25      10.151   1.480   0.789  1.00 79.10           N  
ATOM    192  CA  SER A  25       9.634   0.445   1.638  1.00 79.10           C  
ATOM    195  C   SER A  25      10.789  -0.227   2.301  1.00 79.10           C  
ATOM    196  O   SER A  25      10.783  -0.451   3.511  1.00 79.10           O  
ATOM    193  CB  SER A  25       8.883  -0.646   0.862  1.00 79.10           C  
ATOM    194  OG  SER A  25       7.786  -0.079   0.166  1.00 79.10           O  
ATOM    197  N   THR A  26      11.827  -0.554   1.511  1.00105.39           N  
ATOM    198  CA  THR A  26      12.958  -1.262   2.029  1.00105.39           C  
ATOM    202  C   THR A  26      13.683  -0.430   3.048  1.00105.39           C  
ATOM    203  O   THR A  26      14.075  -0.941   4.095  1.00105.39           O  
ATOM    199  CB  THR A  26      13.946  -1.675   0.964  1.00105.39           C  
ATOM    201  CG2 THR A  26      14.635  -0.429   0.382  1.00105.39           C  
ATOM    200  OG1 THR A  26      14.916  -2.559   1.507  1.00105.39           O  
ATOM    204  N   GLY A  27      13.878   0.873   2.765  1.00 32.58           N  
ATOM    205  CA  GLY A  27      14.647   1.770   3.586  1.00 32.58           C  
ATOM    206  C   GLY A  27      13.999   1.996   4.910  1.00 32.58           C  
ATOM    207  O   GLY A  27      14.663   2.025   5.946  1.00 32.58           O  
ATOM    208  N   ILE A  28      12.673   2.183   4.905  1.00 98.71           N  
ATOM    209  CA  ILE A  28      11.952   2.472   6.105  1.00 98.71           C  
ATOM    214  C   ILE A  28      12.050   1.289   7.014  1.00 98.71           C  
ATOM    215  O   ILE A  28      12.248   1.428   8.222  1.00 98.71           O  
ATOM    210  CB  ILE A  28      10.515   2.787   5.800  1.00 98.71           C  
ATOM    211  CG1 ILE A  28       9.803   3.401   7.008  1.00 98.71           C  
ATOM    212  CG2 ILE A  28       9.839   1.532   5.228  1.00 98.71           C  
ATOM    213  CD1 ILE A  28       8.485   4.049   6.604  1.00 98.71           C  
ATOM    216  N   ALA A  29      11.932   0.080   6.440  1.00 39.25           N  
ATOM    217  CA  ALA A  29      11.968  -1.109   7.228  1.00 39.25           C  
ATOM    219  C   ALA A  29      13.296  -1.214   7.911  1.00 39.25           C  
ATOM    220  O   ALA A  29      13.357  -1.486   9.108  1.00 39.25           O  
ATOM    218  CB  ALA A  29      11.776  -2.384   6.385  1.00 39.25           C  
ATOM    221  N   LEU A  30      14.402  -0.973   7.178  1.00107.77           N  
ATOM    222  CA  LEU A  30      15.707  -1.116   7.763  1.00107.77           C  
ATOM    227  C   LEU A  30      15.961  -0.102   8.827  1.00107.77           C  
ATOM    228  O   LEU A  30      16.606  -0.412   9.827  1.00107.77           O  
ATOM    223  CB  LEU A  30      16.864  -1.168   6.756  1.00107.77           C  
ATOM    224  CG  LEU A  30      17.078  -2.599   6.220  1.00107.77           C  
ATOM    225  CD1 LEU A  30      17.670  -3.502   7.315  1.00107.77           C  
ATOM    226  CD2 LEU A  30      15.789  -3.192   5.625  1.00107.77           C  
ATOM    229  N   LEU A  31      15.454   1.129   8.659  1.00 47.43           N  
ATOM    230  CA  LEU A  31      15.679   2.124   9.662  1.00 47.43           C  
ATOM    235  C   LEU A  31      15.095   1.587  10.930  1.00 47.43           C  
ATOM    236  O   LEU A  31      15.689   1.692  12.003  1.00 47.43           O  
ATOM    231  CB  LEU A  31      14.947   3.438   9.343  1.00 47.43           C  
ATOM    232  CG  LEU A  31      15.515   4.207   8.136  1.00 47.43           C  
ATOM    233  CD1 LEU A  31      14.723   5.497   7.883  1.00 47.43           C  
ATOM    234  CD2 LEU A  31      17.013   4.495   8.316  1.00 47.43           C  
ATOM    237  N   THR A  32      13.911   0.962  10.805  1.00 42.05           N  
ATOM    238  CA  THR A  32      13.181   0.413  11.907  1.00 42.05           C  
ATOM    242  C   THR A  32      13.990  -0.679  12.538  1.00 42.05           C  
ATOM    243  O   THR A  32      14.087  -0.775  13.760  1.00 42.05           O  
ATOM    239  CB  THR A  32      11.880  -0.187  11.454  1.00 42.05           C  
ATOM    241  CG2 THR A  32      11.113  -0.707  12.680  1.00 42.05           C  
ATOM    240  OG1 THR A  32      11.104   0.790  10.773  1.00 42.05           O  
ATOM    244  N   LEU A  33      14.586  -1.550  11.712  1.00140.52           N  
ATOM    245  CA  LEU A  33      15.344  -2.657  12.215  1.00140.52           C  
ATOM    250  C   LEU A  33      16.569  -2.165  12.919  1.00140.52           C  
ATOM    251  O   LEU A  33      16.904  -2.639  14.004  1.00140.52           O  
ATOM    246  CB  LEU A  33      15.763  -3.608  11.087  1.00140.52           C  
ATOM    247  CG  LEU A  33      16.536  -4.846  11.562  1.00140.52           C  
ATOM    248  CD1 LEU A  33      15.705  -5.706  12.529  1.00140.52           C  
ATOM    249  CD2 LEU A  33      17.037  -5.644  10.354  1.00140.52           C  
ATOM    252  N   ALA A  34      17.259  -1.170  12.331  1.00 27.92           N  
ATOM    253  CA  ALA A  34      18.482  -0.680  12.892  1.00 27.92           C  
ATOM    255  C   ALA A  34      18.179  -0.121  14.242  1.00 27.92           C  
ATOM    256  O   ALA A  34      18.966  -0.252  15.176  1.00 27.92           O  
ATOM    254  CB  ALA A  34      19.111   0.442  12.054  1.00 27.92           C  
ATOM    257  N   SER A  35      17.017   0.534  14.380  1.00 55.95           N  
ATOM    258  CA  SER A  35      16.686   1.143  15.631  1.00 55.95           C  
ATOM    261  C   SER A  35      16.414   0.097  16.674  1.00 55.95           C  
ATOM    262  O   SER A  35      16.327   0.410  17.859  1.00 55.95           O  
ATOM    259  CB  SER A  35      15.473   2.090  15.545  1.00 55.95           C  
ATOM    260  OG  SER A  35      14.312   1.384  15.138  1.00 55.95           O  
ATOM    263  N   SER A  36      16.211  -1.167  16.259  1.00 64.33           N  
ATOM    264  CA  SER A  36      15.926  -2.258  17.160  1.00 64.33           C  
ATOM    267  C   SER A  36      17.153  -2.841  17.803  1.00 64.33           C  
ATOM    268  O   SER A  36      17.034  -3.605  18.759  1.00 64.33           O  
ATOM    265  CB  SER A  36      15.179  -3.416  16.481  1.00 64.33           C  
ATOM    266  OG  SER A  36      13.866  -3.006  16.131  1.00 64.33           O  
ATOM    269  N   LEU A  37      18.366  -2.503  17.332  1.00109.45           N  
ATOM    270  CA  LEU A  37      19.533  -3.188  17.832  1.00109.45           C  
ATOM    275  C   LEU A  37      19.678  -3.033  19.323  1.00109.45           C  
ATOM    276  O   LEU A  37      20.106  -3.970  19.993  1.00109.45           O  
ATOM    271  CB  LEU A  37      20.857  -2.764  17.161  1.00109.45           C  
ATOM    272  CG  LEU A  37      21.066  -3.307  15.727  1.00109.45           C  
ATOM    273  CD1 LEU A  37      21.052  -4.841  15.711  1.00109.45           C  
ATOM    274  CD2 LEU A  37      20.101  -2.695  14.703  1.00109.45           C  
ATOM    277  N   ARG A  38      19.355  -1.848  19.873  1.00105.34           N  
ATOM    278  CA  ARG A  38      19.447  -1.505  21.273  1.00105.34           C  
ATOM    286  C   ARG A  38      18.401  -2.159  22.139  1.00105.34           C  
ATOM    287  O   ARG A  38      18.543  -2.164  23.361  1.00105.34           O  
ATOM    279  CB  ARG A  38      19.374   0.007  21.538  1.00105.34           C  
ATOM    280  CG  ARG A  38      20.725   0.712  21.398  1.00105.34           C  
ATOM    281  CD  ARG A  38      20.644   2.226  21.598  1.00105.34           C  
ATOM    282  NE  ARG A  38      22.032   2.739  21.783  1.00105.34           N  
ATOM    283  CZ  ARG A  38      22.485   3.025  23.039  1.00105.34           C  
ATOM    284  NH1 ARG A  38      21.662   2.857  24.112  1.00105.34           N1+
ATOM    285  NH2 ARG A  38      23.756   3.497  23.217  1.00105.34           N  
ATOM    288  N   ASP A  39      17.301  -2.675  21.563  1.00 59.32           N  
ATOM    289  CA  ASP A  39      16.186  -3.155  22.342  1.00 59.32           C  
ATOM    294  C   ASP A  39      16.555  -4.206  23.348  1.00 59.32           C  
ATOM    295  O   ASP A  39      16.061  -4.168  24.475  1.00 59.32           O  
ATOM    290  CB  ASP A  39      15.063  -3.761  21.485  1.00 59.32           C  
ATOM    291  CG  ASP A  39      14.308  -2.621  20.827  1.00 59.32           C  
ATOM    292  OD1 ASP A  39      14.644  -1.441  21.122  1.00 59.32           O  
ATOM    293  OD2 ASP A  39      13.376  -2.911  20.034  1.00 59.32           O1-
ATOM    296  N   ALA A  40      17.409  -5.178  22.990  1.00 30.89           N  
ATOM    297  CA  ALA A  40      17.712  -6.236  23.912  1.00 30.89           C  
ATOM    299  C   ALA A  40      18.370  -5.676  25.132  1.00 30.89           C  
ATOM    300  O   ALA A  40      18.086  -6.114  26.246  1.00 30.89           O  
ATOM    298  CB  ALA A  40      18.667  -7.287  23.320  1.00 30.89           C  
ATOM    301  N   GLU A  41      19.285  -4.706  24.957  1.00 91.33           N  
ATOM    302  CA  GLU A  41      19.980  -4.163  26.086  1.00 91.33           C  
ATOM    308  C   GLU A  41      19.051  -3.372  26.958  1.00 91.33           C  
ATOM    309  O   GLU A  41      19.159  -3.424  28.181  1.00 91.33           O  
ATOM    303  CB  GLU A  41      21.169  -3.253  25.730  1.00 91.33           C  
ATOM    304  CG  GLU A  41      20.783  -1.956  25.020  1.00 91.33           C  
ATOM    305  CD  GLU A  41      22.002  -1.042  25.015  1.00 91.33           C  
ATOM    306  OE1 GLU A  41      22.980  -1.351  25.745  1.00 91.33           O  
ATOM    307  OE2 GLU A  41      21.971  -0.014  24.284  1.00 91.33           O1-
ATOM    310  N   ALA A  42      18.112  -2.609  26.365  1.00 33.35           N  
ATOM    311  CA  ALA A  42      17.257  -1.781  27.170  1.00 33.35           C  
ATOM    313  C   ALA A  42      16.441  -2.644  28.080  1.00 33.35           C  
ATOM    314  O   ALA A  42      16.293  -2.346  29.264  1.00 33.35           O  
ATOM    312  CB  ALA A  42      16.277  -0.930  26.344  1.00 33.35           C  
ATOM    315  N   ILE A  43      15.899  -3.758  27.553  1.00 35.92           N  
ATOM    316  CA  ILE A  43      15.069  -4.606  28.359  1.00 35.92           C  
ATOM    321  C   ILE A  43      15.903  -5.163  29.468  1.00 35.92           C  
ATOM    322  O   ILE A  43      15.471  -5.235  30.616  1.00 35.92           O  
ATOM    317  CB  ILE A  43      14.484  -5.775  27.610  1.00 35.92           C  
ATOM    318  CG1 ILE A  43      13.545  -5.306  26.484  1.00 35.92           C  
ATOM    319  CG2 ILE A  43      13.781  -6.679  28.636  1.00 35.92           C  
ATOM    320  CD1 ILE A  43      13.060  -6.440  25.576  1.00 35.92           C  
ATOM    323  N   ASN A  44      17.138  -5.574  29.135  1.00 50.50           N  
ATOM    324  CA  ASN A  44      18.030  -6.199  30.064  1.00 50.50           C  
ATOM    329  C   ASN A  44      18.302  -5.244  31.190  1.00 50.50           C  
ATOM    330  O   ASN A  44      18.120  -5.581  32.360  1.00 50.50           O  
ATOM    325  CB  ASN A  44      19.365  -6.515  29.362  1.00 50.50           C  
ATOM    326  CG  ASN A  44      20.148  -7.572  30.118  1.00 50.50           C  
ATOM    328  ND2 ASN A  44      21.498  -7.552  29.947  1.00 50.50           N  
ATOM    327  OD1 ASN A  44      19.581  -8.401  30.826  1.00 50.50           O  
ATOM    331  N   ILE A  45      18.715  -4.007  30.856  1.00 46.06           N  
ATOM    332  CA  ILE A  45      19.051  -3.035  31.860  1.00 46.06           C  
ATOM    337  C   ILE A  45      17.818  -2.660  32.623  1.00 46.06           C  
ATOM    338  O   ILE A  45      17.828  -2.608  33.852  1.00 46.06           O  
ATOM    333  CB  ILE A  45      19.666  -1.791  31.279  1.00 46.06           C  
ATOM    334  CG1 ILE A  45      20.973  -2.153  30.555  1.00 46.06           C  
ATOM    335  CG2 ILE A  45      19.879  -0.773  32.414  1.00 46.06           C  
ATOM    336  CD1 ILE A  45      21.557  -1.008  29.729  1.00 46.06           C  
ATOM    339  N   ALA A  46      16.701  -2.427  31.911  1.00 32.62           N  
ATOM    340  CA  ALA A  46      15.486  -2.022  32.559  1.00 32.62           C  
ATOM    342  C   ALA A  46      15.088  -3.095  33.525  1.00 32.62           C  
ATOM    343  O   ALA A  46      14.627  -2.806  34.627  1.00 32.62           O  
ATOM    341  CB  ALA A  46      14.318  -1.835  31.577  1.00 32.62           C  
ATOM    344  N   GLY A  47      15.250  -4.369  33.128  1.00 25.59           N  
ATOM    345  CA  GLY A  47      14.866  -5.472  33.963  1.00 25.59           C  
ATOM    346  C   GLY A  47      15.690  -5.523  35.220  1.00 25.59           C  
ATOM    347  O   GLY A  47      15.165  -5.805  36.297  1.00 25.59           O  
ATOM    348  N   SER A  48      17.005  -5.246  35.124  1.00 41.89           N  
ATOM    349  CA  SER A  48      17.893  -5.389  36.253  1.00 41.89           C  
ATOM    352  C   SER A  48      17.488  -4.455  37.353  1.00 41.89           C  
ATOM    353  O   SER A  48      17.838  -4.671  38.513  1.00 41.89           O  
ATOM    350  CB  SER A  48      19.365  -5.089  35.919  1.00 41.89           C  
ATOM    351  OG  SER A  48      19.520  -3.724  35.563  1.00 41.89           O  
ATOM    354  N   LEU A  49      16.733  -3.395  37.018  1.00 57.81           N  
ATOM    355  CA  LEU A  49      16.297  -2.433  37.993  1.00 57.81           C  
ATOM    360  C   LEU A  49      15.458  -3.160  38.993  1.00 57.81           C  
ATOM    361  O   LEU A  49      15.447  -2.839  40.181  1.00 57.81           O  
ATOM    356  CB  LEU A  49      15.386  -1.340  37.397  1.00 57.81           C  
ATOM    357  CG  LEU A  49      16.051  -0.411  36.362  1.00 57.81           C  
ATOM    358  CD1 LEU A  49      15.061   0.663  35.879  1.00 57.81           C  
ATOM    359  CD2 LEU A  49      17.351   0.201  36.907  1.00 57.81           C  
ATOM    362  N   ARG A  50      14.690  -4.148  38.519  1.00117.54           N  
ATOM    363  CA  ARG A  50      13.812  -4.885  39.376  1.00117.54           C  
ATOM    371  C   ARG A  50      14.600  -5.601  40.432  1.00117.54           C  
ATOM    372  O   ARG A  50      14.292  -5.499  41.619  1.00117.54           O  
ATOM    364  CB  ARG A  50      13.019  -5.912  38.561  1.00117.54           C  
ATOM    365  CG  ARG A  50      11.953  -5.234  37.701  1.00117.54           C  
ATOM    366  CD  ARG A  50      11.712  -5.911  36.354  1.00117.54           C  
ATOM    367  NE  ARG A  50      11.899  -7.371  36.542  1.00117.54           N  
ATOM    368  CZ  ARG A  50      11.394  -8.234  35.616  1.00117.54           C  
ATOM    369  NH1 ARG A  50      10.663  -7.763  34.564  1.00117.54           N1+
ATOM    370  NH2 ARG A  50      11.608  -9.573  35.759  1.00117.54           N  
ATOM    373  N   MET A  51      15.664  -6.323  40.038  1.00 42.68           N  
ATOM    374  CA  MET A  51      16.404  -7.096  40.995  1.00 42.68           C  
ATOM    379  C   MET A  51      17.059  -6.177  41.969  1.00 42.68           C  
ATOM    380  O   MET A  51      17.088  -6.442  43.172  1.00 42.68           O  
ATOM    375  CB  MET A  51      17.500  -7.968  40.361  1.00 42.68           C  
ATOM    376  CG  MET A  51      18.096  -8.983  41.342  1.00 42.68           C  
ATOM    377  SD  MET A  51      19.218  -8.297  42.599  1.00 42.68           S  
ATOM    378  CE  MET A  51      20.735  -8.622  41.655  1.00 42.68           C  
ATOM    381  N   GLN A  52      17.583  -5.050  41.462  1.00 50.48           N  
ATOM    382  CA  GLN A  52      18.298  -4.129  42.288  1.00 50.48           C  
ATOM    388  C   GLN A  52      17.384  -3.578  43.334  1.00 50.48           C  
ATOM    389  O   GLN A  52      17.797  -3.361  44.470  1.00 50.48           O  
ATOM    383  CB  GLN A  52      18.869  -2.939  41.503  1.00 50.48           C  
ATOM    384  CG  GLN A  52      19.922  -3.350  40.473  1.00 50.48           C  
ATOM    385  CD  GLN A  52      20.647  -2.092  40.017  1.00 50.48           C  
ATOM    387  NE2 GLN A  52      20.020  -1.326  39.085  1.00 50.48           N  
ATOM    386  OE1 GLN A  52      21.745  -1.791  40.485  1.00 50.48           O  
ATOM    390  N   SER A  53      16.112  -3.323  42.981  1.00 35.07           N  
ATOM    391  CA  SER A  53      15.211  -2.767  43.944  1.00 35.07           C  
ATOM    394  C   SER A  53      15.082  -3.712  45.108  1.00 35.07           C  
ATOM    395  O   SER A  53      15.123  -3.285  46.262  1.00 35.07           O  
ATOM    392  CB  SER A  53      13.799  -2.532  43.376  1.00 35.07           C  
ATOM    393  OG  SER A  53      13.841  -1.575  42.329  1.00 35.07           O  
ATOM    396  N   TYR A  54      14.909  -5.026  44.838  1.00 62.45           N  
ATOM    397  CA  TYR A  54      14.770  -5.993  45.897  1.00 62.45           C  
ATOM    406  C   TYR A  54      16.051  -6.113  46.653  1.00 62.45           C  
ATOM    407  O   TYR A  54      16.054  -6.187  47.879  1.00 62.45           O  
ATOM    398  CB  TYR A  54      14.367  -7.412  45.434  1.00 62.45           C  
ATOM    399  CG  TYR A  54      12.946  -7.357  44.989  1.00 62.45           C  
ATOM    400  CD1 TYR A  54      11.949  -7.137  45.913  1.00 62.45           C  
ATOM    401  CD2 TYR A  54      12.600  -7.548  43.671  1.00 62.45           C  
ATOM    402  CE1 TYR A  54      10.631  -7.082  45.534  1.00 62.45           C  
ATOM    403  CE2 TYR A  54      11.280  -7.495  43.283  1.00 62.45           C  
ATOM    404  CZ  TYR A  54      10.297  -7.260  44.215  1.00 62.45           C  
ATOM    405  OH  TYR A  54       8.942  -7.201  43.827  1.00 62.45           O  
ATOM    408  N   ARG A  55      17.187  -6.102  45.936  1.00 93.48           N  
ATOM    409  CA  ARG A  55      18.448  -6.309  46.584  1.00 93.48           C  
ATOM    417  C   ARG A  55      18.616  -5.231  47.610  1.00 93.48           C  
ATOM    418  O   ARG A  55      19.154  -5.471  48.691  1.00 93.48           O  
ATOM    410  CB  ARG A  55      19.637  -6.265  45.609  1.00 93.48           C  
ATOM    411  CG  ARG A  55      20.941  -6.793  46.213  1.00 93.48           C  
ATOM    412  CD  ARG A  55      22.136  -6.718  45.261  1.00 93.48           C  
ATOM    413  NE  ARG A  55      22.412  -5.277  45.012  1.00 93.48           N  
ATOM    414  CZ  ARG A  55      21.989  -4.691  43.853  1.00 93.48           C  
ATOM    415  NH1 ARG A  55      21.400  -5.453  42.887  1.00 93.48           N1+
ATOM    416  NH2 ARG A  55      22.141  -3.351  43.662  1.00 93.48           N  
ATOM    419  N   LEU A  56      18.135  -4.012  47.300  1.00 50.72           N  
ATOM    420  CA  LEU A  56      18.245  -2.905  48.206  1.00 50.72           C  
ATOM    425  C   LEU A  56      17.536  -3.253  49.478  1.00 50.72           C  
ATOM    426  O   LEU A  56      18.036  -2.993  50.571  1.00 50.72           O  
ATOM    421  CB  LEU A  56      17.551  -1.625  47.692  1.00 50.72           C  
ATOM    422  CG  LEU A  56      18.182  -0.972  46.448  1.00 50.72           C  
ATOM    423  CD1 LEU A  56      17.407   0.292  46.040  1.00 50.72           C  
ATOM    424  CD2 LEU A  56      19.676  -0.690  46.666  1.00 50.72           C  
ATOM    427  N   GLY A  57      16.337  -3.850  49.371  1.00 26.17           N  
ATOM    428  CA  GLY A  57      15.565  -4.169  50.535  1.00 26.17           C  
ATOM    429  C   GLY A  57      16.303  -5.169  51.362  1.00 26.17           C  
ATOM    430  O   GLY A  57      16.267  -5.103  52.589  1.00 26.17           O  
ATOM    431  N   TYR A  58      16.966  -6.153  50.719  1.00118.37           N  
ATOM    432  CA  TYR A  58      17.653  -7.121  51.522  1.00118.37           C  
ATOM    441  C   TYR A  58      18.790  -6.459  52.239  1.00118.37           C  
ATOM    442  O   TYR A  58      19.033  -6.739  53.411  1.00118.37           O  
ATOM    433  CB  TYR A  58      18.234  -8.347  50.796  1.00118.37           C  
ATOM    434  CG  TYR A  58      18.788  -9.154  51.928  1.00118.37           C  
ATOM    435  CD1 TYR A  58      17.952  -9.963  52.665  1.00118.37           C  
ATOM    436  CD2 TYR A  58      20.115  -9.087  52.291  1.00118.37           C  
ATOM    437  CE1 TYR A  58      18.424 -10.699  53.729  1.00118.37           C  
ATOM    438  CE2 TYR A  58      20.594  -9.819  53.356  1.00118.37           C  
ATOM    439  CZ  TYR A  58      19.750 -10.627  54.082  1.00118.37           C  
ATOM    440  OH  TYR A  58      20.243 -11.372  55.175  1.00118.37           O  
ATOM    443  N   ASP A  59      19.525  -5.561  51.557  1.00 50.74           N  
ATOM    444  CA  ASP A  59      20.649  -4.941  52.201  1.00 50.74           C  
ATOM    449  C   ASP A  59      20.135  -4.223  53.401  1.00 50.74           C  
ATOM    450  O   ASP A  59      20.739  -4.264  54.477  1.00 50.74           O  
ATOM    445  CB  ASP A  59      21.345  -3.891  51.319  1.00 50.74           C  
ATOM    446  CG  ASP A  59      22.107  -4.617  50.227  1.00 50.74           C  
ATOM    447  OD1 ASP A  59      22.806  -5.610  50.562  1.00 50.74           O  
ATOM    448  OD2 ASP A  59      21.998  -4.198  49.044  1.00 50.74           O1-
ATOM    451  N   LEU A  60      18.985  -3.558  53.253  1.00 53.47           N  
ATOM    452  CA  LEU A  60      18.407  -2.789  54.314  1.00 53.47           C  
ATOM    457  C   LEU A  60      18.104  -3.684  55.472  1.00 53.47           C  
ATOM    458  O   LEU A  60      18.491  -3.399  56.605  1.00 53.47           O  
ATOM    453  CB  LEU A  60      17.084  -2.154  53.859  1.00 53.47           C  
ATOM    454  CG  LEU A  60      16.311  -1.391  54.945  1.00 53.47           C  
ATOM    455  CD1 LEU A  60      17.080  -0.146  55.409  1.00 53.47           C  
ATOM    456  CD2 LEU A  60      14.879  -1.079  54.475  1.00 53.47           C  
ATOM    459  N   GLN A  61      17.429  -4.815  55.221  1.00 86.51           N  
ATOM    460  CA  GLN A  61      17.032  -5.631  56.327  1.00 86.51           C  
ATOM    466  C   GLN A  61      18.250  -6.210  56.994  1.00 86.51           C  
ATOM    467  O   GLN A  61      18.317  -6.275  58.222  1.00 86.51           O  
ATOM    461  CB  GLN A  61      16.041  -6.730  55.908  1.00 86.51           C  
ATOM    462  CG  GLN A  61      15.220  -7.285  57.074  1.00 86.51           C  
ATOM    463  CD  GLN A  61      13.970  -7.941  56.498  1.00 86.51           C  
ATOM    465  NE2 GLN A  61      12.781  -7.505  56.993  1.00 86.51           N  
ATOM    464  OE1 GLN A  61      14.044  -8.803  55.624  1.00 86.51           O  
ATOM    468  N   SER A  62      19.253  -6.645  56.207  1.00 35.01           N  
ATOM    469  CA  SER A  62      20.453  -7.229  56.746  1.00 35.01           C  
ATOM    472  C   SER A  62      21.299  -6.182  57.412  1.00 35.01           C  
ATOM    473  O   SER A  62      22.039  -6.477  58.347  1.00 35.01           O  
ATOM    470  CB  SER A  62      21.316  -7.897  55.668  1.00 35.01           C  
ATOM    471  OG  SER A  62      21.765  -6.917  54.746  1.00 35.01           O  
ATOM    474  N   GLY A  63      21.210  -4.918  56.958  1.00 23.67           N  
ATOM    475  CA  GLY A  63      22.030  -3.890  57.530  1.00 23.67           C  
ATOM    476  C   GLY A  63      23.389  -3.948  56.900  1.00 23.67           C  
ATOM    477  O   GLY A  63      24.388  -3.634  57.545  1.00 23.67           O  
ATOM    478  N   SER A  64      23.466  -4.359  55.616  1.00 43.85           N  
ATOM    479  CA  SER A  64      24.752  -4.455  54.983  1.00 43.85           C  
ATOM    482  C   SER A  64      25.279  -3.081  54.679  1.00 43.85           C  
ATOM    483  O   SER A  64      24.529  -2.122  54.513  1.00 43.85           O  
ATOM    480  CB  SER A  64      24.756  -5.250  53.665  1.00 43.85           C  
ATOM    481  OG  SER A  64      26.068  -5.285  53.122  1.00 43.85           O  
ATOM    484  N   PRO A  65      26.588  -2.983  54.666  1.00159.73           N  
ATOM    485  CA  PRO A  65      27.257  -1.755  54.308  1.00159.73           C  
ATOM    489  C   PRO A  65      27.195  -1.508  52.830  1.00159.73           C  
ATOM    490  O   PRO A  65      27.588  -0.429  52.391  1.00159.73           O  
ATOM    487  CB  PRO A  65      28.682  -1.866  54.833  1.00159.73           C  
ATOM    488  CG  PRO A  65      28.560  -2.855  56.003  1.00159.73           C  
ATOM    486  CD  PRO A  65      27.376  -3.757  55.613  1.00159.73           C  
ATOM    491  N   GLN A  66      26.752  -2.513  52.053  1.00109.88           N  
ATOM    492  CA  GLN A  66      26.644  -2.495  50.617  1.00109.88           C  
ATOM    498  C   GLN A  66      25.583  -1.541  50.158  1.00109.88           C  
ATOM    499  O   GLN A  66      25.618  -1.063  49.025  1.00109.88           O  
ATOM    493  CB  GLN A  66      26.307  -3.874  50.028  1.00109.88           C  
ATOM    494  CG  GLN A  66      27.516  -4.803  49.958  1.00109.88           C  
ATOM    495  CD  GLN A  66      28.298  -4.378  48.728  1.00109.88           C  
ATOM    497  NE2 GLN A  66      29.569  -3.943  48.935  1.00109.88           N  
ATOM    496  OE1 GLN A  66      27.785  -4.420  47.610  1.00109.88           O  
ATOM    500  N   LEU A  67      24.607  -1.230  51.025  1.00 66.87           N  
ATOM    501  CA  LEU A  67      23.427  -0.512  50.625  1.00 66.87           C  
ATOM    506  C   LEU A  67      23.763   0.774  49.922  1.00 66.87           C  
ATOM    507  O   LEU A  67      23.182   1.075  48.880  1.00 66.87           O  
ATOM    502  CB  LEU A  67      22.537  -0.167  51.836  1.00 66.87           C  
ATOM    503  CG  LEU A  67      21.199   0.509  51.479  1.00 66.87           C  
ATOM    504  CD1 LEU A  67      20.291  -0.442  50.683  1.00 66.87           C  
ATOM    505  CD2 LEU A  67      20.504   1.067  52.734  1.00 66.87           C  
ATOM    508  N   ASN A  68      24.715   1.563  50.441  1.00 55.13           N  
ATOM    509  CA  ASN A  68      25.019   2.844  49.866  1.00 55.13           C  
ATOM    514  C   ASN A  68      25.517   2.661  48.462  1.00 55.13           C  
ATOM    515  O   ASN A  68      25.096   3.369  47.547  1.00 55.13           O  
ATOM    510  CB  ASN A  68      26.110   3.548  50.684  1.00 55.13           C  
ATOM    511  CG  ASN A  68      25.614   3.541  52.125  1.00 55.13           C  
ATOM    513  ND2 ASN A  68      26.566   3.482  53.096  1.00 55.13           N  
ATOM    512  OD1 ASN A  68      24.411   3.559  52.379  1.00 55.13           O  
ATOM    516  N   ALA A  69      26.427   1.691  48.253  1.00 22.50           N  
ATOM    517  CA  ALA A  69      26.991   1.479  46.950  1.00 22.50           C  
ATOM    519  C   ALA A  69      25.911   1.053  46.005  1.00 22.50           C  
ATOM    520  O   ALA A  69      25.857   1.507  44.863  1.00 22.50           O  
ATOM    518  CB  ALA A  69      28.082   0.394  46.938  1.00 22.50           C  
ATOM    521  N   HIS A  70      25.011   0.168  46.470  1.00 71.35           N  
ATOM    522  CA  HIS A  70      23.965  -0.363  45.644  1.00 71.35           C  
ATOM    529  C   HIS A  70      23.015   0.718  45.253  1.00 71.35           C  
ATOM    530  O   HIS A  70      22.444   0.681  44.164  1.00 71.35           O  
ATOM    525  CB  HIS A  70      23.197  -1.511  46.313  1.00 71.35           C  
ATOM    524  CG  HIS A  70      24.005  -2.775  46.295  1.00 71.35           C  
ATOM    527  CD2 HIS A  70      24.982  -3.154  45.427  1.00 71.35           C  
ATOM    523  ND1 HIS A  70      23.869  -3.815  47.187  1.00 71.35           N  
ATOM    528  CE1 HIS A  70      24.766  -4.764  46.818  1.00 71.35           C  
ATOM    526  NE2 HIS A  70      25.464  -4.407  45.754  1.00 71.35           N  
ATOM    531  N   ARG A  71      22.782   1.698  46.138  1.00129.77           N  
ATOM    532  CA  ARG A  71      21.905   2.765  45.766  1.00129.77           C  
ATOM    540  C   ARG A  71      22.521   3.510  44.622  1.00129.77           C  
ATOM    541  O   ARG A  71      21.826   3.902  43.687  1.00129.77           O  
ATOM    533  CB  ARG A  71      21.661   3.773  46.899  1.00129.77           C  
ATOM    534  CG  ARG A  71      20.817   3.195  48.036  1.00129.77           C  
ATOM    535  CD  ARG A  71      20.449   4.221  49.109  1.00129.77           C  
ATOM    536  NE  ARG A  71      21.692   4.568  49.850  1.00129.77           N  
ATOM    537  CZ  ARG A  71      22.108   5.867  49.940  1.00129.77           C  
ATOM    538  NH1 ARG A  71      21.417   6.851  49.293  1.00129.77           N1+
ATOM    539  NH2 ARG A  71      23.196   6.188  50.695  1.00129.77           N  
ATOM    542  N   GLN A  72      23.850   3.729  44.661  1.00 72.05           N  
ATOM    543  CA  GLN A  72      24.485   4.483  43.616  1.00 72.05           C  
ATOM    549  C   GLN A  72      24.385   3.731  42.326  1.00 72.05           C  
ATOM    550  O   GLN A  72      24.169   4.314  41.265  1.00 72.05           O  
ATOM    544  CB  GLN A  72      25.967   4.793  43.869  1.00 72.05           C  
ATOM    545  CG  GLN A  72      26.576   5.646  42.752  1.00 72.05           C  
ATOM    546  CD  GLN A  72      28.039   5.907  43.080  1.00 72.05           C  
ATOM    548  NE2 GLN A  72      28.766   6.562  42.136  1.00 72.05           N  
ATOM    547  OE1 GLN A  72      28.524   5.544  44.151  1.00 72.05           O  
ATOM    551  N   LEU A  73      24.527   2.399  42.390  1.00138.48           N  
ATOM    552  CA  LEU A  73      24.490   1.566  41.225  1.00138.48           C  
ATOM    557  C   LEU A  73      23.138   1.710  40.583  1.00138.48           C  
ATOM    558  O   LEU A  73      23.011   1.721  39.359  1.00138.48           O  
ATOM    553  CB  LEU A  73      24.656   0.088  41.596  1.00138.48           C  
ATOM    554  CG  LEU A  73      24.707  -0.844  40.380  1.00138.48           C  
ATOM    555  CD1 LEU A  73      25.994  -0.625  39.579  1.00138.48           C  
ATOM    556  CD2 LEU A  73      24.510  -2.307  40.790  1.00138.48           C  
ATOM    559  N   PHE A  74      22.082   1.816  41.410  1.00109.33           N  
ATOM    560  CA  PHE A  74      20.731   1.912  40.929  1.00109.33           C  
ATOM    568  C   PHE A  74      20.620   3.161  40.118  1.00109.33           C  
ATOM    569  O   PHE A  74      20.064   3.156  39.020  1.00109.33           O  
ATOM    561  CB  PHE A  74      19.722   2.045  42.089  1.00109.33           C  
ATOM    562  CG  PHE A  74      18.325   2.020  41.561  1.00109.33           C  
ATOM    563  CD1 PHE A  74      17.774   3.128  40.961  1.00109.33           C  
ATOM    564  CD2 PHE A  74      17.550   0.888  41.689  1.00109.33           C  
ATOM    565  CE1 PHE A  74      16.485   3.099  40.480  1.00109.33           C  
ATOM    566  CE2 PHE A  74      16.258   0.854  41.216  1.00109.33           C  
ATOM    567  CZ  PHE A  74      15.724   1.960  40.600  1.00109.33           C  
ATOM    570  N   GLN A  75      21.162   4.272  40.649  1.00127.01           N  
ATOM    571  CA  GLN A  75      21.093   5.518  39.948  1.00127.01           C  
ATOM    577  C   GLN A  75      21.804   5.373  38.646  1.00127.01           C  
ATOM    578  O   GLN A  75      21.322   5.844  37.618  1.00127.01           O  
ATOM    572  CB  GLN A  75      21.805   6.673  40.664  1.00127.01           C  
ATOM    573  CG  GLN A  75      20.958   7.371  41.718  1.00127.01           C  
ATOM    574  CD  GLN A  75      20.031   8.289  40.938  1.00127.01           C  
ATOM    576  NE2 GLN A  75      20.187   9.623  41.143  1.00127.01           N  
ATOM    575  OE1 GLN A  75      19.205   7.831  40.151  1.00127.01           O  
ATOM    579  N   GLN A  76      22.970   4.697  38.655  1.00106.22           N  
ATOM    580  CA  GLN A  76      23.746   4.606  37.451  1.00106.22           C  
ATOM    586  C   GLN A  76      22.930   3.937  36.393  1.00106.22           C  
ATOM    587  O   GLN A  76      22.771   4.465  35.295  1.00106.22           O  
ATOM    581  CB  GLN A  76      24.961   3.666  37.550  1.00106.22           C  
ATOM    582  CG  GLN A  76      26.092   4.075  38.487  1.00106.22           C  
ATOM    583  CD  GLN A  76      27.135   2.966  38.387  1.00106.22           C  
ATOM    585  NE2 GLN A  76      27.191   2.099  39.435  1.00106.22           N  
ATOM    584  OE1 GLN A  76      27.864   2.862  37.404  1.00106.22           O  
ATOM    588  N   ALA A  77      22.365   2.762  36.723  1.00 41.38           N  
ATOM    589  CA  ALA A  77      21.664   1.923  35.788  1.00 41.38           C  
ATOM    591  C   ALA A  77      20.425   2.583  35.278  1.00 41.38           C  
ATOM    592  O   ALA A  77      20.075   2.441  34.107  1.00 41.38           O  
ATOM    590  CB  ALA A  77      21.228   0.580  36.398  1.00 41.38           C  
ATOM    593  N   LEU A  78      19.713   3.303  36.158  1.00 65.42           N  
ATOM    594  CA  LEU A  78      18.473   3.930  35.802  1.00 65.42           C  
ATOM    599  C   LEU A  78      18.730   4.927  34.720  1.00 65.42           C  
ATOM    600  O   LEU A  78      17.912   5.120  33.823  1.00 65.42           O  
ATOM    595  CB  LEU A  78      17.863   4.687  36.997  1.00 65.42           C  
ATOM    596  CG  LEU A  78      16.541   5.415  36.697  1.00 65.42           C  
ATOM    597  CD1 LEU A  78      15.439   4.439  36.256  1.00 65.42           C  
ATOM    598  CD2 LEU A  78      16.116   6.272  37.899  1.00 65.42           C  
ATOM    601  N   HIS A  79      19.857   5.634  34.849  1.00130.66           N  
ATOM    602  CA  HIS A  79      20.340   6.675  33.995  1.00130.66           C  
ATOM    609  C   HIS A  79      21.109   6.203  32.803  1.00130.66           C  
ATOM    610  O   HIS A  79      21.615   7.043  32.064  1.00130.66           O  
ATOM    605  CB  HIS A  79      21.089   7.753  34.781  1.00130.66           C  
ATOM    604  CG  HIS A  79      20.119   8.369  35.750  1.00130.66           C  
ATOM    607  CD2 HIS A  79      18.794   8.648  35.577  1.00130.66           C  
ATOM    603  ND1 HIS A  79      20.412   8.744  37.039  1.00130.66           N  
ATOM    608  CE1 HIS A  79      19.264   9.233  37.578  1.00130.66           C  
ATOM    606  NE2 HIS A  79      18.257   9.193  36.726  1.00130.66           N  
ATOM    611  N   SER A  80      21.317   4.881  32.630  1.00 57.86           N  
ATOM    612  CA  SER A  80      22.139   4.396  31.549  1.00 57.86           C  
ATOM    615  C   SER A  80      21.707   5.000  30.247  1.00 57.86           C  
ATOM    616  O   SER A  80      20.535   5.276  30.007  1.00 57.86           O  
ATOM    613  CB  SER A  80      22.113   2.869  31.394  1.00 57.86           C  
ATOM    614  OG  SER A  80      22.676   2.262  32.546  1.00 57.86           O  
ATOM    617  N   PRO A  81      22.687   5.211  29.403  1.00152.11           N  
ATOM    618  CA  PRO A  81      22.488   5.842  28.126  1.00152.11           C  
ATOM    622  C   PRO A  81      21.388   5.188  27.353  1.00152.11           C  
ATOM    623  O   PRO A  81      20.600   5.901  26.733  1.00152.11           O  
ATOM    620  CB  PRO A  81      23.827   5.736  27.402  1.00152.11           C  
ATOM    621  CG  PRO A  81      24.456   4.467  28.009  1.00152.11           C  
ATOM    619  CD  PRO A  81      23.914   4.433  29.446  1.00152.11           C  
ATOM    624  N   VAL A  82      21.299   3.846  27.382  1.00112.16           N  
ATOM    625  CA  VAL A  82      20.291   3.166  26.627  1.00112.16           C  
ATOM    629  C   VAL A  82      18.931   3.584  27.100  1.00112.16           C  
ATOM    630  O   VAL A  82      18.018   3.746  26.294  1.00112.16           O  
ATOM    626  CB  VAL A  82      20.408   1.670  26.736  1.00112.16           C  
ATOM    627  CG1 VAL A  82      20.393   1.269  28.218  1.00112.16           C  
ATOM    628  CG2 VAL A  82      19.267   1.042  25.920  1.00112.16           C  
ATOM    631  N   LEU A  83      18.737   3.718  28.423  1.00122.94           N  
ATOM    632  CA  LEU A  83      17.473   4.146  28.962  1.00122.94           C  
ATOM    637  C   LEU A  83      17.209   5.599  28.705  1.00122.94           C  
ATOM    638  O   LEU A  83      16.077   5.983  28.422  1.00122.94           O  
ATOM    633  CB  LEU A  83      17.331   3.853  30.463  1.00122.94           C  
ATOM    634  CG  LEU A  83      17.073   2.356  30.723  1.00122.94           C  
ATOM    635  CD1 LEU A  83      18.225   1.485  30.208  1.00122.94           C  
ATOM    636  CD2 LEU A  83      16.712   2.092  32.190  1.00122.94           C  
ATOM    639  N   THR A  84      18.240   6.454  28.804  1.00 57.66           N  
ATOM    640  CA  THR A  84      18.061   7.869  28.615  1.00 57.66           C  
ATOM    644  C   THR A  84      17.702   8.133  27.184  1.00 57.66           C  
ATOM    645  O   THR A  84      16.967   9.069  26.873  1.00 57.66           O  
ATOM    641  CB  THR A  84      19.278   8.659  28.990  1.00 57.66           C  
ATOM    643  CG2 THR A  84      19.546   8.413  30.491  1.00 57.66           C  
ATOM    642  OG1 THR A  84      20.393   8.267  28.203  1.00 57.66           O  
ATOM    646  N   ASN A  85      18.202   7.279  26.278  1.00105.65           N  
ATOM    647  CA  ASN A  85      18.042   7.408  24.860  1.00105.65           C  
ATOM    652  C   ASN A  85      16.589   7.355  24.476  1.00105.65           C  
ATOM    653  O   ASN A  85      16.209   7.892  23.437  1.00105.65           O  
ATOM    648  CB  ASN A  85      18.788   6.298  24.098  1.00105.65           C  
ATOM    649  CG  ASN A  85      18.839   6.695  22.634  1.00105.65           C  
ATOM    651  ND2 ASN A  85      19.820   7.567  22.277  1.00105.65           N  
ATOM    650  OD1 ASN A  85      18.017   6.257  21.833  1.00105.65           O  
ATOM    654  N   LEU A  86      15.734   6.712  25.289  1.00127.44           N  
ATOM    655  CA  LEU A  86      14.353   6.530  24.942  1.00127.44           C  
ATOM    660  C   LEU A  86      13.643   7.836  24.781  1.00127.44           C  
ATOM    661  O   LEU A  86      12.634   7.893  24.079  1.00127.44           O  
ATOM    656  CB  LEU A  86      13.550   5.616  25.889  1.00127.44           C  
ATOM    657  CG  LEU A  86      14.031   4.150  25.841  1.00127.44           C  
ATOM    658  CD1 LEU A  86      15.266   3.933  26.726  1.00127.44           C  
ATOM    659  CD2 LEU A  86      12.900   3.149  26.105  1.00127.44           C  
ATOM    662  N   ASN A  87      14.100   8.910  25.448  1.00 66.06           N  
ATOM    663  CA  ASN A  87      13.420  10.162  25.291  1.00 66.06           C  
ATOM    668  C   ASN A  87      13.691  10.640  23.901  1.00 66.06           C  
ATOM    669  O   ASN A  87      14.664  11.347  23.641  1.00 66.06           O  
ATOM    664  CB  ASN A  87      13.899  11.214  26.307  1.00 66.06           C  
ATOM    665  CG  ASN A  87      13.488  10.703  27.686  1.00 66.06           C  
ATOM    667  ND2 ASN A  87      14.482  10.499  28.592  1.00 66.06           N  
ATOM    666  OD1 ASN A  87      12.307  10.472  27.942  1.00 66.06           O  
ATOM    670  N   VAL A  88      12.805  10.259  22.960  1.00105.86           N  
ATOM    671  CA  VAL A  88      12.990  10.621  21.589  1.00105.86           C  
ATOM    675  C   VAL A  88      11.621  10.697  20.979  1.00105.86           C  
ATOM    676  O   VAL A  88      10.643  10.238  21.567  1.00105.86           O  
ATOM    672  CB  VAL A  88      13.771   9.582  20.849  1.00105.86           C  
ATOM    673  CG1 VAL A  88      12.816   8.447  20.451  1.00105.86           C  
ATOM    674  CG2 VAL A  88      14.541  10.251  19.707  1.00105.86           C  
ATOM    677  N   TRP A  89      11.526  11.288  19.774  1.00 59.66           N  
ATOM    678  CA  TRP A  89      10.272  11.502  19.104  1.00 59.66           C  
ATOM    689  C   TRP A  89       9.599  10.200  18.787  1.00 59.66           C  
ATOM    690  O   TRP A  89       8.419  10.011  19.078  1.00 59.66           O  
ATOM    679  CB  TRP A  89      10.463  12.270  17.774  1.00 59.66           C  
ATOM    680  CG  TRP A  89      11.432  11.638  16.788  1.00 59.66           C  
ATOM    682  CD1 TRP A  89      12.794  11.718  16.760  1.00 59.66           C  
ATOM    681  CD2 TRP A  89      11.052  10.855  15.638  1.00 59.66           C  
ATOM    684  CE2 TRP A  89      12.230  10.493  14.980  1.00 59.66           C  
ATOM    685  CE3 TRP A  89       9.834  10.472  15.169  1.00 59.66           C  
ATOM    683  NE1 TRP A  89      13.287  11.027  15.680  1.00 59.66           N  
ATOM    686  CZ2 TRP A  89      12.202   9.739  13.838  1.00 59.66           C  
ATOM    687  CZ3 TRP A  89       9.811   9.709  14.018  1.00 59.66           C  
ATOM    688  CH2 TRP A  89      10.969   9.349  13.365  1.00 59.66           C  
ATOM    691  N   TYR A  90      10.355   9.254  18.211  1.00 96.00           N  
ATOM    692  CA  TYR A  90       9.830   8.014  17.710  1.00 96.00           C  
ATOM    701  C   TYR A  90       9.295   7.124  18.791  1.00 96.00           C  
ATOM    702  O   TYR A  90       8.426   6.296  18.524  1.00 96.00           O  
ATOM    693  CB  TYR A  90      10.835   7.210  16.858  1.00 96.00           C  
ATOM    694  CG  TYR A  90      12.019   6.794  17.669  1.00 96.00           C  
ATOM    695  CD1 TYR A  90      11.945   5.715  18.523  1.00 96.00           C  
ATOM    696  CD2 TYR A  90      13.211   7.471  17.559  1.00 96.00           C  
ATOM    697  CE1 TYR A  90      13.037   5.322  19.262  1.00 96.00           C  
ATOM    698  CE2 TYR A  90      14.305   7.082  18.295  1.00 96.00           C  
ATOM    699  CZ  TYR A  90      14.220   6.010  19.151  1.00 96.00           C  
ATOM    700  OH  TYR A  90      15.347   5.615  19.904  1.00 96.00           O  
ATOM    703  N   VAL A  91       9.857   7.209  20.012  1.00 70.42           N  
ATOM    704  CA  VAL A  91       9.462   6.356  21.102  1.00 70.42           C  
ATOM    708  C   VAL A  91       8.091   6.731  21.566  1.00 70.42           C  
ATOM    709  O   VAL A  91       7.710   7.895  21.577  1.00 70.42           O  
ATOM    705  CB  VAL A  91      10.372   6.481  22.290  1.00 70.42           C  
ATOM    706  CG1 VAL A  91       9.774   5.667  23.447  1.00 70.42           C  
ATOM    707  CG2 VAL A  91      11.782   6.031  21.873  1.00 70.42           C  
ATOM    710  N   PRO A  92       7.342   5.738  21.974  1.00 65.21           N  
ATOM    711  CA  PRO A  92       5.997   5.971  22.424  1.00 65.21           C  
ATOM    715  C   PRO A  92       6.017   6.774  23.684  1.00 65.21           C  
ATOM    716  O   PRO A  92       6.920   6.589  24.497  1.00 65.21           O  
ATOM    713  CB  PRO A  92       5.372   4.591  22.590  1.00 65.21           C  
ATOM    714  CG  PRO A  92       6.151   3.718  21.589  1.00 65.21           C  
ATOM    712  CD  PRO A  92       7.536   4.383  21.489  1.00 65.21           C  
ATOM    717  N   GLU A  93       5.022   7.659  23.878  1.00 79.50           N  
ATOM    718  CA  GLU A  93       4.997   8.495  25.039  1.00 79.50           C  
ATOM    724  C   GLU A  93       4.848   7.642  26.248  1.00 79.50           C  
ATOM    725  O   GLU A  93       5.315   8.004  27.327  1.00 79.50           O  
ATOM    719  CB  GLU A  93       3.852   9.513  25.093  1.00 79.50           C  
ATOM    720  CG  GLU A  93       4.078  10.751  24.233  1.00 79.50           C  
ATOM    721  CD  GLU A  93       3.026  11.769  24.638  1.00 79.50           C  
ATOM    722  OE1 GLU A  93       1.837  11.576  24.270  1.00 79.50           O  
ATOM    723  OE2 GLU A  93       3.398  12.750  25.338  1.00 79.50           O1-
ATOM    726  N   ALA A  94       4.169   6.490  26.113  1.00 32.96           N  
ATOM    727  CA  ALA A  94       3.937   5.684  27.275  1.00 32.96           C  
ATOM    729  C   ALA A  94       5.256   5.303  27.868  1.00 32.96           C  
ATOM    730  O   ALA A  94       5.459   5.424  29.076  1.00 32.96           O  
ATOM    728  CB  ALA A  94       3.205   4.370  26.954  1.00 32.96           C  
ATOM    731  N   VAL A  95       6.212   4.869  27.027  1.00 41.78           N  
ATOM    732  CA  VAL A  95       7.480   4.448  27.543  1.00 41.78           C  
ATOM    736  C   VAL A  95       8.101   5.594  28.270  1.00 41.78           C  
ATOM    737  O   VAL A  95       8.531   5.457  29.415  1.00 41.78           O  
ATOM    733  CB  VAL A  95       8.444   4.069  26.460  1.00 41.78           C  
ATOM    734  CG1 VAL A  95       9.822   3.840  27.104  1.00 41.78           C  
ATOM    735  CG2 VAL A  95       7.880   2.853  25.706  1.00 41.78           C  
ATOM    738  N   LYS A  96       8.116   6.776  27.630  1.00 87.98           N  
ATOM    739  CA  LYS A  96       8.758   7.923  28.202  1.00 87.98           C  
ATOM    745  C   LYS A  96       8.099   8.258  29.501  1.00 87.98           C  
ATOM    746  O   LYS A  96       8.777   8.582  30.474  1.00 87.98           O  
ATOM    740  CB  LYS A  96       8.631   9.179  27.324  1.00 87.98           C  
ATOM    741  CG  LYS A  96       9.406   9.113  26.008  1.00 87.98           C  
ATOM    742  CD  LYS A  96       8.961  10.176  24.998  1.00 87.98           C  
ATOM    743  CE  LYS A  96       9.258  11.613  25.432  1.00 87.98           C  
ATOM    744  NZ  LYS A  96      10.404  12.153  24.668  1.00 87.98           N1+
ATOM    747  N   THR A  97       6.754   8.190  29.551  1.00109.48           N  
ATOM    748  CA  THR A  97       6.061   8.577  30.748  1.00109.48           C  
ATOM    752  C   THR A  97       6.435   7.665  31.872  1.00109.48           C  
ATOM    753  O   THR A  97       6.723   8.120  32.979  1.00109.48           O  
ATOM    749  CB  THR A  97       4.560   8.536  30.622  1.00109.48           C  
ATOM    751  CG2 THR A  97       4.127   9.493  29.505  1.00109.48           C  
ATOM    750  OG1 THR A  97       4.109   7.222  30.335  1.00109.48           O  
ATOM    754  N   ARG A  98       6.462   6.345  31.613  1.00 96.73           N  
ATOM    755  CA  ARG A  98       6.735   5.423  32.677  1.00 96.73           C  
ATOM    763  C   ARG A  98       8.114   5.657  33.198  1.00 96.73           C  
ATOM    764  O   ARG A  98       8.344   5.605  34.406  1.00 96.73           O  
ATOM    756  CB  ARG A  98       6.636   3.945  32.272  1.00 96.73           C  
ATOM    757  CG  ARG A  98       5.195   3.461  32.124  1.00 96.73           C  
ATOM    758  CD  ARG A  98       5.040   1.992  32.505  1.00 96.73           C  
ATOM    759  NE  ARG A  98       3.609   1.625  32.328  1.00 96.73           N  
ATOM    760  CZ  ARG A  98       3.238   0.893  31.242  1.00 96.73           C  
ATOM    761  NH1 ARG A  98       4.184   0.485  30.345  1.00 96.73           N1+
ATOM    762  NH2 ARG A  98       1.930   0.547  31.064  1.00 96.73           N  
ATOM    765  N   TYR A  99       9.066   5.944  32.293  1.00 62.19           N  
ATOM    766  CA  TYR A  99      10.435   6.161  32.666  1.00 62.19           C  
ATOM    775  C   TYR A  99      10.487   7.315  33.616  1.00 62.19           C  
ATOM    776  O   TYR A  99      11.137   7.236  34.658  1.00 62.19           O  
ATOM    767  CB  TYR A  99      11.303   6.490  31.429  1.00 62.19           C  
ATOM    768  CG  TYR A  99      12.694   6.883  31.813  1.00 62.19           C  
ATOM    769  CD1 TYR A  99      13.632   5.949  32.194  1.00 62.19           C  
ATOM    770  CD2 TYR A  99      13.074   8.206  31.757  1.00 62.19           C  
ATOM    771  CE1 TYR A  99      14.913   6.332  32.531  1.00 62.19           C  
ATOM    772  CE2 TYR A  99      14.350   8.594  32.092  1.00 62.19           C  
ATOM    773  CZ  TYR A  99      15.273   7.658  32.483  1.00 62.19           C  
ATOM    774  OH  TYR A  99      16.585   8.059  32.826  1.00 62.19           O  
ATOM    777  N   ALA A 100       9.765   8.407  33.309  1.00 25.60           N  
ATOM    778  CA  ALA A 100       9.796   9.545  34.182  1.00 25.60           C  
ATOM    780  C   ALA A 100       9.277   9.120  35.516  1.00 25.60           C  
ATOM    781  O   ALA A 100       9.815   9.512  36.550  1.00 25.60           O  
ATOM    779  CB  ALA A 100       8.924  10.708  33.681  1.00 25.60           C  
ATOM    782  N   HIS A 101       8.228   8.277  35.530  1.00 46.53           N  
ATOM    783  CA  HIS A 101       7.634   7.855  36.766  1.00 46.53           C  
ATOM    790  C   HIS A 101       8.657   7.104  37.566  1.00 46.53           C  
ATOM    791  O   HIS A 101       8.706   7.233  38.788  1.00 46.53           O  
ATOM    786  CB  HIS A 101       6.418   6.922  36.583  1.00 46.53           C  
ATOM    785  CG  HIS A 101       5.292   7.509  35.772  1.00 46.53           C  
ATOM    788  CD2 HIS A 101       4.667   7.020  34.667  1.00 46.53           C  
ATOM    784  ND1 HIS A 101       4.666   8.703  36.059  1.00 46.53           N  
ATOM    789  CE1 HIS A 101       3.703   8.876  35.117  1.00 46.53           C  
ATOM    787  NE2 HIS A 101       3.664   7.880  34.250  1.00 46.53           N  
ATOM    792  N   LEU A 102       9.503   6.283  36.916  1.00 52.29           N  
ATOM    793  CA  LEU A 102      10.461   5.523  37.670  1.00 52.29           C  
ATOM    798  C   LEU A 102      11.405   6.465  38.349  1.00 52.29           C  
ATOM    799  O   LEU A 102      11.816   6.227  39.484  1.00 52.29           O  
ATOM    794  CB  LEU A 102      11.300   4.566  36.808  1.00 52.29           C  
ATOM    795  CG  LEU A 102      10.436   3.522  36.080  1.00 52.29           C  
ATOM    796  CD1 LEU A 102      11.302   2.431  35.430  1.00 52.29           C  
ATOM    797  CD2 LEU A 102       9.335   2.972  36.998  1.00 52.29           C  
ATOM    800  N   ASN A 103      11.784   7.564  37.665  1.00 46.94           N  
ATOM    801  CA  ASN A 103      12.727   8.492  38.229  1.00 46.94           C  
ATOM    806  C   ASN A 103      12.185   9.101  39.487  1.00 46.94           C  
ATOM    807  O   ASN A 103      12.893   9.194  40.489  1.00 46.94           O  
ATOM    802  CB  ASN A 103      13.082   9.663  37.294  1.00 46.94           C  
ATOM    803  CG  ASN A 103      14.015   9.151  36.210  1.00 46.94           C  
ATOM    805  ND2 ASN A 103      13.842   9.673  34.967  1.00 46.94           N  
ATOM    804  OD1 ASN A 103      14.878   8.310  36.458  1.00 46.94           O  
ATOM    808  N   ALA A 104      10.914   9.539  39.474  1.00 25.38           N  
ATOM    809  CA  ALA A 104      10.347  10.166  40.634  1.00 25.38           C  
ATOM    811  C   ALA A 104      10.294   9.177  41.758  1.00 25.38           C  
ATOM    812  O   ALA A 104      10.647   9.494  42.892  1.00 25.38           O  
ATOM    810  CB  ALA A 104       8.916  10.668  40.383  1.00 25.38           C  
ATOM    813  N   ASN A 105       9.884   7.932  41.452  1.00 38.23           N  
ATOM    814  CA  ASN A 105       9.699   6.909  42.443  1.00 38.23           C  
ATOM    819  C   ASN A 105      11.005   6.675  43.129  1.00 38.23           C  
ATOM    820  O   ASN A 105      11.065   6.547  44.351  1.00 38.23           O  
ATOM    815  CB  ASN A 105       9.282   5.566  41.809  1.00 38.23           C  
ATOM    816  CG  ASN A 105       7.943   5.736  41.095  1.00 38.23           C  
ATOM    818  ND2 ASN A 105       7.733   4.956  39.999  1.00 38.23           N  
ATOM    817  OD1 ASN A 105       7.101   6.537  41.498  1.00 38.23           O  
ATOM    821  N   TRP A 106      12.094   6.634  42.340  1.00 90.63           N  
ATOM    822  CA  TRP A 106      13.407   6.364  42.844  1.00 90.63           C  
ATOM    833  C   TRP A 106      13.846   7.425  43.802  1.00 90.63           C  
ATOM    834  O   TRP A 106      14.540   7.131  44.773  1.00 90.63           O  
ATOM    823  CB  TRP A 106      14.456   6.194  41.728  1.00 90.63           C  
ATOM    824  CG  TRP A 106      15.874   6.150  42.238  1.00 90.63           C  
ATOM    826  CD1 TRP A 106      16.946   6.916  41.882  1.00 90.63           C  
ATOM    825  CD2 TRP A 106      16.310   5.327  43.329  1.00 90.63           C  
ATOM    828  CE2 TRP A 106      17.649   5.634  43.569  1.00 90.63           C  
ATOM    829  CE3 TRP A 106      15.642   4.404  44.083  1.00 90.63           C  
ATOM    827  NE1 TRP A 106      18.030   6.601  42.663  1.00 90.63           N  
ATOM    830  CZ2 TRP A 106      18.345   5.017  44.567  1.00 90.63           C  
ATOM    831  CZ3 TRP A 106      16.350   3.776  45.083  1.00 90.63           C  
ATOM    832  CH2 TRP A 106      17.675   4.080  45.319  1.00 90.63           C  
ATOM    835  N   LEU A 107      13.465   8.694  43.569  1.00 45.06           N  
ATOM    836  CA  LEU A 107      13.917   9.717  44.468  1.00 45.06           C  
ATOM    841  C   LEU A 107      13.419   9.412  45.845  1.00 45.06           C  
ATOM    842  O   LEU A 107      14.180   9.476  46.809  1.00 45.06           O  
ATOM    837  CB  LEU A 107      13.421  11.124  44.096  1.00 45.06           C  
ATOM    838  CG  LEU A 107      13.843  12.201  45.112  1.00 45.06           C  
ATOM    839  CD1 LEU A 107      15.371  12.255  45.266  1.00 45.06           C  
ATOM    840  CD2 LEU A 107      13.223  13.564  44.757  1.00 45.06           C  
ATOM    843  N   GLU A 108      12.125   9.060  45.975  1.00 99.30           N  
ATOM    844  CA  GLU A 108      11.593   8.770  47.273  1.00 99.30           C  
ATOM    850  C   GLU A 108      12.226   7.535  47.836  1.00 99.30           C  
ATOM    851  O   GLU A 108      12.607   7.508  49.004  1.00 99.30           O  
ATOM    845  CB  GLU A 108      10.072   8.535  47.307  1.00 99.30           C  
ATOM    846  CG  GLU A 108       9.574   7.914  48.622  1.00 99.30           C  
ATOM    847  CD  GLU A 108       9.886   8.834  49.804  1.00 99.30           C  
ATOM    848  OE1 GLU A 108      11.012   9.393  49.870  1.00 99.30           O  
ATOM    849  OE2 GLU A 108       8.995   8.968  50.687  1.00 99.30           O1-
ATOM    852  N   MET A 109      12.376   6.484  47.007  1.00 50.00           N  
ATOM    853  CA  MET A 109      12.867   5.224  47.482  1.00 50.00           C  
ATOM    858  C   MET A 109      14.259   5.376  47.993  1.00 50.00           C  
ATOM    859  O   MET A 109      14.633   4.782  49.005  1.00 50.00           O  
ATOM    854  CB  MET A 109      12.881   4.135  46.396  1.00 50.00           C  
ATOM    855  CG  MET A 109      13.500   2.830  46.895  1.00 50.00           C  
ATOM    856  SD  MET A 109      12.566   1.987  48.208  1.00 50.00           S  
ATOM    857  CE  MET A 109      11.320   1.226  47.127  1.00 50.00           C  
ATOM    860  N   ASN A 110      15.078   6.176  47.294  1.00 53.91           N  
ATOM    861  CA  ASN A 110      16.433   6.366  47.712  1.00 53.91           C  
ATOM    866  C   ASN A 110      16.460   7.059  49.039  1.00 53.91           C  
ATOM    867  O   ASN A 110      17.265   6.707  49.900  1.00 53.91           O  
ATOM    862  CB  ASN A 110      17.253   7.218  46.733  1.00 53.91           C  
ATOM    863  CG  ASN A 110      18.664   7.344  47.296  1.00 53.91           C  
ATOM    865  ND2 ASN A 110      19.230   8.578  47.239  1.00 53.91           N  
ATOM    864  OD1 ASN A 110      19.244   6.375  47.789  1.00 53.91           O  
ATOM    868  N   ASN A 111      15.592   8.071  49.234  1.00 50.81           N  
ATOM    869  CA  ASN A 111      15.595   8.839  50.448  1.00 50.81           C  
ATOM    874  C   ASN A 111      15.209   7.963  51.595  1.00 50.81           C  
ATOM    875  O   ASN A 111      15.861   7.960  52.637  1.00 50.81           O  
ATOM    870  CB  ASN A 111      14.598  10.015  50.404  1.00 50.81           C  
ATOM    871  CG  ASN A 111      14.684  10.782  51.717  1.00 50.81           C  
ATOM    873  ND2 ASN A 111      15.930  11.090  52.162  1.00 50.81           N  
ATOM    872  OD1 ASN A 111      13.665  11.102  52.328  1.00 50.81           O  
ATOM    876  N   ARG A 112      14.149   7.162  51.404  1.00157.09           N  
ATOM    877  CA  ARG A 112      13.614   6.330  52.441  1.00157.09           C  
ATOM    885  C   ARG A 112      14.664   5.348  52.842  1.00157.09           C  
ATOM    886  O   ARG A 112      14.807   5.032  54.021  1.00157.09           O  
ATOM    878  CB  ARG A 112      12.376   5.552  51.977  1.00157.09           C  
ATOM    879  CG  ARG A 112      11.242   6.467  51.509  1.00157.09           C  
ATOM    880  CD  ARG A 112      10.122   6.665  52.531  1.00157.09           C  
ATOM    881  NE  ARG A 112      10.694   7.367  53.706  1.00157.09           N  
ATOM    882  CZ  ARG A 112       9.907   8.202  54.444  1.00157.09           C  
ATOM    883  NH1 ARG A 112       8.631   8.486  54.052  1.00157.09           N1+
ATOM    884  NH2 ARG A 112      10.403   8.741  55.592  1.00157.09           N  
ATOM    887  N   LEU A 113      15.430   4.833  51.864  1.00 47.71           N  
ATOM    888  CA  LEU A 113      16.456   3.878  52.171  1.00 47.71           C  
ATOM    893  C   LEU A 113      17.466   4.515  53.078  1.00 47.71           C  
ATOM    894  O   LEU A 113      17.863   3.916  54.078  1.00 47.71           O  
ATOM    889  CB  LEU A 113      17.229   3.409  50.928  1.00 47.71           C  
ATOM    890  CG  LEU A 113      16.367   2.632  49.920  1.00 47.71           C  
ATOM    891  CD1 LEU A 113      17.202   2.191  48.710  1.00 47.71           C  
ATOM    892  CD2 LEU A 113      15.622   1.464  50.592  1.00 47.71           C  
ATOM    895  N   SER A 114      17.897   5.758  52.771  1.00 34.81           N  
ATOM    896  CA  SER A 114      18.912   6.407  53.560  1.00 34.81           C  
ATOM    899  C   SER A 114      18.397   6.595  54.953  1.00 34.81           C  
ATOM    900  O   SER A 114      19.138   6.449  55.923  1.00 34.81           O  
ATOM    897  CB  SER A 114      19.345   7.777  52.998  1.00 34.81           C  
ATOM    898  OG  SER A 114      18.285   8.718  53.079  1.00 34.81           O  
ATOM    901  N   LYS A 115      17.095   6.912  55.075  1.00131.47           N  
ATOM    902  CA  LYS A 115      16.422   7.082  56.335  1.00131.47           C  
ATOM    908  C   LYS A 115      16.386   5.773  57.043  1.00131.47           C  
ATOM    909  O   LYS A 115      16.248   5.730  58.263  1.00131.47           O  
ATOM    903  CB  LYS A 115      14.976   7.574  56.200  1.00131.47           C  
ATOM    904  CG  LYS A 115      14.847   9.092  56.288  1.00131.47           C  
ATOM    905  CD  LYS A 115      15.665   9.853  55.249  1.00131.47           C  
ATOM    906  CE  LYS A 115      15.428  11.363  55.293  1.00131.47           C  
ATOM    907  NZ  LYS A 115      15.363  11.830  56.697  1.00131.47           N1+
ATOM    910  N   GLY A 116      16.449   4.659  56.296  1.00 27.31           N  
ATOM    911  CA  GLY A 116      16.436   3.381  56.941  1.00 27.31           C  
ATOM    912  C   GLY A 116      15.021   3.080  57.318  1.00 27.31           C  
ATOM    913  O   GLY A 116      14.766   2.447  58.341  1.00 27.31           O  
ATOM    914  N   ASP A 117      14.064   3.542  56.488  1.00 58.83           N  
ATOM    915  CA  ASP A 117      12.665   3.371  56.757  1.00 58.83           C  
ATOM    920  C   ASP A 117      12.221   2.046  56.206  1.00 58.83           C  
ATOM    921  O   ASP A 117      11.719   1.949  55.087  1.00 58.83           O  
ATOM    916  CB  ASP A 117      11.828   4.488  56.096  1.00 58.83           C  
ATOM    917  CG  ASP A 117      10.401   4.472  56.622  1.00 58.83           C  
ATOM    918  OD1 ASP A 117      10.015   3.469  57.278  1.00 58.83           O  
ATOM    919  OD2 ASP A 117       9.669   5.469  56.368  1.00 58.83           O1-
ATOM    922  N   LEU A 118      12.394   0.980  57.010  1.00 54.77           N  
ATOM    923  CA  LEU A 118      12.044  -0.363  56.638  1.00 54.77           C  
ATOM    928  C   LEU A 118      10.553  -0.497  56.475  1.00 54.77           C  
ATOM    929  O   LEU A 118      10.097  -1.148  55.538  1.00 54.77           O  
ATOM    924  CB  LEU A 118      12.490  -1.387  57.696  1.00 54.77           C  
ATOM    925  CG  LEU A 118      12.138  -2.846  57.350  1.00 54.77           C  
ATOM    926  CD1 LEU A 118      12.896  -3.331  56.103  1.00 54.77           C  
ATOM    927  CD2 LEU A 118      12.329  -3.768  58.566  1.00 54.77           C  
ATOM    930  N   PRO A 119       9.759   0.076  57.342  1.00 68.61           N  
ATOM    931  CA  PRO A 119       8.337  -0.086  57.207  1.00 68.61           C  
ATOM    935  C   PRO A 119       7.792   0.471  55.936  1.00 68.61           C  
ATOM    936  O   PRO A 119       6.863  -0.111  55.377  1.00 68.61           O  
ATOM    933  CB  PRO A 119       7.734   0.513  58.473  1.00 68.61           C  
ATOM    934  CG  PRO A 119       8.826   0.254  59.529  1.00 68.61           C  
ATOM    932  CD  PRO A 119      10.146   0.245  58.734  1.00 68.61           C  
ATOM    937  N   TRP A 120       8.348   1.596  55.463  1.00 74.47           N  
ATOM    938  CA  TRP A 120       7.864   2.191  54.260  1.00 74.47           C  
ATOM    949  C   TRP A 120       8.152   1.236  53.148  1.00 74.47           C  
ATOM    950  O   TRP A 120       7.304   0.975  52.296  1.00 74.47           O  
ATOM    939  CB  TRP A 120       8.586   3.515  53.956  1.00 74.47           C  
ATOM    940  CG  TRP A 120       8.088   4.237  52.733  1.00 74.47           C  
ATOM    942  CD1 TRP A 120       7.054   5.117  52.615  1.00 74.47           C  
ATOM    941  CD2 TRP A 120       8.671   4.119  51.425  1.00 74.47           C  
ATOM    944  CE2 TRP A 120       7.937   4.937  50.574  1.00 74.47           C  
ATOM    945  CE3 TRP A 120       9.732   3.384  50.974  1.00 74.47           C  
ATOM    943  NE1 TRP A 120       6.946   5.545  51.316  1.00 74.47           N  
ATOM    946  CZ2 TRP A 120       8.253   5.041  49.249  1.00 74.47           C  
ATOM    947  CZ3 TRP A 120      10.045   3.488  49.638  1.00 74.47           C  
ATOM    948  CH2 TRP A 120       9.319   4.301  48.790  1.00 74.47           C  
ATOM    951  N   TYR A 121       9.369   0.664  53.171  1.00 50.95           N  
ATOM    952  CA  TYR A 121       9.846  -0.212  52.144  1.00 50.95           C  
ATOM    961  C   TYR A 121       8.974  -1.419  52.083  1.00 50.95           C  
ATOM    962  O   TYR A 121       8.552  -1.835  51.005  1.00 50.95           O  
ATOM    953  CB  TYR A 121      11.280  -0.684  52.432  1.00 50.95           C  
ATOM    954  CG  TYR A 121      11.773  -1.567  51.334  1.00 50.95           C  
ATOM    955  CD1 TYR A 121      11.570  -2.928  51.361  1.00 50.95           C  
ATOM    956  CD2 TYR A 121      12.449  -1.020  50.267  1.00 50.95           C  
ATOM    957  CE1 TYR A 121      12.044  -3.728  50.345  1.00 50.95           C  
ATOM    958  CE2 TYR A 121      12.926  -1.814  49.251  1.00 50.95           C  
ATOM    959  CZ  TYR A 121      12.724  -3.172  49.288  1.00 50.95           C  
ATOM    960  OH  TYR A 121      13.215  -3.993  48.248  1.00 50.95           O  
ATOM    963  N   GLN A 122       8.647  -2.005  53.248  1.00 43.54           N  
ATOM    964  CA  GLN A 122       7.884  -3.215  53.211  1.00 43.54           C  
ATOM    970  C   GLN A 122       6.556  -2.937  52.592  1.00 43.54           C  
ATOM    971  O   GLN A 122       6.073  -3.718  51.772  1.00 43.54           O  
ATOM    965  CB  GLN A 122       7.690  -3.839  54.604  1.00 43.54           C  
ATOM    966  CG  GLN A 122       9.021  -4.317  55.195  1.00 43.54           C  
ATOM    967  CD  GLN A 122       8.768  -5.003  56.529  1.00 43.54           C  
ATOM    969  NE2 GLN A 122       8.211  -4.244  57.511  1.00 43.54           N  
ATOM    968  OE1 GLN A 122       9.063  -6.184  56.697  1.00 43.54           O  
ATOM    972  N   ALA A 123       5.920  -1.814  52.960  1.00 47.39           N  
ATOM    973  CA  ALA A 123       4.626  -1.546  52.410  1.00 47.39           C  
ATOM    975  C   ALA A 123       4.693  -1.285  50.925  1.00 47.39           C  
ATOM    976  O   ALA A 123       3.918  -1.856  50.164  1.00 47.39           O  
ATOM    974  CB  ALA A 123       3.953  -0.325  53.062  1.00 47.39           C  
ATOM    977  N   ASN A 124       5.621  -0.403  50.497  1.00 87.67           N  
ATOM    978  CA  ASN A 124       5.756   0.124  49.155  1.00 87.67           C  
ATOM    983  C   ASN A 124       6.466  -0.713  48.118  1.00 87.67           C  
ATOM    984  O   ASN A 124       6.199  -0.557  46.926  1.00 87.67           O  
ATOM    979  CB  ASN A 124       6.382   1.525  49.160  1.00 87.67           C  
ATOM    980  CG  ASN A 124       5.291   2.455  49.665  1.00 87.67           C  
ATOM    982  ND2 ASN A 124       5.387   2.865  50.957  1.00 87.67           N  
ATOM    981  OD1 ASN A 124       4.359   2.788  48.935  1.00 87.67           O  
ATOM    985  N   ILE A 125       7.389  -1.615  48.504  1.00104.04           N  
ATOM    986  CA  ILE A 125       8.240  -2.246  47.525  1.00104.04           C  
ATOM    991  C   ILE A 125       7.468  -2.950  46.450  1.00104.04           C  
ATOM    992  O   ILE A 125       7.830  -2.856  45.277  1.00104.04           O  
ATOM    987  CB  ILE A 125       9.211  -3.238  48.110  1.00104.04           C  
ATOM    988  CG1 ILE A 125      10.117  -3.788  46.995  1.00104.04           C  
ATOM    989  CG2 ILE A 125       8.425  -4.330  48.852  1.00104.04           C  
ATOM    990  CD1 ILE A 125      10.971  -2.714  46.327  1.00104.04           C  
ATOM    993  N   ASN A 126       6.386  -3.660  46.795  1.00 49.33           N  
ATOM    994  CA  ASN A 126       5.679  -4.411  45.794  1.00 49.33           C  
ATOM    999  C   ASN A 126       5.227  -3.506  44.690  1.00 49.33           C  
ATOM   1000  O   ASN A 126       5.418  -3.812  43.515  1.00 49.33           O  
ATOM    995  CB  ASN A 126       4.426  -5.089  46.370  1.00 49.33           C  
ATOM    996  CG  ASN A 126       3.693  -5.805  45.246  1.00 49.33           C  
ATOM    998  ND2 ASN A 126       2.352  -5.593  45.178  1.00 49.33           N  
ATOM    997  OD1 ASN A 126       4.294  -6.522  44.448  1.00 49.33           O  
ATOM   1001  N   ASN A 127       4.623  -2.361  45.046  1.00 42.05           N  
ATOM   1002  CA  ASN A 127       4.089  -1.424  44.100  1.00 42.05           C  
ATOM   1007  C   ASN A 127       5.199  -0.822  43.289  1.00 42.05           C  
ATOM   1008  O   ASN A 127       5.072  -0.649  42.077  1.00 42.05           O  
ATOM   1003  CB  ASN A 127       3.345  -0.286  44.817  1.00 42.05           C  
ATOM   1004  CG  ASN A 127       2.626   0.550  43.776  1.00 42.05           C  
ATOM   1006  ND2 ASN A 127       1.274   0.623  43.895  1.00 42.05           N  
ATOM   1005  OD1 ASN A 127       3.245   1.119  42.880  1.00 42.05           O  
ATOM   1009  N   TYR A 128       6.330  -0.501  43.942  1.00 66.25           N  
ATOM   1010  CA  TYR A 128       7.444   0.150  43.309  1.00 66.25           C  
ATOM   1019  C   TYR A 128       7.965  -0.711  42.195  1.00 66.25           C  
ATOM   1020  O   TYR A 128       8.116  -0.250  41.065  1.00 66.25           O  
ATOM   1011  CB  TYR A 128       8.596   0.342  44.319  1.00 66.25           C  
ATOM   1012  CG  TYR A 128       9.786   0.981  43.684  1.00 66.25           C  
ATOM   1013  CD1 TYR A 128       9.921   2.350  43.645  1.00 66.25           C  
ATOM   1014  CD2 TYR A 128      10.781   0.204  43.136  1.00 66.25           C  
ATOM   1015  CE1 TYR A 128      11.026   2.932  43.069  1.00 66.25           C  
ATOM   1016  CE2 TYR A 128      11.888   0.781  42.558  1.00 66.25           C  
ATOM   1017  CZ  TYR A 128      12.012   2.149  42.523  1.00 66.25           C  
ATOM   1018  OH  TYR A 128      13.144   2.753  41.932  1.00 66.25           O  
ATOM   1021  N   VAL A 129       8.213  -2.003  42.481  1.00 43.25           N  
ATOM   1022  CA  VAL A 129       8.785  -2.904  41.518  1.00 43.25           C  
ATOM   1026  C   VAL A 129       7.826  -3.117  40.396  1.00 43.25           C  
ATOM   1027  O   VAL A 129       8.228  -3.294  39.249  1.00 43.25           O  
ATOM   1023  CB  VAL A 129       9.133  -4.247  42.086  1.00 43.25           C  
ATOM   1024  CG1 VAL A 129       9.638  -5.152  40.947  1.00 43.25           C  
ATOM   1025  CG2 VAL A 129      10.176  -4.037  43.196  1.00 43.25           C  
ATOM   1028  N   ASN A 130       6.523  -3.115  40.714  1.00 45.02           N  
ATOM   1029  CA  ASN A 130       5.495  -3.365  39.751  1.00 45.02           C  
ATOM   1034  C   ASN A 130       5.582  -2.326  38.680  1.00 45.02           C  
ATOM   1035  O   ASN A 130       5.478  -2.632  37.492  1.00 45.02           O  
ATOM   1030  CB  ASN A 130       4.106  -3.261  40.396  1.00 45.02           C  
ATOM   1031  CG  ASN A 130       3.090  -3.863  39.450  1.00 45.02           C  
ATOM   1033  ND2 ASN A 130       1.831  -3.360  39.539  1.00 45.02           N  
ATOM   1032  OD1 ASN A 130       3.403  -4.756  38.662  1.00 45.02           O  
ATOM   1036  N   GLN A 131       5.799  -1.061  39.073  1.00 53.86           N  
ATOM   1037  CA  GLN A 131       5.856  -0.006  38.110  1.00 53.86           C  
ATOM   1043  C   GLN A 131       7.034  -0.222  37.202  1.00 53.86           C  
ATOM   1044  O   GLN A 131       6.950   0.034  36.001  1.00 53.86           O  
ATOM   1038  CB  GLN A 131       5.881   1.377  38.782  1.00 53.86           C  
ATOM   1039  CG  GLN A 131       4.590   1.597  39.583  1.00 53.86           C  
ATOM   1040  CD  GLN A 131       4.450   3.067  39.940  1.00 53.86           C  
ATOM   1042  NE2 GLN A 131       4.057   3.349  41.212  1.00 53.86           N  
ATOM   1041  OE1 GLN A 131       4.674   3.941  39.105  1.00 53.86           O  
ATOM   1045  N   ILE A 132       8.168  -0.712  37.744  1.00 93.92           N  
ATOM   1046  CA  ILE A 132       9.324  -0.983  36.928  1.00 93.92           C  
ATOM   1051  C   ILE A 132       8.959  -2.061  35.948  1.00 93.92           C  
ATOM   1052  O   ILE A 132       9.293  -1.982  34.765  1.00 93.92           O  
ATOM   1047  CB  ILE A 132      10.483  -1.545  37.706  1.00 93.92           C  
ATOM   1048  CG1 ILE A 132      11.010  -0.575  38.780  1.00 93.92           C  
ATOM   1049  CG2 ILE A 132      11.554  -1.946  36.678  1.00 93.92           C  
ATOM   1050  CD1 ILE A 132      11.694   0.675  38.231  1.00 93.92           C  
ATOM   1053  N   ASP A 133       8.247  -3.102  36.430  1.00 80.06           N  
ATOM   1054  CA  ASP A 133       7.891  -4.243  35.627  1.00 80.06           C  
ATOM   1059  C   ASP A 133       7.052  -3.794  34.476  1.00 80.06           C  
ATOM   1060  O   ASP A 133       7.157  -4.319  33.370  1.00 80.06           O  
ATOM   1055  CB  ASP A 133       7.030  -5.282  36.375  1.00 80.06           C  
ATOM   1056  CG  ASP A 133       7.913  -6.119  37.281  1.00 80.06           C  
ATOM   1057  OD1 ASP A 133       9.050  -6.439  36.849  1.00 80.06           O  
ATOM   1058  OD2 ASP A 133       7.465  -6.458  38.410  1.00 80.06           O1-
ATOM   1061  N   LEU A 134       6.169  -2.817  34.723  1.00 52.56           N  
ATOM   1062  CA  LEU A 134       5.289  -2.316  33.709  1.00 52.56           C  
ATOM   1067  C   LEU A 134       6.111  -1.664  32.645  1.00 52.56           C  
ATOM   1068  O   LEU A 134       5.787  -1.731  31.460  1.00 52.56           O  
ATOM   1063  CB  LEU A 134       4.332  -1.253  34.271  1.00 52.56           C  
ATOM   1064  CG  LEU A 134       3.390  -1.815  35.348  1.00 52.56           C  
ATOM   1065  CD1 LEU A 134       2.430  -0.742  35.881  1.00 52.56           C  
ATOM   1066  CD2 LEU A 134       2.658  -3.060  34.829  1.00 52.56           C  
ATOM   1069  N   PHE A 135       7.188  -0.978  33.064  1.00 64.74           N  
ATOM   1070  CA  PHE A 135       8.080  -0.282  32.183  1.00 64.74           C  
ATOM   1078  C   PHE A 135       8.760  -1.283  31.287  1.00 64.74           C  
ATOM   1079  O   PHE A 135       8.846  -1.088  30.075  1.00 64.74           O  
ATOM   1071  CB  PHE A 135       9.149   0.474  32.994  1.00 64.74           C  
ATOM   1072  CG  PHE A 135      10.027   1.299  32.113  1.00 64.74           C  
ATOM   1073  CD1 PHE A 135       9.590   2.507  31.624  1.00 64.74           C  
ATOM   1074  CD2 PHE A 135      11.306   0.886  31.810  1.00 64.74           C  
ATOM   1075  CE1 PHE A 135      10.398   3.276  30.819  1.00 64.74           C  
ATOM   1076  CE2 PHE A 135      12.120   1.651  31.006  1.00 64.74           C  
ATOM   1077  CZ  PHE A 135      11.671   2.852  30.515  1.00 64.74           C  
ATOM   1080  N   VAL A 136       9.248  -2.398  31.868  1.00 38.02           N  
ATOM   1081  CA  VAL A 136       9.932  -3.429  31.130  1.00 38.02           C  
ATOM   1085  C   VAL A 136       8.975  -4.004  30.129  1.00 38.02           C  
ATOM   1086  O   VAL A 136       9.343  -4.307  28.996  1.00 38.02           O  
ATOM   1082  CB  VAL A 136      10.380  -4.568  32.013  1.00 38.02           C  
ATOM   1083  CG1 VAL A 136      10.977  -5.688  31.141  1.00 38.02           C  
ATOM   1084  CG2 VAL A 136      11.341  -4.019  33.081  1.00 38.02           C  
ATOM   1087  N   LEU A 137       7.707  -4.167  30.543  1.00 48.63           N  
ATOM   1088  CA  LEU A 137       6.678  -4.735  29.717  1.00 48.63           C  
ATOM   1093  C   LEU A 137       6.489  -3.878  28.504  1.00 48.63           C  
ATOM   1094  O   LEU A 137       6.367  -4.383  27.388  1.00 48.63           O  
ATOM   1089  CB  LEU A 137       5.331  -4.773  30.462  1.00 48.63           C  
ATOM   1090  CG  LEU A 137       4.141  -5.308  29.647  1.00 48.63           C  
ATOM   1091  CD1 LEU A 137       4.352  -6.770  29.223  1.00 48.63           C  
ATOM   1092  CD2 LEU A 137       2.824  -5.092  30.410  1.00 48.63           C  
ATOM   1095  N   ALA A 138       6.460  -2.548  28.702  1.00 28.77           N  
ATOM   1096  CA  ALA A 138       6.238  -1.615  27.635  1.00 28.77           C  
ATOM   1098  C   ALA A 138       7.361  -1.705  26.652  1.00 28.77           C  
ATOM   1099  O   ALA A 138       7.139  -1.666  25.443  1.00 28.77           O  
ATOM   1097  CB  ALA A 138       6.176  -0.158  28.130  1.00 28.77           C  
ATOM   1100  N   LEU A 139       8.605  -1.826  27.155  1.00 45.37           N  
ATOM   1101  CA  LEU A 139       9.755  -1.884  26.297  1.00 45.37           C  
ATOM   1106  C   LEU A 139       9.639  -3.110  25.454  1.00 45.37           C  
ATOM   1107  O   LEU A 139       9.954  -3.089  24.266  1.00 45.37           O  
ATOM   1102  CB  LEU A 139      11.086  -1.992  27.068  1.00 45.37           C  
ATOM   1103  CG  LEU A 139      11.420  -0.757  27.933  1.00 45.37           C  
ATOM   1104  CD1 LEU A 139      12.761  -0.934  28.663  1.00 45.37           C  
ATOM   1105  CD2 LEU A 139      11.362   0.546  27.116  1.00 45.37           C  
ATOM   1108  N   GLN A 140       9.175  -4.213  26.068  1.00 41.68           N  
ATOM   1109  CA  GLN A 140       9.051  -5.460  25.380  1.00 41.68           C  
ATOM   1115  C   GLN A 140       8.077  -5.319  24.252  1.00 41.68           C  
ATOM   1116  O   GLN A 140       8.340  -5.766  23.137  1.00 41.68           O  
ATOM   1110  CB  GLN A 140       8.523  -6.581  26.290  1.00 41.68           C  
ATOM   1111  CG  GLN A 140       8.359  -7.902  25.541  1.00 41.68           C  
ATOM   1112  CD  GLN A 140       7.963  -8.982  26.533  1.00 41.68           C  
ATOM   1114  NE2 GLN A 140       7.167  -9.974  26.051  1.00 41.68           N  
ATOM   1113  OE1 GLN A 140       8.357  -8.951  27.697  1.00 41.68           O  
ATOM   1117  N   HIS A 141       6.922  -4.683  24.507  1.00 51.65           N  
ATOM   1118  CA  HIS A 141       5.935  -4.572  23.471  1.00 51.65           C  
ATOM   1125  C   HIS A 141       6.422  -3.670  22.386  1.00 51.65           C  
ATOM   1126  O   HIS A 141       6.158  -3.900  21.208  1.00 51.65           O  
ATOM   1121  CB  HIS A 141       4.560  -4.105  23.970  1.00 51.65           C  
ATOM   1120  CG  HIS A 141       3.906  -5.175  24.796  1.00 51.65           C  
ATOM   1123  CD2 HIS A 141       3.492  -5.164  26.092  1.00 51.65           C  
ATOM   1119  ND1 HIS A 141       3.618  -6.437  24.321  1.00 51.65           N  
ATOM   1124  CE1 HIS A 141       3.050  -7.121  25.348  1.00 51.65           C  
ATOM   1122  NE2 HIS A 141       2.954  -6.389  26.441  1.00 51.65           N  
ATOM   1127  N   TYR A 142       7.154  -2.612  22.765  1.00 70.07           N  
ATOM   1128  CA  TYR A 142       7.677  -1.663  21.828  1.00 70.07           C  
ATOM   1137  C   TYR A 142       8.623  -2.383  20.917  1.00 70.07           C  
ATOM   1138  O   TYR A 142       8.623  -2.168  19.704  1.00 70.07           O  
ATOM   1129  CB  TYR A 142       8.382  -0.518  22.584  1.00 70.07           C  
ATOM   1130  CG  TYR A 142       9.093   0.411  21.662  1.00 70.07           C  
ATOM   1131  CD1 TYR A 142       8.437   1.073  20.651  1.00 70.07           C  
ATOM   1132  CD2 TYR A 142      10.429   0.659  21.868  1.00 70.07           C  
ATOM   1133  CE1 TYR A 142       9.123   1.936  19.827  1.00 70.07           C  
ATOM   1134  CE2 TYR A 142      11.121   1.521  21.051  1.00 70.07           C  
ATOM   1135  CZ  TYR A 142      10.467   2.154  20.024  1.00 70.07           C  
ATOM   1136  OH  TYR A 142      11.172   3.037  19.180  1.00 70.07           O  
ATOM   1139  N   ALA A 143       9.450  -3.277  21.484  1.00 28.60           N  
ATOM   1140  CA  ALA A 143      10.388  -4.020  20.696  1.00 28.60           C  
ATOM   1142  C   ALA A 143       9.645  -4.880  19.715  1.00 28.60           C  
ATOM   1143  O   ALA A 143      10.025  -4.979  18.549  1.00 28.60           O  
ATOM   1141  CB  ALA A 143      11.279  -4.933  21.558  1.00 28.60           C  
ATOM   1144  N   GLU A 144       8.553  -5.529  20.161  1.00 43.01           N  
ATOM   1145  CA  GLU A 144       7.810  -6.414  19.307  1.00 43.01           C  
ATOM   1151  C   GLU A 144       7.116  -5.643  18.225  1.00 43.01           C  
ATOM   1152  O   GLU A 144       7.045  -6.090  17.080  1.00 43.01           O  
ATOM   1146  CB  GLU A 144       6.791  -7.265  20.086  1.00 43.01           C  
ATOM   1147  CG  GLU A 144       7.496  -8.232  21.046  1.00 43.01           C  
ATOM   1148  CD  GLU A 144       6.470  -9.050  21.818  1.00 43.01           C  
ATOM   1149  OE1 GLU A 144       5.254  -8.943  21.501  1.00 43.01           O  
ATOM   1150  OE2 GLU A 144       6.892  -9.800  22.737  1.00 43.01           O1-
ATOM   1153  N   ARG A 145       6.613  -4.441  18.548  1.00121.24           N  
ATOM   1154  CA  ARG A 145       5.872  -3.668  17.597  1.00121.24           C  
ATOM   1162  C   ARG A 145       6.749  -3.391  16.411  1.00121.24           C  
ATOM   1163  O   ARG A 145       6.314  -3.500  15.264  1.00121.24           O  
ATOM   1155  CB  ARG A 145       5.412  -2.330  18.207  1.00121.24           C  
ATOM   1156  CG  ARG A 145       4.608  -1.430  17.270  1.00121.24           C  
ATOM   1157  CD  ARG A 145       5.341  -0.143  16.903  1.00121.24           C  
ATOM   1158  NE  ARG A 145       6.349  -0.507  15.874  1.00121.24           N  
ATOM   1159  CZ  ARG A 145       6.822   0.450  15.027  1.00121.24           C  
ATOM   1160  NH1 ARG A 145       6.409   1.743  15.172  1.00121.24           N1+
ATOM   1161  NH2 ARG A 145       7.689   0.114  14.031  1.00121.24           N  
ATOM   1164  N   LYS A 146       8.030  -3.059  16.662  1.00 52.87           N  
ATOM   1165  CA  LYS A 146       8.926  -2.704  15.599  1.00 52.87           C  
ATOM   1171  C   LYS A 146       9.084  -3.856  14.661  1.00 52.87           C  
ATOM   1172  O   LYS A 146       9.100  -3.675  13.445  1.00 52.87           O  
ATOM   1166  CB  LYS A 146      10.353  -2.381  16.076  1.00 52.87           C  
ATOM   1167  CG  LYS A 146      10.521  -1.087  16.875  1.00 52.87           C  
ATOM   1168  CD  LYS A 146      11.905  -0.994  17.525  1.00 52.87           C  
ATOM   1169  CE  LYS A 146      12.202   0.348  18.196  1.00 52.87           C  
ATOM   1170  NZ  LYS A 146      13.551   0.326  18.807  1.00 52.87           N1+
ATOM   1173  N   MET A 147       9.216  -5.073  15.214  1.00 29.78           N  
ATOM   1174  CA  MET A 147       9.431  -6.243  14.415  1.00 29.78           C  
ATOM   1179  C   MET A 147       8.249  -6.471  13.530  1.00 29.78           C  
ATOM   1180  O   MET A 147       8.405  -6.866  12.377  1.00 29.78           O  
ATOM   1175  CB  MET A 147       9.626  -7.510  15.264  1.00 29.78           C  
ATOM   1176  CG  MET A 147       9.859  -8.766  14.425  1.00 29.78           C  
ATOM   1177  SD  MET A 147      10.115 -10.282  15.394  1.00 29.78           S  
ATOM   1178  CE  MET A 147      11.781  -9.842  15.972  1.00 29.78           C  
ATOM   1181  N   LEU A 148       7.032  -6.240  14.053  1.00 45.69           N  
ATOM   1182  CA  LEU A 148       5.837  -6.466  13.293  1.00 45.69           C  
ATOM   1187  C   LEU A 148       5.799  -5.516  12.143  1.00 45.69           C  
ATOM   1188  O   LEU A 148       5.488  -5.891  11.014  1.00 45.69           O  
ATOM   1183  CB  LEU A 148       4.551  -6.155  14.079  1.00 45.69           C  
ATOM   1184  CG  LEU A 148       4.320  -6.963  15.367  1.00 45.69           C  
ATOM   1185  CD1 LEU A 148       2.994  -6.548  16.027  1.00 45.69           C  
ATOM   1186  CD2 LEU A 148       4.407  -8.476  15.116  1.00 45.69           C  
ATOM   1189  N   LEU A 149       6.139  -4.245  12.416  1.00144.13           N  
ATOM   1190  CA  LEU A 149       6.025  -3.191  11.455  1.00144.13           C  
ATOM   1195  C   LEU A 149       6.921  -3.481  10.289  1.00144.13           C  
ATOM   1196  O   LEU A 149       6.543  -3.267   9.136  1.00144.13           O  
ATOM   1191  CB  LEU A 149       6.365  -1.834  12.104  1.00144.13           C  
ATOM   1192  CG  LEU A 149       6.262  -0.605  11.193  1.00144.13           C  
ATOM   1193  CD1 LEU A 149       7.435  -0.579  10.217  1.00144.13           C  
ATOM   1194  CD2 LEU A 149       4.894  -0.516  10.500  1.00144.13           C  
ATOM   1197  N   VAL A 150       8.131  -4.001  10.553  1.00104.84           N  
ATOM   1198  CA  VAL A 150       9.051  -4.224   9.478  1.00104.84           C  
ATOM   1202  C   VAL A 150       8.478  -5.239   8.536  1.00104.84           C  
ATOM   1203  O   VAL A 150       8.601  -5.100   7.321  1.00104.84           O  
ATOM   1199  CB  VAL A 150      10.414  -4.672   9.953  1.00104.84           C  
ATOM   1200  CG1 VAL A 150      10.399  -6.174  10.274  1.00104.84           C  
ATOM   1201  CG2 VAL A 150      11.464  -4.252   8.917  1.00104.84           C  
ATOM   1204  N   VAL A 151       7.838  -6.299   9.063  1.00 33.45           N  
ATOM   1205  CA  VAL A 151       7.284  -7.291   8.184  1.00 33.45           C  
ATOM   1209  C   VAL A 151       6.166  -6.685   7.397  1.00 33.45           C  
ATOM   1210  O   VAL A 151       6.036  -6.933   6.200  1.00 33.45           O  
ATOM   1206  CB  VAL A 151       6.749  -8.492   8.894  1.00 33.45           C  
ATOM   1207  CG1 VAL A 151       6.068  -9.391   7.846  1.00 33.45           C  
ATOM   1208  CG2 VAL A 151       7.916  -9.177   9.626  1.00 33.45           C  
ATOM   1211  N   ALA A 152       5.325  -5.861   8.051  1.00 35.52           N  
ATOM   1212  CA  ALA A 152       4.190  -5.307   7.372  1.00 35.52           C  
ATOM   1214  C   ALA A 152       4.633  -4.442   6.226  1.00 35.52           C  
ATOM   1215  O   ALA A 152       4.118  -4.571   5.115  1.00 35.52           O  
ATOM   1213  CB  ALA A 152       3.315  -4.441   8.296  1.00 35.52           C  
ATOM   1216  N   ILE A 153       5.624  -3.558   6.452  1.00 55.58           N  
ATOM   1217  CA  ILE A 153       6.038  -2.656   5.411  1.00 55.58           C  
ATOM   1222  C   ILE A 153       6.627  -3.440   4.296  1.00 55.58           C  
ATOM   1223  O   ILE A 153       6.395  -3.156   3.121  1.00 55.58           O  
ATOM   1218  CB  ILE A 153       7.129  -1.698   5.793  1.00 55.58           C  
ATOM   1219  CG1 ILE A 153       6.715  -0.762   6.934  1.00 55.58           C  
ATOM   1220  CG2 ILE A 153       7.534  -0.944   4.516  1.00 55.58           C  
ATOM   1221  CD1 ILE A 153       7.884   0.107   7.400  1.00 55.58           C  
ATOM   1224  N   SER A 154       7.452  -4.433   4.654  1.00 74.34           N  
ATOM   1225  CA  SER A 154       8.142  -5.180   3.658  1.00 74.34           C  
ATOM   1228  C   SER A 154       7.152  -5.956   2.849  1.00 74.34           C  
ATOM   1229  O   SER A 154       7.199  -5.938   1.620  1.00 74.34           O  
ATOM   1226  CB  SER A 154       9.153  -6.155   4.280  1.00 74.34           C  
ATOM   1227  OG  SER A 154       9.998  -6.684   3.272  1.00 74.34           O  
ATOM   1230  N   LEU A 155       6.216  -6.656   3.523  1.00 93.16           N  
ATOM   1231  CA  LEU A 155       5.282  -7.489   2.819  1.00 93.16           C  
ATOM   1236  C   LEU A 155       4.364  -6.646   1.992  1.00 93.16           C  
ATOM   1237  O   LEU A 155       4.118  -6.960   0.829  1.00 93.16           O  
ATOM   1232  CB  LEU A 155       4.440  -8.379   3.766  1.00 93.16           C  
ATOM   1233  CG  LEU A 155       3.518  -9.426   3.083  1.00 93.16           C  
ATOM   1234  CD1 LEU A 155       2.942 -10.399   4.123  1.00 93.16           C  
ATOM   1235  CD2 LEU A 155       2.385  -8.795   2.254  1.00 93.16           C  
ATOM   1238  N   ALA A 156       3.822  -5.554   2.566  1.00 31.65           N  
ATOM   1239  CA  ALA A 156       2.867  -4.757   1.847  1.00 31.65           C  
ATOM   1241  C   ALA A 156       3.523  -4.132   0.663  1.00 31.65           C  
ATOM   1242  O   ALA A 156       2.999  -4.172  -0.450  1.00 31.65           O  
ATOM   1240  CB  ALA A 156       2.277  -3.611   2.691  1.00 31.65           C  
ATOM   1243  N   GLY A 157       4.715  -3.556   0.876  1.00 22.58           N  
ATOM   1244  CA  GLY A 157       5.397  -2.893  -0.192  1.00 22.58           C  
ATOM   1245  C   GLY A 157       5.709  -3.914  -1.229  1.00 22.58           C  
ATOM   1246  O   GLY A 157       5.613  -3.655  -2.428  1.00 22.58           O  
ATOM   1247  N   GLY A 158       6.086  -5.122  -0.779  1.00 29.61           N  
ATOM   1248  CA  GLY A 158       6.488  -6.127  -1.711  1.00 29.61           C  
ATOM   1249  C   GLY A 158       5.365  -6.419  -2.654  1.00 29.61           C  
ATOM   1250  O   GLY A 158       5.561  -6.408  -3.866  1.00 29.61           O  
ATOM   1251  N   ILE A 159       4.139  -6.632  -2.139  1.00 88.00           N  
ATOM   1252  CA  ILE A 159       3.064  -6.966  -3.030  1.00 88.00           C  
ATOM   1257  C   ILE A 159       2.868  -5.845  -3.990  1.00 88.00           C  
ATOM   1258  O   ILE A 159       2.636  -6.069  -5.177  1.00 88.00           O  
ATOM   1253  CB  ILE A 159       1.753  -7.252  -2.354  1.00 88.00           C  
ATOM   1254  CG1 ILE A 159       1.772  -8.657  -1.726  1.00 88.00           C  
ATOM   1255  CG2 ILE A 159       0.638  -7.089  -3.399  1.00 88.00           C  
ATOM   1256  CD1 ILE A 159       2.864  -8.869  -0.687  1.00 88.00           C  
ATOM   1259  N   GLY A 160       2.974  -4.597  -3.510  1.00 26.02           N  
ATOM   1260  CA  GLY A 160       2.773  -3.495  -4.397  1.00 26.02           C  
ATOM   1261  C   GLY A 160       3.781  -3.587  -5.504  1.00 26.02           C  
ATOM   1262  O   GLY A 160       3.478  -3.274  -6.653  1.00 26.02           O  
ATOM   1263  N   ILE A 161       5.022  -3.991  -5.174  1.00 49.13           N  
ATOM   1264  CA  ILE A 161       6.081  -4.093  -6.142  1.00 49.13           C  
ATOM   1269  C   ILE A 161       5.773  -5.172  -7.141  1.00 49.13           C  
ATOM   1270  O   ILE A 161       5.939  -4.979  -8.345  1.00 49.13           O  
ATOM   1265  CB  ILE A 161       7.394  -4.401  -5.492  1.00 49.13           C  
ATOM   1266  CG1 ILE A 161       7.736  -3.264  -4.513  1.00 49.13           C  
ATOM   1267  CG2 ILE A 161       8.453  -4.623  -6.587  1.00 49.13           C  
ATOM   1268  CD1 ILE A 161       8.800  -3.632  -3.486  1.00 49.13           C  
ATOM   1271  N   PHE A 162       5.289  -6.337  -6.671  1.00 98.01           N  
ATOM   1272  CA  PHE A 162       5.020  -7.436  -7.558  1.00 98.01           C  
ATOM   1280  C   PHE A 162       4.044  -6.972  -8.590  1.00 98.01           C  
ATOM   1281  O   PHE A 162       4.245  -7.165  -9.788  1.00 98.01           O  
ATOM   1273  CB  PHE A 162       4.372  -8.634  -6.828  1.00 98.01           C  
ATOM   1274  CG  PHE A 162       5.418  -9.390  -6.075  1.00 98.01           C  
ATOM   1275  CD1 PHE A 162       6.096  -8.815  -5.030  1.00 98.01           C  
ATOM   1276  CD2 PHE A 162       5.701 -10.697  -6.393  1.00 98.01           C  
ATOM   1277  CE1 PHE A 162       7.058  -9.503  -4.328  1.00 98.01           C  
ATOM   1278  CE2 PHE A 162       6.663 -11.395  -5.697  1.00 98.01           C  
ATOM   1279  CZ  PHE A 162       7.344 -10.804  -4.662  1.00 98.01           C  
ATOM   1282  N   THR A 163       2.978  -6.292  -8.141  1.00 33.70           N  
ATOM   1283  CA  THR A 163       1.936  -5.881  -9.032  1.00 33.70           C  
ATOM   1287  C   THR A 163       2.518  -5.014 -10.103  1.00 33.70           C  
ATOM   1288  O   THR A 163       2.265  -5.224 -11.288  1.00 33.70           O  
ATOM   1284  CB  THR A 163       0.896  -5.055  -8.335  1.00 33.70           C  
ATOM   1286  CG2 THR A 163      -0.190  -4.672  -9.349  1.00 33.70           C  
ATOM   1285  OG1 THR A 163       0.323  -5.787  -7.260  1.00 33.70           O  
ATOM   1289  N   LEU A 164       3.341  -4.027  -9.709  1.00 51.90           N  
ATOM   1290  CA  LEU A 164       3.880  -3.104 -10.664  1.00 51.90           C  
ATOM   1295  C   LEU A 164       4.734  -3.827 -11.652  1.00 51.90           C  
ATOM   1296  O   LEU A 164       4.663  -3.567 -12.852  1.00 51.90           O  
ATOM   1291  CB  LEU A 164       4.836  -2.059 -10.061  1.00 51.90           C  
ATOM   1292  CG  LEU A 164       4.209  -1.040  -9.095  1.00 51.90           C  
ATOM   1293  CD1 LEU A 164       5.266  -0.034  -8.615  1.00 51.90           C  
ATOM   1294  CD2 LEU A 164       2.984  -0.346  -9.707  1.00 51.90           C  
ATOM   1297  N   VAL A 165       5.585  -4.744 -11.169  1.00 44.90           N  
ATOM   1298  CA  VAL A 165       6.485  -5.393 -12.072  1.00 44.90           C  
ATOM   1302  C   VAL A 165       5.705  -6.203 -13.052  1.00 44.90           C  
ATOM   1303  O   VAL A 165       6.016  -6.215 -14.242  1.00 44.90           O  
ATOM   1299  CB  VAL A 165       7.430  -6.359 -11.419  1.00 44.90           C  
ATOM   1300  CG1 VAL A 165       8.232  -7.048 -12.539  1.00 44.90           C  
ATOM   1301  CG2 VAL A 165       8.303  -5.616 -10.393  1.00 44.90           C  
ATOM   1304  N   PHE A 166       4.655  -6.898 -12.580  1.00 52.78           N  
ATOM   1305  CA  PHE A 166       3.977  -7.802 -13.462  1.00 52.78           C  
ATOM   1313  C   PHE A 166       3.428  -7.056 -14.634  1.00 52.78           C  
ATOM   1314  O   PHE A 166       3.668  -7.428 -15.782  1.00 52.78           O  
ATOM   1306  CB  PHE A 166       2.815  -8.550 -12.784  1.00 52.78           C  
ATOM   1307  CG  PHE A 166       2.329  -9.582 -13.745  1.00 52.78           C  
ATOM   1308  CD1 PHE A 166       3.077 -10.711 -13.993  1.00 52.78           C  
ATOM   1309  CD2 PHE A 166       1.122  -9.428 -14.389  1.00 52.78           C  
ATOM   1310  CE1 PHE A 166       2.631 -11.668 -14.875  1.00 52.78           C  
ATOM   1311  CE2 PHE A 166       0.670 -10.383 -15.270  1.00 52.78           C  
ATOM   1312  CZ  PHE A 166       1.427 -11.501 -15.519  1.00 52.78           C  
ATOM   1315  N   PHE A 167       2.695  -5.958 -14.378  1.00 55.70           N  
ATOM   1316  CA  PHE A 167       2.069  -5.239 -15.447  1.00 55.70           C  
ATOM   1324  C   PHE A 167       3.086  -4.563 -16.307  1.00 55.70           C  
ATOM   1325  O   PHE A 167       2.915  -4.491 -17.522  1.00 55.70           O  
ATOM   1317  CB  PHE A 167       1.039  -4.212 -14.959  1.00 55.70           C  
ATOM   1318  CG  PHE A 167       0.023  -5.063 -14.286  1.00 55.70           C  
ATOM   1319  CD1 PHE A 167      -0.867  -5.806 -15.027  1.00 55.70           C  
ATOM   1320  CD2 PHE A 167      -0.028  -5.128 -12.913  1.00 55.70           C  
ATOM   1321  CE1 PHE A 167      -1.802  -6.601 -14.409  1.00 55.70           C  
ATOM   1322  CE2 PHE A 167      -0.959  -5.921 -12.290  1.00 55.70           C  
ATOM   1323  CZ  PHE A 167      -1.847  -6.659 -13.037  1.00 55.70           C  
ATOM   1326  N   THR A 168       4.167  -4.041 -15.701  1.00 36.51           N  
ATOM   1327  CA  THR A 168       5.160  -3.337 -16.462  1.00 36.51           C  
ATOM   1331  C   THR A 168       5.743  -4.267 -17.478  1.00 36.51           C  
ATOM   1332  O   THR A 168       5.866  -3.914 -18.650  1.00 36.51           O  
ATOM   1328  CB  THR A 168       6.305  -2.858 -15.612  1.00 36.51           C  
ATOM   1330  CG2 THR A 168       7.307  -2.121 -16.518  1.00 36.51           C  
ATOM   1329  OG1 THR A 168       5.843  -1.993 -14.588  1.00 36.51           O  
ATOM   1333  N   LEU A 169       6.098  -5.494 -17.060  1.00126.75           N  
ATOM   1334  CA  LEU A 169       6.746  -6.406 -17.960  1.00126.75           C  
ATOM   1339  C   LEU A 169       5.812  -6.760 -19.070  1.00126.75           C  
ATOM   1340  O   LEU A 169       6.216  -6.855 -20.228  1.00126.75           O  
ATOM   1335  CB  LEU A 169       7.198  -7.706 -17.263  1.00126.75           C  
ATOM   1336  CG  LEU A 169       7.930  -8.714 -18.178  1.00126.75           C  
ATOM   1337  CD1 LEU A 169       6.977  -9.459 -19.127  1.00126.75           C  
ATOM   1338  CD2 LEU A 169       9.070  -8.020 -18.936  1.00126.75           C  
ATOM   1341  N   ARG A 170       4.526  -6.962 -18.736  1.00114.81           N  
ATOM   1342  CA  ARG A 170       3.568  -7.380 -19.715  1.00114.81           C  
ATOM   1350  C   ARG A 170       3.462  -6.324 -20.765  1.00114.81           C  
ATOM   1351  O   ARG A 170       3.440  -6.619 -21.958  1.00114.81           O  
ATOM   1343  CB  ARG A 170       2.167  -7.563 -19.108  1.00114.81           C  
ATOM   1344  CG  ARG A 170       1.206  -8.360 -19.988  1.00114.81           C  
ATOM   1345  CD  ARG A 170      -0.256  -8.174 -19.586  1.00114.81           C  
ATOM   1346  NE  ARG A 170      -0.769  -7.015 -20.367  1.00114.81           N  
ATOM   1347  CZ  ARG A 170      -2.083  -6.660 -20.269  1.00114.81           C  
ATOM   1348  NH1 ARG A 170      -2.888  -7.299 -19.375  1.00114.81           N1+
ATOM   1349  NH2 ARG A 170      -2.595  -5.684 -21.075  1.00114.81           N  
ATOM   1352  N   ARG A 171       3.426  -5.053 -20.328  1.00 96.08           N  
ATOM   1353  CA  ARG A 171       3.265  -3.925 -21.197  1.00 96.08           C  
ATOM   1361  C   ARG A 171       4.397  -3.884 -22.166  1.00 96.08           C  
ATOM   1362  O   ARG A 171       4.195  -3.686 -23.365  1.00 96.08           O  
ATOM   1354  CB  ARG A 171       3.342  -2.602 -20.423  1.00 96.08           C  
ATOM   1355  CG  ARG A 171       3.254  -1.369 -21.315  1.00 96.08           C  
ATOM   1356  CD  ARG A 171       3.802  -0.112 -20.643  1.00 96.08           C  
ATOM   1357  NE  ARG A 171       3.617   1.003 -21.606  1.00 96.08           N  
ATOM   1358  CZ  ARG A 171       2.415   1.648 -21.659  1.00 96.08           C  
ATOM   1359  NH1 ARG A 171       1.415   1.306 -20.794  1.00 96.08           N1+
ATOM   1360  NH2 ARG A 171       2.201   2.612 -22.599  1.00 96.08           N  
ATOM   1363  N   ILE A 172       5.623  -4.098 -21.663  1.00 94.97           N  
ATOM   1364  CA  ILE A 172       6.803  -3.982 -22.465  1.00 94.97           C  
ATOM   1369  C   ILE A 172       6.742  -4.983 -23.563  1.00 94.97           C  
ATOM   1370  O   ILE A 172       7.003  -4.656 -24.720  1.00 94.97           O  
ATOM   1365  CB  ILE A 172       8.053  -4.292 -21.692  1.00 94.97           C  
ATOM   1366  CG1 ILE A 172       8.235  -3.300 -20.535  1.00 94.97           C  
ATOM   1367  CG2 ILE A 172       9.232  -4.316 -22.679  1.00 94.97           C  
ATOM   1368  CD1 ILE A 172       8.448  -1.872 -21.013  1.00 94.97           C  
ATOM   1371  N   ARG A 173       6.372  -6.233 -23.236  1.00138.87           N  
ATOM   1372  CA  ARG A 173       6.411  -7.224 -24.264  1.00138.87           C  
ATOM   1380  C   ARG A 173       5.480  -6.842 -25.370  1.00138.87           C  
ATOM   1381  O   ARG A 173       5.834  -6.933 -26.543  1.00138.87           O  
ATOM   1373  CB  ARG A 173       6.027  -8.635 -23.795  1.00138.87           C  
ATOM   1374  CG  ARG A 173       7.125  -9.309 -22.974  1.00138.87           C  
ATOM   1375  CD  ARG A 173       6.873 -10.795 -22.717  1.00138.87           C  
ATOM   1376  NE  ARG A 173       8.087 -11.344 -22.053  1.00138.87           N  
ATOM   1377  CZ  ARG A 173       8.040 -12.565 -21.442  1.00138.87           C  
ATOM   1378  NH1 ARG A 173       6.869 -13.266 -21.416  1.00138.87           N1+
ATOM   1379  NH2 ARG A 173       9.157 -13.081 -20.856  1.00138.87           N  
ATOM   1382  N   HIS A 174       4.252  -6.422 -25.025  1.00 84.01           N  
ATOM   1383  CA  HIS A 174       3.287  -6.102 -26.036  1.00 84.01           C  
ATOM   1390  C   HIS A 174       3.570  -4.824 -26.783  1.00 84.01           C  
ATOM   1391  O   HIS A 174       3.509  -4.789 -28.010  1.00 84.01           O  
ATOM   1386  CB  HIS A 174       1.865  -6.022 -25.458  1.00 84.01           C  
ATOM   1385  CG  HIS A 174       1.426  -7.346 -24.901  1.00 84.01           C  
ATOM   1388  CD2 HIS A 174       1.989  -8.576 -25.053  1.00 84.01           C  
ATOM   1384  ND1 HIS A 174       0.325  -7.531 -24.098  1.00 84.01           N  
ATOM   1389  CE1 HIS A 174       0.277  -8.857 -23.800  1.00 84.01           C  
ATOM   1387  NE2 HIS A 174       1.265  -9.529 -24.358  1.00 84.01           N  
ATOM   1392  N   GLN A 175       3.813  -3.717 -26.052  1.00150.32           N  
ATOM   1393  CA  GLN A 175       3.964  -2.424 -26.664  1.00150.32           C  
ATOM   1399  C   GLN A 175       5.302  -2.137 -27.280  1.00150.32           C  
ATOM   1400  O   GLN A 175       5.360  -1.380 -28.245  1.00150.32           O  
ATOM   1394  CB  GLN A 175       3.611  -1.271 -25.718  1.00150.32           C  
ATOM   1395  CG  GLN A 175       3.446   0.042 -26.477  1.00150.32           C  
ATOM   1396  CD  GLN A 175       3.064   1.132 -25.489  1.00150.32           C  
ATOM   1398  NE2 GLN A 175       1.997   1.904 -25.826  1.00150.32           N  
ATOM   1397  OE1 GLN A 175       3.693   1.291 -24.443  1.00150.32           O  
ATOM   1401  N   VAL A 176       6.425  -2.523 -26.633  1.00 93.78           N  
ATOM   1402  CA  VAL A 176       7.710  -2.307 -27.250  1.00 93.78           C  
ATOM   1406  C   VAL A 176       8.234  -3.453 -28.072  1.00 93.78           C  
ATOM   1407  O   VAL A 176       8.612  -3.290 -29.231  1.00 93.78           O  
ATOM   1403  CB  VAL A 176       8.772  -1.929 -26.270  1.00 93.78           C  
ATOM   1404  CG1 VAL A 176      10.114  -1.893 -27.021  1.00 93.78           C  
ATOM   1405  CG2 VAL A 176       8.383  -0.582 -25.635  1.00 93.78           C  
ATOM   1408  N   VAL A 177       8.261  -4.656 -27.463  1.00 57.75           N  
ATOM   1409  CA  VAL A 177       8.923  -5.821 -27.992  1.00 57.75           C  
ATOM   1413  C   VAL A 177       8.316  -6.291 -29.265  1.00 57.75           C  
ATOM   1414  O   VAL A 177       9.008  -6.495 -30.261  1.00 57.75           O  
ATOM   1410  CB  VAL A 177       8.839  -6.973 -27.033  1.00 57.75           C  
ATOM   1411  CG1 VAL A 177       9.510  -8.210 -27.654  1.00 57.75           C  
ATOM   1412  CG2 VAL A 177       9.449  -6.526 -25.696  1.00 57.75           C  
ATOM   1415  N   ALA A 178       6.988  -6.463 -29.264  1.00 45.62           N  
ATOM   1416  CA  ALA A 178       6.374  -7.039 -30.412  1.00 45.62           C  
ATOM   1418  C   ALA A 178       6.601  -6.154 -31.599  1.00 45.62           C  
ATOM   1419  O   ALA A 178       6.952  -6.652 -32.664  1.00 45.62           O  
ATOM   1417  CB  ALA A 178       4.861  -7.253 -30.239  1.00 45.62           C  
ATOM   1420  N   PRO A 179       6.426  -4.865 -31.478  1.00146.78           N  
ATOM   1421  CA  PRO A 179       6.621  -4.005 -32.617  1.00146.78           C  
ATOM   1425  C   PRO A 179       8.054  -3.912 -33.060  1.00146.78           C  
ATOM   1426  O   PRO A 179       8.320  -3.720 -34.244  1.00146.78           O  
ATOM   1423  CB  PRO A 179       6.021  -2.656 -32.233  1.00146.78           C  
ATOM   1424  CG  PRO A 179       4.959  -3.014 -31.177  1.00146.78           C  
ATOM   1422  CD  PRO A 179       5.480  -4.303 -30.525  1.00146.78           C  
ATOM   1427  N   LEU A 180       9.008  -4.032 -32.132  1.00147.06           N  
ATOM   1428  CA  LEU A 180      10.385  -3.913 -32.496  1.00147.06           C  
ATOM   1433  C   LEU A 180      10.694  -5.049 -33.409  1.00147.06           C  
ATOM   1434  O   LEU A 180      11.306  -4.888 -34.464  1.00147.06           O  
ATOM   1429  CB  LEU A 180      11.273  -4.035 -31.241  1.00147.06           C  
ATOM   1430  CG  LEU A 180      12.792  -3.882 -31.450  1.00147.06           C  
ATOM   1431  CD1 LEU A 180      13.400  -5.045 -32.247  1.00147.06           C  
ATOM   1432  CD2 LEU A 180      13.125  -2.508 -32.045  1.00147.06           C  
ATOM   1435  N   ASN A 181      10.220  -6.242 -33.024  1.00 58.54           N  
ATOM   1436  CA  ASN A 181      10.512  -7.413 -33.777  1.00 58.54           C  
ATOM   1441  C   ASN A 181       9.907  -7.245 -35.125  1.00 58.54           C  
ATOM   1442  O   ASN A 181      10.509  -7.617 -36.131  1.00 58.54           O  
ATOM   1437  CB  ASN A 181       9.951  -8.679 -33.117  1.00 58.54           C  
ATOM   1438  CG  ASN A 181      10.721  -8.828 -31.812  1.00 58.54           C  
ATOM   1440  ND2 ASN A 181      12.077  -8.854 -31.907  1.00 58.54           N  
ATOM   1439  OD1 ASN A 181      10.134  -8.899 -30.733  1.00 58.54           O  
ATOM   1443  N   GLN A 182       8.701  -6.657 -35.190  1.00122.17           N  
ATOM   1444  CA  GLN A 182       8.068  -6.506 -36.463  1.00122.17           C  
ATOM   1450  C   GLN A 182       8.873  -5.561 -37.314  1.00122.17           C  
ATOM   1451  O   GLN A 182       8.910  -5.717 -38.534  1.00122.17           O  
ATOM   1445  CB  GLN A 182       6.603  -6.014 -36.434  1.00122.17           C  
ATOM   1446  CG  GLN A 182       6.417  -4.563 -35.998  1.00122.17           C  
ATOM   1447  CD  GLN A 182       4.950  -4.166 -36.090  1.00122.17           C  
ATOM   1449  NE2 GLN A 182       4.148  -4.948 -36.861  1.00122.17           N  
ATOM   1448  OE1 GLN A 182       4.529  -3.174 -35.497  1.00122.17           O  
ATOM   1452  N   LEU A 183       9.505  -4.526 -36.718  1.00121.35           N  
ATOM   1453  CA  LEU A 183      10.300  -3.612 -37.496  1.00121.35           C  
ATOM   1458  C   LEU A 183      11.467  -4.319 -38.108  1.00121.35           C  
ATOM   1459  O   LEU A 183      11.758  -4.119 -39.288  1.00121.35           O  
ATOM   1454  CB  LEU A 183      10.887  -2.427 -36.702  1.00121.35           C  
ATOM   1455  CG  LEU A 183       9.960  -1.205 -36.565  1.00121.35           C  
ATOM   1456  CD1 LEU A 183       9.821  -0.474 -37.907  1.00121.35           C  
ATOM   1457  CD2 LEU A 183       8.593  -1.572 -35.979  1.00121.35           C  
ATOM   1460  N   VAL A 184      12.182  -5.145 -37.319  1.00 48.26           N  
ATOM   1461  CA  VAL A 184      13.346  -5.812 -37.833  1.00 48.26           C  
ATOM   1465  C   VAL A 184      12.971  -6.815 -38.878  1.00 48.26           C  
ATOM   1466  O   VAL A 184      13.582  -6.868 -39.946  1.00 48.26           O  
ATOM   1462  CB  VAL A 184      14.124  -6.551 -36.796  1.00 48.26           C  
ATOM   1463  CG1 VAL A 184      15.228  -7.357 -37.507  1.00 48.26           C  
ATOM   1464  CG2 VAL A 184      14.652  -5.525 -35.781  1.00 48.26           C  
ATOM   1467  N   THR A 185      11.937  -7.628 -38.601  1.00 36.51           N  
ATOM   1468  CA  THR A 185      11.547  -8.680 -39.495  1.00 36.51           C  
ATOM   1472  C   THR A 185      11.178  -8.057 -40.796  1.00 36.51           C  
ATOM   1473  O   THR A 185      11.578  -8.519 -41.864  1.00 36.51           O  
ATOM   1469  CB  THR A 185      10.333  -9.418 -39.007  1.00 36.51           C  
ATOM   1471  CG2 THR A 185       9.964 -10.499 -40.036  1.00 36.51           C  
ATOM   1470  OG1 THR A 185      10.586 -10.002 -37.736  1.00 36.51           O  
ATOM   1474  N   ALA A 186      10.426  -6.950 -40.720  1.00 53.69           N  
ATOM   1475  CA  ALA A 186       9.936  -6.293 -41.891  1.00 53.69           C  
ATOM   1477  C   ALA A 186      11.093  -5.838 -42.706  1.00 53.69           C  
ATOM   1478  O   ALA A 186      11.062  -5.911 -43.934  1.00 53.69           O  
ATOM   1476  CB  ALA A 186       9.064  -5.064 -41.574  1.00 53.69           C  
ATOM   1479  N   SER A 187      12.154  -5.359 -42.037  1.00 93.11           N  
ATOM   1480  CA  SER A 187      13.273  -4.845 -42.754  1.00 93.11           C  
ATOM   1483  C   SER A 187      13.791  -5.938 -43.637  1.00 93.11           C  
ATOM   1484  O   SER A 187      13.880  -5.774 -44.854  1.00 93.11           O  
ATOM   1481  CB  SER A 187      14.405  -4.409 -41.812  1.00 93.11           C  
ATOM   1482  OG  SER A 187      13.929  -3.400 -40.931  1.00 93.11           O  
ATOM   1485  N   GLN A 188      14.082  -7.112 -43.046  1.00 57.76           N  
ATOM   1486  CA  GLN A 188      14.671  -8.203 -43.769  1.00 57.76           C  
ATOM   1492  C   GLN A 188      13.751  -8.685 -44.851  1.00 57.76           C  
ATOM   1493  O   GLN A 188      14.189  -8.947 -45.970  1.00 57.76           O  
ATOM   1487  CB  GLN A 188      14.998  -9.394 -42.855  1.00 57.76           C  
ATOM   1488  CG  GLN A 188      16.094  -9.053 -41.844  1.00 57.76           C  
ATOM   1489  CD  GLN A 188      16.332 -10.252 -40.938  1.00 57.76           C  
ATOM   1491  NE2 GLN A 188      15.485 -11.307 -41.077  1.00 57.76           N  
ATOM   1490  OE1 GLN A 188      17.253 -10.248 -40.122  1.00 57.76           O  
ATOM   1494  N   ARG A 189      12.441  -8.795 -44.570  1.00 55.08           N  
ATOM   1495  CA  ARG A 189      11.549  -9.313 -45.570  1.00 55.08           C  
ATOM   1503  C   ARG A 189      11.564  -8.402 -46.751  1.00 55.08           C  
ATOM   1504  O   ARG A 189      11.473  -8.858 -47.890  1.00 55.08           O  
ATOM   1496  CB  ARG A 189      10.087  -9.451 -45.112  1.00 55.08           C  
ATOM   1497  CG  ARG A 189       9.893 -10.538 -44.056  1.00 55.08           C  
ATOM   1498  CD  ARG A 189       8.459 -11.052 -43.953  1.00 55.08           C  
ATOM   1499  NE  ARG A 189       8.416 -12.008 -42.813  1.00 55.08           N  
ATOM   1500  CZ  ARG A 189       8.949 -13.256 -42.955  1.00 55.08           C  
ATOM   1501  NH1 ARG A 189       9.660 -13.568 -44.077  1.00 55.08           N1+
ATOM   1502  NH2 ARG A 189       8.771 -14.195 -41.979  1.00 55.08           N  
ATOM   1505  N   ILE A 190      11.669  -7.083 -46.508  1.00 50.62           N  
ATOM   1506  CA  ILE A 190      11.695  -6.120 -47.570  1.00 50.62           C  
ATOM   1511  C   ILE A 190      12.900  -6.410 -48.403  1.00 50.62           C  
ATOM   1512  O   ILE A 190      12.852  -6.334 -49.629  1.00 50.62           O  
ATOM   1507  CB  ILE A 190      11.787  -4.697 -47.079  1.00 50.62           C  
ATOM   1508  CG1 ILE A 190      10.541  -4.351 -46.243  1.00 50.62           C  
ATOM   1509  CG2 ILE A 190      11.976  -3.766 -48.290  1.00 50.62           C  
ATOM   1510  CD1 ILE A 190      10.651  -3.029 -45.483  1.00 50.62           C  
ATOM   1513  N   GLU A 191      14.005  -6.800 -47.744  1.00 97.83           N  
ATOM   1514  CA  GLU A 191      15.250  -7.034 -48.413  1.00 97.83           C  
ATOM   1520  C   GLU A 191      15.062  -8.062 -49.475  1.00 97.83           C  
ATOM   1521  O   GLU A 191      15.684  -7.961 -50.531  1.00 97.83           O  
ATOM   1515  CB  GLU A 191      16.352  -7.594 -47.504  1.00 97.83           C  
ATOM   1516  CG  GLU A 191      17.636  -7.881 -48.285  1.00 97.83           C  
ATOM   1517  CD  GLU A 191      18.516  -8.776 -47.431  1.00 97.83           C  
ATOM   1518  OE1 GLU A 191      18.094  -9.088 -46.288  1.00 97.83           O  
ATOM   1519  OE2 GLU A 191      19.617  -9.163 -47.911  1.00 97.83           O1-
ATOM   1522  N   HIS A 192      14.193  -9.065 -49.237  1.00 55.07           N  
ATOM   1523  CA  HIS A 192      14.038 -10.141 -50.177  1.00 55.07           C  
ATOM   1530  C   HIS A 192      13.712  -9.567 -51.513  1.00 55.07           C  
ATOM   1531  O   HIS A 192      14.362  -9.890 -52.506  1.00 55.07           O  
ATOM   1526  CB  HIS A 192      12.896 -11.094 -49.805  1.00 55.07           C  
ATOM   1525  CG  HIS A 192      13.200 -11.910 -48.587  1.00 55.07           C  
ATOM   1528  CD2 HIS A 192      14.266 -11.860 -47.741  1.00 55.07           C  
ATOM   1524  ND1 HIS A 192      12.386 -12.909 -48.106  1.00 55.07           N  
ATOM   1529  CE1 HIS A 192      12.996 -13.418 -47.006  1.00 55.07           C  
ATOM   1527  NE2 HIS A 192      14.141 -12.811 -46.744  1.00 55.07           N  
ATOM   1532  N   GLY A 193      12.705  -8.686 -51.585  1.00 35.53           N  
ATOM   1533  CA  GLY A 193      12.431  -8.072 -52.847  1.00 35.53           C  
ATOM   1534  C   GLY A 193      11.509  -8.960 -53.614  1.00 35.53           C  
ATOM   1535  O   GLY A 193      10.947  -8.549 -54.627  1.00 35.53           O  
ATOM   1536  N   GLN A 194      11.327 -10.208 -53.151  1.00205.85           N  
ATOM   1537  CA  GLN A 194      10.406 -11.063 -53.828  1.00205.85           C  
ATOM   1543  C   GLN A 194       9.066 -10.702 -53.301  1.00205.85           C  
ATOM   1544  O   GLN A 194       8.948  -9.835 -52.436  1.00205.85           O  
ATOM   1538  CB  GLN A 194      10.592 -12.565 -53.574  1.00205.85           C  
ATOM   1539  CG  GLN A 194      11.923 -13.103 -54.091  1.00205.85           C  
ATOM   1540  CD  GLN A 194      12.944 -12.849 -52.996  1.00205.85           C  
ATOM   1542  NE2 GLN A 194      14.196 -12.506 -53.392  1.00205.85           N  
ATOM   1541  OE1 GLN A 194      12.628 -12.946 -51.812  1.00205.85           O  
ATOM   1545  N   PHE A 195       8.015 -11.354 -53.830  1.00245.71           N  
ATOM   1546  CA  PHE A 195       6.691 -11.043 -53.395  1.00245.71           C  
ATOM   1554  C   PHE A 195       6.666 -11.267 -51.922  1.00245.71           C  
ATOM   1555  O   PHE A 195       6.719 -12.398 -51.445  1.00245.71           O  
ATOM   1547  CB  PHE A 195       5.638 -11.955 -54.055  1.00245.71           C  
ATOM   1548  CG  PHE A 195       4.263 -11.532 -53.660  1.00245.71           C  
ATOM   1549  CD1 PHE A 195       3.604 -10.566 -54.387  1.00245.71           C  
ATOM   1550  CD2 PHE A 195       3.634 -12.092 -52.573  1.00245.71           C  
ATOM   1551  CE1 PHE A 195       2.334 -10.174 -54.038  1.00245.71           C  
ATOM   1552  CE2 PHE A 195       2.365 -11.703 -52.220  1.00245.71           C  
ATOM   1553  CZ  PHE A 195       1.713 -10.736 -52.950  1.00245.71           C  
ATOM   1556  N   ASP A 196       6.630 -10.157 -51.159  1.00228.29           N  
ATOM   1557  CA  ASP A 196       6.556 -10.216 -49.731  1.00228.29           C  
ATOM   1562  C   ASP A 196       5.817  -8.984 -49.359  1.00228.29           C  
ATOM   1563  O   ASP A 196       6.107  -7.906 -49.878  1.00228.29           O  
ATOM   1558  CB  ASP A 196       7.925 -10.183 -49.031  1.00228.29           C  
ATOM   1559  CG  ASP A 196       7.753 -10.586 -47.568  1.00228.29           C  
ATOM   1560  OD1 ASP A 196       6.734 -10.184 -46.948  1.00228.29           O  
ATOM   1561  OD2 ASP A 196       8.642 -11.318 -47.057  1.00228.29           O1-
ATOM   1564  N   SER A 197       4.834  -9.095 -48.448  1.00265.72           N  
ATOM   1565  CA  SER A 197       4.009  -7.947 -48.199  1.00265.72           C  
ATOM   1568  C   SER A 197       4.356  -7.375 -46.871  1.00265.72           C  
ATOM   1569  O   SER A 197       4.491  -8.119 -45.903  1.00265.72           O  
ATOM   1566  CB  SER A 197       2.510  -8.262 -48.127  1.00265.72           C  
ATOM   1567  OG  SER A 197       2.033  -8.691 -49.391  1.00265.72           O  
ATOM   1570  N   PRO A 198       4.552  -6.084 -46.814  1.00296.77           N  
ATOM   1571  CA  PRO A 198       4.887  -5.519 -45.538  1.00296.77           C  
ATOM   1575  C   PRO A 198       3.814  -5.140 -44.507  1.00296.77           C  
ATOM   1576  O   PRO A 198       3.088  -4.195 -44.822  1.00296.77           O  
ATOM   1573  CB  PRO A 198       5.867  -4.370 -45.799  1.00296.77           C  
ATOM   1574  CG  PRO A 198       5.698  -4.059 -47.295  1.00296.77           C  
ATOM   1572  CD  PRO A 198       5.255  -5.403 -47.895  1.00296.77           C  
ATOM   1577  N   PRO A 199       3.694  -5.781 -43.325  1.00162.04           N  
ATOM   1578  CA  PRO A 199       2.784  -5.309 -42.278  1.00162.04           C  
ATOM   1582  C   PRO A 199       3.497  -4.656 -41.113  1.00162.04           C  
ATOM   1583  O   PRO A 199       4.655  -4.993 -40.888  1.00162.04           O  
ATOM   1580  CB  PRO A 199       1.997  -6.531 -41.807  1.00162.04           C  
ATOM   1581  CG  PRO A 199       2.942  -7.702 -42.103  1.00162.04           C  
ATOM   1579  CD  PRO A 199       3.710  -7.236 -43.349  1.00162.04           C  
ATOM   1584  N   LEU A 200       2.820  -3.780 -40.323  1.00132.05           N  
ATOM   1585  CA  LEU A 200       3.387  -3.170 -39.140  1.00132.05           C  
ATOM   1590  C   LEU A 200       2.273  -2.678 -38.271  1.00132.05           C  
ATOM   1591  O   LEU A 200       1.107  -2.702 -38.664  1.00132.05           O  
ATOM   1586  CB  LEU A 200       4.260  -1.933 -39.417  1.00132.05           C  
ATOM   1587  CG  LEU A 200       5.630  -2.250 -40.031  1.00132.05           C  
ATOM   1588  CD1 LEU A 200       6.443  -0.964 -40.235  1.00132.05           C  
ATOM   1589  CD2 LEU A 200       6.370  -3.304 -39.189  1.00132.05           C  
ATOM   1592  N   ASP A 201       2.609  -2.242 -37.036  1.00 76.61           N  
ATOM   1593  CA  ASP A 201       1.602  -1.664 -36.189  1.00 76.61           C  
ATOM   1598  C   ASP A 201       1.820  -0.177 -36.145  1.00 76.61           C  
ATOM   1599  O   ASP A 201       2.630   0.332 -35.370  1.00 76.61           O  
ATOM   1594  CB  ASP A 201       1.580  -2.170 -34.737  1.00 76.61           C  
ATOM   1595  CG  ASP A 201       0.263  -1.692 -34.131  1.00 76.61           C  
ATOM   1596  OD1 ASP A 201      -0.459  -0.915 -34.811  1.00 76.61           O  
ATOM   1597  OD2 ASP A 201      -0.042  -2.095 -32.978  1.00 76.61           O1-
ATOM   1600  N   THR A 202       1.110   0.537 -37.038  1.00 74.32           N  
ATOM   1601  CA  THR A 202       1.105   1.968 -37.177  1.00 74.32           C  
ATOM   1605  C   THR A 202       0.274   2.603 -36.102  1.00 74.32           C  
ATOM   1606  O   THR A 202       0.462   3.770 -35.767  1.00 74.32           O  
ATOM   1602  CB  THR A 202       0.505   2.416 -38.480  1.00 74.32           C  
ATOM   1604  CG2 THR A 202       1.254   1.737 -39.641  1.00 74.32           C  
ATOM   1603  OG1 THR A 202      -0.872   2.069 -38.525  1.00 74.32           O  
ATOM   1607  N   ASN A 203      -0.714   1.850 -35.587  1.00 65.07           N  
ATOM   1608  CA  ASN A 203      -1.717   2.314 -34.664  1.00 65.07           C  
ATOM   1613  C   ASN A 203      -1.159   2.726 -33.332  1.00 65.07           C  
ATOM   1614  O   ASN A 203      -1.717   3.617 -32.692  1.00 65.07           O  
ATOM   1609  CB  ASN A 203      -2.826   1.272 -34.426  1.00 65.07           C  
ATOM   1610  CG  ASN A 203      -3.606   1.136 -35.729  1.00 65.07           C  
ATOM   1612  ND2 ASN A 203      -4.655   0.269 -35.730  1.00 65.07           N  
ATOM   1611  OD1 ASN A 203      -3.296   1.792 -36.722  1.00 65.07           O  
ATOM   1615  N   LEU A 204      -0.051   2.109 -32.875  1.00 80.00           N  
ATOM   1616  CA  LEU A 204       0.496   2.369 -31.564  1.00 80.00           C  
ATOM   1621  C   LEU A 204       0.642   3.843 -31.317  1.00 80.00           C  
ATOM   1622  O   LEU A 204       0.969   4.647 -32.188  1.00 80.00           O  
ATOM   1617  CB  LEU A 204       1.892   1.755 -31.359  1.00 80.00           C  
ATOM   1618  CG  LEU A 204       1.914   0.224 -31.219  1.00 80.00           C  
ATOM   1619  CD1 LEU A 204       3.355  -0.301 -31.125  1.00 80.00           C  
ATOM   1620  CD2 LEU A 204       1.079  -0.224 -30.009  1.00 80.00           C  
ATOM   1623  N   PRO A 205       0.310   4.168 -30.094  1.00171.76           N  
ATOM   1624  CA  PRO A 205       0.370   5.516 -29.586  1.00171.76           C  
ATOM   1628  C   PRO A 205       1.773   5.988 -29.333  1.00171.76           C  
ATOM   1629  O   PRO A 205       1.954   7.181 -29.089  1.00171.76           O  
ATOM   1626  CB  PRO A 205      -0.443   5.500 -28.291  1.00171.76           C  
ATOM   1627  CG  PRO A 205      -1.410   4.316 -28.459  1.00171.76           C  
ATOM   1625  CD  PRO A 205      -0.656   3.350 -29.378  1.00171.76           C  
ATOM   1630  N   ASN A 206       2.760   5.071 -29.331  1.00 74.89           N  
ATOM   1631  CA  ASN A 206       4.098   5.421 -28.944  1.00 74.89           C  
ATOM   1636  C   ASN A 206       4.989   5.681 -30.121  1.00 74.89           C  
ATOM   1637  O   ASN A 206       4.547   5.748 -31.266  1.00 74.89           O  
ATOM   1632  CB  ASN A 206       4.764   4.366 -28.035  1.00 74.89           C  
ATOM   1633  CG  ASN A 206       4.910   3.041 -28.775  1.00 74.89           C  
ATOM   1635  ND2 ASN A 206       5.444   2.014 -28.059  1.00 74.89           N  
ATOM   1634  OD1 ASN A 206       4.558   2.916 -29.947  1.00 74.89           O  
ATOM   1638  N   GLU A 207       6.298   5.868 -29.827  1.00127.67           N  
ATOM   1639  CA  GLU A 207       7.299   6.181 -30.806  1.00127.67           C  
ATOM   1645  C   GLU A 207       7.471   5.074 -31.801  1.00127.67           C  
ATOM   1646  O   GLU A 207       7.752   5.343 -32.967  1.00127.67           O  
ATOM   1640  CB  GLU A 207       8.665   6.587 -30.209  1.00127.67           C  
ATOM   1641  CG  GLU A 207       9.116   5.780 -28.992  1.00127.67           C  
ATOM   1642  CD  GLU A 207       8.737   6.601 -27.766  1.00127.67           C  
ATOM   1643  OE1 GLU A 207       7.601   7.148 -27.751  1.00127.67           O  
ATOM   1644  OE2 GLU A 207       9.580   6.701 -26.837  1.00127.67           O1-
ATOM   1647  N   LEU A 208       7.319   3.801 -31.387  1.00107.03           N  
ATOM   1648  CA  LEU A 208       7.461   2.729 -32.335  1.00107.03           C  
ATOM   1653  C   LEU A 208       6.376   2.848 -33.356  1.00107.03           C  
ATOM   1654  O   LEU A 208       6.571   2.520 -34.525  1.00107.03           O  
ATOM   1649  CB  LEU A 208       7.418   1.322 -31.712  1.00107.03           C  
ATOM   1650  CG  LEU A 208       8.673   1.007 -30.871  1.00107.03           C  
ATOM   1651  CD1 LEU A 208       8.767   1.923 -29.639  1.00107.03           C  
ATOM   1652  CD2 LEU A 208       8.761  -0.487 -30.520  1.00107.03           C  
ATOM   1655  N   GLY A 209       5.189   3.324 -32.944  1.00 27.23           N  
ATOM   1656  CA  GLY A 209       4.123   3.445 -33.890  1.00 27.23           C  
ATOM   1657  C   GLY A 209       4.571   4.376 -34.977  1.00 27.23           C  
ATOM   1658  O   GLY A 209       4.342   4.112 -36.155  1.00 27.23           O  
ATOM   1659  N   LEU A 210       5.238   5.487 -34.612  1.00 97.34           N  
ATOM   1660  CA  LEU A 210       5.655   6.469 -35.579  1.00 97.34           C  
ATOM   1665  C   LEU A 210       6.647   5.883 -36.532  1.00 97.34           C  
ATOM   1666  O   LEU A 210       6.558   6.110 -37.738  1.00 97.34           O  
ATOM   1661  CB  LEU A 210       6.281   7.718 -34.913  1.00 97.34           C  
ATOM   1662  CG  LEU A 210       6.788   8.848 -35.846  1.00 97.34           C  
ATOM   1663  CD1 LEU A 210       7.067  10.122 -35.030  1.00 97.34           C  
ATOM   1664  CD2 LEU A 210       8.048   8.452 -36.643  1.00 97.34           C  
ATOM   1667  N   LEU A 211       7.617   5.108 -36.024  1.00132.71           N  
ATOM   1668  CA  LEU A 211       8.652   4.622 -36.883  1.00132.71           C  
ATOM   1673  C   LEU A 211       8.018   3.749 -37.907  1.00132.71           C  
ATOM   1674  O   LEU A 211       8.421   3.715 -39.069  1.00132.71           O  
ATOM   1669  CB  LEU A 211       9.710   3.795 -36.145  1.00132.71           C  
ATOM   1670  CG  LEU A 211      10.941   3.519 -37.017  1.00132.71           C  
ATOM   1671  CD1 LEU A 211      11.685   4.824 -37.339  1.00132.71           C  
ATOM   1672  CD2 LEU A 211      11.857   2.470 -36.375  1.00132.71           C  
ATOM   1675  N   ALA A 212       6.999   2.996 -37.476  1.00 48.94           N  
ATOM   1676  CA  ALA A 212       6.320   2.104 -38.357  1.00 48.94           C  
ATOM   1678  C   ALA A 212       5.652   2.893 -39.439  1.00 48.94           C  
ATOM   1679  O   ALA A 212       5.650   2.473 -40.593  1.00 48.94           O  
ATOM   1677  CB  ALA A 212       5.230   1.282 -37.647  1.00 48.94           C  
ATOM   1680  N   LYS A 213       5.059   4.054 -39.094  1.00 98.82           N  
ATOM   1681  CA  LYS A 213       4.319   4.819 -40.059  1.00 98.82           C  
ATOM   1687  C   LYS A 213       5.217   5.293 -41.167  1.00 98.82           C  
ATOM   1688  O   LYS A 213       4.860   5.186 -42.339  1.00 98.82           O  
ATOM   1682  CB  LYS A 213       3.629   6.050 -39.444  1.00 98.82           C  
ATOM   1683  CG  LYS A 213       2.821   6.859 -40.463  1.00 98.82           C  
ATOM   1684  CD  LYS A 213       1.880   7.890 -39.838  1.00 98.82           C  
ATOM   1685  CE  LYS A 213       0.559   7.298 -39.343  1.00 98.82           C  
ATOM   1686  NZ  LYS A 213      -0.287   8.370 -38.775  1.00 98.82           N1+
ATOM   1689  N   THR A 214       6.405   5.835 -40.832  1.00110.57           N  
ATOM   1690  CA  THR A 214       7.311   6.335 -41.835  1.00110.57           C  
ATOM   1694  C   THR A 214       7.853   5.203 -42.651  1.00110.57           C  
ATOM   1695  O   THR A 214       7.989   5.288 -43.873  1.00110.57           O  
ATOM   1691  CB  THR A 214       8.474   7.085 -41.254  1.00110.57           C  
ATOM   1693  CG2 THR A 214       9.331   6.145 -40.388  1.00110.57           C  
ATOM   1692  OG1 THR A 214       9.251   7.629 -42.305  1.00110.57           O  
ATOM   1696  N   PHE A 215       8.148   4.094 -41.962  1.00142.45           N  
ATOM   1697  CA  PHE A 215       8.701   2.902 -42.523  1.00142.45           C  
ATOM   1705  C   PHE A 215       7.732   2.498 -43.582  1.00142.45           C  
ATOM   1706  O   PHE A 215       8.093   2.276 -44.738  1.00142.45           O  
ATOM   1698  CB  PHE A 215       8.706   1.854 -41.391  1.00142.45           C  
ATOM   1699  CG  PHE A 215       9.288   0.535 -41.748  1.00142.45           C  
ATOM   1700  CD1 PHE A 215       8.561  -0.395 -42.453  1.00142.45           C  
ATOM   1701  CD2 PHE A 215      10.557   0.212 -41.328  1.00142.45           C  
ATOM   1702  CE1 PHE A 215       9.105  -1.620 -42.757  1.00142.45           C  
ATOM   1703  CE2 PHE A 215      11.104  -1.012 -41.629  1.00142.45           C  
ATOM   1704  CZ  PHE A 215      10.380  -1.930 -42.349  1.00142.45           C  
ATOM   1707  N   ASN A 216       6.450   2.508 -43.189  1.00112.11           N  
ATOM   1708  CA  ASN A 216       5.322   2.077 -43.953  1.00112.11           C  
ATOM   1713  C   ASN A 216       5.240   2.888 -45.207  1.00112.11           C  
ATOM   1714  O   ASN A 216       5.005   2.348 -46.285  1.00112.11           O  
ATOM   1709  CB  ASN A 216       4.027   2.302 -43.145  1.00112.11           C  
ATOM   1710  CG  ASN A 216       2.936   1.353 -43.608  1.00112.11           C  
ATOM   1712  ND2 ASN A 216       1.717   1.514 -43.026  1.00112.11           N  
ATOM   1711  OD1 ASN A 216       3.160   0.488 -44.452  1.00112.11           O  
ATOM   1715  N   GLN A 217       5.426   4.216 -45.124  1.00 96.12           N  
ATOM   1716  CA  GLN A 217       5.300   4.947 -46.346  1.00 96.12           C  
ATOM   1722  C   GLN A 217       6.407   4.581 -47.278  1.00 96.12           C  
ATOM   1723  O   GLN A 217       6.186   4.408 -48.475  1.00 96.12           O  
ATOM   1717  CB  GLN A 217       5.300   6.472 -46.198  1.00 96.12           C  
ATOM   1718  CG  GLN A 217       5.195   7.149 -47.565  0.50 96.12           C  
ATOM   1719  CD  GLN A 217       4.131   6.413 -48.376  0.50 96.12           C  
ATOM   1721  NE2 GLN A 217       4.438   6.159 -49.677  0.50 96.12           N  
ATOM   1720  OE1 GLN A 217       3.069   6.056 -47.868  0.50 96.12           O  
ATOM   1724  N   MET A 218       7.636   4.437 -46.753  1.00103.32           N  
ATOM   1725  CA  MET A 218       8.735   4.159 -47.631  1.00103.32           C  
ATOM   1730  C   MET A 218       8.486   2.856 -48.326  1.00103.32           C  
ATOM   1731  O   MET A 218       8.603   2.760 -49.544  1.00103.32           O  
ATOM   1726  CB  MET A 218      10.064   3.973 -46.869  1.00103.32           C  
ATOM   1727  CG  MET A 218      10.629   5.218 -46.172  1.00103.32           C  
ATOM   1728  SD  MET A 218      11.362   6.462 -47.281  1.00103.32           S  
ATOM   1729  CE  MET A 218      12.213   7.426 -45.994  1.00103.32           C  
ATOM   1732  N   SER A 219       8.108   1.818 -47.560  1.00 52.97           N  
ATOM   1733  CA  SER A 219       7.963   0.504 -48.123  1.00 52.97           C  
ATOM   1736  C   SER A 219       6.767   0.426 -49.019  1.00 52.97           C  
ATOM   1737  O   SER A 219       6.783  -0.283 -50.023  1.00 52.97           O  
ATOM   1734  CB  SER A 219       7.812  -0.586 -47.050  1.00 52.97           C  
ATOM   1735  OG  SER A 219       7.778  -1.869 -47.660  1.00 52.97           O  
ATOM   1738  N   SER A 220       5.695   1.162 -48.688  1.00 42.86           N  
ATOM   1739  CA  SER A 220       4.482   1.098 -49.453  1.00 42.86           C  
ATOM   1742  C   SER A 220       4.775   1.475 -50.866  1.00 42.86           C  
ATOM   1743  O   SER A 220       4.274   0.848 -51.798  1.00 42.86           O  
ATOM   1740  CB  SER A 220       3.429   2.090 -48.931  1.00 42.86           C  
ATOM   1741  OG  SER A 220       2.247   2.009 -49.711  1.00 42.86           O  
ATOM   1744  N   GLU A 221       5.601   2.516 -51.063  1.00 40.56           N  
ATOM   1745  CA  GLU A 221       5.868   2.952 -52.400  1.00 40.56           C  
ATOM   1751  C   GLU A 221       6.594   1.869 -53.140  1.00 40.56           C  
ATOM   1752  O   GLU A 221       6.299   1.607 -54.304  1.00 40.56           O  
ATOM   1746  CB  GLU A 221       6.711   4.238 -52.477  1.00 40.56           C  
ATOM   1747  CG  GLU A 221       8.120   4.068 -51.915  1.00 40.56           C  
ATOM   1748  CD  GLU A 221       8.834   5.413 -51.907  1.00 40.56           C  
ATOM   1749  OE1 GLU A 221       8.373   6.359 -52.603  1.00 40.56           O  
ATOM   1750  OE2 GLU A 221       9.861   5.503 -51.190  1.00 40.56           O1-
ATOM   1753  N   LEU A 222       7.556   1.192 -52.482  1.00 92.78           N  
ATOM   1754  CA  LEU A 222       8.302   0.177 -53.173  1.00 92.78           C  
ATOM   1759  C   LEU A 222       7.379  -0.912 -53.630  1.00 92.78           C  
ATOM   1760  O   LEU A 222       7.412  -1.319 -54.790  1.00 92.78           O  
ATOM   1755  CB  LEU A 222       9.346  -0.530 -52.280  1.00 92.78           C  
ATOM   1756  CG  LEU A 222      10.623   0.266 -51.941  1.00 92.78           C  
ATOM   1757  CD1 LEU A 222      11.584   0.314 -53.139  1.00 92.78           C  
ATOM   1758  CD2 LEU A 222      10.306   1.659 -51.385  1.00 92.78           C  
ATOM   1761  N   HIS A 223       6.504  -1.403 -52.736  1.00 60.36           N  
ATOM   1762  CA  HIS A 223       5.703  -2.547 -53.066  1.00 60.36           C  
ATOM   1769  C   HIS A 223       4.741  -2.234 -54.169  1.00 60.36           C  
ATOM   1770  O   HIS A 223       4.571  -3.030 -55.092  1.00 60.36           O  
ATOM   1765  CB  HIS A 223       4.927  -3.075 -51.847  1.00 60.36           C  
ATOM   1764  CG  HIS A 223       4.388  -4.463 -52.022  1.00 60.36           C  
ATOM   1767  CD2 HIS A 223       3.119  -4.945 -51.898  1.00 60.36           C  
ATOM   1763  ND1 HIS A 223       5.174  -5.556 -52.317  1.00 60.36           N  
ATOM   1768  CE1 HIS A 223       4.352  -6.633 -52.355  1.00 60.36           C  
ATOM   1766  NE2 HIS A 223       3.094  -6.311 -52.106  1.00 60.36           N  
ATOM   1771  N   LYS A 224       4.107  -1.049 -54.120  1.00 91.22           N  
ATOM   1772  CA  LYS A 224       3.108  -0.704 -55.088  1.00 91.22           C  
ATOM   1778  C   LYS A 224       3.737  -0.706 -56.440  1.00 91.22           C  
ATOM   1779  O   LYS A 224       3.143  -1.174 -57.410  1.00 91.22           O  
ATOM   1773  CB  LYS A 224       2.512   0.695 -54.853  1.00 91.22           C  
ATOM   1774  CG  LYS A 224       1.432   1.068 -55.870  1.00 91.22           C  
ATOM   1775  CD  LYS A 224       0.634   2.318 -55.496  1.00 91.22           C  
ATOM   1776  CE  LYS A 224      -0.408   2.704 -56.548  1.00 91.22           C  
ATOM   1777  NZ  LYS A 224       0.262   2.914 -57.850  1.00 91.22           N1+
ATOM   1780  N   LEU A 225       4.971  -0.185 -56.532  1.00146.60           N  
ATOM   1781  CA  LEU A 225       5.636  -0.113 -57.795  0.50146.60           C  
ATOM   1786  C   LEU A 225       6.068  -1.502 -58.152  1.00146.60           C  
ATOM   1787  O   LEU A 225       6.493  -2.275 -57.295  1.00146.60           O  
ATOM   1782  CB  LEU A 225       6.877   0.801 -57.733  0.50146.60           C  
ATOM   1783  CG  LEU A 225       7.535   1.121 -59.086  0.50146.60           C  
ATOM   1784  CD1 LEU A 225       8.147  -0.122 -59.736  0.50146.60           C  
ATOM   1785  CD2 LEU A 225       6.555   1.853 -60.014  0.50146.60           C  
ATOM   1788  N   TYR A 226       5.958  -1.875 -59.442  1.00246.51           N  
ATOM   1789  CA  TYR A 226       6.403  -3.187 -59.810  1.00246.51           C  
ATOM   1798  C   TYR A 226       7.746  -3.033 -60.432  1.00246.51           C  
ATOM   1799  O   TYR A 226       7.879  -2.801 -61.635  1.00246.51           O  
ATOM   1790  CB  TYR A 226       5.484  -3.879 -60.830  1.00246.51           C  
ATOM   1791  CG  TYR A 226       6.122  -5.150 -61.288  1.00246.51           C  
ATOM   1792  CD1 TYR A 226       6.187  -6.255 -60.469  1.00246.51           C  
ATOM   1793  CD2 TYR A 226       6.636  -5.243 -62.563  1.00246.51           C  
ATOM   1794  CE1 TYR A 226       6.769  -7.420 -60.912  1.00246.51           C  
ATOM   1795  CE2 TYR A 226       7.219  -6.404 -63.013  1.00246.51           C  
ATOM   1796  CZ  TYR A 226       7.288  -7.496 -62.185  1.00246.51           C  
ATOM   1797  OH  TYR A 226       7.884  -8.690 -62.641  1.00246.51           O  
ATOM   1800  N   ARG A 227       8.787  -3.156 -59.589  1.00339.66           N  
ATOM   1801  CA  ARG A 227      10.138  -3.036 -60.038  1.00339.66           C  
ATOM   1809  C   ARG A 227      11.009  -3.144 -58.835  1.00339.66           C  
ATOM   1810  O   ARG A 227      10.556  -3.034 -57.696  1.00339.66           O  
ATOM   1802  CB  ARG A 227      10.445  -1.678 -60.698  1.00339.66           C  
ATOM   1803  CG  ARG A 227      11.895  -1.474 -61.141  1.00339.66           C  
ATOM   1804  CD  ARG A 227      12.106  -0.228 -62.012  1.00339.66           C  
ATOM   1805  NE  ARG A 227      12.117   0.973 -61.127  1.00339.66           N  
ATOM   1806  CZ  ARG A 227      11.258   2.006 -61.372  1.00339.66           C  
ATOM   1807  NH1 ARG A 227      10.396   1.936 -62.428  1.00339.66           N1+
ATOM   1808  NH2 ARG A 227      11.267   3.113 -60.572  1.00339.66           N  
ATOM   1811  N   SER A 228      12.301  -3.397 -59.085  1.00129.50           N  
ATOM   1812  CA  SER A 228      13.300  -3.423 -58.065  1.00129.50           C  
ATOM   1815  C   SER A 228      13.937  -2.075 -58.141  1.00129.50           C  
ATOM   1816  O   SER A 228      13.254  -1.055 -58.115  1.00129.50           O  
ATOM   1813  CB  SER A 228      14.358  -4.516 -58.283  1.00129.50           C  
ATOM   1814  OG  SER A 228      14.998  -4.332 -59.535  1.00129.50           O  
ATOM   1817  N   LEU A 229      15.276  -2.030 -58.219  1.00221.25           N  
ATOM   1818  CA  LEU A 229      15.951  -0.774 -58.349  1.00221.25           C  
ATOM   1823  C   LEU A 229      15.527  -0.224 -59.677  1.00221.25           C  
ATOM   1824  O   LEU A 229      14.913  -0.942 -60.464  1.00221.25           O  
ATOM   1819  CB  LEU A 229      17.482  -0.914 -58.334  1.00221.25           C  
ATOM   1820  CG  LEU A 229      18.043  -1.444 -56.998  1.00221.25           C  
ATOM   1821  CD1 LEU A 229      17.850  -0.428 -55.862  1.00221.25           C  
ATOM   1822  CD2 LEU A 229      17.480  -2.834 -56.654  1.00221.25           C  
ATOM   1825  N   GLU A 230      15.809   1.072 -59.948  1.00313.21           N  
ATOM   1826  CA  GLU A 230      15.353   1.696 -61.164  1.00313.21           C  
ATOM   1832  C   GLU A 230      15.752   0.863 -62.334  1.00313.21           C  
ATOM   1833  O   GLU A 230      16.845   0.303 -62.382  1.00313.21           O  
ATOM   1827  CB  GLU A 230      15.862   3.134 -61.384  1.00313.21           C  
ATOM   1828  CG  GLU A 230      17.375   3.308 -61.253  1.00313.21           C  
ATOM   1829  CD  GLU A 230      17.665   3.713 -59.814  1.00313.21           C  
ATOM   1830  OE1 GLU A 230      16.696   4.067 -59.087  1.00313.21           O  
ATOM   1831  OE2 GLU A 230      18.861   3.673 -59.422  1.00313.21           O1-
ATOM   1834  N   HIS A 231      14.827   0.747 -63.303  1.00300.36           N  
ATOM   1835  CA  HIS A 231      15.035  -0.123 -64.415  1.00300.36           C  
ATOM   1842  C   HIS A 231      14.610   0.604 -65.656  1.00300.36           C  
ATOM   1843  O   HIS A 231      13.627   1.342 -65.646  1.00300.36           O  
ATOM   1838  CB  HIS A 231      14.186  -1.394 -64.214  1.00300.36           C  
ATOM   1837  CG  HIS A 231      14.249  -2.474 -65.246  1.00300.36           C  
ATOM   1840  CD2 HIS A 231      15.218  -3.397 -65.505  1.00300.36           C  
ATOM   1836  ND1 HIS A 231      13.218  -2.764 -66.111  1.00300.36           N  
ATOM   1841  CE1 HIS A 231      13.605  -3.839 -66.840  1.00300.36           C  
ATOM   1839  NE2 HIS A 231      14.813  -4.259 -66.505  1.00300.36           N  
ATOM   1844  N   HIS A 232      15.391   0.441 -66.746  1.00248.16           N  
ATOM   1845  CA  HIS A 232      15.067   1.012 -68.023  1.00248.16           C  
ATOM   1852  C   HIS A 232      14.088   0.049 -68.595  1.00248.16           C  
ATOM   1853  O   HIS A 232      14.069  -1.108 -68.176  1.00248.16           O  
ATOM   1848  CB  HIS A 232      16.269   1.083 -68.988  1.00248.16           C  
ATOM   1847  CG  HIS A 232      16.042   1.900 -70.231  1.00248.16           C  
ATOM   1850  CD2 HIS A 232      15.160   1.731 -71.253  1.00248.16           C  
ATOM   1846  ND1 HIS A 232      16.769   3.027 -70.543  1.00248.16           N  
ATOM   1851  CE1 HIS A 232      16.298   3.480 -71.735  1.00248.16           C  
ATOM   1849  NE2 HIS A 232      15.321   2.726 -72.206  1.00248.16           N  
ATOM   1854  N   HIS A 233      13.219   0.489 -69.529  1.00135.81           N  
ATOM   1855  CA  HIS A 233      12.299  -0.481 -70.039  1.00135.81           C  
ATOM   1862  C   HIS A 233      13.125  -1.521 -70.708  1.00135.81           C  
ATOM   1863  O   HIS A 233      12.905  -2.716 -70.513  1.00135.81           O  
ATOM   1858  CB  HIS A 233      11.267   0.047 -71.050  1.00135.81           C  
ATOM   1857  CG  HIS A 233      10.202  -0.991 -71.261  1.00135.81           C  
ATOM   1860  CD2 HIS A 233       9.995  -1.842 -72.304  1.00135.81           C  
ATOM   1856  ND1 HIS A 233       9.239  -1.303 -70.328  1.00135.81           N  
ATOM   1861  CE1 HIS A 233       8.506  -2.323 -70.842  1.00135.81           C  
ATOM   1859  NE2 HIS A 233       8.930  -2.684 -72.041  1.00135.81           N  
ATOM   1864  N   HIS A 234      14.127  -1.093 -71.501  1.00218.89           N  
ATOM   1865  CA  HIS A 234      15.006  -2.078 -72.047  1.00218.89           C  
ATOM   1872  C   HIS A 234      15.840  -2.594 -70.924  1.00218.89           C  
ATOM   1873  O   HIS A 234      16.260  -1.848 -70.041  1.00218.89           O  
ATOM   1868  CB  HIS A 234      15.958  -1.586 -73.156  1.00218.89           C  
ATOM   1867  CG  HIS A 234      15.328  -1.584 -74.516  1.00218.89           C  
ATOM   1870  CD2 HIS A 234      15.096  -2.629 -75.356  1.00218.89           C  
ATOM   1866  ND1 HIS A 234      14.864  -0.466 -75.173  1.00218.89           N  
ATOM   1871  CE1 HIS A 234      14.379  -0.888 -76.367  1.00218.89           C  
ATOM   1869  NE2 HIS A 234      14.496  -2.194 -76.524  1.00218.89           N  
ATOM   1874  N   HIS A 235      16.089  -3.916 -70.940  1.00204.02           N  
ATOM   1875  CA  HIS A 235      16.842  -4.556 -69.907  1.00204.02           C  
ATOM   1882  C   HIS A 235      18.256  -4.082 -69.973  1.00204.02           C  
ATOM   1883  O   HIS A 235      18.787  -3.792 -71.044  1.00204.02           O  
ATOM   1878  CB  HIS A 235      16.835  -6.091 -70.023  1.00204.02           C  
ATOM   1877  CG  HIS A 235      15.514  -6.704 -69.658  1.00204.02           C  
ATOM   1880  CD2 HIS A 235      15.183  -7.497 -68.605  1.00204.02           C  
ATOM   1876  ND1 HIS A 235      14.354  -6.554 -70.392  1.00204.02           N  
ATOM   1881  CE1 HIS A 235      13.392  -7.259 -69.748  1.00204.02           C  
ATOM   1879  NE2 HIS A 235      13.847  -7.852 -68.659  1.00204.02           N  
ATOM   1884  N   HIS A 236      18.898  -3.983 -68.794  1.00 45.56           N  
ATOM   1885  CA  HIS A 236      20.255  -3.536 -68.697  1.00 45.56           C  
ATOM   1892  C   HIS A 236      20.372  -2.169 -69.362  1.00 45.56           C  
ATOM   1893  O   HIS A 236      19.601  -1.249 -68.984  1.00 45.56           O  
ATOM   1888  CB  HIS A 236      21.260  -4.477 -69.383  1.00 45.56           C  
ATOM   1887  CG  HIS A 236      21.219  -5.877 -68.858  1.00 45.56           C  
ATOM   1890  CD2 HIS A 236      20.821  -7.027 -69.470  1.00 45.56           C  
ATOM   1886  ND1 HIS A 236      21.610  -6.245 -67.589  1.00 45.56           N  
ATOM   1891  CE1 HIS A 236      21.431  -7.585 -67.498  1.00 45.56           C  
ATOM   1889  NE2 HIS A 236      20.954  -8.105 -68.615  1.00 45.56           N  
ATOM   1894  OXT HIS A 236      21.251  -2.029 -70.257  1.00 45.56           O1-
TER   
HEADER    5jef_chain_B
ATOM      1  N   MET B   1       6.950  -8.564 -32.475  1.00 87.39           N  
ATOM      2  CA  MET B   1       7.801  -8.900 -33.641  1.00 87.39           C  
ATOM      7  C   MET B   1       8.845  -9.874 -33.212  1.00 87.39           C  
ATOM      8  O   MET B   1       8.677 -10.563 -32.206  1.00 87.39           O  
ATOM      3  CB  MET B   1       8.455  -7.620 -34.197  1.00 87.39           C  
ATOM      4  CG  MET B   1       9.027  -7.758 -35.611  1.00 87.39           C  
ATOM      5  SD  MET B   1       9.483  -6.169 -36.370  1.00 87.39           S  
ATOM      6  CE  MET B   1       7.777  -5.652 -36.721  1.00 87.39           C  
ATOM      9  N   ILE B   2       9.952  -9.977 -33.972  1.00123.55           N  
ATOM     10  CA  ILE B   2      10.953 -10.910 -33.558  1.00123.55           C  
ATOM     15  C   ILE B   2      12.115 -10.122 -33.062  1.00123.55           C  
ATOM     16  O   ILE B   2      12.632  -9.238 -33.745  1.00123.55           O  
ATOM     11  CB  ILE B   2      11.400 -11.854 -34.650  1.00123.55           C  
ATOM     12  CG1 ILE B   2      12.207 -13.034 -34.072  1.00123.55           C  
ATOM     13  CG2 ILE B   2      12.136 -11.049 -35.735  1.00123.55           C  
ATOM     14  CD1 ILE B   2      13.561 -12.650 -33.475  1.00123.55           C  
ATOM     17  N   VAL B   3      12.524 -10.396 -31.810  1.00103.17           N  
ATOM     18  CA  VAL B   3      13.645  -9.701 -31.262  1.00103.17           C  
ATOM     22  C   VAL B   3      14.243 -10.580 -30.213  1.00103.17           C  
ATOM     23  O   VAL B   3      13.525 -11.266 -29.489  1.00103.17           O  
ATOM     19  CB  VAL B   3      13.260  -8.413 -30.590  1.00103.17           C  
ATOM     20  CG1 VAL B   3      12.649  -7.467 -31.639  1.00103.17           C  
ATOM     21  CG2 VAL B   3      12.305  -8.743 -29.431  1.00103.17           C  
ATOM     24  N   LYS B   4      15.588 -10.588 -30.106  1.00 71.83           N  
ATOM     25  CA  LYS B   4      16.208 -11.427 -29.124  1.00 71.83           C  
ATOM     31  C   LYS B   4      15.804 -10.944 -27.768  1.00 71.83           C  
ATOM     32  O   LYS B   4      15.268 -11.707 -26.967  1.00 71.83           O  
ATOM     26  CB  LYS B   4      17.742 -11.409 -29.222  1.00 71.83           C  
ATOM     27  CG  LYS B   4      18.410 -12.618 -28.571  1.00 71.83           C  
ATOM     28  CD  LYS B   4      19.850 -12.817 -29.039  1.00 71.83           C  
ATOM     29  CE  LYS B   4      20.498 -14.103 -28.528  1.00 71.83           C  
ATOM     30  NZ  LYS B   4      21.830 -14.273 -29.150  1.00 71.83           N1+
ATOM     33  N   ARG B   5      16.021  -9.645 -27.477  1.00155.06           N  
ATOM     34  CA  ARG B   5      15.555  -9.175 -26.208  1.00155.06           C  
ATOM     42  C   ARG B   5      14.715  -7.973 -26.433  1.00155.06           C  
ATOM     43  O   ARG B   5      15.162  -6.889 -26.805  1.00155.06           O  
ATOM     35  CB  ARG B   5      16.649  -8.959 -25.138  0.50155.06           C  
ATOM     36  CG  ARG B   5      17.852  -8.087 -25.501  0.50155.06           C  
ATOM     37  CD  ARG B   5      18.957  -8.229 -24.444  0.50155.06           C  
ATOM     38  NE  ARG B   5      20.196  -7.564 -24.937  0.50155.06           N  
ATOM     39  CZ  ARG B   5      21.408  -7.907 -24.409  0.50155.06           C  
ATOM     40  NH1 ARG B   5      21.500  -8.931 -23.510  0.50155.06           N1+
ATOM     41  NH2 ARG B   5      22.533  -7.228 -24.780  0.50155.06           N  
ATOM     44  N   PRO B   6      13.464  -8.190 -26.182  1.00 64.04           N  
ATOM     45  CA  PRO B   6      12.491  -7.169 -26.397  1.00 64.04           C  
ATOM     49  C   PRO B   6      12.753  -6.077 -25.432  1.00 64.04           C  
ATOM     50  O   PRO B   6      13.225  -6.348 -24.328  1.00 64.04           O  
ATOM     47  CB  PRO B   6      11.135  -7.841 -26.210  1.00 64.04           C  
ATOM     48  CG  PRO B   6      11.408  -9.307 -26.591  1.00 64.04           C  
ATOM     46  CD  PRO B   6      12.893  -9.525 -26.259  1.00 64.04           C  
ATOM     51  N   VAL B   7      12.437  -4.835 -25.823  1.00104.32           N  
ATOM     52  CA  VAL B   7      12.697  -3.745 -24.946  1.00104.32           C  
ATOM     56  C   VAL B   7      11.906  -4.012 -23.704  1.00104.32           C  
ATOM     57  O   VAL B   7      12.335  -3.698 -22.595  1.00104.32           O  
ATOM     53  CB  VAL B   7      12.292  -2.424 -25.526  1.00104.32           C  
ATOM     54  CG1 VAL B   7      10.772  -2.250 -25.386  1.00104.32           C  
ATOM     55  CG2 VAL B   7      13.138  -1.327 -24.871  1.00104.32           C  
ATOM     58  N   SER B   8      10.721  -4.629 -23.862  1.00 30.88           N  
ATOM     59  CA  SER B   8       9.874  -4.915 -22.739  1.00 30.88           C  
ATOM     62  C   SER B   8      10.608  -5.807 -21.782  1.00 30.88           C  
ATOM     63  O   SER B   8      10.536  -5.613 -20.569  1.00 30.88           O  
ATOM     60  CB  SER B   8       8.587  -5.654 -23.137  1.00 30.88           C  
ATOM     61  OG  SER B   8       8.904  -6.951 -23.625  1.00 30.88           O  
ATOM     64  N   ALA B   9      11.349  -6.804 -22.303  1.00 28.06           N  
ATOM     65  CA  ALA B   9      12.023  -7.745 -21.451  1.00 28.06           C  
ATOM     67  C   ALA B   9      13.035  -7.029 -20.613  1.00 28.06           C  
ATOM     68  O   ALA B   9      13.164  -7.302 -19.421  1.00 28.06           O  
ATOM     66  CB  ALA B   9      12.769  -8.839 -22.236  1.00 28.06           C  
ATOM     69  N   SER B  10      13.781  -6.080 -21.208  1.00 34.34           N  
ATOM     70  CA  SER B  10      14.800  -5.394 -20.464  1.00 34.34           C  
ATOM     73  C   SER B  10      14.159  -4.609 -19.365  1.00 34.34           C  
ATOM     74  O   SER B  10      14.701  -4.505 -18.264  1.00 34.34           O  
ATOM     71  CB  SER B  10      15.612  -4.421 -21.331  1.00 34.34           C  
ATOM     72  OG  SER B  10      16.329  -5.157 -22.309  1.00 34.34           O  
ATOM     75  N   LEU B  11      12.991  -4.008 -19.651  1.00 48.19           N  
ATOM     76  CA  LEU B  11      12.283  -3.239 -18.668  1.00 48.19           C  
ATOM     81  C   LEU B  11      11.771  -4.165 -17.597  1.00 48.19           C  
ATOM     82  O   LEU B  11      11.753  -3.819 -16.419  1.00 48.19           O  
ATOM     77  CB  LEU B  11      11.100  -2.467 -19.283  1.00 48.19           C  
ATOM     78  CG  LEU B  11      11.549  -1.423 -20.329  1.00 48.19           C  
ATOM     79  CD1 LEU B  11      10.351  -0.663 -20.927  1.00 48.19           C  
ATOM     80  CD2 LEU B  11      12.619  -0.476 -19.752  1.00 48.19           C  
ATOM     83  N   ALA B  12      11.320  -5.371 -17.997  1.00 34.77           N  
ATOM     84  CA  ALA B  12      10.758  -6.334 -17.088  1.00 34.77           C  
ATOM     86  C   ALA B  12      11.779  -6.820 -16.103  1.00 34.77           C  
ATOM     87  O   ALA B  12      11.481  -6.942 -14.915  1.00 34.77           O  
ATOM     85  CB  ALA B  12      10.199  -7.572 -17.814  1.00 34.77           C  
ATOM     88  N   ARG B  13      13.018  -7.102 -16.557  1.00196.72           N  
ATOM     89  CA  ARG B  13      13.974  -7.690 -15.658  1.00196.72           C  
ATOM     97  C   ARG B  13      14.344  -6.750 -14.558  1.00196.72           C  
ATOM     98  O   ARG B  13      14.619  -7.187 -13.443  1.00196.72           O  
ATOM     90  CB  ARG B  13      15.278  -8.226 -16.283  1.00196.72           C  
ATOM     91  CG  ARG B  13      16.188  -7.218 -16.979  1.00196.72           C  
ATOM     92  CD  ARG B  13      17.652  -7.666 -16.933  1.00196.72           C  
ATOM     93  NE  ARG B  13      17.658  -9.105 -16.534  1.00196.72           N  
ATOM     94  CZ  ARG B  13      17.540 -10.096 -17.465  1.00196.72           C  
ATOM     95  NH1 ARG B  13      17.458  -9.786 -18.792  1.00196.72           N1+
ATOM     96  NH2 ARG B  13      17.509 -11.402 -17.066  1.00196.72           N  
ATOM     99  N   ALA B  14      14.380  -5.433 -14.826  1.00 31.12           N  
ATOM    100  CA  ALA B  14      14.767  -4.523 -13.786  1.00 31.12           C  
ATOM    102  C   ALA B  14      13.796  -4.687 -12.659  1.00 31.12           C  
ATOM    103  O   ALA B  14      14.189  -4.699 -11.495  1.00 31.12           O  
ATOM    101  CB  ALA B  14      14.728  -3.051 -14.227  1.00 31.12           C  
ATOM    104  N   PHE B  15      12.497  -4.819 -12.984  1.00 43.84           N  
ATOM    105  CA  PHE B  15      11.474  -5.001 -11.993  1.00 43.84           C  
ATOM    113  C   PHE B  15      11.654  -6.323 -11.316  1.00 43.84           C  
ATOM    114  O   PHE B  15      11.488  -6.433 -10.103  1.00 43.84           O  
ATOM    106  CB  PHE B  15      10.051  -5.008 -12.577  1.00 43.84           C  
ATOM    107  CG  PHE B  15       9.703  -3.624 -13.001  1.00 43.84           C  
ATOM    108  CD1 PHE B  15       9.311  -2.698 -12.064  1.00 43.84           C  
ATOM    109  CD2 PHE B  15       9.750  -3.257 -14.327  1.00 43.84           C  
ATOM    110  CE1 PHE B  15       8.983  -1.416 -12.437  1.00 43.84           C  
ATOM    111  CE2 PHE B  15       9.421  -1.976 -14.707  1.00 43.84           C  
ATOM    112  CZ  PHE B  15       9.038  -1.056 -13.762  1.00 43.84           C  
ATOM    115  N   PHE B  16      12.004  -7.363 -12.096  1.00 43.45           N  
ATOM    116  CA  PHE B  16      12.098  -8.703 -11.592  1.00 43.45           C  
ATOM    124  C   PHE B  16      13.112  -8.776 -10.491  1.00 43.45           C  
ATOM    125  O   PHE B  16      12.884  -9.445  -9.484  1.00 43.45           O  
ATOM    117  CB  PHE B  16      12.497  -9.728 -12.670  1.00 43.45           C  
ATOM    118  CG  PHE B  16      12.555 -11.051 -11.992  1.00 43.45           C  
ATOM    119  CD1 PHE B  16      11.423 -11.820 -11.829  1.00 43.45           C  
ATOM    120  CD2 PHE B  16      13.753 -11.520 -11.509  1.00 43.45           C  
ATOM    121  CE1 PHE B  16      11.491 -13.038 -11.196  1.00 43.45           C  
ATOM    122  CE2 PHE B  16      13.827 -12.736 -10.874  1.00 43.45           C  
ATOM    123  CZ  PHE B  16      12.694 -13.496 -10.715  1.00 43.45           C  
ATOM    126  N   TYR B  17      14.266  -8.106 -10.647  1.00 54.23           N  
ATOM    127  CA  TYR B  17      15.287  -8.159  -9.636  1.00 54.23           C  
ATOM    136  C   TYR B  17      14.756  -7.567  -8.372  1.00 54.23           C  
ATOM    137  O   TYR B  17      15.034  -8.062  -7.281  1.00 54.23           O  
ATOM    128  CB  TYR B  17      16.550  -7.359  -9.988  1.00 54.23           C  
ATOM    129  CG  TYR B  17      17.245  -8.036 -11.115  1.00 54.23           C  
ATOM    130  CD1 TYR B  17      17.878  -9.240 -10.916  1.00 54.23           C  
ATOM    131  CD2 TYR B  17      17.291  -7.451 -12.359  1.00 54.23           C  
ATOM    132  CE1 TYR B  17      18.528  -9.865 -11.953  1.00 54.23           C  
ATOM    133  CE2 TYR B  17      17.941  -8.071 -13.399  1.00 54.23           C  
ATOM    134  CZ  TYR B  17      18.559  -9.280 -13.195  1.00 54.23           C  
ATOM    135  OH  TYR B  17      19.228  -9.925 -14.256  1.00 54.23           O  
ATOM    138  N   ILE B  18      13.992  -6.468  -8.498  1.00 32.74           N  
ATOM    139  CA  ILE B  18      13.442  -5.780  -7.368  1.00 32.74           C  
ATOM    144  C   ILE B  18      12.513  -6.713  -6.650  1.00 32.74           C  
ATOM    145  O   ILE B  18      12.534  -6.802  -5.423  1.00 32.74           O  
ATOM    140  CB  ILE B  18      12.640  -4.578  -7.788  1.00 32.74           C  
ATOM    141  CG1 ILE B  18      13.543  -3.554  -8.497  1.00 32.74           C  
ATOM    142  CG2 ILE B  18      11.920  -4.015  -6.553  1.00 32.74           C  
ATOM    143  CD1 ILE B  18      12.773  -2.442  -9.211  1.00 32.74           C  
ATOM    146  N   VAL B  19      11.672  -7.442  -7.412  1.00 30.16           N  
ATOM    147  CA  VAL B  19      10.699  -8.349  -6.863  1.00 30.16           C  
ATOM    151  C   VAL B  19      11.396  -9.462  -6.144  1.00 30.16           C  
ATOM    152  O   VAL B  19      11.002  -9.847  -5.045  1.00 30.16           O  
ATOM    148  CB  VAL B  19       9.847  -8.985  -7.922  1.00 30.16           C  
ATOM    149  CG1 VAL B  19       8.961 -10.060  -7.270  1.00 30.16           C  
ATOM    150  CG2 VAL B  19       9.050  -7.883  -8.637  1.00 30.16           C  
ATOM    153  N   LEU B  20      12.474  -9.994  -6.749  1.00 42.86           N  
ATOM    154  CA  LEU B  20      13.189 -11.108  -6.191  1.00 42.86           C  
ATOM    159  C   LEU B  20      13.742 -10.710  -4.864  1.00 42.86           C  
ATOM    160  O   LEU B  20      13.769 -11.504  -3.924  1.00 42.86           O  
ATOM    155  CB  LEU B  20      14.386 -11.545  -7.054  1.00 42.86           C  
ATOM    156  CG  LEU B  20      15.189 -12.708  -6.438  1.00 42.86           C  
ATOM    157  CD1 LEU B  20      14.323 -13.971  -6.295  1.00 42.86           C  
ATOM    158  CD2 LEU B  20      16.493 -12.964  -7.212  1.00 42.86           C  
ATOM    161  N   LEU B  21      14.188  -9.452  -4.753  1.00 43.24           N  
ATOM    162  CA  LEU B  21      14.779  -8.993  -3.539  1.00 43.24           C  
ATOM    167  C   LEU B  21      13.773  -9.145  -2.438  1.00 43.24           C  
ATOM    168  O   LEU B  21      14.118  -9.566  -1.334  1.00 43.24           O  
ATOM    163  CB  LEU B  21      15.168  -7.511  -3.632  1.00 43.24           C  
ATOM    164  CG  LEU B  21      15.812  -6.945  -2.357  1.00 43.24           C  
ATOM    165  CD1 LEU B  21      17.141  -7.646  -2.042  1.00 43.24           C  
ATOM    166  CD2 LEU B  21      15.968  -5.421  -2.452  1.00 43.24           C  
ATOM    169  N   SER B  22      12.497  -8.812  -2.709  1.00 73.65           N  
ATOM    170  CA  SER B  22      11.495  -8.894  -1.682  1.00 73.65           C  
ATOM    173  C   SER B  22      11.267 -10.321  -1.281  1.00 73.65           C  
ATOM    174  O   SER B  22      11.067 -10.611  -0.103  1.00 73.65           O  
ATOM    171  CB  SER B  22      10.133  -8.305  -2.094  1.00 73.65           C  
ATOM    172  OG  SER B  22       9.508  -9.127  -3.067  1.00 73.65           O  
ATOM    175  N   ILE B  23      11.293 -11.263  -2.245  1.00 80.49           N  
ATOM    176  CA  ILE B  23      11.020 -12.632  -1.904  1.00 80.49           C  
ATOM    181  C   ILE B  23      12.087 -13.110  -0.972  1.00 80.49           C  
ATOM    182  O   ILE B  23      11.806 -13.749   0.041  1.00 80.49           O  
ATOM    177  CB  ILE B  23      11.038 -13.563  -3.082  1.00 80.49           C  
ATOM    178  CG1 ILE B  23       9.982 -13.157  -4.121  1.00 80.49           C  
ATOM    179  CG2 ILE B  23      10.832 -14.986  -2.538  1.00 80.49           C  
ATOM    180  CD1 ILE B  23       8.547 -13.220  -3.602  1.00 80.49           C  
ATOM    183  N   LEU B  24      13.356 -12.806  -1.292  1.00 35.91           N  
ATOM    184  CA  LEU B  24      14.439 -13.245  -0.462  1.00 35.91           C  
ATOM    189  C   LEU B  24      14.305 -12.566   0.860  1.00 35.91           C  
ATOM    190  O   LEU B  24      14.543 -13.165   1.907  1.00 35.91           O  
ATOM    185  CB  LEU B  24      15.821 -12.868  -1.022  1.00 35.91           C  
ATOM    186  CG  LEU B  24      16.131 -13.496  -2.394  1.00 35.91           C  
ATOM    187  CD1 LEU B  24      17.526 -13.085  -2.892  1.00 35.91           C  
ATOM    188  CD2 LEU B  24      15.928 -15.018  -2.374  1.00 35.91           C  
ATOM    191  N   SER B  25      13.903 -11.285   0.841  1.00 29.43           N  
ATOM    192  CA  SER B  25      13.791 -10.526   2.051  1.00 29.43           C  
ATOM    195  C   SER B  25      12.832 -11.223   2.965  1.00 29.43           C  
ATOM    196  O   SER B  25      13.083 -11.352   4.162  1.00 29.43           O  
ATOM    193  CB  SER B  25      13.242  -9.111   1.799  1.00 29.43           C  
ATOM    194  OG  SER B  25      13.149  -8.396   3.022  1.00 29.43           O  
ATOM    197  N   THR B  26      11.688 -11.686   2.430  1.00 31.55           N  
ATOM    198  CA  THR B  26      10.719 -12.350   3.251  1.00 31.55           C  
ATOM    202  C   THR B  26      11.267 -13.657   3.721  1.00 31.55           C  
ATOM    203  O   THR B  26      11.120 -14.017   4.888  1.00 31.55           O  
ATOM    199  CB  THR B  26       9.440 -12.645   2.522  1.00 31.55           C  
ATOM    201  CG2 THR B  26       8.889 -11.320   1.973  1.00 31.55           C  
ATOM    200  OG1 THR B  26       9.661 -13.559   1.459  1.00 31.55           O  
ATOM    204  N   GLY B  27      11.940 -14.398   2.820  1.00 26.46           N  
ATOM    205  CA  GLY B  27      12.410 -15.711   3.160  1.00 26.46           C  
ATOM    206  C   GLY B  27      13.378 -15.636   4.299  1.00 26.46           C  
ATOM    207  O   GLY B  27      13.301 -16.427   5.238  1.00 26.46           O  
ATOM    208  N   ILE B  28      14.315 -14.675   4.247  1.00 98.90           N  
ATOM    209  CA  ILE B  28      15.305 -14.557   5.279  1.00 98.90           C  
ATOM    214  C   ILE B  28      14.623 -14.221   6.563  1.00 98.90           C  
ATOM    215  O   ILE B  28      14.971 -14.742   7.620  1.00 98.90           O  
ATOM    210  CB  ILE B  28      16.315 -13.484   4.996  1.00 98.90           C  
ATOM    211  CG1 ILE B  28      15.613 -12.127   4.862  1.00 98.90           C  
ATOM    212  CG2 ILE B  28      17.130 -13.881   3.759  1.00 98.90           C  
ATOM    213  CD1 ILE B  28      16.582 -10.960   4.724  1.00 98.90           C  
ATOM    216  N   ALA B  29      13.621 -13.328   6.497  1.00 31.26           N  
ATOM    217  CA  ALA B  29      12.922 -12.909   7.674  1.00 31.26           C  
ATOM    219  C   ALA B  29      12.254 -14.099   8.287  1.00 31.26           C  
ATOM    220  O   ALA B  29      12.237 -14.246   9.507  1.00 31.26           O  
ATOM    218  CB  ALA B  29      11.818 -11.882   7.377  1.00 31.26           C  
ATOM    221  N   LEU B  30      11.682 -14.988   7.456  1.00 40.10           N  
ATOM    222  CA  LEU B  30      10.954 -16.105   7.987  1.00 40.10           C  
ATOM    227  C   LEU B  30      11.858 -17.006   8.780  1.00 40.10           C  
ATOM    228  O   LEU B  30      11.501 -17.422   9.880  1.00 40.10           O  
ATOM    223  CB  LEU B  30      10.270 -16.943   6.893  1.00 40.10           C  
ATOM    224  CG  LEU B  30       9.159 -16.172   6.152  1.00 40.10           C  
ATOM    225  CD1 LEU B  30       8.408 -17.082   5.166  1.00 40.10           C  
ATOM    226  CD2 LEU B  30       8.222 -15.455   7.139  1.00 40.10           C  
ATOM    229  N   LEU B  31      13.056 -17.327   8.251  1.00105.48           N  
ATOM    230  CA  LEU B  31      13.985 -18.211   8.912  1.00105.48           C  
ATOM    235  C   LEU B  31      14.450 -17.557  10.165  1.00105.48           C  
ATOM    236  O   LEU B  31      14.686 -18.213  11.178  1.00105.48           O  
ATOM    231  CB  LEU B  31      15.258 -18.451   8.086  1.00105.48           C  
ATOM    232  CG  LEU B  31      15.019 -19.142   6.733  1.00105.48           C  
ATOM    233  CD1 LEU B  31      16.340 -19.333   5.968  1.00105.48           C  
ATOM    234  CD2 LEU B  31      14.252 -20.463   6.910  1.00105.48           C  
ATOM    237  N   THR B  32      14.642 -16.231  10.106  1.00 28.35           N  
ATOM    238  CA  THR B  32      15.100 -15.518  11.258  1.00 28.35           C  
ATOM    242  C   THR B  32      14.048 -15.653  12.306  1.00 28.35           C  
ATOM    243  O   THR B  32      14.343 -15.857  13.482  1.00 28.35           O  
ATOM    239  CB  THR B  32      15.282 -14.055  10.992  1.00 28.35           C  
ATOM    241  CG2 THR B  32      15.783 -13.377  12.278  1.00 28.35           C  
ATOM    240  OG1 THR B  32      16.217 -13.860   9.942  1.00 28.35           O  
ATOM    244  N   LEU B  33      12.776 -15.548  11.889  1.00 45.65           N  
ATOM    245  CA  LEU B  33      11.671 -15.621  12.798  1.00 45.65           C  
ATOM    250  C   LEU B  33      11.668 -16.976  13.434  1.00 45.65           C  
ATOM    251  O   LEU B  33      11.536 -17.104  14.650  1.00 45.65           O  
ATOM    246  CB  LEU B  33      10.330 -15.442  12.062  1.00 45.65           C  
ATOM    247  CG  LEU B  33       9.088 -15.457  12.969  1.00 45.65           C  
ATOM    248  CD1 LEU B  33       9.063 -14.231  13.895  1.00 45.65           C  
ATOM    249  CD2 LEU B  33       7.802 -15.594  12.138  1.00 45.65           C  
ATOM    252  N   ALA B  34      11.849 -18.033  12.625  1.00 32.47           N  
ATOM    253  CA  ALA B  34      11.796 -19.360  13.166  1.00 32.47           C  
ATOM    255  C   ALA B  34      12.890 -19.519  14.173  1.00 32.47           C  
ATOM    256  O   ALA B  34      12.696 -20.107  15.236  1.00 32.47           O  
ATOM    254  CB  ALA B  34      12.007 -20.450  12.101  1.00 32.47           C  
ATOM    257  N   SER B  35      14.084 -19.010  13.837  1.00114.76           N  
ATOM    258  CA  SER B  35      15.259 -19.146  14.646  1.00114.76           C  
ATOM    261  C   SER B  35      15.250 -18.272  15.862  1.00114.76           C  
ATOM    262  O   SER B  35      15.754 -18.682  16.908  1.00114.76           O  
ATOM    259  CB  SER B  35      16.531 -18.789  13.871  1.00114.76           C  
ATOM    260  OG  SER B  35      17.646 -18.871  14.741  1.00114.76           O  
ATOM    263  N   SER B  36      14.710 -17.038  15.787  1.00168.33           N  
ATOM    264  CA  SER B  36      14.930 -16.226  16.947  1.00168.33           C  
ATOM    267  C   SER B  36      13.764 -15.358  17.332  1.00168.33           C  
ATOM    268  O   SER B  36      13.954 -14.282  17.900  1.00168.33           O  
ATOM    265  CB  SER B  36      16.158 -15.323  16.768  1.00168.33           C  
ATOM    266  OG  SER B  36      16.008 -14.526  15.606  1.00168.33           O  
ATOM    269  N   LEU B  37      12.523 -15.827  17.126  1.00127.86           N  
ATOM    270  CA  LEU B  37      11.377 -15.045  17.501  1.00127.86           C  
ATOM    275  C   LEU B  37      11.395 -14.944  19.004  1.00127.86           C  
ATOM    276  O   LEU B  37      11.039 -13.923  19.587  1.00127.86           O  
ATOM    271  CB  LEU B  37      10.063 -15.709  17.035  1.00127.86           C  
ATOM    272  CG  LEU B  37       8.771 -14.870  17.157  1.00127.86           C  
ATOM    273  CD1 LEU B  37       7.566 -15.681  16.658  1.00127.86           C  
ATOM    274  CD2 LEU B  37       8.539 -14.317  18.567  1.00127.86           C  
ATOM    277  N   ARG B  38      11.852 -16.032  19.648  1.00154.81           N  
ATOM    278  CA  ARG B  38      11.918 -16.282  21.062  1.00154.81           C  
ATOM    286  C   ARG B  38      12.958 -15.487  21.810  1.00154.81           C  
ATOM    287  O   ARG B  38      12.866 -15.392  23.033  1.00154.81           O  
ATOM    279  CB  ARG B  38      12.184 -17.761  21.372  1.00154.81           C  
ATOM    280  CG  ARG B  38      11.020 -18.665  20.975  1.00154.81           C  
ATOM    281  CD  ARG B  38       9.799 -18.474  21.874  1.00154.81           C  
ATOM    282  NE  ARG B  38       8.807 -19.519  21.503  1.00154.81           N  
ATOM    283  CZ  ARG B  38       8.148 -20.219  22.475  1.00154.81           C  
ATOM    284  NH1 ARG B  38       8.392 -19.973  23.795  1.00154.81           N1+
ATOM    285  NH2 ARG B  38       7.244 -21.178  22.117  1.00154.81           N  
ATOM    288  N   ASP B  39      13.984 -14.928  21.134  1.00 68.77           N  
ATOM    289  CA  ASP B  39      15.116 -14.326  21.803  1.00 68.77           C  
ATOM    294  C   ASP B  39      14.671 -13.348  22.848  1.00 68.77           C  
ATOM    295  O   ASP B  39      15.194 -13.354  23.961  1.00 68.77           O  
ATOM    290  CB  ASP B  39      15.971 -13.462  20.869  1.00 68.77           C  
ATOM    291  CG  ASP B  39      16.588 -14.337  19.800  1.00 68.77           C  
ATOM    292  OD1 ASP B  39      16.558 -15.590  19.949  1.00 68.77           O  
ATOM    293  OD2 ASP B  39      17.099 -13.750  18.810  1.00 68.77           O1-
ATOM    296  N   ALA B  40      13.701 -12.482  22.514  1.00 31.08           N  
ATOM    297  CA  ALA B  40      13.273 -11.461  23.424  1.00 31.08           C  
ATOM    299  C   ALA B  40      12.676 -12.082  24.644  1.00 31.08           C  
ATOM    300  O   ALA B  40      12.931 -11.630  25.760  1.00 31.08           O  
ATOM    298  CB  ALA B  40      12.205 -10.538  22.811  1.00 31.08           C  
ATOM    301  N   GLU B  41      11.856 -13.134  24.461  1.00 40.64           N  
ATOM    302  CA  GLU B  41      11.193 -13.751  25.573  1.00 40.64           C  
ATOM    308  C   GLU B  41      12.210 -14.386  26.460  1.00 40.64           C  
ATOM    309  O   GLU B  41      12.116 -14.298  27.683  1.00 40.64           O  
ATOM    303  CB  GLU B  41      10.169 -14.828  25.166  1.00 40.64           C  
ATOM    304  CG  GLU B  41       9.321 -15.321  26.343  1.00 40.64           C  
ATOM    305  CD  GLU B  41       8.248 -16.252  25.797  1.00 40.64           C  
ATOM    306  OE1 GLU B  41       8.332 -16.599  24.590  1.00 40.64           O  
ATOM    307  OE2 GLU B  41       7.329 -16.625  26.577  1.00 40.64           O1-
ATOM    310  N   ALA B  42      13.222 -15.039  25.860  1.00 40.50           N  
ATOM    311  CA  ALA B  42      14.200 -15.723  26.651  1.00 40.50           C  
ATOM    313  C   ALA B  42      14.926 -14.737  27.509  1.00 40.50           C  
ATOM    314  O   ALA B  42      15.117 -14.962  28.703  1.00 40.50           O  
ATOM    312  CB  ALA B  42      15.244 -16.455  25.793  1.00 40.50           C  
ATOM    315  N   ILE B  43      15.328 -13.597  26.923  1.00 93.60           N  
ATOM    316  CA  ILE B  43      16.086 -12.628  27.652  1.00 93.60           C  
ATOM    321  C   ILE B  43      15.241 -12.050  28.746  1.00 93.60           C  
ATOM    322  O   ILE B  43      15.718 -11.858  29.863  1.00 93.60           O  
ATOM    317  CB  ILE B  43      16.615 -11.531  26.771  1.00 93.60           C  
ATOM    318  CG1 ILE B  43      17.748 -10.775  27.473  1.00 93.60           C  
ATOM    319  CG2 ILE B  43      15.446 -10.635  26.328  1.00 93.60           C  
ATOM    320  CD1 ILE B  43      18.530  -9.869  26.525  1.00 93.60           C  
ATOM    323  N   ASN B  44      13.957 -11.748  28.467  1.00 99.08           N  
ATOM    324  CA  ASN B  44      13.159 -11.160  29.503  1.00 99.08           C  
ATOM    329  C   ASN B  44      12.982 -12.135  30.628  1.00 99.08           C  
ATOM    330  O   ASN B  44      13.081 -11.756  31.794  1.00 99.08           O  
ATOM    325  CB  ASN B  44      11.792 -10.606  29.042  1.00 99.08           C  
ATOM    326  CG  ASN B  44      10.903 -11.667  28.417  1.00 99.08           C  
ATOM    328  ND2 ASN B  44      10.564 -11.437  27.120  1.00 99.08           N  
ATOM    327  OD1 ASN B  44      10.494 -12.636  29.059  1.00 99.08           O  
ATOM    331  N   ILE B  45      12.733 -13.422  30.313  1.00102.60           N  
ATOM    332  CA  ILE B  45      12.544 -14.452  31.303  1.00102.60           C  
ATOM    337  C   ILE B  45      13.821 -14.652  32.062  1.00102.60           C  
ATOM    338  O   ILE B  45      13.840 -14.660  33.293  1.00102.60           O  
ATOM    333  CB  ILE B  45      12.242 -15.778  30.663  1.00102.60           C  
ATOM    334  CG1 ILE B  45      10.965 -15.706  29.813  1.00102.60           C  
ATOM    335  CG2 ILE B  45      12.185 -16.838  31.774  1.00102.60           C  
ATOM    336  CD1 ILE B  45       9.700 -15.433  30.618  1.00102.60           C  
ATOM    339  N   ALA B  46      14.943 -14.779  31.334  1.00 31.08           N  
ATOM    340  CA  ALA B  46      16.189 -15.050  31.984  1.00 31.08           C  
ATOM    342  C   ALA B  46      16.462 -13.929  32.931  1.00 31.08           C  
ATOM    343  O   ALA B  46      16.868 -14.145  34.072  1.00 31.08           O  
ATOM    341  CB  ALA B  46      17.362 -15.123  30.994  1.00 31.08           C  
ATOM    344  N   GLY B  47      16.213 -12.690  32.477  1.00 24.68           N  
ATOM    345  CA  GLY B  47      16.463 -11.530  33.277  1.00 24.68           C  
ATOM    346  C   GLY B  47      15.583 -11.531  34.495  1.00 24.68           C  
ATOM    347  O   GLY B  47      16.033 -11.167  35.578  1.00 24.68           O  
ATOM    348  N   SER B  48      14.309 -11.949  34.361  1.00 43.49           N  
ATOM    349  CA  SER B  48      13.366 -11.862  35.447  1.00 43.49           C  
ATOM    352  C   SER B  48      13.814 -12.707  36.601  1.00 43.49           C  
ATOM    353  O   SER B  48      13.422 -12.470  37.742  1.00 43.49           O  
ATOM    350  CB  SER B  48      11.941 -12.295  35.055  1.00 43.49           C  
ATOM    351  OG  SER B  48      11.918 -13.670  34.700  1.00 43.49           O  
ATOM    354  N   LEU B  49      14.660 -13.714  36.336  1.00 55.63           N  
ATOM    355  CA  LEU B  49      15.142 -14.579  37.372  1.00 55.63           C  
ATOM    360  C   LEU B  49      15.931 -13.751  38.345  1.00 55.63           C  
ATOM    361  O   LEU B  49      15.940 -14.031  39.542  1.00 55.63           O  
ATOM    356  CB  LEU B  49      16.056 -15.689  36.819  1.00 55.63           C  
ATOM    357  CG  LEU B  49      15.340 -16.706  35.901  1.00 55.63           C  
ATOM    358  CD1 LEU B  49      16.319 -17.764  35.365  1.00 55.63           C  
ATOM    359  CD2 LEU B  49      14.126 -17.343  36.599  1.00 55.63           C  
ATOM    362  N   ARG B  50      16.649 -12.718  37.863  1.00196.76           N  
ATOM    363  CA  ARG B  50      17.424 -11.939  38.790  1.00196.76           C  
ATOM    371  C   ARG B  50      16.520 -11.216  39.744  1.00196.76           C  
ATOM    372  O   ARG B  50      16.805 -11.145  40.937  1.00196.76           O  
ATOM    364  CB  ARG B  50      18.422 -10.958  38.136  1.00196.76           C  
ATOM    365  CG  ARG B  50      17.829  -9.903  37.207  1.00196.76           C  
ATOM    366  CD  ARG B  50      18.852  -8.865  36.739  1.00196.76           C  
ATOM    367  NE  ARG B  50      19.695  -9.476  35.673  1.00196.76           N  
ATOM    368  CZ  ARG B  50      19.332  -9.370  34.362  1.00196.76           C  
ATOM    369  NH1 ARG B  50      18.160  -8.757  34.021  1.00196.76           N1+
ATOM    370  NH2 ARG B  50      20.144  -9.860  33.382  1.00196.76           N  
ATOM    373  N   MET B  51      15.393 -10.674  39.243  1.00116.72           N  
ATOM    374  CA  MET B  51      14.447  -9.949  40.048  1.00116.72           C  
ATOM    379  C   MET B  51      13.859 -10.843  41.094  1.00116.72           C  
ATOM    380  O   MET B  51      13.744 -10.464  42.259  1.00116.72           O  
ATOM    375  CB  MET B  51      13.287  -9.418  39.189  1.00116.72           C  
ATOM    376  CG  MET B  51      11.975  -9.231  39.952  1.00116.72           C  
ATOM    377  SD  MET B  51      11.972  -7.945  41.226  1.00116.72           S  
ATOM    378  CE  MET B  51      10.208  -8.161  41.592  1.00116.72           C  
ATOM    381  N   GLN B  52      13.494 -12.073  40.703  1.00 47.94           N  
ATOM    382  CA  GLN B  52      12.848 -12.987  41.600  1.00 47.94           C  
ATOM    388  C   GLN B  52      13.779 -13.333  42.718  1.00 47.94           C  
ATOM    389  O   GLN B  52      13.343 -13.553  43.846  1.00 47.94           O  
ATOM    383  CB  GLN B  52      12.403 -14.285  40.907  1.00 47.94           C  
ATOM    384  CG  GLN B  52      11.343 -14.044  39.828  1.00 47.94           C  
ATOM    385  CD  GLN B  52      10.968 -15.382  39.210  1.00 47.94           C  
ATOM    387  NE2 GLN B  52      11.383 -15.591  37.930  1.00 47.94           N  
ATOM    386  OE1 GLN B  52      10.327 -16.214  39.844  1.00 47.94           O  
ATOM    390  N   SER B  53      15.092 -13.417  42.432  1.00 36.15           N  
ATOM    391  CA  SER B  53      16.048 -13.761  43.447  1.00 36.15           C  
ATOM    394  C   SER B  53      16.028 -12.723  44.533  1.00 36.15           C  
ATOM    395  O   SER B  53      16.093 -13.060  45.714  1.00 36.15           O  
ATOM    392  CB  SER B  53      17.492 -13.821  42.917  1.00 36.15           C  
ATOM    393  OG  SER B  53      17.633 -14.875  41.975  1.00 36.15           O  
ATOM    396  N   TYR B  54      15.978 -11.428  44.159  1.00 55.37           N  
ATOM    397  CA  TYR B  54      15.943 -10.353  45.114  1.00 55.37           C  
ATOM    406  C   TYR B  54      14.642 -10.355  45.850  1.00 55.37           C  
ATOM    407  O   TYR B  54      14.597 -10.135  47.058  1.00 55.37           O  
ATOM    398  CB  TYR B  54      16.116  -8.958  44.483  1.00 55.37           C  
ATOM    399  CG  TYR B  54      17.550  -8.792  44.117  1.00 55.37           C  
ATOM    400  CD1 TYR B  54      18.470  -8.472  45.090  1.00 55.37           C  
ATOM    401  CD2 TYR B  54      17.976  -8.942  42.818  1.00 55.37           C  
ATOM    402  CE1 TYR B  54      19.798  -8.308  44.781  1.00 55.37           C  
ATOM    403  CE2 TYR B  54      19.304  -8.777  42.502  1.00 55.37           C  
ATOM    404  CZ  TYR B  54      20.215  -8.463  43.482  1.00 55.37           C  
ATOM    405  OH  TYR B  54      21.577  -8.296  43.157  1.00 55.37           O  
ATOM    408  N   ARG B  55      13.539 -10.613  45.127  1.00107.69           N  
ATOM    409  CA  ARG B  55      12.232 -10.567  45.710  1.00107.69           C  
ATOM    417  C   ARG B  55      12.173 -11.583  46.806  1.00107.69           C  
ATOM    418  O   ARG B  55      11.606 -11.324  47.866  1.00107.69           O  
ATOM    410  CB  ARG B  55      11.131 -10.877  44.679  1.00107.69           C  
ATOM    411  CG  ARG B  55       9.705 -10.718  45.204  1.00107.69           C  
ATOM    412  CD  ARG B  55       8.665 -10.677  44.082  1.00107.69           C  
ATOM    413  NE  ARG B  55       8.864 -11.890  43.239  1.00107.69           N  
ATOM    414  CZ  ARG B  55       8.164 -12.034  42.076  1.00107.69           C  
ATOM    415  NH1 ARG B  55       7.282 -11.068  41.684  1.00107.69           N1+
ATOM    416  NH2 ARG B  55       8.349 -13.146  41.307  1.00107.69           N  
ATOM    419  N   LEU B  56      12.779 -12.765  46.580  1.00 43.92           N  
ATOM    420  CA  LEU B  56      12.785 -13.811  47.562  1.00 43.92           C  
ATOM    425  C   LEU B  56      13.513 -13.329  48.779  1.00 43.92           C  
ATOM    426  O   LEU B  56      13.105 -13.613  49.904  1.00 43.92           O  
ATOM    421  CB  LEU B  56      13.469 -15.102  47.075  1.00 43.92           C  
ATOM    422  CG  LEU B  56      12.694 -15.855  45.977  1.00 43.92           C  
ATOM    423  CD1 LEU B  56      13.433 -17.136  45.562  1.00 43.92           C  
ATOM    424  CD2 LEU B  56      11.244 -16.134  46.404  1.00 43.92           C  
ATOM    427  N   GLY B  57      14.626 -12.600  48.591  1.00 20.70           N  
ATOM    428  CA  GLY B  57      15.352 -12.090  49.719  1.00 20.70           C  
ATOM    429  C   GLY B  57      14.464 -11.127  50.443  1.00 20.70           C  
ATOM    430  O   GLY B  57      14.393 -11.123  51.671  1.00 20.70           O  
ATOM    431  N   TYR B  58      13.745 -10.285  49.681  1.00 43.86           N  
ATOM    432  CA  TYR B  58      12.882  -9.296  50.254  1.00 43.86           C  
ATOM    441  C   TYR B  58      11.824 -10.005  51.042  1.00 43.86           C  
ATOM    442  O   TYR B  58      11.508  -9.611  52.164  1.00 43.86           O  
ATOM    433  CB  TYR B  58      12.230  -8.417  49.170  1.00 43.86           C  
ATOM    434  CG  TYR B  58      11.226  -7.523  49.804  1.00 43.86           C  
ATOM    435  CD1 TYR B  58      11.612  -6.443  50.568  1.00 43.86           C  
ATOM    436  CD2 TYR B  58       9.886  -7.759  49.610  1.00 43.86           C  
ATOM    437  CE1 TYR B  58      10.670  -5.622  51.143  1.00 43.86           C  
ATOM    438  CE2 TYR B  58       8.939  -6.943  50.181  1.00 43.86           C  
ATOM    439  CZ  TYR B  58       9.333  -5.876  50.952  1.00 43.86           C  
ATOM    440  OH  TYR B  58       8.364  -5.037  51.542  1.00 43.86           O  
ATOM    443  N   ASP B  59      11.271 -11.096  50.480  1.00 41.88           N  
ATOM    444  CA  ASP B  59      10.237 -11.842  51.140  1.00 41.88           C  
ATOM    449  C   ASP B  59      10.781 -12.382  52.424  1.00 41.88           C  
ATOM    450  O   ASP B  59      10.108 -12.368  53.454  1.00 41.88           O  
ATOM    445  CB  ASP B  59       9.791 -13.071  50.335  1.00 41.88           C  
ATOM    446  CG  ASP B  59       9.047 -12.619  49.091  1.00 41.88           C  
ATOM    447  OD1 ASP B  59       8.738 -11.406  48.967  1.00 41.88           O  
ATOM    448  OD2 ASP B  59       8.773 -13.509  48.241  1.00 41.88           O1-
ATOM    451  N   LEU B  60      12.030 -12.878  52.392  1.00 54.71           N  
ATOM    452  CA  LEU B  60      12.595 -13.502  53.551  1.00 54.71           C  
ATOM    457  C   LEU B  60      12.685 -12.505  54.669  1.00 54.71           C  
ATOM    458  O   LEU B  60      12.221 -12.764  55.778  1.00 54.71           O  
ATOM    453  CB  LEU B  60      14.003 -14.058  53.276  1.00 54.71           C  
ATOM    454  CG  LEU B  60      14.612 -14.849  54.445  1.00 54.71           C  
ATOM    455  CD1 LEU B  60      13.793 -16.115  54.747  1.00 54.71           C  
ATOM    456  CD2 LEU B  60      16.098 -15.151  54.182  1.00 54.71           C  
ATOM    459  N   GLN B  61      13.233 -11.305  54.402  1.00 96.89           N  
ATOM    460  CA  GLN B  61      13.399 -10.369  55.478  1.00 96.89           C  
ATOM    466  C   GLN B  61      12.058  -9.968  56.014  1.00 96.89           C  
ATOM    467  O   GLN B  61      11.898  -9.791  57.222  1.00 96.89           O  
ATOM    461  CB  GLN B  61      14.191  -9.109  55.089  1.00 96.89           C  
ATOM    462  CG  GLN B  61      13.537  -8.253  54.010  1.00 96.89           C  
ATOM    463  CD  GLN B  61      14.407  -7.020  53.821  1.00 96.89           C  
ATOM    465  NE2 GLN B  61      15.653  -7.223  53.313  1.00 96.89           N  
ATOM    464  OE1 GLN B  61      13.992  -5.905  54.132  1.00 96.89           O  
ATOM    468  N   SER B  62      11.061  -9.807  55.124  1.00 87.47           N  
ATOM    469  CA  SER B  62       9.731  -9.406  55.494  1.00 87.47           C  
ATOM    472  C   SER B  62       9.083 -10.497  56.289  1.00 87.47           C  
ATOM    473  O   SER B  62       8.269 -10.235  57.172  1.00 87.47           O  
ATOM    470  CB  SER B  62       8.819  -9.233  54.273  1.00 87.47           C  
ATOM    471  OG  SER B  62       9.427  -8.377  53.324  1.00 87.47           O  
ATOM    474  N   GLY B  63       9.424 -11.765  55.994  1.00 26.96           N  
ATOM    475  CA  GLY B  63       8.736 -12.831  56.659  1.00 26.96           C  
ATOM    476  C   GLY B  63       7.424 -13.007  55.954  1.00 26.96           C  
ATOM    477  O   GLY B  63       6.437 -13.411  56.569  1.00 26.96           O  
ATOM    478  N   SER B  64       7.385 -12.699  54.638  1.00 91.85           N  
ATOM    479  CA  SER B  64       6.168 -12.787  53.875  1.00 91.85           C  
ATOM    482  C   SER B  64       5.781 -14.226  53.703  1.00 91.85           C  
ATOM    483  O   SER B  64       6.623 -15.120  53.606  1.00 91.85           O  
ATOM    480  CB  SER B  64       6.273 -12.178  52.465  1.00 91.85           C  
ATOM    481  OG  SER B  64       7.095 -12.996  51.647  1.00 91.85           O  
ATOM    484  N   PRO B  65       4.490 -14.445  53.703  1.00 74.52           N  
ATOM    485  CA  PRO B  65       3.874 -15.735  53.509  1.00 74.52           C  
ATOM    489  C   PRO B  65       4.024 -16.192  52.089  1.00 74.52           C  
ATOM    490  O   PRO B  65       3.825 -17.374  51.816  1.00 74.52           O  
ATOM    487  CB  PRO B  65       2.409 -15.561  53.919  1.00 74.52           C  
ATOM    488  CG  PRO B  65       2.165 -14.043  53.840  1.00 74.52           C  
ATOM    486  CD  PRO B  65       3.543 -13.440  54.153  1.00 74.52           C  
ATOM    491  N   GLN B  66       4.328 -15.249  51.182  1.00135.09           N  
ATOM    492  CA  GLN B  66       4.469 -15.416  49.760  1.00135.09           C  
ATOM    498  C   GLN B  66       5.712 -16.173  49.391  1.00135.09           C  
ATOM    499  O   GLN B  66       5.841 -16.637  48.260  1.00135.09           O  
ATOM    493  CB  GLN B  66       4.401 -14.081  48.998  1.00135.09           C  
ATOM    494  CG  GLN B  66       5.457 -13.056  49.397  1.00135.09           C  
ATOM    495  CD  GLN B  66       5.079 -11.762  48.693  1.00135.09           C  
ATOM    497  NE2 GLN B  66       4.141 -11.868  47.714  1.00135.09           N  
ATOM    496  OE1 GLN B  66       5.591 -10.690  49.011  1.00135.09           O  
ATOM    500  N   LEU B  67       6.678 -16.299  50.315  1.00 66.75           N  
ATOM    501  CA  LEU B  67       7.967 -16.836  49.980  1.00 66.75           C  
ATOM    506  C   LEU B  67       7.876 -18.187  49.324  1.00 66.75           C  
ATOM    507  O   LEU B  67       8.550 -18.420  48.323  1.00 66.75           O  
ATOM    502  CB  LEU B  67       8.876 -16.990  51.209  1.00 66.75           C  
ATOM    503  CG  LEU B  67      10.266 -17.559  50.865  1.00 66.75           C  
ATOM    504  CD1 LEU B  67      11.051 -16.611  49.951  1.00 66.75           C  
ATOM    505  CD2 LEU B  67      11.045 -17.937  52.138  1.00 66.75           C  
ATOM    508  N   ASN B  68       7.057 -19.111  49.845  1.00 84.69           N  
ATOM    509  CA  ASN B  68       7.009 -20.424  49.258  1.00 84.69           C  
ATOM    514  C   ASN B  68       6.465 -20.342  47.860  1.00 84.69           C  
ATOM    515  O   ASN B  68       6.981 -20.991  46.950  1.00 84.69           O  
ATOM    510  CB  ASN B  68       6.136 -21.395  50.071  1.00 84.69           C  
ATOM    511  CG  ASN B  68       6.512 -22.803  49.652  1.00 84.69           C  
ATOM    513  ND2 ASN B  68       5.954 -23.823  50.358  1.00 84.69           N  
ATOM    512  OD1 ASN B  68       7.280 -22.994  48.711  1.00 84.69           O  
ATOM    516  N   ALA B  69       5.413 -19.530  47.643  1.00 25.09           N  
ATOM    517  CA  ALA B  69       4.815 -19.445  46.339  1.00 25.09           C  
ATOM    519  C   ALA B  69       5.833 -18.922  45.371  1.00 25.09           C  
ATOM    520  O   ALA B  69       5.956 -19.424  44.255  1.00 25.09           O  
ATOM    518  CB  ALA B  69       3.615 -18.484  46.299  1.00 25.09           C  
ATOM    521  N   HIS B  70       6.601 -17.896  45.783  1.00 61.94           N  
ATOM    522  CA  HIS B  70       7.583 -17.289  44.931  1.00 61.94           C  
ATOM    529  C   HIS B  70       8.706 -18.239  44.657  1.00 61.94           C  
ATOM    530  O   HIS B  70       9.314 -18.189  43.589  1.00 61.94           O  
ATOM    525  CB  HIS B  70       8.165 -15.979  45.491  1.00 61.94           C  
ATOM    524  CG  HIS B  70       7.212 -14.824  45.371  1.00 61.94           C  
ATOM    527  CD2 HIS B  70       6.042 -14.713  44.686  1.00 61.94           C  
ATOM    523  ND1 HIS B  70       7.409 -13.601  45.971  1.00 61.94           N  
ATOM    528  CE1 HIS B  70       6.358 -12.816  45.624  1.00 61.94           C  
ATOM    526  NE2 HIS B  70       5.502 -13.447  44.843  1.00 61.94           N  
ATOM    531  N   ARG B  71       9.046 -19.110  45.624  1.00119.71           N  
ATOM    532  CA  ARG B  71      10.117 -20.037  45.393  1.00119.71           C  
ATOM    540  C   ARG B  71       9.722 -20.945  44.269  1.00119.71           C  
ATOM    541  O   ARG B  71      10.544 -21.306  43.429  1.00119.71           O  
ATOM    533  CB  ARG B  71      10.447 -20.916  46.614  1.00119.71           C  
ATOM    534  CG  ARG B  71      10.991 -20.135  47.813  1.00119.71           C  
ATOM    535  CD  ARG B  71      11.610 -21.028  48.892  1.00119.71           C  
ATOM    536  NE  ARG B  71      10.575 -22.005  49.329  1.00119.71           N  
ATOM    537  CZ  ARG B  71      10.942 -23.177  49.926  1.00119.71           C  
ATOM    538  NH1 ARG B  71      12.264 -23.470  50.101  1.00119.71           N1+
ATOM    539  NH2 ARG B  71       9.990 -24.067  50.335  1.00119.71           N  
ATOM    542  N   GLN B  72       8.439 -21.342  44.237  1.00 77.53           N  
ATOM    543  CA  GLN B  72       7.926 -22.240  43.241  1.00 77.53           C  
ATOM    549  C   GLN B  72       7.998 -21.587  41.893  1.00 77.53           C  
ATOM    550  O   GLN B  72       8.361 -22.221  40.902  1.00 77.53           O  
ATOM    544  CB  GLN B  72       6.461 -22.602  43.520  1.00 77.53           C  
ATOM    545  CG  GLN B  72       6.282 -23.331  44.854  1.00 77.53           C  
ATOM    546  CD  GLN B  72       4.810 -23.287  45.221  1.00 77.53           C  
ATOM    548  NE2 GLN B  72       4.468 -23.861  46.405  1.00 77.53           N  
ATOM    547  OE1 GLN B  72       3.989 -22.748  44.480  1.00 77.53           O  
ATOM    551  N   LEU B  73       7.671 -20.285  41.831  1.00 43.78           N  
ATOM    552  CA  LEU B  73       7.627 -19.559  40.593  1.00 43.78           C  
ATOM    557  C   LEU B  73       8.996 -19.536  39.982  1.00 43.78           C  
ATOM    558  O   LEU B  73       9.142 -19.629  38.764  1.00 43.78           O  
ATOM    553  CB  LEU B  73       7.167 -18.104  40.782  1.00 43.78           C  
ATOM    554  CG  LEU B  73       5.744 -17.971  41.362  1.00 43.78           C  
ATOM    555  CD1 LEU B  73       5.300 -16.500  41.408  1.00 43.78           C  
ATOM    556  CD2 LEU B  73       4.736 -18.876  40.632  1.00 43.78           C  
ATOM    559  N   PHE B  74      10.042 -19.406  40.818  1.00101.39           N  
ATOM    560  CA  PHE B  74      11.393 -19.329  40.339  1.00101.39           C  
ATOM    568  C   PHE B  74      11.716 -20.613  39.636  1.00101.39           C  
ATOM    569  O   PHE B  74      12.290 -20.609  38.547  1.00101.39           O  
ATOM    561  CB  PHE B  74      12.397 -19.133  41.492  1.00101.39           C  
ATOM    562  CG  PHE B  74      13.741 -18.829  40.924  1.00101.39           C  
ATOM    563  CD1 PHE B  74      14.578 -19.839  40.510  1.00101.39           C  
ATOM    564  CD2 PHE B  74      14.167 -17.525  40.818  1.00101.39           C  
ATOM    565  CE1 PHE B  74      15.820 -19.550  39.992  1.00101.39           C  
ATOM    566  CE2 PHE B  74      15.407 -17.229  40.303  1.00101.39           C  
ATOM    567  CZ  PHE B  74      16.234 -18.243  39.886  1.00101.39           C  
ATOM    570  N   GLN B  75      11.336 -21.759  40.232  1.00130.00           N  
ATOM    571  CA  GLN B  75      11.603 -23.022  39.608  1.00130.00           C  
ATOM    577  C   GLN B  75      10.903 -23.039  38.288  1.00130.00           C  
ATOM    578  O   GLN B  75      11.479 -23.437  37.278  1.00130.00           O  
ATOM    572  CB  GLN B  75      11.040 -24.221  40.388  1.00130.00           C  
ATOM    573  CG  GLN B  75      11.894 -24.652  41.573  1.00130.00           C  
ATOM    574  CD  GLN B  75      13.021 -25.491  40.995  1.00130.00           C  
ATOM    576  NE2 GLN B  75      12.874 -25.896  39.706  1.00130.00           N  
ATOM    575  OE1 GLN B  75      14.006 -25.786  41.668  1.00130.00           O  
ATOM    579  N   GLN B  76       9.640 -22.572  38.264  1.00 86.63           N  
ATOM    580  CA  GLN B  76       8.857 -22.612  37.063  1.00 86.63           C  
ATOM    586  C   GLN B  76       9.539 -21.790  36.015  1.00 86.63           C  
ATOM    587  O   GLN B  76       9.732 -22.239  34.886  1.00 86.63           O  
ATOM    581  CB  GLN B  76       7.469 -21.960  37.222  1.00 86.63           C  
ATOM    582  CG  GLN B  76       6.532 -22.640  38.221  1.00 86.63           C  
ATOM    583  CD  GLN B  76       5.230 -21.850  38.229  1.00 86.63           C  
ATOM    585  NE2 GLN B  76       4.170 -22.416  38.867  1.00 86.63           N  
ATOM    584  OE1 GLN B  76       5.156 -20.752  37.678  1.00 86.63           O  
ATOM    588  N   ALA B  77       9.943 -20.561  36.386  1.00 33.64           N  
ATOM    589  CA  ALA B  77      10.534 -19.624  35.471  1.00 33.64           C  
ATOM    591  C   ALA B  77      11.838 -20.147  34.960  1.00 33.64           C  
ATOM    592  O   ALA B  77      12.157 -19.998  33.782  1.00 33.64           O  
ATOM    590  CB  ALA B  77      10.812 -18.256  36.120  1.00 33.64           C  
ATOM    593  N   LEU B  78      12.634 -20.770  35.847  1.00 64.55           N  
ATOM    594  CA  LEU B  78      13.933 -21.256  35.482  1.00 64.55           C  
ATOM    599  C   LEU B  78      13.782 -22.329  34.443  1.00 64.55           C  
ATOM    600  O   LEU B  78      14.589 -22.446  33.525  1.00 64.55           O  
ATOM    595  CB  LEU B  78      14.684 -21.842  36.689  1.00 64.55           C  
ATOM    596  CG  LEU B  78      16.083 -22.385  36.372  1.00 64.55           C  
ATOM    597  CD1 LEU B  78      16.998 -21.285  35.809  1.00 64.55           C  
ATOM    598  CD2 LEU B  78      16.681 -23.073  37.606  1.00 64.55           C  
ATOM    601  N   HIS B  79      12.753 -23.168  34.620  1.00124.40           N  
ATOM    602  CA  HIS B  79      12.396 -24.299  33.810  1.00124.40           C  
ATOM    609  C   HIS B  79      11.584 -24.001  32.586  1.00124.40           C  
ATOM    610  O   HIS B  79      11.186 -24.951  31.917  1.00124.40           O  
ATOM    605  CB  HIS B  79      11.774 -25.445  34.615  1.00124.40           C  
ATOM    604  CG  HIS B  79      12.844 -26.074  35.457  1.00124.40           C  
ATOM    607  CD2 HIS B  79      13.752 -27.030  35.123  1.00124.40           C  
ATOM    603  ND1 HIS B  79      13.136 -25.714  36.755  1.00124.40           N  
ATOM    608  CE1 HIS B  79      14.202 -26.464  37.137  1.00124.40           C  
ATOM    606  NE2 HIS B  79      14.610 -27.278  36.180  1.00124.40           N  
ATOM    611  N   SER B  80      11.216 -22.728  32.322  1.00 69.19           N  
ATOM    612  CA  SER B  80      10.388 -22.366  31.194  1.00 69.19           C  
ATOM    615  C   SER B  80      10.892 -23.063  29.964  1.00 69.19           C  
ATOM    616  O   SER B  80      12.090 -23.279  29.795  1.00 69.19           O  
ATOM    613  CB  SER B  80      10.455 -20.865  30.854  1.00 69.19           C  
ATOM    614  OG  SER B  80      10.107 -20.080  31.983  1.00 69.19           O  
ATOM    617  N   PRO B  81       9.973 -23.443  29.110  1.00 69.36           N  
ATOM    618  CA  PRO B  81      10.283 -24.139  27.889  1.00 69.36           C  
ATOM    622  C   PRO B  81      11.261 -23.345  27.080  1.00 69.36           C  
ATOM    623  O   PRO B  81      12.106 -23.939  26.412  1.00 69.36           O  
ATOM    620  CB  PRO B  81       8.951 -24.278  27.158  1.00 69.36           C  
ATOM    621  CG  PRO B  81       8.163 -23.042  27.632  1.00 69.36           C  
ATOM    619  CD  PRO B  81       8.664 -22.812  29.068  1.00 69.36           C  
ATOM    624  N   VAL B  82      11.152 -22.006  27.123  1.00 79.22           N  
ATOM    625  CA  VAL B  82      11.990 -21.114  26.381  1.00 79.22           C  
ATOM    629  C   VAL B  82      13.419 -21.321  26.775  1.00 79.22           C  
ATOM    630  O   VAL B  82      14.301 -21.381  25.922  1.00 79.22           O  
ATOM    626  CB  VAL B  82      11.651 -19.689  26.701  1.00 79.22           C  
ATOM    627  CG1 VAL B  82      12.758 -18.785  26.157  1.00 79.22           C  
ATOM    628  CG2 VAL B  82      10.267 -19.376  26.114  1.00 79.22           C  
ATOM    631  N   LEU B  83      13.690 -21.381  28.087  1.00124.39           N  
ATOM    632  CA  LEU B  83      15.024 -21.588  28.574  1.00124.39           C  
ATOM    637  C   LEU B  83      15.485 -22.996  28.365  1.00124.39           C  
ATOM    638  O   LEU B  83      16.666 -23.236  28.123  1.00124.39           O  
ATOM    633  CB  LEU B  83      15.219 -21.230  30.055  1.00124.39           C  
ATOM    634  CG  LEU B  83      15.161 -19.711  30.305  1.00124.39           C  
ATOM    635  CD1 LEU B  83      13.744 -19.161  30.113  1.00124.39           C  
ATOM    636  CD2 LEU B  83      15.773 -19.336  31.657  1.00124.39           C  
ATOM    639  N   THR B  84      14.566 -23.967  28.497  1.00109.70           N  
ATOM    640  CA  THR B  84      14.888 -25.366  28.407  1.00109.70           C  
ATOM    644  C   THR B  84      15.280 -25.696  26.996  1.00109.70           C  
ATOM    645  O   THR B  84      16.166 -26.513  26.750  1.00109.70           O  
ATOM    641  CB  THR B  84      13.717 -26.221  28.771  1.00109.70           C  
ATOM    643  CG2 THR B  84      14.209 -27.671  28.880  1.00109.70           C  
ATOM    642  OG1 THR B  84      13.200 -25.817  30.028  1.00109.70           O  
ATOM    646  N   ASN B  85      14.615 -25.036  26.035  1.00 88.62           N  
ATOM    647  CA  ASN B  85      14.757 -25.228  24.621  1.00 88.62           C  
ATOM    652  C   ASN B  85      16.115 -24.798  24.155  1.00 88.62           C  
ATOM    653  O   ASN B  85      16.425 -24.955  22.978  1.00 88.62           O  
ATOM    648  CB  ASN B  85      13.691 -24.482  23.806  1.00 88.62           C  
ATOM    649  CG  ASN B  85      12.381 -25.244  23.984  1.00 88.62           C  
ATOM    651  ND2 ASN B  85      11.236 -24.566  23.707  1.00 88.62           N  
ATOM    650  OD1 ASN B  85      12.377 -26.418  24.352  1.00 88.62           O  
ATOM    654  N   LEU B  86      16.894 -24.113  25.015  1.00 83.06           N  
ATOM    655  CA  LEU B  86      18.228 -23.666  24.715  1.00 83.06           C  
ATOM    660  C   LEU B  86      19.200 -24.800  24.586  1.00 83.06           C  
ATOM    661  O   LEU B  86      20.129 -24.709  23.790  1.00 83.06           O  
ATOM    656  CB  LEU B  86      18.818 -22.722  25.774  1.00 83.06           C  
ATOM    657  CG  LEU B  86      18.094 -21.371  25.870  1.00 83.06           C  
ATOM    658  CD1 LEU B  86      18.807 -20.442  26.866  1.00 83.06           C  
ATOM    659  CD2 LEU B  86      17.940 -20.725  24.482  1.00 83.06           C  
ATOM    662  N   ASN B  87      19.057 -25.880  25.379  1.00 59.61           N  
ATOM    663  CA  ASN B  87      20.030 -26.933  25.298  1.00 59.61           C  
ATOM    668  C   ASN B  87      19.908 -27.555  23.939  1.00 59.61           C  
ATOM    669  O   ASN B  87      19.068 -28.427  23.717  1.00 59.61           O  
ATOM    664  CB  ASN B  87      19.794 -28.050  26.328  1.00 59.61           C  
ATOM    665  CG  ASN B  87      19.966 -27.466  27.725  1.00 59.61           C  
ATOM    667  ND2 ASN B  87      19.562 -28.247  28.763  1.00 59.61           N  
ATOM    666  OD1 ASN B  87      20.451 -26.348  27.893  1.00 59.61           O  
ATOM    670  N   VAL B  88      20.770 -27.117  22.996  1.00 50.26           N  
ATOM    671  CA  VAL B  88      20.742 -27.577  21.634  1.00 50.26           C  
ATOM    675  C   VAL B  88      22.127 -27.337  21.091  1.00 50.26           C  
ATOM    676  O   VAL B  88      22.918 -26.618  21.699  1.00 50.26           O  
ATOM    672  CB  VAL B  88      19.769 -26.795  20.782  1.00 50.26           C  
ATOM    673  CG1 VAL B  88      19.795 -27.319  19.335  1.00 50.26           C  
ATOM    674  CG2 VAL B  88      18.380 -26.876  21.438  1.00 50.26           C  
ATOM    677  N   TRP B  89      22.468 -27.962  19.945  1.00 57.29           N  
ATOM    678  CA  TRP B  89      23.761 -27.815  19.332  1.00 57.29           C  
ATOM    689  C   TRP B  89      23.933 -26.415  18.798  1.00 57.29           C  
ATOM    690  O   TRP B  89      25.024 -25.848  18.846  1.00 57.29           O  
ATOM    679  CB  TRP B  89      23.987 -28.787  18.164  1.00 57.29           C  
ATOM    680  CG  TRP B  89      23.122 -28.516  16.958  1.00 57.29           C  
ATOM    682  CD1 TRP B  89      21.904 -29.021  16.613  1.00 57.29           C  
ATOM    681  CD2 TRP B  89      23.502 -27.611  15.912  1.00 57.29           C  
ATOM    684  CE2 TRP B  89      22.476 -27.623  14.966  1.00 57.29           C  
ATOM    685  CE3 TRP B  89      24.618 -26.844  15.748  1.00 57.29           C  
ATOM    683  NE1 TRP B  89      21.502 -28.492  15.409  1.00 57.29           N  
ATOM    686  CZ2 TRP B  89      22.550 -26.857  13.838  1.00 57.29           C  
ATOM    687  CZ3 TRP B  89      24.686 -26.067  14.615  1.00 57.29           C  
ATOM    688  CH2 TRP B  89      23.672 -26.075  13.678  1.00 57.29           C  
ATOM    691  N   TYR B  90      22.841 -25.823  18.281  1.00165.19           N  
ATOM    692  CA  TYR B  90      22.807 -24.535  17.640  1.00165.19           C  
ATOM    701  C   TYR B  90      23.265 -23.468  18.600  1.00165.19           C  
ATOM    702  O   TYR B  90      23.954 -22.533  18.194  1.00165.19           O  
ATOM    693  CB  TYR B  90      21.376 -24.213  17.167  1.00165.19           C  
ATOM    694  CG  TYR B  90      21.314 -22.890  16.486  1.00165.19           C  
ATOM    695  CD1 TYR B  90      21.760 -22.748  15.191  1.00165.19           C  
ATOM    696  CD2 TYR B  90      20.778 -21.799  17.129  1.00165.19           C  
ATOM    697  CE1 TYR B  90      21.693 -21.531  14.550  1.00165.19           C  
ATOM    698  CE2 TYR B  90      20.710 -20.584  16.492  1.00165.19           C  
ATOM    699  CZ  TYR B  90      21.163 -20.445  15.205  1.00165.19           C  
ATOM    700  OH  TYR B  90      21.082 -19.188  14.571  1.00165.19           O  
ATOM    703  N   VAL B  91      22.884 -23.559  19.893  1.00140.71           N  
ATOM    704  CA  VAL B  91      23.260 -22.546  20.849  1.00140.71           C  
ATOM    708  C   VAL B  91      24.659 -22.754  21.331  1.00140.71           C  
ATOM    709  O   VAL B  91      25.156 -23.868  21.465  1.00140.71           O  
ATOM    705  CB  VAL B  91      22.430 -22.494  22.095  1.00140.71           C  
ATOM    706  CG1 VAL B  91      21.006 -22.048  21.758  1.00140.71           C  
ATOM    707  CG2 VAL B  91      22.515 -23.868  22.761  1.00140.71           C  
ATOM    710  N   PRO B  92      25.286 -21.654  21.644  1.00135.91           N  
ATOM    711  CA  PRO B  92      26.634 -21.681  22.129  1.00135.91           C  
ATOM    715  C   PRO B  92      26.707 -22.387  23.439  1.00135.91           C  
ATOM    716  O   PRO B  92      25.782 -22.293  24.241  1.00135.91           O  
ATOM    713  CB  PRO B  92      27.078 -20.222  22.195  1.00135.91           C  
ATOM    714  CG  PRO B  92      26.236 -19.544  21.099  1.00135.91           C  
ATOM    712  CD  PRO B  92      24.950 -20.383  21.025  1.00135.91           C  
ATOM    717  N   GLU B  93      27.836 -23.072  23.671  1.00 96.00           N  
ATOM    718  CA  GLU B  93      28.067 -23.874  24.831  1.00 96.00           C  
ATOM    724  C   GLU B  93      28.030 -22.973  26.017  1.00 96.00           C  
ATOM    725  O   GLU B  93      27.662 -23.390  27.113  1.00 96.00           O  
ATOM    719  CB  GLU B  93      29.444 -24.551  24.798  1.00 96.00           C  
ATOM    720  CG  GLU B  93      29.639 -25.408  23.548  1.00 96.00           C  
ATOM    721  CD  GLU B  93      28.305 -26.066  23.241  1.00 96.00           C  
ATOM    722  OE1 GLU B  93      27.764 -26.761  24.142  1.00 96.00           O  
ATOM    723  OE2 GLU B  93      27.804 -25.871  22.101  1.00 96.00           O1-
ATOM    726  N   ALA B  94      28.427 -21.704  25.829  1.00 34.14           N  
ATOM    727  CA  ALA B  94      28.478 -20.811  26.946  1.00 34.14           C  
ATOM    729  C   ALA B  94      27.111 -20.688  27.554  1.00 34.14           C  
ATOM    730  O   ALA B  94      26.966 -20.803  28.770  1.00 34.14           O  
ATOM    728  CB  ALA B  94      28.937 -19.397  26.554  1.00 34.14           C  
ATOM    731  N   VAL B  95      26.058 -20.490  26.736  1.00118.58           N  
ATOM    732  CA  VAL B  95      24.764 -20.314  27.337  1.00118.58           C  
ATOM    736  C   VAL B  95      24.400 -21.547  28.096  1.00118.58           C  
ATOM    737  O   VAL B  95      23.990 -21.474  29.253  1.00118.58           O  
ATOM    733  CB  VAL B  95      23.642 -20.043  26.365  1.00118.58           C  
ATOM    734  CG1 VAL B  95      23.875 -18.679  25.709  1.00118.58           C  
ATOM    735  CG2 VAL B  95      23.533 -21.189  25.351  1.00118.58           C  
ATOM    738  N   LYS B  96      24.596 -22.720  27.474  1.00103.12           N  
ATOM    739  CA  LYS B  96      24.180 -23.963  28.051  1.00103.12           C  
ATOM    745  C   LYS B  96      24.880 -24.176  29.356  1.00103.12           C  
ATOM    746  O   LYS B  96      24.269 -24.639  30.318  1.00103.12           O  
ATOM    740  CB  LYS B  96      24.471 -25.137  27.099  1.00103.12           C  
ATOM    741  CG  LYS B  96      23.599 -25.070  25.839  1.00103.12           C  
ATOM    742  CD  LYS B  96      24.116 -25.876  24.645  1.00103.12           C  
ATOM    743  CE  LYS B  96      24.147 -27.390  24.865  1.00103.12           C  
ATOM    744  NZ  LYS B  96      25.310 -27.756  25.703  1.00103.12           N1+
ATOM    747  N   THR B  97      26.182 -23.848  29.433  1.00 33.63           N  
ATOM    748  CA  THR B  97      26.927 -24.074  30.644  1.00 33.63           C  
ATOM    752  C   THR B  97      26.431 -23.193  31.755  1.00 33.63           C  
ATOM    753  O   THR B  97      26.223 -23.653  32.878  1.00 33.63           O  
ATOM    749  CB  THR B  97      28.390 -23.795  30.480  1.00 33.63           C  
ATOM    751  CG2 THR B  97      29.096 -24.111  31.808  1.00 33.63           C  
ATOM    750  OG1 THR B  97      28.930 -24.599  29.441  1.00 33.63           O  
ATOM    754  N   ARG B  98      26.208 -21.898  31.467  1.00 41.85           N  
ATOM    755  CA  ARG B  98      25.819 -20.956  32.482  1.00 41.85           C  
ATOM    763  C   ARG B  98      24.485 -21.349  33.030  1.00 41.85           C  
ATOM    764  O   ARG B  98      24.210 -21.163  34.215  1.00 41.85           O  
ATOM    756  CB  ARG B  98      25.728 -19.521  31.951  1.00 41.85           C  
ATOM    757  CG  ARG B  98      27.095 -18.981  31.528  1.00 41.85           C  
ATOM    758  CD  ARG B  98      27.066 -17.532  31.047  1.00 41.85           C  
ATOM    759  NE  ARG B  98      28.458 -17.159  30.669  1.00 41.85           N  
ATOM    760  CZ  ARG B  98      29.337 -16.787  31.643  1.00 41.85           C  
ATOM    761  NH1 ARG B  98      28.957 -16.827  32.953  1.00 41.85           N1+
ATOM    762  NH2 ARG B  98      30.596 -16.381  31.307  1.00 41.85           N  
ATOM    765  N   TYR B  99      23.620 -21.889  32.159  1.00 56.08           N  
ATOM    766  CA  TYR B  99      22.304 -22.315  32.532  1.00 56.08           C  
ATOM    775  C   TYR B  99      22.425 -23.403  33.555  1.00 56.08           C  
ATOM    776  O   TYR B  99      21.717 -23.402  34.562  1.00 56.08           O  
ATOM    767  CB  TYR B  99      21.555 -22.880  31.308  1.00 56.08           C  
ATOM    768  CG  TYR B  99      20.197 -23.359  31.692  1.00 56.08           C  
ATOM    769  CD1 TYR B  99      19.144 -22.482  31.833  1.00 56.08           C  
ATOM    770  CD2 TYR B  99      19.977 -24.702  31.891  1.00 56.08           C  
ATOM    771  CE1 TYR B  99      17.894 -22.943  32.178  1.00 56.08           C  
ATOM    772  CE2 TYR B  99      18.730 -25.167  32.236  1.00 56.08           C  
ATOM    773  CZ  TYR B  99      17.686 -24.287  32.383  1.00 56.08           C  
ATOM    774  OH  TYR B  99      16.404 -24.762  32.737  1.00 56.08           O  
ATOM    777  N   ALA B 100      23.345 -24.357  33.327  1.00 23.54           N  
ATOM    778  CA  ALA B 100      23.515 -25.457  34.235  1.00 23.54           C  
ATOM    780  C   ALA B 100      23.944 -24.922  35.566  1.00 23.54           C  
ATOM    781  O   ALA B 100      23.489 -25.382  36.613  1.00 23.54           O  
ATOM    779  CB  ALA B 100      24.584 -26.457  33.767  1.00 23.54           C  
ATOM    782  N   HIS B 101      24.824 -23.906  35.558  1.00 61.65           N  
ATOM    783  CA  HIS B 101      25.319 -23.347  36.783  1.00 61.65           C  
ATOM    790  C   HIS B 101      24.155 -22.830  37.568  1.00 61.65           C  
ATOM    791  O   HIS B 101      24.110 -22.972  38.789  1.00 61.65           O  
ATOM    786  CB  HIS B 101      26.238 -22.126  36.581  1.00 61.65           C  
ATOM    785  CG  HIS B 101      27.572 -22.411  35.955  1.00 61.65           C  
ATOM    788  CD2 HIS B 101      28.201 -23.589  35.690  1.00 61.65           C  
ATOM    784  ND1 HIS B 101      28.430 -21.423  35.525  1.00 61.65           N  
ATOM    789  CE1 HIS B 101      29.525 -22.045  35.024  1.00 61.65           C  
ATOM    787  NE2 HIS B 101      29.432 -23.361  35.102  1.00 61.65           N  
ATOM    792  N   LEU B 102      23.177 -22.209  36.883  1.00 41.10           N  
ATOM    793  CA  LEU B 102      22.070 -21.608  37.570  1.00 41.10           C  
ATOM    798  C   LEU B 102      21.298 -22.657  38.303  1.00 41.10           C  
ATOM    799  O   LEU B 102      20.864 -22.435  39.433  1.00 41.10           O  
ATOM    794  CB  LEU B 102      21.096 -20.875  36.629  1.00 41.10           C  
ATOM    795  CG  LEU B 102      21.721 -19.656  35.923  1.00 41.10           C  
ATOM    796  CD1 LEU B 102      20.658 -18.855  35.154  1.00 41.10           C  
ATOM    797  CD2 LEU B 102      22.540 -18.796  36.899  1.00 41.10           C  
ATOM    800  N   ASN B 103      21.105 -23.836  37.686  1.00 44.08           N  
ATOM    801  CA  ASN B 103      20.347 -24.861  38.343  1.00 44.08           C  
ATOM    806  C   ASN B 103      21.029 -25.263  39.609  1.00 44.08           C  
ATOM    807  O   ASN B 103      20.374 -25.447  40.632  1.00 44.08           O  
ATOM    802  CB  ASN B 103      20.145 -26.126  37.493  1.00 44.08           C  
ATOM    803  CG  ASN B 103      18.980 -25.867  36.545  1.00 44.08           C  
ATOM    805  ND2 ASN B 103      19.289 -25.695  35.232  1.00 44.08           N  
ATOM    804  OD1 ASN B 103      17.824 -25.813  36.963  1.00 44.08           O  
ATOM    808  N   ALA B 104      22.364 -25.404  39.593  1.00 25.42           N  
ATOM    809  CA  ALA B 104      23.043 -25.854  40.772  1.00 25.42           C  
ATOM    811  C   ALA B 104      22.841 -24.861  41.877  1.00 25.42           C  
ATOM    812  O   ALA B 104      22.552 -25.241  43.010  1.00 25.42           O  
ATOM    810  CB  ALA B 104      24.560 -26.001  40.556  1.00 25.42           C  
ATOM    813  N   ASN B 105      22.967 -23.558  41.560  1.00 34.37           N  
ATOM    814  CA  ASN B 105      22.885 -22.513  42.544  1.00 34.37           C  
ATOM    819  C   ASN B 105      21.516 -22.464  43.142  1.00 34.37           C  
ATOM    820  O   ASN B 105      21.365 -22.286  44.349  1.00 34.37           O  
ATOM    815  CB  ASN B 105      23.166 -21.120  41.959  1.00 34.37           C  
ATOM    816  CG  ASN B 105      24.623 -21.082  41.524  1.00 34.37           C  
ATOM    818  ND2 ASN B 105      24.883 -20.534  40.305  1.00 34.37           N  
ATOM    817  OD1 ASN B 105      25.510 -21.535  42.245  1.00 34.37           O  
ATOM    821  N   TRP B 106      20.475 -22.632  42.309  1.00 87.70           N  
ATOM    822  CA  TRP B 106      19.126 -22.535  42.781  1.00 87.70           C  
ATOM    833  C   TRP B 106      18.868 -23.590  43.810  1.00 87.70           C  
ATOM    834  O   TRP B 106      18.159 -23.336  44.783  1.00 87.70           O  
ATOM    823  CB  TRP B 106      18.088 -22.620  41.644  1.00 87.70           C  
ATOM    824  CG  TRP B 106      16.650 -22.679  42.102  1.00 87.70           C  
ATOM    826  CD1 TRP B 106      15.726 -23.664  41.914  1.00 87.70           C  
ATOM    825  CD2 TRP B 106      16.017 -21.688  42.931  1.00 87.70           C  
ATOM    828  CE2 TRP B 106      14.722 -22.127  43.185  1.00 87.70           C  
ATOM    829  CE3 TRP B 106      16.488 -20.516  43.446  1.00 87.70           C  
ATOM    827  NE1 TRP B 106      14.550 -23.335  42.544  1.00 87.70           N  
ATOM    830  CZ2 TRP B 106      13.867 -21.393  43.962  1.00 87.70           C  
ATOM    831  CZ3 TRP B 106      15.625 -19.777  44.227  1.00 87.70           C  
ATOM    832  CH2 TRP B 106      14.339 -20.207  44.481  1.00 87.70           C  
ATOM    835  N   LEU B 107      19.435 -24.801  43.647  1.00148.50           N  
ATOM    836  CA  LEU B 107      19.154 -25.816  44.624  1.00148.50           C  
ATOM    841  C   LEU B 107      19.618 -25.386  45.987  1.00148.50           C  
ATOM    842  O   LEU B 107      18.883 -25.537  46.959  1.00148.50           O  
ATOM    837  CB  LEU B 107      19.791 -27.185  44.322  1.00148.50           C  
ATOM    838  CG  LEU B 107      19.025 -28.030  43.285  1.00148.50           C  
ATOM    839  CD1 LEU B 107      17.688 -28.525  43.857  1.00148.50           C  
ATOM    840  CD2 LEU B 107      18.845 -27.285  41.958  1.00148.50           C  
ATOM    843  N   GLU B 108      20.843 -24.845  46.116  1.00 94.09           N  
ATOM    844  CA  GLU B 108      21.302 -24.433  47.417  1.00 94.09           C  
ATOM    850  C   GLU B 108      20.485 -23.272  47.904  1.00 94.09           C  
ATOM    851  O   GLU B 108      20.053 -23.243  49.056  1.00 94.09           O  
ATOM    845  CB  GLU B 108      22.778 -23.994  47.412  1.00 94.09           C  
ATOM    846  CG  GLU B 108      23.271 -23.454  48.757  1.00 94.09           C  
ATOM    847  CD  GLU B 108      23.390 -24.607  49.744  1.00 94.09           C  
ATOM    848  OE1 GLU B 108      22.415 -25.389  49.882  1.00 94.09           O  
ATOM    849  OE2 GLU B 108      24.472 -24.705  50.387  1.00 94.09           O1-
ATOM    852  N   MET B 109      20.225 -22.292  47.014  1.00 44.46           N  
ATOM    853  CA  MET B 109      19.528 -21.085  47.366  1.00 44.46           C  
ATOM    858  C   MET B 109      18.149 -21.413  47.833  1.00 44.46           C  
ATOM    859  O   MET B 109      17.659 -20.838  48.803  1.00 44.46           O  
ATOM    854  CB  MET B 109      19.399 -20.115  46.174  1.00 44.46           C  
ATOM    855  CG  MET B 109      18.477 -18.920  46.439  1.00 44.46           C  
ATOM    856  SD  MET B 109      19.102 -17.707  47.641  1.00 44.46           S  
ATOM    857  CE  MET B 109      20.350 -16.984  46.537  1.00 44.46           C  
ATOM    860  N   ASN B 110      17.481 -22.355  47.151  1.00 48.50           N  
ATOM    861  CA  ASN B 110      16.147 -22.694  47.539  1.00 48.50           C  
ATOM    866  C   ASN B 110      16.198 -23.278  48.912  1.00 48.50           C  
ATOM    867  O   ASN B 110      15.317 -23.038  49.736  1.00 48.50           O  
ATOM    862  CB  ASN B 110      15.497 -23.729  46.609  1.00 48.50           C  
ATOM    863  CG  ASN B 110      14.054 -23.902  47.057  1.00 48.50           C  
ATOM    865  ND2 ASN B 110      13.732 -25.099  47.616  1.00 48.50           N  
ATOM    864  OD1 ASN B 110      13.233 -22.998  46.913  1.00 48.50           O  
ATOM    868  N   ASN B 111      17.248 -24.073  49.184  1.00 63.31           N  
ATOM    869  CA  ASN B 111      17.388 -24.756  50.437  1.00 63.31           C  
ATOM    874  C   ASN B 111      17.555 -23.773  51.557  1.00 63.31           C  
ATOM    875  O   ASN B 111      16.927 -23.902  52.605  1.00 63.31           O  
ATOM    870  CB  ASN B 111      18.615 -25.681  50.453  1.00 63.31           C  
ATOM    871  CG  ASN B 111      18.484 -26.661  51.612  1.00 63.31           C  
ATOM    873  ND2 ASN B 111      18.480 -26.146  52.870  1.00 63.31           N  
ATOM    872  OD1 ASN B 111      18.390 -27.867  51.399  1.00 63.31           O  
ATOM    876  N   ARG B 112      18.409 -22.752  51.359  1.00114.82           N  
ATOM    877  CA  ARG B 112      18.708 -21.790  52.383  1.00114.82           C  
ATOM    885  C   ARG B 112      17.487 -20.990  52.696  1.00114.82           C  
ATOM    886  O   ARG B 112      17.286 -20.569  53.834  1.00114.82           O  
ATOM    878  CB  ARG B 112      19.831 -20.825  51.986  1.00114.82           C  
ATOM    879  CG  ARG B 112      21.169 -21.540  51.801  1.00114.82           C  
ATOM    880  CD  ARG B 112      21.745 -22.096  53.108  1.00114.82           C  
ATOM    881  NE  ARG B 112      23.046 -22.754  52.791  1.00114.82           N  
ATOM    882  CZ  ARG B 112      24.030 -22.792  53.738  1.00114.82           C  
ATOM    883  NH1 ARG B 112      23.801 -22.271  54.979  1.00114.82           N1+
ATOM    884  NH2 ARG B 112      25.239 -23.353  53.445  1.00114.82           N  
ATOM    887  N   LEU B 113      16.654 -20.733  51.674  1.00 45.55           N  
ATOM    888  CA  LEU B 113      15.450 -19.975  51.852  1.00 45.55           C  
ATOM    893  C   LEU B 113      14.531 -20.708  52.790  1.00 45.55           C  
ATOM    894  O   LEU B 113      13.947 -20.104  53.688  1.00 45.55           O  
ATOM    889  CB  LEU B 113      14.704 -19.763  50.523  1.00 45.55           C  
ATOM    890  CG  LEU B 113      15.495 -18.889  49.529  1.00 45.55           C  
ATOM    891  CD1 LEU B 113      14.733 -18.694  48.207  1.00 45.55           C  
ATOM    892  CD2 LEU B 113      15.898 -17.551  50.174  1.00 45.55           C  
ATOM    895  N   SER B 114      14.383 -22.038  52.612  1.00 31.84           N  
ATOM    896  CA  SER B 114      13.493 -22.813  53.437  1.00 31.84           C  
ATOM    899  C   SER B 114      14.003 -22.811  54.848  1.00 31.84           C  
ATOM    900  O   SER B 114      13.231 -22.706  55.803  1.00 31.84           O  
ATOM    897  CB  SER B 114      13.385 -24.278  52.986  1.00 31.84           C  
ATOM    898  OG  SER B 114      14.629 -24.936  53.164  1.00 31.84           O  
ATOM    901  N   LYS B 115      15.334 -22.929  55.006  1.00 73.43           N  
ATOM    902  CA  LYS B 115      15.968 -22.910  56.292  1.00 73.43           C  
ATOM    908  C   LYS B 115      15.728 -21.551  56.862  1.00 73.43           C  
ATOM    909  O   LYS B 115      15.681 -21.368  58.076  1.00 73.43           O  
ATOM    903  CB  LYS B 115      17.498 -23.087  56.227  1.00 73.43           C  
ATOM    904  CG  LYS B 115      17.971 -24.497  55.867  1.00 73.43           C  
ATOM    905  CD  LYS B 115      19.459 -24.565  55.505  1.00 73.43           C  
ATOM    906  CE  LYS B 115      20.014 -25.988  55.399  1.00 73.43           C  
ATOM    907  NZ  LYS B 115      20.111 -26.591  56.746  1.00 73.43           N1+
ATOM    910  N   GLY B 116      15.600 -20.537  55.990  1.00 24.90           N  
ATOM    911  CA  GLY B 116      15.380 -19.217  56.495  1.00 24.90           C  
ATOM    912  C   GLY B 116      16.706 -18.674  56.925  1.00 24.90           C  
ATOM    913  O   GLY B 116      16.794 -17.930  57.899  1.00 24.90           O  
ATOM    914  N   ASP B 117      17.780 -19.051  56.202  1.00 53.28           N  
ATOM    915  CA  ASP B 117      19.105 -18.611  56.535  1.00 53.28           C  
ATOM    920  C   ASP B 117      19.368 -17.290  55.864  1.00 53.28           C  
ATOM    921  O   ASP B 117      19.946 -17.238  54.779  1.00 53.28           O  
ATOM    916  CB  ASP B 117      20.176 -19.606  56.048  1.00 53.28           C  
ATOM    917  CG  ASP B 117      21.534 -19.204  56.598  1.00 53.28           C  
ATOM    918  OD1 ASP B 117      21.613 -18.145  57.277  1.00 53.28           O  
ATOM    919  OD2 ASP B 117      22.515 -19.950  56.338  1.00 53.28           O1-
ATOM    922  N   LEU B 118      18.951 -16.179  56.508  1.00 60.89           N  
ATOM    923  CA  LEU B 118      19.126 -14.855  55.965  1.00 60.89           C  
ATOM    928  C   LEU B 118      20.581 -14.488  55.916  1.00 60.89           C  
ATOM    929  O   LEU B 118      21.030 -13.901  54.931  1.00 60.89           O  
ATOM    924  CB  LEU B 118      18.386 -13.755  56.758  1.00 60.89           C  
ATOM    925  CG  LEU B 118      18.449 -12.353  56.104  1.00 60.89           C  
ATOM    926  CD1 LEU B 118      17.700 -12.324  54.760  1.00 60.89           C  
ATOM    927  CD2 LEU B 118      17.952 -11.255  57.061  1.00 60.89           C  
ATOM    930  N   PRO B 119      21.362 -14.804  56.917  1.00 68.75           N  
ATOM    931  CA  PRO B 119      22.743 -14.414  56.877  1.00 68.75           C  
ATOM    935  C   PRO B 119      23.443 -15.010  55.702  1.00 68.75           C  
ATOM    936  O   PRO B 119      24.349 -14.375  55.163  1.00 68.75           O  
ATOM    933  CB  PRO B 119      23.309 -14.797  58.239  1.00 68.75           C  
ATOM    934  CG  PRO B 119      22.093 -14.652  59.177  1.00 68.75           C  
ATOM    932  CD  PRO B 119      20.869 -14.917  58.282  1.00 68.75           C  
ATOM    937  N   TRP B 120      23.054 -16.232  55.302  1.00 58.45           N  
ATOM    938  CA  TRP B 120      23.656 -16.861  54.165  1.00 58.45           C  
ATOM    949  C   TRP B 120      23.269 -16.092  52.945  1.00 58.45           C  
ATOM    950  O   TRP B 120      24.094 -15.814  52.075  1.00 58.45           O  
ATOM    939  CB  TRP B 120      23.175 -18.306  53.972  1.00 58.45           C  
ATOM    940  CG  TRP B 120      23.771 -18.988  52.770  1.00 58.45           C  
ATOM    942  CD1 TRP B 120      24.962 -19.641  52.645  1.00 58.45           C  
ATOM    941  CD2 TRP B 120      23.128 -19.073  51.487  1.00 58.45           C  
ATOM    944  CE2 TRP B 120      23.980 -19.777  50.643  1.00 58.45           C  
ATOM    945  CE3 TRP B 120      21.924 -18.597  51.054  1.00 58.45           C  
ATOM    943  NE1 TRP B 120      25.104 -20.122  51.365  1.00 58.45           N  
ATOM    946  CZ2 TRP B 120      23.642 -20.025  49.341  1.00 58.45           C  
ATOM    947  CZ3 TRP B 120      21.589 -18.845  49.740  1.00 58.45           C  
ATOM    948  CH2 TRP B 120      22.430 -19.544  48.900  1.00 58.45           C  
ATOM    951  N   TYR B 121      21.983 -15.708  52.874  1.00 49.26           N  
ATOM    952  CA  TYR B 121      21.441 -15.031  51.735  1.00 49.26           C  
ATOM    961  C   TYR B 121      22.171 -13.741  51.544  1.00 49.26           C  
ATOM    962  O   TYR B 121      22.580 -13.403  50.433  1.00 49.26           O  
ATOM    953  CB  TYR B 121      19.951 -14.711  51.944  1.00 49.26           C  
ATOM    954  CG  TYR B 121      19.426 -13.959  50.770  1.00 49.26           C  
ATOM    955  CD1 TYR B 121      18.977 -14.615  49.649  1.00 49.26           C  
ATOM    956  CD2 TYR B 121      19.372 -12.584  50.802  1.00 49.26           C  
ATOM    957  CE1 TYR B 121      18.488 -13.907  48.576  1.00 49.26           C  
ATOM    958  CE2 TYR B 121      18.884 -11.869  49.734  1.00 49.26           C  
ATOM    959  CZ  TYR B 121      18.441 -12.534  48.618  1.00 49.26           C  
ATOM    960  OH  TYR B 121      17.939 -11.807  47.519  1.00 49.26           O  
ATOM    963  N   GLN B 122      22.390 -12.998  52.641  1.00 72.58           N  
ATOM    964  CA  GLN B 122      23.000 -11.707  52.538  1.00 72.58           C  
ATOM    970  C   GLN B 122      24.370 -11.849  51.968  1.00 72.58           C  
ATOM    971  O   GLN B 122      24.764 -11.079  51.094  1.00 72.58           O  
ATOM    965  CB  GLN B 122      23.140 -11.025  53.908  1.00 72.58           C  
ATOM    966  CG  GLN B 122      21.795 -10.721  54.567  1.00 72.58           C  
ATOM    967  CD  GLN B 122      21.137  -9.609  53.766  1.00 72.58           C  
ATOM    969  NE2 GLN B 122      19.866  -9.279  54.118  1.00 72.58           N  
ATOM    968  OE1 GLN B 122      21.740  -9.046  52.853  1.00 72.58           O  
ATOM    972  N   ALA B 123      25.143 -12.836  52.447  1.00 48.35           N  
ATOM    973  CA  ALA B 123      26.488 -12.954  51.969  1.00 48.35           C  
ATOM    975  C   ALA B 123      26.529 -13.321  50.510  1.00 48.35           C  
ATOM    976  O   ALA B 123      27.313 -12.749  49.758  1.00 48.35           O  
ATOM    974  CB  ALA B 123      27.303 -14.014  52.731  1.00 48.35           C  
ATOM    977  N   ASN B 124      25.706 -14.309  50.099  1.00 87.97           N  
ATOM    978  CA  ASN B 124      25.667 -14.934  48.793  1.00 87.97           C  
ATOM    983  C   ASN B 124      24.924 -14.235  47.682  1.00 87.97           C  
ATOM    984  O   ASN B 124      25.235 -14.460  46.514  1.00 87.97           O  
ATOM    979  CB  ASN B 124      25.121 -16.363  48.864  1.00 87.97           C  
ATOM    980  CG  ASN B 124      26.223 -17.193  49.492  1.00 87.97           C  
ATOM    982  ND2 ASN B 124      26.021 -17.599  50.773  1.00 87.97           N  
ATOM    981  OD1 ASN B 124      27.250 -17.448  48.866  1.00 87.97           O  
ATOM    985  N   ILE B 125      23.919 -13.391  47.979  1.00104.33           N  
ATOM    986  CA  ILE B 125      23.036 -12.925  46.938  1.00104.33           C  
ATOM    991  C   ILE B 125      23.759 -12.248  45.813  1.00104.33           C  
ATOM    992  O   ILE B 125      23.443 -12.498  44.651  1.00104.33           O  
ATOM    987  CB  ILE B 125      21.996 -11.951  47.419  1.00104.33           C  
ATOM    988  CG1 ILE B 125      21.006 -11.639  46.282  1.00104.33           C  
ATOM    989  CG2 ILE B 125      22.713 -10.704  47.961  1.00104.33           C  
ATOM    990  CD1 ILE B 125      20.216 -12.857  45.815  1.00104.33           C  
ATOM    993  N   ASN B 126      24.744 -11.380  46.099  1.00 61.37           N  
ATOM    994  CA  ASN B 126      25.370 -10.673  45.017  1.00 61.37           C  
ATOM    999  C   ASN B 126      25.999 -11.628  44.051  1.00 61.37           C  
ATOM   1000  O   ASN B 126      25.885 -11.443  42.842  1.00 61.37           O  
ATOM    995  CB  ASN B 126      26.494  -9.717  45.447  1.00 61.37           C  
ATOM    996  CG  ASN B 126      27.039  -9.063  44.181  1.00 61.37           C  
ATOM    998  ND2 ASN B 126      28.322  -9.367  43.843  1.00 61.37           N  
ATOM    997  OD1 ASN B 126      26.343  -8.310  43.505  1.00 61.37           O  
ATOM   1001  N   ASN B 127      26.701 -12.659  44.547  1.00 41.86           N  
ATOM   1002  CA  ASN B 127      27.354 -13.586  43.668  1.00 41.86           C  
ATOM   1007  C   ASN B 127      26.319 -14.338  42.892  1.00 41.86           C  
ATOM   1008  O   ASN B 127      26.458 -14.552  41.689  1.00 41.86           O  
ATOM   1003  CB  ASN B 127      28.197 -14.622  44.430  1.00 41.86           C  
ATOM   1004  CG  ASN B 127      29.012 -15.424  43.424  1.00 41.86           C  
ATOM   1006  ND2 ASN B 127      29.946 -16.262  43.947  1.00 41.86           N  
ATOM   1005  OD1 ASN B 127      28.821 -15.317  42.214  1.00 41.86           O  
ATOM   1009  N   TYR B 128      25.233 -14.736  43.573  1.00 57.52           N  
ATOM   1010  CA  TYR B 128      24.217 -15.557  42.984  1.00 57.52           C  
ATOM   1019  C   TYR B 128      23.627 -14.831  41.812  1.00 57.52           C  
ATOM   1020  O   TYR B 128      23.509 -15.391  40.724  1.00 57.52           O  
ATOM   1011  CB  TYR B 128      23.097 -15.828  44.005  1.00 57.52           C  
ATOM   1012  CG  TYR B 128      22.084 -16.780  43.470  1.00 57.52           C  
ATOM   1013  CD1 TYR B 128      21.074 -16.351  42.641  1.00 57.52           C  
ATOM   1014  CD2 TYR B 128      22.132 -18.108  43.826  1.00 57.52           C  
ATOM   1015  CE1 TYR B 128      20.137 -17.240  42.163  1.00 57.52           C  
ATOM   1016  CE2 TYR B 128      21.200 -19.001  43.353  1.00 57.52           C  
ATOM   1017  CZ  TYR B 128      20.200 -18.565  42.519  1.00 57.52           C  
ATOM   1018  OH  TYR B 128      19.242 -19.478  42.031  1.00 57.52           O  
ATOM   1021  N   VAL B 129      23.266 -13.549  42.004  1.00 42.47           N  
ATOM   1022  CA  VAL B 129      22.648 -12.754  40.980  1.00 42.47           C  
ATOM   1026  C   VAL B 129      23.595 -12.535  39.841  1.00 42.47           C  
ATOM   1027  O   VAL B 129      23.189 -12.573  38.681  1.00 42.47           O  
ATOM   1023  CB  VAL B 129      22.224 -11.405  41.477  1.00 42.47           C  
ATOM   1024  CG1 VAL B 129      21.690 -10.584  40.289  1.00 42.47           C  
ATOM   1025  CG2 VAL B 129      21.196 -11.615  42.601  1.00 42.47           C  
ATOM   1028  N   ASN B 130      24.890 -12.300  40.124  1.00123.75           N  
ATOM   1029  CA  ASN B 130      25.782 -12.019  39.036  1.00123.75           C  
ATOM   1034  C   ASN B 130      25.898 -13.210  38.129  1.00123.75           C  
ATOM   1035  O   ASN B 130      26.142 -13.051  36.934  1.00123.75           O  
ATOM   1030  CB  ASN B 130      27.172 -11.466  39.425  1.00123.75           C  
ATOM   1031  CG  ASN B 130      27.921 -12.389  40.365  1.00123.75           C  
ATOM   1033  ND2 ASN B 130      28.376 -13.561  39.855  1.00123.75           N  
ATOM   1032  OD1 ASN B 130      28.116 -12.056  41.531  1.00123.75           O  
ATOM   1036  N   GLN B 131      25.746 -14.440  38.655  1.00 52.03           N  
ATOM   1037  CA  GLN B 131      25.837 -15.593  37.804  1.00 52.03           C  
ATOM   1043  C   GLN B 131      24.714 -15.551  36.808  1.00 52.03           C  
ATOM   1044  O   GLN B 131      24.916 -15.784  35.616  1.00 52.03           O  
ATOM   1038  CB  GLN B 131      25.693 -16.911  38.585  1.00 52.03           C  
ATOM   1039  CG  GLN B 131      26.763 -17.098  39.661  1.00 52.03           C  
ATOM   1040  CD  GLN B 131      28.124 -17.081  38.983  1.00 52.03           C  
ATOM   1042  NE2 GLN B 131      28.265 -17.855  37.874  1.00 52.03           N  
ATOM   1041  OE1 GLN B 131      29.042 -16.396  39.433  1.00 52.03           O  
ATOM   1045  N   ILE B 132      23.494 -15.225  37.278  1.00 41.45           N  
ATOM   1046  CA  ILE B 132      22.341 -15.169  36.427  1.00 41.45           C  
ATOM   1051  C   ILE B 132      22.593 -14.098  35.417  1.00 41.45           C  
ATOM   1052  O   ILE B 132      22.319 -14.266  34.229  1.00 41.45           O  
ATOM   1047  CB  ILE B 132      21.084 -14.786  37.161  1.00 41.45           C  
ATOM   1048  CG1 ILE B 132      20.754 -15.819  38.251  1.00 41.45           C  
ATOM   1049  CG2 ILE B 132      19.962 -14.599  36.125  1.00 41.45           C  
ATOM   1050  CD1 ILE B 132      19.665 -15.361  39.221  1.00 41.45           C  
ATOM   1053  N   ASP B 133      23.166 -12.970  35.875  1.00 52.66           N  
ATOM   1054  CA  ASP B 133      23.384 -11.830  35.035  1.00 52.66           C  
ATOM   1059  C   ASP B 133      24.253 -12.231  33.885  1.00 52.66           C  
ATOM   1060  O   ASP B 133      24.035 -11.784  32.760  1.00 52.66           O  
ATOM   1055  CB  ASP B 133      24.100 -10.684  35.770  1.00 52.66           C  
ATOM   1056  CG  ASP B 133      23.924  -9.410  34.952  1.00 52.66           C  
ATOM   1057  OD1 ASP B 133      22.984  -9.368  34.113  1.00 52.66           O  
ATOM   1058  OD2 ASP B 133      24.731  -8.463  35.151  1.00 52.66           O1-
ATOM   1061  N   LEU B 134      25.272 -13.075  34.138  1.00 41.55           N  
ATOM   1062  CA  LEU B 134      26.161 -13.518  33.096  1.00 41.55           C  
ATOM   1067  C   LEU B 134      25.395 -14.357  32.120  1.00 41.55           C  
ATOM   1068  O   LEU B 134      25.643 -14.305  30.915  1.00 41.55           O  
ATOM   1063  CB  LEU B 134      27.332 -14.369  33.617  1.00 41.55           C  
ATOM   1064  CG  LEU B 134      28.332 -13.563  34.465  1.00 41.55           C  
ATOM   1065  CD1 LEU B 134      29.490 -14.444  34.965  1.00 41.55           C  
ATOM   1066  CD2 LEU B 134      28.812 -12.312  33.709  1.00 41.55           C  
ATOM   1069  N   PHE B 135      24.452 -15.174  32.622  1.00 56.39           N  
ATOM   1070  CA  PHE B 135      23.654 -16.022  31.782  1.00 56.39           C  
ATOM   1078  C   PHE B 135      22.852 -15.159  30.855  1.00 56.39           C  
ATOM   1079  O   PHE B 135      22.748 -15.443  29.663  1.00 56.39           O  
ATOM   1071  CB  PHE B 135      22.680 -16.894  32.599  1.00 56.39           C  
ATOM   1072  CG  PHE B 135      21.784 -17.656  31.680  1.00 56.39           C  
ATOM   1073  CD1 PHE B 135      22.261 -18.702  30.923  1.00 56.39           C  
ATOM   1074  CD2 PHE B 135      20.446 -17.337  31.599  1.00 56.39           C  
ATOM   1075  CE1 PHE B 135      21.424 -19.400  30.086  1.00 56.39           C  
ATOM   1076  CE2 PHE B 135      19.603 -18.031  30.765  1.00 56.39           C  
ATOM   1077  CZ  PHE B 135      20.093 -19.065  30.004  1.00 56.39           C  
ATOM   1080  N   VAL B 136      22.261 -14.071  31.381  1.00 37.35           N  
ATOM   1081  CA  VAL B 136      21.465 -13.204  30.558  1.00 37.35           C  
ATOM   1085  C   VAL B 136      22.355 -12.596  29.519  1.00 37.35           C  
ATOM   1086  O   VAL B 136      21.947 -12.410  28.374  1.00 37.35           O  
ATOM   1082  CB  VAL B 136      20.826 -12.075  31.317  1.00 37.35           C  
ATOM   1083  CG1 VAL B 136      20.033 -11.206  30.322  1.00 37.35           C  
ATOM   1084  CG2 VAL B 136      19.966 -12.657  32.452  1.00 37.35           C  
ATOM   1087  N   LEU B 137      23.599 -12.259  29.905  1.00 43.04           N  
ATOM   1088  CA  LEU B 137      24.551 -11.651  29.020  1.00 43.04           C  
ATOM   1093  C   LEU B 137      24.841 -12.593  27.890  1.00 43.04           C  
ATOM   1094  O   LEU B 137      24.942 -12.173  26.738  1.00 43.04           O  
ATOM   1089  CB  LEU B 137      25.891 -11.366  29.724  1.00 43.04           C  
ATOM   1090  CG  LEU B 137      26.960 -10.719  28.824  1.00 43.04           C  
ATOM   1091  CD1 LEU B 137      26.529  -9.321  28.351  1.00 43.04           C  
ATOM   1092  CD2 LEU B 137      28.339 -10.723  29.512  1.00 43.04           C  
ATOM   1095  N   ALA B 138      24.991 -13.898  28.188  1.00 28.75           N  
ATOM   1096  CA  ALA B 138      25.330 -14.858  27.176  1.00 28.75           C  
ATOM   1098  C   ALA B 138      24.241 -14.904  26.154  1.00 28.75           C  
ATOM   1099  O   ALA B 138      24.505 -14.901  24.953  1.00 28.75           O  
ATOM   1097  CB  ALA B 138      25.483 -16.282  27.735  1.00 28.75           C  
ATOM   1100  N   LEU B 139      22.975 -14.928  26.610  1.00 50.82           N  
ATOM   1101  CA  LEU B 139      21.864 -14.980  25.707  1.00 50.82           C  
ATOM   1106  C   LEU B 139      21.846 -13.734  24.880  1.00 50.82           C  
ATOM   1107  O   LEU B 139      21.592 -13.787  23.677  1.00 50.82           O  
ATOM   1102  CB  LEU B 139      20.509 -15.104  26.427  1.00 50.82           C  
ATOM   1103  CG  LEU B 139      20.250 -16.501  27.025  1.00 50.82           C  
ATOM   1104  CD1 LEU B 139      18.887 -16.552  27.737  1.00 50.82           C  
ATOM   1105  CD2 LEU B 139      20.379 -17.592  25.945  1.00 50.82           C  
ATOM   1108  N   GLN B 140      22.133 -12.576  25.499  1.00 46.39           N  
ATOM   1109  CA  GLN B 140      22.073 -11.330  24.788  1.00 46.39           C  
ATOM   1115  C   GLN B 140      23.043 -11.343  23.649  1.00 46.39           C  
ATOM   1116  O   GLN B 140      22.685 -10.996  22.526  1.00 46.39           O  
ATOM   1110  CB  GLN B 140      22.467 -10.128  25.663  1.00 46.39           C  
ATOM   1111  CG  GLN B 140      22.434  -8.791  24.918  1.00 46.39           C  
ATOM   1112  CD  GLN B 140      22.854  -7.710  25.900  1.00 46.39           C  
ATOM   1114  NE2 GLN B 140      24.115  -7.223  25.752  1.00 46.39           N  
ATOM   1113  OE1 GLN B 140      22.088  -7.316  26.780  1.00 46.39           O  
ATOM   1117  N   HIS B 141      24.297 -11.764  23.898  1.00 46.00           N  
ATOM   1118  CA  HIS B 141      25.283 -11.742  22.857  1.00 46.00           C  
ATOM   1125  C   HIS B 141      24.909 -12.725  21.799  1.00 46.00           C  
ATOM   1126  O   HIS B 141      25.103 -12.473  20.611  1.00 46.00           O  
ATOM   1121  CB  HIS B 141      26.707 -12.059  23.344  1.00 46.00           C  
ATOM   1120  CG  HIS B 141      27.291 -10.928  24.133  1.00 46.00           C  
ATOM   1123  CD2 HIS B 141      27.530 -10.812  25.466  1.00 46.00           C  
ATOM   1119  ND1 HIS B 141      27.706  -9.742  23.572  1.00 46.00           N  
ATOM   1124  CE1 HIS B 141      28.174  -8.972  24.587  1.00 46.00           C  
ATOM   1122  NE2 HIS B 141      28.088  -9.580  25.756  1.00 46.00           N  
ATOM   1127  N   TYR B 142      24.351 -13.872  22.214  1.00 79.54           N  
ATOM   1128  CA  TYR B 142      23.965 -14.917  21.314  1.00 79.54           C  
ATOM   1137  C   TYR B 142      22.947 -14.380  20.358  1.00 79.54           C  
ATOM   1138  O   TYR B 142      23.029 -14.624  19.155  1.00 79.54           O  
ATOM   1129  CB  TYR B 142      23.378 -16.104  22.111  1.00 79.54           C  
ATOM   1130  CG  TYR B 142      22.564 -17.015  21.260  1.00 79.54           C  
ATOM   1131  CD1 TYR B 142      23.136 -17.786  20.275  1.00 79.54           C  
ATOM   1132  CD2 TYR B 142      21.211 -17.111  21.495  1.00 79.54           C  
ATOM   1133  CE1 TYR B 142      22.352 -18.627  19.520  1.00 79.54           C  
ATOM   1134  CE2 TYR B 142      20.424 -17.947  20.747  1.00 79.54           C  
ATOM   1135  CZ  TYR B 142      20.998 -18.700  19.759  1.00 79.54           C  
ATOM   1136  OH  TYR B 142      20.174 -19.553  19.005  1.00 79.54           O  
ATOM   1139  N   ALA B 143      21.962 -13.627  20.872  1.00 31.82           N  
ATOM   1140  CA  ALA B 143      20.935 -13.066  20.042  1.00 31.82           C  
ATOM   1142  C   ALA B 143      21.532 -12.075  19.091  1.00 31.82           C  
ATOM   1143  O   ALA B 143      21.167 -12.033  17.918  1.00 31.82           O  
ATOM   1141  CB  ALA B 143      19.855 -12.334  20.859  1.00 31.82           C  
ATOM   1144  N   GLU B 144      22.470 -11.246  19.584  1.00 38.33           N  
ATOM   1145  CA  GLU B 144      23.062 -10.195  18.806  1.00 38.33           C  
ATOM   1151  C   GLU B 144      23.851 -10.771  17.671  1.00 38.33           C  
ATOM   1152  O   GLU B 144      23.782 -10.271  16.550  1.00 38.33           O  
ATOM   1146  CB  GLU B 144      24.012  -9.318  19.643  1.00 38.33           C  
ATOM   1147  CG  GLU B 144      23.285  -8.520  20.728  1.00 38.33           C  
ATOM   1148  CD  GLU B 144      24.308  -7.703  21.503  1.00 38.33           C  
ATOM   1149  OE1 GLU B 144      25.424  -8.231  21.761  1.00 38.33           O  
ATOM   1150  OE2 GLU B 144      23.989  -6.534  21.845  1.00 38.33           O1-
ATOM   1153  N   ARG B 145      24.622 -11.843  17.927  1.00107.38           N  
ATOM   1154  CA  ARG B 145      25.463 -12.397  16.907  1.00107.38           C  
ATOM   1162  C   ARG B 145      24.641 -12.941  15.779  1.00107.38           C  
ATOM   1163  O   ARG B 145      24.941 -12.686  14.613  1.00107.38           O  
ATOM   1155  CB  ARG B 145      26.365 -13.522  17.436  1.00107.38           C  
ATOM   1156  CG  ARG B 145      27.437 -13.017  18.403  1.00107.38           C  
ATOM   1157  CD  ARG B 145      28.398 -14.111  18.866  1.00107.38           C  
ATOM   1158  NE  ARG B 145      28.872 -14.823  17.644  1.00107.38           N  
ATOM   1159  CZ  ARG B 145      30.205 -15.051  17.452  1.00107.38           C  
ATOM   1160  NH1 ARG B 145      31.113 -14.570  18.349  1.00107.38           N1+
ATOM   1161  NH2 ARG B 145      30.630 -15.757  16.364  1.00107.38           N  
ATOM   1164  N   LYS B 146      23.568 -13.695  16.081  1.00105.10           N  
ATOM   1165  CA  LYS B 146      22.801 -14.246  15.004  1.00105.10           C  
ATOM   1171  C   LYS B 146      22.187 -13.138  14.212  1.00105.10           C  
ATOM   1172  O   LYS B 146      22.121 -13.210  12.986  1.00105.10           O  
ATOM   1166  CB  LYS B 146      21.756 -15.289  15.447  1.00105.10           C  
ATOM   1167  CG  LYS B 146      20.848 -14.924  16.621  1.00105.10           C  
ATOM   1168  CD  LYS B 146      19.793 -16.011  16.837  1.00105.10           C  
ATOM   1169  CE  LYS B 146      19.011 -15.893  18.143  1.00105.10           C  
ATOM   1170  NZ  LYS B 146      18.116 -17.064  18.289  1.00105.10           N1+
ATOM   1173  N   MET B 147      21.736 -12.070  14.893  1.00161.20           N  
ATOM   1174  CA  MET B 147      21.163 -10.943  14.214  1.00161.20           C  
ATOM   1179  C   MET B 147      22.214 -10.304  13.359  1.00161.20           C  
ATOM   1180  O   MET B 147      21.938  -9.881  12.238  1.00161.20           O  
ATOM   1175  CB  MET B 147      20.637  -9.864  15.175  1.00161.20           C  
ATOM   1176  CG  MET B 147      19.388 -10.299  15.939  1.00161.20           C  
ATOM   1177  SD  MET B 147      17.954 -10.618  14.869  1.00161.20           S  
ATOM   1178  CE  MET B 147      17.766  -8.886  14.363  1.00161.20           C  
ATOM   1181  N   LEU B 148      23.454 -10.218  13.872  1.00 38.70           N  
ATOM   1182  CA  LEU B 148      24.527  -9.577  13.168  1.00 38.70           C  
ATOM   1187  C   LEU B 148      24.772 -10.335  11.906  1.00 38.70           C  
ATOM   1188  O   LEU B 148      24.941  -9.745  10.841  1.00 38.70           O  
ATOM   1183  CB  LEU B 148      25.831  -9.593  13.990  1.00 38.70           C  
ATOM   1184  CG  LEU B 148      27.044  -8.920  13.322  1.00 38.70           C  
ATOM   1185  CD1 LEU B 148      26.828  -7.408  13.155  1.00 38.70           C  
ATOM   1186  CD2 LEU B 148      28.337  -9.235  14.091  1.00 38.70           C  
ATOM   1189  N   LEU B 149      24.788 -11.679  11.983  1.00142.96           N  
ATOM   1190  CA  LEU B 149      25.058 -12.434  10.796  1.00142.96           C  
ATOM   1195  C   LEU B 149      23.973 -12.233   9.795  1.00142.96           C  
ATOM   1196  O   LEU B 149      24.246 -12.073   8.607  1.00142.96           O  
ATOM   1191  CB  LEU B 149      25.184 -13.946  11.010  1.00142.96           C  
ATOM   1192  CG  LEU B 149      26.514 -14.361  11.646  1.00142.96           C  
ATOM   1193  CD1 LEU B 149      26.633 -15.890  11.690  1.00142.96           C  
ATOM   1194  CD2 LEU B 149      27.702 -13.696  10.931  1.00142.96           C  
ATOM   1197  N   VAL B 150      22.708 -12.224  10.245  1.00 37.74           N  
ATOM   1198  CA  VAL B 150      21.622 -12.104   9.318  1.00 37.74           C  
ATOM   1202  C   VAL B 150      21.743 -10.802   8.597  1.00 37.74           C  
ATOM   1203  O   VAL B 150      21.468 -10.728   7.401  1.00 37.74           O  
ATOM   1199  CB  VAL B 150      20.273 -12.118   9.977  1.00 37.74           C  
ATOM   1200  CG1 VAL B 150      19.206 -11.981   8.874  1.00 37.74           C  
ATOM   1201  CG2 VAL B 150      20.147 -13.389  10.835  1.00 37.74           C  
ATOM   1204  N   VAL B 151      22.144  -9.737   9.314  1.00 33.19           N  
ATOM   1205  CA  VAL B 151      22.259  -8.437   8.724  1.00 33.19           C  
ATOM   1209  C   VAL B 151      23.296  -8.468   7.645  1.00 33.19           C  
ATOM   1210  O   VAL B 151      23.087  -7.922   6.564  1.00 33.19           O  
ATOM   1206  CB  VAL B 151      22.673  -7.384   9.708  1.00 33.19           C  
ATOM   1207  CG1 VAL B 151      22.784  -6.038   8.968  1.00 33.19           C  
ATOM   1208  CG2 VAL B 151      21.666  -7.388  10.873  1.00 33.19           C  
ATOM   1211  N   ALA B 152      24.449  -9.111   7.910  1.00 28.86           N  
ATOM   1212  CA  ALA B 152      25.521  -9.131   6.955  1.00 28.86           C  
ATOM   1214  C   ALA B 152      25.106  -9.859   5.708  1.00 28.86           C  
ATOM   1215  O   ALA B 152      25.345  -9.385   4.597  1.00 28.86           O  
ATOM   1213  CB  ALA B 152      26.776  -9.831   7.504  1.00 28.86           C  
ATOM   1216  N   ILE B 153      24.460 -11.030   5.869  1.00 44.43           N  
ATOM   1217  CA  ILE B 153      24.079 -11.858   4.758  1.00 44.43           C  
ATOM   1222  C   ILE B 153      23.047 -11.139   3.946  1.00 44.43           C  
ATOM   1223  O   ILE B 153      23.128 -11.082   2.719  1.00 44.43           O  
ATOM   1218  CB  ILE B 153      23.509 -13.173   5.222  1.00 44.43           C  
ATOM   1219  CG1 ILE B 153      24.516 -13.889   6.147  1.00 44.43           C  
ATOM   1220  CG2 ILE B 153      23.125 -14.000   3.981  1.00 44.43           C  
ATOM   1221  CD1 ILE B 153      23.928 -15.066   6.928  1.00 44.43           C  
ATOM   1224  N   SER B 154      22.046 -10.548   4.618  1.00 28.68           N  
ATOM   1225  CA  SER B 154      20.998  -9.874   3.909  1.00 28.68           C  
ATOM   1228  C   SER B 154      21.570  -8.688   3.201  1.00 28.68           C  
ATOM   1229  O   SER B 154      21.199  -8.387   2.068  1.00 28.68           O  
ATOM   1226  CB  SER B 154      19.875  -9.389   4.839  1.00 28.68           C  
ATOM   1227  OG  SER B 154      19.238 -10.506   5.439  1.00 28.68           O  
ATOM   1230  N   LEU B 155      22.512  -7.986   3.853  1.00 92.86           N  
ATOM   1231  CA  LEU B 155      23.110  -6.815   3.284  1.00 92.86           C  
ATOM   1236  C   LEU B 155      23.833  -7.257   2.052  1.00 92.86           C  
ATOM   1237  O   LEU B 155      23.796  -6.581   1.025  1.00 92.86           O  
ATOM   1232  CB  LEU B 155      24.124  -6.165   4.249  1.00 92.86           C  
ATOM   1233  CG  LEU B 155      24.676  -4.788   3.815  1.00 92.86           C  
ATOM   1234  CD1 LEU B 155      25.483  -4.864   2.510  1.00 92.86           C  
ATOM   1235  CD2 LEU B 155      23.568  -3.725   3.775  1.00 92.86           C  
ATOM   1238  N   ALA B 156      24.511  -8.417   2.127  1.00 26.13           N  
ATOM   1239  CA  ALA B 156      25.261  -8.899   1.006  1.00 26.13           C  
ATOM   1241  C   ALA B 156      24.330  -9.177  -0.133  1.00 26.13           C  
ATOM   1242  O   ALA B 156      24.577  -8.765  -1.266  1.00 26.13           O  
ATOM   1240  CB  ALA B 156      26.002 -10.210   1.318  1.00 26.13           C  
ATOM   1243  N   GLY B 157      23.211  -9.868   0.144  1.00 23.83           N  
ATOM   1244  CA  GLY B 157      22.292 -10.224  -0.899  1.00 23.83           C  
ATOM   1245  C   GLY B 157      21.677  -8.991  -1.479  1.00 23.83           C  
ATOM   1246  O   GLY B 157      21.432  -8.911  -2.682  1.00 23.83           O  
ATOM   1247  N   GLY B 158      21.369  -8.008  -0.616  1.00 25.85           N  
ATOM   1248  CA  GLY B 158      20.719  -6.817  -1.074  1.00 25.85           C  
ATOM   1249  C   GLY B 158      21.606  -6.080  -2.028  1.00 25.85           C  
ATOM   1250  O   GLY B 158      21.153  -5.612  -3.070  1.00 25.85           O  
ATOM   1251  N   ILE B 159      22.900  -5.944  -1.686  1.00 88.55           N  
ATOM   1252  CA  ILE B 159      23.838  -5.218  -2.494  1.00 88.55           C  
ATOM   1257  C   ILE B 159      24.028  -5.948  -3.775  1.00 88.55           C  
ATOM   1258  O   ILE B 159      24.106  -5.334  -4.837  1.00 88.55           O  
ATOM   1253  CB  ILE B 159      25.192  -5.107  -1.855  1.00 88.55           C  
ATOM   1254  CG1 ILE B 159      25.095  -4.366  -0.510  1.00 88.55           C  
ATOM   1255  CG2 ILE B 159      26.133  -4.433  -2.869  1.00 88.55           C  
ATOM   1256  CD1 ILE B 159      24.566  -2.937  -0.631  1.00 88.55           C  
ATOM   1259  N   GLY B 160      24.122  -7.287  -3.704  1.00 20.57           N  
ATOM   1260  CA  GLY B 160      24.385  -8.046  -4.889  1.00 20.57           C  
ATOM   1261  C   GLY B 160      23.272  -7.837  -5.871  1.00 20.57           C  
ATOM   1262  O   GLY B 160      23.515  -7.648  -7.060  1.00 20.57           O  
ATOM   1263  N   ILE B 161      22.014  -7.886  -5.400  1.00 44.32           N  
ATOM   1264  CA  ILE B 161      20.870  -7.735  -6.258  1.00 44.32           C  
ATOM   1269  C   ILE B 161      20.782  -6.339  -6.785  1.00 44.32           C  
ATOM   1270  O   ILE B 161      20.485  -6.130  -7.960  1.00 44.32           O  
ATOM   1265  CB  ILE B 161      19.579  -8.060  -5.565  1.00 44.32           C  
ATOM   1266  CG1 ILE B 161      19.566  -9.547  -5.172  1.00 44.32           C  
ATOM   1267  CG2 ILE B 161      18.416  -7.650  -6.486  1.00 44.32           C  
ATOM   1268  CD1 ILE B 161      18.411  -9.923  -4.250  1.00 44.32           C  
ATOM   1271  N   PHE B 162      21.038  -5.341  -5.921  1.00 69.94           N  
ATOM   1272  CA  PHE B 162      20.944  -3.967  -6.325  1.00 69.94           C  
ATOM   1280  C   PHE B 162      21.955  -3.667  -7.375  1.00 69.94           C  
ATOM   1281  O   PHE B 162      21.722  -2.818  -8.232  1.00 69.94           O  
ATOM   1273  CB  PHE B 162      21.095  -2.939  -5.189  1.00 69.94           C  
ATOM   1274  CG  PHE B 162      19.733  -2.715  -4.627  1.00 69.94           C  
ATOM   1275  CD1 PHE B 162      18.874  -1.864  -5.288  1.00 69.94           C  
ATOM   1276  CD2 PHE B 162      19.310  -3.318  -3.465  1.00 69.94           C  
ATOM   1277  CE1 PHE B 162      17.608  -1.623  -4.812  1.00 69.94           C  
ATOM   1278  CE2 PHE B 162      18.042  -3.081  -2.983  1.00 69.94           C  
ATOM   1279  CZ  PHE B 162      17.192  -2.232  -3.654  1.00 69.94           C  
ATOM   1282  N   THR B 163      23.132  -4.310  -7.320  1.00104.00           N  
ATOM   1283  CA  THR B 163      24.111  -4.007  -8.317  1.00104.00           C  
ATOM   1287  C   THR B 163      23.573  -4.408  -9.657  1.00104.00           C  
ATOM   1288  O   THR B 163      23.759  -3.692 -10.638  1.00104.00           O  
ATOM   1284  CB  THR B 163      25.430  -4.690  -8.093  1.00104.00           C  
ATOM   1286  CG2 THR B 163      25.335  -6.176  -8.474  1.00104.00           C  
ATOM   1285  OG1 THR B 163      26.420  -4.063  -8.887  1.00104.00           O  
ATOM   1289  N   LEU B 164      22.877  -5.562  -9.728  1.00 44.83           N  
ATOM   1290  CA  LEU B 164      22.317  -6.065 -10.954  1.00 44.83           C  
ATOM   1295  C   LEU B 164      21.288  -5.098 -11.446  1.00 44.83           C  
ATOM   1296  O   LEU B 164      21.194  -4.829 -12.643  1.00 44.83           O  
ATOM   1291  CB  LEU B 164      21.614  -7.418 -10.765  1.00 44.83           C  
ATOM   1292  CG  LEU B 164      22.555  -8.529 -10.269  1.00 44.83           C  
ATOM   1293  CD1 LEU B 164      21.825  -9.881 -10.218  1.00 44.83           C  
ATOM   1294  CD2 LEU B 164      23.861  -8.568 -11.082  1.00 44.83           C  
ATOM   1297  N   VAL B 165      20.479  -4.546 -10.525  1.00 30.51           N  
ATOM   1298  CA  VAL B 165      19.480  -3.608 -10.937  1.00 30.51           C  
ATOM   1302  C   VAL B 165      20.203  -2.462 -11.572  1.00 30.51           C  
ATOM   1303  O   VAL B 165      19.791  -1.959 -12.614  1.00 30.51           O  
ATOM   1299  CB  VAL B 165      18.679  -3.061  -9.788  1.00 30.51           C  
ATOM   1300  CG1 VAL B 165      17.726  -1.982 -10.330  1.00 30.51           C  
ATOM   1301  CG2 VAL B 165      17.960  -4.227  -9.086  1.00 30.51           C  
ATOM   1304  N   PHE B 166      21.330  -2.038 -10.972  1.00 51.18           N  
ATOM   1305  CA  PHE B 166      22.060  -0.911 -11.479  1.00 51.18           C  
ATOM   1313  C   PHE B 166      22.516  -1.192 -12.872  1.00 51.18           C  
ATOM   1314  O   PHE B 166      22.380  -0.339 -13.747  1.00 51.18           O  
ATOM   1306  CB  PHE B 166      23.313  -0.562 -10.659  1.00 51.18           C  
ATOM   1307  CG  PHE B 166      24.041   0.507 -11.405  1.00 51.18           C  
ATOM   1308  CD1 PHE B 166      23.708   1.831 -11.234  1.00 51.18           C  
ATOM   1309  CD2 PHE B 166      25.052   0.189 -12.285  1.00 51.18           C  
ATOM   1310  CE1 PHE B 166      24.375   2.817 -11.926  1.00 51.18           C  
ATOM   1311  CE2 PHE B 166      25.722   1.171 -12.978  1.00 51.18           C  
ATOM   1312  CZ  PHE B 166      25.386   2.489 -12.798  1.00 51.18           C  
ATOM   1315  N   PHE B 167      23.074  -2.393 -13.120  1.00 52.18           N  
ATOM   1316  CA  PHE B 167      23.565  -2.705 -14.431  1.00 52.18           C  
ATOM   1324  C   PHE B 167      22.413  -2.720 -15.384  1.00 52.18           C  
ATOM   1325  O   PHE B 167      22.521  -2.212 -16.498  1.00 52.18           O  
ATOM   1317  CB  PHE B 167      24.259  -4.074 -14.545  1.00 52.18           C  
ATOM   1318  CG  PHE B 167      25.523  -4.040 -13.756  1.00 52.18           C  
ATOM   1319  CD1 PHE B 167      26.554  -3.205 -14.124  1.00 52.18           C  
ATOM   1320  CD2 PHE B 167      25.689  -4.872 -12.671  1.00 52.18           C  
ATOM   1321  CE1 PHE B 167      27.728  -3.180 -13.406  1.00 52.18           C  
ATOM   1322  CE2 PHE B 167      26.860  -4.853 -11.949  1.00 52.18           C  
ATOM   1323  CZ  PHE B 167      27.879  -4.005 -12.315  1.00 52.18           C  
ATOM   1326  N   THR B 168      21.274  -3.306 -14.965  1.00 35.43           N  
ATOM   1327  CA  THR B 168      20.115  -3.407 -15.810  1.00 35.43           C  
ATOM   1331  C   THR B 168      19.674  -2.028 -16.181  1.00 35.43           C  
ATOM   1332  O   THR B 168      19.343  -1.766 -17.336  1.00 35.43           O  
ATOM   1328  CB  THR B 168      18.953  -4.067 -15.124  1.00 35.43           C  
ATOM   1330  CG2 THR B 168      17.750  -4.091 -16.082  1.00 35.43           C  
ATOM   1329  OG1 THR B 168      19.300  -5.386 -14.730  1.00 35.43           O  
ATOM   1333  N   LEU B 169      19.657  -1.103 -15.202  1.00100.26           N  
ATOM   1334  CA  LEU B 169      19.274   0.245 -15.502  1.00100.26           C  
ATOM   1339  C   LEU B 169      20.251   0.809 -16.487  1.00100.26           C  
ATOM   1340  O   LEU B 169      19.881   1.625 -17.326  1.00100.26           O  
ATOM   1335  CB  LEU B 169      19.261   1.207 -14.295  1.00100.26           C  
ATOM   1336  CG  LEU B 169      17.981   1.177 -13.433  1.00100.26           C  
ATOM   1337  CD1 LEU B 169      17.707  -0.198 -12.810  1.00100.26           C  
ATOM   1338  CD2 LEU B 169      18.009   2.304 -12.387  1.00100.26           C  
ATOM   1341  N   ARG B 170      21.540   0.439 -16.369  1.00 88.05           N  
ATOM   1342  CA  ARG B 170      22.566   0.921 -17.254  1.00 88.05           C  
ATOM   1350  C   ARG B 170      22.382   0.388 -18.648  1.00 88.05           C  
ATOM   1351  O   ARG B 170      22.563   1.122 -19.618  1.00 88.05           O  
ATOM   1343  CB  ARG B 170      23.982   0.535 -16.790  1.00 88.05           C  
ATOM   1344  CG  ARG B 170      25.092   1.042 -17.716  1.00 88.05           C  
ATOM   1345  CD  ARG B 170      25.982  -0.067 -18.281  1.00 88.05           C  
ATOM   1346  NE  ARG B 170      26.798  -0.615 -17.160  1.00 88.05           N  
ATOM   1347  CZ  ARG B 170      27.419  -1.822 -17.305  1.00 88.05           C  
ATOM   1348  NH1 ARG B 170      27.269  -2.529 -18.463  1.00 88.05           N1+
ATOM   1349  NH2 ARG B 170      28.195  -2.319 -16.299  1.00 88.05           N  
ATOM   1352  N   ARG B 171      22.019  -0.905 -18.789  1.00 91.10           N  
ATOM   1353  CA  ARG B 171      21.883  -1.514 -20.083  1.00 91.10           C  
ATOM   1361  C   ARG B 171      20.769  -0.838 -20.815  1.00 91.10           C  
ATOM   1362  O   ARG B 171      20.823  -0.691 -22.035  1.00 91.10           O  
ATOM   1354  CB  ARG B 171      21.583  -3.025 -20.038  1.00 91.10           C  
ATOM   1355  CG  ARG B 171      21.535  -3.654 -21.435  1.00 91.10           C  
ATOM   1356  CD  ARG B 171      21.484  -5.183 -21.445  1.00 91.10           C  
ATOM   1357  NE  ARG B 171      20.144  -5.602 -20.952  1.00 91.10           N  
ATOM   1358  CZ  ARG B 171      20.050  -6.415 -19.861  1.00 91.10           C  
ATOM   1359  NH1 ARG B 171      21.181  -6.848 -19.232  1.00 91.10           N1+
ATOM   1360  NH2 ARG B 171      18.824  -6.791 -19.397  1.00 91.10           N  
ATOM   1363  N   ILE B 172      19.716  -0.426 -20.084  1.00 38.66           N  
ATOM   1364  CA  ILE B 172      18.597   0.245 -20.684  1.00 38.66           C  
ATOM   1369  C   ILE B 172      19.075   1.540 -21.266  1.00 38.66           C  
ATOM   1370  O   ILE B 172      18.691   1.925 -22.369  1.00 38.66           O  
ATOM   1365  CB  ILE B 172      17.506   0.573 -19.703  1.00 38.66           C  
ATOM   1366  CG1 ILE B 172      16.916  -0.720 -19.115  1.00 38.66           C  
ATOM   1367  CG2 ILE B 172      16.466   1.452 -20.419  1.00 38.66           C  
ATOM   1368  CD1 ILE B 172      16.003  -0.489 -17.913  1.00 38.66           C  
ATOM   1371  N   ARG B 173      19.945   2.254 -20.537  1.00127.61           N  
ATOM   1372  CA  ARG B 173      20.425   3.513 -21.017  1.00127.61           C  
ATOM   1380  C   ARG B 173      21.128   3.281 -22.318  1.00127.61           C  
ATOM   1381  O   ARG B 173      21.023   4.084 -23.239  1.00127.61           O  
ATOM   1373  CB  ARG B 173      21.447   4.140 -20.062  1.00127.61           C  
ATOM   1374  CG  ARG B 173      21.981   5.490 -20.531  1.00127.61           C  
ATOM   1375  CD  ARG B 173      23.235   5.910 -19.762  1.00127.61           C  
ATOM   1376  NE  ARG B 173      23.668   7.234 -20.287  1.00127.61           N  
ATOM   1377  CZ  ARG B 173      23.209   8.373 -19.692  1.00127.61           C  
ATOM   1378  NH1 ARG B 173      22.360   8.297 -18.626  1.00127.61           N1+
ATOM   1379  NH2 ARG B 173      23.613   9.593 -20.154  1.00127.61           N  
ATOM   1382  N   HIS B 174      21.937   2.213 -22.411  1.00 71.12           N  
ATOM   1383  CA  HIS B 174      22.641   1.960 -23.634  1.00 71.12           C  
ATOM   1390  C   HIS B 174      21.762   1.443 -24.740  1.00 71.12           C  
ATOM   1391  O   HIS B 174      21.770   1.985 -25.843  1.00 71.12           O  
ATOM   1386  CB  HIS B 174      23.802   0.972 -23.445  1.00 71.12           C  
ATOM   1385  CG  HIS B 174      24.888   1.560 -22.597  1.00 71.12           C  
ATOM   1388  CD2 HIS B 174      25.280   1.268 -21.325  1.00 71.12           C  
ATOM   1384  ND1 HIS B 174      25.721   2.570 -23.024  1.00 71.12           N  
ATOM   1389  CE1 HIS B 174      26.568   2.839 -21.999  1.00 71.12           C  
ATOM   1387  NE2 HIS B 174      26.340   2.074 -20.947  1.00 71.12           N  
ATOM   1392  N   GLN B 175      21.005   0.357 -24.488  1.00109.51           N  
ATOM   1393  CA  GLN B 175      20.229  -0.282 -25.516  1.00109.51           C  
ATOM   1399  C   GLN B 175      18.971   0.434 -25.917  1.00109.51           C  
ATOM   1400  O   GLN B 175      18.559   0.315 -27.069  1.00109.51           O  
ATOM   1394  CB  GLN B 175      19.829  -1.728 -25.177  1.00109.51           C  
ATOM   1395  CG  GLN B 175      21.027  -2.675 -25.131  1.00109.51           C  
ATOM   1396  CD  GLN B 175      20.505  -4.100 -25.186  1.00109.51           C  
ATOM   1398  NE2 GLN B 175      21.278  -4.990 -25.863  1.00109.51           N  
ATOM   1397  OE1 GLN B 175      19.442  -4.413 -24.651  1.00109.51           O  
ATOM   1401  N   VAL B 176      18.212   0.994 -24.951  1.00106.25           N  
ATOM   1402  CA  VAL B 176      16.992   1.694 -25.265  1.00106.25           C  
ATOM   1406  C   VAL B 176      17.076   3.179 -25.524  1.00106.25           C  
ATOM   1407  O   VAL B 176      16.784   3.653 -26.622  1.00106.25           O  
ATOM   1403  CB  VAL B 176      15.962   1.481 -24.197  1.00106.25           C  
ATOM   1404  CG1 VAL B 176      14.691   2.256 -24.574  1.00106.25           C  
ATOM   1405  CG2 VAL B 176      15.745  -0.034 -24.042  1.00106.25           C  
ATOM   1408  N   VAL B 177      17.499   3.959 -24.501  1.00128.30           N  
ATOM   1409  CA  VAL B 177      17.396   5.397 -24.580  1.00128.30           C  
ATOM   1413  C   VAL B 177      18.337   6.006 -25.566  1.00128.30           C  
ATOM   1414  O   VAL B 177      17.945   6.861 -26.358  1.00128.30           O  
ATOM   1410  CB  VAL B 177      17.590   6.120 -23.274  1.00128.30           C  
ATOM   1411  CG1 VAL B 177      16.461   5.712 -22.320  1.00128.30           C  
ATOM   1412  CG2 VAL B 177      19.000   5.851 -22.735  1.00128.30           C  
ATOM   1415  N   ALA B 178      19.609   5.578 -25.552  1.00 42.16           N  
ATOM   1416  CA  ALA B 178      20.590   6.207 -26.383  1.00 42.16           C  
ATOM   1418  C   ALA B 178      20.232   6.034 -27.827  1.00 42.16           C  
ATOM   1419  O   ALA B 178      20.307   6.992 -28.594  1.00 42.16           O  
ATOM   1417  CB  ALA B 178      22.008   5.641 -26.169  1.00 42.16           C  
ATOM   1420  N   PRO B 179      19.844   4.860 -28.245  1.00 83.89           N  
ATOM   1421  CA  PRO B 179      19.502   4.657 -29.624  1.00 83.89           C  
ATOM   1425  C   PRO B 179      18.250   5.372 -30.001  1.00 83.89           C  
ATOM   1426  O   PRO B 179      18.081   5.669 -31.180  1.00 83.89           O  
ATOM   1423  CB  PRO B 179      19.472   3.147 -29.851  1.00 83.89           C  
ATOM   1424  CG  PRO B 179      19.569   2.548 -28.442  1.00 83.89           C  
ATOM   1422  CD  PRO B 179      20.270   3.629 -27.613  1.00 83.89           C  
ATOM   1427  N   LEU B 180      17.356   5.653 -29.034  1.00 47.60           N  
ATOM   1428  CA  LEU B 180      16.154   6.376 -29.328  1.00 47.60           C  
ATOM   1433  C   LEU B 180      16.592   7.721 -29.811  1.00 47.60           C  
ATOM   1434  O   LEU B 180      16.081   8.252 -30.794  1.00 47.60           O  
ATOM   1429  CB  LEU B 180      15.293   6.652 -28.077  1.00 47.60           C  
ATOM   1430  CG  LEU B 180      14.740   5.406 -27.359  1.00 47.60           C  
ATOM   1431  CD1 LEU B 180      13.895   5.801 -26.132  1.00 47.60           C  
ATOM   1432  CD2 LEU B 180      13.979   4.495 -28.333  1.00 47.60           C  
ATOM   1435  N   ASN B 181      17.593   8.281 -29.108  1.00 60.72           N  
ATOM   1436  CA  ASN B 181      18.116   9.586 -29.378  1.00 60.72           C  
ATOM   1441  C   ASN B 181      18.731   9.572 -30.743  1.00 60.72           C  
ATOM   1442  O   ASN B 181      18.663  10.562 -31.467  1.00 60.72           O  
ATOM   1437  CB  ASN B 181      19.204   9.998 -28.371  1.00 60.72           C  
ATOM   1438  CG  ASN B 181      18.565   9.993 -26.989  1.00 60.72           C  
ATOM   1440  ND2 ASN B 181      17.371  10.631 -26.878  1.00 60.72           N  
ATOM   1439  OD1 ASN B 181      19.101   9.424 -26.039  1.00 60.72           O  
ATOM   1443  N   GLN B 182      19.378   8.453 -31.122  1.00 54.77           N  
ATOM   1444  CA  GLN B 182      19.998   8.360 -32.414  1.00 54.77           C  
ATOM   1450  C   GLN B 182      18.928   8.438 -33.458  1.00 54.77           C  
ATOM   1451  O   GLN B 182      19.021   9.224 -34.401  1.00 54.77           O  
ATOM   1445  CB  GLN B 182      20.672   6.993 -32.645  1.00 54.77           C  
ATOM   1446  CG  GLN B 182      21.794   6.656 -31.662  1.00 54.77           C  
ATOM   1447  CD  GLN B 182      23.082   7.275 -32.176  1.00 54.77           C  
ATOM   1449  NE2 GLN B 182      23.881   7.867 -31.250  1.00 54.77           N  
ATOM   1448  OE1 GLN B 182      23.374   7.232 -33.370  1.00 54.77           O  
ATOM   1452  N   LEU B 183      17.853   7.642 -33.289  1.00102.35           N  
ATOM   1453  CA  LEU B 183      16.819   7.618 -34.281  1.00102.35           C  
ATOM   1458  C   LEU B 183      16.153   8.948 -34.361  1.00102.35           C  
ATOM   1459  O   LEU B 183      15.786   9.392 -35.447  1.00102.35           O  
ATOM   1454  CB  LEU B 183      15.722   6.551 -34.096  1.00102.35           C  
ATOM   1455  CG  LEU B 183      16.171   5.128 -34.484  1.00102.35           C  
ATOM   1456  CD1 LEU B 183      17.062   4.474 -33.421  1.00102.35           C  
ATOM   1457  CD2 LEU B 183      14.974   4.260 -34.893  1.00102.35           C  
ATOM   1460  N   VAL B 184      15.961   9.622 -33.214  1.00 88.65           N  
ATOM   1461  CA  VAL B 184      15.298  10.893 -33.270  1.00 88.65           C  
ATOM   1465  C   VAL B 184      16.145  11.855 -34.047  1.00 88.65           C  
ATOM   1466  O   VAL B 184      15.627  12.653 -34.826  1.00 88.65           O  
ATOM   1462  CB  VAL B 184      14.993  11.497 -31.928  1.00 88.65           C  
ATOM   1463  CG1 VAL B 184      16.299  11.927 -31.240  1.00 88.65           C  
ATOM   1464  CG2 VAL B 184      13.998  12.649 -32.153  1.00 88.65           C  
ATOM   1467  N   THR B 185      17.477  11.816 -33.847  1.00 34.28           N  
ATOM   1468  CA  THR B 185      18.367  12.716 -34.529  1.00 34.28           C  
ATOM   1472  C   THR B 185      18.312  12.442 -36.000  1.00 34.28           C  
ATOM   1473  O   THR B 185      18.202  13.362 -36.807  1.00 34.28           O  
ATOM   1469  CB  THR B 185      19.796  12.528 -34.105  1.00 34.28           C  
ATOM   1471  CG2 THR B 185      20.673  13.534 -34.867  1.00 34.28           C  
ATOM   1470  OG1 THR B 185      19.927  12.735 -32.707  1.00 34.28           O  
ATOM   1474  N   ALA B 186      18.383  11.151 -36.382  1.00 36.11           N  
ATOM   1475  CA  ALA B 186      18.392  10.770 -37.764  1.00 36.11           C  
ATOM   1477  C   ALA B 186      17.097  11.170 -38.389  1.00 36.11           C  
ATOM   1478  O   ALA B 186      17.061  11.640 -39.521  1.00 36.11           O  
ATOM   1476  CB  ALA B 186      18.559   9.254 -37.969  1.00 36.11           C  
ATOM   1479  N   SER B 187      15.986  10.993 -37.657  1.00 78.75           N  
ATOM   1480  CA  SER B 187      14.690  11.287 -38.192  1.00 78.75           C  
ATOM   1483  C   SER B 187      14.569  12.760 -38.462  1.00 78.75           C  
ATOM   1484  O   SER B 187      13.931  13.162 -39.435  1.00 78.75           O  
ATOM   1481  CB  SER B 187      13.563  10.867 -37.236  1.00 78.75           C  
ATOM   1482  OG  SER B 187      12.302  11.108 -37.839  1.00 78.75           O  
ATOM   1485  N   GLN B 188      15.182  13.613 -37.617  1.00 82.60           N  
ATOM   1486  CA  GLN B 188      15.050  15.034 -37.792  1.00 82.60           C  
ATOM   1492  C   GLN B 188      15.674  15.432 -39.090  1.00 82.60           C  
ATOM   1493  O   GLN B 188      15.117  16.234 -39.835  1.00 82.60           O  
ATOM   1487  CB  GLN B 188      15.794  15.877 -36.736  1.00 82.60           C  
ATOM   1488  CG  GLN B 188      15.232  15.830 -35.316  1.00 82.60           C  
ATOM   1489  CD  GLN B 188      16.117  16.733 -34.458  1.00 82.60           C  
ATOM   1491  NE2 GLN B 188      15.520  17.340 -33.398  1.00 82.60           N  
ATOM   1490  OE1 GLN B 188      17.304  16.908 -34.732  1.00 82.60           O  
ATOM   1494  N   ARG B 189      16.861  14.873 -39.384  1.00 60.07           N  
ATOM   1495  CA  ARG B 189      17.639  15.230 -40.534  1.00 60.07           C  
ATOM   1503  C   ARG B 189      16.941  14.843 -41.802  1.00 60.07           C  
ATOM   1504  O   ARG B 189      16.998  15.577 -42.787  1.00 60.07           O  
ATOM   1496  CB  ARG B 189      19.030  14.568 -40.543  1.00 60.07           C  
ATOM   1497  CG  ARG B 189      19.935  15.062 -39.408  1.00 60.07           C  
ATOM   1498  CD  ARG B 189      21.358  14.496 -39.445  1.00 60.07           C  
ATOM   1499  NE  ARG B 189      22.113  15.095 -38.305  1.00 60.07           N  
ATOM   1500  CZ  ARG B 189      23.424  15.441 -38.460  1.00 60.07           C  
ATOM   1501  NH1 ARG B 189      24.035  15.279 -39.670  1.00 60.07           N1+
ATOM   1502  NH2 ARG B 189      24.129  15.950 -37.407  1.00 60.07           N  
ATOM   1505  N   ILE B 190      16.255  13.685 -41.810  1.00107.17           N  
ATOM   1506  CA  ILE B 190      15.613  13.179 -42.991  1.00107.17           C  
ATOM   1511  C   ILE B 190      14.591  14.161 -43.434  1.00107.17           C  
ATOM   1512  O   ILE B 190      14.376  14.343 -44.631  1.00107.17           O  
ATOM   1507  CB  ILE B 190      14.941  11.856 -42.788  1.00107.17           C  
ATOM   1508  CG1 ILE B 190      15.987  10.805 -42.385  1.00107.17           C  
ATOM   1509  CG2 ILE B 190      14.195  11.500 -44.084  1.00107.17           C  
ATOM   1510  CD1 ILE B 190      17.121  10.667 -43.401  1.00107.17           C  
ATOM   1513  N   GLU B 191      13.929  14.819 -42.470  1.00 76.61           N  
ATOM   1514  CA  GLU B 191      12.933  15.784 -42.827  1.00 76.61           C  
ATOM   1520  C   GLU B 191      13.627  16.797 -43.683  1.00 76.61           C  
ATOM   1521  O   GLU B 191      13.051  17.352 -44.616  1.00 76.61           O  
ATOM   1515  CB  GLU B 191      12.337  16.516 -41.613  1.00 76.61           C  
ATOM   1516  CG  GLU B 191      11.499  15.618 -40.700  1.00 76.61           C  
ATOM   1517  CD  GLU B 191      10.237  15.217 -41.452  1.00 76.61           C  
ATOM   1518  OE1 GLU B 191       9.983  15.810 -42.534  1.00 76.61           O  
ATOM   1519  OE2 GLU B 191       9.510  14.314 -40.955  1.00 76.61           O1-
ATOM   1522  N   HIS B 192      14.901  17.063 -43.355  1.00 72.27           N  
ATOM   1523  CA  HIS B 192      15.759  17.961 -44.066  1.00 72.27           C  
ATOM   1530  C   HIS B 192      16.130  17.366 -45.390  1.00 72.27           C  
ATOM   1531  O   HIS B 192      16.392  18.098 -46.338  1.00 72.27           O  
ATOM   1526  CB  HIS B 192      17.027  18.282 -43.266  1.00 72.27           C  
ATOM   1525  CG  HIS B 192      16.657  18.858 -41.933  1.00 72.27           C  
ATOM   1528  CD2 HIS B 192      16.163  20.087 -41.620  1.00 72.27           C  
ATOM   1524  ND1 HIS B 192      16.722  18.166 -40.745  1.00 72.27           N  
ATOM   1529  CE1 HIS B 192      16.265  19.002 -39.779  1.00 72.27           C  
ATOM   1527  NE2 HIS B 192      15.915  20.180 -40.262  1.00 72.27           N  
ATOM   1532  N   GLY B 193      16.181  16.026 -45.510  1.00 37.18           N  
ATOM   1533  CA  GLY B 193      16.539  15.450 -46.775  1.00 37.18           C  
ATOM   1534  C   GLY B 193      17.952  14.957 -46.701  1.00 37.18           C  
ATOM   1535  O   GLY B 193      18.501  14.500 -47.702  1.00 37.18           O  
ATOM   1536  N   GLN B 194      18.588  15.046 -45.516  1.00132.24           N  
ATOM   1537  CA  GLN B 194      19.941  14.577 -45.378  1.00132.24           C  
ATOM   1543  C   GLN B 194      19.934  13.088 -45.192  1.00132.24           C  
ATOM   1544  O   GLN B 194      18.986  12.534 -44.640  1.00132.24           O  
ATOM   1538  CB  GLN B 194      20.702  15.207 -44.196  1.00132.24           C  
ATOM   1539  CG  GLN B 194      21.207  16.631 -44.454  1.00132.24           C  
ATOM   1540  CD  GLN B 194      20.031  17.594 -44.535  1.00132.24           C  
ATOM   1542  NE2 GLN B 194      19.890  18.473 -43.506  1.00132.24           N  
ATOM   1541  OE1 GLN B 194      19.264  17.576 -45.496  1.00132.24           O  
ATOM   1545  N   PHE B 195      20.980  12.391 -45.699  1.00109.59           N  
ATOM   1546  CA  PHE B 195      21.040  10.962 -45.530  1.00109.59           C  
ATOM   1554  C   PHE B 195      22.401  10.561 -45.014  1.00109.59           C  
ATOM   1555  O   PHE B 195      22.969   9.592 -45.514  1.00109.59           O  
ATOM   1547  CB  PHE B 195      20.867  10.208 -46.861  1.00109.59           C  
ATOM   1548  CG  PHE B 195      19.518  10.538 -47.398  1.00109.59           C  
ATOM   1549  CD1 PHE B 195      18.405   9.838 -46.997  1.00109.59           C  
ATOM   1550  CD2 PHE B 195      19.366  11.557 -48.308  1.00109.59           C  
ATOM   1551  CE1 PHE B 195      17.159  10.141 -47.487  1.00109.59           C  
ATOM   1552  CE2 PHE B 195      18.124  11.871 -48.804  1.00109.59           C  
ATOM   1553  CZ  PHE B 195      17.019  11.163 -48.395  1.00109.59           C  
ATOM   1556  N   ASP B 196      22.945  11.243 -43.979  1.00200.90           N  
ATOM   1557  CA  ASP B 196      24.271  10.943 -43.504  1.00200.90           C  
ATOM   1562  C   ASP B 196      24.270  10.311 -42.157  1.00200.90           C  
ATOM   1563  O   ASP B 196      23.495   9.408 -41.834  1.00200.90           O  
ATOM   1558  CB  ASP B 196      25.166  12.196 -43.451  1.00200.90           C  
ATOM   1559  CG  ASP B 196      24.522  13.238 -42.542  1.00200.90           C  
ATOM   1560  OD1 ASP B 196      23.312  13.532 -42.733  1.00200.90           O  
ATOM   1561  OD2 ASP B 196      25.238  13.771 -41.654  1.00200.90           O1-
ATOM   1564  N   SER B 197      25.270  10.776 -41.378  1.00133.40           N  
ATOM   1565  CA  SER B 197      25.571  10.350 -40.052  1.00133.40           C  
ATOM   1568  C   SER B 197      26.019   8.945 -40.183  1.00133.40           C  
ATOM   1569  O   SER B 197      25.929   8.343 -41.251  1.00133.40           O  
ATOM   1566  CB  SER B 197      24.405  10.426 -39.047  1.00133.40           C  
ATOM   1567  OG  SER B 197      23.480   9.371 -39.260  1.00133.40           O  
ATOM   1570  N   PRO B 198      26.541   8.391 -39.149  1.00156.66           N  
ATOM   1571  CA  PRO B 198      26.877   7.021 -39.306  1.00156.66           C  
ATOM   1575  C   PRO B 198      25.547   6.362 -39.378  1.00156.66           C  
ATOM   1576  O   PRO B 198      24.618   6.877 -38.759  1.00156.66           O  
ATOM   1573  CB  PRO B 198      27.753   6.680 -38.102  1.00156.66           C  
ATOM   1574  CG  PRO B 198      28.445   8.023 -37.783  1.00156.66           C  
ATOM   1572  CD  PRO B 198      27.450   9.093 -38.262  1.00156.66           C  
ATOM   1577  N   PRO B 199      25.422   5.294 -40.114  1.00 85.12           N  
ATOM   1578  CA  PRO B 199      24.176   4.599 -40.218  1.00 85.12           C  
ATOM   1582  C   PRO B 199      23.790   4.278 -38.811  1.00 85.12           C  
ATOM   1583  O   PRO B 199      24.662   4.206 -37.945  1.00 85.12           O  
ATOM   1580  CB  PRO B 199      24.488   3.319 -40.985  1.00 85.12           C  
ATOM   1581  CG  PRO B 199      25.943   3.026 -40.579  1.00 85.12           C  
ATOM   1579  CD  PRO B 199      26.554   4.421 -40.373  1.00 85.12           C  
ATOM   1584  N   LEU B 200      22.489   4.104 -38.559  1.00 60.53           N  
ATOM   1585  CA  LEU B 200      22.049   3.869 -37.223  1.00 60.53           C  
ATOM   1590  C   LEU B 200      22.655   2.583 -36.763  1.00 60.53           C  
ATOM   1591  O   LEU B 200      22.971   1.706 -37.565  1.00 60.53           O  
ATOM   1586  CB  LEU B 200      20.518   3.712 -37.112  1.00 60.53           C  
ATOM   1587  CG  LEU B 200      19.710   4.950 -37.552  1.00 60.53           C  
ATOM   1588  CD1 LEU B 200      18.197   4.708 -37.411  1.00 60.53           C  
ATOM   1589  CD2 LEU B 200      20.184   6.222 -36.831  1.00 60.53           C  
ATOM   1592  N   ASP B 201      22.878   2.466 -35.438  1.00 60.85           N  
ATOM   1593  CA  ASP B 201      23.451   1.281 -34.869  1.00 60.85           C  
ATOM   1598  C   ASP B 201      22.445   0.170 -34.960  1.00 60.85           C  
ATOM   1599  O   ASP B 201      21.375   0.219 -34.357  1.00 60.85           O  
ATOM   1594  CB  ASP B 201      23.831   1.457 -33.390  1.00 60.85           C  
ATOM   1595  CG  ASP B 201      24.700   0.282 -32.961  1.00 60.85           C  
ATOM   1596  OD1 ASP B 201      24.917  -0.641 -33.791  1.00 60.85           O  
ATOM   1597  OD2 ASP B 201      25.165   0.297 -31.789  1.00 60.85           O1-
ATOM   1600  N   THR B 202      22.775  -0.837 -35.790  1.00 75.34           N  
ATOM   1601  CA  THR B 202      22.031  -2.041 -36.045  1.00 75.34           C  
ATOM   1605  C   THR B 202      22.265  -3.094 -34.994  1.00 75.34           C  
ATOM   1606  O   THR B 202      21.470  -4.020 -34.854  1.00 75.34           O  
ATOM   1602  CB  THR B 202      22.372  -2.654 -37.370  1.00 75.34           C  
ATOM   1604  CG2 THR B 202      22.069  -1.627 -38.474  1.00 75.34           C  
ATOM   1603  OG1 THR B 202      23.740  -3.032 -37.399  1.00 75.34           O  
ATOM   1607  N   ASN B 203      23.378  -3.000 -34.247  1.00 64.91           N  
ATOM   1608  CA  ASN B 203      23.845  -4.055 -33.384  1.00 64.91           C  
ATOM   1613  C   ASN B 203      22.853  -4.472 -32.338  1.00 64.91           C  
ATOM   1614  O   ASN B 203      22.832  -5.644 -31.964  1.00 64.91           O  
ATOM   1609  CB  ASN B 203      25.167  -3.711 -32.667  1.00 64.91           C  
ATOM   1610  CG  ASN B 203      26.296  -3.753 -33.693  1.00 64.91           C  
ATOM   1612  ND2 ASN B 203      27.439  -3.094 -33.363  1.00 64.91           N  
ATOM   1611  OD1 ASN B 203      26.170  -4.362 -34.755  1.00 64.91           O  
ATOM   1615  N   LEU B 204      22.010  -3.557 -31.831  1.00 69.93           N  
ATOM   1616  CA  LEU B 204      21.147  -3.890 -30.726  1.00 69.93           C  
ATOM   1621  C   LEU B 204      20.223  -5.033 -31.049  1.00 69.93           C  
ATOM   1622  O   LEU B 204      19.614  -5.127 -32.112  1.00 69.93           O  
ATOM   1617  CB  LEU B 204      20.311  -2.692 -30.255  1.00 69.93           C  
ATOM   1618  CG  LEU B 204      21.213  -1.533 -29.800  1.00 69.93           C  
ATOM   1619  CD1 LEU B 204      20.395  -0.386 -29.191  1.00 69.93           C  
ATOM   1620  CD2 LEU B 204      22.332  -2.040 -28.876  1.00 69.93           C  
ATOM   1623  N   PRO B 205      20.158  -5.919 -30.082  1.00 96.14           N  
ATOM   1624  CA  PRO B 205      19.347  -7.116 -30.117  1.00 96.14           C  
ATOM   1628  C   PRO B 205      17.880  -6.857 -29.947  1.00 96.14           C  
ATOM   1629  O   PRO B 205      17.108  -7.817 -29.981  1.00 96.14           O  
ATOM   1626  CB  PRO B 205      19.915  -8.046 -29.041  1.00 96.14           C  
ATOM   1627  CG  PRO B 205      20.798  -7.140 -28.167  1.00 96.14           C  
ATOM   1625  CD  PRO B 205      21.250  -6.036 -29.133  1.00 96.14           C  
ATOM   1630  N   ASN B 206      17.481  -5.598 -29.702  1.00 81.56           N  
ATOM   1631  CA  ASN B 206      16.100  -5.272 -29.473  1.00 81.56           C  
ATOM   1636  C   ASN B 206      15.439  -4.740 -30.713  1.00 81.56           C  
ATOM   1637  O   ASN B 206      15.988  -4.785 -31.813  1.00 81.56           O  
ATOM   1632  CB  ASN B 206      15.903  -4.279 -28.310  1.00 81.56           C  
ATOM   1633  CG  ASN B 206      16.652  -2.983 -28.600  1.00 81.56           C  
ATOM   1635  ND2 ASN B 206      17.012  -2.240 -27.519  1.00 81.56           N  
ATOM   1634  OD1 ASN B 206      16.926  -2.644 -29.749  1.00 81.56           O  
ATOM   1638  N   GLU B 207      14.200  -4.231 -30.532  1.00 87.22           N  
ATOM   1639  CA  GLU B 207      13.340  -3.720 -31.566  1.00 87.22           C  
ATOM   1645  C   GLU B 207      13.991  -2.543 -32.221  1.00 87.22           C  
ATOM   1646  O   GLU B 207      13.812  -2.304 -33.413  1.00 87.22           O  
ATOM   1640  CB  GLU B 207      11.990  -3.221 -31.013  1.00 87.22           C  
ATOM   1641  CG  GLU B 207      11.158  -4.306 -30.325  1.00 87.22           C  
ATOM   1642  CD  GLU B 207      11.665  -4.458 -28.896  1.00 87.22           C  
ATOM   1643  OE1 GLU B 207      12.569  -3.674 -28.500  1.00 87.22           O  
ATOM   1644  OE2 GLU B 207      11.150  -5.356 -28.176  1.00 87.22           O1-
ATOM   1647  N   LEU B 208      14.752  -1.758 -31.442  1.00103.25           N  
ATOM   1648  CA  LEU B 208      15.380  -0.583 -31.972  1.00103.25           C  
ATOM   1653  C   LEU B 208      16.351  -0.979 -33.034  1.00103.25           C  
ATOM   1654  O   LEU B 208      16.587  -0.224 -33.974  1.00103.25           O  
ATOM   1649  CB  LEU B 208      16.129   0.251 -30.919  1.00103.25           C  
ATOM   1650  CG  LEU B 208      15.199   0.974 -29.923  1.00103.25           C  
ATOM   1651  CD1 LEU B 208      14.454  -0.008 -29.002  1.00103.25           C  
ATOM   1652  CD2 LEU B 208      15.954   2.070 -29.153  1.00103.25           C  
ATOM   1655  N   GLY B 209      16.990  -2.152 -32.883  1.00 27.37           N  
ATOM   1656  CA  GLY B 209      17.931  -2.599 -33.870  1.00 27.37           C  
ATOM   1657  C   GLY B 209      17.236  -2.863 -35.172  1.00 27.37           C  
ATOM   1658  O   GLY B 209      17.729  -2.477 -36.232  1.00 27.37           O  
ATOM   1659  N   LEU B 210      16.067  -3.532 -35.130  1.00 91.00           N  
ATOM   1660  CA  LEU B 210      15.398  -3.898 -36.345  1.00 91.00           C  
ATOM   1665  C   LEU B 210      14.975  -2.645 -37.052  1.00 91.00           C  
ATOM   1666  O   LEU B 210      15.119  -2.535 -38.268  1.00 91.00           O  
ATOM   1661  CB  LEU B 210      14.176  -4.812 -36.102  1.00 91.00           C  
ATOM   1662  CG  LEU B 210      13.586  -5.473 -37.369  1.00 91.00           C  
ATOM   1663  CD1 LEU B 210      12.470  -6.456 -37.003  1.00 91.00           C  
ATOM   1664  CD2 LEU B 210      13.115  -4.456 -38.420  1.00 91.00           C  
ATOM   1667  N   LEU B 211      14.457  -1.658 -36.297  1.00 41.83           N  
ATOM   1668  CA  LEU B 211      13.977  -0.430 -36.863  1.00 41.83           C  
ATOM   1673  C   LEU B 211      15.113   0.326 -37.476  1.00 41.83           C  
ATOM   1674  O   LEU B 211      14.953   0.963 -38.516  1.00 41.83           O  
ATOM   1669  CB  LEU B 211      13.296   0.483 -35.833  1.00 41.83           C  
ATOM   1670  CG  LEU B 211      12.010  -0.134 -35.256  1.00 41.83           C  
ATOM   1671  CD1 LEU B 211      11.324   0.822 -34.271  1.00 41.83           C  
ATOM   1672  CD2 LEU B 211      11.069  -0.617 -36.373  1.00 41.83           C  
ATOM   1675  N   ALA B 212      16.300   0.276 -36.850  1.00 35.32           N  
ATOM   1676  CA  ALA B 212      17.413   1.028 -37.354  1.00 35.32           C  
ATOM   1678  C   ALA B 212      17.720   0.565 -38.742  1.00 35.32           C  
ATOM   1679  O   ALA B 212      18.000   1.377 -39.621  1.00 35.32           O  
ATOM   1677  CB  ALA B 212      18.688   0.844 -36.512  1.00 35.32           C  
ATOM   1680  N   LYS B 213      17.669  -0.759 -38.973  1.00118.45           N  
ATOM   1681  CA  LYS B 213      17.995  -1.338 -40.247  1.00118.45           C  
ATOM   1687  C   LYS B 213      17.057  -0.867 -41.314  1.00118.45           C  
ATOM   1688  O   LYS B 213      17.497  -0.444 -42.381  1.00118.45           O  
ATOM   1682  CB  LYS B 213      17.929  -2.877 -40.224  1.00118.45           C  
ATOM   1683  CG  LYS B 213      18.001  -3.516 -41.613  1.00118.45           C  
ATOM   1684  CD  LYS B 213      19.324  -3.288 -42.342  1.00118.45           C  
ATOM   1685  CE  LYS B 213      19.349  -3.837 -43.770  1.00118.45           C  
ATOM   1686  NZ  LYS B 213      20.684  -3.607 -44.370  1.00118.45           N1+
ATOM   1689  N   THR B 214      15.736  -0.917 -41.056  1.00 27.38           N  
ATOM   1690  CA  THR B 214      14.794  -0.514 -42.059  1.00 27.38           C  
ATOM   1694  C   THR B 214      14.983   0.943 -42.318  1.00 27.38           C  
ATOM   1695  O   THR B 214      14.918   1.392 -43.461  1.00 27.38           O  
ATOM   1691  CB  THR B 214      13.365  -0.733 -41.655  1.00 27.38           C  
ATOM   1693  CG2 THR B 214      13.168  -2.232 -41.365  1.00 27.38           C  
ATOM   1692  OG1 THR B 214      13.048   0.037 -40.505  1.00 27.38           O  
ATOM   1696  N   PHE B 215      15.234   1.714 -41.246  1.00110.32           N  
ATOM   1697  CA  PHE B 215      15.394   3.135 -41.330  1.00110.32           C  
ATOM   1705  C   PHE B 215      16.583   3.396 -42.207  1.00110.32           C  
ATOM   1706  O   PHE B 215      16.534   4.245 -43.095  1.00110.32           O  
ATOM   1698  CB  PHE B 215      15.657   3.743 -39.935  1.00110.32           C  
ATOM   1699  CG  PHE B 215      15.449   5.222 -39.955  1.00110.32           C  
ATOM   1700  CD1 PHE B 215      16.453   6.086 -40.328  1.00110.32           C  
ATOM   1701  CD2 PHE B 215      14.230   5.748 -39.580  1.00110.32           C  
ATOM   1702  CE1 PHE B 215      16.242   7.445 -40.332  1.00110.32           C  
ATOM   1703  CE2 PHE B 215      14.013   7.106 -39.582  1.00110.32           C  
ATOM   1704  CZ  PHE B 215      15.021   7.957 -39.961  1.00110.32           C  
ATOM   1707  N   ASN B 216      17.677   2.641 -41.993  1.00 45.25           N  
ATOM   1708  CA  ASN B 216      18.886   2.832 -42.740  1.00 45.25           C  
ATOM   1713  C   ASN B 216      18.652   2.568 -44.202  1.00 45.25           C  
ATOM   1714  O   ASN B 216      19.124   3.323 -45.049  1.00 45.25           O  
ATOM   1709  CB  ASN B 216      20.029   1.917 -42.262  1.00 45.25           C  
ATOM   1710  CG  ASN B 216      20.489   2.407 -40.894  1.00 45.25           C  
ATOM   1712  ND2 ASN B 216      21.222   1.537 -40.149  1.00 45.25           N  
ATOM   1711  OD1 ASN B 216      20.212   3.539 -40.501  1.00 45.25           O  
ATOM   1715  N   GLN B 217      17.914   1.493 -44.541  1.00 60.58           N  
ATOM   1716  CA  GLN B 217      17.687   1.111 -45.914  1.00 60.58           C  
ATOM   1722  C   GLN B 217      16.889   2.139 -46.655  1.00 60.58           C  
ATOM   1723  O   GLN B 217      17.282   2.587 -47.731  1.00 60.58           O  
ATOM   1717  CB  GLN B 217      16.868  -0.184 -46.023  1.00 60.58           C  
ATOM   1718  CG  GLN B 217      16.507  -0.545 -47.463  1.00 60.58           C  
ATOM   1719  CD  GLN B 217      15.484  -1.668 -47.416  1.00 60.58           C  
ATOM   1721  NE2 GLN B 217      14.741  -1.768 -46.280  1.00 60.58           N  
ATOM   1720  OE1 GLN B 217      15.338  -2.432 -48.367  1.00 60.58           O  
ATOM   1724  N   MET B 218      15.768   2.581 -46.061  1.00109.71           N  
ATOM   1725  CA  MET B 218      14.859   3.464 -46.732  1.00109.71           C  
ATOM   1730  C   MET B 218      15.591   4.725 -47.052  1.00109.71           C  
ATOM   1731  O   MET B 218      15.418   5.316 -48.116  1.00109.71           O  
ATOM   1726  CB  MET B 218      13.664   3.830 -45.832  1.00109.71           C  
ATOM   1727  CG  MET B 218      12.644   4.775 -46.466  1.00109.71           C  
ATOM   1728  SD  MET B 218      11.118   4.967 -45.495  1.00109.71           S  
ATOM   1729  CE  MET B 218      11.936   5.599 -44.001  1.00109.71           C  
ATOM   1732  N   SER B 219      16.428   5.174 -46.111  1.00 54.52           N  
ATOM   1733  CA  SER B 219      17.168   6.393 -46.237  1.00 54.52           C  
ATOM   1736  C   SER B 219      18.198   6.307 -47.328  1.00 54.52           C  
ATOM   1737  O   SER B 219      18.325   7.226 -48.135  1.00 54.52           O  
ATOM   1734  CB  SER B 219      17.880   6.717 -44.910  1.00 54.52           C  
ATOM   1735  OG  SER B 219      18.620   7.924 -44.998  1.00 54.52           O  
ATOM   1738  N   SER B 220      18.961   5.197 -47.385  1.00 36.92           N  
ATOM   1739  CA  SER B 220      20.043   5.057 -48.324  1.00 36.92           C  
ATOM   1742  C   SER B 220      19.524   5.028 -49.732  1.00 36.92           C  
ATOM   1743  O   SER B 220      20.093   5.655 -50.624  1.00 36.92           O  
ATOM   1740  CB  SER B 220      20.864   3.776 -48.082  1.00 36.92           C  
ATOM   1741  OG  SER B 220      21.919   3.664 -49.027  1.00 36.92           O  
ATOM   1744  N   GLU B 221      18.419   4.301 -49.962  1.00 38.86           N  
ATOM   1745  CA  GLU B 221      17.848   4.147 -51.270  1.00 38.86           C  
ATOM   1751  C   GLU B 221      17.371   5.474 -51.765  1.00 38.86           C  
ATOM   1752  O   GLU B 221      17.515   5.800 -52.943  1.00 38.86           O  
ATOM   1746  CB  GLU B 221      16.631   3.208 -51.259  1.00 38.86           C  
ATOM   1747  CG  GLU B 221      15.523   3.693 -50.321  1.00 38.86           C  
ATOM   1748  CD  GLU B 221      14.359   2.718 -50.362  1.00 38.86           C  
ATOM   1749  OE1 GLU B 221      14.182   2.045 -51.415  1.00 38.86           O  
ATOM   1750  OE2 GLU B 221      13.627   2.635 -49.343  1.00 38.86           O1-
ATOM   1753  N   LEU B 222      16.798   6.287 -50.863  1.00 44.19           N  
ATOM   1754  CA  LEU B 222      16.216   7.531 -51.259  1.00 44.19           C  
ATOM   1759  C   LEU B 222      17.253   8.408 -51.873  1.00 44.19           C  
ATOM   1760  O   LEU B 222      17.011   9.013 -52.916  1.00 44.19           O  
ATOM   1755  CB  LEU B 222      15.638   8.330 -50.079  1.00 44.19           C  
ATOM   1756  CG  LEU B 222      14.467   7.637 -49.362  1.00 44.19           C  
ATOM   1757  CD1 LEU B 222      13.918   8.524 -48.233  1.00 44.19           C  
ATOM   1758  CD2 LEU B 222      13.387   7.186 -50.359  1.00 44.19           C  
ATOM   1761  N   HIS B 223      18.445   8.508 -51.258  1.00 56.65           N  
ATOM   1762  CA  HIS B 223      19.367   9.443 -51.824  1.00 56.65           C  
ATOM   1769  C   HIS B 223      19.769   9.021 -53.197  1.00 56.65           C  
ATOM   1770  O   HIS B 223      19.780   9.837 -54.117  1.00 56.65           O  
ATOM   1765  CB  HIS B 223      20.659   9.670 -51.029  1.00 56.65           C  
ATOM   1764  CG  HIS B 223      21.463  10.753 -51.689  1.00 56.65           C  
ATOM   1767  CD2 HIS B 223      22.681  10.712 -52.296  1.00 56.65           C  
ATOM   1763  ND1 HIS B 223      21.021  12.051 -51.818  1.00 56.65           N  
ATOM   1768  CE1 HIS B 223      21.984  12.728 -52.494  1.00 56.65           C  
ATOM   1766  NE2 HIS B 223      23.011  11.957 -52.806  1.00 56.65           N  
ATOM   1771  N   LYS B 224      20.096   7.731 -53.381  1.00 84.44           N  
ATOM   1772  CA  LYS B 224      20.566   7.310 -54.665  1.00 84.44           C  
ATOM   1778  C   LYS B 224      19.477   7.506 -55.672  1.00 84.44           C  
ATOM   1779  O   LYS B 224      19.717   7.998 -56.774  1.00 84.44           O  
ATOM   1773  CB  LYS B 224      20.991   5.832 -54.699  1.00 84.44           C  
ATOM   1774  CG  LYS B 224      21.834   5.486 -55.929  1.00 84.44           C  
ATOM   1775  CD  LYS B 224      22.565   4.146 -55.831  1.00 84.44           C  
ATOM   1776  CE  LYS B 224      23.631   3.965 -56.914  1.00 84.44           C  
ATOM   1777  NZ  LYS B 224      22.992   3.961 -58.247  1.00 84.44           N1+
ATOM   1780  N   LEU B 225      18.240   7.137 -55.303  1.00 46.45           N  
ATOM   1781  CA  LEU B 225      17.138   7.234 -56.212  1.00 46.45           C  
ATOM   1786  C   LEU B 225      16.913   8.664 -56.572  1.00 46.45           C  
ATOM   1787  O   LEU B 225      16.788   8.989 -57.753  1.00 46.45           O  
ATOM   1782  CB  LEU B 225      15.813   6.736 -55.601  1.00 46.45           C  
ATOM   1783  CG  LEU B 225      15.770   5.235 -55.261  1.00 46.45           C  
ATOM   1784  CD1 LEU B 225      14.398   4.842 -54.682  1.00 46.45           C  
ATOM   1785  CD2 LEU B 225      16.171   4.374 -56.469  1.00 46.45           C  
ATOM   1788  N   TYR B 226      16.871   9.570 -55.573  1.00127.05           N  
ATOM   1789  CA  TYR B 226      16.523  10.907 -55.951  1.00127.05           C  
ATOM   1798  C   TYR B 226      17.304  11.897 -55.153  1.00127.05           C  
ATOM   1799  O   TYR B 226      17.891  11.569 -54.122  1.00127.05           O  
ATOM   1790  CB  TYR B 226      15.028  11.195 -55.747  1.00127.05           C  
ATOM   1791  CG  TYR B 226      14.327  10.114 -56.496  1.00127.05           C  
ATOM   1792  CD1 TYR B 226      14.201  10.155 -57.867  1.00127.05           C  
ATOM   1793  CD2 TYR B 226      13.803   9.039 -55.814  1.00127.05           C  
ATOM   1794  CE1 TYR B 226      13.556   9.143 -58.540  1.00127.05           C  
ATOM   1795  CE2 TYR B 226      13.159   8.025 -56.482  1.00127.05           C  
ATOM   1796  CZ  TYR B 226      13.033   8.076 -57.848  1.00127.05           C  
ATOM   1797  OH  TYR B 226      12.373   7.037 -58.536  1.00127.05           O  
ATOM   1800  N   ARG B 227      17.352  13.147 -55.660  1.00268.55           N  
ATOM   1801  CA  ARG B 227      18.025  14.211 -54.974  1.00268.55           C  
ATOM   1809  C   ARG B 227      17.032  15.313 -54.777  1.00268.55           C  
ATOM   1810  O   ARG B 227      16.505  15.860 -55.745  1.00268.55           O  
ATOM   1802  CB  ARG B 227      19.159  14.842 -55.797  1.00268.55           C  
ATOM   1803  CG  ARG B 227      19.882  15.974 -55.064  1.00268.55           C  
ATOM   1804  CD  ARG B 227      20.621  16.942 -55.988  1.00268.55           C  
ATOM   1805  NE  ARG B 227      19.589  17.817 -56.617  1.00268.55           N  
ATOM   1806  CZ  ARG B 227      19.690  19.176 -56.524  1.00268.55           C  
ATOM   1807  NH1 ARG B 227      20.743  19.732 -55.857  1.00268.55           N1+
ATOM   1808  NH2 ARG B 227      18.744  19.977 -57.097  1.00268.55           N  
ATOM   1811  N   SER B 228      16.732  15.662 -53.510  1.00130.04           N  
ATOM   1812  CA  SER B 228      15.858  16.772 -53.268  1.00130.04           C  
ATOM   1815  C   SER B 228      15.715  16.904 -51.787  1.00130.04           C  
ATOM   1816  O   SER B 228      15.354  15.943 -51.111  1.00130.04           O  
ATOM   1813  CB  SER B 228      14.455  16.577 -53.865  1.00130.04           C  
ATOM   1814  OG  SER B 228      13.820  15.463 -53.256  1.00130.04           O  
ATOM   1817  N   LEU B 229      16.015  18.097 -51.232  1.00 58.29           N  
ATOM   1818  CA  LEU B 229      15.875  18.232 -49.812  1.00 58.29           C  
ATOM   1823  C   LEU B 229      14.428  18.173 -49.449  1.00 58.29           C  
ATOM   1824  O   LEU B 229      13.994  17.332 -48.662  1.00 58.29           O  
ATOM   1819  CB  LEU B 229      16.340  19.598 -49.276  1.00 58.29           C  
ATOM   1820  CG  LEU B 229      17.838  19.890 -49.458  1.00 58.29           C  
ATOM   1821  CD1 LEU B 229      18.202  21.271 -48.891  1.00 58.29           C  
ATOM   1822  CD2 LEU B 229      18.699  18.764 -48.869  1.00 58.29           C  
ATOM   1825  N   GLU B 230      13.651  19.093 -50.052  1.00 80.48           N  
ATOM   1826  CA  GLU B 230      12.271  19.288 -49.726  1.00 80.48           C  
ATOM   1832  C   GLU B 230      11.425  18.172 -50.228  1.00 80.48           C  
ATOM   1833  O   GLU B 230      10.552  17.676 -49.517  1.00 80.48           O  
ATOM   1827  CB  GLU B 230      11.726  20.595 -50.318  1.00 80.48           C  
ATOM   1828  CG  GLU B 230      12.443  21.830 -49.768  1.00 80.48           C  
ATOM   1829  CD  GLU B 230      11.834  23.069 -50.409  1.00 80.48           C  
ATOM   1830  OE1 GLU B 230      10.875  22.912 -51.212  1.00 80.48           O  
ATOM   1831  OE2 GLU B 230      12.314  24.192 -50.100  1.00 80.48           O1-
ATOM   1834  N   HIS B 231      11.678  17.736 -51.471  1.00202.04           N  
ATOM   1835  CA  HIS B 231      10.812  16.767 -52.063  1.00202.04           C  
ATOM   1842  C   HIS B 231      10.859  15.542 -51.224  1.00202.04           C  
ATOM   1843  O   HIS B 231      11.923  14.975 -50.980  1.00202.04           O  
ATOM   1838  CB  HIS B 231      11.228  16.431 -53.500  1.00202.04           C  
ATOM   1837  CG  HIS B 231      11.284  17.672 -54.341  1.00202.04           C  
ATOM   1840  CD2 HIS B 231      10.548  18.816 -54.259  1.00202.04           C  
ATOM   1836  ND1 HIS B 231      12.156  17.864 -55.389  1.00202.04           N  
ATOM   1841  CE1 HIS B 231      11.910  19.103 -55.884  1.00202.04           C  
ATOM   1839  NE2 HIS B 231      10.942  19.720 -55.230  1.00202.04           N  
ATOM   1844  N   HIS B 232       9.680  15.106 -50.747  1.00261.27           N  
ATOM   1845  CA  HIS B 232       9.641  13.943 -49.920  1.00261.27           C  
ATOM   1852  C   HIS B 232       9.494  12.795 -50.862  1.00261.27           C  
ATOM   1853  O   HIS B 232       8.915  12.938 -51.937  1.00261.27           O  
ATOM   1848  CB  HIS B 232       8.473  13.943 -48.917  1.00261.27           C  
ATOM   1847  CG  HIS B 232       8.731  13.088 -47.707  1.00261.27           C  
ATOM   1850  CD2 HIS B 232       8.348  11.816 -47.410  1.00261.27           C  
ATOM   1846  ND1 HIS B 232       9.454  13.525 -46.618  1.00261.27           N  
ATOM   1851  CE1 HIS B 232       9.471  12.506 -45.724  1.00261.27           C  
ATOM   1849  NE2 HIS B 232       8.813  11.448 -46.159  1.00261.27           N  
ATOM   1854  N   HIS B 233      10.041  11.625 -50.487  1.00236.23           N  
ATOM   1855  CA  HIS B 233      10.021  10.495 -51.369  1.00236.23           C  
ATOM   1862  C   HIS B 233       8.696   9.810 -51.352  1.00236.23           C  
ATOM   1863  O   HIS B 233       7.942   9.873 -50.382  1.00236.23           O  
ATOM   1858  CB  HIS B 233      11.116   9.461 -51.073  1.00236.23           C  
ATOM   1857  CG  HIS B 233      12.460   9.963 -51.499  1.00236.23           C  
ATOM   1860  CD2 HIS B 233      13.220   9.610 -52.570  1.00236.23           C  
ATOM   1856  ND1 HIS B 233      13.169  10.941 -50.838  1.00236.23           N  
ATOM   1861  CE1 HIS B 233      14.315  11.131 -51.539  1.00236.23           C  
ATOM   1859  NE2 HIS B 233      14.390  10.345 -52.599  1.00236.23           N  
ATOM   1864  N   HIS B 234       8.391   9.146 -52.486  1.00287.66           N  
ATOM   1865  CA  HIS B 234       7.182   8.405 -52.679  1.00287.66           C  
ATOM   1872  C   HIS B 234       7.614   6.991 -52.902  1.00287.66           C  
ATOM   1873  O   HIS B 234       8.732   6.747 -53.356  1.00287.66           O  
ATOM   1868  CB  HIS B 234       6.410   8.869 -53.928  1.00287.66           C  
ATOM   1867  CG  HIS B 234       5.089   8.192 -54.124  1.00287.66           C  
ATOM   1870  CD2 HIS B 234       4.794   7.027 -54.763  1.00287.66           C  
ATOM   1866  ND1 HIS B 234       3.888   8.688 -53.670  1.00287.66           N  
ATOM   1871  CE1 HIS B 234       2.931   7.807 -54.053  1.00287.66           C  
ATOM   1869  NE2 HIS B 234       3.432   6.783 -54.719  1.00287.66           N  
ATOM   1874  N   HIS B 235       6.751   6.009 -52.575  1.00219.89           N  
ATOM   1875  CA  HIS B 235       7.175   4.651 -52.761  1.00219.89           C  
ATOM   1882  C   HIS B 235       7.411   4.464 -54.218  1.00219.89           C  
ATOM   1883  O   HIS B 235       6.683   4.997 -55.054  1.00219.89           O  
ATOM   1878  CB  HIS B 235       6.158   3.590 -52.299  1.00219.89           C  
ATOM   1877  CG  HIS B 235       6.668   2.174 -52.390  1.00219.89           C  
ATOM   1880  CD2 HIS B 235       7.533   1.499 -51.581  1.00219.89           C  
ATOM   1876  ND1 HIS B 235       6.303   1.279 -53.373  1.00219.89           N  
ATOM   1881  CE1 HIS B 235       6.958   0.118 -53.112  1.00219.89           C  
ATOM   1879  NE2 HIS B 235       7.718   0.203 -52.035  1.00219.89           N  
ATOM   1884  N   HIS B 236       8.472   3.717 -54.561  1.00 79.52           N  
ATOM   1885  CA  HIS B 236       8.782   3.514 -55.942  1.00 79.52           C  
ATOM   1892  C   HIS B 236       9.032   4.882 -56.589  1.00 79.52           C  
ATOM   1893  O   HIS B 236       9.023   5.920 -55.877  1.00 79.52           O  
ATOM   1888  CB  HIS B 236       7.653   2.793 -56.703  1.00 79.52           C  
ATOM   1887  CG  HIS B 236       8.054   2.288 -58.058  1.00 79.52           C  
ATOM   1890  CD2 HIS B 236       8.545   1.071 -58.427  1.00 79.52           C  
ATOM   1886  ND1 HIS B 236       7.971   3.024 -59.220  1.00 79.52           N  
ATOM   1891  CE1 HIS B 236       8.413   2.226 -60.224  1.00 79.52           C  
ATOM   1889  NE2 HIS B 236       8.773   1.031 -59.791  1.00 79.52           N  
ATOM   1894  OXT HIS B 236       9.251   4.895 -57.831  1.00 79.52           O1-
TER   
