# Supplementary material for: Structural Descriptors for Subunit Interface Regions in Homodimers: Effect of Lipid Membrane and Secondary Structure Type
Source: J Chem Inf Model. 2025 Mar 27;65(7):3117–26. doi: 10.1021/acs.jcim.4c01233 (PMC12004529; doi:10.1021/acs.jcim.4c01233)
Supplement: Supplementary file 3 — ci4c01233_si_003.tar [file ci4c01233_si_003.tar › database/alpha/1jzt_cytop.pdb]

HEADER    model_1_1_chain_A
ATOM     53  N   SER A   8      35.746  10.667  33.917  1.00 32.99           N  
ATOM     54  CA  SER A   8      35.673   9.279  33.554  1.00 32.99           C  
ATOM     55  CB  SER A   8      34.455   8.548  34.140  1.00 32.99           C  
ATOM     56  OG  SER A   8      33.258   9.083  33.597  1.00 32.99           O  
ATOM     57  C   SER A   8      35.610   9.163  32.066  1.00 32.99           C  
ATOM     58  O   SER A   8      35.342  10.130  31.355  1.00 32.99           O  
ATOM     59  N   SER A   9      35.876   7.943  31.565  1.00 74.65           N  
ATOM     60  CA  SER A   9      35.897   7.678  30.157  1.00 74.65           C  
ATOM     61  CB  SER A   9      36.249   6.211  29.859  1.00 74.65           C  
ATOM     62  OG  SER A   9      36.256   5.983  28.461  1.00 74.65           O  
ATOM     63  C   SER A   9      34.539   7.948  29.585  1.00 74.65           C  
ATOM     64  O   SER A   9      34.420   8.473  28.478  1.00 74.65           O  
ATOM     65  N   LYS A  10      33.470   7.602  30.330  1.00164.21           N  
ATOM     66  CA  LYS A  10      32.141   7.788  29.816  1.00164.21           C  
ATOM     67  CB  LYS A  10      31.040   7.304  30.774  1.00164.21           C  
ATOM     68  CG  LYS A  10      30.747   5.810  30.668  1.00164.21           C  
ATOM     69  CD  LYS A  10      30.169   5.406  29.309  1.00164.21           C  
ATOM     70  CE  LYS A  10      28.681   5.732  29.165  1.00164.21           C  
ATOM     71  NZ  LYS A  10      28.477   7.196  29.180  1.00164.21           N1+
ATOM     72  C   LYS A  10      31.880   9.237  29.561  1.00164.21           C  
ATOM     73  O   LYS A  10      31.402   9.607  28.490  1.00164.21           O  
ATOM     74  N   LEU A  11      32.198  10.101  30.538  1.00 84.05           N  
ATOM     75  CA  LEU A  11      31.944  11.502  30.376  1.00 84.05           C  
ATOM     76  CB  LEU A  11      32.207  12.324  31.649  1.00 84.05           C  
ATOM     77  CG  LEU A  11      31.125  12.130  32.731  1.00 84.05           C  
ATOM     78  CD1 LEU A  11      31.008  10.663  33.167  1.00 84.05           C  
ATOM     79  CD2 LEU A  11      31.343  13.086  33.914  1.00 84.05           C  
ATOM     80  C   LEU A  11      32.804  12.029  29.275  1.00 84.05           C  
ATOM     81  O   LEU A  11      32.388  12.905  28.518  1.00 84.05           O  
ATOM     82  N   ALA A  12      34.033  11.497  29.150  1.00 26.74           N  
ATOM     83  CA  ALA A  12      34.933  11.984  28.146  1.00 26.74           C  
ATOM     84  CB  ALA A  12      36.279  11.240  28.136  1.00 26.74           C  
ATOM     85  C   ALA A  12      34.304  11.787  26.803  1.00 26.74           C  
ATOM     86  O   ALA A  12      34.393  12.655  25.936  1.00 26.74           O  
ATOM     87  N   ALA A  13      33.649  10.630  26.595  1.00 27.97           N  
ATOM     88  CA  ALA A  13      33.018  10.346  25.336  1.00 27.97           C  
ATOM     89  CB  ALA A  13      32.381   8.945  25.294  1.00 27.97           C  
ATOM     90  C   ALA A  13      31.926  11.341  25.107  1.00 27.97           C  
ATOM     91  O   ALA A  13      31.736  11.830  23.995  1.00 27.97           O  
ATOM     92  N   GLU A  14      31.177  11.660  26.174  1.00 43.73           N  
ATOM     93  CA  GLU A  14      30.062  12.557  26.087  1.00 43.73           C  
ATOM     94  CB  GLU A  14      29.309  12.646  27.425  1.00 43.73           C  
ATOM     95  CG  GLU A  14      28.673  11.311  27.825  1.00 43.73           C  
ATOM     96  CD  GLU A  14      28.244  11.385  29.283  1.00 43.73           C  
ATOM     97  OE1 GLU A  14      28.354  12.490  29.878  1.00 43.73           O  
ATOM     98  OE2 GLU A  14      27.805  10.334  29.822  1.00 43.73           O1-
ATOM     99  C   GLU A  14      30.549  13.924  25.724  1.00 43.73           C  
ATOM    100  O   GLU A  14      29.931  14.614  24.913  1.00 43.73           O  
ATOM    101  N   ILE A  15      31.684  14.350  26.310  1.00 49.51           N  
ATOM    102  CA  ILE A  15      32.174  15.676  26.071  1.00 49.51           C  
ATOM    103  CB  ILE A  15      33.441  15.961  26.826  1.00 49.51           C  
ATOM    104  CG1 ILE A  15      33.213  15.838  28.341  1.00 49.51           C  
ATOM    105  CG2 ILE A  15      33.954  17.342  26.387  1.00 49.51           C  
ATOM    106  CD1 ILE A  15      34.511  15.806  29.146  1.00 49.51           C  
ATOM    107  C   ILE A  15      32.504  15.828  24.622  1.00 49.51           C  
ATOM    108  O   ILE A  15      32.043  16.766  23.974  1.00 49.51           O  
ATOM    109  N   ASP A  16      33.264  14.871  24.061  1.00 46.74           N  
ATOM    110  CA  ASP A  16      33.718  14.996  22.707  1.00 46.74           C  
ATOM    111  CB  ASP A  16      34.605  13.820  22.262  1.00 46.74           C  
ATOM    112  CG  ASP A  16      35.933  13.942  22.998  1.00 46.74           C  
ATOM    113  OD1 ASP A  16      36.110  14.944  23.740  1.00 46.74           O  
ATOM    114  OD2 ASP A  16      36.793  13.038  22.821  1.00 46.74           O1-
ATOM    115  C   ASP A  16      32.546  15.066  21.795  1.00 46.74           C  
ATOM    116  O   ASP A  16      32.543  15.848  20.845  1.00 46.74           O  
ATOM    117  N   LYS A  17      31.509  14.254  22.057  1.00135.00           N  
ATOM    118  CA  LYS A  17      30.382  14.284  21.177  1.00135.00           C  
ATOM    119  CB  LYS A  17      29.311  13.237  21.528  1.00135.00           C  
ATOM    120  CG  LYS A  17      28.379  12.913  20.356  1.00135.00           C  
ATOM    121  CD  LYS A  17      27.640  14.127  19.789  1.00135.00           C  
ATOM    122  CE  LYS A  17      26.406  14.523  20.600  1.00135.00           C  
ATOM    123  NZ  LYS A  17      25.359  13.488  20.453  1.00135.00           N1+
ATOM    124  C   LYS A  17      29.757  15.644  21.265  1.00135.00           C  
ATOM    125  O   LYS A  17      29.353  16.222  20.257  1.00135.00           O  
ATOM    126  N   GLU A  18      29.684  16.196  22.491  1.00 92.28           N  
ATOM    127  CA  GLU A  18      29.033  17.452  22.738  1.00 92.28           C  
ATOM    128  CB  GLU A  18      28.963  17.777  24.244  1.00 92.28           C  
ATOM    129  CG  GLU A  18      27.981  18.895  24.601  1.00 92.28           C  
ATOM    130  CD  GLU A  18      27.789  18.888  26.113  1.00 92.28           C  
ATOM    131  OE1 GLU A  18      27.363  17.831  26.651  1.00 92.28           O  
ATOM    132  OE2 GLU A  18      28.059  19.940  26.750  1.00 92.28           O1-
ATOM    133  C   GLU A  18      29.749  18.566  22.034  1.00 92.28           C  
ATOM    134  O   GLU A  18      29.102  19.440  21.460  1.00 92.28           O  
ATOM    135  N   LEU A  19      31.099  18.567  22.038  1.00 97.68           N  
ATOM    136  CA  LEU A  19      31.763  19.645  21.355  1.00 97.68           C  
ATOM    137  CB  LEU A  19      33.310  19.645  21.434  1.00 97.68           C  
ATOM    138  CG  LEU A  19      33.878  20.020  22.821  1.00 97.68           C  
ATOM    139  CD1 LEU A  19      33.793  18.861  23.818  1.00 97.68           C  
ATOM    140  CD2 LEU A  19      35.289  20.614  22.718  1.00 97.68           C  
ATOM    141  C   LEU A  19      31.369  19.545  19.922  1.00 97.68           C  
ATOM    142  O   LEU A  19      31.249  20.549  19.223  1.00 97.68           O  
ATOM    143  N   MET A  20      31.163  18.302  19.460  1.00122.21           N  
ATOM    144  CA  MET A  20      30.770  18.049  18.115  1.00122.21           C  
ATOM    145  CB  MET A  20      31.016  16.593  17.664  1.00122.21           C  
ATOM    146  CG  MET A  20      32.501  16.219  17.664  1.00122.21           C  
ATOM    147  SD  MET A  20      32.870  14.548  17.062  1.00122.21           S  
ATOM    148  CE  MET A  20      32.625  14.962  15.312  1.00122.21           C  
ATOM    149  C   MET A  20      29.326  18.340  18.018  1.00122.21           C  
ATOM    150  O   MET A  20      28.693  18.784  18.975  1.00122.21           O  
ATOM    151  N   GLY A  21      28.768  18.154  16.821  1.00 62.96           N  
ATOM    152  CA  GLY A  21      27.383  18.445  16.666  1.00 62.96           C  
ATOM    153  C   GLY A  21      27.329  19.877  16.288  1.00 62.96           C  
ATOM    154  O   GLY A  21      28.293  20.628  16.431  1.00 62.96           O  
ATOM    155  N   PRO A  22      26.203  20.248  15.783  1.00154.04           N  
ATOM    156  CA  PRO A  22      26.000  21.600  15.359  1.00154.04           C  
ATOM    157  CD  PRO A  22      25.343  19.315  15.077  1.00154.04           C  
ATOM    158  CB  PRO A  22      24.755  21.578  14.463  1.00154.04           C  
ATOM    159  CG  PRO A  22      24.144  20.178  14.664  1.00154.04           C  
ATOM    160  C   PRO A  22      25.912  22.561  16.499  1.00154.04           C  
ATOM    161  O   PRO A  22      26.118  23.752  16.272  1.00154.04           O  
ATOM    162  N   GLN A  23      25.594  22.090  17.719  1.00 52.03           N  
ATOM    163  CA  GLN A  23      25.395  23.031  18.781  1.00 52.03           C  
ATOM    164  CB  GLN A  23      24.976  22.342  20.089  1.00 52.03           C  
ATOM    165  CG  GLN A  23      24.516  23.309  21.180  1.00 52.03           C  
ATOM    166  CD  GLN A  23      23.091  23.729  20.845  1.00 52.03           C  
ATOM    167  OE1 GLN A  23      22.836  24.337  19.807  1.00 52.03           O  
ATOM    168  NE2 GLN A  23      22.132  23.384  21.745  1.00 52.03           N  
ATOM    169  C   GLN A  23      26.665  23.771  19.067  1.00 52.03           C  
ATOM    170  O   GLN A  23      26.705  24.997  18.975  1.00 52.03           O  
ATOM    171  N   ILE A  24      27.747  23.041  19.408  1.00 93.62           N  
ATOM    172  CA  ILE A  24      28.989  23.699  19.700  1.00 93.62           C  
ATOM    173  CB  ILE A  24      29.996  22.809  20.367  1.00 93.62           C  
ATOM    174  CG1 ILE A  24      29.446  22.321  21.717  1.00 93.62           C  
ATOM    175  CG2 ILE A  24      31.303  23.607  20.508  1.00 93.62           C  
ATOM    176  CD1 ILE A  24      29.118  23.461  22.681  1.00 93.62           C  
ATOM    177  C   ILE A  24      29.570  24.206  18.422  1.00 93.62           C  
ATOM    178  O   ILE A  24      29.964  25.367  18.323  1.00 93.62           O  
ATOM    179  N   GLY A  25      29.607  23.337  17.392  1.00 31.34           N  
ATOM    180  CA  GLY A  25      30.099  23.747  16.109  1.00 31.34           C  
ATOM    181  C   GLY A  25      31.558  23.439  15.937  1.00 31.34           C  
ATOM    182  O   GLY A  25      32.136  23.795  14.911  1.00 31.34           O  
ATOM    183  N   PHE A  26      32.217  22.777  16.910  1.00 81.30           N  
ATOM    184  CA  PHE A  26      33.607  22.483  16.677  1.00 81.30           C  
ATOM    185  CB  PHE A  26      34.418  22.037  17.909  1.00 81.30           C  
ATOM    186  CG  PHE A  26      34.888  23.251  18.637  1.00 81.30           C  
ATOM    187  CD1 PHE A  26      35.973  23.952  18.159  1.00 81.30           C  
ATOM    188  CD2 PHE A  26      34.274  23.681  19.791  1.00 81.30           C  
ATOM    189  CE1 PHE A  26      36.435  25.071  18.811  1.00 81.30           C  
ATOM    190  CE2 PHE A  26      34.731  24.799  20.448  1.00 81.30           C  
ATOM    191  CZ  PHE A  26      35.810  25.497  19.957  1.00 81.30           C  
ATOM    192  C   PHE A  26      33.730  21.408  15.650  1.00 81.30           C  
ATOM    193  O   PHE A  26      32.882  20.524  15.540  1.00 81.30           O  
ATOM    194  N   THR A  27      34.817  21.472  14.856  1.00 43.34           N  
ATOM    195  CA  THR A  27      35.030  20.505  13.821  1.00 43.34           C  
ATOM    196  CB  THR A  27      35.356  21.108  12.485  1.00 43.34           C  
ATOM    197  OG1 THR A  27      36.571  21.839  12.556  1.00 43.34           O  
ATOM    198  CG2 THR A  27      34.202  22.037  12.074  1.00 43.34           C  
ATOM    199  C   THR A  27      36.191  19.664  14.232  1.00 43.34           C  
ATOM    200  O   THR A  27      37.037  20.085  15.019  1.00 43.34           O  
ATOM    201  N   LEU A  28      36.245  18.431  13.699  1.00 56.44           N  
ATOM    202  CA  LEU A  28      37.272  17.488  14.028  1.00 56.44           C  
ATOM    203  CB  LEU A  28      37.114  16.144  13.298  1.00 56.44           C  
ATOM    204  CG  LEU A  28      38.248  15.146  13.605  1.00 56.44           C  
ATOM    205  CD1 LEU A  28      38.270  14.757  15.092  1.00 56.44           C  
ATOM    206  CD2 LEU A  28      38.193  13.927  12.669  1.00 56.44           C  
ATOM    207  C   LEU A  28      38.593  18.047  13.614  1.00 56.44           C  
ATOM    208  O   LEU A  28      39.589  17.874  14.314  1.00 56.44           O  
ATOM    209  N   GLN A  29      38.635  18.736  12.459  1.00 89.35           N  
ATOM    210  CA  GLN A  29      39.873  19.228  11.926  1.00 89.35           C  
ATOM    211  CB  GLN A  29      39.707  19.915  10.560  1.00 89.35           C  
ATOM    212  CG  GLN A  29      39.291  18.955   9.443  1.00 89.35           C  
ATOM    213  CD  GLN A  29      37.828  18.587   9.649  1.00 89.35           C  
ATOM    214  OE1 GLN A  29      37.036  19.391  10.139  1.00 89.35           O  
ATOM    215  NE2 GLN A  29      37.460  17.335   9.270  1.00 89.35           N  
ATOM    216  C   GLN A  29      40.497  20.226  12.862  1.00 89.35           C  
ATOM    217  O   GLN A  29      41.710  20.207  13.068  1.00 89.35           O  
ATOM    218  N   GLN A  30      39.681  21.113  13.466  1.00 60.15           N  
ATOM    219  CA  GLN A  30      40.143  22.175  14.326  1.00 60.15           C  
ATOM    220  CB  GLN A  30      39.005  23.111  14.763  1.00 60.15           C  
ATOM    221  CG  GLN A  30      38.450  23.939  13.604  1.00 60.15           C  
ATOM    222  CD  GLN A  30      37.314  24.804  14.132  1.00 60.15           C  
ATOM    223  OE1 GLN A  30      36.191  24.334  14.305  1.00 60.15           O  
ATOM    224  NE2 GLN A  30      37.611  26.105  14.392  1.00 60.15           N  
ATOM    225  C   GLN A  30      40.788  21.616  15.554  1.00 60.15           C  
ATOM    226  O   GLN A  30      41.773  22.154  16.057  1.00 60.15           O  
ATOM    227  N   LEU A  31      40.274  20.477  16.030  1.00169.59           N  
ATOM    228  CA  LEU A  31      40.721  19.835  17.226  1.00169.59           C  
ATOM    229  CB  LEU A  31      39.901  18.593  17.613  1.00169.59           C  
ATOM    230  CG  LEU A  31      38.454  18.960  18.011  1.00169.59           C  
ATOM    231  CD1 LEU A  31      37.700  17.751  18.586  1.00169.59           C  
ATOM    232  CD2 LEU A  31      38.413  20.181  18.949  1.00169.59           C  
ATOM    233  C   LEU A  31      42.207  19.495  17.103  1.00169.59           C  
ATOM    234  O   LEU A  31      42.762  19.030  18.093  1.00169.59           O  
ATOM    235  N   MET A  32      42.863  19.728  15.911  1.00273.79           N  
ATOM    236  CA  MET A  32      44.247  19.561  15.487  1.00273.79           C  
ATOM    237  CB  MET A  32      44.500  20.240  14.131  1.00273.79           C  
ATOM    238  CG  MET A  32      45.964  20.264  13.705  1.00273.79           C  
ATOM    239  SD  MET A  32      46.289  21.252  12.216  1.00273.79           S  
ATOM    240  CE  MET A  32      45.878  22.836  13.002  1.00273.79           C  
ATOM    241  C   MET A  32      45.049  20.314  16.512  1.00273.79           C  
ATOM    242  O   MET A  32      46.248  20.097  16.683  1.00273.79           O  
ATOM    243  N   GLU A  33      44.397  21.262  17.204  1.00105.50           N  
ATOM    244  CA  GLU A  33      45.031  21.982  18.268  1.00105.50           C  
ATOM    245  CB  GLU A  33      44.020  22.806  19.084  1.00105.50           C  
ATOM    246  CG  GLU A  33      43.387  23.969  18.317  1.00105.50           C  
ATOM    247  CD  GLU A  33      44.185  25.230  18.613  1.00105.50           C  
ATOM    248  OE1 GLU A  33      45.120  25.152  19.453  1.00105.50           O  
ATOM    249  OE2 GLU A  33      43.866  26.290  18.011  1.00105.50           O1-
ATOM    250  C   GLU A  33      45.595  20.956  19.207  1.00105.50           C  
ATOM    251  O   GLU A  33      46.640  21.162  19.820  1.00105.50           O  
ATOM    252  N   LEU A  34      44.884  19.830  19.373  1.00 91.55           N  
ATOM    253  CA  LEU A  34      45.300  18.777  20.249  1.00 91.55           C  
ATOM    254  CB  LEU A  34      44.199  17.688  20.286  1.00 91.55           C  
ATOM    255  CG  LEU A  34      44.396  16.447  21.181  1.00 91.55           C  
ATOM    256  CD1 LEU A  34      43.122  15.587  21.167  1.00 91.55           C  
ATOM    257  CD2 LEU A  34      45.627  15.604  20.803  1.00 91.55           C  
ATOM    258  C   LEU A  34      46.580  18.177  19.769  1.00 91.55           C  
ATOM    259  O   LEU A  34      47.564  18.095  20.503  1.00 91.55           O  
ATOM    260  N   ALA A  35      46.561  17.715  18.512  1.00155.82           N  
ATOM    261  CA  ALA A  35      47.621  16.932  17.966  1.00155.82           C  
ATOM    262  CB  ALA A  35      47.090  16.389  16.643  1.00155.82           C  
ATOM    263  C   ALA A  35      48.890  17.606  17.665  1.00155.82           C  
ATOM    264  O   ALA A  35      49.896  17.496  18.377  1.00155.82           O  
ATOM    265  N   GLY A  36      48.810  18.403  16.600  1.00108.49           N  
ATOM    266  CA  GLY A  36      50.006  18.992  16.156  1.00108.49           C  
ATOM    267  C   GLY A  36      50.318  19.913  17.234  1.00108.49           C  
ATOM    268  O   GLY A  36      51.471  20.103  17.617  1.00108.49           O  
ATOM    269  N   PHE A  37      49.260  20.536  17.762  1.00181.54           N  
ATOM    270  CA  PHE A  37      49.830  21.521  18.574  1.00181.54           C  
ATOM    271  CB  PHE A  37      49.000  22.807  18.684  1.00181.54           C  
ATOM    272  CG  PHE A  37      50.027  23.857  18.945  1.00181.54           C  
ATOM    273  CD1 PHE A  37      50.667  24.467  17.889  1.00181.54           C  
ATOM    274  CD2 PHE A  37      50.378  24.216  20.224  1.00181.54           C  
ATOM    275  CE1 PHE A  37      51.621  25.434  18.102  1.00181.54           C  
ATOM    276  CE2 PHE A  37      51.332  25.181  20.446  1.00181.54           C  
ATOM    277  CZ  PHE A  37      51.956  25.793  19.386  1.00181.54           C  
ATOM    278  C   PHE A  37      50.238  21.086  19.942  1.00181.54           C  
ATOM    279  O   PHE A  37      51.420  21.119  20.277  1.00181.54           O  
ATOM    280  N   SER A  38      49.269  20.576  20.729  1.00 50.19           N  
ATOM    281  CA  SER A  38      49.473  20.362  22.136  1.00 50.19           C  
ATOM    282  CB  SER A  38      48.208  19.841  22.844  1.00 50.19           C  
ATOM    283  OG  SER A  38      47.179  20.818  22.784  1.00 50.19           O  
ATOM    284  C   SER A  38      50.558  19.372  22.379  1.00 50.19           C  
ATOM    285  O   SER A  38      51.538  19.668  23.060  1.00 50.19           O  
ATOM    286  N   VAL A  39      50.419  18.172  21.799  1.00 36.35           N  
ATOM    287  CA  VAL A  39      51.370  17.128  22.039  1.00 36.35           C  
ATOM    288  CB  VAL A  39      51.042  15.861  21.307  1.00 36.35           C  
ATOM    289  CG1 VAL A  39      52.176  14.853  21.559  1.00 36.35           C  
ATOM    290  CG2 VAL A  39      49.659  15.366  21.760  1.00 36.35           C  
ATOM    291  C   VAL A  39      52.718  17.571  21.564  1.00 36.35           C  
ATOM    292  O   VAL A  39      53.717  17.383  22.255  1.00 36.35           O  
ATOM    293  N   ALA A  40      52.782  18.188  20.372  1.00 30.07           N  
ATOM    294  CA  ALA A  40      54.049  18.583  19.825  1.00 30.07           C  
ATOM    295  CB  ALA A  40      53.936  19.230  18.436  1.00 30.07           C  
ATOM    296  C   ALA A  40      54.693  19.581  20.735  1.00 30.07           C  
ATOM    297  O   ALA A  40      55.897  19.519  20.983  1.00 30.07           O  
ATOM    298  N   GLN A  41      53.901  20.524  21.273  1.00 51.82           N  
ATOM    299  CA  GLN A  41      54.445  21.553  22.112  1.00 51.82           C  
ATOM    300  CB  GLN A  41      53.370  22.558  22.565  1.00 51.82           C  
ATOM    301  CG  GLN A  41      53.911  23.717  23.403  1.00 51.82           C  
ATOM    302  CD  GLN A  41      52.749  24.651  23.712  1.00 51.82           C  
ATOM    303  OE1 GLN A  41      51.688  24.221  24.162  1.00 51.82           O  
ATOM    304  NE2 GLN A  41      52.950  25.971  23.452  1.00 51.82           N  
ATOM    305  C   GLN A  41      55.047  20.919  23.331  1.00 51.82           C  
ATOM    306  O   GLN A  41      56.104  21.340  23.798  1.00 51.82           O  
ATOM    307  N   ALA A  42      54.389  19.880  23.880  1.00 32.79           N  
ATOM    308  CA  ALA A  42      54.868  19.248  25.079  1.00 32.79           C  
ATOM    309  CB  ALA A  42      53.925  18.142  25.581  1.00 32.79           C  
ATOM    310  C   ALA A  42      56.200  18.619  24.812  1.00 32.79           C  
ATOM    311  O   ALA A  42      57.115  18.704  25.632  1.00 32.79           O  
ATOM    312  N   VAL A  43      56.339  17.961  23.646  1.00 35.59           N  
ATOM    313  CA  VAL A  43      57.555  17.287  23.298  1.00 35.59           C  
ATOM    314  CB  VAL A  43      57.445  16.565  21.987  1.00 35.59           C  
ATOM    315  CG1 VAL A  43      58.826  16.007  21.606  1.00 35.59           C  
ATOM    316  CG2 VAL A  43      56.353  15.488  22.122  1.00 35.59           C  
ATOM    317  C   VAL A  43      58.664  18.287  23.179  1.00 35.59           C  
ATOM    318  O   VAL A  43      59.771  18.064  23.671  1.00 35.59           O  
ATOM    319  N   CYS A  44      58.392  19.429  22.523  1.00 29.55           N  
ATOM    320  CA  CYS A  44      59.412  20.417  22.319  1.00 29.55           C  
ATOM    321  CB  CYS A  44      58.905  21.626  21.514  1.00 29.55           C  
ATOM    322  SG  CYS A  44      60.187  22.887  21.243  1.00 29.55           S  
ATOM    323  C   CYS A  44      59.872  20.917  23.651  1.00 29.55           C  
ATOM    324  O   CYS A  44      61.068  21.067  23.891  1.00 29.55           O  
ATOM    325  N   ARG A  45      58.913  21.184  24.555  1.00 81.86           N  
ATOM    326  CA  ARG A  45      59.207  21.716  25.856  1.00 81.86           C  
ATOM    327  CB  ARG A  45      57.911  22.041  26.622  1.00 81.86           C  
ATOM    328  CG  ARG A  45      58.110  22.745  27.962  1.00 81.86           C  
ATOM    329  CD  ARG A  45      56.819  23.372  28.492  1.00 81.86           C  
ATOM    330  NE  ARG A  45      56.483  24.501  27.578  1.00 81.86           N  
ATOM    331  CZ  ARG A  45      55.194  24.924  27.429  1.00 81.86           C  
ATOM    332  NH1 ARG A  45      54.179  24.308  28.103  1.00 81.86           N1+
ATOM    333  NH2 ARG A  45      54.920  25.970  26.595  1.00 81.86           N  
ATOM    334  C   ARG A  45      60.005  20.717  26.640  1.00 81.86           C  
ATOM    335  O   ARG A  45      60.958  21.075  27.330  1.00 81.86           O  
ATOM    336  N   GLN A  46      59.621  19.429  26.555  1.00 56.03           N  
ATOM    337  CA  GLN A  46      60.273  18.379  27.284  1.00 56.03           C  
ATOM    338  CB  GLN A  46      59.531  17.036  27.143  1.00 56.03           C  
ATOM    339  CG  GLN A  46      60.136  15.895  27.965  1.00 56.03           C  
ATOM    340  CD  GLN A  46      59.720  16.085  29.418  1.00 56.03           C  
ATOM    341  OE1 GLN A  46      58.834  16.883  29.724  1.00 56.03           O  
ATOM    342  NE2 GLN A  46      60.370  15.328  30.342  1.00 56.03           N  
ATOM    343  C   GLN A  46      61.668  18.174  26.774  1.00 56.03           C  
ATOM    344  O   GLN A  46      62.589  17.995  27.570  1.00 56.03           O  
ATOM    345  N   PHE A  47      61.870  18.171  25.436  1.00 85.34           N  
ATOM    346  CA  PHE A  47      63.205  17.954  24.945  1.00 85.34           C  
ATOM    347  CB  PHE A  47      63.322  16.675  24.100  1.00 85.34           C  
ATOM    348  CG  PHE A  47      62.959  15.521  24.972  1.00 85.34           C  
ATOM    349  CD1 PHE A  47      63.874  14.982  25.846  1.00 85.34           C  
ATOM    350  CD2 PHE A  47      61.699  14.969  24.905  1.00 85.34           C  
ATOM    351  CE1 PHE A  47      63.532  13.916  26.648  1.00 85.34           C  
ATOM    352  CE2 PHE A  47      61.352  13.904  25.703  1.00 85.34           C  
ATOM    353  CZ  PHE A  47      62.270  13.376  26.578  1.00 85.34           C  
ATOM    354  C   PHE A  47      63.596  19.097  24.053  1.00 85.34           C  
ATOM    355  O   PHE A  47      63.484  19.014  22.831  1.00 85.34           O  
ATOM    356  N   PRO A  48      64.122  20.144  24.625  1.00 75.54           N  
ATOM    357  CA  PRO A  48      64.520  21.313  23.889  1.00 75.54           C  
ATOM    358  CD  PRO A  48      64.093  20.366  26.058  1.00 75.54           C  
ATOM    359  CB  PRO A  48      64.793  22.395  24.936  1.00 75.54           C  
ATOM    360  CG  PRO A  48      64.963  21.618  26.255  1.00 75.54           C  
ATOM    361  C   PRO A  48      65.687  21.033  22.997  1.00 75.54           C  
ATOM    362  O   PRO A  48      66.596  20.311  23.400  1.00 75.54           O  
ATOM    363  N   LEU A  49      65.650  21.580  21.767  1.00 59.04           N  
ATOM    364  CA  LEU A  49      66.674  21.422  20.777  1.00 59.04           C  
ATOM    365  CB  LEU A  49      66.194  21.841  19.378  1.00 59.04           C  
ATOM    366  CG  LEU A  49      65.023  20.973  18.874  1.00 59.04           C  
ATOM    367  CD1 LEU A  49      64.563  21.405  17.472  1.00 59.04           C  
ATOM    368  CD2 LEU A  49      65.367  19.476  18.955  1.00 59.04           C  
ATOM    369  C   LEU A  49      67.897  22.213  21.106  1.00 59.04           C  
ATOM    370  O   LEU A  49      69.015  21.769  20.854  1.00 59.04           O  
ATOM    371  N   ARG A  50      67.728  23.413  21.689  1.00146.47           N  
ATOM    372  CA  ARG A  50      68.869  24.266  21.854  1.00146.47           C  
ATOM    373  CB  ARG A  50      68.566  25.607  22.534  1.00146.47           C  
ATOM    374  CG  ARG A  50      68.088  25.404  23.966  1.00146.47           C  
ATOM    375  CD  ARG A  50      68.430  26.567  24.890  1.00146.47           C  
ATOM    376  NE  ARG A  50      68.385  26.014  26.269  0.50146.47           N  
ATOM    377  CZ  ARG A  50      69.430  25.249  26.699  0.00146.47           C  
ATOM    378  NH1 ARG A  50      70.463  24.977  25.848  0.00146.47           N1+
ATOM    379  NH2 ARG A  50      69.436  24.736  27.964  0.00146.47           N  
ATOM    380  C   ARG A  50      69.890  23.597  22.717  1.00146.47           C  
ATOM    381  O   ARG A  50      69.564  22.938  23.702  1.00146.47           O  
ATOM    382  N   GLY A  51      71.173  23.759  22.335  1.00 29.67           N  
ATOM    383  CA  GLY A  51      72.286  23.254  23.086  1.00 29.67           C  
ATOM    384  C   GLY A  51      72.716  21.939  22.518  1.00 29.67           C  
ATOM    385  O   GLY A  51      73.865  21.531  22.678  1.00 29.67           O  
ATOM    386  N   LYS A  52      71.810  21.243  21.814  1.00 38.58           N  
ATOM    387  CA  LYS A  52      72.169  19.956  21.298  1.00 38.58           C  
ATOM    388  CB  LYS A  52      70.963  19.092  20.884  1.00 38.58           C  
ATOM    389  CG  LYS A  52      70.123  18.625  22.075  1.00 38.58           C  
ATOM    390  CD  LYS A  52      68.791  17.987  21.681  1.00 38.58           C  
ATOM    391  CE  LYS A  52      67.992  17.470  22.878  1.00 38.58           C  
ATOM    392  NZ  LYS A  52      66.755  16.805  22.412  0.00 38.58           N1+
ATOM    393  C   LYS A  52      73.027  20.141  20.091  1.00 38.58           C  
ATOM    394  O   LYS A  52      72.902  21.126  19.364  1.00 38.58           O  
ATOM    395  N   THR A  53      73.942  19.179  19.860  1.00 24.19           N  
ATOM    396  CA  THR A  53      74.813  19.244  18.724  1.00 24.19           C  
ATOM    397  CB  THR A  53      76.067  18.435  18.878  1.00 24.19           C  
ATOM    398  OG1 THR A  53      75.750  17.063  19.060  1.00 24.19           O  
ATOM    399  CG2 THR A  53      76.846  18.969  20.091  0.00 24.19           C  
ATOM    400  C   THR A  53      74.062  18.708  17.552  1.00 24.19           C  
ATOM    401  O   THR A  53      72.960  18.178  17.690  1.00 24.19           O  
ATOM    402  N   GLU A  54      74.651  18.847  16.351  1.00 63.40           N  
ATOM    403  CA  GLU A  54      73.994  18.418  15.153  1.00 63.40           C  
ATOM    404  CB  GLU A  54      74.790  18.732  13.874  1.00 63.40           C  
ATOM    405  CG  GLU A  54      73.984  18.481  12.598  1.00 63.40           C  
ATOM    406  CD  GLU A  54      72.902  19.551  12.510  1.00 63.40           C  
ATOM    407  OE1 GLU A  54      72.986  20.544  13.282  1.00 63.40           O  
ATOM    408  OE2 GLU A  54      71.976  19.388  11.672  1.00 63.40           O1-
ATOM    409  C   GLU A  54      73.794  16.937  15.214  1.00 63.40           C  
ATOM    410  O   GLU A  54      72.757  16.426  14.794  1.00 63.40           O  
ATOM    411  N   THR A  55      74.790  16.206  15.745  1.00 95.86           N  
ATOM    412  CA  THR A  55      74.703  14.774  15.797  1.00 95.86           C  
ATOM    413  CB  THR A  55      75.942  14.136  16.358  1.00 95.86           C  
ATOM    414  OG1 THR A  55      76.149  14.542  17.702  1.00 95.86           O  
ATOM    415  CG2 THR A  55      77.139  14.554  15.490  1.00 95.86           C  
ATOM    416  C   THR A  55      73.552  14.382  16.670  1.00 95.86           C  
ATOM    417  O   THR A  55      72.798  13.468  16.341  1.00 95.86           O  
ATOM    418  N   GLU A  56      73.393  15.072  17.813  1.00 88.60           N  
ATOM    419  CA  GLU A  56      72.357  14.756  18.755  1.00 88.60           C  
ATOM    420  CB  GLU A  56      72.475  15.589  20.043  1.00 88.60           C  
ATOM    421  CG  GLU A  56      71.856  14.930  21.278  0.50 88.60           C  
ATOM    422  CD  GLU A  56      70.363  14.746  21.068  0.00 88.60           C  
ATOM    423  OE1 GLU A  56      69.724  15.651  20.468  0.00 88.60           O  
ATOM    424  OE2 GLU A  56      69.844  13.687  21.510  1.00 88.60           O1-
ATOM    425  C   GLU A  56      71.034  15.054  18.112  1.00 88.60           C  
ATOM    426  O   GLU A  56      70.052  14.343  18.318  1.00 88.60           O  
ATOM    427  N   LYS A  57      71.000  16.128  17.303  1.00183.42           N  
ATOM    428  CA  LYS A  57      69.855  16.629  16.594  1.00183.42           C  
ATOM    429  CB  LYS A  57      70.210  17.892  15.789  1.00183.42           C  
ATOM    430  CG  LYS A  57      69.050  18.498  15.002  1.00183.42           C  
ATOM    431  CD  LYS A  57      68.036  19.241  15.869  1.00183.42           C  
ATOM    432  CE  LYS A  57      68.443  20.683  16.188  1.00183.42           C  
ATOM    433  NZ  LYS A  57      68.520  21.477  14.940  1.00183.42           N1+
ATOM    434  C   LYS A  57      69.392  15.596  15.615  1.00183.42           C  
ATOM    435  O   LYS A  57      68.223  15.561  15.238  1.00183.42           O  
ATOM    436  N   GLY A  58      70.319  14.735  15.167  1.00 42.01           N  
ATOM    437  CA  GLY A  58      70.074  13.744  14.159  1.00 42.01           C  
ATOM    438  C   GLY A  58      68.991  12.793  14.578  1.00 42.01           C  
ATOM    439  O   GLY A  58      68.284  12.259  13.726  1.00 42.01           O  
ATOM    440  N   LYS A  59      68.847  12.523  15.890  1.00 54.46           N  
ATOM    441  CA  LYS A  59      67.882  11.554  16.347  1.00 54.46           C  
ATOM    442  CB  LYS A  59      67.786  11.418  17.878  1.00 54.46           C  
ATOM    443  CG  LYS A  59      69.022  10.810  18.540  1.00 54.46           C  
ATOM    444  CD  LYS A  59      68.945  10.825  20.067  1.00 54.46           C  
ATOM    445  CE  LYS A  59      70.168  10.226  20.761  1.00 54.46           C  
ATOM    446  NZ  LYS A  59      69.996  10.290  22.229  1.00 54.46           N1+
ATOM    447  C   LYS A  59      66.508  11.909  15.863  1.00 54.46           C  
ATOM    448  O   LYS A  59      66.227  13.052  15.510  1.00 54.46           O  
ATOM    449  N   HIS A  60      65.609  10.901  15.825  1.00 58.04           N  
ATOM    450  CA  HIS A  60      64.283  11.100  15.314  1.00 58.04           C  
ATOM    451  ND1 HIS A  60      65.999   9.187  13.147  1.00 58.04           N  
ATOM    452  CG  HIS A  60      64.859   9.959  13.122  1.00 58.04           C  
ATOM    453  CB  HIS A  60      63.889  10.049  14.262  1.00 58.04           C  
ATOM    454  NE2 HIS A  60      65.949  10.184  11.160  1.00 58.04           N  
ATOM    455  CD2 HIS A  60      64.844  10.562  11.902  1.00 58.04           C  
ATOM    456  CE1 HIS A  60      66.612   9.358  11.949  1.00 58.04           C  
ATOM    457  C   HIS A  60      63.294  10.955  16.429  1.00 58.04           C  
ATOM    458  O   HIS A  60      63.597  10.392  17.480  1.00 58.04           O  
ATOM    459  N   VAL A  61      62.079  11.511  16.226  1.00 50.83           N  
ATOM    460  CA  VAL A  61      61.009  11.349  17.167  1.00 50.83           C  
ATOM    461  CB  VAL A  61      60.211  12.602  17.387  1.00 50.83           C  
ATOM    462  CG1 VAL A  61      59.028  12.286  18.318  1.00 50.83           C  
ATOM    463  CG2 VAL A  61      61.156  13.685  17.938  1.00 50.83           C  
ATOM    464  C   VAL A  61      60.115  10.332  16.527  1.00 50.83           C  
ATOM    465  O   VAL A  61      59.510  10.592  15.488  1.00 50.83           O  
ATOM    466  N   PHE A  62      60.004   9.140  17.145  1.00 95.40           N  
ATOM    467  CA  PHE A  62      59.270   8.073  16.527  1.00 95.40           C  
ATOM    468  CB  PHE A  62      59.877   6.694  16.864  1.00 95.40           C  
ATOM    469  CG  PHE A  62      59.267   5.617  16.028  1.00 95.40           C  
ATOM    470  CD1 PHE A  62      59.435   5.609  14.662  1.00 95.40           C  
ATOM    471  CD2 PHE A  62      58.571   4.583  16.612  1.00 95.40           C  
ATOM    472  CE1 PHE A  62      58.891   4.610  13.886  1.00 95.40           C  
ATOM    473  CE2 PHE A  62      58.024   3.581  15.844  1.00 95.40           C  
ATOM    474  CZ  PHE A  62      58.179   3.595  14.478  1.00 95.40           C  
ATOM    475  C   PHE A  62      57.847   8.129  16.994  1.00 95.40           C  
ATOM    476  O   PHE A  62      57.554   7.914  18.169  1.00 95.40           O  
ATOM    477  N   VAL A  63      56.917   8.415  16.057  1.00 53.70           N  
ATOM    478  CA  VAL A  63      55.527   8.547  16.400  1.00 53.70           C  
ATOM    479  CB  VAL A  63      54.879   9.749  15.778  1.00 53.70           C  
ATOM    480  CG1 VAL A  63      53.390   9.771  16.159  1.00 53.70           C  
ATOM    481  CG2 VAL A  63      55.656  10.998  16.221  1.00 53.70           C  
ATOM    482  C   VAL A  63      54.787   7.341  15.897  1.00 53.70           C  
ATOM    483  O   VAL A  63      54.800   7.041  14.703  1.00 53.70           O  
ATOM    484  N   ILE A  64      54.092   6.624  16.808  1.00 57.28           N  
ATOM    485  CA  ILE A  64      53.370   5.444  16.418  1.00 57.28           C  
ATOM    486  CB  ILE A  64      53.601   4.281  17.339  1.00 57.28           C  
ATOM    487  CG1 ILE A  64      55.096   3.936  17.393  1.00 57.28           C  
ATOM    488  CG2 ILE A  64      52.738   3.106  16.853  1.00 57.28           C  
ATOM    489  CD1 ILE A  64      55.459   2.970  18.519  1.00 57.28           C  
ATOM    490  C   ILE A  64      51.909   5.785  16.479  1.00 57.28           C  
ATOM    491  O   ILE A  64      51.381   6.092  17.546  1.00 57.28           O  
ATOM    492  N   ALA A  65      51.209   5.720  15.323  1.00 48.06           N  
ATOM    493  CA  ALA A  65      49.831   6.134  15.267  1.00 48.06           C  
ATOM    494  CB  ALA A  65      49.513   7.024  14.054  1.00 48.06           C  
ATOM    495  C   ALA A  65      48.909   4.953  15.196  1.00 48.06           C  
ATOM    496  O   ALA A  65      49.126   4.013  14.432  1.00 48.06           O  
ATOM    497  N   GLY A  66      47.829   5.001  16.008  1.00 29.84           N  
ATOM    498  CA  GLY A  66      46.845   3.951  16.045  1.00 29.84           C  
ATOM    499  C   GLY A  66      45.854   4.188  14.942  1.00 29.84           C  
ATOM    500  O   GLY A  66      45.929   5.171  14.209  1.00 29.84           O  
ATOM    501  N   PRO A  67      44.933   3.267  14.809  1.00 89.26           N  
ATOM    502  CA  PRO A  67      43.907   3.307  13.793  1.00 89.26           C  
ATOM    503  CD  PRO A  67      45.095   1.942  15.383  1.00 89.26           C  
ATOM    504  CB  PRO A  67      43.366   1.878  13.695  1.00 89.26           C  
ATOM    505  CG  PRO A  67      43.798   1.207  15.011  1.00 89.26           C  
ATOM    506  C   PRO A  67      42.815   4.313  14.021  1.00 89.26           C  
ATOM    507  O   PRO A  67      42.020   4.519  13.104  1.00 89.26           O  
ATOM    508  N   GLY A  68      42.701   4.905  15.227  1.00 44.20           N  
ATOM    509  CA  GLY A  68      41.591   5.791  15.467  1.00 44.20           C  
ATOM    510  C   GLY A  68      42.023   7.212  15.675  1.00 44.20           C  
ATOM    511  O   GLY A  68      43.019   7.684  15.129  1.00 44.20           O  
ATOM    512  N   ASN A  69      41.243   7.914  16.528  1.00 62.21           N  
ATOM    513  CA  ASN A  69      41.359   9.310  16.854  1.00 62.21           C  
ATOM    514  CB  ASN A  69      40.288   9.750  17.872  1.00 62.21           C  
ATOM    515  CG  ASN A  69      40.405  11.245  18.141  1.00 62.21           C  
ATOM    516  OD1 ASN A  69      41.427  11.733  18.618  1.00 62.21           O  
ATOM    517  ND2 ASN A  69      39.315  11.998  17.838  1.00 62.21           N  
ATOM    518  C   ASN A  69      42.698   9.596  17.461  1.00 62.21           C  
ATOM    519  O   ASN A  69      43.318  10.615  17.152  1.00 62.21           O  
ATOM    520  N   ASN A  70      43.185   8.702  18.342  1.00 51.11           N  
ATOM    521  CA  ASN A  70      44.436   8.954  19.001  1.00 51.11           C  
ATOM    522  CB  ASN A  70      44.842   7.833  19.976  1.00 51.11           C  
ATOM    523  CG  ASN A  70      45.938   8.378  20.883  1.00 51.11           C  
ATOM    524  OD1 ASN A  70      46.224   9.575  20.883  1.00 51.11           O  
ATOM    525  ND2 ASN A  70      46.573   7.477  21.679  1.00 51.11           N  
ATOM    526  C   ASN A  70      45.501   9.055  17.954  1.00 51.11           C  
ATOM    527  O   ASN A  70      46.349   9.946  18.003  1.00 51.11           O  
ATOM    528  N   GLY A  71      45.464   8.148  16.959  1.00 29.74           N  
ATOM    529  CA  GLY A  71      46.449   8.127  15.916  1.00 29.74           C  
ATOM    530  C   GLY A  71      46.380   9.414  15.153  1.00 29.74           C  
ATOM    531  O   GLY A  71      47.403   9.970  14.754  1.00 29.74           O  
ATOM    532  N   GLY A  72      45.160   9.928  14.926  1.00 33.71           N  
ATOM    533  CA  GLY A  72      45.013  11.137  14.162  1.00 33.71           C  
ATOM    534  C   GLY A  72      45.741  12.252  14.853  1.00 33.71           C  
ATOM    535  O   GLY A  72      46.373  13.089  14.211  1.00 33.71           O  
ATOM    536  N   ASP A  73      45.658  12.305  16.194  1.00 64.00           N  
ATOM    537  CA  ASP A  73      46.340  13.344  16.916  1.00 64.00           C  
ATOM    538  CB  ASP A  73      46.114  13.271  18.440  1.00 64.00           C  
ATOM    539  CG  ASP A  73      44.677  13.676  18.754  1.00 64.00           C  
ATOM    540  OD1 ASP A  73      44.009  14.248  17.851  1.00 64.00           O  
ATOM    541  OD2 ASP A  73      44.232  13.416  19.903  1.00 64.00           O1-
ATOM    542  C   ASP A  73      47.815  13.179  16.674  1.00 64.00           C  
ATOM    543  O   ASP A  73      48.571  14.144  16.587  1.00 64.00           O  
ATOM    544  N   GLY A  74      48.290  11.930  16.576  1.00 40.14           N  
ATOM    545  CA  GLY A  74      49.696  11.737  16.373  1.00 40.14           C  
ATOM    546  C   GLY A  74      50.115  12.288  15.042  1.00 40.14           C  
ATOM    547  O   GLY A  74      51.187  12.875  14.920  1.00 40.14           O  
ATOM    548  N   LEU A  75      49.284  12.100  14.000  1.00 63.90           N  
ATOM    549  CA  LEU A  75      49.643  12.530  12.676  1.00 63.90           C  
ATOM    550  CB  LEU A  75      48.580  12.171  11.625  1.00 63.90           C  
ATOM    551  CG  LEU A  75      48.340  10.652  11.498  1.00 63.90           C  
ATOM    552  CD1 LEU A  75      47.287  10.334  10.424  1.00 63.90           C  
ATOM    553  CD2 LEU A  75      49.657   9.888  11.286  1.00 63.90           C  
ATOM    554  C   LEU A  75      49.822  14.018  12.666  1.00 63.90           C  
ATOM    555  O   LEU A  75      50.730  14.533  12.016  1.00 63.90           O  
ATOM    556  N   VAL A  76      48.943  14.769  13.355  1.00 66.04           N  
ATOM    557  CA  VAL A  76      49.101  16.199  13.357  1.00 66.04           C  
ATOM    558  CB  VAL A  76      47.930  16.961  13.890  1.00 66.04           C  
ATOM    559  CG1 VAL A  76      48.283  18.455  13.825  1.00 66.04           C  
ATOM    560  CG2 VAL A  76      46.679  16.583  13.082  1.00 66.04           C  
ATOM    561  C   VAL A  76      50.325  16.579  14.136  1.00 66.04           C  
ATOM    562  O   VAL A  76      51.041  17.501  13.751  1.00 66.04           O  
ATOM    563  N   CYS A  77      50.605  15.865  15.245  1.00 45.81           N  
ATOM    564  CA  CYS A  77      51.721  16.176  16.098  1.00 45.81           C  
ATOM    565  CB  CYS A  77      51.841  15.201  17.279  1.00 45.81           C  
ATOM    566  SG  CYS A  77      53.251  15.586  18.360  1.00 45.81           S  
ATOM    567  C   CYS A  77      52.978  16.063  15.295  1.00 45.81           C  
ATOM    568  O   CYS A  77      53.882  16.889  15.421  1.00 45.81           O  
ATOM    569  N   ALA A  78      53.058  15.042  14.427  1.00 44.11           N  
ATOM    570  CA  ALA A  78      54.242  14.802  13.658  1.00 44.11           C  
ATOM    571  CB  ALA A  78      54.116  13.567  12.747  1.00 44.11           C  
ATOM    572  C   ALA A  78      54.539  15.984  12.781  1.00 44.11           C  
ATOM    573  O   ALA A  78      55.703  16.341  12.604  1.00 44.11           O  
ATOM    574  N   ARG A  79      53.499  16.605  12.183  1.00182.55           N  
ATOM    575  CA  ARG A  79      53.698  17.726  11.303  1.00182.55           C  
ATOM    576  CB  ARG A  79      52.403  18.222  10.635  1.00182.55           C  
ATOM    577  CG  ARG A  79      51.792  17.201   9.680  1.00182.55           C  
ATOM    578  CD  ARG A  79      50.711  17.773   8.764  1.00182.55           C  
ATOM    579  NE  ARG A  79      49.633  18.341   9.621  1.00182.55           N  
ATOM    580  CZ  ARG A  79      49.669  19.656   9.984  1.00182.55           C  
ATOM    581  NH1 ARG A  79      50.678  20.465   9.544  1.00182.55           N1+
ATOM    582  NH2 ARG A  79      48.686  20.164  10.783  1.00182.55           N  
ATOM    583  C   ARG A  79      54.266  18.895  12.049  1.00182.55           C  
ATOM    584  O   ARG A  79      55.211  19.531  11.585  1.00182.55           O  
ATOM    585  N   HIS A  80      53.712  19.210  13.236  1.00 90.79           N  
ATOM    586  CA  HIS A  80      54.192  20.357  13.957  1.00 90.79           C  
ATOM    587  ND1 HIS A  80      51.359  22.176  15.809  1.00 90.79           N  
ATOM    588  CG  HIS A  80      52.155  21.570  14.864  1.00 90.79           C  
ATOM    589  CB  HIS A  80      53.366  20.745  15.198  1.00 90.79           C  
ATOM    590  NE2 HIS A  80      50.503  22.710  13.829  1.00 90.79           N  
ATOM    591  CD2 HIS A  80      51.616  21.906  13.660  1.00 90.79           C  
ATOM    592  CE1 HIS A  80      50.388  22.844  15.137  1.00 90.79           C  
ATOM    593  C   HIS A  80      55.610  20.137  14.373  1.00 90.79           C  
ATOM    594  O   HIS A  80      56.426  21.057  14.335  1.00 90.79           O  
ATOM    595  N   LEU A  81      55.949  18.896  14.761  1.00 54.29           N  
ATOM    596  CA  LEU A  81      57.278  18.584  15.208  1.00 54.29           C  
ATOM    597  CB  LEU A  81      57.441  17.098  15.580  1.00 54.29           C  
ATOM    598  CG  LEU A  81      56.697  16.685  16.864  1.00 54.29           C  
ATOM    599  CD1 LEU A  81      56.893  15.191  17.168  1.00 54.29           C  
ATOM    600  CD2 LEU A  81      57.117  17.568  18.051  1.00 54.29           C  
ATOM    601  C   LEU A  81      58.235  18.872  14.094  1.00 54.29           C  
ATOM    602  O   LEU A  81      59.345  19.350  14.330  1.00 54.29           O  
ATOM    603  N   LYS A  82      57.841  18.570  12.844  1.00145.30           N  
ATOM    604  CA  LYS A  82      58.735  18.799  11.747  1.00145.30           C  
ATOM    605  CB  LYS A  82      58.175  18.310  10.401  1.00145.30           C  
ATOM    606  CG  LYS A  82      59.267  17.932   9.396  1.00145.30           C  
ATOM    607  CD  LYS A  82      60.301  19.027   9.129  1.00145.30           C  
ATOM    608  CE  LYS A  82      59.824  20.090   8.141  1.00145.30           C  
ATOM    609  NZ  LYS A  82      58.814  20.955   8.786  1.00145.30           N1+
ATOM    610  C   LYS A  82      58.969  20.278  11.646  1.00145.30           C  
ATOM    611  O   LYS A  82      60.095  20.730  11.441  1.00145.30           O  
ATOM    612  N   LEU A  83      57.892  21.073  11.809  1.00 53.33           N  
ATOM    613  CA  LEU A  83      57.972  22.508  11.721  1.00 53.33           C  
ATOM    614  CB  LEU A  83      56.594  23.183  11.838  1.00 53.33           C  
ATOM    615  CG  LEU A  83      55.684  22.906  10.626  1.00 53.33           C  
ATOM    616  CD1 LEU A  83      54.316  23.589  10.775  1.00 53.33           C  
ATOM    617  CD2 LEU A  83      56.387  23.282   9.311  1.00 53.33           C  
ATOM    618  C   LEU A  83      58.845  23.007  12.835  1.00 53.33           C  
ATOM    619  O   LEU A  83      59.612  23.955  12.664  1.00 53.33           O  
ATOM    620  N   PHE A  84      58.761  22.353  14.005  1.00 93.59           N  
ATOM    621  CA  PHE A  84      59.508  22.717  15.175  1.00 93.59           C  
ATOM    622  CB  PHE A  84      59.128  21.947  16.455  1.00 93.59           C  
ATOM    623  CG  PHE A  84      57.805  22.446  16.929  1.00 93.59           C  
ATOM    624  CD1 PHE A  84      57.660  23.751  17.339  1.00 93.59           C  
ATOM    625  CD2 PHE A  84      56.718  21.608  17.005  1.00 93.59           C  
ATOM    626  CE1 PHE A  84      56.446  24.219  17.789  1.00 93.59           C  
ATOM    627  CE2 PHE A  84      55.502  22.069  17.454  1.00 93.59           C  
ATOM    628  CZ  PHE A  84      55.362  23.378  17.844  1.00 93.59           C  
ATOM    629  C   PHE A  84      60.978  22.523  14.943  1.00 93.59           C  
ATOM    630  O   PHE A  84      61.787  23.149  15.626  1.00 93.59           O  
ATOM    631  N   GLY A  85      61.379  21.623  14.021  1.00 43.29           N  
ATOM    632  CA  GLY A  85      62.788  21.450  13.787  1.00 43.29           C  
ATOM    633  C   GLY A  85      63.224  20.056  14.145  1.00 43.29           C  
ATOM    634  O   GLY A  85      64.409  19.734  14.058  1.00 43.29           O  
ATOM    635  N   TYR A  86      62.279  19.195  14.562  1.00 85.33           N  
ATOM    636  CA  TYR A  86      62.549  17.826  14.923  1.00 85.33           C  
ATOM    637  CB  TYR A  86      61.531  17.247  15.925  1.00 85.33           C  
ATOM    638  CG  TYR A  86      61.628  18.004  17.207  1.00 85.33           C  
ATOM    639  CD1 TYR A  86      60.991  19.215  17.359  1.00 85.33           C  
ATOM    640  CD2 TYR A  86      62.347  17.496  18.266  1.00 85.33           C  
ATOM    641  CE1 TYR A  86      61.077  19.911  18.542  1.00 85.33           C  
ATOM    642  CE2 TYR A  86      62.435  18.187  19.452  1.00 85.33           C  
ATOM    643  CZ  TYR A  86      61.801  19.397  19.592  1.00 85.33           C  
ATOM    644  OH  TYR A  86      61.891  20.106  20.808  1.00 85.33           O  
ATOM    645  C   TYR A  86      62.482  16.969  13.692  1.00 85.33           C  
ATOM    646  O   TYR A  86      62.004  17.410  12.649  1.00 85.33           O  
ATOM    647  N   ASN A  87      63.069  15.749  13.749  1.00 78.80           N  
ATOM    648  CA  ASN A  87      62.955  14.848  12.632  1.00 78.80           C  
ATOM    649  CB  ASN A  87      64.296  14.253  12.173  1.00 78.80           C  
ATOM    650  CG  ASN A  87      65.056  15.360  11.451  1.00 78.80           C  
ATOM    651  OD1 ASN A  87      64.457  16.271  10.879  1.00 78.80           O  
ATOM    652  ND2 ASN A  87      66.412  15.283  11.474  1.00 78.80           N  
ATOM    653  C   ASN A  87      62.023  13.729  13.011  1.00 78.80           C  
ATOM    654  O   ASN A  87      62.441  12.679  13.500  1.00 78.80           O  
ATOM    655  N   PRO A  88      60.750  13.928  12.779  1.00 86.79           N  
ATOM    656  CA  PRO A  88      59.764  12.939  13.122  1.00 86.79           C  
ATOM    657  CD  PRO A  88      60.179  15.260  12.705  1.00 86.79           C  
ATOM    658  CB  PRO A  88      58.443  13.692  13.293  1.00 86.79           C  
ATOM    659  CG  PRO A  88      58.668  15.023  12.558  1.00 86.79           C  
ATOM    660  C   PRO A  88      59.667  11.833  12.117  1.00 86.79           C  
ATOM    661  O   PRO A  88      59.873  12.079  10.929  1.00 86.79           O  
ATOM    662  N   VAL A  89      59.343  10.611  12.582  1.00 58.31           N  
ATOM    663  CA  VAL A  89      59.116   9.489  11.717  1.00 58.31           C  
ATOM    664  CB  VAL A  89      60.206   8.459  11.756  1.00 58.31           C  
ATOM    665  CG1 VAL A  89      59.766   7.240  10.926  1.00 58.31           C  
ATOM    666  CG2 VAL A  89      61.503   9.108  11.246  1.00 58.31           C  
ATOM    667  C   VAL A  89      57.865   8.842  12.223  1.00 58.31           C  
ATOM    668  O   VAL A  89      57.740   8.578  13.419  1.00 58.31           O  
ATOM    669  N   VAL A  90      56.908   8.547  11.320  1.00 48.57           N  
ATOM    670  CA  VAL A  90      55.655   8.007  11.770  1.00 48.57           C  
ATOM    671  CB  VAL A  90      54.465   8.742  11.225  1.00 48.57           C  
ATOM    672  CG1 VAL A  90      53.188   8.002  11.659  1.00 48.57           C  
ATOM    673  CG2 VAL A  90      54.532  10.203  11.702  1.00 48.57           C  
ATOM    674  C   VAL A  90      55.504   6.579  11.343  1.00 48.57           C  
ATOM    675  O   VAL A  90      55.818   6.207  10.215  1.00 48.57           O  
ATOM    676  N   PHE A  91      55.013   5.739  12.280  1.00102.09           N  
ATOM    677  CA  PHE A  91      54.726   4.353  12.028  1.00102.09           C  
ATOM    678  CB  PHE A  91      55.403   3.450  13.082  1.00102.09           C  
ATOM    679  CG  PHE A  91      55.034   2.012  12.940  1.00102.09           C  
ATOM    680  CD1 PHE A  91      55.203   1.337  11.754  1.00102.09           C  
ATOM    681  CD2 PHE A  91      54.580   1.318  14.039  1.00102.09           C  
ATOM    682  CE1 PHE A  91      54.875   0.004  11.655  1.00102.09           C  
ATOM    683  CE2 PHE A  91      54.253  -0.015  13.951  1.00102.09           C  
ATOM    684  CZ  PHE A  91      54.397  -0.673  12.753  1.00102.09           C  
ATOM    685  C   PHE A  91      53.230   4.232  12.094  1.00102.09           C  
ATOM    686  O   PHE A  91      52.631   4.416  13.153  1.00102.09           O  
ATOM    687  N   TYR A  92      52.586   3.961  10.933  1.00175.39           N  
ATOM    688  CA  TYR A  92      51.147   3.890  10.887  1.00175.39           C  
ATOM    689  CB  TYR A  92      50.587   4.899   9.867  1.00175.39           C  
ATOM    690  CG  TYR A  92      49.178   5.272  10.182  1.00175.39           C  
ATOM    691  CD1 TYR A  92      48.184   4.339  10.344  1.00175.39           C  
ATOM    692  CD2 TYR A  92      48.849   6.604  10.261  1.00175.39           C  
ATOM    693  CE1 TYR A  92      46.895   4.735  10.623  1.00175.39           C  
ATOM    694  CE2 TYR A  92      47.564   7.006  10.536  1.00175.39           C  
ATOM    695  CZ  TYR A  92      46.580   6.067  10.721  1.00175.39           C  
ATOM    696  OH  TYR A  92      45.257   6.470  11.006  1.00175.39           O  
ATOM    697  C   TYR A  92      50.769   2.520  10.368  1.00175.39           C  
ATOM    698  O   TYR A  92      50.439   2.378   9.192  1.00175.39           O  
ATOM    699  N   PRO A  93      50.803   1.508  11.197  1.00 99.55           N  
ATOM    700  CA  PRO A  93      50.477   0.142  10.837  1.00 99.55           C  
ATOM    701  CD  PRO A  93      50.908   1.691  12.633  1.00 99.55           C  
ATOM    702  CB  PRO A  93      50.730  -0.672  12.104  1.00 99.55           C  
ATOM    703  CG  PRO A  93      50.469   0.344  13.232  1.00 99.55           C  
ATOM    704  C   PRO A  93      49.092  -0.121  10.308  1.00 99.55           C  
ATOM    705  O   PRO A  93      48.971  -0.760   9.264  1.00 99.55           O  
ATOM    706  N   LYS A  94      48.032   0.350  10.998  1.00 89.67           N  
ATOM    707  CA  LYS A  94      46.696   0.034  10.561  1.00 89.67           C  
ATOM    708  CB  LYS A  94      45.884  -0.678  11.656  1.00 89.67           C  
ATOM    709  CG  LYS A  94      44.463  -1.065  11.248  0.00 89.67           C  
ATOM    710  CD  LYS A  94      43.787  -1.991  12.261  0.50 89.67           C  
ATOM    711  CE  LYS A  94      42.359  -2.377  11.879  0.00 89.67           C  
ATOM    712  NZ  LYS A  94      41.527  -1.160  11.754  0.50 89.67           N1+
ATOM    713  C   LYS A  94      45.984   1.312  10.247  1.00 89.67           C  
ATOM    714  O   LYS A  94      45.835   2.170  11.114  1.00 89.67           O  
ATOM    715  N   ARG A  95      45.498   1.465   8.996  1.00 82.36           N  
ATOM    716  CA  ARG A  95      44.841   2.689   8.633  1.00 82.36           C  
ATOM    717  CB  ARG A  95      45.512   3.400   7.450  1.00 82.36           C  
ATOM    718  CG  ARG A  95      47.004   3.631   7.676  1.00 82.36           C  
ATOM    719  CD  ARG A  95      47.721   4.183   6.449  1.00 82.36           C  
ATOM    720  NE  ARG A  95      49.161   3.840   6.600  1.00 82.36           N  
ATOM    721  CZ  ARG A  95      50.101   4.814   6.765  1.00 82.36           C  
ATOM    722  NH1 ARG A  95      49.733   6.128   6.794  1.00 82.36           N1+
ATOM    723  NH2 ARG A  95      51.414   4.465   6.879  1.00 82.36           N  
ATOM    724  C   ARG A  95      43.440   2.375   8.218  1.00 82.36           C  
ATOM    725  O   ARG A  95      43.187   1.422   7.482  1.00 82.36           O  
ATOM    726  N   SER A  96      42.479   3.196   8.682  1.00 61.10           N  
ATOM    727  CA  SER A  96      41.113   2.968   8.321  1.00 61.10           C  
ATOM    728  CB  SER A  96      40.114   3.545   9.342  0.00 61.10           C  
ATOM    729  OG  SER A  96      38.778   3.287   8.933  1.00 61.10           O  
ATOM    730  C   SER A  96      40.887   3.676   7.024  1.00 61.10           C  
ATOM    731  O   SER A  96      41.022   4.893   6.916  1.00 61.10           O  
ATOM    732  N   GLU A  97      40.516   2.890   6.002  1.00113.46           N  
ATOM    733  CA  GLU A  97      40.274   3.320   4.657  0.50113.46           C  
ATOM    734  CB  GLU A  97      40.130   2.143   3.675  0.50113.46           C  
ATOM    735  CG  GLU A  97      39.138   1.066   4.122  0.00113.46           C  
ATOM    736  CD  GLU A  97      39.870   0.106   5.056  0.00113.46           C  
ATOM    737  OE1 GLU A  97      41.052   0.387   5.389  0.00113.46           O  
ATOM    738  OE2 GLU A  97      39.256  -0.924   5.445  0.00113.46           O1-
ATOM    739  C   GLU A  97      39.036   4.162   4.602  1.00113.46           C  
ATOM    740  O   GLU A  97      38.760   4.793   3.583  1.00113.46           O  
ATOM    741  N   ARG A  98      38.203   4.072   5.655  1.00205.87           N  
ATOM    742  CA  ARG A  98      36.950   4.765   5.800  1.00205.87           C  
ATOM    743  CB  ARG A  98      36.212   4.325   7.072  0.50205.87           C  
ATOM    744  CG  ARG A  98      35.849   2.845   7.109  0.00205.87           C  
ATOM    745  CD  ARG A  98      34.584   2.553   6.309  0.00205.87           C  
ATOM    746  NE  ARG A  98      33.552   3.510   6.792  1.00205.87           N  
ATOM    747  CZ  ARG A  98      32.907   4.314   5.896  0.50205.87           C  
ATOM    748  NH1 ARG A  98      33.188   4.208   4.565  1.00205.87           N1+
ATOM    749  NH2 ARG A  98      31.996   5.232   6.329  0.50205.87           N  
ATOM    750  C   ARG A  98      37.102   6.249   5.960  1.00205.87           C  
ATOM    751  O   ARG A  98      36.362   7.021   5.351  0.50205.87           O  
ATOM    752  N   THR A  99      38.078   6.683   6.778  1.00150.13           N  
ATOM    753  CA  THR A  99      38.160   8.053   7.206  1.00150.13           C  
ATOM    754  CB  THR A  99      38.743   8.131   8.581  1.00150.13           C  
ATOM    755  OG1 THR A  99      38.828   9.477   9.017  1.00150.13           O  
ATOM    756  CG2 THR A  99      40.119   7.449   8.544  1.00150.13           C  
ATOM    757  C   THR A  99      38.992   8.897   6.282  1.00150.13           C  
ATOM    758  O   THR A  99      40.184   8.665   6.085  1.00150.13           O  
ATOM    759  N   GLU A 100      38.344   9.928   5.697  1.00 87.15           N  
ATOM    760  CA  GLU A 100      38.970  10.840   4.779  1.00 87.15           C  
ATOM    761  CB  GLU A 100      37.974  11.791   4.089  1.00 87.15           C  
ATOM    762  CG  GLU A 100      37.214  11.147   2.931  1.00 87.15           C  
ATOM    763  CD  GLU A 100      38.204  11.018   1.783  1.00 87.15           C  
ATOM    764  OE1 GLU A 100      39.058  11.934   1.634  1.00 87.15           O  
ATOM    765  OE2 GLU A 100      38.127   9.998   1.047  1.00 87.15           O1-
ATOM    766  C   GLU A 100      39.986  11.711   5.455  1.00 87.15           C  
ATOM    767  O   GLU A 100      41.066  11.942   4.914  1.00 87.15           O  
ATOM    768  N   PHE A 101      39.680  12.204   6.669  1.00 73.13           N  
ATOM    769  CA  PHE A 101      40.517  13.161   7.341  1.00 73.13           C  
ATOM    770  CB  PHE A 101      39.908  13.616   8.682  1.00 73.13           C  
ATOM    771  CG  PHE A 101      40.789  14.657   9.282  1.00 73.13           C  
ATOM    772  CD1 PHE A 101      40.864  15.911   8.722  1.00 73.13           C  
ATOM    773  CD2 PHE A 101      41.520  14.391  10.416  1.00 73.13           C  
ATOM    774  CE1 PHE A 101      41.668  16.879   9.276  1.00 73.13           C  
ATOM    775  CE2 PHE A 101      42.324  15.357  10.974  1.00 73.13           C  
ATOM    776  CZ  PHE A 101      42.405  16.602  10.401  1.00 73.13           C  
ATOM    777  C   PHE A 101      41.870  12.576   7.601  1.00 73.13           C  
ATOM    778  O   PHE A 101      42.887  13.257   7.465  1.00 73.13           O  
ATOM    779  N   TYR A 102      41.922  11.294   7.996  1.00 73.27           N  
ATOM    780  CA  TYR A 102      43.179  10.675   8.293  1.00 73.27           C  
ATOM    781  CB  TYR A 102      43.041   9.289   8.945  1.00 73.27           C  
ATOM    782  CG  TYR A 102      42.459   9.570  10.292  1.00 73.27           C  
ATOM    783  CD1 TYR A 102      43.229  10.106  11.296  1.00 73.27           C  
ATOM    784  CD2 TYR A 102      41.139   9.306  10.561  1.00 73.27           C  
ATOM    785  CE1 TYR A 102      42.683  10.364  12.533  1.00 73.27           C  
ATOM    786  CE2 TYR A 102      40.583   9.558  11.790  1.00 73.27           C  
ATOM    787  CZ  TYR A 102      41.360  10.090  12.783  1.00 73.27           C  
ATOM    788  OH  TYR A 102      40.797  10.353  14.049  1.00 73.27           O  
ATOM    789  C   TYR A 102      44.019  10.608   7.058  1.00 73.27           C  
ATOM    790  O   TYR A 102      45.234  10.787   7.120  1.00 73.27           O  
ATOM    791  N   LYS A 103      43.392  10.346   5.901  1.00 62.55           N  
ATOM    792  CA  LYS A 103      44.101  10.244   4.657  1.00 62.55           C  
ATOM    793  CB  LYS A 103      43.150   9.969   3.479  1.00 62.55           C  
ATOM    794  CG  LYS A 103      42.300   8.705   3.644  1.00 62.55           C  
ATOM    795  CD  LYS A 103      41.108   8.652   2.683  1.00 62.55           C  
ATOM    796  CE  LYS A 103      40.159   7.474   2.919  1.00 62.55           C  
ATOM    797  NZ  LYS A 103      40.792   6.211   2.479  1.00 62.55           N1+
ATOM    798  C   LYS A 103      44.748  11.570   4.380  1.00 62.55           C  
ATOM    799  O   LYS A 103      45.901  11.636   3.955  1.00 62.55           O  
ATOM    800  N   GLN A 104      44.001  12.663   4.627  1.00 40.30           N  
ATOM    801  CA  GLN A 104      44.434  14.003   4.356  1.00 40.30           C  
ATOM    802  CB  GLN A 104      43.346  15.029   4.711  1.00 40.30           C  
ATOM    803  CG  GLN A 104      42.073  14.888   3.874  1.00 40.30           C  
ATOM    804  CD  GLN A 104      40.996  15.740   4.529  1.00 40.30           C  
ATOM    805  OE1 GLN A 104      41.170  16.228   5.645  1.00 40.30           O  
ATOM    806  NE2 GLN A 104      39.846  15.919   3.826  1.00 40.30           N  
ATOM    807  C   GLN A 104      45.621  14.314   5.211  1.00 40.30           C  
ATOM    808  O   GLN A 104      46.587  14.923   4.754  1.00 40.30           O  
ATOM    809  N   LEU A 105      45.582  13.881   6.483  1.00 59.13           N  
ATOM    810  CA  LEU A 105      46.645  14.172   7.399  1.00 59.13           C  
ATOM    811  CB  LEU A 105      46.381  13.676   8.830  1.00 59.13           C  
ATOM    812  CG  LEU A 105      45.299  14.490   9.561  1.00 59.13           C  
ATOM    813  CD1 LEU A 105      45.078  13.958  10.987  1.00 59.13           C  
ATOM    814  CD2 LEU A 105      45.628  15.993   9.539  1.00 59.13           C  
ATOM    815  C   LEU A 105      47.902  13.538   6.911  1.00 59.13           C  
ATOM    816  O   LEU A 105      48.982  14.098   7.094  1.00 59.13           O  
ATOM    817  N   VAL A 106      47.797  12.336   6.310  1.00 38.25           N  
ATOM    818  CA  VAL A 106      48.939  11.629   5.803  1.00 38.25           C  
ATOM    819  CB  VAL A 106      48.590  10.257   5.296  1.00 38.25           C  
ATOM    820  CG1 VAL A 106      49.854   9.622   4.692  1.00 38.25           C  
ATOM    821  CG2 VAL A 106      47.983   9.449   6.459  1.00 38.25           C  
ATOM    822  C   VAL A 106      49.549  12.402   4.674  1.00 38.25           C  
ATOM    823  O   VAL A 106      50.768  12.526   4.584  1.00 38.25           O  
ATOM    824  N   HIS A 107      48.714  12.955   3.779  1.00 58.85           N  
ATOM    825  CA  HIS A 107      49.242  13.680   2.662  1.00 58.85           C  
ATOM    826  ND1 HIS A 107      46.716  12.052   1.108  1.00 58.85           N  
ATOM    827  CG  HIS A 107      47.776  12.882   0.820  1.00 58.85           C  
ATOM    828  CB  HIS A 107      48.176  14.077   1.632  1.00 58.85           C  
ATOM    829  NE2 HIS A 107      47.690  11.231  -0.715  1.00 58.85           N  
ATOM    830  CD2 HIS A 107      48.360  12.366  -0.295  1.00 58.85           C  
ATOM    831  CE1 HIS A 107      46.711  11.083   0.159  1.00 58.85           C  
ATOM    832  C   HIS A 107      49.962  14.893   3.157  1.00 58.85           C  
ATOM    833  O   HIS A 107      50.969  15.301   2.581  1.00 58.85           O  
ATOM    834  N   GLN A 108      49.468  15.503   4.246  1.00 42.80           N  
ATOM    835  CA  GLN A 108      50.099  16.673   4.784  1.00 42.80           C  
ATOM    836  CB  GLN A 108      49.314  17.284   5.957  1.00 42.80           C  
ATOM    837  CG  GLN A 108      47.951  17.831   5.516  1.00 42.80           C  
ATOM    838  CD  GLN A 108      47.230  18.415   6.722  1.00 42.80           C  
ATOM    839  OE1 GLN A 108      47.851  18.825   7.699  1.00 42.80           O  
ATOM    840  NE2 GLN A 108      45.872  18.458   6.648  1.00 42.80           N  
ATOM    841  C   GLN A 108      51.480  16.302   5.241  1.00 42.80           C  
ATOM    842  O   GLN A 108      52.408  17.104   5.142  1.00 42.80           O  
ATOM    843  N   LEU A 109      51.653  15.078   5.774  1.00 41.07           N  
ATOM    844  CA  LEU A 109      52.941  14.631   6.230  1.00 41.07           C  
ATOM    845  CB  LEU A 109      52.897  13.239   6.884  1.00 41.07           C  
ATOM    846  CG  LEU A 109      52.114  13.195   8.207  1.00 41.07           C  
ATOM    847  CD1 LEU A 109      52.101  11.779   8.804  1.00 41.07           C  
ATOM    848  CD2 LEU A 109      52.634  14.251   9.195  1.00 41.07           C  
ATOM    849  C   LEU A 109      53.872  14.536   5.057  1.00 41.07           C  
ATOM    850  O   LEU A 109      55.045  14.900   5.152  1.00 41.07           O  
ATOM    851  N   ASN A 110      53.367  14.045   3.912  1.00 30.28           N  
ATOM    852  CA  ASN A 110      54.173  13.861   2.738  1.00 30.28           C  
ATOM    853  CB  ASN A 110      53.376  13.260   1.569  1.00 30.28           C  
ATOM    854  CG  ASN A 110      52.936  11.860   1.973  1.00 30.28           C  
ATOM    855  OD1 ASN A 110      53.726  11.070   2.487  1.00 30.28           O  
ATOM    856  ND2 ASN A 110      51.632  11.545   1.745  1.00 30.28           N  
ATOM    857  C   ASN A 110      54.680  15.198   2.296  1.00 30.28           C  
ATOM    858  O   ASN A 110      55.830  15.331   1.881  1.00 30.28           O  
ATOM    859  N   PHE A 111      53.830  16.234   2.400  1.00 50.31           N  
ATOM    860  CA  PHE A 111      54.187  17.550   1.953  1.00 50.31           C  
ATOM    861  CB  PHE A 111      53.077  18.574   2.254  1.00 50.31           C  
ATOM    862  CG  PHE A 111      53.462  19.893   1.679  1.00 50.31           C  
ATOM    863  CD1 PHE A 111      53.137  20.208   0.380  1.00 50.31           C  
ATOM    864  CD2 PHE A 111      54.144  20.817   2.437  1.00 50.31           C  
ATOM    865  CE1 PHE A 111      53.488  21.425  -0.155  1.00 50.31           C  
ATOM    866  CE2 PHE A 111      54.497  22.035   1.907  1.00 50.31           C  
ATOM    867  CZ  PHE A 111      54.169  22.342   0.609  1.00 50.31           C  
ATOM    868  C   PHE A 111      55.408  17.966   2.718  1.00 50.31           C  
ATOM    869  O   PHE A 111      56.359  18.515   2.164  1.00 50.31           O  
ATOM    870  N   PHE A 112      55.383  17.690   4.032  1.00 95.72           N  
ATOM    871  CA  PHE A 112      56.395  17.981   5.004  1.00 95.72           C  
ATOM    872  CB  PHE A 112      55.913  17.835   6.458  1.00 95.72           C  
ATOM    873  CG  PHE A 112      55.082  19.030   6.775  1.00 95.72           C  
ATOM    874  CD1 PHE A 112      55.687  20.202   7.167  1.00 95.72           C  
ATOM    875  CD2 PHE A 112      53.710  18.989   6.681  1.00 95.72           C  
ATOM    876  CE1 PHE A 112      54.941  21.316   7.467  1.00 95.72           C  
ATOM    877  CE2 PHE A 112      52.959  20.101   6.981  1.00 95.72           C  
ATOM    878  CZ  PHE A 112      53.571  21.268   7.371  1.00 95.72           C  
ATOM    879  C   PHE A 112      57.583  17.096   4.820  1.00 95.72           C  
ATOM    880  O   PHE A 112      58.636  17.357   5.401  1.00 95.72           O  
ATOM    881  N   LYS A 113      57.422  15.986   4.074  1.00181.12           N  
ATOM    882  CA  LYS A 113      58.514  15.083   3.860  1.00181.12           C  
ATOM    883  CB  LYS A 113      59.802  15.821   3.459  1.00181.12           C  
ATOM    884  CG  LYS A 113      60.834  14.945   2.764  1.00181.12           C  
ATOM    885  CD  LYS A 113      60.436  14.604   1.329  1.00181.12           C  
ATOM    886  CE  LYS A 113      60.752  15.722   0.332  1.00181.12           C  
ATOM    887  NZ  LYS A 113      60.007  16.949   0.693  1.00181.12           N1+
ATOM    888  C   LYS A 113      58.786  14.341   5.132  1.00181.12           C  
ATOM    889  O   LYS A 113      59.933  14.042   5.458  1.00181.12           O  
ATOM    890  N   VAL A 114      57.717  14.022   5.892  1.00 49.05           N  
ATOM    891  CA  VAL A 114      57.873  13.242   7.087  1.00 49.05           C  
ATOM    892  CB  VAL A 114      56.930  13.639   8.187  1.00 49.05           C  
ATOM    893  CG1 VAL A 114      57.066  12.632   9.342  1.00 49.05           C  
ATOM    894  CG2 VAL A 114      57.238  15.092   8.594  1.00 49.05           C  
ATOM    895  C   VAL A 114      57.577  11.819   6.718  1.00 49.05           C  
ATOM    896  O   VAL A 114      56.520  11.515   6.166  1.00 49.05           O  
ATOM    897  N   PRO A 115      58.487  10.931   7.022  1.00 72.21           N  
ATOM    898  CA  PRO A 115      58.314   9.555   6.636  1.00 72.21           C  
ATOM    899  CD  PRO A 115      59.893  11.299   7.095  1.00 72.21           C  
ATOM    900  CB  PRO A 115      59.667   8.888   6.872  1.00 72.21           C  
ATOM    901  CG  PRO A 115      60.673  10.036   6.689  1.00 72.21           C  
ATOM    902  C   PRO A 115      57.173   8.884   7.328  1.00 72.21           C  
ATOM    903  O   PRO A 115      56.945   9.146   8.509  1.00 72.21           O  
ATOM    904  N   VAL A 116      56.432   8.029   6.596  1.00 56.56           N  
ATOM    905  CA  VAL A 116      55.350   7.297   7.182  1.00 56.56           C  
ATOM    906  CB  VAL A 116      54.009   7.703   6.649  1.00 56.56           C  
ATOM    907  CG1 VAL A 116      52.931   6.851   7.330  1.00 56.56           C  
ATOM    908  CG2 VAL A 116      53.826   9.213   6.874  1.00 56.56           C  
ATOM    909  C   VAL A 116      55.578   5.854   6.835  1.00 56.56           C  
ATOM    910  O   VAL A 116      55.493   5.462   5.671  1.00 56.56           O  
ATOM    911  N   LEU A 117      55.879   5.027   7.859  1.00108.48           N  
ATOM    912  CA  LEU A 117      56.190   3.627   7.708  1.00108.48           C  
ATOM    913  CB  LEU A 117      56.986   3.061   8.898  1.00108.48           C  
ATOM    914  CG  LEU A 117      58.395   3.646   9.101  1.00108.48           C  
ATOM    915  CD1 LEU A 117      59.373   3.160   8.025  1.00108.48           C  
ATOM    916  CD2 LEU A 117      58.356   5.175   9.215  1.00108.48           C  
ATOM    917  C   LEU A 117      54.933   2.812   7.659  1.00108.48           C  
ATOM    918  O   LEU A 117      53.919   3.165   8.262  1.00108.48           O  
ATOM    919  N   SER A 118      54.985   1.679   6.928  1.00 44.42           N  
ATOM    920  CA  SER A 118      53.876   0.771   6.846  1.00 44.42           C  
ATOM    921  CB  SER A 118      53.719   0.111   5.466  1.00 44.42           C  
ATOM    922  OG  SER A 118      54.839  -0.718   5.198  1.00 44.42           O  
ATOM    923  C   SER A 118      54.114  -0.315   7.838  1.00 44.42           C  
ATOM    924  O   SER A 118      55.134  -0.340   8.525  1.00 44.42           O  
ATOM    925  N   GLN A 119      53.158  -1.250   7.943  1.00178.55           N  
ATOM    926  CA  GLN A 119      53.308  -2.298   8.901  1.00178.55           C  
ATOM    927  CB  GLN A 119      52.076  -3.209   8.993  0.00178.55           C  
ATOM    928  CG  GLN A 119      52.254  -4.321  10.023  0.00178.55           C  
ATOM    929  CD  GLN A 119      52.525  -3.651  11.360  0.00178.55           C  
ATOM    930  OE1 GLN A 119      53.548  -2.990  11.542  0.00178.55           O  
ATOM    931  NE2 GLN A 119      51.579  -3.817  12.323  0.00178.55           N  
ATOM    932  C   GLN A 119      54.482  -3.160   8.547  0.00178.55           C  
ATOM    933  O   GLN A 119      55.181  -3.636   9.439  0.00178.55           O  
ATOM    934  N   ASP A 120      54.644  -3.513   7.255  0.50111.02           N  
ATOM    935  CA  ASP A 120      55.746  -4.360   6.873  1.00111.02           C  
ATOM    936  CB  ASP A 120      55.382  -5.227   5.659  0.00111.02           C  
ATOM    937  CG  ASP A 120      54.231  -6.128   6.081  0.00111.02           C  
ATOM    938  OD1 ASP A 120      53.864  -6.090   7.286  0.00111.02           O  
ATOM    939  OD2 ASP A 120      53.695  -6.859   5.205  0.00111.02           O1-
ATOM    940  C   ASP A 120      57.062  -3.700   6.542  0.50111.02           C  
ATOM    941  O   ASP A 120      58.047  -3.815   7.270  0.00111.02           O  
ATOM    942  N   GLU A 121      57.050  -2.885   5.464  1.00104.02           N  
ATOM    943  CA  GLU A 121      58.220  -2.409   4.761  0.50104.02           C  
ATOM    944  CB  GLU A 121      57.883  -1.545   3.532  0.00104.02           C  
ATOM    945  CG  GLU A 121      57.246  -2.306   2.369  0.00104.02           C  
ATOM    946  CD  GLU A 121      55.746  -2.397   2.612  0.00104.02           C  
ATOM    947  OE1 GLU A 121      55.326  -3.213   3.475  0.00104.02           O  
ATOM    948  OE2 GLU A 121      54.998  -1.647   1.931  0.00104.02           O1-
ATOM    949  C   GLU A 121      59.116  -1.581   5.616  0.00104.02           C  
ATOM    950  O   GLU A 121      60.329  -1.557   5.410  0.50104.02           O  
ATOM    951  N   GLY A 122      58.534  -0.870   6.584  0.00 69.53           N  
ATOM    952  CA  GLY A 122      59.205   0.108   7.387  0.50 69.53           C  
ATOM    953  C   GLY A 122      60.333  -0.403   8.232  0.00 69.53           C  
ATOM    954  O   GLY A 122      61.270   0.359   8.464  0.00 69.53           O  
ATOM    955  N   ASN A 123      60.290  -1.649   8.753  0.00155.65           N  
ATOM    956  CA  ASN A 123      61.339  -2.057   9.654  0.00155.65           C  
ATOM    957  CB  ASN A 123      62.735  -2.071   9.023  1.00155.65           C  
ATOM    958  CG  ASN A 123      62.839  -3.352   8.235  1.00155.65           C  
ATOM    959  OD1 ASN A 123      62.324  -3.461   7.124  0.00155.65           O  
ATOM    960  ND2 ASN A 123      63.519  -4.357   8.842  0.00155.65           N  
ATOM    961  C   ASN A 123      61.387  -1.074  10.778  1.00155.65           C  
ATOM    962  O   ASN A 123      62.432  -0.508  11.096  1.00155.65           O  
ATOM    963  N   TRP A 124      60.227  -0.875  11.418  1.00 98.56           N  
ATOM    964  CA  TRP A 124      60.018   0.102  12.441  1.00 98.56           C  
ATOM    965  CB  TRP A 124      58.547   0.187  12.889  1.00 98.56           C  
ATOM    966  CG  TRP A 124      58.014  -1.050  13.567  1.00 98.56           C  
ATOM    967  CD2 TRP A 124      57.845  -1.177  14.988  1.00 98.56           C  
ATOM    968  CD1 TRP A 124      57.566  -2.215  13.019  1.00 98.56           C  
ATOM    969  NE1 TRP A 124      57.143  -3.068  14.009  1.00 98.56           N  
ATOM    970  CE2 TRP A 124      57.304  -2.439  15.227  1.00 98.56           C  
ATOM    971  CE3 TRP A 124      58.115  -0.311  16.008  1.00 98.56           C  
ATOM    972  CZ2 TRP A 124      57.027  -2.858  16.496  1.00 98.56           C  
ATOM    973  CZ3 TRP A 124      57.836  -0.735  17.287  1.00 98.56           C  
ATOM    974  CH2 TRP A 124      57.302  -1.986  17.528  1.00 98.56           C  
ATOM    975  C   TRP A 124      60.879  -0.178  13.641  1.00 98.56           C  
ATOM    976  O   TRP A 124      61.215   0.739  14.386  1.00 98.56           O  
ATOM    977  N   LEU A 125      61.270  -1.447  13.859  1.00 69.18           N  
ATOM    978  CA  LEU A 125      62.019  -1.856  15.019  1.00 69.18           C  
ATOM    979  CB  LEU A 125      62.349  -3.359  15.030  1.00 69.18           C  
ATOM    980  CG  LEU A 125      61.108  -4.258  15.187  1.00 69.18           C  
ATOM    981  CD1 LEU A 125      61.490  -5.748  15.207  1.00 69.18           C  
ATOM    982  CD2 LEU A 125      60.273  -3.844  16.409  1.00 69.18           C  
ATOM    983  C   LEU A 125      63.313  -1.101  15.112  1.00 69.18           C  
ATOM    984  O   LEU A 125      63.827  -0.890  16.209  1.00 69.18           O  
ATOM    985  N   GLU A 126      63.879  -0.672  13.973  1.00 96.52           N  
ATOM    986  CA  GLU A 126      65.145   0.009  13.944  1.00 96.52           C  
ATOM    987  CB  GLU A 126      65.526   0.447  12.520  1.00 96.52           C  
ATOM    988  CG  GLU A 126      65.850  -0.727  11.597  0.00 96.52           C  
ATOM    989  CD  GLU A 126      67.220  -1.246  12.005  0.00 96.52           C  
ATOM    990  OE1 GLU A 126      68.039  -0.421  12.494  0.00 96.52           O  
ATOM    991  OE2 GLU A 126      67.466  -2.469  11.840  0.00 96.52           O1-
ATOM    992  C   GLU A 126      65.067   1.246  14.801  1.00 96.52           C  
ATOM    993  O   GLU A 126      66.064   1.669  15.382  1.00 96.52           O  
ATOM    994  N   TYR A 127      63.875   1.860  14.881  1.00109.57           N  
ATOM    995  CA  TYR A 127      63.577   3.070  15.613  1.00109.57           C  
ATOM    996  CB  TYR A 127      62.188   3.644  15.288  1.00109.57           C  
ATOM    997  CG  TYR A 127      62.277   4.155  13.891  1.00109.57           C  
ATOM    998  CD1 TYR A 127      62.829   5.392  13.639  1.00109.57           C  
ATOM    999  CD2 TYR A 127      61.813   3.402  12.837  1.00109.57           C  
ATOM   1000  CE1 TYR A 127      62.915   5.873  12.353  1.00109.57           C  
ATOM   1001  CE2 TYR A 127      61.898   3.878  11.551  1.00109.57           C  
ATOM   1002  CZ  TYR A 127      62.449   5.112  11.307  1.00109.57           C  
ATOM   1003  OH  TYR A 127      62.535   5.595   9.985  1.00109.57           O  
ATOM   1004  C   TYR A 127      63.692   2.898  17.103  1.00109.57           C  
ATOM   1005  O   TYR A 127      63.777   3.881  17.835  1.00109.57           O  
ATOM   1006  N   LEU A 128      63.566   1.659  17.598  1.00160.90           N  
ATOM   1007  CA  LEU A 128      63.621   1.312  18.992  1.00160.90           C  
ATOM   1008  CB  LEU A 128      63.080  -0.094  19.293  1.00160.90           C  
ATOM   1009  CG  LEU A 128      61.539  -0.140  19.229  1.00160.90           C  
ATOM   1010  CD1 LEU A 128      61.014   0.270  17.844  1.00160.90           C  
ATOM   1011  CD2 LEU A 128      60.999  -1.498  19.699  1.00160.90           C  
ATOM   1012  C   LEU A 128      64.984   1.475  19.610  1.00160.90           C  
ATOM   1013  O   LEU A 128      65.111   1.289  20.817  1.00160.90           O  
ATOM   1014  N   LYS A 129      66.060   1.685  18.824  1.00100.90           N  
ATOM   1015  CA  LYS A 129      67.383   1.825  19.391  1.00100.90           C  
ATOM   1016  CB  LYS A 129      68.502   1.461  18.400  1.00100.90           C  
ATOM   1017  CG  LYS A 129      68.431   0.005  17.934  1.00100.90           C  
ATOM   1018  CD  LYS A 129      69.302  -0.301  16.714  1.00100.90           C  
ATOM   1019  CE  LYS A 129      69.208  -1.754  16.244  1.00100.90           C  
ATOM   1020  NZ  LYS A 129      67.879  -2.009  15.643  1.00100.90           N1+
ATOM   1021  C   LYS A 129      67.615   3.236  19.867  1.00100.90           C  
ATOM   1022  O   LYS A 129      67.172   4.209  19.258  1.00100.90           O  
ATOM   1023  N   PRO A 130      68.321   3.348  20.971  1.00 80.36           N  
ATOM   1024  CA  PRO A 130      68.569   4.626  21.591  1.00 80.36           C  
ATOM   1025  CD  PRO A 130      68.364   2.260  21.931  1.00 80.36           C  
ATOM   1026  CB  PRO A 130      69.180   4.306  22.952  1.00 80.36           C  
ATOM   1027  CG  PRO A 130      68.600   2.923  23.295  1.00 80.36           C  
ATOM   1028  C   PRO A 130      69.373   5.588  20.778  1.00 80.36           C  
ATOM   1029  O   PRO A 130      69.149   6.793  20.884  1.00 80.36           O  
ATOM   1030  N   GLU A 131      70.315   5.088  19.965  1.00147.61           N  
ATOM   1031  CA  GLU A 131      71.153   5.959  19.204  1.00147.61           C  
ATOM   1032  CB  GLU A 131      72.178   5.173  18.373  1.00147.61           C  
ATOM   1033  CG  GLU A 131      73.203   4.427  19.225  1.00147.61           C  
ATOM   1034  CD  GLU A 131      72.509   3.284  19.955  1.00147.61           C  
ATOM   1035  OE1 GLU A 131      71.493   2.758  19.428  1.00147.61           O  
ATOM   1036  OE2 GLU A 131      72.998   2.920  21.059  1.00147.61           O1-
ATOM   1037  C   GLU A 131      70.304   6.721  18.243  1.00147.61           C  
ATOM   1038  O   GLU A 131      70.526   7.909  18.031  1.00147.61           O  
ATOM   1039  N   LYS A 132      69.349   6.023  17.601  1.00 77.96           N  
ATOM   1040  CA  LYS A 132      68.481   6.540  16.578  1.00 77.96           C  
ATOM   1041  CB  LYS A 132      67.857   5.426  15.720  1.00 77.96           C  
ATOM   1042  CG  LYS A 132      67.224   5.939  14.425  1.00 77.96           C  
ATOM   1043  CD  LYS A 132      66.949   4.836  13.400  1.00 77.96           C  
ATOM   1044  CE  LYS A 132      66.368   5.357  12.083  1.00 77.96           C  
ATOM   1045  NZ  LYS A 132      66.300   4.262  11.088  1.00 77.96           N1+
ATOM   1046  C   LYS A 132      67.355   7.423  17.055  1.00 77.96           C  
ATOM   1047  O   LYS A 132      66.977   8.351  16.344  1.00 77.96           O  
ATOM   1048  N   THR A 133      66.746   7.169  18.236  1.00 56.54           N  
ATOM   1049  CA  THR A 133      65.552   7.928  18.530  1.00 56.54           C  
ATOM   1050  CB  THR A 133      64.323   7.072  18.635  1.00 56.54           C  
ATOM   1051  OG1 THR A 133      64.093   6.401  17.406  1.00 56.54           O  
ATOM   1052  CG2 THR A 133      63.119   7.961  18.989  1.00 56.54           C  
ATOM   1053  C   THR A 133      65.653   8.703  19.809  1.00 56.54           C  
ATOM   1054  O   THR A 133      66.129   8.204  20.828  1.00 56.54           O  
ATOM   1055  N   LEU A 134      65.221   9.983  19.747  1.00 62.72           N  
ATOM   1056  CA  LEU A 134      65.172  10.884  20.864  1.00 62.72           C  
ATOM   1057  CB  LEU A 134      64.836  12.315  20.416  1.00 62.72           C  
ATOM   1058  CG  LEU A 134      64.733  13.327  21.567  1.00 62.72           C  
ATOM   1059  CD1 LEU A 134      66.068  13.469  22.310  1.00 62.72           C  
ATOM   1060  CD2 LEU A 134      64.177  14.671  21.069  1.00 62.72           C  
ATOM   1061  C   LEU A 134      64.101  10.470  21.829  1.00 62.72           C  
ATOM   1062  O   LEU A 134      64.349  10.340  23.028  1.00 62.72           O  
ATOM   1063  N   CYS A 135      62.869  10.246  21.321  1.00 55.39           N  
ATOM   1064  CA  CYS A 135      61.776   9.857  22.167  1.00 55.39           C  
ATOM   1065  CB  CYS A 135      61.133  11.033  22.928  1.00 55.39           C  
ATOM   1066  SG  CYS A 135      60.349  12.247  21.824  1.00 55.39           S  
ATOM   1067  C   CYS A 135      60.717   9.255  21.296  1.00 55.39           C  
ATOM   1068  O   CYS A 135      60.732   9.424  20.077  1.00 55.39           O  
ATOM   1069  N   ILE A 136      59.768   8.514  21.906  1.00180.01           N  
ATOM   1070  CA  ILE A 136      58.709   7.936  21.129  1.00180.01           C  
ATOM   1071  CB  ILE A 136      58.618   6.431  21.119  1.00180.01           C  
ATOM   1072  CG1 ILE A 136      58.540   5.838  22.529  1.00180.01           C  
ATOM   1073  CG2 ILE A 136      59.765   5.890  20.266  1.00180.01           C  
ATOM   1074  CD1 ILE A 136      59.858   5.923  23.296  1.00180.01           C  
ATOM   1075  C   ILE A 136      57.393   8.472  21.578  1.00180.01           C  
ATOM   1076  O   ILE A 136      57.147   8.677  22.767  1.00180.01           O  
ATOM   1077  N   VAL A 137      56.513   8.742  20.594  1.00 50.60           N  
ATOM   1078  CA  VAL A 137      55.208   9.254  20.891  1.00 50.60           C  
ATOM   1079  CB  VAL A 137      54.761  10.339  19.955  1.00 50.60           C  
ATOM   1080  CG1 VAL A 137      53.317  10.728  20.311  1.00 50.60           C  
ATOM   1081  CG2 VAL A 137      55.759  11.507  20.043  1.00 50.60           C  
ATOM   1082  C   VAL A 137      54.242   8.117  20.758  1.00 50.60           C  
ATOM   1083  O   VAL A 137      54.135   7.497  19.699  1.00 50.60           O  
ATOM   1084  N   ASP A 138      53.502   7.840  21.854  1.00 90.13           N  
ATOM   1085  CA  ASP A 138      52.570   6.744  21.941  1.00 90.13           C  
ATOM   1086  CB  ASP A 138      52.558   6.107  23.343  1.00 90.13           C  
ATOM   1087  CG  ASP A 138      51.569   4.953  23.369  1.00 90.13           C  
ATOM   1088  OD1 ASP A 138      51.080   4.555  22.278  1.00 90.13           O  
ATOM   1089  OD2 ASP A 138      51.290   4.457  24.492  1.00 90.13           O1-
ATOM   1090  C   ASP A 138      51.172   7.231  21.664  1.00 90.13           C  
ATOM   1091  O   ASP A 138      50.434   7.624  22.563  1.00 90.13           O  
ATOM   1092  N   ALA A 139      50.851   7.312  20.365  1.00149.21           N  
ATOM   1093  CA  ALA A 139      49.632   7.635  19.670  1.00149.21           C  
ATOM   1094  CB  ALA A 139      49.861   8.255  18.280  1.00149.21           C  
ATOM   1095  C   ALA A 139      48.661   6.496  19.499  1.00149.21           C  
ATOM   1096  O   ALA A 139      47.690   6.660  18.765  1.00149.21           O  
ATOM   1097  N   ILE A 140      48.997   5.269  19.940  1.00109.45           N  
ATOM   1098  CA  ILE A 140      48.230   4.105  19.559  1.00109.45           C  
ATOM   1099  CB  ILE A 140      48.856   2.896  20.168  1.00109.45           C  
ATOM   1100  CG1 ILE A 140      50.315   2.824  19.697  1.00109.45           C  
ATOM   1101  CG2 ILE A 140      48.025   1.662  19.791  1.00109.45           C  
ATOM   1102  CD1 ILE A 140      51.210   1.997  20.609  1.00109.45           C  
ATOM   1103  C   ILE A 140      46.763   4.123  19.933  1.00109.45           C  
ATOM   1104  O   ILE A 140      45.923   4.105  19.032  1.00109.45           O  
ATOM   1105  N   PHE A 141      46.384   4.213  21.229  1.00 80.53           N  
ATOM   1106  CA  PHE A 141      44.970   4.157  21.531  1.00 80.53           C  
ATOM   1107  CB  PHE A 141      44.493   2.810  22.111  1.00 80.53           C  
ATOM   1108  CG  PHE A 141      44.591   1.758  21.057  1.00 80.53           C  
ATOM   1109  CD1 PHE A 141      43.700   1.727  20.008  1.00 80.53           C  
ATOM   1110  CD2 PHE A 141      45.554   0.779  21.133  1.00 80.53           C  
ATOM   1111  CE1 PHE A 141      43.787   0.754  19.040  1.00 80.53           C  
ATOM   1112  CE2 PHE A 141      45.647  -0.196  20.168  1.00 80.53           C  
ATOM   1113  CZ  PHE A 141      44.765  -0.210  19.117  1.00 80.53           C  
ATOM   1114  C   PHE A 141      44.626   5.196  22.554  1.00 80.53           C  
ATOM   1115  O   PHE A 141      45.407   5.478  23.463  1.00 80.53           O  
ATOM   1116  N   GLY A 142      43.410   5.776  22.435  1.00 43.61           N  
ATOM   1117  CA  GLY A 142      42.980   6.822  23.318  1.00 43.61           C  
ATOM   1118  C   GLY A 142      42.068   6.281  24.382  1.00 43.61           C  
ATOM   1119  O   GLY A 142      42.034   5.086  24.664  1.00 43.61           O  
ATOM   1120  N   PHE A 143      41.249   7.188  24.953  1.00 90.18           N  
ATOM   1121  CA  PHE A 143      40.355   6.939  26.050  1.00 90.18           C  
ATOM   1122  CB  PHE A 143      39.659   8.209  26.579  1.00 90.18           C  
ATOM   1123  CG  PHE A 143      38.795   8.796  25.516  1.00 90.18           C  
ATOM   1124  CD1 PHE A 143      37.498   8.370  25.352  1.00 90.18           C  
ATOM   1125  CD2 PHE A 143      39.280   9.781  24.685  1.00 90.18           C  
ATOM   1126  CE1 PHE A 143      36.698   8.914  24.375  1.00 90.18           C  
ATOM   1127  CE2 PHE A 143      38.485  10.328  23.707  1.00 90.18           C  
ATOM   1128  CZ  PHE A 143      37.191   9.895  23.548  1.00 90.18           C  
ATOM   1129  C   PHE A 143      39.311   5.931  25.660  1.00 90.18           C  
ATOM   1130  O   PHE A 143      38.688   5.309  26.520  1.00 90.18           O  
ATOM   1131  N   SER A 144      39.025   5.817  24.354  1.00107.96           N  
ATOM   1132  CA  SER A 144      38.036   4.911  23.829  1.00107.96           C  
ATOM   1133  CB  SER A 144      37.739   5.179  22.347  1.00107.96           C  
ATOM   1134  OG  SER A 144      37.309   6.519  22.176  1.00107.96           O  
ATOM   1135  C   SER A 144      38.507   3.485  23.904  1.00107.96           C  
ATOM   1136  O   SER A 144      37.765   2.570  23.549  1.00107.96           O  
ATOM   1137  N   PHE A 145      39.753   3.249  24.351  1.00 93.10           N  
ATOM   1138  CA  PHE A 145      40.320   1.925  24.318  1.00 93.10           C  
ATOM   1139  CB  PHE A 145      41.816   1.919  24.685  1.00 93.10           C  
ATOM   1140  CG  PHE A 145      42.325   0.521  24.629  1.00 93.10           C  
ATOM   1141  CD1 PHE A 145      42.420  -0.137  23.424  1.00 93.10           C  
ATOM   1142  CD2 PHE A 145      42.741  -0.122  25.773  1.00 93.10           C  
ATOM   1143  CE1 PHE A 145      42.898  -1.425  23.360  1.00 93.10           C  
ATOM   1144  CE2 PHE A 145      43.222  -1.409  25.716  1.00 93.10           C  
ATOM   1145  CZ  PHE A 145      43.299  -2.062  24.509  1.00 93.10           C  
ATOM   1146  C   PHE A 145      39.591   0.971  25.215  1.00 93.10           C  
ATOM   1147  O   PHE A 145      39.132   1.326  26.300  1.00 93.10           O  
ATOM   1148  N   LYS A 146      39.439  -0.282  24.732  1.00107.07           N  
ATOM   1149  CA  LYS A 146      38.832  -1.357  25.465  1.00107.07           C  
ATOM   1150  CB  LYS A 146      37.340  -1.515  25.150  1.00107.07           C  
ATOM   1151  CG  LYS A 146      37.066  -1.527  23.649  0.50107.07           C  
ATOM   1152  CD  LYS A 146      35.640  -1.933  23.286  0.00107.07           C  
ATOM   1153  CE  LYS A 146      35.340  -1.792  21.794  0.00107.07           C  
ATOM   1154  NZ  LYS A 146      33.946  -2.210  21.520  0.00107.07           N1+
ATOM   1155  C   LYS A 146      39.551  -2.608  25.048  1.00107.07           C  
ATOM   1156  O   LYS A 146      39.635  -2.926  23.862  1.00107.07           O  
ATOM   1157  N   PRO A 147      40.083  -3.319  26.005  1.00 86.21           N  
ATOM   1158  CA  PRO A 147      40.839  -4.513  25.725  1.00 86.21           C  
ATOM   1159  CD  PRO A 147      40.457  -2.719  27.274  1.00 86.21           C  
ATOM   1160  CB  PRO A 147      41.739  -4.738  26.941  1.00 86.21           C  
ATOM   1161  CG  PRO A 147      41.127  -3.865  28.049  1.00 86.21           C  
ATOM   1162  C   PRO A 147      39.947  -5.669  25.438  1.00 86.21           C  
ATOM   1163  O   PRO A 147      38.765  -5.581  25.768  1.00 86.21           O  
ATOM   1164  N   PRO A 148      40.421  -6.730  24.835  1.00177.54           N  
ATOM   1165  CA  PRO A 148      41.767  -6.790  24.306  1.00177.54           C  
ATOM   1166  CD  PRO A 148      40.010  -8.012  25.383  1.00177.54           C  
ATOM   1167  CB  PRO A 148      42.233  -8.234  24.449  1.00177.54           C  
ATOM   1168  CG  PRO A 148      41.306  -8.826  25.522  1.00177.54           C  
ATOM   1169  C   PRO A 148      41.680  -6.405  22.850  1.00177.54           C  
ATOM   1170  O   PRO A 148      40.576  -6.128  22.392  1.00177.54           O  
ATOM   1171  N   MET A 149      42.824  -6.378  22.123  1.00152.19           N  
ATOM   1172  CA  MET A 149      42.938  -6.056  20.718  1.00152.19           C  
ATOM   1173  CB  MET A 149      42.414  -4.665  20.308  1.00152.19           C  
ATOM   1174  CG  MET A 149      40.896  -4.500  20.212  1.00152.19           C  
ATOM   1175  SD  MET A 149      40.358  -2.828  19.720  1.00152.19           S  
ATOM   1176  CE  MET A 149      40.860  -2.041  21.276  1.00152.19           C  
ATOM   1177  C   MET A 149      44.397  -5.954  20.501  1.00152.19           C  
ATOM   1178  O   MET A 149      45.181  -6.708  21.066  1.00152.19           O  
ATOM   1179  N   ARG A 150      44.805  -4.969  19.694  1.00294.22           N  
ATOM   1180  CA  ARG A 150      46.206  -4.792  19.539  1.00294.22           C  
ATOM   1181  CB  ARG A 150      46.885  -4.440  20.872  1.00294.22           C  
ATOM   1182  CG  ARG A 150      46.273  -3.260  21.628  1.00294.22           C  
ATOM   1183  CD  ARG A 150      47.202  -2.721  22.718  1.00294.22           C  
ATOM   1184  NE  ARG A 150      47.673  -3.884  23.523  1.00294.22           N  
ATOM   1185  CZ  ARG A 150      47.109  -4.181  24.729  1.00294.22           C  
ATOM   1186  NH1 ARG A 150      46.130  -3.382  25.245  1.00294.22           N1+
ATOM   1187  NH2 ARG A 150      47.532  -5.277  25.425  1.00294.22           N  
ATOM   1188  C   ARG A 150      46.855  -6.041  19.023  1.00294.22           C  
ATOM   1189  O   ARG A 150      47.350  -6.877  19.774  1.00294.22           O  
ATOM   1190  N   GLU A 151      46.729  -6.274  17.713  1.00185.68           N  
ATOM   1191  CA  GLU A 151      47.532  -7.267  17.075  1.00185.68           C  
ATOM   1192  CB  GLU A 151      46.884  -8.659  17.006  1.00185.68           C  
ATOM   1193  CG  GLU A 151      46.860  -9.377  18.359  1.00185.68           C  
ATOM   1194  CD  GLU A 151      48.304  -9.615  18.781  1.00185.68           C  
ATOM   1195  OE1 GLU A 151      49.205  -9.425  17.921  1.00185.68           O  
ATOM   1196  OE2 GLU A 151      48.529  -9.985  19.965  1.00185.68           O1-
ATOM   1197  C   GLU A 151      47.626  -6.717  15.701  1.00185.68           C  
ATOM   1198  O   GLU A 151      46.608  -6.699  15.011  1.00185.68           O  
ATOM   1199  N   PRO A 152      48.748  -6.241  15.232  1.00190.34           N  
ATOM   1200  CA  PRO A 152      50.006  -6.212  15.938  1.00190.34           C  
ATOM   1201  CD  PRO A 152      48.951  -6.313  13.794  1.00190.34           C  
ATOM   1202  CB  PRO A 152      51.082  -5.970  14.880  1.00190.34           C  
ATOM   1203  CG  PRO A 152      50.460  -6.511  13.586  1.00190.34           C  
ATOM   1204  C   PRO A 152      50.171  -5.266  17.094  1.00190.34           C  
ATOM   1205  O   PRO A 152      51.281  -5.200  17.617  1.00190.34           O  
ATOM   1206  N   PHE A 153      49.143  -4.519  17.526  1.00 81.84           N  
ATOM   1207  CA  PHE A 153      49.365  -3.533  18.554  1.00 81.84           C  
ATOM   1208  CB  PHE A 153      48.125  -2.676  18.845  1.00 81.84           C  
ATOM   1209  CG  PHE A 153      47.846  -1.926  17.586  1.00 81.84           C  
ATOM   1210  CD1 PHE A 153      48.580  -0.814  17.242  1.00 81.84           C  
ATOM   1211  CD2 PHE A 153      46.841  -2.337  16.743  1.00 81.84           C  
ATOM   1212  CE1 PHE A 153      48.315  -0.130  16.075  1.00 81.84           C  
ATOM   1213  CE2 PHE A 153      46.573  -1.657  15.578  1.00 81.84           C  
ATOM   1214  CZ  PHE A 153      47.310  -0.550  15.239  1.00 81.84           C  
ATOM   1215  C   PHE A 153      49.874  -4.162  19.826  1.00 81.84           C  
ATOM   1216  O   PHE A 153      50.655  -3.544  20.550  1.00 81.84           O  
ATOM   1217  N   LYS A 154      49.434  -5.389  20.160  1.00 64.38           N  
ATOM   1218  CA  LYS A 154      49.863  -6.017  21.382  1.00 64.38           C  
ATOM   1219  CB  LYS A 154      49.308  -7.437  21.597  1.00 64.38           C  
ATOM   1220  CG  LYS A 154      49.778  -8.092  22.899  1.00 64.38           C  
ATOM   1221  CD  LYS A 154      49.074  -9.417  23.200  1.00 64.38           C  
ATOM   1222  CE  LYS A 154      49.659 -10.167  24.399  1.00 64.38           C  
ATOM   1223  NZ  LYS A 154      49.120  -9.614  25.661  1.00 64.38           N1+
ATOM   1224  C   LYS A 154      51.339  -6.184  21.325  1.00 64.38           C  
ATOM   1225  O   LYS A 154      52.050  -5.856  22.274  1.00 64.38           O  
ATOM   1226  N   GLY A 155      51.834  -6.689  20.185  1.00 22.08           N  
ATOM   1227  CA  GLY A 155      53.235  -6.930  20.020  1.00 22.08           C  
ATOM   1228  C   GLY A 155      53.952  -5.624  20.083  1.00 22.08           C  
ATOM   1229  O   GLY A 155      55.059  -5.539  20.611  1.00 22.08           O  
ATOM   1230  N   ILE A 156      53.335  -4.566  19.526  1.00 88.69           N  
ATOM   1231  CA  ILE A 156      53.978  -3.286  19.483  1.00 88.69           C  
ATOM   1232  CB  ILE A 156      53.128  -2.243  18.819  1.00 88.69           C  
ATOM   1233  CG1 ILE A 156      52.813  -2.644  17.368  1.00 88.69           C  
ATOM   1234  CG2 ILE A 156      53.856  -0.894  18.941  1.00 88.69           C  
ATOM   1235  CD1 ILE A 156      54.055  -2.811  16.494  1.00 88.69           C  
ATOM   1236  C   ILE A 156      54.217  -2.830  20.886  1.00 88.69           C  
ATOM   1237  O   ILE A 156      55.312  -2.384  21.224  1.00 88.69           O  
ATOM   1238  N   VAL A 157      53.200  -2.966  21.754  1.00 34.50           N  
ATOM   1239  CA  VAL A 157      53.291  -2.504  23.110  1.00 34.50           C  
ATOM   1240  CB  VAL A 157      52.026  -2.753  23.878  1.00 34.50           C  
ATOM   1241  CG1 VAL A 157      52.253  -2.357  25.345  1.00 34.50           C  
ATOM   1242  CG2 VAL A 157      50.881  -1.989  23.192  1.00 34.50           C  
ATOM   1243  C   VAL A 157      54.395  -3.239  23.803  1.00 34.50           C  
ATOM   1244  O   VAL A 157      55.145  -2.653  24.585  1.00 34.50           O  
ATOM   1245  N   GLU A 158      54.523  -4.552  23.535  1.00 33.77           N  
ATOM   1246  CA  GLU A 158      55.525  -5.336  24.197  1.00 33.77           C  
ATOM   1247  CB  GLU A 158      55.496  -6.826  23.810  1.00 33.77           C  
ATOM   1248  CG  GLU A 158      54.267  -7.578  24.325  1.00 33.77           C  
ATOM   1249  CD  GLU A 158      54.387  -9.028  23.872  1.00 33.77           C  
ATOM   1250  OE1 GLU A 158      55.350  -9.707  24.319  1.00 33.77           O  
ATOM   1251  OE2 GLU A 158      53.520  -9.476  23.074  1.00 33.77           O1-
ATOM   1252  C   GLU A 158      56.882  -4.809  23.844  1.00 33.77           C  
ATOM   1253  O   GLU A 158      57.748  -4.688  24.709  1.00 33.77           O  
ATOM   1254  N   GLU A 159      57.102  -4.469  22.561  1.00 82.95           N  
ATOM   1255  CA  GLU A 159      58.387  -3.995  22.134  1.00 82.95           C  
ATOM   1256  CB  GLU A 159      58.472  -3.758  20.618  1.00 82.95           C  
ATOM   1257  CG  GLU A 159      58.683  -5.055  19.844  1.00 82.95           C  
ATOM   1258  CD  GLU A 159      60.074  -5.546  20.217  1.00 82.95           C  
ATOM   1259  OE1 GLU A 159      60.831  -4.750  20.835  1.00 82.95           O  
ATOM   1260  OE2 GLU A 159      60.400  -6.720  19.899  1.00 82.95           O1-
ATOM   1261  C   GLU A 159      58.711  -2.704  22.812  1.00 82.95           C  
ATOM   1262  O   GLU A 159      59.849  -2.490  23.228  1.00 82.95           O  
ATOM   1263  N   LEU A 160      57.727  -1.798  22.942  1.00101.18           N  
ATOM   1264  CA  LEU A 160      58.006  -0.535  23.564  1.00101.18           C  
ATOM   1265  CB  LEU A 160      56.877   0.505  23.467  1.00101.18           C  
ATOM   1266  CG  LEU A 160      56.782   1.152  22.072  1.00101.18           C  
ATOM   1267  CD1 LEU A 160      56.279   0.167  21.012  1.00101.18           C  
ATOM   1268  CD2 LEU A 160      55.990   2.464  22.108  1.00101.18           C  
ATOM   1269  C   LEU A 160      58.361  -0.717  25.006  1.00101.18           C  
ATOM   1270  O   LEU A 160      59.234  -0.020  25.520  1.00101.18           O  
ATOM   1271  N   CYS A 161      57.712  -1.668  25.699  1.00 38.71           N  
ATOM   1272  CA  CYS A 161      57.940  -1.850  27.106  1.00 38.71           C  
ATOM   1273  CB  CYS A 161      57.076  -2.965  27.718  1.00 38.71           C  
ATOM   1274  SG  CYS A 161      55.305  -2.561  27.709  1.00 38.71           S  
ATOM   1275  C   CYS A 161      59.372  -2.214  27.350  1.00 38.71           C  
ATOM   1276  O   CYS A 161      59.938  -1.842  28.376  1.00 38.71           O  
ATOM   1277  N   LYS A 162      59.999  -2.968  26.429  1.00143.84           N  
ATOM   1278  CA  LYS A 162      61.349  -3.405  26.651  1.00143.84           C  
ATOM   1279  CB  LYS A 162      61.926  -4.177  25.450  1.00143.84           C  
ATOM   1280  CG  LYS A 162      61.106  -5.373  24.959  1.00143.84           C  
ATOM   1281  CD  LYS A 162      60.936  -6.506  25.968  1.00143.84           C  
ATOM   1282  CE  LYS A 162      60.393  -7.788  25.334  1.00143.84           C  
ATOM   1283  NZ  LYS A 162      59.122  -7.510  24.629  1.00143.84           N1+
ATOM   1284  C   LYS A 162      62.248  -2.205  26.781  1.00143.84           C  
ATOM   1285  O   LYS A 162      63.082  -2.130  27.680  1.00143.84           O  
ATOM   1286  N   VAL A 163      62.112  -1.273  25.822  1.00149.87           N  
ATOM   1287  CA  VAL A 163      62.872  -0.066  25.608  1.00149.87           C  
ATOM   1288  CB  VAL A 163      62.771   0.392  24.183  1.00149.87           C  
ATOM   1289  CG1 VAL A 163      61.312   0.777  23.900  1.00149.87           C  
ATOM   1290  CG2 VAL A 163      63.774   1.529  23.949  1.00149.87           C  
ATOM   1291  C   VAL A 163      62.504   1.105  26.485  1.00149.87           C  
ATOM   1292  O   VAL A 163      63.275   2.058  26.597  1.00149.87           O  
ATOM   1293  N   GLN A 164      61.314   1.095  27.108  1.00 86.80           N  
ATOM   1294  CA  GLN A 164      60.745   2.251  27.756  1.00 86.80           C  
ATOM   1295  CB  GLN A 164      59.374   1.941  28.388  1.00 86.80           C  
ATOM   1296  CG  GLN A 164      59.411   0.881  29.492  1.00 86.80           C  
ATOM   1297  CD  GLN A 164      57.974   0.574  29.889  1.00 86.80           C  
ATOM   1298  OE1 GLN A 164      57.716  -0.292  30.723  1.00 86.80           O  
ATOM   1299  NE2 GLN A 164      57.008   1.302  29.269  1.00 86.80           N  
ATOM   1300  C   GLN A 164      61.639   2.862  28.800  1.00 86.80           C  
ATOM   1301  O   GLN A 164      61.563   4.068  29.029  1.00 86.80           O  
ATOM   1302  N   ASN A 165      62.448   2.067  29.519  1.00 54.36           N  
ATOM   1303  CA  ASN A 165      63.322   2.645  30.502  1.00 54.36           C  
ATOM   1304  CB  ASN A 165      64.008   1.578  31.370  1.00 54.36           C  
ATOM   1305  CG  ASN A 165      62.927   0.924  32.218  1.00 54.36           C  
ATOM   1306  OD1 ASN A 165      62.242   1.588  32.994  1.00 54.36           O  
ATOM   1307  ND2 ASN A 165      62.760  -0.416  32.057  1.00 54.36           N  
ATOM   1308  C   ASN A 165      64.399   3.466  29.839  1.00 54.36           C  
ATOM   1309  O   ASN A 165      64.805   4.507  30.355  1.00 54.36           O  
ATOM   1310  N   ILE A 166      64.962   2.967  28.722  1.00 68.52           N  
ATOM   1311  CA  ILE A 166      66.013   3.658  28.023  1.00 68.52           C  
ATOM   1312  CB  ILE A 166      66.820   2.757  27.143  1.00 68.52           C  
ATOM   1313  CG1 ILE A 166      68.102   3.482  26.710  1.00 68.52           C  
ATOM   1314  CG2 ILE A 166      65.937   2.278  25.979  1.00 68.52           C  
ATOM   1315  CD1 ILE A 166      69.196   2.530  26.240  1.00 68.52           C  
ATOM   1316  C   ILE A 166      65.540   4.833  27.210  1.00 68.52           C  
ATOM   1317  O   ILE A 166      66.158   5.898  27.242  1.00 68.52           O  
ATOM   1318  N   ILE A 167      64.441   4.680  26.442  1.00110.41           N  
ATOM   1319  CA  ILE A 167      64.002   5.757  25.592  1.00110.41           C  
ATOM   1320  CB  ILE A 167      63.791   5.347  24.163  1.00110.41           C  
ATOM   1321  CG1 ILE A 167      65.108   4.821  23.570  1.00110.41           C  
ATOM   1322  CG2 ILE A 167      63.224   6.555  23.398  1.00110.41           C  
ATOM   1323  CD1 ILE A 167      66.237   5.849  23.584  1.00110.41           C  
ATOM   1324  C   ILE A 167      62.692   6.249  26.127  1.00110.41           C  
ATOM   1325  O   ILE A 167      61.801   5.458  26.432  1.00110.41           O  
ATOM   1326  N   PRO A 168      62.554   7.547  26.264  1.00 84.77           N  
ATOM   1327  CA  PRO A 168      61.357   8.111  26.826  1.00 84.77           C  
ATOM   1328  CD  PRO A 168      63.689   8.443  26.384  1.00 84.77           C  
ATOM   1329  CB  PRO A 168      61.706   9.547  27.226  1.00 84.77           C  
ATOM   1330  CG  PRO A 168      63.044   9.832  26.520  1.00 84.77           C  
ATOM   1331  C   PRO A 168      60.164   8.003  25.931  1.00 84.77           C  
ATOM   1332  O   PRO A 168      60.290   8.223  24.728  1.00 84.77           O  
ATOM   1333  N   ILE A 169      58.986   7.704  26.515  1.00 48.55           N  
ATOM   1334  CA  ILE A 169      57.785   7.559  25.747  1.00 48.55           C  
ATOM   1335  CB  ILE A 169      57.070   6.259  25.996  1.00 48.55           C  
ATOM   1336  CG1 ILE A 169      57.956   5.066  25.593  1.00 48.55           C  
ATOM   1337  CG2 ILE A 169      55.723   6.308  25.257  1.00 48.55           C  
ATOM   1338  CD1 ILE A 169      57.420   3.714  26.065  1.00 48.55           C  
ATOM   1339  C   ILE A 169      56.848   8.653  26.156  1.00 48.55           C  
ATOM   1340  O   ILE A 169      56.650   8.899  27.346  1.00 48.55           O  
ATOM   1341  N   VAL A 170      56.270   9.359  25.162  1.00 50.52           N  
ATOM   1342  CA  VAL A 170      55.317  10.394  25.448  1.00 50.52           C  
ATOM   1343  CB  VAL A 170      55.564  11.654  24.673  1.00 50.52           C  
ATOM   1344  CG1 VAL A 170      54.491  12.687  25.047  1.00 50.52           C  
ATOM   1345  CG2 VAL A 170      57.002  12.116  24.953  1.00 50.52           C  
ATOM   1346  C   VAL A 170      53.981   9.858  25.029  1.00 50.52           C  
ATOM   1347  O   VAL A 170      53.749   9.609  23.847  1.00 50.52           O  
ATOM   1348  N   SER A 171      53.048   9.688  25.991  1.00 51.31           N  
ATOM   1349  CA  SER A 171      51.781   9.087  25.665  1.00 51.31           C  
ATOM   1350  CB  SER A 171      51.239   8.144  26.754  1.00 51.31           C  
ATOM   1351  OG  SER A 171      52.080   7.006  26.874  1.00 51.31           O  
ATOM   1352  C   SER A 171      50.745  10.144  25.443  1.00 51.31           C  
ATOM   1353  O   SER A 171      50.632  11.110  26.198  1.00 51.31           O  
ATOM   1354  N   VAL A 172      49.934   9.958  24.380  1.00 62.44           N  
ATOM   1355  CA  VAL A 172      48.928  10.918  24.035  1.00 62.44           C  
ATOM   1356  CB  VAL A 172      48.650  11.004  22.563  1.00 62.44           C  
ATOM   1357  CG1 VAL A 172      47.530  12.035  22.336  1.00 62.44           C  
ATOM   1358  CG2 VAL A 172      49.962  11.340  21.838  1.00 62.44           C  
ATOM   1359  C   VAL A 172      47.640  10.534  24.700  1.00 62.44           C  
ATOM   1360  O   VAL A 172      47.109   9.442  24.498  1.00 62.44           O  
ATOM   1361  N   ASP A 173      47.112  11.468  25.514  1.00108.35           N  
ATOM   1362  CA  ASP A 173      45.855  11.328  26.193  1.00108.35           C  
ATOM   1363  CB  ASP A 173      44.722  10.838  25.277  1.00108.35           C  
ATOM   1364  CG  ASP A 173      43.401  11.105  25.989  1.00108.35           C  
ATOM   1365  OD1 ASP A 173      43.406  11.900  26.967  1.00108.35           O  
ATOM   1366  OD2 ASP A 173      42.369  10.520  25.564  1.00108.35           O1-
ATOM   1367  C   ASP A 173      45.981  10.369  27.343  1.00108.35           C  
ATOM   1368  O   ASP A 173      45.865  10.773  28.499  1.00108.35           O  
ATOM   1369  N   VAL A 174      46.179   9.064  27.053  1.00 57.44           N  
ATOM   1370  CA  VAL A 174      46.313   8.070  28.084  1.00 57.44           C  
ATOM   1371  CB  VAL A 174      45.038   7.322  28.363  1.00 57.44           C  
ATOM   1372  CG1 VAL A 174      44.004   8.314  28.926  1.00 57.44           C  
ATOM   1373  CG2 VAL A 174      44.572   6.626  27.073  1.00 57.44           C  
ATOM   1374  C   VAL A 174      47.343   7.071  27.636  1.00 57.44           C  
ATOM   1375  O   VAL A 174      47.590   6.930  26.438  1.00 57.44           O  
ATOM   1376  N   PRO A 175      47.975   6.377  28.558  1.00 82.67           N  
ATOM   1377  CA  PRO A 175      48.965   5.407  28.164  1.00 82.67           C  
ATOM   1378  CD  PRO A 175      48.251   6.931  29.874  1.00 82.67           C  
ATOM   1379  CB  PRO A 175      49.714   5.030  29.439  1.00 82.67           C  
ATOM   1380  CG  PRO A 175      49.577   6.288  30.319  1.00 82.67           C  
ATOM   1381  C   PRO A 175      48.292   4.258  27.486  1.00 82.67           C  
ATOM   1382  O   PRO A 175      47.322   3.732  28.027  1.00 82.67           O  
ATOM   1383  N   THR A 176      48.818   3.808  26.332  1.00 45.64           N  
ATOM   1384  CA  THR A 176      48.157   2.753  25.625  1.00 45.64           C  
ATOM   1385  CB  THR A 176      48.736   2.486  24.267  1.00 45.64           C  
ATOM   1386  OG1 THR A 176      48.662   3.654  23.464  1.00 45.64           O  
ATOM   1387  CG2 THR A 176      47.954   1.338  23.608  1.00 45.64           C  
ATOM   1388  C   THR A 176      48.286   1.495  26.425  1.00 45.64           C  
ATOM   1389  O   THR A 176      49.357   1.177  26.938  1.00 45.64           O  
ATOM   1390  N   GLY A 177      47.172   0.745  26.556  1.00 36.17           N  
ATOM   1391  CA  GLY A 177      47.198  -0.512  27.246  1.00 36.17           C  
ATOM   1392  C   GLY A 177      46.726  -0.354  28.661  1.00 36.17           C  
ATOM   1393  O   GLY A 177      46.459  -1.344  29.341  1.00 36.17           O  
ATOM   1394  N   TRP A 178      46.613   0.890  29.156  1.00 73.81           N  
ATOM   1395  CA  TRP A 178      46.157   1.088  30.504  1.00 73.81           C  
ATOM   1396  CB  TRP A 178      46.615   2.412  31.145  1.00 73.81           C  
ATOM   1397  CG  TRP A 178      48.084   2.485  31.476  1.00 73.81           C  
ATOM   1398  CD2 TRP A 178      48.640   3.415  32.418  1.00 73.81           C  
ATOM   1399  CD1 TRP A 178      49.123   1.731  31.016  1.00 73.81           C  
ATOM   1400  NE1 TRP A 178      50.294   2.132  31.615  1.00 73.81           N  
ATOM   1401  CE2 TRP A 178      50.011   3.167  32.481  1.00 73.81           C  
ATOM   1402  CE3 TRP A 178      48.055   4.391  33.172  1.00 73.81           C  
ATOM   1403  CZ2 TRP A 178      50.821   3.896  33.305  1.00 73.81           C  
ATOM   1404  CZ3 TRP A 178      48.872   5.126  33.999  1.00 73.81           C  
ATOM   1405  CH2 TRP A 178      50.230   4.883  34.064  1.00 73.81           C  
ATOM   1406  C   TRP A 178      44.662   1.110  30.503  1.00 73.81           C  
ATOM   1407  O   TRP A 178      44.031   1.433  29.497  1.00 73.81           O  
ATOM   1408  N   ASP A 179      44.046   0.736  31.641  1.00 57.64           N  
ATOM   1409  CA  ASP A 179      42.618   0.824  31.706  1.00 57.64           C  
ATOM   1410  CB  ASP A 179      41.997   0.005  32.853  1.00 57.64           C  
ATOM   1411  CG  ASP A 179      40.486  -0.028  32.663  1.00 57.64           C  
ATOM   1412  OD1 ASP A 179      39.855   1.062  32.713  1.00 57.64           O  
ATOM   1413  OD2 ASP A 179      39.943  -1.145  32.453  1.00 57.64           O1-
ATOM   1414  C   ASP A 179      42.342   2.275  31.940  1.00 57.64           C  
ATOM   1415  O   ASP A 179      42.815   2.861  32.911  1.00 57.64           O  
ATOM   1416  N   VAL A 180      41.548   2.899  31.055  1.00130.01           N  
ATOM   1417  CA  VAL A 180      41.360   4.319  31.134  1.00130.01           C  
ATOM   1418  CB  VAL A 180      40.434   4.866  30.082  1.00130.01           C  
ATOM   1419  CG1 VAL A 180      41.148   4.827  28.725  1.00130.01           C  
ATOM   1420  CG2 VAL A 180      39.140   4.038  30.090  1.00130.01           C  
ATOM   1421  C   VAL A 180      40.831   4.716  32.478  1.00130.01           C  
ATOM   1422  O   VAL A 180      41.229   5.750  33.011  1.00130.01           O  
ATOM   1423  N   ASP A 181      39.832   3.994  33.011  1.00 86.84           N  
ATOM   1424  CA  ASP A 181      39.336   4.315  34.319  1.00 86.84           C  
ATOM   1425  CB  ASP A 181      37.870   3.887  34.488  1.00 86.84           C  
ATOM   1426  CG  ASP A 181      37.046   4.764  33.551  1.00 86.84           C  
ATOM   1427  OD1 ASP A 181      37.481   5.916  33.284  1.00 86.84           O  
ATOM   1428  OD2 ASP A 181      35.977   4.293  33.082  1.00 86.84           O1-
ATOM   1429  C   ASP A 181      40.147   3.694  35.428  1.00 86.84           C  
ATOM   1430  O   ASP A 181      40.407   4.327  36.451  1.00 86.84           O  
ATOM   1431  N   LYS A 182      40.501   2.403  35.259  1.00152.73           N  
ATOM   1432  CA  LYS A 182      41.150   1.559  36.232  1.00152.73           C  
ATOM   1433  CB  LYS A 182      40.978   0.073  35.881  1.00152.73           C  
ATOM   1434  CG  LYS A 182      39.508  -0.336  35.957  1.00152.73           C  
ATOM   1435  CD  LYS A 182      38.926  -0.156  37.361  1.00152.73           C  
ATOM   1436  CE  LYS A 182      37.410   0.051  37.388  1.00152.73           C  
ATOM   1437  NZ  LYS A 182      36.729  -1.005  36.611  1.00152.73           N1+
ATOM   1438  C   LYS A 182      42.613   1.831  36.439  1.00152.73           C  
ATOM   1439  O   LYS A 182      43.089   1.782  37.573  1.00152.73           O  
ATOM   1440  N   GLY A 183      43.368   2.122  35.363  1.00 44.05           N  
ATOM   1441  CA  GLY A 183      44.795   2.273  35.483  1.00 44.05           C  
ATOM   1442  C   GLY A 183      45.436   1.026  34.929  1.00 44.05           C  
ATOM   1443  O   GLY A 183      44.740   0.116  34.483  1.00 44.05           O  
ATOM   1444  N   PRO A 184      46.752   0.986  34.898  1.00111.86           N  
ATOM   1445  CA  PRO A 184      47.491  -0.121  34.330  1.00111.86           C  
ATOM   1446  CD  PRO A 184      47.571   1.787  35.793  1.00111.86           C  
ATOM   1447  CB  PRO A 184      48.960   0.226  34.554  1.00111.86           C  
ATOM   1448  CG  PRO A 184      48.925   1.057  35.852  1.00111.86           C  
ATOM   1449  C   PRO A 184      47.160  -1.450  34.944  1.00111.86           C  
ATOM   1450  O   PRO A 184      47.531  -1.670  36.097  1.00111.86           O  
ATOM   1451  N   ILE A 185      46.392  -2.312  34.246  1.00104.30           N  
ATOM   1452  CA  ILE A 185      46.165  -3.652  34.709  1.00104.30           C  
ATOM   1453  CB  ILE A 185      44.773  -4.094  34.411  1.00104.30           C  
ATOM   1454  CG1 ILE A 185      43.824  -3.115  35.117  1.00104.30           C  
ATOM   1455  CG2 ILE A 185      44.599  -5.552  34.867  1.00104.30           C  
ATOM   1456  CD1 ILE A 185      42.382  -3.210  34.643  1.00104.30           C  
ATOM   1457  C   ILE A 185      47.150  -4.656  34.178  1.00104.30           C  
ATOM   1458  O   ILE A 185      47.796  -5.385  34.930  1.00104.30           O  
ATOM   1459  N   SER A 186      47.308  -4.675  32.836  1.00 89.80           N  
ATOM   1460  CA  SER A 186      48.051  -5.713  32.173  1.00 89.80           C  
ATOM   1461  CB  SER A 186      47.683  -5.884  30.691  1.00 89.80           C  
ATOM   1462  OG  SER A 186      46.345  -6.340  30.571  1.00 89.80           O  
ATOM   1463  C   SER A 186      49.513  -5.441  32.238  1.00 89.80           C  
ATOM   1464  O   SER A 186      49.950  -4.302  32.395  1.00 89.80           O  
ATOM   1465  N   GLN A 187      50.309  -6.521  32.115  1.00 49.17           N  
ATOM   1466  CA  GLN A 187      51.734  -6.394  32.125  1.00 49.17           C  
ATOM   1467  CB  GLN A 187      52.386  -7.019  33.370  1.00 49.17           C  
ATOM   1468  CG  GLN A 187      51.890  -6.397  34.679  1.00 49.17           C  
ATOM   1469  CD  GLN A 187      52.295  -4.931  34.694  1.00 49.17           C  
ATOM   1470  OE1 GLN A 187      53.471  -4.598  34.556  1.00 49.17           O  
ATOM   1471  NE2 GLN A 187      51.293  -4.027  34.863  0.00 49.17           N  
ATOM   1472  C   GLN A 187      52.233  -7.131  30.923  1.00 49.17           C  
ATOM   1473  O   GLN A 187      51.651  -8.145  30.536  1.00 49.17           O  
ATOM   1474  N   PRO A 188      53.281  -6.662  30.296  1.00149.55           N  
ATOM   1475  CA  PRO A 188      53.970  -5.479  30.730  1.00149.55           C  
ATOM   1476  CD  PRO A 188      54.155  -7.564  29.561  1.00149.55           C  
ATOM   1477  CB  PRO A 188      55.283  -5.451  29.949  1.00149.55           C  
ATOM   1478  CG  PRO A 188      55.554  -6.931  29.635  1.00149.55           C  
ATOM   1479  C   PRO A 188      53.123  -4.271  30.506  1.00149.55           C  
ATOM   1480  O   PRO A 188      52.205  -4.331  29.690  1.00149.55           O  
ATOM   1481  N   SER A 189      53.404  -3.171  31.233  1.00 42.76           N  
ATOM   1482  CA  SER A 189      52.595  -1.997  31.103  1.00 42.76           C  
ATOM   1483  CB  SER A 189      51.867  -1.626  32.408  1.00 42.76           C  
ATOM   1484  OG  SER A 189      51.082  -0.458  32.219  1.00 42.76           O  
ATOM   1485  C   SER A 189      53.479  -0.847  30.730  1.00 42.76           C  
ATOM   1486  O   SER A 189      54.646  -0.790  31.109  1.00 42.76           O  
ATOM   1487  N   ILE A 190      52.918   0.115  29.970  1.00117.06           N  
ATOM   1488  CA  ILE A 190      53.652   1.255  29.500  1.00117.06           C  
ATOM   1489  CB  ILE A 190      52.923   2.024  28.434  1.00117.06           C  
ATOM   1490  CG1 ILE A 190      52.715   1.147  27.188  1.00117.06           C  
ATOM   1491  CG2 ILE A 190      53.709   3.313  28.149  1.00117.06           C  
ATOM   1492  CD1 ILE A 190      54.022   0.704  26.529  1.00117.06           C  
ATOM   1493  C   ILE A 190      53.895   2.185  30.649  1.00117.06           C  
ATOM   1494  O   ILE A 190      53.006   2.449  31.455  1.00117.06           O  
ATOM   1495  N   ASN A 191      55.153   2.659  30.770  1.00 89.15           N  
ATOM   1496  CA  ASN A 191      55.539   3.610  31.775  1.00 89.15           C  
ATOM   1497  CB  ASN A 191      56.686   3.085  32.653  1.00 89.15           C  
ATOM   1498  CG  ASN A 191      57.036   4.136  33.693  1.00 89.15           C  
ATOM   1499  OD1 ASN A 191      58.129   4.125  34.256  1.00 89.15           O  
ATOM   1500  ND2 ASN A 191      56.085   5.073  33.956  1.00 89.15           N  
ATOM   1501  C   ASN A 191      56.061   4.807  31.033  1.00 89.15           C  
ATOM   1502  O   ASN A 191      57.250   4.888  30.733  1.00 89.15           O  
ATOM   1503  N   PRO A 192      55.204   5.747  30.740  1.00 91.48           N  
ATOM   1504  CA  PRO A 192      55.588   6.903  29.966  1.00 91.48           C  
ATOM   1505  CD  PRO A 192      53.776   5.498  30.681  1.00 91.48           C  
ATOM   1506  CB  PRO A 192      54.292   7.478  29.389  1.00 91.48           C  
ATOM   1507  CG  PRO A 192      53.180   6.847  30.245  1.00 91.48           C  
ATOM   1508  C   PRO A 192      56.393   7.923  30.703  1.00 91.48           C  
ATOM   1509  O   PRO A 192      56.145   8.154  31.884  1.00 91.48           O  
ATOM   1510  N   ALA A 193      57.382   8.529  30.020  1.00 41.22           N  
ATOM   1511  CA  ALA A 193      58.162   9.600  30.567  1.00 41.22           C  
ATOM   1512  CB  ALA A 193      59.344   9.999  29.669  1.00 41.22           C  
ATOM   1513  C   ALA A 193      57.262  10.786  30.677  1.00 41.22           C  
ATOM   1514  O   ALA A 193      57.354  11.567  31.621  1.00 41.22           O  
ATOM   1515  N   VAL A 194      56.382  10.968  29.671  1.00 42.67           N  
ATOM   1516  CA  VAL A 194      55.502  12.100  29.675  1.00 42.67           C  
ATOM   1517  CB  VAL A 194      55.894  13.143  28.670  1.00 42.67           C  
ATOM   1518  CG1 VAL A 194      54.861  14.281  28.712  1.00 42.67           C  
ATOM   1519  CG2 VAL A 194      57.336  13.589  28.959  1.00 42.67           C  
ATOM   1520  C   VAL A 194      54.120  11.651  29.309  1.00 42.67           C  
ATOM   1521  O   VAL A 194      53.938  10.764  28.477  1.00 42.67           O  
ATOM   1522  N   LEU A 195      53.100  12.260  29.948  1.00 56.11           N  
ATOM   1523  CA  LEU A 195      51.731  11.958  29.635  1.00 56.11           C  
ATOM   1524  CB  LEU A 195      50.947  11.364  30.818  1.00 56.11           C  
ATOM   1525  CG  LEU A 195      49.459  11.111  30.513  1.00 56.11           C  
ATOM   1526  CD1 LEU A 195      49.281  10.108  29.363  1.00 56.11           C  
ATOM   1527  CD2 LEU A 195      48.691  10.698  31.779  1.00 56.11           C  
ATOM   1528  C   LEU A 195      51.075  13.254  29.270  1.00 56.11           C  
ATOM   1529  O   LEU A 195      51.133  14.218  30.034  1.00 56.11           O  
ATOM   1530  N   VAL A 196      50.450  13.321  28.076  1.00 53.76           N  
ATOM   1531  CA  VAL A 196      49.789  14.538  27.696  1.00 53.76           C  
ATOM   1532  CB  VAL A 196      50.188  15.028  26.335  1.00 53.76           C  
ATOM   1533  CG1 VAL A 196      49.334  16.258  25.979  1.00 53.76           C  
ATOM   1534  CG2 VAL A 196      51.703  15.291  26.332  1.00 53.76           C  
ATOM   1535  C   VAL A 196      48.324  14.256  27.640  1.00 53.76           C  
ATOM   1536  O   VAL A 196      47.824  13.713  26.657  1.00 53.76           O  
ATOM   1537  N   SER A 197      47.586  14.651  28.694  1.00 42.08           N  
ATOM   1538  CA  SER A 197      46.170  14.412  28.706  1.00 42.08           C  
ATOM   1539  CB  SER A 197      45.523  14.593  30.090  1.00 42.08           C  
ATOM   1540  OG  SER A 197      46.028  13.621  30.994  1.00 42.08           O  
ATOM   1541  C   SER A 197      45.546  15.403  27.774  1.00 42.08           C  
ATOM   1542  O   SER A 197      46.032  16.523  27.627  1.00 42.08           O  
ATOM   1543  N   LEU A 198      44.448  15.003  27.104  1.00119.63           N  
ATOM   1544  CA  LEU A 198      43.806  15.898  26.186  1.00119.63           C  
ATOM   1545  CB  LEU A 198      43.580  15.313  24.778  1.00119.63           C  
ATOM   1546  CG  LEU A 198      44.865  14.980  23.993  1.00119.63           C  
ATOM   1547  CD1 LEU A 198      45.742  16.221  23.787  1.00119.63           C  
ATOM   1548  CD2 LEU A 198      45.624  13.804  24.612  1.00119.63           C  
ATOM   1549  C   LEU A 198      42.447  16.235  26.714  1.00119.63           C  
ATOM   1550  O   LEU A 198      41.695  15.363  27.148  1.00119.63           O  
ATOM   1551  N   THR A 199      42.125  17.543  26.690  1.00 91.82           N  
ATOM   1552  CA  THR A 199      40.874  18.114  27.105  1.00 91.82           C  
ATOM   1553  CB  THR A 199      39.689  17.377  26.554  1.00 91.82           C  
ATOM   1554  OG1 THR A 199      39.730  17.372  25.135  1.00 91.82           O  
ATOM   1555  CG2 THR A 199      38.403  18.065  27.048  1.00 91.82           C  
ATOM   1556  C   THR A 199      40.778  18.058  28.598  1.00 91.82           C  
ATOM   1557  O   THR A 199      40.620  19.090  29.250  1.00 91.82           O  
ATOM   1558  N   VAL A 200      40.955  16.856  29.181  1.00122.94           N  
ATOM   1559  CA  VAL A 200      40.921  16.685  30.608  1.00122.94           C  
ATOM   1560  CB  VAL A 200      39.539  16.743  31.189  1.00122.94           C  
ATOM   1561  CG1 VAL A 200      38.696  15.616  30.567  1.00122.94           C  
ATOM   1562  CG2 VAL A 200      39.647  16.671  32.723  1.00122.94           C  
ATOM   1563  C   VAL A 200      41.481  15.319  30.890  1.00122.94           C  
ATOM   1564  O   VAL A 200      41.271  14.386  30.117  1.00122.94           O  
ATOM   1565  N   PRO A 201      42.175  15.171  31.990  1.00 77.05           N  
ATOM   1566  CA  PRO A 201      42.775  13.897  32.293  1.00 77.05           C  
ATOM   1567  CD  PRO A 201      42.973  16.274  32.502  1.00 77.05           C  
ATOM   1568  CB  PRO A 201      43.799  14.167  33.389  1.00 77.05           C  
ATOM   1569  CG  PRO A 201      44.215  15.628  33.140  1.00 77.05           C  
ATOM   1570  C   PRO A 201      41.762  12.859  32.667  1.00 77.05           C  
ATOM   1571  O   PRO A 201      40.720  13.210  33.218  1.00 77.05           O  
ATOM   1572  N   LYS A 202      42.057  11.578  32.365  1.00150.80           N  
ATOM   1573  CA  LYS A 202      41.188  10.474  32.669  1.00150.80           C  
ATOM   1574  CB  LYS A 202      41.253   9.337  31.634  1.00150.80           C  
ATOM   1575  CG  LYS A 202      41.087   9.824  30.194  1.00150.80           C  
ATOM   1576  CD  LYS A 202      39.840  10.680  29.968  1.00150.80           C  
ATOM   1577  CE  LYS A 202      39.796  11.329  28.582  1.00150.80           C  
ATOM   1578  NZ  LYS A 202      40.936  12.258  28.412  1.00150.80           N1+
ATOM   1579  C   LYS A 202      41.641   9.903  33.982  1.00150.80           C  
ATOM   1580  O   LYS A 202      42.721  10.223  34.470  1.00150.80           O  
ATOM   1581  N   PRO A 203      40.837   9.053  34.569  1.00 73.31           N  
ATOM   1582  CA  PRO A 203      41.094   8.497  35.875  1.00 73.31           C  
ATOM   1583  CD  PRO A 203      39.453   8.891  34.157  1.00 73.31           C  
ATOM   1584  CB  PRO A 203      39.872   7.637  36.196  1.00 73.31           C  
ATOM   1585  CG  PRO A 203      38.739   8.275  35.371  1.00 73.31           C  
ATOM   1586  C   PRO A 203      42.388   7.745  35.971  1.00 73.31           C  
ATOM   1587  O   PRO A 203      42.957   7.678  37.058  1.00 73.31           O  
ATOM   1588  N   CYS A 204      42.870   7.169  34.858  1.00 47.85           N  
ATOM   1589  CA  CYS A 204      44.076   6.392  34.851  1.00 47.85           C  
ATOM   1590  CB  CYS A 204      44.348   5.705  33.501  1.00 47.85           C  
ATOM   1591  SG  CYS A 204      44.628   6.883  32.144  1.00 47.85           S  
ATOM   1592  C   CYS A 204      45.243   7.284  35.151  1.00 47.85           C  
ATOM   1593  O   CYS A 204      46.283   6.824  35.615  1.00 47.85           O  
ATOM   1594  N   SER A 205      45.110   8.591  34.871  1.00 48.61           N  
ATOM   1595  CA  SER A 205      46.192   9.522  35.030  1.00 48.61           C  
ATOM   1596  CB  SER A 205      45.809  10.948  34.596  1.00 48.61           C  
ATOM   1597  OG  SER A 205      44.776  11.455  35.429  1.00 48.61           O  
ATOM   1598  C   SER A 205      46.654   9.585  36.460  1.00 48.61           C  
ATOM   1599  O   SER A 205      47.807   9.928  36.719  1.00 48.61           O  
ATOM   1600  N   SER A 206      45.781   9.261  37.431  1.00 53.14           N  
ATOM   1601  CA  SER A 206      46.137   9.351  38.823  1.00 53.14           C  
ATOM   1602  CB  SER A 206      44.938   9.121  39.760  1.00 53.14           C  
ATOM   1603  OG  SER A 206      44.465   7.788  39.631  1.00 53.14           O  
ATOM   1604  C   SER A 206      47.170   8.316  39.163  1.00 53.14           C  
ATOM   1605  O   SER A 206      47.775   8.359  40.231  1.00 53.14           O  
ATOM   1606  N   HIS A 207      47.354   7.322  38.280  1.00123.87           N  
ATOM   1607  CA  HIS A 207      48.254   6.215  38.459  1.00123.87           C  
ATOM   1608  ND1 HIS A 207      45.367   4.925  37.229  1.00123.87           N  
ATOM   1609  CG  HIS A 207      46.519   4.537  37.875  1.00123.87           C  
ATOM   1610  CB  HIS A 207      47.892   5.039  37.541  1.00123.87           C  
ATOM   1611  NE2 HIS A 207      44.747   3.536  38.849  1.00123.87           N  
ATOM   1612  CD2 HIS A 207      46.123   3.689  38.859  1.00123.87           C  
ATOM   1613  CE1 HIS A 207      44.338   4.299  37.852  1.00123.87           C  
ATOM   1614  C   HIS A 207      49.706   6.574  38.275  1.00123.87           C  
ATOM   1615  O   HIS A 207      50.575   5.852  38.758  1.00123.87           O  
ATOM   1616  N   ILE A 208      50.016   7.652  37.530  1.00 74.93           N  
ATOM   1617  CA  ILE A 208      51.369   8.033  37.201  1.00 74.93           C  
ATOM   1618  CB  ILE A 208      51.450   9.130  36.179  1.00 74.93           C  
ATOM   1619  CG1 ILE A 208      50.826  10.424  36.725  1.00 74.93           C  
ATOM   1620  CG2 ILE A 208      50.793   8.625  34.883  1.00 74.93           C  
ATOM   1621  CD1 ILE A 208      51.117  11.651  35.863  1.00 74.93           C  
ATOM   1622  C   ILE A 208      52.142   8.500  38.404  1.00 74.93           C  
ATOM   1623  O   ILE A 208      51.582   8.997  39.379  1.00 74.93           O  
ATOM   1624  N   ARG A 209      53.480   8.291  38.355  1.00 56.08           N  
ATOM   1625  CA  ARG A 209      54.379   8.698  39.400  1.00 56.08           C  
ATOM   1626  CB  ARG A 209      55.498   7.675  39.643  1.00 56.08           C  
ATOM   1627  CG  ARG A 209      54.960   6.277  39.944  1.00 56.08           C  
ATOM   1628  CD  ARG A 209      56.042   5.212  40.122  1.00 56.08           C  
ATOM   1629  NE  ARG A 209      55.336   3.926  40.377  1.00 56.08           N  
ATOM   1630  CZ  ARG A 209      54.987   3.584  41.650  1.00 56.08           C  
ATOM   1631  NH1 ARG A 209      55.333   4.400  42.688  1.00 56.08           N1+
ATOM   1632  NH2 ARG A 209      54.291   2.433  41.885  1.00 56.08           N  
ATOM   1633  C   ARG A 209      55.042   9.959  38.934  1.00 56.08           C  
ATOM   1634  O   ARG A 209      55.630  10.001  37.856  1.00 56.08           O  
ATOM   1635  N   GLU A 210      54.996  11.018  39.763  1.00 74.89           N  
ATOM   1636  CA  GLU A 210      55.512  12.301  39.378  1.00 74.89           C  
ATOM   1637  CB  GLU A 210      55.277  13.387  40.441  1.00 74.89           C  
ATOM   1638  CG  GLU A 210      55.826  13.017  41.817  0.50 74.89           C  
ATOM   1639  CD  GLU A 210      54.870  11.994  42.415  1.00 74.89           C  
ATOM   1640  OE1 GLU A 210      53.657  12.317  42.526  1.00 74.89           O  
ATOM   1641  OE2 GLU A 210      55.336  10.877  42.762  1.00 74.89           O1-
ATOM   1642  C   GLU A 210      56.981  12.222  39.109  1.00 74.89           C  
ATOM   1643  O   GLU A 210      57.484  12.890  38.207  1.00 74.89           O  
ATOM   1644  N   ASN A 211      57.728  11.423  39.887  1.00 49.83           N  
ATOM   1645  CA  ASN A 211      59.139  11.366  39.650  1.00 49.83           C  
ATOM   1646  CB  ASN A 211      59.893  10.517  40.690  1.00 49.83           C  
ATOM   1647  CG  ASN A 211      59.355   9.094  40.644  1.00 49.83           C  
ATOM   1648  OD1 ASN A 211      58.188   8.849  40.945  1.00 49.83           O  
ATOM   1649  ND2 ASN A 211      60.228   8.126  40.257  1.00 49.83           N  
ATOM   1650  C   ASN A 211      59.388  10.779  38.295  1.00 49.83           C  
ATOM   1651  O   ASN A 211      60.294  11.212  37.583  1.00 49.83           O  
ATOM   1652  N   GLN A 212      58.617   9.733  37.946  1.00147.57           N  
ATOM   1653  CA  GLN A 212      58.734   8.995  36.720  1.00147.57           C  
ATOM   1654  CB  GLN A 212      57.997   7.655  36.825  1.00147.57           C  
ATOM   1655  CG  GLN A 212      58.524   6.616  35.849  1.00147.57           C  
ATOM   1656  CD  GLN A 212      59.852   6.144  36.419  1.00147.57           C  
ATOM   1657  OE1 GLN A 212      60.556   5.339  35.810  1.00147.57           O  
ATOM   1658  NE2 GLN A 212      60.205   6.655  37.628  1.00147.57           N  
ATOM   1659  C   GLN A 212      58.180   9.723  35.521  1.00147.57           C  
ATOM   1660  O   GLN A 212      58.763   9.673  34.437  1.00147.57           O  
ATOM   1661  N   THR A 213      57.026  10.410  35.676  1.00 60.80           N  
ATOM   1662  CA  THR A 213      56.363  10.950  34.517  1.00 60.80           C  
ATOM   1663  CB  THR A 213      55.055  10.260  34.266  1.00 60.80           C  
ATOM   1664  OG1 THR A 213      55.248   8.857  34.188  1.00 60.80           O  
ATOM   1665  CG2 THR A 213      54.457  10.784  32.949  1.00 60.80           C  
ATOM   1666  C   THR A 213      56.010  12.397  34.717  1.00 60.80           C  
ATOM   1667  O   THR A 213      55.587  12.802  35.798  1.00 60.80           O  
ATOM   1668  N   THR A 214      56.145  13.212  33.645  1.00135.48           N  
ATOM   1669  CA  THR A 214      55.727  14.586  33.709  1.00135.48           C  
ATOM   1670  CB  THR A 214      56.513  15.545  32.862  1.00135.48           C  
ATOM   1671  OG1 THR A 214      56.524  15.112  31.510  1.00135.48           O  
ATOM   1672  CG2 THR A 214      57.930  15.690  33.414  1.00135.48           C  
ATOM   1673  C   THR A 214      54.354  14.607  33.131  1.00135.48           C  
ATOM   1674  O   THR A 214      54.094  13.947  32.126  1.00135.48           O  
ATOM   1675  N   HIS A 215      53.435  15.371  33.754  1.00 65.09           N  
ATOM   1676  CA  HIS A 215      52.078  15.354  33.300  1.00 65.09           C  
ATOM   1677  ND1 HIS A 215      48.692  14.369  34.881  1.00 65.09           N  
ATOM   1678  CG  HIS A 215      49.694  14.742  34.011  1.00 65.09           C  
ATOM   1679  CB  HIS A 215      51.089  15.076  34.450  1.00 65.09           C  
ATOM   1680  NE2 HIS A 215      47.812  14.324  32.840  1.00 65.09           N  
ATOM   1681  CD2 HIS A 215      49.139  14.708  32.770  1.00 65.09           C  
ATOM   1682  CE1 HIS A 215      47.588  14.131  34.127  1.00 65.09           C  
ATOM   1683  C   HIS A 215      51.742  16.691  32.722  1.00 65.09           C  
ATOM   1684  O   HIS A 215      52.014  17.727  33.327  1.00 65.09           O  
ATOM   1685  N   TYR A 216      51.147  16.688  31.511  1.00 73.76           N  
ATOM   1686  CA  TYR A 216      50.727  17.887  30.838  1.00 73.76           C  
ATOM   1687  CB  TYR A 216      51.487  18.174  29.524  1.00 73.76           C  
ATOM   1688  CG  TYR A 216      52.928  18.485  29.770  1.00 73.76           C  
ATOM   1689  CD1 TYR A 216      53.315  19.744  30.165  1.00 73.76           C  
ATOM   1690  CD2 TYR A 216      53.901  17.526  29.579  1.00 73.76           C  
ATOM   1691  CE1 TYR A 216      54.642  20.037  30.380  1.00 73.76           C  
ATOM   1692  CE2 TYR A 216      55.230  17.812  29.793  1.00 73.76           C  
ATOM   1693  CZ  TYR A 216      55.601  19.071  30.196  1.00 73.76           C  
ATOM   1694  OH  TYR A 216      56.962  19.373  30.418  1.00 73.76           O  
ATOM   1695  C   TYR A 216      49.305  17.667  30.413  1.00 73.76           C  
ATOM   1696  O   TYR A 216      48.872  16.532  30.211  1.00 73.76           O  
ATOM   1697  N   VAL A 217      48.529  18.762  30.295  1.00 96.60           N  
ATOM   1698  CA  VAL A 217      47.178  18.684  29.812  1.00 96.60           C  
ATOM   1699  CB  VAL A 217      46.162  19.160  30.813  1.00 96.60           C  
ATOM   1700  CG1 VAL A 217      46.424  20.643  31.119  1.00 96.60           C  
ATOM   1701  CG2 VAL A 217      44.756  18.880  30.258  1.00 96.60           C  
ATOM   1702  C   VAL A 217      47.121  19.591  28.617  1.00 96.60           C  
ATOM   1703  O   VAL A 217      47.761  20.642  28.606  1.00 96.60           O  
ATOM   1704  N   GLY A 218      46.358  19.208  27.568  1.00 34.11           N  
ATOM   1705  CA  GLY A 218      46.326  20.017  26.379  1.00 34.11           C  
ATOM   1706  C   GLY A 218      44.917  20.103  25.873  1.00 34.11           C  
ATOM   1707  O   GLY A 218      44.008  19.506  26.446  1.00 34.11           O  
ATOM   1708  N   GLY A 219      44.713  20.809  24.733  1.00 54.24           N  
ATOM   1709  CA  GLY A 219      43.389  20.990  24.201  1.00 54.24           C  
ATOM   1710  C   GLY A 219      42.723  22.145  24.890  1.00 54.24           C  
ATOM   1711  O   GLY A 219      41.813  21.966  25.698  1.00 54.24           O  
ATOM   1712  N   ARG A 220      43.183  23.376  24.580  1.00135.84           N  
ATOM   1713  CA  ARG A 220      42.704  24.574  25.224  1.00135.84           C  
ATOM   1714  CB  ARG A 220      43.806  25.644  25.211  1.00135.84           C  
ATOM   1715  CG  ARG A 220      43.527  26.926  25.989  1.00135.84           C  
ATOM   1716  CD  ARG A 220      44.705  27.895  25.881  1.00135.84           C  
ATOM   1717  NE  ARG A 220      44.420  29.088  26.723  1.00135.84           N  
ATOM   1718  CZ  ARG A 220      45.327  30.107  26.756  1.00135.84           C  
ATOM   1719  NH1 ARG A 220      46.442  30.051  25.970  1.00135.84           N1+
ATOM   1720  NH2 ARG A 220      45.125  31.176  27.579  1.00135.84           N  
ATOM   1721  C   ARG A 220      41.505  25.135  24.501  1.00135.84           C  
ATOM   1722  O   ARG A 220      41.549  26.249  23.981  1.00135.84           O  
ATOM   1723  N   PHE A 221      40.447  24.320  24.347  1.00181.64           N  
ATOM   1724  CA  PHE A 221      39.164  24.671  23.798  1.00181.64           C  
ATOM   1725  CB  PHE A 221      38.737  23.812  22.593  1.00181.64           C  
ATOM   1726  CG  PHE A 221      39.001  22.379  22.868  1.00181.64           C  
ATOM   1727  CD1 PHE A 221      38.115  21.606  23.576  1.00181.64           C  
ATOM   1728  CD2 PHE A 221      40.156  21.811  22.383  1.00181.64           C  
ATOM   1729  CE1 PHE A 221      38.394  20.279  23.806  1.00181.64           C  
ATOM   1730  CE2 PHE A 221      40.438  20.486  22.609  1.00181.64           C  
ATOM   1731  CZ  PHE A 221      39.551  19.718  23.321  1.00181.64           C  
ATOM   1732  C   PHE A 221      38.015  24.910  24.745  1.00181.64           C  
ATOM   1733  O   PHE A 221      36.952  25.298  24.269  1.00181.64           O  
ATOM   1734  N   ILE A 222      38.129  24.607  26.060  1.00 91.93           N  
ATOM   1735  CA  ILE A 222      36.963  24.518  26.919  1.00 91.93           C  
ATOM   1736  CB  ILE A 222      37.108  23.388  27.896  1.00 91.93           C  
ATOM   1737  CG1 ILE A 222      37.307  22.065  27.142  1.00 91.93           C  
ATOM   1738  CG2 ILE A 222      35.893  23.390  28.835  1.00 91.93           C  
ATOM   1739  CD1 ILE A 222      37.811  20.931  28.034  1.00 91.93           C  
ATOM   1740  C   ILE A 222      36.653  25.746  27.746  1.00 91.93           C  
ATOM   1741  O   ILE A 222      37.502  26.317  28.427  1.00 91.93           O  
ATOM   1742  N   PRO A 223      35.391  26.136  27.683  1.00 78.15           N  
ATOM   1743  CA  PRO A 223      34.844  27.238  28.449  1.00 78.15           C  
ATOM   1744  CD  PRO A 223      34.582  25.840  26.512  1.00 78.15           C  
ATOM   1745  CB  PRO A 223      33.586  27.690  27.707  1.00 78.15           C  
ATOM   1746  CG  PRO A 223      33.224  26.497  26.806  1.00 78.15           C  
ATOM   1747  C   PRO A 223      34.564  26.811  29.865  1.00 78.15           C  
ATOM   1748  O   PRO A 223      34.445  25.612  30.107  1.00 78.15           O  
ATOM   1749  N   ARG A 224      34.448  27.773  30.809  1.00 90.09           N  
ATOM   1750  CA  ARG A 224      34.275  27.474  32.205  1.00 90.09           C  
ATOM   1751  CB  ARG A 224      34.339  28.726  33.097  1.00 90.09           C  
ATOM   1752  CG  ARG A 224      34.115  28.426  34.582  1.00 90.09           C  
ATOM   1753  CD  ARG A 224      34.372  29.627  35.494  1.00 90.09           C  
ATOM   1754  NE  ARG A 224      35.844  29.735  35.691  1.00 90.09           N  
ATOM   1755  CZ  ARG A 224      36.392  29.380  36.891  1.00 90.09           C  
ATOM   1756  NH1 ARG A 224      35.585  29.024  37.933  1.00 90.09           N1+
ATOM   1757  NH2 ARG A 224      37.747  29.389  37.052  1.00 90.09           N  
ATOM   1758  C   ARG A 224      32.985  26.770  32.509  1.00 90.09           C  
ATOM   1759  O   ARG A 224      32.988  25.751  33.197  1.00 90.09           O  
ATOM   1760  N   ASP A 225      31.846  27.269  31.996  1.00 33.50           N  
ATOM   1761  CA  ASP A 225      30.588  26.681  32.367  1.00 33.50           C  
ATOM   1762  CB  ASP A 225      29.369  27.443  31.820  1.00 33.50           C  
ATOM   1763  CG  ASP A 225      29.407  27.396  30.304  1.00 33.50           C  
ATOM   1764  OD1 ASP A 225      30.508  27.607  29.731  1.00 33.50           O  
ATOM   1765  OD2 ASP A 225      28.333  27.139  29.697  1.00 33.50           O1-
ATOM   1766  C   ASP A 225      30.527  25.273  31.870  1.00 33.50           C  
ATOM   1767  O   ASP A 225      29.981  24.392  32.532  1.00 33.50           O  
ATOM   1768  N   PHE A 226      31.099  25.038  30.678  1.00 64.38           N  
ATOM   1769  CA  PHE A 226      31.088  23.760  30.029  1.00 64.38           C  
ATOM   1770  CB  PHE A 226      31.821  23.862  28.676  1.00 64.38           C  
ATOM   1771  CG  PHE A 226      31.746  22.581  27.922  1.00 64.38           C  
ATOM   1772  CD1 PHE A 226      30.617  22.263  27.204  1.00 64.38           C  
ATOM   1773  CD2 PHE A 226      32.812  21.712  27.912  1.00 64.38           C  
ATOM   1774  CE1 PHE A 226      30.548  21.084  26.498  1.00 64.38           C  
ATOM   1775  CE2 PHE A 226      32.750  20.533  27.208  1.00 64.38           C  
ATOM   1776  CZ  PHE A 226      31.614  20.218  26.502  1.00 64.38           C  
ATOM   1777  C   PHE A 226      31.812  22.775  30.898  1.00 64.38           C  
ATOM   1778  O   PHE A 226      31.308  21.686  31.175  1.00 64.38           O  
ATOM   1779  N   ALA A 227      33.017  23.148  31.371  1.00 33.81           N  
ATOM   1780  CA  ALA A 227      33.822  22.267  32.170  1.00 33.81           C  
ATOM   1781  CB  ALA A 227      35.192  22.872  32.520  1.00 33.81           C  
ATOM   1782  C   ALA A 227      33.126  21.963  33.458  1.00 33.81           C  
ATOM   1783  O   ALA A 227      33.068  20.811  33.888  1.00 33.81           O  
ATOM   1784  N   ASN A 228      32.541  22.992  34.092  1.00 40.25           N  
ATOM   1785  CA  ASN A 228      31.926  22.831  35.378  1.00 40.25           C  
ATOM   1786  CB  ASN A 228      31.388  24.155  35.951  1.00 40.25           C  
ATOM   1787  CG  ASN A 228      32.594  25.033  36.276  1.00 40.25           C  
ATOM   1788  OD1 ASN A 228      33.739  24.582  36.226  1.00 40.25           O  
ATOM   1789  ND2 ASN A 228      32.339  26.321  36.632  1.00 40.25           N  
ATOM   1790  C   ASN A 228      30.802  21.850  35.250  1.00 40.25           C  
ATOM   1791  O   ASN A 228      30.542  21.066  36.162  1.00 40.25           O  
ATOM   1792  N   LYS A 229      30.116  21.858  34.095  1.00103.70           N  
ATOM   1793  CA  LYS A 229      29.008  20.973  33.883  1.00103.70           C  
ATOM   1794  CB  LYS A 229      28.454  21.099  32.454  1.00103.70           C  
ATOM   1795  CG  LYS A 229      27.084  20.458  32.247  1.00103.70           C  
ATOM   1796  CD  LYS A 229      26.507  20.697  30.849  1.00103.70           C  
ATOM   1797  CE  LYS A 229      26.953  22.011  30.205  1.00103.70           C  
ATOM   1798  NZ  LYS A 229      28.232  21.814  29.486  1.00103.70           N1+
ATOM   1799  C   LYS A 229      29.521  19.570  34.034  1.00103.70           C  
ATOM   1800  O   LYS A 229      28.872  18.713  34.628  1.00103.70           O  
ATOM   1801  N   PHE A 230      30.718  19.318  33.478  1.00104.02           N  
ATOM   1802  CA  PHE A 230      31.395  18.052  33.484  1.00104.02           C  
ATOM   1803  CB  PHE A 230      32.454  17.893  32.381  1.00104.02           C  
ATOM   1804  CG  PHE A 230      31.670  17.627  31.138  1.00104.02           C  
ATOM   1805  CD1 PHE A 230      31.177  16.364  30.892  1.00104.02           C  
ATOM   1806  CD2 PHE A 230      31.420  18.624  30.226  1.00104.02           C  
ATOM   1807  CE1 PHE A 230      30.449  16.097  29.756  1.00104.02           C  
ATOM   1808  CE2 PHE A 230      30.693  18.363  29.088  1.00104.02           C  
ATOM   1809  CZ  PHE A 230      30.207  17.100  28.849  1.00104.02           C  
ATOM   1810  C   PHE A 230      31.975  17.713  34.825  1.00104.02           C  
ATOM   1811  O   PHE A 230      32.365  16.568  35.051  1.00104.02           O  
ATOM   1812  N   GLY A 231      32.144  18.703  35.722  1.00 39.25           N  
ATOM   1813  CA  GLY A 231      32.642  18.356  37.023  1.00 39.25           C  
ATOM   1814  C   GLY A 231      34.047  18.837  37.197  1.00 39.25           C  
ATOM   1815  O   GLY A 231      34.669  18.564  38.223  1.00 39.25           O  
ATOM   1816  N   PHE A 232      34.605  19.556  36.206  1.00 67.92           N  
ATOM   1817  CA  PHE A 232      35.938  20.040  36.423  1.00 67.92           C  
ATOM   1818  CB  PHE A 232      37.040  19.246  35.691  1.00 67.92           C  
ATOM   1819  CG  PHE A 232      36.824  19.296  34.220  1.00 67.92           C  
ATOM   1820  CD1 PHE A 232      35.942  18.429  33.617  1.00 67.92           C  
ATOM   1821  CD2 PHE A 232      37.517  20.192  33.439  1.00 67.92           C  
ATOM   1822  CE1 PHE A 232      35.743  18.465  32.257  1.00 67.92           C  
ATOM   1823  CE2 PHE A 232      37.322  20.232  32.078  1.00 67.92           C  
ATOM   1824  CZ  PHE A 232      36.433  19.369  31.486  1.00 67.92           C  
ATOM   1825  C   PHE A 232      36.019  21.484  36.046  1.00 67.92           C  
ATOM   1826  O   PHE A 232      35.067  22.067  35.528  1.00 67.92           O  
ATOM   1827  N   GLU A 233      37.179  22.105  36.343  1.00 93.59           N  
ATOM   1828  CA  GLU A 233      37.387  23.506  36.117  1.00 93.59           C  
ATOM   1829  CB  GLU A 233      38.009  24.178  37.354  1.00 93.59           C  
ATOM   1830  CG  GLU A 233      37.804  25.688  37.431  1.00 93.59           C  
ATOM   1831  CD  GLU A 233      36.401  25.911  37.973  1.00 93.59           C  
ATOM   1832  OE1 GLU A 233      36.149  25.527  39.146  1.00 93.59           O  
ATOM   1833  OE2 GLU A 233      35.559  26.462  37.217  1.00 93.59           O1-
ATOM   1834  C   GLU A 233      38.378  23.642  34.996  1.00 93.59           C  
ATOM   1835  O   GLU A 233      39.338  22.878  34.913  1.00 93.59           O  
TER   
HEADER    model_1_2_chain_A
ATOM     53  N   SER B   8      52.290  38.305  -4.947  1.00 39.21           N  
ATOM     54  CA  SER B   8      51.164  39.023  -5.462  1.00 39.21           C  
ATOM     55  CB  SER B   8      51.181  39.217  -6.988  1.00 39.21           C  
ATOM     56  OG  SER B   8      51.038  37.965  -7.635  1.00 39.21           O  
ATOM     57  C   SER B   8      49.914  38.291  -5.105  1.00 39.21           C  
ATOM     58  O   SER B   8      49.942  37.126  -4.710  1.00 39.21           O  
ATOM     59  N   SER B   9      48.771  38.992  -5.230  1.00 33.56           N  
ATOM     60  CA  SER B   9      47.490  38.441  -4.902  1.00 33.56           C  
ATOM     61  CB  SER B   9      46.351  39.465  -5.055  1.00 33.56           C  
ATOM     62  OG  SER B   9      46.263  39.901  -6.404  1.00 33.56           O  
ATOM     63  C   SER B   9      47.211  37.294  -5.819  1.00 33.56           C  
ATOM     64  O   SER B   9      46.536  36.339  -5.438  1.00 33.56           O  
ATOM     65  N   LYS B  10      47.716  37.358  -7.066  1.00 63.29           N  
ATOM     66  CA  LYS B  10      47.445  36.303  -8.001  1.00 63.29           C  
ATOM     67  CB  LYS B  10      48.045  36.566  -9.392  1.00 63.29           C  
ATOM     68  CG  LYS B  10      47.736  35.455 -10.396  1.00 63.29           C  
ATOM     69  CD  LYS B  10      48.138  35.802 -11.828  1.00 63.29           C  
ATOM     70  CE  LYS B  10      49.651  35.783 -12.048  1.00 63.29           C  
ATOM     71  NZ  LYS B  10      49.955  36.075 -13.465  1.00 63.29           N1+
ATOM     72  C   LYS B  10      48.050  35.027  -7.503  1.00 63.29           C  
ATOM     73  O   LYS B  10      47.381  33.997  -7.447  1.00 63.29           O  
ATOM     74  N   LEU B  11      49.337  35.077  -7.110  1.00 94.99           N  
ATOM     75  CA  LEU B  11      50.045  33.920  -6.642  1.00 94.99           C  
ATOM     76  CB  LEU B  11      51.547  34.172  -6.414  1.00 94.99           C  
ATOM     77  CG  LEU B  11      52.343  34.317  -7.723  1.00 94.99           C  
ATOM     78  CD1 LEU B  11      52.343  33.002  -8.508  1.00 94.99           C  
ATOM     79  CD2 LEU B  11      51.834  35.480  -8.575  1.00 94.99           C  
ATOM     80  C   LEU B  11      49.457  33.470  -5.347  1.00 94.99           C  
ATOM     81  O   LEU B  11      49.396  32.272  -5.074  1.00 94.99           O  
ATOM     82  N   ALA B  12      49.006  34.424  -4.512  1.00 29.21           N  
ATOM     83  CA  ALA B  12      48.475  34.081  -3.224  1.00 29.21           C  
ATOM     84  CB  ALA B  12      47.997  35.307  -2.426  1.00 29.21           C  
ATOM     85  C   ALA B  12      47.297  33.185  -3.424  1.00 29.21           C  
ATOM     86  O   ALA B  12      47.108  32.220  -2.685  1.00 29.21           O  
ATOM     87  N   ALA B  13      46.472  33.486  -4.441  1.00 26.61           N  
ATOM     88  CA  ALA B  13      45.319  32.686  -4.721  1.00 26.61           C  
ATOM     89  CB  ALA B  13      44.480  33.240  -5.884  1.00 26.61           C  
ATOM     90  C   ALA B  13      45.778  31.312  -5.098  1.00 26.61           C  
ATOM     91  O   ALA B  13      45.165  30.315  -4.715  1.00 26.61           O  
ATOM     92  N   GLU B  14      46.878  31.228  -5.868  1.00 34.75           N  
ATOM     93  CA  GLU B  14      47.387  29.968  -6.327  1.00 34.75           C  
ATOM     94  CB  GLU B  14      48.575  30.127  -7.293  1.00 34.75           C  
ATOM     95  CG  GLU B  14      48.185  30.779  -8.622  1.00 34.75           C  
ATOM     96  CD  GLU B  14      49.429  30.880  -9.496  1.00 34.75           C  
ATOM     97  OE1 GLU B  14      50.461  30.252  -9.138  1.00 34.75           O  
ATOM     98  OE2 GLU B  14      49.358  31.584 -10.538  1.00 34.75           O1-
ATOM     99  C   GLU B  14      47.846  29.154  -5.152  1.00 34.75           C  
ATOM    100  O   GLU B  14      47.653  27.940  -5.113  1.00 34.75           O  
ATOM    101  N   ILE B  15      48.466  29.800  -4.151  1.00 50.40           N  
ATOM    102  CA  ILE B  15      48.973  29.072  -3.021  1.00 50.40           C  
ATOM    103  CB  ILE B  15      49.642  29.971  -2.017  1.00 50.40           C  
ATOM    104  CG1 ILE B  15      50.853  30.680  -2.645  1.00 50.40           C  
ATOM    105  CG2 ILE B  15      49.994  29.129  -0.779  1.00 50.40           C  
ATOM    106  CD1 ILE B  15      51.399  31.833  -1.801  1.00 50.40           C  
ATOM    107  C   ILE B  15      47.838  28.403  -2.304  1.00 50.40           C  
ATOM    108  O   ILE B  15      47.920  27.225  -1.958  1.00 50.40           O  
ATOM    109  N   ASP B  16      46.736  29.137  -2.077  1.00 54.96           N  
ATOM    110  CA  ASP B  16      45.643  28.602  -1.317  1.00 54.96           C  
ATOM    111  CB  ASP B  16      44.507  29.614  -1.091  1.00 54.96           C  
ATOM    112  CG  ASP B  16      44.993  30.625  -0.061  1.00 54.96           C  
ATOM    113  OD1 ASP B  16      45.971  31.359  -0.364  1.00 54.96           O  
ATOM    114  OD2 ASP B  16      44.392  30.673   1.045  1.00 54.96           O1-
ATOM    115  C   ASP B  16      45.058  27.404  -1.996  1.00 54.96           C  
ATOM    116  O   ASP B  16      44.756  26.408  -1.339  1.00 54.96           O  
ATOM    117  N   LYS B  17      44.887  27.459  -3.330  1.00 88.65           N  
ATOM    118  CA  LYS B  17      44.283  26.372  -4.048  1.00 88.65           C  
ATOM    119  CB  LYS B  17      44.072  26.687  -5.543  1.00 88.65           C  
ATOM    120  CG  LYS B  17      45.352  27.041  -6.301  1.00 88.65           C  
ATOM    121  CD  LYS B  17      45.183  27.101  -7.822  1.00 88.65           C  
ATOM    122  CE  LYS B  17      46.440  27.575  -8.552  1.00 88.65           C  
ATOM    123  NZ  LYS B  17      47.523  26.583  -8.379  1.00 88.65           N1+
ATOM    124  C   LYS B  17      45.144  25.150  -3.938  1.00 88.65           C  
ATOM    125  O   LYS B  17      44.642  24.040  -3.767  1.00 88.65           O  
ATOM    126  N   GLU B  18      46.474  25.338  -4.006  1.00 78.29           N  
ATOM    127  CA  GLU B  18      47.428  24.267  -3.994  1.00 78.29           C  
ATOM    128  CB  GLU B  18      48.870  24.799  -3.973  1.00 78.29           C  
ATOM    129  CG  GLU B  18      49.300  25.554  -5.231  1.00 78.29           C  
ATOM    130  CD  GLU B  18      50.294  24.692  -5.992  1.00 78.29           C  
ATOM    131  OE1 GLU B  18      50.794  23.695  -5.405  1.00 78.29           O  
ATOM    132  OE2 GLU B  18      50.582  25.036  -7.170  1.00 78.29           O1-
ATOM    133  C   GLU B  18      47.287  23.511  -2.711  1.00 78.29           C  
ATOM    134  O   GLU B  18      47.270  22.283  -2.699  1.00 78.29           O  
ATOM    135  N   LEU B  19      47.147  24.246  -1.600  1.00 71.43           N  
ATOM    136  CA  LEU B  19      47.080  23.626  -0.318  1.00 71.43           C  
ATOM    137  CB  LEU B  19      46.926  24.648   0.816  1.00 71.43           C  
ATOM    138  CG  LEU B  19      48.156  25.572   0.899  1.00 71.43           C  
ATOM    139  CD1 LEU B  19      48.065  26.533   2.095  1.00 71.43           C  
ATOM    140  CD2 LEU B  19      49.464  24.764   0.872  1.00 71.43           C  
ATOM    141  C   LEU B  19      45.897  22.704  -0.347  1.00 71.43           C  
ATOM    142  O   LEU B  19      45.892  21.664   0.311  1.00 71.43           O  
ATOM    143  N   MET B  20      44.858  23.098  -1.112  1.00148.88           N  
ATOM    144  CA  MET B  20      43.622  22.390  -1.307  1.00148.88           C  
ATOM    145  CB  MET B  20      42.575  23.217  -2.075  1.00148.88           C  
ATOM    146  CG  MET B  20      42.145  24.486  -1.333  1.00148.88           C  
ATOM    147  SD  MET B  20      41.229  24.196   0.213  1.00148.88           S  
ATOM    148  CE  MET B  20      39.632  23.893  -0.598  1.00148.88           C  
ATOM    149  C   MET B  20      43.867  21.137  -2.080  1.00148.88           C  
ATOM    150  O   MET B  20      43.173  20.145  -1.865  1.00148.88           O  
ATOM    151  N   GLY B  21      44.858  21.170  -2.993  1.00 59.71           N  
ATOM    152  CA  GLY B  21      45.134  20.061  -3.862  1.00 59.71           C  
ATOM    153  C   GLY B  21      45.243  18.830  -3.035  1.00 59.71           C  
ATOM    154  O   GLY B  21      45.799  18.807  -1.938  1.00 59.71           O  
ATOM    155  N   PRO B  22      44.705  17.789  -3.595  1.00 68.69           N  
ATOM    156  CA  PRO B  22      44.563  16.520  -2.948  1.00 68.69           C  
ATOM    157  CD  PRO B  22      44.207  17.796  -4.958  1.00 68.69           C  
ATOM    158  CB  PRO B  22      44.014  15.572  -4.011  1.00 68.69           C  
ATOM    159  CG  PRO B  22      43.385  16.500  -5.069  1.00 68.69           C  
ATOM    160  C   PRO B  22      45.881  16.073  -2.426  1.00 68.69           C  
ATOM    161  O   PRO B  22      45.910  15.423  -1.383  1.00 68.69           O  
ATOM    162  N   GLN B  23      46.981  16.379  -3.135  1.00 82.55           N  
ATOM    163  CA  GLN B  23      48.235  15.905  -2.639  1.00 82.55           C  
ATOM    164  CB  GLN B  23      49.417  16.165  -3.589  1.00 82.55           C  
ATOM    165  CG  GLN B  23      49.508  15.150  -4.733  1.00 82.55           C  
ATOM    166  CD  GLN B  23      48.269  15.272  -5.607  1.00 82.55           C  
ATOM    167  OE1 GLN B  23      48.194  16.132  -6.483  1.00 82.55           O  
ATOM    168  NE2 GLN B  23      47.268  14.384  -5.364  1.00 82.55           N  
ATOM    169  C   GLN B  23      48.528  16.550  -1.330  1.00 82.55           C  
ATOM    170  O   GLN B  23      48.864  15.866  -0.363  1.00 82.55           O  
ATOM    171  N   ILE B  24      48.388  17.884  -1.237  1.00 56.92           N  
ATOM    172  CA  ILE B  24      48.726  18.461   0.028  1.00 56.92           C  
ATOM    173  CB  ILE B  24      48.808  19.953  -0.002  1.00 56.92           C  
ATOM    174  CG1 ILE B  24      49.844  20.399  -1.047  1.00 56.92           C  
ATOM    175  CG2 ILE B  24      49.179  20.415   1.413  1.00 56.92           C  
ATOM    176  CD1 ILE B  24      49.898  21.914  -1.248  1.00 56.92           C  
ATOM    177  C   ILE B  24      47.717  18.028   1.049  1.00 56.92           C  
ATOM    178  O   ILE B  24      48.080  17.521   2.109  1.00 56.92           O  
ATOM    179  N   GLY B  25      46.412  18.181   0.739  1.00 32.34           N  
ATOM    180  CA  GLY B  25      45.385  17.697   1.620  1.00 32.34           C  
ATOM    181  C   GLY B  25      45.080  18.634   2.759  1.00 32.34           C  
ATOM    182  O   GLY B  25      44.534  18.191   3.769  1.00 32.34           O  
ATOM    183  N   PHE B  26      45.405  19.940   2.662  1.00 80.75           N  
ATOM    184  CA  PHE B  26      45.038  20.812   3.750  1.00 80.75           C  
ATOM    185  CB  PHE B  26      45.663  22.223   3.728  1.00 80.75           C  
ATOM    186  CG  PHE B  26      47.025  22.173   4.328  1.00 80.75           C  
ATOM    187  CD1 PHE B  26      47.169  22.151   5.697  1.00 80.75           C  
ATOM    188  CD2 PHE B  26      48.152  22.167   3.544  1.00 80.75           C  
ATOM    189  CE1 PHE B  26      48.416  22.111   6.275  1.00 80.75           C  
ATOM    190  CE2 PHE B  26      49.403  22.125   4.117  1.00 80.75           C  
ATOM    191  CZ  PHE B  26      49.538  22.095   5.484  1.00 80.75           C  
ATOM    192  C   PHE B  26      43.562  21.016   3.742  1.00 80.75           C  
ATOM    193  O   PHE B  26      42.914  20.965   2.698  1.00 80.75           O  
ATOM    194  N   THR B  27      42.991  21.244   4.941  1.00 41.88           N  
ATOM    195  CA  THR B  27      41.585  21.471   5.057  1.00 41.88           C  
ATOM    196  CB  THR B  27      40.904  20.590   6.062  1.00 41.88           C  
ATOM    197  OG1 THR B  27      41.429  20.825   7.360  1.00 41.88           O  
ATOM    198  CG2 THR B  27      41.123  19.122   5.661  1.00 41.88           C  
ATOM    199  C   THR B  27      41.423  22.884   5.513  1.00 41.88           C  
ATOM    200  O   THR B  27      42.310  23.449   6.150  1.00 41.88           O  
ATOM    201  N   LEU B  28      40.275  23.492   5.172  1.00106.54           N  
ATOM    202  CA  LEU B  28      40.004  24.858   5.501  1.00106.54           C  
ATOM    203  CB  LEU B  28      38.664  25.347   4.904  1.00106.54           C  
ATOM    204  CG  LEU B  28      38.340  26.854   5.060  1.00106.54           C  
ATOM    205  CD1 LEU B  28      37.051  27.206   4.300  1.00106.54           C  
ATOM    206  CD2 LEU B  28      38.253  27.318   6.523  1.00106.54           C  
ATOM    207  C   LEU B  28      39.956  24.974   6.992  1.00106.54           C  
ATOM    208  O   LEU B  28      40.410  25.968   7.555  1.00106.54           O  
ATOM    209  N   GLN B  29      39.409  23.951   7.673  1.00 85.92           N  
ATOM    210  CA  GLN B  29      39.227  24.001   9.098  1.00 85.92           C  
ATOM    211  CB  GLN B  29      38.552  22.734   9.651  1.00 85.92           C  
ATOM    212  CG  GLN B  29      37.115  22.542   9.159  1.00 85.92           C  
ATOM    213  CD  GLN B  29      37.166  22.047   7.721  1.00 85.92           C  
ATOM    214  OE1 GLN B  29      38.113  21.373   7.316  1.00 85.92           O  
ATOM    215  NE2 GLN B  29      36.118  22.385   6.924  1.00 85.92           N  
ATOM    216  C   GLN B  29      40.556  24.140   9.792  1.00 85.92           C  
ATOM    217  O   GLN B  29      40.678  24.913  10.740  1.00 85.92           O  
ATOM    218  N   GLN B  30      41.587  23.410   9.317  1.00 63.22           N  
ATOM    219  CA  GLN B  30      42.902  23.363   9.911  1.00 63.22           C  
ATOM    220  CB  GLN B  30      43.847  22.406   9.162  1.00 63.22           C  
ATOM    221  CG  GLN B  30      43.476  20.926   9.274  1.00 63.22           C  
ATOM    222  CD  GLN B  30      44.487  20.154   8.436  1.00 63.22           C  
ATOM    223  OE1 GLN B  30      44.509  20.269   7.212  1.00 63.22           O  
ATOM    224  NE2 GLN B  30      45.352  19.347   9.109  1.00 63.22           N  
ATOM    225  C   GLN B  30      43.549  24.712   9.852  1.00 63.22           C  
ATOM    226  O   GLN B  30      44.247  25.128  10.776  1.00 63.22           O  
ATOM    227  N   LEU B  31      43.280  25.446   8.768  1.00163.42           N  
ATOM    228  CA  LEU B  31      43.876  26.714   8.497  1.00163.42           C  
ATOM    229  CB  LEU B  31      43.448  27.315   7.139  1.00163.42           C  
ATOM    230  CG  LEU B  31      43.989  26.485   5.950  1.00163.42           C  
ATOM    231  CD1 LEU B  31      43.672  27.145   4.599  1.00163.42           C  
ATOM    232  CD2 LEU B  31      45.487  26.169   6.122  1.00163.42           C  
ATOM    233  C   LEU B  31      43.566  27.688   9.637  1.00163.42           C  
ATOM    234  O   LEU B  31      44.126  28.777   9.625  1.00163.42           O  
ATOM    235  N   MET B  32      42.719  27.300  10.651  1.00244.48           N  
ATOM    236  CA  MET B  32      42.260  27.930  11.887  1.00244.48           C  
ATOM    237  CB  MET B  32      41.611  26.908  12.825  1.00244.48           C  
ATOM    238  CG  MET B  32      41.203  27.460  14.191  1.00244.48           C  
ATOM    239  SD  MET B  32      40.939  26.185  15.460  1.00244.48           S  
ATOM    240  CE  MET B  32      39.476  25.457  14.672  1.00244.48           C  
ATOM    241  C   MET B  32      43.507  28.390  12.579  1.00244.48           C  
ATOM    242  O   MET B  32      43.489  29.279  13.433  1.00244.48           O  
ATOM    243  N   GLU B  33      44.633  27.742  12.245  1.00 78.22           N  
ATOM    244  CA  GLU B  33      45.900  28.129  12.788  1.00 78.22           C  
ATOM    245  CB  GLU B  33      47.053  27.364  12.124  1.00 78.22           C  
ATOM    246  CG  GLU B  33      47.012  25.858  12.407  1.00 78.22           C  
ATOM    247  CD  GLU B  33      48.067  25.170  11.554  1.00 78.22           C  
ATOM    248  OE1 GLU B  33      48.830  25.891  10.856  1.00 78.22           O  
ATOM    249  OE2 GLU B  33      48.124  23.911  11.588  1.00 78.22           O1-
ATOM    250  C   GLU B  33      46.080  29.595  12.508  1.00 78.22           C  
ATOM    251  O   GLU B  33      46.693  30.314  13.296  1.00 78.22           O  
ATOM    252  N   LEU B  34      45.586  30.081  11.354  1.00138.12           N  
ATOM    253  CA  LEU B  34      45.742  31.473  11.028  1.00138.12           C  
ATOM    254  CB  LEU B  34      45.147  31.821   9.654  1.00138.12           C  
ATOM    255  CG  LEU B  34      45.792  31.077   8.471  1.00138.12           C  
ATOM    256  CD1 LEU B  34      45.141  31.487   7.139  1.00138.12           C  
ATOM    257  CD2 LEU B  34      47.319  31.244   8.468  1.00138.12           C  
ATOM    258  C   LEU B  34      45.013  32.336  11.999  1.00138.12           C  
ATOM    259  O   LEU B  34      45.558  33.284  12.561  1.00138.12           O  
ATOM    260  N   ALA B  35      43.720  32.036  12.162  1.00154.29           N  
ATOM    261  CA  ALA B  35      42.835  32.880  12.892  1.00154.29           C  
ATOM    262  CB  ALA B  35      41.444  32.328  12.627  1.00154.29           C  
ATOM    263  C   ALA B  35      42.990  32.933  14.350  1.00154.29           C  
ATOM    264  O   ALA B  35      43.529  33.882  14.932  1.00154.29           O  
ATOM    265  N   GLY B  36      42.580  31.808  14.944  1.00106.01           N  
ATOM    266  CA  GLY B  36      42.506  31.778  16.351  1.00106.01           C  
ATOM    267  C   GLY B  36      43.893  31.894  16.747  1.00106.01           C  
ATOM    268  O   GLY B  36      44.243  32.587  17.698  1.00106.01           O  
ATOM    269  N   PHE B  37      44.740  31.165  16.020  1.00267.03           N  
ATOM    270  CA  PHE B  37      46.029  31.295  16.560  1.00267.03           C  
ATOM    271  CB  PHE B  37      46.963  30.093  16.351  1.00267.03           C  
ATOM    272  CG  PHE B  37      46.789  29.176  17.507  1.00267.03           C  
ATOM    273  CD1 PHE B  37      47.175  29.594  18.761  1.00267.03           C  
ATOM    274  CD2 PHE B  37      46.296  27.903  17.348  1.00267.03           C  
ATOM    275  CE1 PHE B  37      47.040  28.775  19.856  1.00267.03           C  
ATOM    276  CE2 PHE B  37      46.158  27.078  18.439  1.00267.03           C  
ATOM    277  CZ  PHE B  37      46.530  27.510  19.690  1.00267.03           C  
ATOM    278  C   PHE B  37      46.835  32.486  16.204  1.00267.03           C  
ATOM    279  O   PHE B  37      47.145  33.307  17.064  1.00267.03           O  
ATOM    280  N   SER B  38      47.131  32.637  14.902  1.00 49.44           N  
ATOM    281  CA  SER B  38      48.148  33.567  14.505  1.00 49.44           C  
ATOM    282  CB  SER B  38      48.417  33.541  12.992  1.00 49.44           C  
ATOM    283  OG  SER B  38      48.931  32.274  12.607  1.00 49.44           O  
ATOM    284  C   SER B  38      47.773  34.960  14.865  1.00 49.44           C  
ATOM    285  O   SER B  38      48.526  35.659  15.540  1.00 49.44           O  
ATOM    286  N   VAL B  39      46.586  35.394  14.423  1.00 35.53           N  
ATOM    287  CA  VAL B  39      46.173  36.742  14.659  1.00 35.53           C  
ATOM    288  CB  VAL B  39      44.847  37.051  14.032  1.00 35.53           C  
ATOM    289  CG1 VAL B  39      44.447  38.488  14.410  1.00 35.53           C  
ATOM    290  CG2 VAL B  39      44.961  36.808  12.517  1.00 35.53           C  
ATOM    291  C   VAL B  39      46.040  36.965  16.131  1.00 35.53           C  
ATOM    292  O   VAL B  39      46.503  37.976  16.657  1.00 35.53           O  
ATOM    293  N   ALA B  40      45.422  36.010  16.847  1.00 30.80           N  
ATOM    294  CA  ALA B  40      45.195  36.192  18.252  1.00 30.80           C  
ATOM    295  CB  ALA B  40      44.438  35.029  18.910  1.00 30.80           C  
ATOM    296  C   ALA B  40      46.511  36.314  18.945  1.00 30.80           C  
ATOM    297  O   ALA B  40      46.659  37.120  19.861  1.00 30.80           O  
ATOM    298  N   GLN B  41      47.506  35.511  18.524  1.00 92.43           N  
ATOM    299  CA  GLN B  41      48.793  35.541  19.156  1.00 92.43           C  
ATOM    300  CB  GLN B  41      49.773  34.507  18.571  1.00 92.43           C  
ATOM    301  CG  GLN B  41      49.393  33.058  18.875  1.00 92.43           C  
ATOM    302  CD  GLN B  41      50.445  32.150  18.253  1.00 92.43           C  
ATOM    303  OE1 GLN B  41      51.290  32.596  17.481  1.00 92.43           O  
ATOM    304  NE2 GLN B  41      50.385  30.834  18.591  1.00 92.43           N  
ATOM    305  C   GLN B  41      49.397  36.895  18.960  1.00 92.43           C  
ATOM    306  O   GLN B  41      50.003  37.445  19.877  1.00 92.43           O  
ATOM    307  N   ALA B  42      49.246  37.473  17.754  1.00 30.06           N  
ATOM    308  CA  ALA B  42      49.832  38.752  17.468  1.00 30.06           C  
ATOM    309  CB  ALA B  42      49.602  39.202  16.017  1.00 30.06           C  
ATOM    310  C   ALA B  42      49.227  39.794  18.359  1.00 30.06           C  
ATOM    311  O   ALA B  42      49.933  40.655  18.882  1.00 30.06           O  
ATOM    312  N   VAL B  43      47.895  39.742  18.553  1.00 35.12           N  
ATOM    313  CA  VAL B  43      47.225  40.716  19.366  1.00 35.12           C  
ATOM    314  CB  VAL B  43      45.736  40.512  19.410  1.00 35.12           C  
ATOM    315  CG1 VAL B  43      45.122  41.510  20.408  1.00 35.12           C  
ATOM    316  CG2 VAL B  43      45.183  40.659  17.982  1.00 35.12           C  
ATOM    317  C   VAL B  43      47.743  40.606  20.763  1.00 35.12           C  
ATOM    318  O   VAL B  43      48.032  41.612  21.411  1.00 35.12           O  
ATOM    319  N   CYS B  44      47.902  39.366  21.258  1.00 32.33           N  
ATOM    320  CA  CYS B  44      48.339  39.169  22.608  1.00 32.33           C  
ATOM    321  CB  CYS B  44      48.445  37.677  22.976  1.00 32.33           C  
ATOM    322  SG  CYS B  44      48.973  37.403  24.695  1.00 32.33           S  
ATOM    323  C   CYS B  44      49.695  39.783  22.767  1.00 32.33           C  
ATOM    324  O   CYS B  44      49.954  40.485  23.742  1.00 32.33           O  
ATOM    325  N   ARG B  45      50.600  39.544  21.799  1.00169.04           N  
ATOM    326  CA  ARG B  45      51.938  40.065  21.878  1.00169.04           C  
ATOM    327  CB  ARG B  45      52.832  39.584  20.725  1.00169.04           C  
ATOM    328  CG  ARG B  45      53.343  38.160  20.924  1.00169.04           C  
ATOM    329  CD  ARG B  45      54.072  37.579  19.713  1.00169.04           C  
ATOM    330  NE  ARG B  45      54.765  36.350  20.187  1.00169.04           N  
ATOM    331  CZ  ARG B  45      54.085  35.173  20.310  1.00169.04           C  
ATOM    332  NH1 ARG B  45      52.767  35.098  19.965  1.00169.04           N1+
ATOM    333  NH2 ARG B  45      54.726  34.072  20.796  1.00169.04           N  
ATOM    334  C   ARG B  45      51.931  41.563  21.816  1.00169.04           C  
ATOM    335  O   ARG B  45      52.700  42.224  22.511  1.00169.04           O  
ATOM    336  N   GLN B  46      51.093  42.135  20.936  1.00 63.58           N  
ATOM    337  CA  GLN B  46      51.050  43.555  20.738  1.00 63.58           C  
ATOM    338  CB  GLN B  46      50.224  43.950  19.501  1.00 63.58           C  
ATOM    339  CG  GLN B  46      50.393  45.416  19.093  1.00 63.58           C  
ATOM    340  CD  GLN B  46      51.762  45.558  18.438  1.00 63.58           C  
ATOM    341  OE1 GLN B  46      52.450  44.571  18.182  1.00 63.58           O  
ATOM    342  NE2 GLN B  46      52.166  46.823  18.147  1.00 63.58           N  
ATOM    343  C   GLN B  46      50.448  44.252  21.918  1.00 63.58           C  
ATOM    344  O   GLN B  46      50.914  45.327  22.293  1.00 63.58           O  
ATOM    345  N   PHE B  47      49.373  43.690  22.516  1.00 83.98           N  
ATOM    346  CA  PHE B  47      48.768  44.377  23.623  1.00 83.98           C  
ATOM    347  CB  PHE B  47      47.293  44.725  23.361  1.00 83.98           C  
ATOM    348  CG  PHE B  47      47.233  45.612  22.166  1.00 83.98           C  
ATOM    349  CD1 PHE B  47      47.427  46.970  22.283  1.00 83.98           C  
ATOM    350  CD2 PHE B  47      46.981  45.080  20.921  1.00 83.98           C  
ATOM    351  CE1 PHE B  47      47.369  47.782  21.176  1.00 83.98           C  
ATOM    352  CE2 PHE B  47      46.921  45.889  19.811  1.00 83.98           C  
ATOM    353  CZ  PHE B  47      47.117  47.242  19.937  1.00 83.98           C  
ATOM    354  C   PHE B  47      48.770  43.477  24.821  1.00 83.98           C  
ATOM    355  O   PHE B  47      47.752  42.867  25.149  1.00 83.98           O  
ATOM    356  N   PRO B  48      49.863  43.415  25.526  1.00160.50           N  
ATOM    357  CA  PRO B  48      49.906  42.572  26.687  1.00160.50           C  
ATOM    358  CD  PRO B  48      51.168  43.541  24.898  1.00160.50           C  
ATOM    359  CB  PRO B  48      51.379  42.443  27.058  1.00160.50           C  
ATOM    360  CG  PRO B  48      52.104  42.630  25.713  1.00160.50           C  
ATOM    361  C   PRO B  48      49.041  43.137  27.766  1.00160.50           C  
ATOM    362  O   PRO B  48      49.047  44.351  27.962  1.00160.50           O  
ATOM    363  N   LEU B  49      48.260  42.274  28.442  1.00113.81           N  
ATOM    364  CA  LEU B  49      47.368  42.679  29.487  1.00113.81           C  
ATOM    365  CB  LEU B  49      46.260  41.652  29.747  1.00113.81           C  
ATOM    366  CG  LEU B  49      45.393  41.459  28.488  1.00113.81           C  
ATOM    367  CD1 LEU B  49      46.156  40.697  27.393  1.00113.81           C  
ATOM    368  CD2 LEU B  49      44.024  40.863  28.821  1.00113.81           C  
ATOM    369  C   LEU B  49      48.080  43.000  30.767  1.00113.81           C  
ATOM    370  O   LEU B  49      47.680  43.910  31.489  1.00113.81           O  
ATOM    371  N   ARG B  50      49.161  42.263  31.080  1.00 67.22           N  
ATOM    372  CA  ARG B  50      49.823  42.387  32.351  1.00 67.22           C  
ATOM    373  CB  ARG B  50      51.108  41.538  32.419  1.00 67.22           C  
ATOM    374  CG  ARG B  50      52.143  41.903  31.349  1.00 67.22           C  
ATOM    375  CD  ARG B  50      53.168  40.795  31.075  1.00 67.22           C  
ATOM    376  NE  ARG B  50      54.128  41.303  30.051  1.00 67.22           N  
ATOM    377  CZ  ARG B  50      54.647  40.459  29.110  1.00 67.22           C  
ATOM    378  NH1 ARG B  50      54.250  39.153  29.068  1.00 67.22           N1+
ATOM    379  NH2 ARG B  50      55.556  40.925  28.203  1.00 67.22           N  
ATOM    380  C   ARG B  50      50.170  43.817  32.642  1.00 67.22           C  
ATOM    381  O   ARG B  50      50.690  44.539  31.795  1.00 67.22           O  
ATOM    382  N   GLY B  51      49.846  44.256  33.879  1.00 26.19           N  
ATOM    383  CA  GLY B  51      50.172  45.568  34.365  1.00 26.19           C  
ATOM    384  C   GLY B  51      49.058  46.517  34.063  1.00 26.19           C  
ATOM    385  O   GLY B  51      49.005  47.620  34.609  1.00 26.19           O  
ATOM    386  N   LYS B  52      48.115  46.110  33.199  1.00 68.51           N  
ATOM    387  CA  LYS B  52      47.056  47.008  32.843  1.00 68.51           C  
ATOM    388  CB  LYS B  52      46.268  46.562  31.599  1.00 68.51           C  
ATOM    389  CG  LYS B  52      47.105  46.644  30.319  1.00 68.51           C  
ATOM    390  CD  LYS B  52      46.512  45.887  29.130  1.00 68.51           C  
ATOM    391  CE  LYS B  52      45.385  46.642  28.425  1.00 68.51           C  
ATOM    392  NZ  LYS B  52      45.023  45.946  27.171  0.50 68.51           N1+
ATOM    393  C   LYS B  52      46.112  47.131  33.996  1.00 68.51           C  
ATOM    394  O   LYS B  52      45.983  46.231  34.823  1.00 68.51           O  
ATOM    395  N   THR B  53      45.428  48.286  34.078  1.00 99.28           N  
ATOM    396  CA  THR B  53      44.516  48.547  35.151  1.00 99.28           C  
ATOM    397  CB  THR B  53      43.978  49.948  35.122  1.00 99.28           C  
ATOM    398  OG1 THR B  53      45.046  50.878  35.098  1.00 99.28           O  
ATOM    399  CG2 THR B  53      43.126  50.191  36.377  1.00 99.28           C  
ATOM    400  C   THR B  53      43.341  47.647  34.944  1.00 99.28           C  
ATOM    401  O   THR B  53      43.128  47.112  33.858  1.00 99.28           O  
ATOM    402  N   GLU B  54      42.547  47.454  36.010  1.00 69.89           N  
ATOM    403  CA  GLU B  54      41.370  46.648  35.920  1.00 69.89           C  
ATOM    404  CB  GLU B  54      40.615  46.538  37.256  1.00 69.89           C  
ATOM    405  CG  GLU B  54      39.230  45.901  37.122  1.00 69.89           C  
ATOM    406  CD  GLU B  54      39.406  44.462  36.664  1.00 69.89           C  
ATOM    407  OE1 GLU B  54      40.405  43.824  37.090  1.00 69.89           O  
ATOM    408  OE2 GLU B  54      38.545  43.982  35.880  1.00 69.89           O1-
ATOM    409  C   GLU B  54      40.459  47.306  34.938  1.00 69.89           C  
ATOM    410  O   GLU B  54      39.776  46.636  34.166  1.00 69.89           O  
ATOM    411  N   THR B  55      40.424  48.651  34.951  1.00103.93           N  
ATOM    412  CA  THR B  55      39.558  49.368  34.062  1.00103.93           C  
ATOM    413  CB  THR B  55      39.569  50.853  34.284  1.00103.93           C  
ATOM    414  OG1 THR B  55      40.869  51.380  34.062  1.00103.93           O  
ATOM    415  CG2 THR B  55      39.113  51.134  35.725  1.00103.93           C  
ATOM    416  C   THR B  55      39.978  49.104  32.650  1.00103.93           C  
ATOM    417  O   THR B  55      39.134  48.887  31.783  1.00103.93           O  
ATOM    418  N   GLU B  56      41.299  49.105  32.385  1.00 76.06           N  
ATOM    419  CA  GLU B  56      41.800  48.874  31.057  1.00 76.06           C  
ATOM    420  CB  GLU B  56      43.335  48.962  30.977  1.00 76.06           C  
ATOM    421  CG  GLU B  56      43.874  50.382  30.822  1.00 76.06           C  
ATOM    422  CD  GLU B  56      43.970  50.623  29.322  1.00 76.06           C  
ATOM    423  OE1 GLU B  56      44.089  49.613  28.577  1.00 76.06           O  
ATOM    424  OE2 GLU B  56      43.930  51.809  28.898  1.00 76.06           O1-
ATOM    425  C   GLU B  56      41.422  47.494  30.624  1.00 76.06           C  
ATOM    426  O   GLU B  56      41.006  47.286  29.485  1.00 76.06           O  
ATOM    427  N   LYS B  57      41.528  46.523  31.548  1.00 84.98           N  
ATOM    428  CA  LYS B  57      41.254  45.141  31.278  1.00 84.98           C  
ATOM    429  CB  LYS B  57      41.409  44.250  32.523  1.00 84.98           C  
ATOM    430  CG  LYS B  57      42.860  44.035  32.959  1.00 84.98           C  
ATOM    431  CD  LYS B  57      42.997  43.496  34.384  1.00 84.98           C  
ATOM    432  CE  LYS B  57      44.371  42.893  34.681  1.00 84.98           C  
ATOM    433  NZ  LYS B  57      45.429  43.703  34.041  1.00 84.98           N1+
ATOM    434  C   LYS B  57      39.835  45.012  30.832  1.00 84.98           C  
ATOM    435  O   LYS B  57      39.497  44.098  30.083  1.00 84.98           O  
ATOM    436  N   GLY B  58      38.958  45.909  31.312  1.00 36.99           N  
ATOM    437  CA  GLY B  58      37.553  45.884  31.010  1.00 36.99           C  
ATOM    438  C   GLY B  58      37.318  46.083  29.541  1.00 36.99           C  
ATOM    439  O   GLY B  58      36.327  45.594  28.999  1.00 36.99           O  
ATOM    440  N   LYS B  59      38.199  46.839  28.860  1.00 54.16           N  
ATOM    441  CA  LYS B  59      37.992  47.167  27.472  1.00 54.16           C  
ATOM    442  CB  LYS B  59      39.103  48.050  26.875  1.00 54.16           C  
ATOM    443  CG  LYS B  59      39.120  49.464  27.463  1.00 54.16           C  
ATOM    444  CD  LYS B  59      40.371  50.275  27.114  1.00 54.16           C  
ATOM    445  CE  LYS B  59      40.366  51.691  27.699  1.00 54.16           C  
ATOM    446  NZ  LYS B  59      41.587  52.418  27.282  1.00 54.16           N1+
ATOM    447  C   LYS B  59      37.864  45.921  26.643  1.00 54.16           C  
ATOM    448  O   LYS B  59      38.249  44.830  27.056  1.00 54.16           O  
ATOM    449  N   HIS B  60      37.276  46.069  25.434  1.00 67.14           N  
ATOM    450  CA  HIS B  60      36.989  44.954  24.575  1.00 67.14           C  
ATOM    451  ND1 HIS B  60      34.333  46.368  25.768  1.00 67.14           N  
ATOM    452  CG  HIS B  60      34.519  45.181  25.097  1.00 67.14           C  
ATOM    453  CB  HIS B  60      35.553  44.990  24.031  1.00 67.14           C  
ATOM    454  NE2 HIS B  60      32.839  44.939  26.583  1.00 67.14           N  
ATOM    455  CD2 HIS B  60      33.597  44.318  25.605  1.00 67.14           C  
ATOM    456  CE1 HIS B  60      33.319  46.167  26.645  1.00 67.14           C  
ATOM    457  C   HIS B  60      37.858  45.021  23.358  1.00 67.14           C  
ATOM    458  O   HIS B  60      38.432  46.062  23.038  1.00 67.14           O  
ATOM    459  N   VAL B  61      38.002  43.870  22.665  1.00128.71           N  
ATOM    460  CA  VAL B  61      38.699  43.849  21.415  1.00128.71           C  
ATOM    461  CB  VAL B  61      39.755  42.767  21.327  1.00128.71           C  
ATOM    462  CG1 VAL B  61      39.127  41.371  21.201  1.00128.71           C  
ATOM    463  CG2 VAL B  61      40.726  43.133  20.200  1.00128.71           C  
ATOM    464  C   VAL B  61      37.608  43.663  20.397  1.00128.71           C  
ATOM    465  O   VAL B  61      36.870  42.678  20.412  1.00128.71           O  
ATOM    466  N   PHE B  62      37.454  44.646  19.488  1.00 89.60           N  
ATOM    467  CA  PHE B  62      36.347  44.626  18.574  1.00 89.60           C  
ATOM    468  CB  PHE B  62      35.811  46.053  18.321  1.00 89.60           C  
ATOM    469  CG  PHE B  62      34.526  46.044  17.562  1.00 89.60           C  
ATOM    470  CD1 PHE B  62      33.389  45.485  18.103  1.00 89.60           C  
ATOM    471  CD2 PHE B  62      34.444  46.650  16.329  1.00 89.60           C  
ATOM    472  CE1 PHE B  62      32.203  45.497  17.406  1.00 89.60           C  
ATOM    473  CE2 PHE B  62      33.260  46.667  15.629  1.00 89.60           C  
ATOM    474  CZ  PHE B  62      32.137  46.085  16.166  1.00 89.60           C  
ATOM    475  C   PHE B  62      36.797  44.006  17.288  1.00 89.60           C  
ATOM    476  O   PHE B  62      37.641  44.548  16.576  1.00 89.60           O  
ATOM    477  N   VAL B  63      36.226  42.828  16.961  1.00 49.19           N  
ATOM    478  CA  VAL B  63      36.607  42.118  15.773  1.00 49.19           C  
ATOM    479  CB  VAL B  63      36.774  40.645  16.009  1.00 49.19           C  
ATOM    480  CG1 VAL B  63      37.091  39.954  14.673  1.00 49.19           C  
ATOM    481  CG2 VAL B  63      37.842  40.440  17.094  1.00 49.19           C  
ATOM    482  C   VAL B  63      35.517  42.275  14.756  1.00 49.19           C  
ATOM    483  O   VAL B  63      34.376  41.877  14.989  1.00 49.19           O  
ATOM    484  N   ILE B  64      35.856  42.841  13.578  1.00 48.95           N  
ATOM    485  CA  ILE B  64      34.878  43.039  12.544  1.00 48.95           C  
ATOM    486  CB  ILE B  64      34.960  44.401  11.912  1.00 48.95           C  
ATOM    487  CG1 ILE B  64      34.683  45.487  12.965  1.00 48.95           C  
ATOM    488  CG2 ILE B  64      33.996  44.446  10.716  1.00 48.95           C  
ATOM    489  CD1 ILE B  64      35.021  46.899  12.491  1.00 48.95           C  
ATOM    490  C   ILE B  64      35.164  42.027  11.479  1.00 48.95           C  
ATOM    491  O   ILE B  64      36.228  42.051  10.863  1.00 48.95           O  
ATOM    492  N   ALA B  65      34.201  41.113  11.228  1.00 46.26           N  
ATOM    493  CA  ALA B  65      34.423  40.044  10.293  1.00 46.26           C  
ATOM    494  CB  ALA B  65      34.022  38.662  10.839  1.00 46.26           C  
ATOM    495  C   ALA B  65      33.629  40.254   9.042  1.00 46.26           C  
ATOM    496  O   ALA B  65      32.447  40.595   9.080  1.00 46.26           O  
ATOM    497  N   GLY B  66      34.291  40.031   7.885  1.00 32.80           N  
ATOM    498  CA  GLY B  66      33.658  40.161   6.604  1.00 32.80           C  
ATOM    499  C   GLY B  66      32.991  38.856   6.276  1.00 32.80           C  
ATOM    500  O   GLY B  66      33.088  37.880   7.016  1.00 32.80           O  
ATOM    501  N   PRO B  67      32.301  38.848   5.165  1.00 87.55           N  
ATOM    502  CA  PRO B  67      31.548  37.724   4.660  1.00 87.55           C  
ATOM    503  CD  PRO B  67      32.138  40.041   4.351  1.00 87.55           C  
ATOM    504  CB  PRO B  67      30.672  38.296   3.544  1.00 87.55           C  
ATOM    505  CG  PRO B  67      31.432  39.549   3.077  1.00 87.55           C  
ATOM    506  C   PRO B  67      32.382  36.581   4.155  1.00 87.55           C  
ATOM    507  O   PRO B  67      31.806  35.529   3.877  1.00 87.55           O  
ATOM    508  N   GLY B  68      33.705  36.758   3.961  1.00 41.98           N  
ATOM    509  CA  GLY B  68      34.469  35.691   3.366  1.00 41.98           C  
ATOM    510  C   GLY B  68      35.449  35.065   4.313  1.00 41.98           C  
ATOM    511  O   GLY B  68      35.234  34.971   5.520  1.00 41.98           O  
ATOM    512  N   ASN B  69      36.582  34.615   3.728  1.00 54.94           N  
ATOM    513  CA  ASN B  69      37.634  33.900   4.390  1.00 54.94           C  
ATOM    514  CB  ASN B  69      38.733  33.440   3.421  1.00 54.94           C  
ATOM    515  CG  ASN B  69      39.580  32.409   4.145  1.00 54.94           C  
ATOM    516  OD1 ASN B  69      39.427  32.195   5.346  1.00 54.94           O  
ATOM    517  ND2 ASN B  69      40.499  31.748   3.395  1.00 54.94           N  
ATOM    518  C   ASN B  69      38.273  34.751   5.446  1.00 54.94           C  
ATOM    519  O   ASN B  69      38.547  34.277   6.549  1.00 54.94           O  
ATOM    520  N   ASN B  70      38.507  36.041   5.142  1.00 54.38           N  
ATOM    521  CA  ASN B  70      39.154  36.918   6.078  1.00 54.38           C  
ATOM    522  CB  ASN B  70      39.252  38.366   5.557  1.00 54.38           C  
ATOM    523  CG  ASN B  70      40.191  39.163   6.451  1.00 54.38           C  
ATOM    524  OD1 ASN B  70      40.921  38.600   7.266  1.00 54.38           O  
ATOM    525  ND2 ASN B  70      40.175  40.516   6.297  1.00 54.38           N  
ATOM    526  C   ASN B  70      38.320  36.945   7.322  1.00 54.38           C  
ATOM    527  O   ASN B  70      38.843  36.863   8.433  1.00 54.38           O  
ATOM    528  N   GLY B  71      36.985  37.036   7.155  1.00 29.64           N  
ATOM    529  CA  GLY B  71      36.084  37.114   8.272  1.00 29.64           C  
ATOM    530  C   GLY B  71      36.190  35.862   9.091  1.00 29.64           C  
ATOM    531  O   GLY B  71      36.198  35.906  10.321  1.00 29.64           O  
ATOM    532  N   GLY B  72      36.284  34.699   8.426  1.00 35.94           N  
ATOM    533  CA  GLY B  72      36.337  33.451   9.139  1.00 35.94           C  
ATOM    534  C   GLY B  72      37.546  33.435  10.025  1.00 35.94           C  
ATOM    535  O   GLY B  72      37.507  32.922  11.144  1.00 35.94           O  
ATOM    536  N   ASP B  73      38.674  33.980   9.539  1.00 61.18           N  
ATOM    537  CA  ASP B  73      39.860  34.010  10.346  1.00 61.18           C  
ATOM    538  CB  ASP B  73      41.051  34.666   9.623  1.00 61.18           C  
ATOM    539  CG  ASP B  73      41.480  33.758   8.475  1.00 61.18           C  
ATOM    540  OD1 ASP B  73      41.272  32.521   8.592  1.00 61.18           O  
ATOM    541  OD2 ASP B  73      42.013  34.289   7.465  1.00 61.18           O1-
ATOM    542  C   ASP B  73      39.544  34.850  11.553  1.00 61.18           C  
ATOM    543  O   ASP B  73      40.002  34.592  12.662  1.00 61.18           O  
ATOM    544  N   GLY B  74      38.744  35.911  11.377  1.00 40.40           N  
ATOM    545  CA  GLY B  74      38.440  36.752  12.498  1.00 40.40           C  
ATOM    546  C   GLY B  74      37.666  35.993  13.534  1.00 40.40           C  
ATOM    547  O   GLY B  74      37.886  36.169  14.730  1.00 40.40           O  
ATOM    548  N   LEU B  75      36.722  35.139  13.100  1.00 67.15           N  
ATOM    549  CA  LEU B  75      35.881  34.409  14.008  1.00 67.15           C  
ATOM    550  CB  LEU B  75      34.870  33.527  13.261  1.00 67.15           C  
ATOM    551  CG  LEU B  75      33.971  34.316  12.289  1.00 67.15           C  
ATOM    552  CD1 LEU B  75      32.979  33.387  11.570  1.00 67.15           C  
ATOM    553  CD2 LEU B  75      33.292  35.511  12.979  1.00 67.15           C  
ATOM    554  C   LEU B  75      36.726  33.502  14.851  1.00 67.15           C  
ATOM    555  O   LEU B  75      36.497  33.366  16.050  1.00 67.15           O  
ATOM    556  N   VAL B  76      37.712  32.818  14.246  1.00 62.75           N  
ATOM    557  CA  VAL B  76      38.534  31.943  15.038  1.00 62.75           C  
ATOM    558  CB  VAL B  76      39.397  31.010  14.249  1.00 62.75           C  
ATOM    559  CG1 VAL B  76      40.270  30.208  15.229  1.00 62.75           C  
ATOM    560  CG2 VAL B  76      38.492  30.135  13.367  1.00 62.75           C  
ATOM    561  C   VAL B  76      39.382  32.754  15.968  1.00 62.75           C  
ATOM    562  O   VAL B  76      39.592  32.365  17.113  1.00 62.75           O  
ATOM    563  N   CYS B  77      39.871  33.920  15.502  1.00 45.55           N  
ATOM    564  CA  CYS B  77      40.729  34.758  16.290  1.00 45.55           C  
ATOM    565  CB  CYS B  77      41.150  36.036  15.544  1.00 45.55           C  
ATOM    566  SG  CYS B  77      42.235  37.096  16.545  1.00 45.55           S  
ATOM    567  C   CYS B  77      39.984  35.178  17.520  1.00 45.55           C  
ATOM    568  O   CYS B  77      40.555  35.227  18.607  1.00 45.55           O  
ATOM    569  N   ALA B  78      38.678  35.475  17.385  1.00 41.05           N  
ATOM    570  CA  ALA B  78      37.895  35.938  18.494  1.00 41.05           C  
ATOM    571  CB  ALA B  78      36.439  36.237  18.101  1.00 41.05           C  
ATOM    572  C   ALA B  78      37.859  34.896  19.571  1.00 41.05           C  
ATOM    573  O   ALA B  78      37.930  35.230  20.752  1.00 41.05           O  
ATOM    574  N   ARG B  79      37.725  33.608  19.198  1.00 91.82           N  
ATOM    575  CA  ARG B  79      37.630  32.549  20.165  1.00 91.82           C  
ATOM    576  CB  ARG B  79      37.391  31.176  19.510  1.00 91.82           C  
ATOM    577  CG  ARG B  79      37.215  30.043  20.521  1.00 91.82           C  
ATOM    578  CD  ARG B  79      36.891  28.687  19.888  1.00 91.82           C  
ATOM    579  NE  ARG B  79      38.176  27.996  19.581  1.00 91.82           N  
ATOM    580  CZ  ARG B  79      38.713  28.048  18.326  1.00 91.82           C  
ATOM    581  NH1 ARG B  79      38.054  28.694  17.325  1.00 91.82           N1+
ATOM    582  NH2 ARG B  79      39.907  27.440  18.069  1.00 91.82           N  
ATOM    583  C   ARG B  79      38.893  32.457  20.970  1.00 91.82           C  
ATOM    584  O   ARG B  79      38.854  32.348  22.195  1.00 91.82           O  
ATOM    585  N   HIS B  80      40.058  32.509  20.299  1.00 71.19           N  
ATOM    586  CA  HIS B  80      41.312  32.380  20.988  1.00 71.19           C  
ATOM    587  ND1 HIS B  80      43.685  29.973  20.213  1.00 71.19           N  
ATOM    588  CG  HIS B  80      42.735  30.789  19.640  1.00 71.19           C  
ATOM    589  CB  HIS B  80      42.522  32.220  20.051  1.00 71.19           C  
ATOM    590  NE2 HIS B  80      42.621  28.736  18.704  1.00 71.19           N  
ATOM    591  CD2 HIS B  80      42.093  30.015  18.721  1.00 71.19           C  
ATOM    592  CE1 HIS B  80      43.574  28.759  19.617  1.00 71.19           C  
ATOM    593  C   HIS B  80      41.533  33.543  21.909  1.00 71.19           C  
ATOM    594  O   HIS B  80      42.030  33.373  23.021  1.00 71.19           O  
ATOM    595  N   LEU B  81      41.144  34.758  21.482  1.00 51.19           N  
ATOM    596  CA  LEU B  81      41.357  35.932  22.280  1.00 51.19           C  
ATOM    597  CB  LEU B  81      40.839  37.215  21.600  1.00 51.19           C  
ATOM    598  CG  LEU B  81      41.609  37.591  20.318  1.00 51.19           C  
ATOM    599  CD1 LEU B  81      41.060  38.881  19.687  1.00 51.19           C  
ATOM    600  CD2 LEU B  81      43.119  37.669  20.582  1.00 51.19           C  
ATOM    601  C   LEU B  81      40.617  35.769  23.571  1.00 51.19           C  
ATOM    602  O   LEU B  81      41.088  36.200  24.624  1.00 51.19           O  
ATOM    603  N   LYS B  82      39.425  35.148  23.528  1.00135.01           N  
ATOM    604  CA  LYS B  82      38.649  34.987  24.724  1.00135.01           C  
ATOM    605  CB  LYS B  82      37.308  34.287  24.461  1.00135.01           C  
ATOM    606  CG  LYS B  82      36.253  34.562  25.534  1.00135.01           C  
ATOM    607  CD  LYS B  82      36.714  34.253  26.957  1.00135.01           C  
ATOM    608  CE  LYS B  82      37.080  35.499  27.767  1.00135.01           C  
ATOM    609  NZ  LYS B  82      35.850  36.171  28.244  1.00135.01           N1+
ATOM    610  C   LYS B  82      39.428  34.134  25.680  1.00135.01           C  
ATOM    611  O   LYS B  82      39.523  34.440  26.869  1.00135.01           O  
ATOM    612  N   LEU B  83      40.036  33.051  25.160  1.00 51.74           N  
ATOM    613  CA  LEU B  83      40.785  32.102  25.939  1.00 51.74           C  
ATOM    614  CB  LEU B  83      41.297  30.937  25.074  1.00 51.74           C  
ATOM    615  CG  LEU B  83      40.160  30.171  24.367  1.00 51.74           C  
ATOM    616  CD1 LEU B  83      40.699  29.013  23.514  1.00 51.74           C  
ATOM    617  CD2 LEU B  83      39.081  29.722  25.361  1.00 51.74           C  
ATOM    618  C   LEU B  83      41.969  32.802  26.535  1.00 51.74           C  
ATOM    619  O   LEU B  83      42.382  32.507  27.656  1.00 51.74           O  
ATOM    620  N   PHE B  84      42.541  33.756  25.782  1.00 96.90           N  
ATOM    621  CA  PHE B  84      43.703  34.508  26.172  1.00 96.90           C  
ATOM    622  CB  PHE B  84      44.358  35.319  25.038  1.00 96.90           C  
ATOM    623  CG  PHE B  84      44.991  34.323  24.124  1.00 96.90           C  
ATOM    624  CD1 PHE B  84      45.983  33.494  24.588  1.00 96.90           C  
ATOM    625  CD2 PHE B  84      44.625  34.235  22.801  1.00 96.90           C  
ATOM    626  CE1 PHE B  84      46.580  32.573  23.758  1.00 96.90           C  
ATOM    627  CE2 PHE B  84      45.219  33.315  21.966  1.00 96.90           C  
ATOM    628  CZ  PHE B  84      46.197  32.477  22.443  1.00 96.90           C  
ATOM    629  C   PHE B  84      43.403  35.418  27.330  1.00 96.90           C  
ATOM    630  O   PHE B  84      44.327  35.851  28.016  1.00 96.90           O  
ATOM    631  N   GLY B  85      42.122  35.787  27.554  1.00 43.77           N  
ATOM    632  CA  GLY B  85      41.829  36.630  28.684  1.00 43.77           C  
ATOM    633  C   GLY B  85      41.313  37.972  28.245  1.00 43.77           C  
ATOM    634  O   GLY B  85      41.113  38.859  29.072  1.00 43.77           O  
ATOM    635  N   TYR B  86      41.093  38.160  26.931  1.00 97.95           N  
ATOM    636  CA  TYR B  86      40.577  39.390  26.386  1.00 97.95           C  
ATOM    637  CB  TYR B  86      40.994  39.659  24.925  1.00 97.95           C  
ATOM    638  CG  TYR B  86      42.469  39.853  24.835  1.00 97.95           C  
ATOM    639  CD1 TYR B  86      43.312  38.766  24.854  1.00 97.95           C  
ATOM    640  CD2 TYR B  86      43.005  41.114  24.711  1.00 97.95           C  
ATOM    641  CE1 TYR B  86      44.673  38.936  24.763  1.00 97.95           C  
ATOM    642  CE2 TYR B  86      44.367  41.289  24.620  1.00 97.95           C  
ATOM    643  CZ  TYR B  86      45.203  40.198  24.647  1.00 97.95           C  
ATOM    644  OH  TYR B  86      46.600  40.373  24.554  1.00 97.95           O  
ATOM    645  C   TYR B  86      39.079  39.309  26.360  1.00 97.95           C  
ATOM    646  O   TYR B  86      38.505  38.239  26.545  1.00 97.95           O  
ATOM    647  N   ASN B  87      38.399  40.470  26.234  1.00 75.91           N  
ATOM    648  CA  ASN B  87      36.968  40.449  26.085  1.00 75.91           C  
ATOM    649  CB  ASN B  87      36.227  41.394  27.043  1.00 75.91           C  
ATOM    650  CG  ASN B  87      36.184  40.692  28.393  1.00 75.91           C  
ATOM    651  OD1 ASN B  87      35.703  39.565  28.501  1.00 75.91           O  
ATOM    652  ND2 ASN B  87      36.712  41.363  29.451  1.00 75.91           N  
ATOM    653  C   ASN B  87      36.632  40.839  24.673  1.00 75.91           C  
ATOM    654  O   ASN B  87      36.433  42.012  24.358  1.00 75.91           O  
ATOM    655  N   PRO B  88      36.552  39.859  23.808  1.00 86.58           N  
ATOM    656  CA  PRO B  88      36.250  40.115  22.423  1.00 86.58           C  
ATOM    657  CD  PRO B  88      37.323  38.639  23.976  1.00 86.58           C  
ATOM    658  CB  PRO B  88      36.855  38.957  21.629  1.00 86.58           C  
ATOM    659  CG  PRO B  88      37.085  37.855  22.676  1.00 86.58           C  
ATOM    660  C   PRO B  88      34.790  40.301  22.146  1.00 86.58           C  
ATOM    661  O   PRO B  88      33.958  39.713  22.837  1.00 86.58           O  
ATOM    662  N   VAL B  89      34.472  41.117  21.120  1.00 51.95           N  
ATOM    663  CA  VAL B  89      33.131  41.324  20.653  1.00 51.95           C  
ATOM    664  CB  VAL B  89      32.580  42.679  20.988  1.00 51.95           C  
ATOM    665  CG1 VAL B  89      31.194  42.825  20.338  1.00 51.95           C  
ATOM    666  CG2 VAL B  89      32.567  42.831  22.518  1.00 51.95           C  
ATOM    667  C   VAL B  89      33.233  41.241  19.162  1.00 51.95           C  
ATOM    668  O   VAL B  89      34.111  41.860  18.563  1.00 51.95           O  
ATOM    669  N   VAL B  90      32.333  40.474  18.516  1.00 47.12           N  
ATOM    670  CA  VAL B  90      32.436  40.313  17.092  1.00 47.12           C  
ATOM    671  CB  VAL B  90      32.403  38.877  16.653  1.00 47.12           C  
ATOM    672  CG1 VAL B  90      32.374  38.829  15.116  1.00 47.12           C  
ATOM    673  CG2 VAL B  90      33.606  38.146  17.271  1.00 47.12           C  
ATOM    674  C   VAL B  90      31.287  40.996  16.419  1.00 47.12           C  
ATOM    675  O   VAL B  90      30.145  40.940  16.875  1.00 47.12           O  
ATOM    676  N   PHE B  91      31.591  41.690  15.304  1.00 97.09           N  
ATOM    677  CA  PHE B  91      30.584  42.335  14.509  1.00 97.09           C  
ATOM    678  CB  PHE B  91      30.879  43.841  14.339  1.00 97.09           C  
ATOM    679  CG  PHE B  91      29.891  44.506  13.441  1.00 97.09           C  
ATOM    680  CD1 PHE B  91      28.538  44.402  13.666  1.00 97.09           C  
ATOM    681  CD2 PHE B  91      30.331  45.300  12.406  1.00 97.09           C  
ATOM    682  CE1 PHE B  91      27.640  45.036  12.838  1.00 97.09           C  
ATOM    683  CE2 PHE B  91      29.438  45.937  11.576  1.00 97.09           C  
ATOM    684  CZ  PHE B  91      28.087  45.802  11.790  1.00 97.09           C  
ATOM    685  C   PHE B  91      30.611  41.628  13.186  1.00 97.09           C  
ATOM    686  O   PHE B  91      31.598  41.700  12.453  1.00 97.09           O  
ATOM    687  N   TYR B  92      29.526  40.883  12.876  1.00175.56           N  
ATOM    688  CA  TYR B  92      29.474  40.090  11.675  1.00175.56           C  
ATOM    689  CB  TYR B  92      29.206  38.618  12.048  1.00175.56           C  
ATOM    690  CG  TYR B  92      29.688  37.672  11.005  1.00175.56           C  
ATOM    691  CD1 TYR B  92      29.246  37.711   9.706  1.00175.56           C  
ATOM    692  CD2 TYR B  92      30.574  36.687  11.370  1.00175.56           C  
ATOM    693  CE1 TYR B  92      29.713  36.802   8.780  1.00175.56           C  
ATOM    694  CE2 TYR B  92      31.041  35.778  10.452  1.00175.56           C  
ATOM    695  CZ  TYR B  92      30.614  35.832   9.152  1.00175.56           C  
ATOM    696  OH  TYR B  92      31.094  34.897   8.209  1.00175.56           O  
ATOM    697  C   TYR B  92      28.275  40.551  10.882  1.00175.56           C  
ATOM    698  O   TYR B  92      27.255  39.863  10.863  1.00175.56           O  
ATOM    699  N   PRO B  93      28.348  41.677  10.220  1.00 95.30           N  
ATOM    700  CA  PRO B  93      27.253  42.242   9.459  1.00 95.30           C  
ATOM    701  CD  PRO B  93      29.601  42.377   9.998  1.00 95.30           C  
ATOM    702  CB  PRO B  93      27.778  43.581   8.941  1.00 95.30           C  
ATOM    703  CG  PRO B  93      29.300  43.361   8.855  1.00 95.30           C  
ATOM    704  C   PRO B  93      26.705  41.401   8.339  1.00 95.30           C  
ATOM    705  O   PRO B  93      25.484  41.282   8.239  1.00 95.30           O  
ATOM    706  N   LYS B  94      27.571  40.817   7.482  1.00 93.69           N  
ATOM    707  CA  LYS B  94      27.086  40.073   6.349  1.00 93.69           C  
ATOM    708  CB  LYS B  94      27.658  40.598   5.020  1.00 93.69           C  
ATOM    709  CG  LYS B  94      27.195  39.826   3.785  1.00 93.69           C  
ATOM    710  CD  LYS B  94      27.523  40.526   2.465  1.00 93.69           C  
ATOM    711  CE  LYS B  94      27.360  39.616   1.247  1.00 93.69           C  
ATOM    712  NZ  LYS B  94      26.144  38.790   1.401  1.00 93.69           N1+
ATOM    713  C   LYS B  94      27.530  38.650   6.486  1.00 93.69           C  
ATOM    714  O   LYS B  94      28.723  38.374   6.606  1.00 93.69           O  
ATOM    715  N   ARG B  95      26.574  37.697   6.445  1.00 99.18           N  
ATOM    716  CA  ARG B  95      26.934  36.316   6.598  1.00 99.18           C  
ATOM    717  CB  ARG B  95      26.291  35.655   7.828  1.00 99.18           C  
ATOM    718  CG  ARG B  95      26.698  36.334   9.138  1.00 99.18           C  
ATOM    719  CD  ARG B  95      26.388  35.521  10.395  1.00 99.18           C  
ATOM    720  NE  ARG B  95      26.846  36.329  11.562  1.00 99.18           N  
ATOM    721  CZ  ARG B  95      25.933  36.910  12.391  1.00 99.18           C  
ATOM    722  NH1 ARG B  95      24.602  36.668  12.219  1.00 99.18           N1+
ATOM    723  NH2 ARG B  95      26.350  37.728  13.401  1.00 99.18           N  
ATOM    724  C   ARG B  95      26.486  35.563   5.384  1.00 99.18           C  
ATOM    725  O   ARG B  95      25.471  35.889   4.769  1.00 99.18           O  
ATOM    726  N   SER B  96      27.258  34.523   5.007  1.00 43.20           N  
ATOM    727  CA  SER B  96      26.934  33.754   3.839  1.00 43.20           C  
ATOM    728  CB  SER B  96      28.133  33.570   2.890  1.00 43.20           C  
ATOM    729  OG  SER B  96      29.183  32.875   3.546  1.00 43.20           O  
ATOM    730  C   SER B  96      26.475  32.390   4.257  1.00 43.20           C  
ATOM    731  O   SER B  96      27.129  31.690   5.025  1.00 43.20           O  
ATOM    732  N   GLU B  97      25.299  32.005   3.734  0.50 62.93           N  
ATOM    733  CA  GLU B  97      24.633  30.753   3.941  0.00 62.93           C  
ATOM    734  CB  GLU B  97      23.176  30.785   3.460  0.00 62.93           C  
ATOM    735  CG  GLU B  97      22.295  31.698   4.317  0.00 62.93           C  
ATOM    736  CD  GLU B  97      20.916  31.745   3.679  0.00 62.93           C  
ATOM    737  OE1 GLU B  97      20.800  31.307   2.503  0.00 62.93           O  
ATOM    738  OE2 GLU B  97      19.961  32.217   4.352  0.00 62.93           O1-
ATOM    739  C   GLU B  97      25.358  29.681   3.191  1.00 62.93           C  
ATOM    740  O   GLU B  97      25.109  28.493   3.396  0.00 62.93           O  
ATOM    741  N   ARG B  98      26.207  30.084   2.231  0.50112.71           N  
ATOM    742  CA  ARG B  98      26.920  29.170   1.385  1.00112.71           C  
ATOM    743  CB  ARG B  98      27.819  29.892   0.364  0.50112.71           C  
ATOM    744  CG  ARG B  98      27.055  30.768  -0.628  0.50112.71           C  
ATOM    745  CD  ARG B  98      27.947  31.508  -1.630  0.50112.71           C  
ATOM    746  NE  ARG B  98      28.041  30.688  -2.872  0.50112.71           N  
ATOM    747  CZ  ARG B  98      29.193  30.028  -3.190  0.50112.71           C  
ATOM    748  NH1 ARG B  98      30.278  30.105  -2.364  0.50112.71           N1+
ATOM    749  NH2 ARG B  98      29.266  29.311  -4.350  0.50112.71           N  
ATOM    750  C   ARG B  98      27.835  28.291   2.187  1.00112.71           C  
ATOM    751  O   ARG B  98      27.911  27.092   1.923  0.50112.71           O  
ATOM    752  N   THR B  99      28.546  28.850   3.190  1.00 51.51           N  
ATOM    753  CA  THR B  99      29.543  28.077   3.882  1.00 51.51           C  
ATOM    754  CB  THR B  99      30.830  28.830   4.050  1.00 51.51           C  
ATOM    755  OG1 THR B  99      31.333  29.216   2.779  1.00 51.51           O  
ATOM    756  CG2 THR B  99      31.855  27.938   4.769  1.00 51.51           C  
ATOM    757  C   THR B  99      29.069  27.681   5.254  1.00 51.51           C  
ATOM    758  O   THR B  99      28.723  28.520   6.082  1.00 51.51           O  
ATOM    759  N   GLU B 100      29.064  26.352   5.509  1.00 81.89           N  
ATOM    760  CA  GLU B 100      28.660  25.734   6.745  1.00 81.89           C  
ATOM    761  CB  GLU B 100      28.630  24.198   6.647  1.00 81.89           C  
ATOM    762  CG  GLU B 100      28.395  23.497   7.989  1.00 81.89           C  
ATOM    763  CD  GLU B 100      26.908  23.515   8.298  1.00 81.89           C  
ATOM    764  OE1 GLU B 100      26.111  23.646   7.333  1.00 81.89           O  
ATOM    765  OE2 GLU B 100      26.546  23.394   9.499  1.00 81.89           O1-
ATOM    766  C   GLU B 100      29.628  26.051   7.841  1.00 81.89           C  
ATOM    767  O   GLU B 100      29.235  26.282   8.983  1.00 81.89           O  
ATOM    768  N   PHE B 101      30.928  26.087   7.502  1.00 76.65           N  
ATOM    769  CA  PHE B 101      31.999  26.236   8.441  1.00 76.65           C  
ATOM    770  CB  PHE B 101      33.366  26.144   7.736  1.00 76.65           C  
ATOM    771  CG  PHE B 101      34.452  26.153   8.755  1.00 76.65           C  
ATOM    772  CD1 PHE B 101      34.578  25.118   9.653  1.00 76.65           C  
ATOM    773  CD2 PHE B 101      35.371  27.175   8.782  1.00 76.65           C  
ATOM    774  CE1 PHE B 101      35.586  25.122  10.588  1.00 76.65           C  
ATOM    775  CE2 PHE B 101      36.383  27.185   9.712  1.00 76.65           C  
ATOM    776  CZ  PHE B 101      36.490  26.158  10.618  1.00 76.65           C  
ATOM    777  C   PHE B 101      31.874  27.544   9.163  1.00 76.65           C  
ATOM    778  O   PHE B 101      32.189  27.632  10.349  1.00 76.65           O  
ATOM    779  N   TYR B 102      31.431  28.607   8.466  1.00 61.85           N  
ATOM    780  CA  TYR B 102      31.301  29.888   9.105  1.00 61.85           C  
ATOM    781  CB  TYR B 102      30.875  31.036   8.170  1.00 61.85           C  
ATOM    782  CG  TYR B 102      31.956  31.225   7.165  1.00 61.85           C  
ATOM    783  CD1 TYR B 102      33.231  31.543   7.570  1.00 61.85           C  
ATOM    784  CD2 TYR B 102      31.685  31.119   5.822  1.00 61.85           C  
ATOM    785  CE1 TYR B 102      34.232  31.723   6.645  1.00 61.85           C  
ATOM    786  CE2 TYR B 102      32.683  31.299   4.893  1.00 61.85           C  
ATOM    787  CZ  TYR B 102      33.960  31.597   5.305  1.00 61.85           C  
ATOM    788  OH  TYR B 102      34.984  31.780   4.353  1.00 61.85           O  
ATOM    789  C   TYR B 102      30.278  29.814  10.196  1.00 61.85           C  
ATOM    790  O   TYR B 102      30.453  30.416  11.254  1.00 61.85           O  
ATOM    791  N   LYS B 103      29.165  29.099   9.955  1.00 42.04           N  
ATOM    792  CA  LYS B 103      28.096  29.001  10.909  1.00 42.04           C  
ATOM    793  CB  LYS B 103      26.868  28.279  10.328  1.00 42.04           C  
ATOM    794  CG  LYS B 103      26.235  29.118   9.212  1.00 42.04           C  
ATOM    795  CD  LYS B 103      25.277  28.378   8.277  1.00 42.04           C  
ATOM    796  CE  LYS B 103      24.692  29.293   7.192  1.00 42.04           C  
ATOM    797  NZ  LYS B 103      23.879  28.512   6.232  1.00 42.04           N1+
ATOM    798  C   LYS B 103      28.586  28.284  12.129  1.00 42.04           C  
ATOM    799  O   LYS B 103      28.226  28.632  13.254  1.00 42.04           O  
ATOM    800  N   GLN B 104      29.430  27.258  11.932  1.00 44.83           N  
ATOM    801  CA  GLN B 104      29.945  26.478  13.018  1.00 44.83           C  
ATOM    802  CB  GLN B 104      30.763  25.279  12.513  1.00 44.83           C  
ATOM    803  CG  GLN B 104      29.883  24.307  11.718  1.00 44.83           C  
ATOM    804  CD  GLN B 104      30.742  23.199  11.127  1.00 44.83           C  
ATOM    805  OE1 GLN B 104      31.919  23.398  10.832  1.00 44.83           O  
ATOM    806  NE2 GLN B 104      30.136  21.997  10.931  1.00 44.83           N  
ATOM    807  C   GLN B 104      30.809  27.351  13.877  1.00 44.83           C  
ATOM    808  O   GLN B 104      30.766  27.267  15.103  1.00 44.83           O  
ATOM    809  N   LEU B 105      31.605  28.237  13.245  1.00 52.23           N  
ATOM    810  CA  LEU B 105      32.491  29.116  13.960  1.00 52.23           C  
ATOM    811  CB  LEU B 105      33.339  29.991  13.016  1.00 52.23           C  
ATOM    812  CG  LEU B 105      34.317  29.179  12.145  1.00 52.23           C  
ATOM    813  CD1 LEU B 105      35.134  30.099  11.225  1.00 52.23           C  
ATOM    814  CD2 LEU B 105      35.208  28.266  13.007  1.00 52.23           C  
ATOM    815  C   LEU B 105      31.666  30.030  14.820  1.00 52.23           C  
ATOM    816  O   LEU B 105      32.056  30.386  15.928  1.00 52.23           O  
ATOM    817  N   VAL B 106      30.498  30.470  14.327  1.00 35.71           N  
ATOM    818  CA  VAL B 106      29.674  31.338  15.118  1.00 35.71           C  
ATOM    819  CB  VAL B 106      28.465  31.829  14.375  1.00 35.71           C  
ATOM    820  CG1 VAL B 106      27.583  32.630  15.350  1.00 35.71           C  
ATOM    821  CG2 VAL B 106      28.941  32.648  13.160  1.00 35.71           C  
ATOM    822  C   VAL B 106      29.216  30.598  16.341  1.00 35.71           C  
ATOM    823  O   VAL B 106      29.195  31.152  17.438  1.00 35.71           O  
ATOM    824  N   HIS B 107      28.854  29.310  16.184  1.00 35.97           N  
ATOM    825  CA  HIS B 107      28.352  28.523  17.274  1.00 35.97           C  
ATOM    826  ND1 HIS B 107      26.542  25.956  15.085  1.00 35.97           N  
ATOM    827  CG  HIS B 107      26.878  27.066  15.826  1.00 35.97           C  
ATOM    828  CB  HIS B 107      27.974  27.095  16.847  1.00 35.97           C  
ATOM    829  NE2 HIS B 107      25.168  27.585  14.452  1.00 35.97           N  
ATOM    830  CD2 HIS B 107      26.029  28.053  15.427  1.00 35.97           C  
ATOM    831  CE1 HIS B 107      25.514  26.323  14.279  1.00 35.97           C  
ATOM    832  C   HIS B 107      29.418  28.412  18.320  1.00 35.97           C  
ATOM    833  O   HIS B 107      29.122  28.471  19.513  1.00 35.97           O  
ATOM    834  N   GLN B 108      30.689  28.250  17.903  1.00108.39           N  
ATOM    835  CA  GLN B 108      31.746  28.093  18.860  1.00108.39           C  
ATOM    836  CB  GLN B 108      33.140  27.822  18.252  1.00108.39           C  
ATOM    837  CG  GLN B 108      33.767  29.025  17.550  1.00108.39           C  
ATOM    838  CD  GLN B 108      35.001  28.572  16.783  1.00108.39           C  
ATOM    839  OE1 GLN B 108      35.736  29.392  16.236  1.00108.39           O  
ATOM    840  NE2 GLN B 108      35.239  27.234  16.728  1.00108.39           N  
ATOM    841  C   GLN B 108      31.834  29.360  19.651  1.00108.39           C  
ATOM    842  O   GLN B 108      32.121  29.331  20.847  1.00108.39           O  
ATOM    843  N   LEU B 109      31.600  30.515  18.997  1.00 38.10           N  
ATOM    844  CA  LEU B 109      31.674  31.783  19.664  1.00 38.10           C  
ATOM    845  CB  LEU B 109      31.436  32.972  18.714  1.00 38.10           C  
ATOM    846  CG  LEU B 109      32.517  33.124  17.628  1.00 38.10           C  
ATOM    847  CD1 LEU B 109      32.226  34.326  16.717  1.00 38.10           C  
ATOM    848  CD2 LEU B 109      33.924  33.183  18.245  1.00 38.10           C  
ATOM    849  C   LEU B 109      30.609  31.835  20.718  1.00 38.10           C  
ATOM    850  O   LEU B 109      30.846  32.289  21.836  1.00 38.10           O  
ATOM    851  N   ASN B 110      29.398  31.346  20.389  1.00 26.63           N  
ATOM    852  CA  ASN B 110      28.299  31.382  21.311  1.00 26.63           C  
ATOM    853  CB  ASN B 110      27.005  30.782  20.734  1.00 26.63           C  
ATOM    854  CG  ASN B 110      26.493  31.713  19.642  1.00 26.63           C  
ATOM    855  OD1 ASN B 110      26.447  32.930  19.817  1.00 26.63           O  
ATOM    856  ND2 ASN B 110      26.105  31.126  18.478  1.00 26.63           N  
ATOM    857  C   ASN B 110      28.668  30.568  22.510  1.00 26.63           C  
ATOM    858  O   ASN B 110      28.372  30.945  23.643  1.00 26.63           O  
ATOM    859  N   PHE B 111      29.354  29.431  22.290  1.00 48.04           N  
ATOM    860  CA  PHE B 111      29.716  28.558  23.372  1.00 48.04           C  
ATOM    861  CB  PHE B 111      30.523  27.334  22.898  1.00 48.04           C  
ATOM    862  CG  PHE B 111      30.925  26.551  24.101  1.00 48.04           C  
ATOM    863  CD1 PHE B 111      30.027  25.740  24.751  1.00 48.04           C  
ATOM    864  CD2 PHE B 111      32.217  26.623  24.569  1.00 48.04           C  
ATOM    865  CE1 PHE B 111      30.411  25.023  25.860  1.00 48.04           C  
ATOM    866  CE2 PHE B 111      32.606  25.909  25.677  1.00 48.04           C  
ATOM    867  CZ  PHE B 111      31.702  25.105  26.326  1.00 48.04           C  
ATOM    868  C   PHE B 111      30.568  29.321  24.339  1.00 48.04           C  
ATOM    869  O   PHE B 111      30.383  29.241  25.551  1.00 48.04           O  
ATOM    870  N   PHE B 112      31.526  30.088  23.797  1.00 97.62           N  
ATOM    871  CA  PHE B 112      32.461  30.900  24.518  1.00 97.62           C  
ATOM    872  CB  PHE B 112      33.698  31.303  23.699  1.00 97.62           C  
ATOM    873  CG  PHE B 112      34.561  30.086  23.712  1.00 97.62           C  
ATOM    874  CD1 PHE B 112      35.434  29.873  24.755  1.00 97.62           C  
ATOM    875  CD2 PHE B 112      34.489  29.152  22.705  1.00 97.62           C  
ATOM    876  CE1 PHE B 112      36.233  28.755  24.790  1.00 97.62           C  
ATOM    877  CE2 PHE B 112      35.285  28.032  22.735  1.00 97.62           C  
ATOM    878  CZ  PHE B 112      36.158  27.830  23.777  1.00 97.62           C  
ATOM    879  C   PHE B 112      31.787  32.100  25.101  1.00 97.62           C  
ATOM    880  O   PHE B 112      32.385  32.819  25.902  1.00 97.62           O  
ATOM    881  N   LYS B 113      30.548  32.388  24.656  1.00 84.97           N  
ATOM    882  CA  LYS B 113      29.808  33.503  25.169  1.00 84.97           C  
ATOM    883  CB  LYS B 113      29.815  33.554  26.704  1.00 84.97           C  
ATOM    884  CG  LYS B 113      29.194  32.313  27.347  1.00 84.97           C  
ATOM    885  CD  LYS B 113      29.490  32.180  28.840  1.00 84.97           C  
ATOM    886  CE  LYS B 113      29.029  30.848  29.435  1.00 84.97           C  
ATOM    887  NZ  LYS B 113      30.103  29.838  29.301  1.00 84.97           N1+
ATOM    888  C   LYS B 113      30.415  34.768  24.662  1.00 84.97           C  
ATOM    889  O   LYS B 113      30.406  35.797  25.338  1.00 84.97           O  
ATOM    890  N   VAL B 114      30.957  34.717  23.432  1.00 47.59           N  
ATOM    891  CA  VAL B 114      31.477  35.904  22.822  1.00 47.59           C  
ATOM    892  CB  VAL B 114      32.649  35.636  21.919  1.00 47.59           C  
ATOM    893  CG1 VAL B 114      33.028  36.940  21.200  1.00 47.59           C  
ATOM    894  CG2 VAL B 114      33.790  35.038  22.761  1.00 47.59           C  
ATOM    895  C   VAL B 114      30.363  36.462  21.988  1.00 47.59           C  
ATOM    896  O   VAL B 114      29.782  35.763  21.159  1.00 47.59           O  
ATOM    897  N   PRO B 115      30.048  37.716  22.195  1.00 71.10           N  
ATOM    898  CA  PRO B 115      28.948  38.311  21.485  1.00 71.10           C  
ATOM    899  CD  PRO B 115      30.244  38.329  23.498  1.00 71.10           C  
ATOM    900  CB  PRO B 115      28.674  39.644  22.178  1.00 71.10           C  
ATOM    901  CG  PRO B 115      29.137  39.392  23.625  1.00 71.10           C  
ATOM    902  C   PRO B 115      29.195  38.431  20.019  1.00 71.10           C  
ATOM    903  O   PRO B 115      30.303  38.785  19.618  1.00 71.10           O  
ATOM    904  N   VAL B 116      28.167  38.132  19.204  1.00 58.05           N  
ATOM    905  CA  VAL B 116      28.277  38.257  17.783  1.00 58.05           C  
ATOM    906  CB  VAL B 116      28.048  36.962  17.058  1.00 58.05           C  
ATOM    907  CG1 VAL B 116      28.177  37.218  15.549  1.00 58.05           C  
ATOM    908  CG2 VAL B 116      29.046  35.919  17.591  1.00 58.05           C  
ATOM    909  C   VAL B 116      27.197  39.211  17.393  1.00 58.05           C  
ATOM    910  O   VAL B 116      26.022  38.977  17.672  1.00 58.05           O  
ATOM    911  N   LEU B 117      27.559  40.322  16.725  1.00128.18           N  
ATOM    912  CA  LEU B 117      26.528  41.291  16.462  1.00128.18           C  
ATOM    913  CB  LEU B 117      26.859  42.719  16.927  1.00128.18           C  
ATOM    914  CG  LEU B 117      27.174  42.811  18.432  1.00128.18           C  
ATOM    915  CD1 LEU B 117      28.572  42.262  18.755  1.00128.18           C  
ATOM    916  CD2 LEU B 117      26.939  44.224  18.970  1.00128.18           C  
ATOM    917  C   LEU B 117      26.243  41.367  14.997  1.00128.18           C  
ATOM    918  O   LEU B 117      27.079  41.050  14.154  1.00128.18           O  
ATOM    919  N   SER B 118      25.009  41.794  14.674  1.00 51.40           N  
ATOM    920  CA  SER B 118      24.547  41.968  13.332  1.00 51.40           C  
ATOM    921  CB  SER B 118      23.175  41.319  13.076  1.00 51.40           C  
ATOM    922  OG  SER B 118      22.194  41.910  13.915  1.00 51.40           O  
ATOM    923  C   SER B 118      24.409  43.442  13.122  1.00 51.40           C  
ATOM    924  O   SER B 118      24.716  44.245  14.002  1.00 51.40           O  
ATOM    925  N   GLN B 119      23.930  43.835  11.933  1.00136.35           N  
ATOM    926  CA  GLN B 119      23.850  45.222  11.595  1.00136.35           C  
ATOM    927  CB  GLN B 119      23.240  45.439  10.203  1.00136.35           C  
ATOM    928  CG  GLN B 119      23.263  46.897   9.754  1.00136.35           C  
ATOM    929  CD  GLN B 119      24.713  47.280   9.491  1.00136.35           C  
ATOM    930  OE1 GLN B 119      25.325  48.012  10.267  1.00136.35           O  
ATOM    931  NE2 GLN B 119      25.282  46.768   8.369  1.00136.35           N  
ATOM    932  C   GLN B 119      22.976  45.908  12.595  1.00136.35           C  
ATOM    933  O   GLN B 119      23.265  47.033  12.999  1.00136.35           O  
ATOM    934  N   ASP B 120      21.867  45.276  13.021  1.00 87.71           N  
ATOM    935  CA  ASP B 120      21.079  45.977  13.991  1.00 87.71           C  
ATOM    936  CB  ASP B 120      19.613  46.208  13.599  0.50 87.71           C  
ATOM    937  CG  ASP B 120      19.055  47.188  14.622  0.50 87.71           C  
ATOM    938  OD1 ASP B 120      19.578  48.334  14.684  0.50 87.71           O  
ATOM    939  OD2 ASP B 120      18.108  46.805  15.358  0.50 87.71           O1-
ATOM    940  C   ASP B 120      21.062  45.186  15.254  0.50 87.71           C  
ATOM    941  O   ASP B 120      20.495  44.093  15.293  0.50 87.71           O  
ATOM    942  N   GLU B 121      21.695  45.701  16.330  1.00250.75           N  
ATOM    943  CA  GLU B 121      21.618  44.897  17.507  1.00250.75           C  
ATOM    944  CB  GLU B 121      22.492  43.654  17.334  1.00250.75           C  
ATOM    945  CG  GLU B 121      22.245  42.556  18.352  1.00250.75           C  
ATOM    946  CD  GLU B 121      22.841  41.297  17.752  1.00250.75           C  
ATOM    947  OE1 GLU B 121      22.567  41.047  16.548  1.00250.75           O  
ATOM    948  OE2 GLU B 121      23.579  40.575  18.474  1.00250.75           O1-
ATOM    949  C   GLU B 121      22.128  45.635  18.704  1.00250.75           C  
ATOM    950  O   GLU B 121      22.877  45.084  19.503  0.00250.75           O  
ATOM    951  N   GLY B 122      21.673  46.861  18.969  0.00240.05           N  
ATOM    952  CA  GLY B 122      22.272  47.479  20.113  0.00240.05           C  
ATOM    953  C   GLY B 122      23.392  48.339  19.629  0.00240.05           C  
ATOM    954  O   GLY B 122      24.229  48.775  20.416  0.00240.05           O  
ATOM    955  N   ASN B 123      23.389  48.633  18.313  0.50125.30           N  
ATOM    956  CA  ASN B 123      24.330  49.536  17.707  1.00125.30           C  
ATOM    957  CB  ASN B 123      24.039  50.994  18.112  1.00125.30           C  
ATOM    958  CG  ASN B 123      24.748  51.949  17.166  1.00125.30           C  
ATOM    959  OD1 ASN B 123      25.580  51.549  16.355  1.00125.30           O  
ATOM    960  ND2 ASN B 123      24.408  53.260  17.282  0.50125.30           N  
ATOM    961  C   ASN B 123      25.770  49.231  18.026  1.00125.30           C  
ATOM    962  O   ASN B 123      26.277  49.501  19.113  1.00125.30           O  
ATOM    963  N   TRP B 124      26.453  48.629  17.031  1.00 94.86           N  
ATOM    964  CA  TRP B 124      27.827  48.207  17.027  1.00 94.86           C  
ATOM    965  CB  TRP B 124      28.188  47.473  15.722  1.00 94.86           C  
ATOM    966  CG  TRP B 124      27.925  48.283  14.473  1.00 94.86           C  
ATOM    967  CD2 TRP B 124      28.929  48.990  13.730  1.00 94.86           C  
ATOM    968  CD1 TRP B 124      26.749  48.476  13.809  1.00 94.86           C  
ATOM    969  NE1 TRP B 124      26.955  49.268  12.705  1.00 94.86           N  
ATOM    970  CE2 TRP B 124      28.293  49.590  12.643  1.00 94.86           C  
ATOM    971  CE3 TRP B 124      30.273  49.123  13.931  1.00 94.86           C  
ATOM    972  CZ2 TRP B 124      28.991  50.338  11.741  1.00 94.86           C  
ATOM    973  CZ3 TRP B 124      30.975  49.883  13.023  1.00 94.86           C  
ATOM    974  CH2 TRP B 124      30.345  50.480  11.949  1.00 94.86           C  
ATOM    975  C   TRP B 124      28.740  49.396  17.184  1.00 94.86           C  
ATOM    976  O   TRP B 124      29.878  49.247  17.625  1.00 94.86           O  
ATOM    977  N   LEU B 125      28.272  50.609  16.829  1.00 76.70           N  
ATOM    978  CA  LEU B 125      29.072  51.808  16.844  1.00 76.70           C  
ATOM    979  CB  LEU B 125      28.308  53.084  16.434  1.00 76.70           C  
ATOM    980  CG  LEU B 125      27.939  53.151  14.940  1.00 76.70           C  
ATOM    981  CD1 LEU B 125      27.232  54.472  14.599  1.00 76.70           C  
ATOM    982  CD2 LEU B 125      29.166  52.896  14.050  1.00 76.70           C  
ATOM    983  C   LEU B 125      29.640  52.069  18.208  1.00 76.70           C  
ATOM    984  O   LEU B 125      30.698  52.681  18.323  1.00 76.70           O  
ATOM    985  N   GLU B 126      28.968  51.622  19.282  1.00128.23           N  
ATOM    986  CA  GLU B 126      29.412  51.912  20.619  1.00128.23           C  
ATOM    987  CB  GLU B 126      28.547  51.238  21.697  1.00128.23           C  
ATOM    988  CG  GLU B 126      28.798  51.785  23.102  1.00128.23           C  
ATOM    989  CD  GLU B 126      28.112  53.142  23.204  1.00128.23           C  
ATOM    990  OE1 GLU B 126      26.976  53.272  22.677  1.00128.23           O  
ATOM    991  OE2 GLU B 126      28.713  54.064  23.817  1.00128.23           O1-
ATOM    992  C   GLU B 126      30.824  51.422  20.798  1.00128.23           C  
ATOM    993  O   GLU B 126      31.603  52.011  21.544  1.00128.23           O  
ATOM    994  N   TYR B 127      31.184  50.326  20.111  1.00105.02           N  
ATOM    995  CA  TYR B 127      32.468  49.680  20.177  1.00105.02           C  
ATOM    996  CB  TYR B 127      32.504  48.320  19.460  1.00105.02           C  
ATOM    997  CG  TYR B 127      31.619  47.431  20.270  1.00105.02           C  
ATOM    998  CD1 TYR B 127      32.081  46.856  21.434  1.00105.02           C  
ATOM    999  CD2 TYR B 127      30.328  47.170  19.872  1.00105.02           C  
ATOM   1000  CE1 TYR B 127      31.268  46.040  22.186  1.00105.02           C  
ATOM   1001  CE2 TYR B 127      29.509  46.355  20.619  1.00105.02           C  
ATOM   1002  CZ  TYR B 127      29.978  45.788  21.780  1.00105.02           C  
ATOM   1003  OH  TYR B 127      29.141  44.954  22.551  1.00105.02           O  
ATOM   1004  C   TYR B 127      33.554  50.576  19.650  1.00105.02           C  
ATOM   1005  O   TYR B 127      34.734  50.322  19.884  1.00105.02           O  
ATOM   1006  N   LEU B 128      33.190  51.564  18.816  1.00143.79           N  
ATOM   1007  CA  LEU B 128      34.086  52.531  18.241  1.00143.79           C  
ATOM   1008  CB  LEU B 128      33.461  53.357  17.105  1.00143.79           C  
ATOM   1009  CG  LEU B 128      33.113  52.508  15.866  1.00143.79           C  
ATOM   1010  CD1 LEU B 128      34.351  51.775  15.324  1.00143.79           C  
ATOM   1011  CD2 LEU B 128      31.928  51.569  16.133  1.00143.79           C  
ATOM   1012  C   LEU B 128      34.629  53.491  19.266  1.00143.79           C  
ATOM   1013  O   LEU B 128      35.574  54.216  18.965  1.00143.79           O  
ATOM   1014  N   LYS B 129      33.995  53.622  20.451  1.00 95.09           N  
ATOM   1015  CA  LYS B 129      34.447  54.564  21.449  1.00 95.09           C  
ATOM   1016  CB  LYS B 129      33.388  54.842  22.526  1.00 95.09           C  
ATOM   1017  CG  LYS B 129      32.156  55.545  21.951  1.00 95.09           C  
ATOM   1018  CD  LYS B 129      30.934  55.530  22.870  1.00 95.09           C  
ATOM   1019  CE  LYS B 129      30.925  56.658  23.902  1.00 95.09           C  
ATOM   1020  NZ  LYS B 129      29.631  56.674  24.619  1.00 95.09           N1+
ATOM   1021  C   LYS B 129      35.710  54.083  22.114  1.00 95.09           C  
ATOM   1022  O   LYS B 129      35.884  52.901  22.405  1.00 95.09           O  
ATOM   1023  N   PRO B 130      36.601  55.020  22.354  1.00 77.93           N  
ATOM   1024  CA  PRO B 130      37.890  54.721  22.924  1.00 77.93           C  
ATOM   1025  CD  PRO B 130      36.627  56.240  21.564  1.00 77.93           C  
ATOM   1026  CB  PRO B 130      38.695  56.016  22.830  1.00 77.93           C  
ATOM   1027  CG  PRO B 130      38.085  56.730  21.609  1.00 77.93           C  
ATOM   1028  C   PRO B 130      37.873  54.117  24.288  1.00 77.93           C  
ATOM   1029  O   PRO B 130      38.677  53.225  24.549  1.00 77.93           O  
ATOM   1030  N   GLU B 131      36.980  54.570  25.179  1.00 94.01           N  
ATOM   1031  CA  GLU B 131      36.986  54.010  26.494  1.00 94.01           C  
ATOM   1032  CB  GLU B 131      36.069  54.746  27.488  1.00 94.01           C  
ATOM   1033  CG  GLU B 131      34.631  54.927  27.004  1.00 94.01           C  
ATOM   1034  CD  GLU B 131      34.630  56.091  26.025  1.00 94.01           C  
ATOM   1035  OE1 GLU B 131      35.309  57.111  26.317  1.00 94.01           O  
ATOM   1036  OE2 GLU B 131      33.957  55.970  24.967  1.00 94.01           O1-
ATOM   1037  C   GLU B 131      36.568  52.582  26.411  1.00 94.01           C  
ATOM   1038  O   GLU B 131      36.986  51.773  27.231  1.00 94.01           O  
ATOM   1039  N   LYS B 132      35.673  52.258  25.461  1.00 87.73           N  
ATOM   1040  CA  LYS B 132      35.141  50.934  25.307  1.00 87.73           C  
ATOM   1041  CB  LYS B 132      33.813  50.887  24.538  1.00 87.73           C  
ATOM   1042  CG  LYS B 132      33.138  49.522  24.683  1.00 87.73           C  
ATOM   1043  CD  LYS B 132      31.633  49.529  24.420  1.00 87.73           C  
ATOM   1044  CE  LYS B 132      30.964  48.183  24.713  1.00 87.73           C  
ATOM   1045  NZ  LYS B 132      29.494  48.344  24.775  1.00 87.73           N1+
ATOM   1046  C   LYS B 132      36.080  49.927  24.694  1.00 87.73           C  
ATOM   1047  O   LYS B 132      35.992  48.747  25.031  1.00 87.73           O  
ATOM   1048  N   THR B 133      36.979  50.312  23.760  1.00 54.30           N  
ATOM   1049  CA  THR B 133      37.706  49.254  23.101  1.00 54.30           C  
ATOM   1050  CB  THR B 133      37.297  49.076  21.668  1.00 54.30           C  
ATOM   1051  OG1 THR B 133      35.911  48.779  21.587  1.00 54.30           O  
ATOM   1052  CG2 THR B 133      38.127  47.935  21.059  1.00 54.30           C  
ATOM   1053  C   THR B 133      39.194  49.468  23.111  1.00 54.30           C  
ATOM   1054  O   THR B 133      39.688  50.580  22.928  1.00 54.30           O  
ATOM   1055  N   LEU B 134      39.939  48.367  23.372  1.00 63.71           N  
ATOM   1056  CA  LEU B 134      41.377  48.321  23.380  1.00 63.71           C  
ATOM   1057  CB  LEU B 134      41.896  46.981  23.929  1.00 63.71           C  
ATOM   1058  CG  LEU B 134      43.430  46.843  23.939  1.00 63.71           C  
ATOM   1059  CD1 LEU B 134      44.090  47.858  24.885  1.00 63.71           C  
ATOM   1060  CD2 LEU B 134      43.847  45.392  24.232  1.00 63.71           C  
ATOM   1061  C   LEU B 134      41.912  48.454  21.988  1.00 63.71           C  
ATOM   1062  O   LEU B 134      42.785  49.281  21.722  1.00 63.71           O  
ATOM   1063  N   CYS B 135      41.396  47.627  21.055  1.00 48.97           N  
ATOM   1064  CA  CYS B 135      41.862  47.676  19.702  1.00 48.97           C  
ATOM   1065  CB  CYS B 135      43.178  46.910  19.469  1.00 48.97           C  
ATOM   1066  SG  CYS B 135      43.026  45.125  19.774  1.00 48.97           S  
ATOM   1067  C   CYS B 135      40.813  47.063  18.830  1.00 48.97           C  
ATOM   1068  O   CYS B 135      39.902  46.391  19.310  1.00 48.97           O  
ATOM   1069  N   ILE B 136      40.924  47.294  17.508  1.00 42.27           N  
ATOM   1070  CA  ILE B 136      39.963  46.773  16.582  1.00 42.27           C  
ATOM   1071  CB  ILE B 136      39.337  47.832  15.716  1.00 42.27           C  
ATOM   1072  CG1 ILE B 136      38.554  48.840  16.573  1.00 42.27           C  
ATOM   1073  CG2 ILE B 136      38.477  47.133  14.652  1.00 42.27           C  
ATOM   1074  CD1 ILE B 136      38.142  50.093  15.801  1.00 42.27           C  
ATOM   1075  C   ILE B 136      40.682  45.834  15.667  1.00 42.27           C  
ATOM   1076  O   ILE B 136      41.777  46.130  15.190  1.00 42.27           O  
ATOM   1077  N   VAL B 137      40.080  44.651  15.423  1.00 48.75           N  
ATOM   1078  CA  VAL B 137      40.669  43.693  14.530  1.00 48.75           C  
ATOM   1079  CB  VAL B 137      40.516  42.271  14.996  1.00 48.75           C  
ATOM   1080  CG1 VAL B 137      41.086  41.335  13.915  1.00 48.75           C  
ATOM   1081  CG2 VAL B 137      41.192  42.127  16.371  1.00 48.75           C  
ATOM   1082  C   VAL B 137      39.937  43.821  13.227  1.00 48.75           C  
ATOM   1083  O   VAL B 137      38.722  43.637  13.164  1.00 48.75           O  
ATOM   1084  N   ASP B 138      40.688  44.137  12.150  1.00 86.38           N  
ATOM   1085  CA  ASP B 138      40.168  44.371  10.825  1.00 86.38           C  
ATOM   1086  CB  ASP B 138      41.018  45.409  10.070  1.00 86.38           C  
ATOM   1087  CG  ASP B 138      40.482  45.615   8.661  1.00 86.38           C  
ATOM   1088  OD1 ASP B 138      39.365  45.120   8.357  1.00 86.38           O  
ATOM   1089  OD2 ASP B 138      41.199  46.273   7.860  1.00 86.38           O1-
ATOM   1090  C   ASP B 138      40.223  43.106  10.009  1.00 86.38           C  
ATOM   1091  O   ASP B 138      41.172  42.863   9.269  1.00 86.38           O  
ATOM   1092  N   ALA B 139      39.223  42.240  10.222  1.00138.61           N  
ATOM   1093  CA  ALA B 139      38.870  40.998   9.589  1.00138.61           C  
ATOM   1094  CB  ALA B 139      38.076  40.056  10.510  1.00138.61           C  
ATOM   1095  C   ALA B 139      38.088  41.147   8.313  1.00138.61           C  
ATOM   1096  O   ALA B 139      37.637  40.134   7.781  1.00138.61           O  
ATOM   1097  N   ILE B 140      37.705  42.376   7.911  1.00 98.14           N  
ATOM   1098  CA  ILE B 140      36.725  42.524   6.863  1.00 98.14           C  
ATOM   1099  CB  ILE B 140      36.433  43.975   6.605  1.00 98.14           C  
ATOM   1100  CG1 ILE B 140      35.992  44.663   7.907  1.00 98.14           C  
ATOM   1101  CG2 ILE B 140      35.372  44.062   5.499  1.00 98.14           C  
ATOM   1102  CD1 ILE B 140      35.997  46.188   7.813  1.00 98.14           C  
ATOM   1103  C   ILE B 140      37.089  41.882   5.538  1.00 98.14           C  
ATOM   1104  O   ILE B 140      36.388  40.957   5.126  1.00 98.14           O  
ATOM   1105  N   PHE B 141      38.190  42.273   4.849  1.00106.67           N  
ATOM   1106  CA  PHE B 141      38.445  41.654   3.563  1.00106.67           C  
ATOM   1107  CB  PHE B 141      38.090  42.521   2.343  1.00106.67           C  
ATOM   1108  CG  PHE B 141      36.609  42.571   2.326  1.00106.67           C  
ATOM   1109  CD1 PHE B 141      35.892  41.447   1.990  1.00106.67           C  
ATOM   1110  CD2 PHE B 141      35.945  43.734   2.632  1.00106.67           C  
ATOM   1111  CE1 PHE B 141      34.519  41.471   1.969  1.00106.67           C  
ATOM   1112  CE2 PHE B 141      34.572  43.764   2.613  1.00106.67           C  
ATOM   1113  CZ  PHE B 141      33.860  42.631   2.292  1.00106.67           C  
ATOM   1114  C   PHE B 141      39.886  41.285   3.421  1.00106.67           C  
ATOM   1115  O   PHE B 141      40.777  42.012   3.856  1.00106.67           O  
ATOM   1116  N   GLY B 142      40.134  40.129   2.767  1.00 35.91           N  
ATOM   1117  CA  GLY B 142      41.464  39.615   2.605  1.00 35.91           C  
ATOM   1118  C   GLY B 142      42.010  39.964   1.251  1.00 35.91           C  
ATOM   1119  O   GLY B 142      41.539  40.875   0.571  1.00 35.91           O  
ATOM   1120  N   PHE B 143      43.036  39.197   0.830  1.00 80.68           N  
ATOM   1121  CA  PHE B 143      43.768  39.380  -0.391  1.00 80.68           C  
ATOM   1122  CB  PHE B 143      45.031  38.499  -0.474  1.00 80.68           C  
ATOM   1123  CG  PHE B 143      44.617  37.068  -0.478  1.00 80.68           C  
ATOM   1124  CD1 PHE B 143      44.309  36.436  -1.661  1.00 80.68           C  
ATOM   1125  CD2 PHE B 143      44.541  36.353   0.696  1.00 80.68           C  
ATOM   1126  CE1 PHE B 143      43.926  35.116  -1.675  1.00 80.68           C  
ATOM   1127  CE2 PHE B 143      44.159  35.033   0.686  1.00 80.68           C  
ATOM   1128  CZ  PHE B 143      43.849  34.411  -0.499  1.00 80.68           C  
ATOM   1129  C   PHE B 143      42.916  39.127  -1.607  1.00 80.68           C  
ATOM   1130  O   PHE B 143      43.159  39.705  -2.665  1.00 80.68           O  
ATOM   1131  N   SER B 144      41.943  38.202  -1.519  1.00 55.59           N  
ATOM   1132  CA  SER B 144      41.119  37.832  -2.644  1.00 55.59           C  
ATOM   1133  CB  SER B 144      40.349  36.523  -2.407  1.00 55.59           C  
ATOM   1134  OG  SER B 144      39.414  36.691  -1.352  1.00 55.59           O  
ATOM   1135  C   SER B 144      40.092  38.874  -2.989  1.00 55.59           C  
ATOM   1136  O   SER B 144      39.490  38.817  -4.059  1.00 55.59           O  
ATOM   1137  N   PHE B 145      39.855  39.854  -2.101  1.00 99.26           N  
ATOM   1138  CA  PHE B 145      38.776  40.787  -2.294  1.00 99.26           C  
ATOM   1139  CB  PHE B 145      38.611  41.708  -1.065  1.00 99.26           C  
ATOM   1140  CG  PHE B 145      37.491  42.674  -1.251  1.00 99.26           C  
ATOM   1141  CD1 PHE B 145      36.191  42.272  -1.064  1.00 99.26           C  
ATOM   1142  CD2 PHE B 145      37.737  43.978  -1.611  1.00 99.26           C  
ATOM   1143  CE1 PHE B 145      35.155  43.158  -1.231  1.00 99.26           C  
ATOM   1144  CE2 PHE B 145      36.701  44.868  -1.777  1.00 99.26           C  
ATOM   1145  CZ  PHE B 145      35.405  44.461  -1.585  1.00 99.26           C  
ATOM   1146  C   PHE B 145      38.963  41.605  -3.537  1.00 99.26           C  
ATOM   1147  O   PHE B 145      40.051  42.099  -3.828  1.00 99.26           O  
ATOM   1148  N   LYS B 146      37.870  41.742  -4.325  0.50133.88           N  
ATOM   1149  CA  LYS B 146      37.872  42.540  -5.521  0.50133.88           C  
ATOM   1150  CB  LYS B 146      37.418  41.773  -6.776  0.00133.88           C  
ATOM   1151  CG  LYS B 146      38.350  40.623  -7.174  0.00133.88           C  
ATOM   1152  CD  LYS B 146      39.789  41.046  -7.478  0.00133.88           C  
ATOM   1153  CE  LYS B 146      40.672  39.887  -7.948  0.00133.88           C  
ATOM   1154  NZ  LYS B 146      40.670  38.804  -6.938  0.00133.88           N1+
ATOM   1155  C   LYS B 146      36.879  43.643  -5.290  0.50133.88           C  
ATOM   1156  O   LYS B 146      35.690  43.398  -5.090  0.50133.88           O  
ATOM   1157  N   PRO B 147      37.352  44.859  -5.318  1.00 94.60           N  
ATOM   1158  CA  PRO B 147      36.513  46.005  -5.064  1.00 94.60           C  
ATOM   1159  CD  PRO B 147      38.744  45.122  -4.990  1.00 94.60           C  
ATOM   1160  CB  PRO B 147      37.448  47.124  -4.600  1.00 94.60           C  
ATOM   1161  CG  PRO B 147      38.853  46.654  -5.012  1.00 94.60           C  
ATOM   1162  C   PRO B 147      35.690  46.381  -6.248  1.00 94.60           C  
ATOM   1163  O   PRO B 147      35.927  45.818  -7.317  1.00 94.60           O  
ATOM   1164  N   PRO B 148      34.746  47.286  -6.120  1.00 98.20           N  
ATOM   1165  CA  PRO B 148      34.398  47.882  -4.847  1.00 98.20           C  
ATOM   1166  CD  PRO B 148      34.589  48.243  -7.205  1.00 98.20           C  
ATOM   1167  CB  PRO B 148      34.150  49.364  -5.122  1.00 98.20           C  
ATOM   1168  CG  PRO B 148      33.790  49.411  -6.612  1.00 98.20           C  
ATOM   1169  C   PRO B 148      33.169  47.215  -4.275  1.00 98.20           C  
ATOM   1170  O   PRO B 148      32.619  46.345  -4.944  1.00 98.20           O  
ATOM   1171  N   MET B 149      32.736  47.583  -3.039  1.00130.62           N  
ATOM   1172  CA  MET B 149      31.461  47.158  -2.507  1.00130.62           C  
ATOM   1173  CB  MET B 149      31.541  46.023  -1.479  1.00130.62           C  
ATOM   1174  CG  MET B 149      32.015  44.692  -2.055  1.00130.62           C  
ATOM   1175  SD  MET B 149      32.132  43.407  -0.786  1.00130.62           S  
ATOM   1176  CE  MET B 149      32.973  44.601   0.289  1.00130.62           C  
ATOM   1177  C   MET B 149      30.900  48.337  -1.785  1.00130.62           C  
ATOM   1178  O   MET B 149      31.418  48.751  -0.747  1.00130.62           O  
ATOM   1179  N   ARG B 150      29.763  48.846  -2.292  1.00128.74           N  
ATOM   1180  CA  ARG B 150      29.210  50.079  -1.823  1.00128.74           C  
ATOM   1181  CB  ARG B 150      27.866  50.394  -2.507  1.00128.74           C  
ATOM   1182  CG  ARG B 150      26.790  49.322  -2.282  1.00128.74           C  
ATOM   1183  CD  ARG B 150      27.144  47.944  -2.854  1.00128.74           C  
ATOM   1184  NE  ARG B 150      26.058  46.990  -2.481  1.00128.74           N  
ATOM   1185  CZ  ARG B 150      26.325  45.653  -2.389  1.00128.74           C  
ATOM   1186  NH1 ARG B 150      27.590  45.188  -2.606  1.00128.74           N1+
ATOM   1187  NH2 ARG B 150      25.324  44.777  -2.079  1.00128.74           N  
ATOM   1188  C   ARG B 150      28.967  50.027  -0.351  1.00128.74           C  
ATOM   1189  O   ARG B 150      29.470  50.869   0.388  1.00128.74           O  
ATOM   1190  N   GLU B 151      28.224  49.019   0.132  1.00128.98           N  
ATOM   1191  CA  GLU B 151      27.922  48.974   1.533  1.00128.98           C  
ATOM   1192  CB  GLU B 151      26.625  49.722   1.913  1.00128.98           C  
ATOM   1193  CG  GLU B 151      26.809  51.222   2.153  1.00128.98           C  
ATOM   1194  CD  GLU B 151      26.990  51.932   0.825  1.00128.98           C  
ATOM   1195  OE1 GLU B 151      26.556  51.376  -0.218  1.00128.98           O  
ATOM   1196  OE2 GLU B 151      27.583  53.043   0.840  1.00128.98           O1-
ATOM   1197  C   GLU B 151      27.724  47.548   1.904  1.00128.98           C  
ATOM   1198  O   GLU B 151      27.689  46.675   1.037  1.00128.98           O  
ATOM   1199  N   PRO B 152      27.619  47.272   3.178  1.00 93.49           N  
ATOM   1200  CA  PRO B 152      27.778  48.249   4.228  1.00 93.49           C  
ATOM   1201  CD  PRO B 152      26.800  46.151   3.610  1.00 93.49           C  
ATOM   1202  CB  PRO B 152      27.017  47.700   5.440  1.00 93.49           C  
ATOM   1203  CG  PRO B 152      26.837  46.203   5.145  1.00 93.49           C  
ATOM   1204  C   PRO B 152      29.227  48.496   4.504  1.00 93.49           C  
ATOM   1205  O   PRO B 152      29.542  49.350   5.329  1.00 93.49           O  
ATOM   1206  N   PHE B 153      30.125  47.759   3.830  1.00 69.30           N  
ATOM   1207  CA  PHE B 153      31.525  47.792   4.135  1.00 69.30           C  
ATOM   1208  CB  PHE B 153      32.332  46.764   3.326  1.00 69.30           C  
ATOM   1209  CG  PHE B 153      31.855  45.418   3.761  1.00 69.30           C  
ATOM   1210  CD1 PHE B 153      32.208  44.912   4.992  1.00 69.30           C  
ATOM   1211  CD2 PHE B 153      31.063  44.655   2.934  1.00 69.30           C  
ATOM   1212  CE1 PHE B 153      31.768  43.671   5.395  1.00 69.30           C  
ATOM   1213  CE2 PHE B 153      30.622  43.414   3.331  1.00 69.30           C  
ATOM   1214  CZ  PHE B 153      30.974  42.918   4.562  1.00 69.30           C  
ATOM   1215  C   PHE B 153      32.117  49.152   3.925  1.00 69.30           C  
ATOM   1216  O   PHE B 153      32.966  49.577   4.707  1.00 69.30           O  
ATOM   1217  N   LYS B 154      31.714  49.877   2.867  1.00 96.88           N  
ATOM   1218  CA  LYS B 154      32.337  51.152   2.643  1.00 96.88           C  
ATOM   1219  CB  LYS B 154      31.801  51.880   1.401  1.00 96.88           C  
ATOM   1220  CG  LYS B 154      32.615  53.105   0.987  1.00 96.88           C  
ATOM   1221  CD  LYS B 154      32.254  53.616  -0.411  1.00 96.88           C  
ATOM   1222  CE  LYS B 154      32.563  52.619  -1.529  1.00 96.88           C  
ATOM   1223  NZ  LYS B 154      32.157  53.184  -2.836  1.00 96.88           N1+
ATOM   1224  C   LYS B 154      32.086  52.024   3.833  1.00 96.88           C  
ATOM   1225  O   LYS B 154      32.993  52.701   4.317  1.00 96.88           O  
ATOM   1226  N   GLY B 155      30.845  52.012   4.349  1.00 18.47           N  
ATOM   1227  CA  GLY B 155      30.498  52.826   5.478  1.00 18.47           C  
ATOM   1228  C   GLY B 155      31.293  52.383   6.665  1.00 18.47           C  
ATOM   1229  O   GLY B 155      31.735  53.203   7.467  1.00 18.47           O  
ATOM   1230  N   ILE B 156      31.486  51.060   6.810  1.00 82.99           N  
ATOM   1231  CA  ILE B 156      32.177  50.526   7.950  1.00 82.99           C  
ATOM   1232  CB  ILE B 156      32.266  49.027   7.911  1.00 82.99           C  
ATOM   1233  CG1 ILE B 156      30.866  48.395   7.958  1.00 82.99           C  
ATOM   1234  CG2 ILE B 156      33.189  48.578   9.058  1.00 82.99           C  
ATOM   1235  CD1 ILE B 156      30.094  48.711   9.238  1.00 82.99           C  
ATOM   1236  C   ILE B 156      33.582  51.042   7.960  1.00 82.99           C  
ATOM   1237  O   ILE B 156      34.083  51.484   8.994  1.00 82.99           O  
ATOM   1238  N   VAL B 157      34.252  51.012   6.794  1.00 36.36           N  
ATOM   1239  CA  VAL B 157      35.622  51.429   6.719  1.00 36.36           C  
ATOM   1240  CB  VAL B 157      36.220  51.267   5.353  1.00 36.36           C  
ATOM   1241  CG1 VAL B 157      37.619  51.909   5.362  1.00 36.36           C  
ATOM   1242  CG2 VAL B 157      36.219  49.770   4.996  1.00 36.36           C  
ATOM   1243  C   VAL B 157      35.718  52.876   7.066  1.00 36.36           C  
ATOM   1244  O   VAL B 157      36.666  53.308   7.722  1.00 36.36           O  
ATOM   1245  N   GLU B 158      34.729  53.669   6.622  1.00 42.38           N  
ATOM   1246  CA  GLU B 158      34.758  55.079   6.849  1.00 42.38           C  
ATOM   1247  CB  GLU B 158      33.604  55.792   6.126  1.00 42.38           C  
ATOM   1248  CG  GLU B 158      33.784  55.724   4.605  1.00 42.38           C  
ATOM   1249  CD  GLU B 158      32.504  56.165   3.909  1.00 42.38           C  
ATOM   1250  OE1 GLU B 158      31.502  55.405   3.979  1.00 42.38           O  
ATOM   1251  OE2 GLU B 158      32.516  57.261   3.290  1.00 42.38           O1-
ATOM   1252  C   GLU B 158      34.706  55.346   8.325  1.00 42.38           C  
ATOM   1253  O   GLU B 158      35.422  56.211   8.827  1.00 42.38           O  
ATOM   1254  N   GLU B 159      33.875  54.591   9.069  1.00 65.86           N  
ATOM   1255  CA  GLU B 159      33.755  54.796  10.487  1.00 65.86           C  
ATOM   1256  CB  GLU B 159      32.705  53.877  11.139  1.00 65.86           C  
ATOM   1257  CG  GLU B 159      31.263  54.231  10.771  1.00 65.86           C  
ATOM   1258  CD  GLU B 159      30.860  55.460  11.574  1.00 65.86           C  
ATOM   1259  OE1 GLU B 159      31.514  55.725  12.618  1.00 65.86           O  
ATOM   1260  OE2 GLU B 159      29.892  56.149  11.154  1.00 65.86           O1-
ATOM   1261  C   GLU B 159      35.069  54.483  11.134  1.00 65.86           C  
ATOM   1262  O   GLU B 159      35.495  55.166  12.066  1.00 65.86           O  
ATOM   1263  N   LEU B 160      35.748  53.429  10.645  1.00 48.03           N  
ATOM   1264  CA  LEU B 160      36.988  52.968  11.206  1.00 48.03           C  
ATOM   1265  CB  LEU B 160      37.532  51.722  10.481  1.00 48.03           C  
ATOM   1266  CG  LEU B 160      36.571  50.515  10.504  1.00 48.03           C  
ATOM   1267  CD1 LEU B 160      37.170  49.304   9.766  1.00 48.03           C  
ATOM   1268  CD2 LEU B 160      36.118  50.187  11.936  1.00 48.03           C  
ATOM   1269  C   LEU B 160      38.032  54.031  11.062  1.00 48.03           C  
ATOM   1270  O   LEU B 160      38.796  54.301  11.987  1.00 48.03           O  
ATOM   1271  N   CYS B 161      38.072  54.683   9.889  1.00 77.88           N  
ATOM   1272  CA  CYS B 161      39.097  55.638   9.600  1.00 77.88           C  
ATOM   1273  CB  CYS B 161      39.010  56.171   8.163  1.00 77.88           C  
ATOM   1274  SG  CYS B 161      40.532  57.021   7.661  1.00 77.88           S  
ATOM   1275  C   CYS B 161      38.986  56.787  10.552  1.00 77.88           C  
ATOM   1276  O   CYS B 161      39.990  57.390  10.923  1.00 77.88           O  
ATOM   1277  N   LYS B 162      37.756  57.134  10.968  1.00 46.87           N  
ATOM   1278  CA  LYS B 162      37.585  58.262  11.837  1.00 46.87           C  
ATOM   1279  CB  LYS B 162      36.104  58.533  12.159  1.00 46.87           C  
ATOM   1280  CG  LYS B 162      35.272  58.973  10.952  1.00 46.87           C  
ATOM   1281  CD  LYS B 162      33.762  58.919  11.201  1.00 46.87           C  
ATOM   1282  CE  LYS B 162      32.920  59.383  10.011  1.00 46.87           C  
ATOM   1283  NZ  LYS B 162      31.481  59.309  10.348  1.00 46.87           N1+
ATOM   1284  C   LYS B 162      38.292  58.027  13.147  1.00 46.87           C  
ATOM   1285  O   LYS B 162      38.928  58.934  13.679  1.00 46.87           O  
ATOM   1286  N   VAL B 163      38.135  56.815  13.716  1.00 85.28           N  
ATOM   1287  CA  VAL B 163      38.636  56.364  14.995  1.00 85.28           C  
ATOM   1288  CB  VAL B 163      37.804  55.255  15.570  1.00 85.28           C  
ATOM   1289  CG1 VAL B 163      36.411  55.830  15.870  1.00 85.28           C  
ATOM   1290  CG2 VAL B 163      37.791  54.066  14.594  1.00 85.28           C  
ATOM   1291  C   VAL B 163      40.079  55.932  15.041  1.00 85.28           C  
ATOM   1292  O   VAL B 163      40.675  55.877  16.117  1.00 85.28           O  
ATOM   1293  N   GLN B 164      40.689  55.597  13.892  1.00154.21           N  
ATOM   1294  CA  GLN B 164      41.985  54.963  13.844  1.00154.21           C  
ATOM   1295  CB  GLN B 164      42.514  54.833  12.414  1.00154.21           C  
ATOM   1296  CG  GLN B 164      41.615  53.963  11.550  1.00154.21           C  
ATOM   1297  CD  GLN B 164      42.221  53.895  10.170  1.00154.21           C  
ATOM   1298  OE1 GLN B 164      41.868  53.029   9.379  1.00154.21           O  
ATOM   1299  NE2 GLN B 164      43.169  54.822   9.877  1.00154.21           N  
ATOM   1300  C   GLN B 164      43.018  55.739  14.597  1.00154.21           C  
ATOM   1301  O   GLN B 164      43.964  55.154  15.120  1.00154.21           O  
ATOM   1302  N   ASN B 165      42.913  57.074  14.630  1.00 55.75           N  
ATOM   1303  CA  ASN B 165      43.911  57.830  15.325  1.00 55.75           C  
ATOM   1304  CB  ASN B 165      43.661  59.351  15.248  1.00 55.75           C  
ATOM   1305  CG  ASN B 165      42.311  59.666  15.881  1.00 55.75           C  
ATOM   1306  OD1 ASN B 165      41.291  59.083  15.514  1.00 55.75           O  
ATOM   1307  ND2 ASN B 165      42.296  60.610  16.860  1.00 55.75           N  
ATOM   1308  C   ASN B 165      43.939  57.431  16.776  1.00 55.75           C  
ATOM   1309  O   ASN B 165      45.009  57.295  17.363  1.00 55.75           O  
ATOM   1310  N   ILE B 166      42.757  57.327  17.414  1.00109.90           N  
ATOM   1311  CA  ILE B 166      42.637  56.947  18.799  1.00109.90           C  
ATOM   1312  CB  ILE B 166      41.346  57.404  19.413  1.00109.90           C  
ATOM   1313  CG1 ILE B 166      41.394  57.205  20.938  1.00109.90           C  
ATOM   1314  CG2 ILE B 166      40.194  56.674  18.704  1.00109.90           C  
ATOM   1315  CD1 ILE B 166      42.439  58.080  21.628  1.00109.90           C  
ATOM   1316  C   ILE B 166      42.769  55.470  19.078  1.00109.90           C  
ATOM   1317  O   ILE B 166      43.480  55.071  19.998  1.00109.90           O  
ATOM   1318  N   ILE B 167      42.081  54.607  18.298  1.00 58.96           N  
ATOM   1319  CA  ILE B 167      42.039  53.200  18.612  1.00 58.96           C  
ATOM   1320  CB  ILE B 167      40.651  52.632  18.537  1.00 58.96           C  
ATOM   1321  CG1 ILE B 167      39.716  53.354  19.522  1.00 58.96           C  
ATOM   1322  CG2 ILE B 167      40.740  51.115  18.770  1.00 58.96           C  
ATOM   1323  CD1 ILE B 167      38.238  53.031  19.300  1.00 58.96           C  
ATOM   1324  C   ILE B 167      42.851  52.475  17.587  1.00 58.96           C  
ATOM   1325  O   ILE B 167      42.656  52.661  16.387  1.00 58.96           O  
ATOM   1326  N   PRO B 168      43.763  51.650  18.037  1.00 76.38           N  
ATOM   1327  CA  PRO B 168      44.637  50.914  17.167  1.00 76.38           C  
ATOM   1328  CD  PRO B 168      44.194  51.622  19.423  1.00 76.38           C  
ATOM   1329  CB  PRO B 168      45.736  50.342  18.064  1.00 76.38           C  
ATOM   1330  CG  PRO B 168      45.147  50.416  19.486  1.00 76.38           C  
ATOM   1331  C   PRO B 168      43.902  49.868  16.391  1.00 76.38           C  
ATOM   1332  O   PRO B 168      43.010  49.227  16.942  1.00 76.38           O  
ATOM   1333  N   ILE B 169      44.279  49.663  15.113  1.00 51.10           N  
ATOM   1334  CA  ILE B 169      43.604  48.692  14.303  1.00 51.10           C  
ATOM   1335  CB  ILE B 169      42.999  49.257  13.049  1.00 51.10           C  
ATOM   1336  CG1 ILE B 169      41.853  50.226  13.392  1.00 51.10           C  
ATOM   1337  CG2 ILE B 169      42.577  48.083  12.151  1.00 51.10           C  
ATOM   1338  CD1 ILE B 169      41.324  51.003  12.187  1.00 51.10           C  
ATOM   1339  C   ILE B 169      44.584  47.637  13.891  1.00 51.10           C  
ATOM   1340  O   ILE B 169      45.700  47.939  13.469  1.00 51.10           O  
ATOM   1341  N   VAL B 170      44.181  46.355  14.038  1.00 49.90           N  
ATOM   1342  CA  VAL B 170      45.010  45.252  13.635  1.00 49.90           C  
ATOM   1343  CB  VAL B 170      45.105  44.171  14.672  1.00 49.90           C  
ATOM   1344  CG1 VAL B 170      45.955  43.018  14.108  1.00 49.90           C  
ATOM   1345  CG2 VAL B 170      45.664  44.787  15.966  1.00 49.90           C  
ATOM   1346  C   VAL B 170      44.377  44.650  12.417  1.00 49.90           C  
ATOM   1347  O   VAL B 170      43.287  44.085  12.489  1.00 49.90           O  
ATOM   1348  N   SER B 171      45.072  44.720  11.262  1.00 47.49           N  
ATOM   1349  CA  SER B 171      44.484  44.240  10.039  1.00 47.49           C  
ATOM   1350  CB  SER B 171      44.842  45.094   8.809  1.00 47.49           C  
ATOM   1351  OG  SER B 171      44.299  46.399   8.942  1.00 47.49           O  
ATOM   1352  C   SER B 171      44.944  42.843   9.763  1.00 47.49           C  
ATOM   1353  O   SER B 171      46.130  42.523   9.862  1.00 47.49           O  
ATOM   1354  N   VAL B 172      43.984  41.966   9.404  1.00 68.82           N  
ATOM   1355  CA  VAL B 172      44.298  40.596   9.119  1.00 68.82           C  
ATOM   1356  CB  VAL B 172      43.151  39.659   9.376  1.00 68.82           C  
ATOM   1357  CG1 VAL B 172      43.595  38.231   9.019  1.00 68.82           C  
ATOM   1358  CG2 VAL B 172      42.691  39.824  10.836  1.00 68.82           C  
ATOM   1359  C   VAL B 172      44.665  40.476   7.667  1.00 68.82           C  
ATOM   1360  O   VAL B 172      43.893  40.847   6.783  1.00 68.82           O  
ATOM   1361  N   ASP B 173      45.869  39.922   7.407  1.00118.11           N  
ATOM   1362  CA  ASP B 173      46.385  39.645   6.093  1.00118.11           C  
ATOM   1363  CB  ASP B 173      45.428  38.784   5.250  1.00118.11           C  
ATOM   1364  CG  ASP B 173      46.229  38.146   4.123  1.00118.11           C  
ATOM   1365  OD1 ASP B 173      47.081  38.846   3.516  1.00118.11           O  
ATOM   1366  OD2 ASP B 173      45.996  36.938   3.855  1.00118.11           O1-
ATOM   1367  C   ASP B 173      46.689  40.915   5.347  1.00118.11           C  
ATOM   1368  O   ASP B 173      47.836  41.155   4.974  1.00118.11           O  
ATOM   1369  N   VAL B 174      45.669  41.754   5.079  1.00133.12           N  
ATOM   1370  CA  VAL B 174      45.904  42.985   4.374  1.00133.12           C  
ATOM   1371  CB  VAL B 174      45.752  42.820   2.886  1.00133.12           C  
ATOM   1372  CG1 VAL B 174      44.387  42.191   2.586  1.00133.12           C  
ATOM   1373  CG2 VAL B 174      45.963  44.178   2.212  1.00133.12           C  
ATOM   1374  C   VAL B 174      44.941  44.019   4.891  1.00133.12           C  
ATOM   1375  O   VAL B 174      43.859  43.677   5.370  1.00133.12           O  
ATOM   1376  N   PRO B 175      45.296  45.283   4.843  1.00 86.30           N  
ATOM   1377  CA  PRO B 175      44.382  46.271   5.347  1.00 86.30           C  
ATOM   1378  CD  PRO B 175      46.681  45.696   5.003  1.00 86.30           C  
ATOM   1379  CB  PRO B 175      45.181  47.564   5.465  1.00 86.30           C  
ATOM   1380  CG  PRO B 175      46.622  47.068   5.699  1.00 86.30           C  
ATOM   1381  C   PRO B 175      43.208  46.342   4.430  1.00 86.30           C  
ATOM   1382  O   PRO B 175      43.403  46.429   3.219  1.00 86.30           O  
ATOM   1383  N   THR B 176      41.980  46.349   4.978  1.00125.87           N  
ATOM   1384  CA  THR B 176      40.839  46.361   4.115  1.00125.87           C  
ATOM   1385  CB  THR B 176      39.534  46.093   4.809  1.00125.87           C  
ATOM   1386  OG1 THR B 176      39.317  47.042   5.840  1.00125.87           O  
ATOM   1387  CG2 THR B 176      39.567  44.676   5.394  1.00125.87           C  
ATOM   1388  C   THR B 176      40.759  47.705   3.465  1.00125.87           C  
ATOM   1389  O   THR B 176      40.966  48.734   4.105  1.00125.87           O  
ATOM   1390  N   GLY B 177      40.462  47.714   2.149  1.00 39.07           N  
ATOM   1391  CA  GLY B 177      40.321  48.943   1.426  1.00 39.07           C  
ATOM   1392  C   GLY B 177      41.553  49.218   0.618  1.00 39.07           C  
ATOM   1393  O   GLY B 177      41.507  50.002  -0.329  1.00 39.07           O  
ATOM   1394  N   TRP B 178      42.692  48.592   0.965  1.00 75.09           N  
ATOM   1395  CA  TRP B 178      43.901  48.823   0.223  1.00 75.09           C  
ATOM   1396  CB  TRP B 178      45.186  48.530   1.018  1.00 75.09           C  
ATOM   1397  CG  TRP B 178      45.464  49.464   2.170  1.00 75.09           C  
ATOM   1398  CD2 TRP B 178      46.697  49.472   2.908  1.00 75.09           C  
ATOM   1399  CD1 TRP B 178      44.673  50.429   2.723  1.00 75.09           C  
ATOM   1400  NE1 TRP B 178      45.335  51.036   3.763  1.00 75.09           N  
ATOM   1401  CE2 TRP B 178      46.583  50.458   3.889  1.00 75.09           C  
ATOM   1402  CE3 TRP B 178      47.828  48.719   2.777  1.00 75.09           C  
ATOM   1403  CZ2 TRP B 178      47.607  50.709   4.760  1.00 75.09           C  
ATOM   1404  CZ3 TRP B 178      48.857  48.972   3.657  1.00 75.09           C  
ATOM   1405  CH2 TRP B 178      48.747  49.948   4.628  1.00 75.09           C  
ATOM   1406  C   TRP B 178      43.920  47.906  -0.957  1.00 75.09           C  
ATOM   1407  O   TRP B 178      43.412  46.786  -0.903  1.00 75.09           O  
ATOM   1408  N   ASP B 179      44.484  48.376  -2.087  1.00 59.71           N  
ATOM   1409  CA  ASP B 179      44.612  47.481  -3.196  1.00 59.71           C  
ATOM   1410  CB  ASP B 179      45.039  48.173  -4.502  1.00 59.71           C  
ATOM   1411  CG  ASP B 179      44.998  47.158  -5.634  1.00 59.71           C  
ATOM   1412  OD1 ASP B 179      45.794  46.183  -5.588  1.00 59.71           O  
ATOM   1413  OD2 ASP B 179      44.161  47.342  -6.559  1.00 59.71           O1-
ATOM   1414  C   ASP B 179      45.677  46.523  -2.772  1.00 59.71           C  
ATOM   1415  O   ASP B 179      46.758  46.930  -2.347  1.00 59.71           O  
ATOM   1416  N   VAL B 180      45.417  45.210  -2.896  1.00127.41           N  
ATOM   1417  CA  VAL B 180      46.352  44.254  -2.376  1.00127.41           C  
ATOM   1418  CB  VAL B 180      45.926  42.827  -2.557  1.00127.41           C  
ATOM   1419  CG1 VAL B 180      44.739  42.547  -1.627  1.00127.41           C  
ATOM   1420  CG2 VAL B 180      45.600  42.599  -4.039  1.00127.41           C  
ATOM   1421  C   VAL B 180      47.699  44.414  -3.014  1.00127.41           C  
ATOM   1422  O   VAL B 180      48.720  44.313  -2.336  1.00127.41           O  
ATOM   1423  N   ASP B 181      47.749  44.559  -4.349  1.00 80.30           N  
ATOM   1424  CA  ASP B 181      49.003  44.727  -5.033  1.00 80.30           C  
ATOM   1425  CB  ASP B 181      48.892  44.355  -6.518  1.00 80.30           C  
ATOM   1426  CG  ASP B 181      48.602  42.863  -6.599  1.00 80.30           C  
ATOM   1427  OD1 ASP B 181      48.975  42.131  -5.644  1.00 80.30           O  
ATOM   1428  OD2 ASP B 181      47.994  42.439  -7.618  1.00 80.30           O1-
ATOM   1429  C   ASP B 181      49.536  46.137  -4.978  1.00 80.30           C  
ATOM   1430  O   ASP B 181      50.733  46.349  -4.795  1.00 80.30           O  
ATOM   1431  N   LYS B 182      48.643  47.122  -5.212  1.00130.14           N  
ATOM   1432  CA  LYS B 182      48.918  48.531  -5.373  1.00130.14           C  
ATOM   1433  CB  LYS B 182      47.713  49.270  -5.974  1.00130.14           C  
ATOM   1434  CG  LYS B 182      47.227  48.697  -7.306  1.00130.14           C  
ATOM   1435  CD  LYS B 182      48.223  48.820  -8.458  1.00130.14           C  
ATOM   1436  CE  LYS B 182      47.709  48.177  -9.745  1.00130.14           C  
ATOM   1437  NZ  LYS B 182      48.414  48.747 -10.915  1.00130.14           N1+
ATOM   1438  C   LYS B 182      49.257  49.264  -4.105  1.00130.14           C  
ATOM   1439  O   LYS B 182      50.110  50.152  -4.114  1.00130.14           O  
ATOM   1440  N   GLY B 183      48.588  48.941  -2.982  1.00 42.77           N  
ATOM   1441  CA  GLY B 183      48.764  49.728  -1.791  1.00 42.77           C  
ATOM   1442  C   GLY B 183      47.553  50.617  -1.678  1.00 42.77           C  
ATOM   1443  O   GLY B 183      46.676  50.574  -2.538  1.00 42.77           O  
ATOM   1444  N   PRO B 184      47.450  51.387  -0.619  1.00110.53           N  
ATOM   1445  CA  PRO B 184      46.302  52.232  -0.369  1.00110.53           C  
ATOM   1446  CD  PRO B 184      48.594  51.743   0.203  1.00110.53           C  
ATOM   1447  CB  PRO B 184      46.621  52.949   0.942  1.00110.53           C  
ATOM   1448  CG  PRO B 184      48.161  53.020   0.942  1.00110.53           C  
ATOM   1449  C   PRO B 184      45.997  53.213  -1.466  1.00110.53           C  
ATOM   1450  O   PRO B 184      46.774  54.150  -1.644  1.00110.53           O  
ATOM   1451  N   ILE B 185      44.931  52.970  -2.265  1.00152.52           N  
ATOM   1452  CA  ILE B 185      44.458  53.895  -3.263  1.00152.52           C  
ATOM   1453  CB  ILE B 185      43.820  53.161  -4.402  1.00152.52           C  
ATOM   1454  CG1 ILE B 185      44.811  52.132  -4.969  1.00152.52           C  
ATOM   1455  CG2 ILE B 185      43.332  54.192  -5.433  1.00152.52           C  
ATOM   1456  CD1 ILE B 185      46.135  52.736  -5.431  1.00152.52           C  
ATOM   1457  C   ILE B 185      43.434  54.872  -2.750  1.00152.52           C  
ATOM   1458  O   ILE B 185      43.601  56.090  -2.805  1.00152.52           O  
ATOM   1459  N   SER B 186      42.345  54.317  -2.176  1.00 91.13           N  
ATOM   1460  CA  SER B 186      41.172  55.086  -1.862  1.00 91.13           C  
ATOM   1461  CB  SER B 186      39.891  54.241  -1.739  1.00 91.13           C  
ATOM   1462  OG  SER B 186      39.581  53.636  -2.984  1.00 91.13           O  
ATOM   1463  C   SER B 186      41.332  55.807  -0.572  1.00 91.13           C  
ATOM   1464  O   SER B 186      42.163  55.457   0.264  1.00 91.13           O  
ATOM   1465  N   GLN B 187      40.508  56.860  -0.404  1.00 47.70           N  
ATOM   1466  CA  GLN B 187      40.505  57.637   0.796  1.00 47.70           C  
ATOM   1467  CB  GLN B 187      40.994  59.081   0.587  1.00 47.70           C  
ATOM   1468  CG  GLN B 187      42.431  59.158   0.059  1.00 47.70           C  
ATOM   1469  CD  GLN B 187      43.366  58.573   1.109  1.00 47.70           C  
ATOM   1470  OE1 GLN B 187      43.355  58.982   2.270  1.00 47.70           O  
ATOM   1471  NE2 GLN B 187      44.193  57.576   0.693  1.00 47.70           N  
ATOM   1472  C   GLN B 187      39.079  57.703   1.244  1.00 47.70           C  
ATOM   1473  O   GLN B 187      38.173  57.752   0.414  1.00 47.70           O  
ATOM   1474  N   PRO B 188      38.837  57.679   2.528  1.00 68.03           N  
ATOM   1475  CA  PRO B 188      39.873  57.589   3.518  1.00 68.03           C  
ATOM   1476  CD  PRO B 188      37.596  58.197   3.078  1.00 68.03           C  
ATOM   1477  CB  PRO B 188      39.223  57.984   4.848  1.00 68.03           C  
ATOM   1478  CG  PRO B 188      37.709  57.910   4.584  1.00 68.03           C  
ATOM   1479  C   PRO B 188      40.465  56.219   3.517  1.00 68.03           C  
ATOM   1480  O   PRO B 188      39.812  55.286   3.053  1.00 68.03           O  
ATOM   1481  N   SER B 189      41.707  56.081   4.028  1.00 40.76           N  
ATOM   1482  CA  SER B 189      42.360  54.808   3.996  1.00 40.76           C  
ATOM   1483  CB  SER B 189      43.669  54.827   3.185  1.00 40.76           C  
ATOM   1484  OG  SER B 189      44.267  53.539   3.193  1.00 40.76           O  
ATOM   1485  C   SER B 189      42.711  54.398   5.393  1.00 40.76           C  
ATOM   1486  O   SER B 189      43.012  55.228   6.249  1.00 40.76           O  
ATOM   1487  N   ILE B 190      42.688  53.073   5.638  1.00122.29           N  
ATOM   1488  CA  ILE B 190      42.962  52.519   6.931  1.00122.29           C  
ATOM   1489  CB  ILE B 190      42.534  51.083   7.058  1.00122.29           C  
ATOM   1490  CG1 ILE B 190      41.025  50.921   6.790  1.00122.29           C  
ATOM   1491  CG2 ILE B 190      42.984  50.582   8.440  1.00122.29           C  
ATOM   1492  CD1 ILE B 190      40.126  51.671   7.769  1.00122.29           C  
ATOM   1493  C   ILE B 190      44.441  52.568   7.167  1.00122.29           C  
ATOM   1494  O   ILE B 190      45.231  52.226   6.287  1.00122.29           O  
ATOM   1495  N   ASN B 191      44.849  53.052   8.362  1.00 79.90           N  
ATOM   1496  CA  ASN B 191      46.234  53.087   8.744  1.00 79.90           C  
ATOM   1497  CB  ASN B 191      46.710  54.492   9.154  1.00 79.90           C  
ATOM   1498  CG  ASN B 191      48.211  54.439   9.411  1.00 79.90           C  
ATOM   1499  OD1 ASN B 191      48.686  54.808  10.483  1.00 79.90           O  
ATOM   1500  ND2 ASN B 191      48.982  53.968   8.394  1.00 79.90           N  
ATOM   1501  C   ASN B 191      46.360  52.201   9.950  1.00 79.90           C  
ATOM   1502  O   ASN B 191      46.168  52.643  11.082  1.00 79.90           O  
ATOM   1503  N   PRO B 192      46.686  50.957   9.729  1.00 89.02           N  
ATOM   1504  CA  PRO B 192      46.772  49.946  10.751  1.00 89.02           C  
ATOM   1505  CD  PRO B 192      46.990  50.444   8.406  1.00 89.02           C  
ATOM   1506  CB  PRO B 192      46.881  48.621   9.999  1.00 89.02           C  
ATOM   1507  CG  PRO B 192      47.518  49.019   8.656  1.00 89.02           C  
ATOM   1508  C   PRO B 192      47.914  50.125  11.701  1.00 89.02           C  
ATOM   1509  O   PRO B 192      49.005  50.501  11.280  1.00 89.02           O  
ATOM   1510  N   ALA B 193      47.660  49.891  13.000  1.00 46.28           N  
ATOM   1511  CA  ALA B 193      48.684  49.891  14.003  1.00 46.28           C  
ATOM   1512  CB  ALA B 193      48.118  49.848  15.434  1.00 46.28           C  
ATOM   1513  C   ALA B 193      49.507  48.658  13.806  1.00 46.28           C  
ATOM   1514  O   ALA B 193      50.726  48.675  13.968  1.00 46.28           O  
ATOM   1515  N   VAL B 194      48.837  47.534  13.474  1.00 41.55           N  
ATOM   1516  CA  VAL B 194      49.540  46.295  13.301  1.00 41.55           C  
ATOM   1517  CB  VAL B 194      49.360  45.351  14.458  1.00 41.55           C  
ATOM   1518  CG1 VAL B 194      50.064  44.025  14.126  1.00 41.55           C  
ATOM   1519  CG2 VAL B 194      49.874  46.037  15.735  1.00 41.55           C  
ATOM   1520  C   VAL B 194      49.002  45.603  12.086  1.00 41.55           C  
ATOM   1521  O   VAL B 194      47.816  45.697  11.773  1.00 41.55           O  
ATOM   1522  N   LEU B 195      49.887  44.894  11.356  1.00 55.69           N  
ATOM   1523  CA  LEU B 195      49.477  44.149  10.198  1.00 55.69           C  
ATOM   1524  CB  LEU B 195      50.106  44.657   8.890  1.00 55.69           C  
ATOM   1525  CG  LEU B 195      49.704  43.836   7.651  1.00 55.69           C  
ATOM   1526  CD1 LEU B 195      48.188  43.890   7.409  1.00 55.69           C  
ATOM   1527  CD2 LEU B 195      50.519  44.254   6.416  1.00 55.69           C  
ATOM   1528  C   LEU B 195      49.937  42.737  10.395  1.00 55.69           C  
ATOM   1529  O   LEU B 195      51.114  42.494  10.659  1.00 55.69           O  
ATOM   1530  N   VAL B 196      49.005  41.765  10.289  1.00 54.11           N  
ATOM   1531  CA  VAL B 196      49.382  40.388  10.449  1.00 54.11           C  
ATOM   1532  CB  VAL B 196      48.524  39.658  11.441  1.00 54.11           C  
ATOM   1533  CG1 VAL B 196      48.979  38.191  11.505  1.00 54.11           C  
ATOM   1534  CG2 VAL B 196      48.607  40.399  12.787  1.00 54.11           C  
ATOM   1535  C   VAL B 196      49.207  39.707   9.128  1.00 54.11           C  
ATOM   1536  O   VAL B 196      48.103  39.290   8.773  1.00 54.11           O  
ATOM   1537  N   SER B 197      50.312  39.546   8.374  1.00 41.55           N  
ATOM   1538  CA  SER B 197      50.222  38.901   7.095  1.00 41.55           C  
ATOM   1539  CB  SER B 197      51.455  39.104   6.200  1.00 41.55           C  
ATOM   1540  OG  SER B 197      51.582  40.475   5.853  1.00 41.55           O  
ATOM   1541  C   SER B 197      50.069  37.436   7.341  1.00 41.55           C  
ATOM   1542  O   SER B 197      50.630  36.892   8.292  1.00 41.55           O  
ATOM   1543  N   LEU B 198      49.284  36.759   6.478  1.00 74.30           N  
ATOM   1544  CA  LEU B 198      49.068  35.351   6.635  1.00 74.30           C  
ATOM   1545  CB  LEU B 198      47.582  34.966   6.698  1.00 74.30           C  
ATOM   1546  CG  LEU B 198      46.885  35.497   7.964  1.00 74.30           C  
ATOM   1547  CD1 LEU B 198      45.403  35.093   7.998  1.00 74.30           C  
ATOM   1548  CD2 LEU B 198      47.647  35.072   9.231  1.00 74.30           C  
ATOM   1549  C   LEU B 198      49.692  34.638   5.477  1.00 74.30           C  
ATOM   1550  O   LEU B 198      49.540  35.035   4.324  1.00 74.30           O  
ATOM   1551  N   THR B 199      50.447  33.573   5.804  1.00184.97           N  
ATOM   1552  CA  THR B 199      51.179  32.676   4.951  1.00184.97           C  
ATOM   1553  CB  THR B 199      50.371  32.007   3.859  1.00184.97           C  
ATOM   1554  OG1 THR B 199      51.080  30.868   3.398  1.00184.97           O  
ATOM   1555  CG2 THR B 199      50.129  32.943   2.664  1.00184.97           C  
ATOM   1556  C   THR B 199      52.364  33.395   4.369  1.00184.97           C  
ATOM   1557  O   THR B 199      53.499  32.955   4.550  1.00184.97           O  
ATOM   1558  N   VAL B 200      52.152  34.577   3.752  1.00136.09           N  
ATOM   1559  CA  VAL B 200      53.234  35.357   3.213  1.00136.09           C  
ATOM   1560  CB  VAL B 200      53.802  34.801   1.939  1.00136.09           C  
ATOM   1561  CG1 VAL B 200      52.674  34.715   0.900  1.00136.09           C  
ATOM   1562  CG2 VAL B 200      54.988  35.680   1.506  1.00136.09           C  
ATOM   1563  C   VAL B 200      52.691  36.733   2.941  1.00136.09           C  
ATOM   1564  O   VAL B 200      51.527  36.882   2.571  1.00136.09           O  
ATOM   1565  N   PRO B 201      53.506  37.750   3.092  1.00 77.92           N  
ATOM   1566  CA  PRO B 201      53.023  39.097   2.914  1.00 77.92           C  
ATOM   1567  CD  PRO B 201      54.573  37.691   4.079  1.00 77.92           C  
ATOM   1568  CB  PRO B 201      54.089  40.007   3.518  1.00 77.92           C  
ATOM   1569  CG  PRO B 201      54.741  39.129   4.602  1.00 77.92           C  
ATOM   1570  C   PRO B 201      52.686  39.430   1.492  1.00 77.92           C  
ATOM   1571  O   PRO B 201      53.280  38.855   0.583  1.00 77.92           O  
ATOM   1572  N   LYS B 202      51.716  40.349   1.290  1.00117.59           N  
ATOM   1573  CA  LYS B 202      51.303  40.804  -0.012  1.00117.59           C  
ATOM   1574  CB  LYS B 202      49.805  41.157  -0.105  1.00117.59           C  
ATOM   1575  CG  LYS B 202      48.898  39.930  -0.114  1.00117.59           C  
ATOM   1576  CD  LYS B 202      49.000  39.118   1.174  1.00117.59           C  
ATOM   1577  CE  LYS B 202      48.283  37.773   1.115  1.00117.59           C  
ATOM   1578  NZ  LYS B 202      48.671  36.950   2.282  1.00117.59           N1+
ATOM   1579  C   LYS B 202      52.064  42.058  -0.325  1.00117.59           C  
ATOM   1580  O   LYS B 202      52.661  42.676   0.553  1.00117.59           O  
ATOM   1581  N   PRO B 203      52.040  42.459  -1.570  1.00 74.47           N  
ATOM   1582  CA  PRO B 203      52.782  43.606  -2.035  1.00 74.47           C  
ATOM   1583  CD  PRO B 203      51.647  41.575  -2.653  1.00 74.47           C  
ATOM   1584  CB  PRO B 203      52.578  43.634  -3.549  1.00 74.47           C  
ATOM   1585  CG  PRO B 203      52.301  42.165  -3.914  1.00 74.47           C  
ATOM   1586  C   PRO B 203      52.403  44.891  -1.361  1.00 74.47           C  
ATOM   1587  O   PRO B 203      53.252  45.772  -1.247  1.00 74.47           O  
ATOM   1588  N   CYS B 204      51.149  45.016  -0.899  1.00 55.81           N  
ATOM   1589  CA  CYS B 204      50.661  46.223  -0.293  1.00 55.81           C  
ATOM   1590  CB  CYS B 204      49.162  46.156   0.041  1.00 55.81           C  
ATOM   1591  SG  CYS B 204      48.796  44.878   1.275  1.00 55.81           S  
ATOM   1592  C   CYS B 204      51.394  46.468   0.994  1.00 55.81           C  
ATOM   1593  O   CYS B 204      51.464  47.597   1.473  1.00 55.81           O  
ATOM   1594  N   SER B 205      51.945  45.400   1.596  1.00 97.75           N  
ATOM   1595  CA  SER B 205      52.591  45.440   2.879  1.00 97.75           C  
ATOM   1596  CB  SER B 205      53.148  44.064   3.275  1.00 97.75           C  
ATOM   1597  OG  SER B 205      52.116  43.093   3.225  1.00 97.75           O  
ATOM   1598  C   SER B 205      53.763  46.375   2.865  1.00 97.75           C  
ATOM   1599  O   SER B 205      54.132  46.918   3.904  1.00 97.75           O  
ATOM   1600  N   SER B 206      54.383  46.585   1.692  1.00 92.24           N  
ATOM   1601  CA  SER B 206      55.560  47.405   1.591  1.00 92.24           C  
ATOM   1602  CB  SER B 206      56.121  47.439   0.163  1.00 92.24           C  
ATOM   1603  OG  SER B 206      56.456  46.125  -0.253  1.00 92.24           O  
ATOM   1604  C   SER B 206      55.216  48.818   1.951  1.00 92.24           C  
ATOM   1605  O   SER B 206      56.078  49.603   2.340  1.00 92.24           O  
ATOM   1606  N   HIS B 207      53.930  49.171   1.806  1.00116.92           N  
ATOM   1607  CA  HIS B 207      53.401  50.490   2.001  1.00116.92           C  
ATOM   1608  ND1 HIS B 207      51.612  49.183  -0.654  1.00116.92           N  
ATOM   1609  CG  HIS B 207      52.024  50.357  -0.065  1.00116.92           C  
ATOM   1610  CB  HIS B 207      51.992  50.632   1.410  1.00116.92           C  
ATOM   1611  NE2 HIS B 207      52.355  50.487  -2.293  1.00116.92           N  
ATOM   1612  CD2 HIS B 207      52.474  51.140  -1.079  1.00116.92           C  
ATOM   1613  CE1 HIS B 207      51.831  49.314  -1.986  1.00116.92           C  
ATOM   1614  C   HIS B 207      53.386  50.921   3.442  1.00116.92           C  
ATOM   1615  O   HIS B 207      53.356  52.118   3.714  1.00116.92           O  
ATOM   1616  N   ILE B 208      53.347  49.975   4.403  1.00 73.99           N  
ATOM   1617  CA  ILE B 208      53.252  50.318   5.799  1.00 73.99           C  
ATOM   1618  CB  ILE B 208      52.954  49.157   6.710  1.00 73.99           C  
ATOM   1619  CG1 ILE B 208      54.099  48.138   6.697  1.00 73.99           C  
ATOM   1620  CG2 ILE B 208      51.601  48.557   6.287  1.00 73.99           C  
ATOM   1621  CD1 ILE B 208      53.996  47.097   7.811  1.00 73.99           C  
ATOM   1622  C   ILE B 208      54.512  50.974   6.278  1.00 73.99           C  
ATOM   1623  O   ILE B 208      55.602  50.731   5.761  1.00 73.99           O  
ATOM   1624  N   ARG B 209      54.365  51.884   7.266  1.00 87.53           N  
ATOM   1625  CA  ARG B 209      55.501  52.572   7.804  1.00 87.53           C  
ATOM   1626  CB  ARG B 209      55.262  54.075   8.015  1.00 87.53           C  
ATOM   1627  CG  ARG B 209      54.751  54.785   6.760  1.00 87.53           C  
ATOM   1628  CD  ARG B 209      54.418  56.261   6.982  1.00 87.53           C  
ATOM   1629  NE  ARG B 209      53.519  56.682   5.871  1.00 87.53           N  
ATOM   1630  CZ  ARG B 209      52.534  57.596   6.111  1.00 87.53           C  
ATOM   1631  NH1 ARG B 209      52.431  58.182   7.340  1.00 87.53           N1+
ATOM   1632  NH2 ARG B 209      51.648  57.917   5.125  1.00 87.53           N  
ATOM   1633  C   ARG B 209      55.801  51.966   9.138  1.00 87.53           C  
ATOM   1634  O   ARG B 209      54.920  51.765   9.972  1.00 87.53           O  
ATOM   1635  N   GLU B 210      57.093  51.687   9.367  1.00 77.48           N  
ATOM   1636  CA  GLU B 210      57.590  51.033  10.540  1.00 77.48           C  
ATOM   1637  CB  GLU B 210      59.116  50.850  10.477  1.00 77.48           C  
ATOM   1638  CG  GLU B 210      59.877  52.173  10.322  1.00 77.48           C  
ATOM   1639  CD  GLU B 210      59.693  52.678   8.896  1.00 77.48           C  
ATOM   1640  OE1 GLU B 210      60.222  52.020   7.960  1.00 77.48           O  
ATOM   1641  OE2 GLU B 210      59.016  53.727   8.720  1.00 77.48           O1-
ATOM   1642  C   GLU B 210      57.290  51.857  11.752  1.00 77.48           C  
ATOM   1643  O   GLU B 210      56.973  51.316  12.810  1.00 77.48           O  
ATOM   1644  N   ASN B 211      57.376  53.194  11.646  1.00 58.20           N  
ATOM   1645  CA  ASN B 211      57.177  53.976  12.828  1.00 58.20           C  
ATOM   1646  CB  ASN B 211      57.375  55.492  12.609  1.00 58.20           C  
ATOM   1647  CG  ASN B 211      56.333  56.023  11.634  1.00 58.20           C  
ATOM   1648  OD1 ASN B 211      56.000  55.380  10.641  1.00 58.20           O  
ATOM   1649  ND2 ASN B 211      55.806  57.244  11.922  1.00 58.20           N  
ATOM   1650  C   ASN B 211      55.796  53.745  13.363  1.00 58.20           C  
ATOM   1651  O   ASN B 211      55.626  53.653  14.579  1.00 58.20           O  
ATOM   1652  N   GLN B 212      54.771  53.745  12.482  1.00129.96           N  
ATOM   1653  CA  GLN B 212      53.399  53.528  12.864  1.00129.96           C  
ATOM   1654  CB  GLN B 212      52.363  54.184  11.935  1.00129.96           C  
ATOM   1655  CG  GLN B 212      52.515  55.695  11.774  1.00129.96           C  
ATOM   1656  CD  GLN B 212      53.048  55.900  10.369  1.00129.96           C  
ATOM   1657  OE1 GLN B 212      53.506  56.980  10.000  1.00129.96           O  
ATOM   1658  NE2 GLN B 212      52.969  54.816   9.554  1.00129.96           N  
ATOM   1659  C   GLN B 212      52.960  52.089  12.992  1.00129.96           C  
ATOM   1660  O   GLN B 212      52.115  51.785  13.836  1.00129.96           O  
ATOM   1661  N   THR B 213      53.469  51.167  12.141  1.00 61.20           N  
ATOM   1662  CA  THR B 213      52.834  49.871  12.101  1.00 61.20           C  
ATOM   1663  CB  THR B 213      52.266  49.578  10.744  1.00 61.20           C  
ATOM   1664  OG1 THR B 213      51.397  50.626  10.345  1.00 61.20           O  
ATOM   1665  CG2 THR B 213      51.491  48.252  10.813  1.00 61.20           C  
ATOM   1666  C   THR B 213      53.787  48.749  12.387  1.00 61.20           C  
ATOM   1667  O   THR B 213      54.882  48.688  11.829  1.00 61.20           O  
ATOM   1668  N   THR B 214      53.369  47.804  13.261  1.00 45.12           N  
ATOM   1669  CA  THR B 214      54.168  46.642  13.531  1.00 45.12           C  
ATOM   1670  CB  THR B 214      53.984  46.085  14.915  1.00 45.12           C  
ATOM   1671  OG1 THR B 214      54.316  47.068  15.883  1.00 45.12           O  
ATOM   1672  CG2 THR B 214      54.891  44.852  15.088  1.00 45.12           C  
ATOM   1673  C   THR B 214      53.721  45.600  12.555  1.00 45.12           C  
ATOM   1674  O   THR B 214      52.530  45.489  12.264  1.00 45.12           O  
ATOM   1675  N   HIS B 215      54.664  44.794  12.024  1.00 56.70           N  
ATOM   1676  CA  HIS B 215      54.292  43.844  11.018  1.00 56.70           C  
ATOM   1677  ND1 HIS B 215      54.881  43.630   7.217  1.00 56.70           N  
ATOM   1678  CG  HIS B 215      54.481  43.380   8.511  1.00 56.70           C  
ATOM   1679  CB  HIS B 215      55.054  44.083   9.701  1.00 56.70           C  
ATOM   1680  NE2 HIS B 215      53.296  42.078   7.104  1.00 56.70           N  
ATOM   1681  CD2 HIS B 215      53.512  42.430   8.424  1.00 56.70           C  
ATOM   1682  CE1 HIS B 215      54.142  42.823   6.416  1.00 56.70           C  
ATOM   1683  C   HIS B 215      54.635  42.477  11.524  1.00 56.70           C  
ATOM   1684  O   HIS B 215      55.748  42.243  11.992  1.00 56.70           O  
ATOM   1685  N   TYR B 216      53.666  41.538  11.454  1.00 62.99           N  
ATOM   1686  CA  TYR B 216      53.869  40.179  11.881  1.00 62.99           C  
ATOM   1687  CB  TYR B 216      52.990  39.741  13.070  1.00 62.99           C  
ATOM   1688  CG  TYR B 216      53.356  40.459  14.326  1.00 62.99           C  
ATOM   1689  CD1 TYR B 216      54.407  40.022  15.099  1.00 62.99           C  
ATOM   1690  CD2 TYR B 216      52.630  41.549  14.744  1.00 62.99           C  
ATOM   1691  CE1 TYR B 216      54.738  40.673  16.264  1.00 62.99           C  
ATOM   1692  CE2 TYR B 216      52.956  42.204  15.908  1.00 62.99           C  
ATOM   1693  CZ  TYR B 216      54.011  41.765  16.670  1.00 62.99           C  
ATOM   1694  OH  TYR B 216      54.346  42.435  17.866  1.00 62.99           O  
ATOM   1695  C   TYR B 216      53.419  39.300  10.754  1.00 62.99           C  
ATOM   1696  O   TYR B 216      52.590  39.698   9.937  1.00 62.99           O  
ATOM   1697  N   VAL B 217      53.980  38.076  10.671  1.00 96.35           N  
ATOM   1698  CA  VAL B 217      53.578  37.123   9.671  1.00 96.35           C  
ATOM   1699  CB  VAL B 217      54.703  36.696   8.771  1.00 96.35           C  
ATOM   1700  CG1 VAL B 217      55.790  36.027   9.628  1.00 96.35           C  
ATOM   1701  CG2 VAL B 217      54.136  35.786   7.666  1.00 96.35           C  
ATOM   1702  C   VAL B 217      53.106  35.903  10.408  1.00 96.35           C  
ATOM   1703  O   VAL B 217      53.653  35.560  11.456  1.00 96.35           O  
ATOM   1704  N   GLY B 218      52.073  35.208   9.880  1.00 32.80           N  
ATOM   1705  CA  GLY B 218      51.556  34.054  10.570  1.00 32.80           C  
ATOM   1706  C   GLY B 218      51.263  32.975   9.568  1.00 32.80           C  
ATOM   1707  O   GLY B 218      51.508  33.153   8.376  1.00 32.80           O  
ATOM   1708  N   GLY B 219      50.680  31.843  10.032  1.00 51.97           N  
ATOM   1709  CA  GLY B 219      50.386  30.735   9.160  1.00 51.97           C  
ATOM   1710  C   GLY B 219      51.610  29.888   8.965  1.00 51.97           C  
ATOM   1711  O   GLY B 219      52.191  29.875   7.882  1.00 51.97           O  
ATOM   1712  N   ARG B 220      52.050  29.164  10.020  1.00180.33           N  
ATOM   1713  CA  ARG B 220      53.249  28.374   9.873  1.00180.33           C  
ATOM   1714  CB  ARG B 220      54.027  28.150  11.181  1.00180.33           C  
ATOM   1715  CG  ARG B 220      55.367  27.454  10.926  1.00180.33           C  
ATOM   1716  CD  ARG B 220      55.919  26.651  12.107  1.00180.33           C  
ATOM   1717  NE  ARG B 220      56.221  27.581  13.228  1.00180.33           N  
ATOM   1718  CZ  ARG B 220      56.845  27.097  14.341  1.00180.33           C  
ATOM   1719  NH1 ARG B 220      57.209  25.783  14.404  1.00180.33           N1+
ATOM   1720  NH2 ARG B 220      57.105  27.924  15.395  1.00180.33           N  
ATOM   1721  C   ARG B 220      52.928  26.997   9.360  1.00180.33           C  
ATOM   1722  O   ARG B 220      53.081  26.006  10.072  1.00180.33           O  
ATOM   1723  N   PHE B 221      52.345  26.923   8.152  1.00184.77           N  
ATOM   1724  CA  PHE B 221      52.071  25.735   7.396  1.00184.77           C  
ATOM   1725  CB  PHE B 221      50.583  25.545   7.038  1.00184.77           C  
ATOM   1726  CG  PHE B 221      49.965  26.842   6.659  1.00184.77           C  
ATOM   1727  CD1 PHE B 221      50.095  27.384   5.403  1.00184.77           C  
ATOM   1728  CD2 PHE B 221      49.219  27.515   7.601  1.00184.77           C  
ATOM   1729  CE1 PHE B 221      49.493  28.586   5.107  1.00184.77           C  
ATOM   1730  CE2 PHE B 221      48.617  28.714   7.310  1.00184.77           C  
ATOM   1731  CZ  PHE B 221      48.755  29.253   6.056  1.00184.77           C  
ATOM   1732  C   PHE B 221      52.988  25.389   6.255  1.00184.77           C  
ATOM   1733  O   PHE B 221      52.812  24.319   5.680  1.00184.77           O  
ATOM   1734  N   ILE B 222      53.909  26.284   5.825  1.00151.51           N  
ATOM   1735  CA  ILE B 222      54.586  26.118   4.555  1.00151.51           C  
ATOM   1736  CB  ILE B 222      54.756  27.436   3.842  1.00151.51           C  
ATOM   1737  CG1 ILE B 222      53.411  28.160   3.638  1.00151.51           C  
ATOM   1738  CG2 ILE B 222      55.481  27.166   2.515  1.00151.51           C  
ATOM   1739  CD1 ILE B 222      52.463  27.460   2.667  1.00151.51           C  
ATOM   1740  C   ILE B 222      55.970  25.518   4.643  1.00151.51           C  
ATOM   1741  O   ILE B 222      56.829  25.946   5.412  1.00151.51           O  
ATOM   1742  N   PRO B 223      56.183  24.507   3.822  1.00 80.69           N  
ATOM   1743  CA  PRO B 223      57.462  23.850   3.685  1.00 80.69           C  
ATOM   1744  CD  PRO B 223      55.088  23.674   3.353  1.00 80.69           C  
ATOM   1745  CB  PRO B 223      57.168  22.475   3.082  1.00 80.69           C  
ATOM   1746  CG  PRO B 223      55.763  22.615   2.469  1.00 80.69           C  
ATOM   1747  C   PRO B 223      58.355  24.690   2.818  1.00 80.69           C  
ATOM   1748  O   PRO B 223      57.843  25.497   2.045  1.00 80.69           O  
ATOM   1749  N   ARG B 224      59.687  24.506   2.919  1.00131.18           N  
ATOM   1750  CA  ARG B 224      60.615  25.312   2.176  1.00131.18           C  
ATOM   1751  CB  ARG B 224      62.080  25.054   2.567  1.00131.18           C  
ATOM   1752  CG  ARG B 224      62.521  23.602   2.406  1.00131.18           C  
ATOM   1753  CD  ARG B 224      63.975  23.364   2.813  1.00131.18           C  
ATOM   1754  NE  ARG B 224      64.214  21.895   2.773  1.00131.18           N  
ATOM   1755  CZ  ARG B 224      64.345  21.188   3.934  1.00131.18           C  
ATOM   1756  NH1 ARG B 224      64.316  21.829   5.138  0.00131.18           N1+
ATOM   1757  NH2 ARG B 224      64.528  19.835   3.888  0.00131.18           N  
ATOM   1758  C   ARG B 224      60.463  25.099   0.702  1.00131.18           C  
ATOM   1759  O   ARG B 224      60.490  26.057  -0.067  1.00131.18           O  
ATOM   1760  N   ASP B 225      60.280  23.842   0.262  1.00 34.16           N  
ATOM   1761  CA  ASP B 225      60.201  23.562  -1.145  1.00 34.16           C  
ATOM   1762  CB  ASP B 225      60.058  22.059  -1.442  1.00 34.16           C  
ATOM   1763  CG  ASP B 225      58.775  21.556  -0.798  1.00 34.16           C  
ATOM   1764  OD1 ASP B 225      58.553  21.876   0.400  1.00 34.16           O  
ATOM   1765  OD2 ASP B 225      57.996  20.850  -1.492  1.00 34.16           O1-
ATOM   1766  C   ASP B 225      59.020  24.262  -1.741  1.00 34.16           C  
ATOM   1767  O   ASP B 225      59.117  24.856  -2.814  1.00 34.16           O  
ATOM   1768  N   PHE B 226      57.873  24.227  -1.043  1.00122.45           N  
ATOM   1769  CA  PHE B 226      56.666  24.816  -1.545  1.00122.45           C  
ATOM   1770  CB  PHE B 226      55.490  24.617  -0.566  1.00122.45           C  
ATOM   1771  CG  PHE B 226      54.230  25.180  -1.133  1.00122.45           C  
ATOM   1772  CD1 PHE B 226      53.982  26.533  -1.123  1.00122.45           C  
ATOM   1773  CD2 PHE B 226      53.272  24.346  -1.657  1.00122.45           C  
ATOM   1774  CE1 PHE B 226      52.811  27.038  -1.639  1.00122.45           C  
ATOM   1775  CE2 PHE B 226      52.100  24.849  -2.174  1.00122.45           C  
ATOM   1776  CZ  PHE B 226      51.865  26.200  -2.170  1.00122.45           C  
ATOM   1777  C   PHE B 226      56.882  26.290  -1.685  1.00122.45           C  
ATOM   1778  O   PHE B 226      56.506  26.893  -2.688  1.00122.45           O  
ATOM   1779  N   ALA B 227      57.506  26.903  -0.664  1.00 37.71           N  
ATOM   1780  CA  ALA B 227      57.698  28.324  -0.638  1.00 37.71           C  
ATOM   1781  CB  ALA B 227      58.356  28.812   0.665  1.00 37.71           C  
ATOM   1782  C   ALA B 227      58.567  28.770  -1.774  1.00 37.71           C  
ATOM   1783  O   ALA B 227      58.262  29.760  -2.438  1.00 37.71           O  
ATOM   1784  N   ASN B 228      59.657  28.035  -2.052  1.00 37.12           N  
ATOM   1785  CA  ASN B 228      60.597  28.442  -3.061  1.00 37.12           C  
ATOM   1786  CB  ASN B 228      61.782  27.471  -3.206  1.00 37.12           C  
ATOM   1787  CG  ASN B 228      62.663  27.610  -1.969  1.00 37.12           C  
ATOM   1788  OD1 ASN B 228      62.612  28.615  -1.262  1.00 37.12           O  
ATOM   1789  ND2 ASN B 228      63.508  26.576  -1.706  1.00 37.12           N  
ATOM   1790  C   ASN B 228      59.903  28.524  -4.385  1.00 37.12           C  
ATOM   1791  O   ASN B 228      60.162  29.433  -5.170  1.00 37.12           O  
ATOM   1792  N   LYS B 229      58.977  27.591  -4.664  1.00 91.64           N  
ATOM   1793  CA  LYS B 229      58.319  27.599  -5.940  1.00 91.64           C  
ATOM   1794  CB  LYS B 229      57.242  26.509  -6.067  1.00 91.64           C  
ATOM   1795  CG  LYS B 229      56.536  26.508  -7.426  1.00 91.64           C  
ATOM   1796  CD  LYS B 229      55.643  25.286  -7.649  1.00 91.64           C  
ATOM   1797  CE  LYS B 229      54.364  25.297  -6.806  1.00 91.64           C  
ATOM   1798  NZ  LYS B 229      53.356  26.193  -7.415  1.00 91.64           N1+
ATOM   1799  C   LYS B 229      57.624  28.918  -6.096  1.00 91.64           C  
ATOM   1800  O   LYS B 229      57.584  29.491  -7.185  1.00 91.64           O  
ATOM   1801  N   PHE B 230      57.039  29.418  -4.997  1.00109.67           N  
ATOM   1802  CA  PHE B 230      56.322  30.662  -4.952  1.00109.67           C  
ATOM   1803  CB  PHE B 230      55.335  30.789  -3.781  1.00109.67           C  
ATOM   1804  CG  PHE B 230      54.108  30.087  -4.253  1.00109.67           C  
ATOM   1805  CD1 PHE B 230      53.216  30.750  -5.065  1.00109.67           C  
ATOM   1806  CD2 PHE B 230      53.847  28.781  -3.905  1.00109.67           C  
ATOM   1807  CE1 PHE B 230      52.079  30.129  -5.521  1.00109.67           C  
ATOM   1808  CE2 PHE B 230      52.708  28.156  -4.362  1.00109.67           C  
ATOM   1809  CZ  PHE B 230      51.824  28.825  -5.169  1.00109.67           C  
ATOM   1810  C   PHE B 230      57.219  31.860  -5.013  1.00109.67           C  
ATOM   1811  O   PHE B 230      56.743  32.959  -5.289  1.00109.67           O  
ATOM   1812  N   GLY B 231      58.516  31.716  -4.676  1.00 37.19           N  
ATOM   1813  CA  GLY B 231      59.379  32.858  -4.781  1.00 37.19           C  
ATOM   1814  C   GLY B 231      59.809  33.303  -3.420  1.00 37.19           C  
ATOM   1815  O   GLY B 231      60.660  34.184  -3.299  1.00 37.19           O  
ATOM   1816  N   PHE B 232      59.245  32.715  -2.349  1.00 78.68           N  
ATOM   1817  CA  PHE B 232      59.673  33.141  -1.049  1.00 78.68           C  
ATOM   1818  CB  PHE B 232      58.582  33.860  -0.226  1.00 78.68           C  
ATOM   1819  CG  PHE B 232      57.451  32.932   0.068  1.00 78.68           C  
ATOM   1820  CD1 PHE B 232      56.514  32.642  -0.896  1.00 78.68           C  
ATOM   1821  CD2 PHE B 232      57.313  32.374   1.318  1.00 78.68           C  
ATOM   1822  CE1 PHE B 232      55.466  31.792  -0.626  1.00 78.68           C  
ATOM   1823  CE2 PHE B 232      56.267  31.523   1.593  1.00 78.68           C  
ATOM   1824  CZ  PHE B 232      55.339  31.232   0.623  1.00 78.68           C  
ATOM   1825  C   PHE B 232      60.154  31.950  -0.285  1.00 78.68           C  
ATOM   1826  O   PHE B 232      60.077  30.821  -0.758  1.00 78.68           O  
ATOM   1827  N   GLU B 233      60.719  32.197   0.913  1.00 53.52           N  
ATOM   1828  CA  GLU B 233      61.243  31.139   1.729  1.00 53.52           C  
ATOM   1829  CB  GLU B 233      62.722  31.335   2.095  1.00 53.52           C  
ATOM   1830  CG  GLU B 233      63.673  31.293   0.901  0.50 53.52           C  
ATOM   1831  CD  GLU B 233      65.038  31.739   1.402  0.50 53.52           C  
ATOM   1832  OE1 GLU B 233      65.124  32.137   2.595  0.00 53.52           O  
ATOM   1833  OE2 GLU B 233      66.011  31.691   0.604  0.00 53.52           O1-
ATOM   1834  C   GLU B 233      60.496  31.158   3.026  1.00 53.52           C  
ATOM   1835  O   GLU B 233      59.945  32.181   3.431  1.00 53.52           O  
TER   
