# Supplementary material for: Structural Descriptors for Subunit Interface Regions in Homodimers: Effect of Lipid Membrane and Secondary Structure Type
Source: J Chem Inf Model. 2025 Mar 27;65(7):3117–26. doi: 10.1021/acs.jcim.4c01233 (PMC12004529; doi:10.1021/acs.jcim.4c01233)
Supplement: Supplementary file 3 — ci4c01233_si_003.tar [file ci4c01233_si_003.tar › database/alpha/3o3m_cytop.pdb]

ATOM      1  N   LYS A   1      62.682  21.346 -12.588  1.00 91.86           N  
ATOM      2  CA  LYS A   1      62.293  20.845 -11.276  1.00 85.66           C  
ATOM      3  C   LYS A   1      60.772  20.754 -11.185  1.00 70.93           C  
ATOM      4  O   LYS A   1      60.078  21.770 -11.193  1.00 68.67           O  
ATOM      5  CB  LYS A   1      62.841  21.758 -10.180  1.00 89.30           C  
ATOM      6  CG  LYS A   1      63.023  21.072  -8.837  1.00 95.68           C  
ATOM      7  CD  LYS A   1      63.760  21.969  -7.856  1.00102.37           C  
ATOM      8  CE  LYS A   1      64.086  21.236  -6.565  1.00108.36           C  
ATOM      9  NZ  LYS A   1      65.003  20.084  -6.790  1.00114.48           N1+
ATOM     10  HA  LYS A   1      62.665  19.948 -11.147  1.00102.66           H  
ATOM     11  HB2 LYS A   1      63.706  22.095 -10.459  1.00107.02           H  
ATOM     12  HB3 LYS A   1      62.226  22.497 -10.053  1.00107.02           H  
ATOM     13  HG2 LYS A   1      62.153  20.862  -8.464  1.00114.68           H  
ATOM     14  HG3 LYS A   1      63.542  20.262  -8.959  1.00114.68           H  
ATOM     15  HD2 LYS A   1      64.593  22.264  -8.256  1.00122.71           H  
ATOM     16  HD3 LYS A   1      63.203  22.733  -7.639  1.00122.71           H  
ATOM     17  HE2 LYS A   1      64.518  21.851  -5.951  1.00129.90           H  
ATOM     18  HE3 LYS A   1      63.265  20.897  -6.175  1.00129.90           H  
ATOM     19  HZ1 LYS A   1      65.769  20.369  -7.143  1.00137.24           H  
ATOM     20  HZ2 LYS A   1      65.175  19.677  -6.017  1.00137.24           H  
ATOM     21  HZ3 LYS A   1      64.627  19.501  -7.347  1.00137.24           H  
ATOM     22  N   GLU A   2      60.262  19.529 -11.099  1.00 60.38           N  
ATOM     23  CA  GLU A   2      58.825  19.287 -11.160  1.00 45.52           C  
ATOM     24  C   GLU A   2      58.193  19.229  -9.771  1.00 46.39           C  
ATOM     25  O   GLU A   2      58.722  18.592  -8.860  1.00 33.96           O  
ATOM     26  CB  GLU A   2      58.551  17.988 -11.917  1.00 48.96           C  
ATOM     27  CG  GLU A   2      59.112  17.984 -13.333  1.00 53.71           C  
ATOM     28  CD  GLU A   2      59.079  16.613 -13.973  1.00 59.67           C  
ATOM     29  OE1 GLU A   2      58.763  15.631 -13.268  1.00 57.77           O  
ATOM     30  OE2 GLU A   2      59.371  16.517 -15.183  1.00 63.28           O1-
ATOM     31  H   GLU A   2      60.732  18.815 -11.003  1.00 72.33           H  
ATOM     32  HA  GLU A   2      58.400  20.019 -11.654  1.00 54.50           H  
ATOM     33  HB2 GLU A   2      58.957  17.251 -11.434  1.00 58.62           H  
ATOM     34  HB3 GLU A   2      57.592  17.855 -11.977  1.00 58.62           H  
ATOM     35  HG2 GLU A   2      58.586  18.585 -13.883  1.00 64.32           H  
ATOM     36  HG3 GLU A   2      60.036  18.281 -13.307  1.00 64.32           H  
ATOM     37  N   ALA A   3      57.048  19.891  -9.627  1.00 44.48           N  
ATOM     38  CA  ALA A   3      56.368  20.007  -8.341  1.00 44.95           C  
ATOM     39  C   ALA A   3      55.936  18.655  -7.778  1.00 43.90           C  
ATOM     40  O   ALA A   3      56.159  18.370  -6.603  1.00 35.51           O  
ATOM     41  CB  ALA A   3      55.164  20.929  -8.469  1.00 41.03           C  
ATOM     42  H   ALA A   3      56.639  20.289 -10.271  1.00 53.24           H  
ATOM     43  HA  ALA A   3      56.985  20.412  -7.697  1.00 53.81           H  
ATOM     44  HB1 ALA A   3      54.728  20.994  -7.616  1.00 49.11           H  
ATOM     45  HB2 ALA A   3      55.464  21.796  -8.751  1.00 49.11           H  
ATOM     46  HB3 ALA A   3      54.559  20.564  -9.119  1.00 49.11           H  
ATOM     47  N   ARG A   4      55.307  17.829  -8.609  1.00 44.12           N  
ATOM     48  CA  ARG A   4      54.826  16.527  -8.157  1.00 50.40           C  
ATOM     49  C   ARG A   4      55.967  15.699  -7.577  1.00 44.88           C  
ATOM     50  O   ARG A   4      55.767  14.899  -6.664  1.00 34.12           O  
ATOM     51  CB  ARG A   4      54.175  15.760  -9.309  1.00 58.21           C  
ATOM     52  CG  ARG A   4      52.865  16.348  -9.807  1.00 70.82           C  
ATOM     53  CD  ARG A   4      52.258  15.465 -10.889  1.00 77.72           C  
ATOM     54  NE  ARG A   4      51.123  16.091 -11.561  1.00 74.84           N  
ATOM     55  CZ  ARG A   4      49.865  16.028 -11.134  1.00 70.69           C  
ATOM     56  NH1 ARG A   4      48.904  16.629 -11.822  1.00 63.57           N1+
ATOM     57  NH2 ARG A   4      49.563  15.369 -10.021  1.00 65.18           N  
ATOM     58  H   ARG A   4      55.146  17.998  -9.436  1.00 52.81           H  
ATOM     59  HA  ARG A   4      54.154  16.656  -7.456  1.00 60.35           H  
ATOM     60  HB2 ARG A   4      54.792  15.743 -10.057  1.00 69.72           H  
ATOM     61  HB3 ARG A   4      53.997  14.853  -9.015  1.00 69.72           H  
ATOM     62  HG2 ARG A   4      52.236  16.406  -9.070  1.00 84.85           H  
ATOM     63  HG3 ARG A   4      53.028  17.226 -10.184  1.00 84.85           H  
ATOM     64  HD2 ARG A   4      52.935  15.275 -11.557  1.00 93.13           H  
ATOM     65  HD3 ARG A   4      51.949  14.638 -10.485  1.00 93.13           H  
ATOM     66  HE  ARG A   4      51.278  16.532 -12.282  1.00 89.67           H  
ATOM     67 HH11 ARG A   4      49.095  17.058 -12.543  1.00 76.15           H  
ATOM     68 HH12 ARG A   4      48.090  16.592 -11.547  1.00 76.15           H  
ATOM     69 HH21 ARG A   4      50.183  14.977  -9.572  1.00 78.09           H  
ATOM     70 HH22 ARG A   4      48.748  15.333  -9.750  1.00 78.09           H  
ATOM     71  N   VAL A   5      57.164  15.893  -8.117  1.00 39.14           N  
ATOM     72  CA  VAL A   5      58.332  15.133  -7.692  1.00 49.88           C  
ATOM     73  C   VAL A   5      58.857  15.640  -6.355  1.00 43.35           C  
ATOM     74  O   VAL A   5      59.199  14.849  -5.477  1.00 33.38           O  
ATOM     75  CB  VAL A   5      59.458  15.208  -8.741  1.00 54.46           C  
ATOM     76  CG1 VAL A   5      60.703  14.495  -8.239  1.00 56.36           C  
ATOM     77  CG2 VAL A   5      58.990  14.609 -10.058  1.00 57.48           C  
ATOM     78  H   VAL A   5      57.328  16.466  -8.738  1.00 46.84           H  
ATOM     79  HA  VAL A   5      58.079  14.192  -7.584  1.00 59.72           H  
ATOM     80  HB  VAL A   5      59.687  16.148  -8.899  1.00 65.22           H  
ATOM     81 HG11 VAL A   5      61.389  14.556  -8.909  1.00 67.50           H  
ATOM     82 HG12 VAL A   5      60.999  14.917  -7.429  1.00 67.50           H  
ATOM     83 HG13 VAL A   5      60.490  13.575  -8.071  1.00 67.50           H  
ATOM     84 HG21 VAL A   5      59.704  14.665 -10.697  1.00 68.85           H  
ATOM     85 HG22 VAL A   5      58.750  13.690  -9.915  1.00 68.85           H  
ATOM     86 HG23 VAL A   5      58.229  15.102 -10.372  1.00 68.85           H  
ATOM     87  N   VAL A   6      58.924  16.959  -6.206  1.00 45.04           N  
ATOM     88  CA  VAL A   6      59.364  17.567  -4.956  1.00 44.55           C  
ATOM     89  C   VAL A   6      58.410  17.197  -3.828  1.00 37.00           C  
ATOM     90  O   VAL A   6      58.828  16.974  -2.695  1.00 30.40           O  
ATOM     91  CB  VAL A   6      59.423  19.103  -5.065  1.00 43.87           C  
ATOM     92  CG1 VAL A   6      59.664  19.729  -3.699  1.00 38.87           C  
ATOM     93  CG2 VAL A   6      60.501  19.529  -6.045  1.00 47.13           C  
ATOM     94  H   VAL A   6      58.718  17.527  -6.817  1.00 53.92           H  
ATOM     95  HA  VAL A   6      60.258  17.236  -4.728  1.00 53.33           H  
ATOM     96  HB  VAL A   6      58.563  19.432  -5.400  1.00 52.51           H  
ATOM     97 HG11 VAL A   6      59.696  20.684  -3.794  1.00 46.52           H  
ATOM     98 HG12 VAL A   6      58.947  19.483  -3.111  1.00 46.52           H  
ATOM     99 HG13 VAL A   6      60.499  19.407  -3.351  1.00 46.52           H  
ATOM    100 HG21 VAL A   6      60.517  20.488  -6.094  1.00 56.43           H  
ATOM    101 HG22 VAL A   6      61.350  19.203  -5.736  1.00 56.43           H  
ATOM    102 HG23 VAL A   6      60.302  19.159  -6.908  1.00 56.43           H  
ATOM    103  N   ILE A   7      57.124  17.132  -4.151  1.00 44.61           N  
ATOM    104  CA  ILE A   7      56.093  16.859  -3.161  1.00 46.30           C  
ATOM    105  C   ILE A   7      56.158  15.409  -2.697  1.00 43.90           C  
ATOM    106  O   ILE A   7      56.026  15.124  -1.509  1.00 27.28           O  
ATOM    107  CB  ILE A   7      54.693  17.165  -3.724  1.00 42.71           C  
ATOM    108  CG1 ILE A   7      54.515  18.678  -3.879  1.00 40.40           C  
ATOM    109  CG2 ILE A   7      53.613  16.596  -2.816  1.00 26.25           C  
ATOM    110  CD1 ILE A   7      53.235  19.079  -4.574  1.00 43.93           C  
ATOM    111  H   ILE A   7      56.820  17.244  -4.948  1.00 53.40           H  
ATOM    112  HA  ILE A   7      56.239  17.433  -2.381  1.00 55.43           H  
ATOM    113  HB  ILE A   7      54.612  16.752  -4.598  1.00 51.12           H  
ATOM    114 HG12 ILE A   7      54.512  19.083  -2.997  1.00 48.35           H  
ATOM    115 HG13 ILE A   7      55.256  19.027  -4.398  1.00 48.35           H  
ATOM    116 HG21 ILE A   7      52.752  16.801  -3.188  1.00 31.37           H  
ATOM    117 HG22 ILE A   7      53.726  15.645  -2.754  1.00 31.37           H  
ATOM    118 HG23 ILE A   7      53.696  16.993  -1.946  1.00 31.37           H  
ATOM    119 HD11 ILE A   7      53.198  20.037  -4.632  1.00 52.58           H  
ATOM    120 HD12 ILE A   7      53.225  18.697  -5.455  1.00 52.58           H  
ATOM    121 HD13 ILE A   7      52.488  18.752  -4.067  1.00 52.58           H  
ATOM    122  N   ASN A   8      56.367  14.493  -3.636  1.00 36.47           N  
ATOM    123  CA  ASN A   8      56.461  13.078  -3.300  1.00 41.60           C  
ATOM    124  C   ASN A   8      57.695  12.794  -2.451  1.00 35.41           C  
ATOM    125  O   ASN A   8      57.647  11.987  -1.522  1.00 27.72           O  
ATOM    126  CB  ASN A   8      56.482  12.221  -4.568  1.00 49.25           C  
ATOM    127  CG  ASN A   8      55.141  12.199  -5.276  1.00 54.87           C  
ATOM    128  ND2 ASN A   8      55.165  11.958  -6.582  1.00 58.96           N  
ATOM    129  OD1 ASN A   8      54.095  12.392  -4.654  1.00 48.97           O  
ATOM    130  H   ASN A   8      56.459  14.664  -4.474  1.00 43.63           H  
ATOM    131  HA  ASN A   8      55.672  12.823  -2.777  1.00 49.79           H  
ATOM    132  HB2 ASN A   8      57.140  12.580  -5.182  1.00 58.97           H  
ATOM    133  HB3 ASN A   8      56.711  11.309  -4.330  1.00 58.97           H  
ATOM    134 HD21 ASN A   8      54.430  11.936  -7.028  1.00 70.62           H  
ATOM    135 HD22 ASN A   8      55.915  11.826  -6.981  1.00 70.62           H  
ATOM    136  N   ASP A   9      58.797  13.465  -2.775  1.00 36.89           N  
ATOM    137  CA  ASP A   9      60.037  13.319  -2.021  1.00 45.03           C  
ATOM    138  C   ASP A   9      59.864  13.855  -0.605  1.00 34.41           C  
ATOM    139  O   ASP A   9      60.290  13.226   0.363  1.00 27.04           O  
ATOM    140  CB  ASP A   9      61.179  14.058  -2.720  1.00 60.53           C  
ATOM    141  CG  ASP A   9      61.671  13.335  -3.957  1.00 72.66           C  
ATOM    142  OD1 ASP A   9      60.946  12.452  -4.462  1.00 65.87           O  
ATOM    143  OD2 ASP A   9      62.785  13.654  -4.426  1.00 80.00           O1-
ATOM    144  H   ASP A   9      58.852  14.016  -3.433  1.00 44.14           H  
ATOM    145  HA  ASP A   9      60.273  12.369  -1.965  1.00 53.90           H  
ATOM    146  HB2 ASP A   9      60.869  14.937  -2.989  1.00 72.50           H  
ATOM    147  HB3 ASP A   9      61.924  14.143  -2.105  1.00 72.50           H  
ATOM    148  N   LEU A  10      59.227  15.016  -0.492  1.00 29.42           N  
ATOM    149  CA  LEU A  10      58.986  15.637   0.808  1.00 39.38           C  
ATOM    150  C   LEU A  10      58.167  14.721   1.718  1.00 27.47           C  
ATOM    151  O   LEU A  10      58.511  14.525   2.881  1.00 27.56           O  
ATOM    152  CB  LEU A  10      58.279  16.985   0.629  1.00 36.33           C  
ATOM    153  CG  LEU A  10      57.850  17.729   1.896  1.00 37.21           C  
ATOM    154  CD1 LEU A  10      57.797  19.229   1.648  1.00 35.56           C  
ATOM    155  CD2 LEU A  10      56.503  17.222   2.401  1.00 36.56           C  
ATOM    156  H   LEU A  10      58.923  15.469  -1.157  1.00 35.17           H  
ATOM    157  HA  LEU A  10      59.847  15.803   1.245  1.00 47.13           H  
ATOM    158  HB2 LEU A  10      58.876  17.574   0.141  1.00 43.47           H  
ATOM    159  HB3 LEU A  10      57.479  16.836   0.102  1.00 43.47           H  
ATOM    160  HG  LEU A  10      58.507  17.567   2.591  1.00 44.52           H  
ATOM    161 HD11 LEU A  10      57.526  19.670   2.457  1.00 42.54           H  
ATOM    162 HD12 LEU A  10      58.668  19.533   1.385  1.00 42.54           H  
ATOM    163 HD13 LEU A  10      57.163  19.408   0.949  1.00 42.54           H  
ATOM    164 HD21 LEU A  10      56.264  17.708   3.194  1.00 43.74           H  
ATOM    165 HD22 LEU A  10      55.842  17.362   1.719  1.00 43.74           H  
ATOM    166 HD23 LEU A  10      56.576  16.286   2.600  1.00 43.74           H  
ATOM    167  N   LEU A  11      57.088  14.157   1.186  1.00 34.75           N  
ATOM    168  CA  LEU A  11      56.219  13.284   1.972  1.00 28.66           C  
ATOM    169  C   LEU A  11      56.961  12.046   2.467  1.00 35.47           C  
ATOM    170  O   LEU A  11      56.781  11.622   3.609  1.00 30.16           O  
ATOM    171  CB  LEU A  11      54.993  12.868   1.155  1.00 24.84           C  
ATOM    172  CG  LEU A  11      53.952  13.964   0.916  1.00 22.11           C  
ATOM    173  CD1 LEU A  11      52.846  13.464  -0.004  1.00 28.57           C  
ATOM    174  CD2 LEU A  11      53.367  14.452   2.235  1.00 34.15           C  
ATOM    175  H   LEU A  11      56.835  14.263   0.371  1.00 41.57           H  
ATOM    176  HA  LEU A  11      55.903  13.778   2.757  1.00 34.26           H  
ATOM    177  HB2 LEU A  11      55.295  12.559   0.286  1.00 29.67           H  
ATOM    178  HB3 LEU A  11      54.548  12.141   1.620  1.00 29.67           H  
ATOM    179  HG  LEU A  11      54.382  14.718   0.483  1.00 26.41           H  
ATOM    180 HD11 LEU A  11      52.208  14.169  -0.137  1.00 34.15           H  
ATOM    181 HD12 LEU A  11      53.232  13.208  -0.845  1.00 34.15           H  
ATOM    182 HD13 LEU A  11      52.419  12.708   0.405  1.00 34.15           H  
ATOM    183 HD21 LEU A  11      52.719  15.137   2.056  1.00 40.85           H  
ATOM    184 HD22 LEU A  11      52.948  13.713   2.683  1.00 40.85           H  
ATOM    185 HD23 LEU A  11      54.076  14.805   2.779  1.00 40.85           H  
ATOM    186  N   ALA A  12      57.792  11.468   1.606  1.00 38.63           N  
ATOM    187  CA  ALA A  12      58.552  10.275   1.962  1.00 34.54           C  
ATOM    188  C   ALA A  12      59.627  10.608   2.993  1.00 28.65           C  
ATOM    189  O   ALA A  12      60.003   9.765   3.804  1.00 33.93           O  
ATOM    190  CB  ALA A  12      59.178   9.658   0.719  1.00 40.47           C  
ATOM    191  H   ALA A  12      57.934  11.749   0.806  1.00 46.23           H  
ATOM    192  HA  ALA A  12      57.945   9.615   2.358  1.00 41.32           H  
ATOM    193  HB1 ALA A  12      59.673   8.876   0.974  1.00 48.43           H  
ATOM    194  HB2 ALA A  12      58.480   9.418   0.104  1.00 48.43           H  
ATOM    195  HB3 ALA A  12      59.765  10.300   0.313  1.00 48.43           H  
ATOM    196  N   GLU A  13      60.110  11.845   2.965  1.00 22.14           N  
ATOM    197  CA  GLU A  13      61.132  12.297   3.904  1.00 31.91           C  
ATOM    198  C   GLU A  13      60.612  12.349   5.337  1.00 34.66           C  
ATOM    199  O   GLU A  13      61.365  12.128   6.281  1.00 30.32           O  
ATOM    200  CB  GLU A  13      61.647  13.683   3.517  1.00 39.55           C  
ATOM    201  CG  GLU A  13      62.820  13.672   2.560  1.00 65.57           C  
ATOM    202  CD  GLU A  13      63.518  15.015   2.497  1.00 78.93           C  
ATOM    203  OE1 GLU A  13      64.153  15.402   3.501  1.00 75.55           O  
ATOM    204  OE2 GLU A  13      63.424  15.687   1.448  1.00 89.30           O1-
ATOM    205  H   GLU A  13      59.860  12.449   2.405  1.00 26.43           H  
ATOM    206  HA  GLU A  13      61.888  11.673   3.878  1.00 38.16           H  
ATOM    207  HB2 GLU A  13      60.926  14.174   3.092  1.00 47.33           H  
ATOM    208  HB3 GLU A  13      61.928  14.146   4.322  1.00 47.33           H  
ATOM    209  HG2 GLU A  13      63.465  13.010   2.856  1.00 78.56           H  
ATOM    210  HG3 GLU A  13      62.502  13.454   1.670  1.00 78.56           H  
ATOM    211  N   GLN A  14      59.332  12.659   5.502  1.00 32.07           N  
ATOM    212  CA  GLN A  14      58.758  12.763   6.838  1.00 22.78           C  
ATOM    213  C   GLN A  14      58.779  11.396   7.511  1.00 30.97           C  
ATOM    214  O   GLN A  14      59.120  11.279   8.687  1.00 23.56           O  
ATOM    215  CB  GLN A  14      57.330  13.307   6.780  1.00 21.52           C  
ATOM    216  CG  GLN A  14      57.187  14.609   5.999  1.00 22.25           C  
ATOM    217  CD  GLN A  14      58.194  15.669   6.413  1.00 35.62           C  
ATOM    218  NE2 GLN A  14      58.897  16.228   5.436  1.00 35.65           N  
ATOM    219  OE1 GLN A  14      58.338  15.981   7.595  1.00 36.98           O  
ATOM    220  H   GLN A  14      58.777  12.812   4.862  1.00 38.35           H  
ATOM    221  HA  GLN A  14      59.299  13.378   7.375  1.00 27.20           H  
ATOM    222  HB2 GLN A  14      56.761  12.645   6.356  1.00 25.69           H  
ATOM    223  HB3 GLN A  14      57.022  13.471   7.685  1.00 25.69           H  
ATOM    224  HG2 GLN A  14      57.317  14.426   5.055  1.00 26.57           H  
ATOM    225  HG3 GLN A  14      56.298  14.969   6.146  1.00 26.57           H  
ATOM    226 HE21 GLN A  14      59.481  16.833   5.618  1.00 42.65           H  
ATOM    227 HE22 GLN A  14      58.769  15.985   4.621  1.00 42.65           H  
ATOM    228  N   TYR A  15      58.427  10.359   6.756  1.00 24.26           N  
ATOM    229  CA  TYR A  15      58.439   9.000   7.285  1.00 22.70           C  
ATOM    230  C   TYR A  15      59.863   8.534   7.581  1.00 33.03           C  
ATOM    231  O   TYR A  15      60.113   7.897   8.603  1.00 27.30           O  
ATOM    232  CB  TYR A  15      57.760   8.035   6.311  1.00 25.87           C  
ATOM    233  CG  TYR A  15      56.253   8.166   6.274  1.00 27.09           C  
ATOM    234  CD1 TYR A  15      55.460   7.533   7.222  1.00 36.22           C  
ATOM    235  CD2 TYR A  15      55.625   8.918   5.292  1.00 30.25           C  
ATOM    236  CE1 TYR A  15      54.082   7.649   7.194  1.00 27.97           C  
ATOM    237  CE2 TYR A  15      54.244   9.039   5.256  1.00 31.61           C  
ATOM    238  CZ  TYR A  15      53.480   8.402   6.210  1.00 26.62           C  
ATOM    239  OH  TYR A  15      52.107   8.517   6.183  1.00 30.60           O  
ATOM    240  H   TYR A  15      58.177  10.416   5.935  1.00 28.98           H  
ATOM    241  HA  TYR A  15      57.936   8.982   8.126  1.00 27.11           H  
ATOM    242  HB2 TYR A  15      58.095   8.206   5.417  1.00 30.92           H  
ATOM    243  HB3 TYR A  15      57.972   7.125   6.573  1.00 30.92           H  
ATOM    244  HD1 TYR A  15      55.862   7.025   7.888  1.00 43.33           H  
ATOM    245  HD2 TYR A  15      56.138   9.349   4.647  1.00 36.17           H  
ATOM    246  HE1 TYR A  15      53.564   7.220   7.837  1.00 33.43           H  
ATOM    247  HE2 TYR A  15      53.836   9.547   4.593  1.00 37.80           H  
ATOM    248  HH  TYR A  15      51.814   8.225   5.476  1.00 36.59           H  
ATOM    249  N   ALA A  16      60.793   8.857   6.687  1.00 27.38           N  
ATOM    250  CA  ALA A  16      62.186   8.451   6.849  1.00 32.90           C  
ATOM    251  C   ALA A  16      62.802   9.093   8.088  1.00 30.83           C  
ATOM    252  O   ALA A  16      63.476   8.430   8.876  1.00 23.76           O  
ATOM    253  CB  ALA A  16      62.990   8.818   5.608  1.00 41.78           C  
ATOM    254  H   ALA A  16      60.642   9.314   5.974  1.00 32.73           H  
ATOM    255  HA  ALA A  16      62.224   7.478   6.960  1.00 39.35           H  
ATOM    256  HB1 ALA A  16      63.901   8.544   5.734  1.00 50.01           H  
ATOM    257  HB2 ALA A  16      62.613   8.368   4.848  1.00 50.01           H  
ATOM    258  HB3 ALA A  16      62.948   9.769   5.479  1.00 50.01           H  
ATOM    259  N   ASN A  17      62.568  10.388   8.258  1.00 30.66           N  
ATOM    260  CA  ASN A  17      63.103  11.112   9.404  1.00 33.91           C  
ATOM    261  C   ASN A  17      62.561  10.573  10.724  1.00 27.66           C  
ATOM    262  O   ASN A  17      63.284  10.516  11.715  1.00 22.74           O  
ATOM    263  CB  ASN A  17      62.806  12.609   9.282  1.00 38.38           C  
ATOM    264  CG  ASN A  17      63.509  13.248   8.100  1.00 51.82           C  
ATOM    265  ND2 ASN A  17      63.019  14.405   7.674  1.00 47.93           N  
ATOM    266  OD1 ASN A  17      64.486  12.709   7.579  1.00 54.80           O  
ATOM    267  H   ASN A  17      62.100  10.872   7.724  1.00 36.66           H  
ATOM    268  HA  ASN A  17      64.077  11.002   9.416  1.00 40.57           H  
ATOM    269  HB2 ASN A  17      61.851  12.734   9.167  1.00 45.92           H  
ATOM    270  HB3 ASN A  17      63.105  13.058  10.088  1.00 45.92           H  
ATOM    271 HD21 ASN A  17      63.383  14.807   7.007  1.00 57.39           H  
ATOM    272 HD22 ASN A  17      62.337  14.753   8.066  1.00 57.39           H  
ATOM    273  N   ALA A  18      61.291  10.174  10.737  1.00 24.20           N  
ATOM    274  CA  ALA A  18      60.683   9.634  11.948  1.00 26.94           C  
ATOM    275  C   ALA A  18      61.319   8.299  12.317  1.00 34.21           C  
ATOM    276  O   ALA A  18      61.559   8.026  13.489  1.00 24.03           O  
ATOM    277  CB  ALA A  18      59.177   9.482  11.778  1.00 23.84           C  
ATOM    278  H   ALA A  18      60.763  10.206  10.060  1.00 28.90           H  
ATOM    279  HA  ALA A  18      60.841  10.258  12.687  1.00 32.20           H  
ATOM    280  HB1 ALA A  18      58.806   9.126  12.588  1.00 28.47           H  
ATOM    281  HB2 ALA A  18      58.795  10.343  11.593  1.00 28.47           H  
ATOM    282  HB3 ALA A  18      59.004   8.883  11.047  1.00 28.47           H  
ATOM    283  N   PHE A  19      61.594   7.467  11.318  1.00 26.60           N  
ATOM    284  CA  PHE A  19      62.266   6.195  11.565  1.00 36.90           C  
ATOM    285  C   PHE A  19      63.675   6.414  12.107  1.00 30.59           C  
ATOM    286  O   PHE A  19      64.158   5.639  12.933  1.00 38.78           O  
ATOM    287  CB  PHE A  19      62.336   5.355  10.290  1.00 34.56           C  
ATOM    288  CG  PHE A  19      61.166   4.436  10.105  1.00 31.86           C  
ATOM    289  CD1 PHE A  19      60.882   3.461  11.049  1.00 27.71           C  
ATOM    290  CD2 PHE A  19      60.360   4.532   8.983  1.00 30.11           C  
ATOM    291  CE1 PHE A  19      59.808   2.607  10.882  1.00 30.22           C  
ATOM    292  CE2 PHE A  19      59.285   3.680   8.811  1.00 27.56           C  
ATOM    293  CZ  PHE A  19      59.011   2.715   9.760  1.00 24.30           C  
ATOM    294  H   PHE A  19      61.404   7.614  10.492  1.00 31.79           H  
ATOM    295  HA  PHE A  19      61.758   5.689  12.234  1.00 44.15           H  
ATOM    296  HB2 PHE A  19      62.368   5.951   9.525  1.00 41.35           H  
ATOM    297  HB3 PHE A  19      63.139   4.812  10.317  1.00 41.35           H  
ATOM    298  HD1 PHE A  19      61.417   3.384  11.806  1.00 33.13           H  
ATOM    299  HD2 PHE A  19      60.541   5.180   8.341  1.00 36.00           H  
ATOM    300  HE1 PHE A  19      59.625   1.958  11.522  1.00 36.13           H  
ATOM    301  HE2 PHE A  19      58.748   3.755   8.055  1.00 32.94           H  
ATOM    302  HZ  PHE A  19      58.287   2.142   9.646  1.00 29.03           H  
ATOM    303  N   LYS A  20      64.332   7.472  11.643  1.00 27.10           N  
ATOM    304  CA  LYS A  20      65.700   7.754  12.064  1.00 45.53           C  
ATOM    305  C   LYS A  20      65.709   8.231  13.511  1.00 44.57           C  
ATOM    306  O   LYS A  20      66.598   7.880  14.287  1.00 35.05           O  
ATOM    307  CB  LYS A  20      66.345   8.802  11.155  1.00 48.69           C  
ATOM    308  CG  LYS A  20      67.861   8.883  11.293  1.00 64.58           C  
ATOM    309  CD  LYS A  20      68.466   9.860  10.296  1.00 76.97           C  
ATOM    310  CE  LYS A  20      68.384  11.296  10.790  1.00 84.72           C  
ATOM    311  NZ  LYS A  20      69.309  11.547  11.932  1.00 88.29           N1+
ATOM    312  H   LYS A  20      64.009   8.041  11.085  1.00 32.39           H  
ATOM    313  HA  LYS A  20      66.231   6.931  12.009  1.00 54.51           H  
ATOM    314  HB2 LYS A  20      66.143   8.583  10.232  1.00 58.30           H  
ATOM    315  HB3 LYS A  20      65.981   9.673  11.375  1.00 58.30           H  
ATOM    316  HG2 LYS A  20      68.084   9.184  12.187  1.00 77.36           H  
ATOM    317  HG3 LYS A  20      68.243   8.006  11.129  1.00 77.36           H  
ATOM    318  HD2 LYS A  20      69.401   9.639  10.161  1.00 92.24           H  
ATOM    319  HD3 LYS A  20      67.984   9.800   9.457  1.00 92.24           H  
ATOM    320  HE2 LYS A  20      68.627  11.896  10.067  1.00101.54           H  
ATOM    321  HE3 LYS A  20      67.479  11.479  11.087  1.00101.54           H  
ATOM    322  HZ1 LYS A  20      70.149  11.390  11.683  1.00105.82           H  
ATOM    323  HZ2 LYS A  20      69.240  12.393  12.199  1.00105.82           H  
ATOM    324  HZ3 LYS A  20      69.104  11.011  12.613  1.00105.82           H  
ATOM    325  N   ALA A  21      64.707   9.028  13.869  1.00 39.57           N  
ATOM    326  CA  ALA A  21      64.566   9.513  15.235  1.00 41.10           C  
ATOM    327  C   ALA A  21      64.345   8.334  16.173  1.00 35.99           C  
ATOM    328  O   ALA A  21      64.917   8.275  17.258  1.00 26.96           O  
ATOM    329  CB  ALA A  21      63.410  10.495  15.331  1.00 33.77           C  
ATOM    330  H   ALA A  21      64.091   9.303  13.335  1.00 47.35           H  
ATOM    331  HA  ALA A  21      65.388   9.974  15.504  1.00 49.19           H  
ATOM    332  HB1 ALA A  21      63.336  10.802  16.238  1.00 40.39           H  
ATOM    333  HB2 ALA A  21      63.581  11.238  14.747  1.00 40.39           H  
ATOM    334  HB3 ALA A  21      62.601  10.051  15.068  1.00 40.39           H  
ATOM    335  N   LYS A  22      63.517   7.391  15.738  1.00 34.08           N  
ATOM    336  CA  LYS A  22      63.207   6.209  16.530  1.00 35.20           C  
ATOM    337  C   LYS A  22      64.484   5.440  16.859  1.00 34.25           C  
ATOM    338  O   LYS A  22      64.730   5.077  18.007  1.00 30.87           O  
ATOM    339  CB  LYS A  22      62.241   5.308  15.761  1.00 37.55           C  
ATOM    340  CG  LYS A  22      61.478   4.329  16.630  1.00 44.16           C  
ATOM    341  CD  LYS A  22      60.484   5.052  17.522  1.00 37.72           C  
ATOM    342  CE  LYS A  22      59.673   4.078  18.350  1.00 32.73           C  
ATOM    343  NZ  LYS A  22      58.765   4.792  19.284  1.00 28.50           N1+
ATOM    344  H   LYS A  22      63.118   7.413  14.976  1.00 40.76           H  
ATOM    345  HA  LYS A  22      62.781   6.480  17.370  1.00 42.11           H  
ATOM    346  HB2 LYS A  22      61.592   5.866  15.305  1.00 44.93           H  
ATOM    347  HB3 LYS A  22      62.745   4.795  15.111  1.00 44.93           H  
ATOM    348  HG2 LYS A  22      60.988   3.712  16.065  1.00 52.85           H  
ATOM    349  HG3 LYS A  22      62.102   3.847  17.195  1.00 52.85           H  
ATOM    350  HD2 LYS A  22      60.965   5.639  18.127  1.00 45.13           H  
ATOM    351  HD3 LYS A  22      59.873   5.565  16.971  1.00 45.13           H  
ATOM    352  HE2 LYS A  22      59.134   3.528  17.761  1.00 39.15           H  
ATOM    353  HE3 LYS A  22      60.273   3.524  18.872  1.00 39.15           H  
ATOM    354  HZ1 LYS A  22      58.298   4.204  19.761  1.00 34.06           H  
ATOM    355  HZ2 LYS A  22      59.239   5.302  19.838  1.00 34.06           H  
ATOM    356  HZ3 LYS A  22      58.202   5.307  18.826  1.00 34.06           H  
ATOM    357  N   GLU A  23      65.294   5.192  15.837  1.00 27.37           N  
ATOM    358  CA  GLU A  23      66.548   4.473  16.011  1.00 37.29           C  
ATOM    359  C   GLU A  23      67.456   5.169  17.024  1.00 36.80           C  
ATOM    360  O   GLU A  23      68.132   4.513  17.815  1.00 41.20           O  
ATOM    361  CB  GLU A  23      67.267   4.354  14.667  1.00 36.53           C  
ATOM    362  CG  GLU A  23      68.686   3.826  14.760  1.00 48.83           C  
ATOM    363  CD  GLU A  23      69.414   3.900  13.433  1.00 59.85           C  
ATOM    364  OE1 GLU A  23      68.737   4.050  12.393  1.00 52.35           O  
ATOM    365  OE2 GLU A  23      70.661   3.816  13.431  1.00 67.58           O1-
ATOM    366  H   GLU A  23      65.138   5.433  15.026  1.00 32.72           H  
ATOM    367  HA  GLU A  23      66.359   3.569  16.339  1.00 44.61           H  
ATOM    368  HB2 GLU A  23      66.764   3.750  14.099  1.00 43.70           H  
ATOM    369  HB3 GLU A  23      67.305   5.232  14.257  1.00 43.70           H  
ATOM    370  HG2 GLU A  23      69.180   4.356  15.405  1.00 58.46           H  
ATOM    371  HG3 GLU A  23      68.662   2.898  15.039  1.00 58.46           H  
ATOM    372  N   GLU A  24      67.462   6.499  17.000  1.00 40.30           N  
ATOM    373  CA  GLU A  24      68.394   7.280  17.810  1.00 37.49           C  
ATOM    374  C   GLU A  24      67.851   7.620  19.200  1.00 35.10           C  
ATOM    375  O   GLU A  24      68.527   8.276  19.992  1.00 33.42           O  
ATOM    376  CB  GLU A  24      68.777   8.564  17.070  1.00 38.99           C  
ATOM    377  CG  GLU A  24      69.531   8.315  15.772  1.00 51.24           C  
ATOM    378  CD  GLU A  24      69.751   9.581  14.967  1.00 56.41           C  
ATOM    379  OE1 GLU A  24      70.572   9.552  14.027  1.00 60.52           O  
ATOM    380  OE2 GLU A  24      69.099  10.602  15.268  1.00 55.45           O1-
ATOM    381  H   GLU A  24      66.933   6.976  16.519  1.00 48.22           H  
ATOM    382  HA  GLU A  24      69.213   6.756  17.934  1.00 44.85           H  
ATOM    383  HB2 GLU A  24      67.969   9.054  16.854  1.00 46.65           H  
ATOM    384  HB3 GLU A  24      69.345   9.100  17.645  1.00 46.65           H  
ATOM    385  HG2 GLU A  24      70.400   7.937  15.979  1.00 61.35           H  
ATOM    386  HG3 GLU A  24      69.022   7.696  15.225  1.00 61.35           H  
ATOM    387  N   GLY A  25      66.635   7.175  19.494  1.00 36.19           N  
ATOM    388  CA  GLY A  25      66.073   7.330  20.823  1.00 36.97           C  
ATOM    389  C   GLY A  25      65.277   8.606  21.032  1.00 36.88           C  
ATOM    390  O   GLY A  25      64.856   8.897  22.152  1.00 34.23           O  
ATOM    391  H   GLY A  25      66.114   6.779  18.936  1.00 43.30           H  
ATOM    392  HA2 GLY A  25      65.488   6.578  21.008  1.00 44.24           H  
ATOM    393  HA3 GLY A  25      66.793   7.316  21.473  1.00 44.24           H  
ATOM    394  N   ARG A  26      65.071   9.373  19.965  1.00 28.36           N  
ATOM    395  CA  ARG A  26      64.249  10.579  20.044  1.00 27.56           C  
ATOM    396  C   ARG A  26      62.771  10.230  19.845  1.00 28.20           C  
ATOM    397  O   ARG A  26      62.442   9.357  19.046  1.00 28.39           O  
ATOM    398  CB  ARG A  26      64.711  11.609  19.013  1.00 27.64           C  
ATOM    399  CG  ARG A  26      66.121  12.121  19.266  1.00 37.97           C  
ATOM    400  CD  ARG A  26      66.519  13.218  18.293  1.00 49.71           C  
ATOM    401  NE  ARG A  26      66.865  12.700  16.970  1.00 52.20           N  
ATOM    402  CZ  ARG A  26      66.169  12.928  15.858  1.00 61.13           C  
ATOM    403  NH1 ARG A  26      65.072  13.675  15.883  1.00 56.62           N1+
ATOM    404  NH2 ARG A  26      66.578  12.407  14.709  1.00 53.24           N  
ATOM    405  H   ARG A  26      65.395   9.217  19.184  1.00 33.90           H  
ATOM    406  HA  ARG A  26      64.349  10.976  20.934  1.00 32.94           H  
ATOM    407  HB2 ARG A  26      64.695  11.202  18.133  1.00 33.03           H  
ATOM    408  HB3 ARG A  26      64.109  12.369  19.036  1.00 33.03           H  
ATOM    409  HG2 ARG A  26      66.171  12.482  20.165  1.00 45.44           H  
ATOM    410  HG3 ARG A  26      66.748  11.388  19.166  1.00 45.44           H  
ATOM    411  HD2 ARG A  26      65.776  13.834  18.190  1.00 59.52           H  
ATOM    412  HD3 ARG A  26      67.292  13.687  18.644  1.00 59.52           H  
ATOM    413  HE  ARG A  26      67.570  12.211  16.906  1.00 62.51           H  
ATOM    414 HH11 ARG A  26      64.801  14.017  16.625  1.00 67.81           H  
ATOM    415 HH12 ARG A  26      64.631  13.816  15.158  1.00 67.81           H  
ATOM    416 HH21 ARG A  26      67.288  11.922  14.686  1.00 63.76           H  
ATOM    417 HH22 ARG A  26      66.132  12.552  13.989  1.00 63.76           H  
ATOM    418  N   PRO A  27      61.878  10.911  20.581  1.00 27.95           N  
ATOM    419  CA  PRO A  27      60.448  10.567  20.604  1.00 29.37           C  
ATOM    420  C   PRO A  27      59.674  10.936  19.334  1.00 25.08           C  
ATOM    421  O   PRO A  27      59.870  12.009  18.768  1.00 25.07           O  
ATOM    422  CB  PRO A  27      59.916  11.361  21.802  1.00 26.20           C  
ATOM    423  CG  PRO A  27      60.846  12.511  21.945  1.00 27.17           C  
ATOM    424  CD  PRO A  27      62.196  12.025  21.491  1.00 36.14           C  
ATOM    425  HA  PRO A  27      60.336   9.609  20.780  1.00 35.11           H  
ATOM    426  HB2 PRO A  27      59.015  11.669  21.617  1.00 31.31           H  
ATOM    427  HB3 PRO A  27      59.933  10.805  22.597  1.00 31.31           H  
ATOM    428  HG2 PRO A  27      60.543  13.243  21.385  1.00 32.48           H  
ATOM    429  HG3 PRO A  27      60.880  12.786  22.875  1.00 32.48           H  
ATOM    430  HD2 PRO A  27      62.664  12.728  21.013  1.00 43.24           H  
ATOM    431  HD3 PRO A  27      62.712  11.706  22.248  1.00 43.24           H  
ATOM    432  N   VAL A  28      58.785  10.039  18.915  1.00 21.43           N  
ATOM    433  CA  VAL A  28      57.948  10.242  17.737  1.00 20.77           C  
ATOM    434  C   VAL A  28      56.481  10.323  18.160  1.00 17.35           C  
ATOM    435  O   VAL A  28      56.029   9.537  18.984  1.00 19.84           O  
ATOM    436  CB  VAL A  28      58.107   9.073  16.740  1.00 26.13           C  
ATOM    437  CG1 VAL A  28      57.125   9.211  15.582  1.00 26.70           C  
ATOM    438  CG2 VAL A  28      59.541   8.998  16.228  1.00 34.20           C  
ATOM    439  H   VAL A  28      58.646   9.286  19.307  1.00 25.59           H  
ATOM    440  HA  VAL A  28      58.197  11.078  17.290  1.00 24.79           H  
ATOM    441  HB  VAL A  28      57.909   8.232  17.203  1.00 31.22           H  
ATOM    442 HG11 VAL A  28      57.247   8.473  14.980  1.00 31.91           H  
ATOM    443 HG12 VAL A  28      56.230   9.207  15.929  1.00 31.91           H  
ATOM    444 HG13 VAL A  28      57.296  10.038  15.125  1.00 31.91           H  
ATOM    445 HG21 VAL A  28      59.614   8.266  15.612  1.00 40.91           H  
ATOM    446 HG22 VAL A  28      59.758   9.822  15.786  1.00 40.91           H  
ATOM    447 HG23 VAL A  28      60.131   8.861  16.973  1.00 40.91           H  
ATOM    448  N   GLY A  29      55.735  11.265  17.599  1.00 19.92           N  
ATOM    449  CA  GLY A  29      54.325  11.393  17.927  1.00 15.18           C  
ATOM    450  C   GLY A  29      53.406  10.991  16.788  1.00 21.23           C  
ATOM    451  O   GLY A  29      53.810  10.987  15.630  1.00 18.71           O  
ATOM    452  H   GLY A  29      56.021  11.841  17.027  1.00 23.78           H  
ATOM    453  HA2 GLY A  29      54.123  10.835  18.694  1.00 18.08           H  
ATOM    454  HA3 GLY A  29      54.134  12.315  18.161  1.00 18.08           H  
ATOM    455  N   TRP A  30      52.171  10.631  17.131  1.00 19.22           N  
ATOM    456  CA  TRP A  30      51.102  10.446  16.151  1.00 17.78           C  
ATOM    457  C   TRP A  30      50.037  11.497  16.442  1.00 20.21           C  
ATOM    458  O   TRP A  30      49.696  11.720  17.605  1.00 16.22           O  
ATOM    459  CB  TRP A  30      50.483   9.050  16.266  1.00 14.59           C  
ATOM    460  CG  TRP A  30      51.296   7.933  15.659  1.00 19.22           C  
ATOM    461  CD1 TRP A  30      52.546   8.016  15.117  1.00 18.82           C  
ATOM    462  CD2 TRP A  30      50.900   6.560  15.539  1.00 19.70           C  
ATOM    463  CE2 TRP A  30      51.956   5.870  14.913  1.00 15.45           C  
ATOM    464  CE3 TRP A  30      49.751   5.850  15.898  1.00 13.59           C  
ATOM    465  NE1 TRP A  30      52.952   6.779  14.667  1.00 15.34           N  
ATOM    466  CZ2 TRP A  30      51.899   4.501  14.639  1.00 19.00           C  
ATOM    467  CZ3 TRP A  30      49.695   4.491  15.625  1.00 21.62           C  
ATOM    468  CH2 TRP A  30      50.763   3.832  15.002  1.00 20.93           C  
ATOM    469  H   TRP A  30      51.923  10.485  17.941  1.00 22.94           H  
ATOM    470  HA  TRP A  30      51.445  10.576  15.243  1.00 21.21           H  
ATOM    471  HB2 TRP A  30      50.360   8.844  17.206  1.00 17.38           H  
ATOM    472  HB3 TRP A  30      49.621   9.058  15.821  1.00 17.38           H  
ATOM    473  HD1 TRP A  30      53.052   8.795  15.061  1.00 22.45           H  
ATOM    474  HE1 TRP A  30      53.705   6.606  14.291  1.00 18.28           H  
ATOM    475  HE3 TRP A  30      49.037   6.281  16.310  1.00 16.18           H  
ATOM    476  HZ2 TRP A  30      52.607   4.062  14.227  1.00 22.67           H  
ATOM    477  HZ3 TRP A  30      48.935   4.008  15.860  1.00 25.81           H  
ATOM    478  HH2 TRP A  30      50.699   2.920  14.832  1.00 24.99           H  
ATOM    479  N   SER A  31      49.496  12.122  15.397  1.00 20.33           N  
ATOM    480  CA  SER A  31      48.623  13.288  15.558  1.00 21.13           C  
ATOM    481  C   SER A  31      47.381  13.250  14.669  1.00 17.42           C  
ATOM    482  O   SER A  31      47.421  12.732  13.555  1.00 13.24           O  
ATOM    483  CB  SER A  31      49.401  14.565  15.237  1.00 17.50           C  
ATOM    484  OG  SER A  31      48.540  15.691  15.224  1.00 13.47           O  
ATOM    485  H   SER A  31      49.620  11.889  14.579  1.00 24.26           H  
ATOM    486  HA  SER A  31      48.327  13.339  16.491  1.00 25.22           H  
ATOM    487  HB2 SER A  31      50.084  14.697  15.914  1.00 20.87           H  
ATOM    488  HB3 SER A  31      49.814  14.472  14.364  1.00 20.87           H  
ATOM    489  HG  SER A  31      48.968  16.369  15.051  1.00 16.03           H  
ATOM    490  N   THR A  32      46.286  13.825  15.163  1.00 21.16           N  
ATOM    491  CA  THR A  32      45.084  14.011  14.355  1.00 19.86           C  
ATOM    492  C   THR A  32      45.356  15.073  13.295  1.00 21.71           C  
ATOM    493  O   THR A  32      46.299  15.852  13.427  1.00 16.53           O  
ATOM    494  CB  THR A  32      43.883  14.437  15.211  1.00 17.17           C  
ATOM    495  CG2 THR A  32      43.504  13.332  16.187  1.00 14.85           C  
ATOM    496  OG1 THR A  32      44.202  15.632  15.936  1.00 14.86           O  
ATOM    497  H   THR A  32      46.214  14.118  15.968  1.00 25.26           H  
ATOM    498  HA  THR A  32      44.861  13.171  13.903  1.00 23.71           H  
ATOM    499  HB  THR A  32      43.122  14.606  14.634  1.00 20.47           H  
ATOM    500  HG1 THR A  32      44.385  16.237  15.413  1.00 17.70           H  
ATOM    501 HG21 THR A  32      42.753  13.606  16.718  1.00 17.69           H  
ATOM    502 HG22 THR A  32      43.272  12.534  15.706  1.00 17.69           H  
ATOM    503 HG23 THR A  32      44.244  13.141  16.769  1.00 17.69           H  
ATOM    504  N   SER A  33      44.519  15.111  12.261  1.00 16.26           N  
ATOM    505  CA  SER A  33      44.846  15.837  11.030  1.00 12.90           C  
ATOM    506  C   SER A  33      44.694  17.361  11.099  1.00 19.70           C  
ATOM    507  O   SER A  33      45.238  18.071  10.256  1.00 18.06           O  
ATOM    508  CB  SER A  33      44.023  15.278   9.859  1.00 15.56           C  
ATOM    509  OG  SER A  33      42.632  15.396  10.105  1.00 19.57           O  
ATOM    510  H   SER A  33      43.751  14.725  12.245  1.00 19.39           H  
ATOM    511  HA  SER A  33      45.787  15.659  10.823  1.00 15.35           H  
ATOM    512  HB2 SER A  33      44.243  15.775   9.056  1.00 18.54           H  
ATOM    513  HB3 SER A  33      44.243  14.341   9.739  1.00 18.54           H  
ATOM    514  HG  SER A  33      42.208  15.094   9.471  1.00 23.35           H  
ATOM    515  N   VAL A  34      43.967  17.880  12.084  1.00 15.63           N  
ATOM    516  CA  VAL A  34      43.904  19.332  12.255  1.00 16.13           C  
ATOM    517  C   VAL A  34      44.293  19.728  13.681  1.00 21.20           C  
ATOM    518  O   VAL A  34      43.648  20.571  14.306  1.00 16.53           O  
ATOM    519  CB  VAL A  34      42.515  19.909  11.909  1.00 17.26           C  
ATOM    520  CG1 VAL A  34      42.610  21.416  11.710  1.00 16.12           C  
ATOM    521  CG2 VAL A  34      41.959  19.253  10.653  1.00 18.01           C  
ATOM    522  H   VAL A  34      43.511  17.427  12.655  1.00 18.62           H  
ATOM    523  HA  VAL A  34      44.553  19.744  11.648  1.00 19.22           H  
ATOM    524  HB  VAL A  34      41.897  19.733  12.648  1.00 20.58           H  
ATOM    525 HG11 VAL A  34      41.738  21.757  11.495  1.00 19.21           H  
ATOM    526 HG12 VAL A  34      42.929  21.818  12.521  1.00 19.21           H  
ATOM    527 HG13 VAL A  34      43.219  21.598  10.991  1.00 19.21           H  
ATOM    528 HG21 VAL A  34      41.097  19.629  10.460  1.00 21.49           H  
ATOM    529 HG22 VAL A  34      42.560  19.418   9.922  1.00 21.49           H  
ATOM    530 HG23 VAL A  34      41.879  18.308  10.804  1.00 21.49           H  
ATOM    531  N   PHE A  35      45.358  19.112  14.183  1.00 16.02           N  
ATOM    532  CA  PHE A  35      45.901  19.447  15.498  1.00 15.97           C  
ATOM    533  C   PHE A  35      46.777  20.693  15.391  1.00 16.88           C  
ATOM    534  O   PHE A  35      47.329  20.972  14.332  1.00 17.64           O  
ATOM    535  CB  PHE A  35      46.726  18.275  16.033  1.00 13.41           C  
ATOM    536  CG  PHE A  35      47.219  18.477  17.435  1.00 16.66           C  
ATOM    537  CD1 PHE A  35      46.454  18.069  18.514  1.00 17.59           C  
ATOM    538  CD2 PHE A  35      48.442  19.082  17.674  1.00 16.32           C  
ATOM    539  CE1 PHE A  35      46.900  18.262  19.807  1.00 16.26           C  
ATOM    540  CE2 PHE A  35      48.895  19.275  18.969  1.00 19.28           C  
ATOM    541  CZ  PHE A  35      48.124  18.866  20.032  1.00 12.89           C  
ATOM    542  H   PHE A  35      45.791  18.489  13.777  1.00 19.09           H  
ATOM    543  HA  PHE A  35      45.168  19.628  16.122  1.00 19.03           H  
ATOM    544  HB2 PHE A  35      46.178  17.475  16.024  1.00 15.96           H  
ATOM    545  HB3 PHE A  35      47.500  18.150  15.462  1.00 15.96           H  
ATOM    546  HD1 PHE A  35      45.630  17.664  18.368  1.00 20.98           H  
ATOM    547  HD2 PHE A  35      48.964  19.361  16.957  1.00 19.46           H  
ATOM    548  HE1 PHE A  35      46.380  17.983  20.526  1.00 19.38           H  
ATOM    549  HE2 PHE A  35      49.718  19.681  19.120  1.00 23.00           H  
ATOM    550  HZ  PHE A  35      48.427  18.993  20.903  1.00 15.33           H  
ATOM    551  N   PRO A  36      46.895  21.465  16.483  1.00 20.61           N  
ATOM    552  CA  PRO A  36      47.801  22.622  16.445  1.00 17.97           C  
ATOM    553  C   PRO A  36      49.276  22.205  16.368  1.00 20.07           C  
ATOM    554  O   PRO A  36      49.981  22.179  17.380  1.00 17.23           O  
ATOM    555  CB  PRO A  36      47.497  23.350  17.760  1.00 20.91           C  
ATOM    556  CG  PRO A  36      46.115  22.909  18.127  1.00 21.19           C  
ATOM    557  CD  PRO A  36      46.037  21.478  17.680  1.00 13.44           C  
ATOM    558  HA  PRO A  36      47.584  23.206  15.689  1.00 21.43           H  
ATOM    559  HB2 PRO A  36      48.136  23.083  18.439  1.00 24.97           H  
ATOM    560  HB3 PRO A  36      47.525  24.309  17.618  1.00 24.97           H  
ATOM    561  HG2 PRO A  36      45.994  22.976  19.087  1.00 25.30           H  
ATOM    562  HG3 PRO A  36      45.462  23.452  17.659  1.00 25.30           H  
ATOM    563  HD2 PRO A  36      46.395  20.889  18.362  1.00 15.99           H  
ATOM    564  HD3 PRO A  36      45.125  21.244  17.447  1.00 15.99           H  
ATOM    565  N   GLN A  37      49.723  21.892  15.154  1.00 16.89           N  
ATOM    566  CA  GLN A  37      51.066  21.370  14.900  1.00 20.76           C  
ATOM    567  C   GLN A  37      52.191  22.308  15.342  1.00 23.25           C  
ATOM    568  O   GLN A  37      53.317  21.870  15.574  1.00 22.36           O  
ATOM    569  CB  GLN A  37      51.215  21.055  13.403  1.00 21.31           C  
ATOM    570  CG  GLN A  37      50.884  22.228  12.475  1.00 17.86           C  
ATOM    571  CD  GLN A  37      52.031  23.213  12.341  1.00 21.91           C  
ATOM    572  NE2 GLN A  37      51.710  24.456  11.993  1.00 18.78           N  
ATOM    573  OE1 GLN A  37      53.193  22.860  12.547  1.00 24.32           O  
ATOM    574  H   GLN A  37      49.252  21.976  14.440  1.00 20.14           H  
ATOM    575  HA  GLN A  37      51.172  20.529  15.392  1.00 24.78           H  
ATOM    576  HB2 GLN A  37      52.132  20.792  13.231  1.00 25.44           H  
ATOM    577  HB3 GLN A  37      50.617  20.324  13.179  1.00 25.44           H  
ATOM    578  HG2 GLN A  37      50.680  21.884  11.591  1.00 21.30           H  
ATOM    579  HG3 GLN A  37      50.119  22.706  12.830  1.00 21.30           H  
ATOM    580 HE21 GLN A  37      52.326  25.051  11.905  1.00 22.40           H  
ATOM    581 HE22 GLN A  37      50.887  24.666  11.857  1.00 22.40           H  
ATOM    582  N   GLU A  38      51.883  23.594  15.463  1.00 19.80           N  
ATOM    583  CA  GLU A  38      52.879  24.595  15.834  1.00 21.17           C  
ATOM    584  C   GLU A  38      53.604  24.212  17.117  1.00 23.03           C  
ATOM    585  O   GLU A  38      54.815  24.391  17.235  1.00 21.84           O  
ATOM    586  CB  GLU A  38      52.222  25.968  16.020  1.00 22.88           C  
ATOM    587  CG  GLU A  38      51.759  26.636  14.727  1.00 26.62           C  
ATOM    588  CD  GLU A  38      50.305  26.342  14.391  1.00 20.02           C  
ATOM    589  OE1 GLU A  38      49.801  25.272  14.779  1.00 19.98           O  
ATOM    590  OE2 GLU A  38      49.659  27.188  13.741  1.00 23.14           O1-
ATOM    591  H   GLU A  38      51.097  23.917  15.333  1.00 23.63           H  
ATOM    592  HA  GLU A  38      53.543  24.668  15.118  1.00 25.27           H  
ATOM    593  HB2 GLU A  38      51.444  25.864  16.591  1.00 27.32           H  
ATOM    594  HB3 GLU A  38      52.861  26.562  16.444  1.00 27.32           H  
ATOM    595  HG2 GLU A  38      51.856  27.597  14.817  1.00 31.81           H  
ATOM    596  HG3 GLU A  38      52.306  26.314  13.994  1.00 31.81           H  
ATOM    597  N   LEU A  39      52.851  23.674  18.071  1.00 17.01           N  
ATOM    598  CA  LEU A  39      53.360  23.418  19.416  1.00 25.97           C  
ATOM    599  C   LEU A  39      54.514  22.413  19.448  1.00 27.63           C  
ATOM    600  O   LEU A  39      55.514  22.635  20.130  1.00 41.82           O  
ATOM    601  CB  LEU A  39      52.215  22.947  20.318  1.00 22.84           C  
ATOM    602  CG  LEU A  39      51.069  23.955  20.454  1.00 28.89           C  
ATOM    603  CD1 LEU A  39      49.927  23.387  21.283  1.00 28.73           C  
ATOM    604  CD2 LEU A  39      51.573  25.258  21.057  1.00 28.82           C  
ATOM    605  H   LEU A  39      52.029  23.445  17.962  1.00 20.29           H  
ATOM    606  HA  LEU A  39      53.696  24.262  19.784  1.00 31.03           H  
ATOM    607  HB2 LEU A  39      51.847  22.128  19.951  1.00 27.28           H  
ATOM    608  HB3 LEU A  39      52.568  22.779  21.206  1.00 27.28           H  
ATOM    609  HG  LEU A  39      50.722  24.153  19.570  1.00 34.54           H  
ATOM    610 HD11 LEU A  39      49.230  24.044  21.345  1.00 34.34           H  
ATOM    611 HD12 LEU A  39      49.593  22.596  20.853  1.00 34.34           H  
ATOM    612 HD13 LEU A  39      50.254  23.171  22.159  1.00 34.34           H  
ATOM    613 HD21 LEU A  39      50.838  25.871  21.132  1.00 34.46           H  
ATOM    614 HD22 LEU A  39      51.940  25.078  21.926  1.00 34.46           H  
ATOM    615 HD23 LEU A  39      52.250  25.625  20.485  1.00 34.46           H  
ATOM    616  N   ALA A  40      54.385  21.316  18.709  1.00 21.20           N  
ATOM    617  CA  ALA A  40      55.423  20.290  18.691  1.00 22.35           C  
ATOM    618  C   ALA A  40      56.573  20.686  17.765  1.00 30.33           C  
ATOM    619  O   ALA A  40      57.713  20.273  17.970  1.00 23.36           O  
ATOM    620  CB  ALA A  40      54.840  18.946  18.270  1.00 23.43           C  
ATOM    621  H   ALA A  40      53.707  21.141  18.209  1.00 25.31           H  
ATOM    622  HA  ALA A  40      55.786  20.191  19.596  1.00 26.69           H  
ATOM    623  HB1 ALA A  40      55.540  18.289  18.266  1.00 27.98           H  
ATOM    624  HB2 ALA A  40      54.157  18.692  18.895  1.00 27.98           H  
ATOM    625  HB3 ALA A  40      54.465  19.030  17.391  1.00 27.98           H  
ATOM    626  N   GLU A  41      56.272  21.489  16.748  1.00 22.07           N  
ATOM    627  CA  GLU A  41      57.296  21.941  15.808  1.00 20.79           C  
ATOM    628  C   GLU A  41      58.287  22.880  16.497  1.00 31.62           C  
ATOM    629  O   GLU A  41      59.426  23.025  16.054  1.00 24.83           O  
ATOM    630  CB  GLU A  41      56.650  22.635  14.604  1.00 28.58           C  
ATOM    631  CG  GLU A  41      57.640  23.216  13.596  1.00 25.62           C  
ATOM    632  CD  GLU A  41      58.393  22.153  12.817  1.00 38.23           C  
ATOM    633  OE1 GLU A  41      57.906  21.005  12.739  1.00 37.40           O  
ATOM    634  OE2 GLU A  41      59.474  22.468  12.278  1.00 32.72           O1-
ATOM    635  H   GLU A  41      55.483  21.787  16.580  1.00 26.35           H  
ATOM    636  HA  GLU A  41      57.794  21.163  15.479  1.00 24.82           H  
ATOM    637  HB2 GLU A  41      56.098  21.990  14.135  1.00 34.17           H  
ATOM    638  HB3 GLU A  41      56.098  23.364  14.927  1.00 34.17           H  
ATOM    639  HG2 GLU A  41      57.155  23.765  12.960  1.00 30.61           H  
ATOM    640  HG3 GLU A  41      58.291  23.756  14.070  1.00 30.61           H  
ATOM    641  N   VAL A  42      57.857  23.516  17.585  1.00 32.51           N  
ATOM    642  CA  VAL A  42      58.744  24.395  18.341  1.00 27.16           C  
ATOM    643  C   VAL A  42      59.886  23.588  18.944  1.00 22.79           C  
ATOM    644  O   VAL A  42      60.990  24.100  19.121  1.00 35.58           O  
ATOM    645  CB  VAL A  42      58.007  25.126  19.481  1.00 31.93           C  
ATOM    646  CG1 VAL A  42      58.981  25.968  20.287  1.00 41.59           C  
ATOM    647  CG2 VAL A  42      56.906  25.994  18.931  1.00 37.54           C  
ATOM    648  H   VAL A  42      57.060  23.456  17.904  1.00 38.88           H  
ATOM    649  HA  VAL A  42      59.125  25.067  17.739  1.00 32.46           H  
ATOM    650  HB  VAL A  42      57.605  24.464  20.082  1.00 38.19           H  
ATOM    651 HG11 VAL A  42      58.502  26.413  20.989  1.00 49.78           H  
ATOM    652 HG12 VAL A  42      59.654  25.395  20.661  1.00 49.78           H  
ATOM    653 HG13 VAL A  42      59.388  26.615  19.706  1.00 49.78           H  
ATOM    654 HG21 VAL A  42      56.464  26.436  19.659  1.00 44.91           H  
ATOM    655 HG22 VAL A  42      57.288  26.643  18.336  1.00 44.91           H  
ATOM    656 HG23 VAL A  42      56.281  25.441  18.455  1.00 44.91           H  
ATOM    657  N   PHE A  43      59.612  22.325  19.257  1.00 15.96           N  
ATOM    658  CA  PHE A  43      60.604  21.450  19.871  1.00 33.20           C  
ATOM    659  C   PHE A  43      61.334  20.580  18.840  1.00 34.77           C  
ATOM    660  O   PHE A  43      62.118  19.708  19.209  1.00 28.95           O  
ATOM    661  CB  PHE A  43      59.938  20.553  20.920  1.00 27.20           C  
ATOM    662  CG  PHE A  43      59.353  21.305  22.090  1.00 27.76           C  
ATOM    663  CD1 PHE A  43      60.150  21.682  23.159  1.00 32.02           C  
ATOM    664  CD2 PHE A  43      58.002  21.619  22.127  1.00 19.88           C  
ATOM    665  CE1 PHE A  43      59.612  22.366  24.242  1.00 34.92           C  
ATOM    666  CE2 PHE A  43      57.459  22.304  23.205  1.00 27.16           C  
ATOM    667  CZ  PHE A  43      58.266  22.677  24.264  1.00 29.62           C  
ATOM    668  H   PHE A  43      58.851  21.948  19.123  1.00 19.02           H  
ATOM    669  HA  PHE A  43      61.274  22.001  20.327  1.00 39.70           H  
ATOM    670  HB2 PHE A  43      59.219  20.059  20.496  1.00 32.51           H  
ATOM    671  HB3 PHE A  43      60.600  19.935  21.267  1.00 32.51           H  
ATOM    672  HD1 PHE A  43      61.056  21.476  23.151  1.00 38.29           H  
ATOM    673  HD2 PHE A  43      57.454  21.371  21.418  1.00 23.73           H  
ATOM    674  HE1 PHE A  43      60.158  22.617  24.952  1.00 41.78           H  
ATOM    675  HE2 PHE A  43      56.552  22.511  23.216  1.00 32.46           H  
ATOM    676  HZ  PHE A  43      57.905  23.137  24.987  1.00 35.41           H  
ATOM    677  N   ASP A  44      61.076  20.825  17.556  1.00 24.58           N  
ATOM    678  CA  ASP A  44      61.689  20.051  16.476  0.50 27.76           C  
ATOM    680  C   ASP A  44      61.360  18.564  16.588  1.00 28.52           C  
ATOM    681  O   ASP A  44      62.174  17.712  16.237  1.00 26.00           O  
ATOM    682  CB  ASP A  44      63.208  20.239  16.471  0.50 32.77           C  
ATOM    684  CG  ASP A  44      63.616  21.683  16.272  0.50 39.91           C  
ATOM    686  OD1 ASP A  44      63.462  22.194  15.144  0.50 41.76           O  
ATOM    688  OD2 ASP A  44      64.097  22.305  17.243  0.50 53.55           O1-
ATOM    690  H   ASP A  44      60.542  21.441  17.281  0.50 29.37           H  
ATOM    692  HA  ASP A  44      61.342  20.373  15.618  0.50 33.18           H  
ATOM    694  HB2 ASP A  44      63.566  19.939  17.321  0.50 39.19           H  
ATOM    696  HB3 ASP A  44      63.589  19.717  15.747  0.50 39.19           H  
ATOM    698  N   LEU A  45      60.162  18.254  17.073  1.00 21.79           N  
ATOM    699  CA  LEU A  45      59.744  16.864  17.248  1.00 20.24           C  
ATOM    700  C   LEU A  45      59.234  16.265  15.941  1.00 19.69           C  
ATOM    701  O   LEU A  45      58.672  16.969  15.107  1.00 23.77           O  
ATOM    702  CB  LEU A  45      58.648  16.775  18.310  1.00 23.33           C  
ATOM    703  CG  LEU A  45      59.092  17.001  19.758  1.00 24.45           C  
ATOM    704  CD1 LEU A  45      57.891  17.255  20.652  1.00 20.69           C  
ATOM    705  CD2 LEU A  45      59.901  15.814  20.263  1.00 30.80           C  
ATOM    706  H   LEU A  45      59.569  18.831  17.310  1.00 26.02           H  
ATOM    707  HA  LEU A  45      60.510  16.333  17.551  1.00 24.15           H  
ATOM    708  HB2 LEU A  45      57.973  17.441  18.108  1.00 27.87           H  
ATOM    709  HB3 LEU A  45      58.252  15.891  18.265  1.00 27.87           H  
ATOM    710  HG  LEU A  45      59.661  17.786  19.793  1.00 29.21           H  
ATOM    711 HD11 LEU A  45      58.195  17.393  21.551  1.00 24.69           H  
ATOM    712 HD12 LEU A  45      57.428  18.035  20.338  1.00 24.69           H  
ATOM    713 HD13 LEU A  45      57.309  16.492  20.616  1.00 24.69           H  
ATOM    714 HD21 LEU A  45      60.167  15.980  21.170  1.00 36.83           H  
ATOM    715 HD22 LEU A  45      59.356  15.024  20.220  1.00 36.83           H  
ATOM    716 HD23 LEU A  45      60.677  15.707  19.708  1.00 36.83           H  
ATOM    717  N   ASN A  46      59.438  14.963  15.765  1.00 18.81           N  
ATOM    718  CA  ASN A  46      58.932  14.267  14.586  1.00 25.98           C  
ATOM    719  C   ASN A  46      57.511  13.771  14.840  1.00 22.72           C  
ATOM    720  O   ASN A  46      57.279  12.979  15.747  1.00 20.89           O  
ATOM    721  CB  ASN A  46      59.839  13.091  14.219  1.00 32.17           C  
ATOM    722  CG  ASN A  46      61.253  13.526  13.882  1.00 37.65           C  
ATOM    723  ND2 ASN A  46      61.482  13.867  12.620  1.00 38.32           N  
ATOM    724  OD1 ASN A  46      62.127  13.551  14.744  1.00 31.06           O  
ATOM    725  H   ASN A  46      59.867  14.459  16.314  1.00 22.44           H  
ATOM    726  HA  ASN A  46      58.911  14.887  13.828  1.00 31.05           H  
ATOM    727  HB2 ASN A  46      59.884  12.480  14.971  1.00 38.47           H  
ATOM    728  HB3 ASN A  46      59.471  12.637  13.445  1.00 38.47           H  
ATOM    729 HD21 ASN A  46      62.268  14.121  12.379  1.00 45.85           H  
ATOM    730 HD22 ASN A  46      60.845  13.835  12.043  1.00 45.85           H  
ATOM    731  N   VAL A  47      56.562  14.241  14.037  1.00 19.21           N  
ATOM    732  CA  VAL A  47      55.161  13.876  14.223  1.00 16.69           C  
ATOM    733  C   VAL A  47      54.585  13.300  12.930  1.00 26.50           C  
ATOM    734  O   VAL A  47      54.758  13.877  11.860  1.00 23.51           O  
ATOM    735  CB  VAL A  47      54.327  15.094  14.664  1.00 22.78           C  
ATOM    736  CG1 VAL A  47      52.859  14.717  14.814  1.00 19.93           C  
ATOM    737  CG2 VAL A  47      54.871  15.669  15.977  1.00 20.98           C  
ATOM    738  H   VAL A  47      56.703  14.773  13.377  1.00 22.92           H  
ATOM    739  HA  VAL A  47      55.096  13.191  14.921  1.00 19.90           H  
ATOM    740  HB  VAL A  47      54.392  15.791  13.978  1.00 27.20           H  
ATOM    741 HG11 VAL A  47      52.364  15.492  15.089  1.00 23.78           H  
ATOM    742 HG12 VAL A  47      52.531  14.400  13.969  1.00 23.78           H  
ATOM    743 HG13 VAL A  47      52.780  14.026  15.476  1.00 23.78           H  
ATOM    744 HG21 VAL A  47      54.337  16.426  16.231  1.00 25.04           H  
ATOM    745 HG22 VAL A  47      54.826  14.993  16.656  1.00 25.04           H  
ATOM    746 HG23 VAL A  47      55.782  15.941  15.845  1.00 25.04           H  
ATOM    747  N   LEU A  48      53.906  12.158  13.045  1.00 20.12           N  
ATOM    748  CA  LEU A  48      53.252  11.509  11.912  1.00 19.84           C  
ATOM    749  C   LEU A  48      51.733  11.559  12.086  1.00 20.58           C  
ATOM    750  O   LEU A  48      51.240  11.964  13.135  1.00 20.29           O  
ATOM    751  CB  LEU A  48      53.716  10.057  11.792  1.00 23.36           C  
ATOM    752  CG  LEU A  48      55.214   9.847  11.568  1.00 32.59           C  
ATOM    753  CD1 LEU A  48      55.594   8.402  11.836  1.00 42.70           C  
ATOM    754  CD2 LEU A  48      55.612  10.255  10.157  1.00 26.91           C  
ATOM    755  H   LEU A  48      53.809  11.732  13.786  1.00 24.01           H  
ATOM    756  HA  LEU A  48      53.487  11.980  11.085  1.00 23.67           H  
ATOM    757  HB2 LEU A  48      53.478   9.592  12.609  1.00 27.90           H  
ATOM    758  HB3 LEU A  48      53.252   9.649  11.044  1.00 27.90           H  
ATOM    759  HG  LEU A  48      55.707  10.405  12.190  1.00 38.97           H  
ATOM    760 HD11 LEU A  48      56.536   8.294  11.690  1.00 51.11           H  
ATOM    761 HD12 LEU A  48      55.377   8.186  12.746  1.00 51.11           H  
ATOM    762 HD13 LEU A  48      55.102   7.834  11.238  1.00 51.11           H  
ATOM    763 HD21 LEU A  48      56.555  10.113  10.045  1.00 32.16           H  
ATOM    764 HD22 LEU A  48      55.123   9.719   9.528  1.00 32.16           H  
ATOM    765 HD23 LEU A  48      55.403  11.183  10.030  1.00 32.16           H  
ATOM    766  N   TYR A  49      50.999  11.121  11.065  1.00 21.97           N  
ATOM    767  CA  TYR A  49      49.549  11.309  11.017  1.00 18.29           C  
ATOM    768  C   TYR A  49      48.813  10.046  10.575  1.00 17.40           C  
ATOM    769  O   TYR A  49      48.767   9.730   9.386  1.00 18.46           O  
ATOM    770  CB  TYR A  49      49.212  12.463  10.070  1.00 18.88           C  
ATOM    771  CG  TYR A  49      49.658  13.806  10.597  1.00 20.57           C  
ATOM    772  CD1 TYR A  49      48.772  14.633  11.278  1.00 14.02           C  
ATOM    773  CD2 TYR A  49      50.971  14.236  10.442  1.00 19.31           C  
ATOM    774  CE1 TYR A  49      49.174  15.856  11.776  1.00 14.72           C  
ATOM    775  CE2 TYR A  49      51.383  15.457  10.937  1.00 25.89           C  
ATOM    776  CZ  TYR A  49      50.480  16.263  11.605  1.00 19.39           C  
ATOM    777  OH  TYR A  49      50.882  17.481  12.095  1.00 21.22           O  
ATOM    778  H   TYR A  49      51.319  10.709  10.382  1.00 26.23           H  
ATOM    779  HA  TYR A  49      49.229  11.548  11.912  1.00 21.81           H  
ATOM    780  HB2 TYR A  49      49.654  12.313   9.220  1.00 22.53           H  
ATOM    781  HB3 TYR A  49      48.251  12.496   9.943  1.00 22.53           H  
ATOM    782  HD1 TYR A  49      47.891  14.360  11.396  1.00 16.70           H  
ATOM    783  HD2 TYR A  49      51.580  13.694   9.995  1.00 23.04           H  
ATOM    784  HE1 TYR A  49      48.568  16.402  12.224  1.00 17.54           H  
ATOM    785  HE2 TYR A  49      52.263  15.735  10.822  1.00 30.93           H  
ATOM    786  HH  TYR A  49      50.773  17.506  12.907  1.00 25.33           H  
ATOM    787  N   PRO A  50      48.229   9.319  11.538  1.00 15.44           N  
ATOM    788  CA  PRO A  50      47.518   8.061  11.275  1.00 15.03           C  
ATOM    789  C   PRO A  50      46.470   8.147  10.162  1.00 16.28           C  
ATOM    790  O   PRO A  50      46.279   7.168   9.443  1.00 15.06           O  
ATOM    791  CB  PRO A  50      46.850   7.757  12.616  1.00 16.25           C  
ATOM    792  CG  PRO A  50      47.787   8.345  13.625  1.00 18.34           C  
ATOM    793  CD  PRO A  50      48.337   9.596  12.984  1.00 16.12           C  
ATOM    794  HA  PRO A  50      48.156   7.348  11.063  1.00 17.90           H  
ATOM    795  HB2 PRO A  50      45.982   8.187  12.657  1.00 19.37           H  
ATOM    796  HB3 PRO A  50      46.769   6.798  12.735  1.00 19.37           H  
ATOM    797  HG2 PRO A  50      47.299   8.561  14.435  1.00 21.88           H  
ATOM    798  HG3 PRO A  50      48.500   7.715  13.813  1.00 21.88           H  
ATOM    799  HD2 PRO A  50      47.795  10.364  13.222  1.00 19.21           H  
ATOM    800  HD3 PRO A  50      49.265   9.725  13.235  1.00 19.21           H  
ATOM    801  N   GLU A  51      45.799   9.286  10.022  1.00 15.75           N  
ATOM    802  CA  GLU A  51      44.817   9.451   8.948  1.00 19.54           C  
ATOM    803  C   GLU A  51      45.494   9.457   7.579  1.00 23.15           C  
ATOM    804  O   GLU A  51      44.997   8.853   6.628  1.00 16.61           O  
ATOM    805  CB  GLU A  51      44.026  10.740   9.140  1.00 14.07           C  
ATOM    806  CG  GLU A  51      43.119  10.725  10.359  1.00 19.08           C  
ATOM    807  CD  GLU A  51      42.776  12.119  10.825  1.00 18.98           C  
ATOM    808  OE1 GLU A  51      42.106  12.861  10.076  1.00 16.60           O  
ATOM    809  OE2 GLU A  51      43.200  12.482  11.936  1.00 15.06           O1-
ATOM    810  H   GLU A  51      45.890   9.974  10.529  1.00 18.77           H  
ATOM    811  HA  GLU A  51      44.187   8.701   8.973  1.00 23.31           H  
ATOM    812  HB2 GLU A  51      44.649  11.477   9.244  1.00 16.75           H  
ATOM    813  HB3 GLU A  51      43.471  10.886   8.359  1.00 16.75           H  
ATOM    814  HG2 GLU A  51      42.292  10.269  10.135  1.00 22.76           H  
ATOM    815  HG3 GLU A  51      43.568  10.265  11.085  1.00 22.76           H  
ATOM    816  N   ASN A  52      46.621  10.155   7.484  1.00 20.07           N  
ATOM    817  CA  ASN A  52      47.393  10.205   6.246  0.50 24.66           C  
ATOM    819  C   ASN A  52      47.900   8.827   5.839  1.00 21.41           C  
ATOM    820  O   ASN A  52      47.848   8.458   4.663  1.00 19.15           O  
ATOM    821  CB  ASN A  52      48.576  11.165   6.398  0.50 25.81           C  
ATOM    823  CG  ASN A  52      48.184  12.620   6.200  0.50 25.99           C  
ATOM    825  ND2 ASN A  52      46.906  12.928   6.396  0.50 27.45           N  
ATOM    827  OD1 ASN A  52      49.024  13.456   5.869  0.50 31.67           O  
ATOM    829  H   ASN A  52      46.962  10.612   8.128  0.50 23.95           H  
ATOM    831  HA  ASN A  52      46.820  10.542   5.526  0.50 29.46           H  
ATOM    833  HB2 ASN A  52      48.946  11.072   7.290  0.50 30.83           H  
ATOM    835  HB3 ASN A  52      49.249  10.943   5.735  0.50 30.83           H  
ATOM    837 HD21 ASN A  52      46.639  13.740   6.296  0.50 32.81           H  
ATOM    839 HD22 ASN A  52      46.346  12.316   6.624  0.50 32.81           H  
ATOM    841  N   GLN A  53      48.387   8.066   6.814  1.00 17.93           N  
ATOM    842  CA  GLN A  53      48.921   6.732   6.560  1.00 23.24           C  
ATOM    843  C   GLN A  53      47.825   5.763   6.126  1.00 20.83           C  
ATOM    844  O   GLN A  53      48.038   4.938   5.243  1.00 19.50           O  
ATOM    845  CB  GLN A  53      49.624   6.195   7.810  1.00 26.38           C  
ATOM    846  CG  GLN A  53      50.390   4.891   7.592  1.00 25.44           C  
ATOM    847  CD  GLN A  53      49.509   3.659   7.673  1.00 33.92           C  
ATOM    848  NE2 GLN A  53      50.076   2.506   7.340  1.00 40.47           N  
ATOM    849  OE1 GLN A  53      48.336   3.739   8.031  1.00 25.65           O  
ATOM    850  H   GLN A  53      48.420   8.303   7.641  1.00 21.39           H  
ATOM    851  HA  GLN A  53      49.582   6.785   5.839  1.00 27.75           H  
ATOM    852  HB2 GLN A  53      50.258   6.861   8.119  1.00 31.52           H  
ATOM    853  HB3 GLN A  53      48.958   6.035   8.496  1.00 31.52           H  
ATOM    854  HG2 GLN A  53      50.797   4.909   6.712  1.00 30.40           H  
ATOM    855  HG3 GLN A  53      51.076   4.812   8.273  1.00 30.40           H  
ATOM    856 HE21 GLN A  53      49.619   1.778   7.370  1.00 48.43           H  
ATOM    857 HE22 GLN A  53      50.900   2.487   7.095  1.00 48.43           H  
ATOM    858  N   ALA A  54      46.657   5.858   6.753  1.00 13.81           N  
ATOM    859  CA  ALA A  54      45.546   4.968   6.427  1.00 18.58           C  
ATOM    860  C   ALA A  54      45.022   5.244   5.016  1.00 17.23           C  
ATOM    861  O   ALA A  54      44.690   4.318   4.279  1.00 18.06           O  
ATOM    862  CB  ALA A  54      44.426   5.114   7.457  1.00 17.01           C  
ATOM    863  H   ALA A  54      46.480   6.429   7.371  1.00 16.44           H  
ATOM    864  HA  ALA A  54      45.863   4.041   6.456  1.00 22.17           H  
ATOM    865  HB1 ALA A  54      43.708   4.521   7.224  1.00 20.28           H  
ATOM    866  HB2 ALA A  54      44.769   4.889   8.325  1.00 20.28           H  
ATOM    867  HB3 ALA A  54      44.116   6.023   7.453  1.00 20.28           H  
ATOM    868  N   ALA A  55      44.951   6.517   4.643  1.00 17.55           N  
ATOM    869  CA  ALA A  55      44.525   6.896   3.297  1.00 20.72           C  
ATOM    870  C   ALA A  55      45.526   6.379   2.263  1.00 21.22           C  
ATOM    871  O   ALA A  55      45.145   5.927   1.178  1.00 18.23           O  
ATOM    872  CB  ALA A  55      44.388   8.409   3.194  1.00 15.71           C  
ATOM    873  H   ALA A  55      45.145   7.184   5.150  1.00 20.93           H  
ATOM    874  HA  ALA A  55      43.652   6.494   3.109  1.00 24.73           H  
ATOM    875  HB1 ALA A  55      44.108   8.637   2.304  1.00 18.73           H  
ATOM    876  HB2 ALA A  55      43.733   8.707   3.830  1.00 18.73           H  
ATOM    877  HB3 ALA A  55      45.237   8.813   3.384  1.00 18.73           H  
ATOM    878  N   GLY A  56      46.806   6.453   2.611  1.00 18.46           N  
ATOM    879  CA  GLY A  56      47.874   5.999   1.740  1.00 23.93           C  
ATOM    880  C   GLY A  56      47.830   4.502   1.504  1.00 25.91           C  
ATOM    881  O   GLY A  56      47.936   4.048   0.368  1.00 21.79           O  
ATOM    882  H   GLY A  56      47.083   6.769   3.362  1.00 22.02           H  
ATOM    883  HA2 GLY A  56      47.804   6.448   0.883  1.00 28.58           H  
ATOM    884  HA3 GLY A  56      48.731   6.223   2.135  1.00 28.58           H  
ATOM    885  N   VAL A  57      47.667   3.728   2.573  1.00 20.32           N  
ATOM    886  CA  VAL A  57      47.605   2.275   2.466  0.50 22.77           C  
ATOM    888  C   VAL A  57      46.342   1.847   1.726  1.00 25.65           C  
ATOM    889  O   VAL A  57      46.358   0.903   0.944  1.00 21.22           O  
ATOM    890  CB  VAL A  57      47.622   1.608   3.855  0.50 24.21           C  
ATOM    892  CG1 VAL A  57      47.436   0.104   3.727  0.50 29.66           C  
ATOM    894  CG2 VAL A  57      48.918   1.925   4.577  0.50 30.38           C  
ATOM    896  H   VAL A  57      47.589   4.023   3.377  0.50 24.25           H  
ATOM    898  HA  VAL A  57      48.381   1.954   1.961  0.50 27.20           H  
ATOM    900  HB  VAL A  57      46.881   1.962   4.390  0.50 28.92           H  
ATOM    902 HG11 VAL A  57      47.450  -0.288   4.604  0.50 35.46           H  
ATOM    904 HG12 VAL A  57      46.593  -0.071   3.304  0.50 35.46           H  
ATOM    906 HG13 VAL A  57      48.151  -0.255   3.196  0.50 35.46           H  
ATOM    908 HG21 VAL A  57      48.907   1.501   5.438  0.50 36.33           H  
ATOM    910 HG22 VAL A  57      49.654   1.594   4.058  0.50 36.33           H  
ATOM    912 HG23 VAL A  57      48.992   2.877   4.682  0.50 36.33           H  
ATOM    914  N   ALA A  58      45.241   2.551   1.979  1.00 21.21           N  
ATOM    915  CA  ALA A  58      43.974   2.245   1.318  1.00 16.78           C  
ATOM    916  C   ALA A  58      44.088   2.429  -0.198  1.00 19.54           C  
ATOM    917  O   ALA A  58      43.529   1.650  -0.974  1.00 20.96           O  
ATOM    918  CB  ALA A  58      42.860   3.126   1.872  1.00 17.13           C  
ATOM    919  H   ALA A  58      45.202   3.212   2.529  1.00 25.32           H  
ATOM    920  HA  ALA A  58      43.738   1.310   1.494  1.00 20.01           H  
ATOM    921  HB1 ALA A  58      42.039   2.908   1.426  1.00 20.43           H  
ATOM    922  HB2 ALA A  58      42.774   2.963   2.815  1.00 20.43           H  
ATOM    923  HB3 ALA A  58      43.084   4.046   1.717  1.00 20.43           H  
ATOM    924  N   ALA A  59      44.810   3.461  -0.616  1.00 21.40           N  
ATOM    925  CA  ALA A  59      44.993   3.737  -2.042  1.00 14.90           C  
ATOM    926  C   ALA A  59      45.831   2.646  -2.706  1.00 23.53           C  
ATOM    927  O   ALA A  59      45.733   2.424  -3.914  1.00 27.72           O  
ATOM    928  CB  ALA A  59      45.640   5.098  -2.235  1.00 19.15           C  
ATOM    929  H   ALA A  59      45.207   4.020  -0.096  1.00 25.55           H  
ATOM    930  HA  ALA A  59      44.116   3.753  -2.479  1.00 17.74           H  
ATOM    931  HB1 ALA A  59      45.751   5.261  -3.175  1.00 22.85           H  
ATOM    932  HB2 ALA A  59      45.073   5.771  -1.851  1.00 22.85           H  
ATOM    933  HB3 ALA A  59      46.495   5.102  -1.798  1.00 22.85           H  
ATOM    934  N   LYS A  60      46.652   1.967  -1.908  1.00 18.36           N  
ATOM    935  CA  LYS A  60      47.450   0.842  -2.386  1.00 22.52           C  
ATOM    936  C   LYS A  60      46.760  -0.498  -2.121  1.00 20.77           C  
ATOM    937  O   LYS A  60      47.395  -1.552  -2.162  1.00 22.61           O  
ATOM    938  CB  LYS A  60      48.832   0.859  -1.727  1.00 25.18           C  
ATOM    939  CG  LYS A  60      49.658   2.089  -2.071  1.00 29.32           C  
ATOM    940  CD  LYS A  60      50.949   2.136  -1.269  1.00 50.83           C  
ATOM    941  CE  LYS A  60      51.786   3.348  -1.640  1.00 66.99           C  
ATOM    942  NZ  LYS A  60      52.987   3.485  -0.771  1.00 78.03           N1+
ATOM    943  H   LYS A  60      46.765   2.141  -1.073  1.00 21.90           H  
ATOM    944  HA  LYS A  60      47.576   0.930  -3.354  1.00 26.89           H  
ATOM    945  HB2 LYS A  60      48.720   0.837  -0.763  1.00 30.08           H  
ATOM    946  HB3 LYS A  60      49.328   0.078  -2.018  1.00 30.08           H  
ATOM    947  HG2 LYS A  60      49.886   2.068  -3.013  1.00 35.06           H  
ATOM    948  HG3 LYS A  60      49.145   2.887  -1.867  1.00 35.06           H  
ATOM    949  HD2 LYS A  60      50.738   2.189  -0.324  1.00 60.86           H  
ATOM    950  HD3 LYS A  60      51.470   1.338  -1.454  1.00 60.86           H  
ATOM    951  HE2 LYS A  60      52.086   3.259  -2.558  1.00 80.25           H  
ATOM    952  HE3 LYS A  60      51.248   4.149  -1.540  1.00 80.25           H  
ATOM    953  HZ1 LYS A  60      53.502   2.764  -0.848  1.00 93.50           H  
ATOM    954  HZ2 LYS A  60      53.456   4.203  -1.012  1.00 93.50           H  
ATOM    955  HZ3 LYS A  60      52.739   3.574   0.079  1.00 93.50           H  
ATOM    956  N   LYS A  61      45.459  -0.449  -1.852  1.00 22.99           N  
ATOM    957  CA  LYS A  61      44.648  -1.652  -1.664  1.00 22.16           C  
ATOM    958  C   LYS A  61      45.129  -2.543  -0.515  1.00 26.86           C  
ATOM    959  O   LYS A  61      45.042  -3.769  -0.601  1.00 31.63           O  
ATOM    960  CB  LYS A  61      44.628  -2.477  -2.955  1.00 30.88           C  
ATOM    961  CG  LYS A  61      44.512  -1.655  -4.232  1.00 47.69           C  
ATOM    962  CD  LYS A  61      43.221  -0.856  -4.286  1.00 54.91           C  
ATOM    963  CE  LYS A  61      42.367  -1.255  -5.482  1.00 56.31           C  
ATOM    964  NZ  LYS A  61      41.756  -2.603  -5.311  1.00 56.93           N1+
ATOM    965  H   LYS A  61      45.013   0.282  -1.772  1.00 27.46           H  
ATOM    966  HA  LYS A  61      43.727  -1.382  -1.467  1.00 26.46           H  
ATOM    967  HB2 LYS A  61      45.450  -2.989  -3.009  1.00 36.93           H  
ATOM    968  HB3 LYS A  61      43.869  -3.081  -2.925  1.00 36.93           H  
ATOM    969  HG2 LYS A  61      45.254  -1.031  -4.276  1.00 57.09           H  
ATOM    970  HG3 LYS A  61      44.531  -2.251  -4.997  1.00 57.09           H  
ATOM    971  HD2 LYS A  61      42.709  -1.021  -3.479  1.00 65.77           H  
ATOM    972  HD3 LYS A  61      43.431   0.087  -4.364  1.00 65.77           H  
ATOM    973  HE2 LYS A  61      41.651  -0.611  -5.591  1.00 67.44           H  
ATOM    974  HE3 LYS A  61      42.923  -1.275  -6.277  1.00 67.44           H  
ATOM    975  HZ1 LYS A  61      41.265  -2.806  -6.025  1.00 68.18           H  
ATOM    976  HZ2 LYS A  61      42.394  -3.216  -5.215  1.00 68.18           H  
ATOM    977  HZ3 LYS A  61      41.236  -2.611  -4.589  1.00 68.18           H  
ATOM    978  N   GLY A  62      45.625  -1.936   0.558  1.00 25.11           N  
ATOM    979  CA  GLY A  62      46.152  -2.695   1.681  1.00 23.99           C  
ATOM    980  C   GLY A  62      45.397  -2.481   2.985  1.00 29.47           C  
ATOM    981  O   GLY A  62      45.771  -3.027   4.024  1.00 27.22           O  
ATOM    982  H   GLY A  62      45.668  -1.083   0.658  1.00 30.00           H  
ATOM    983  HA2 GLY A  62      46.123  -3.640   1.467  1.00 28.66           H  
ATOM    984  HA3 GLY A  62      47.079  -2.446   1.826  1.00 28.66           H  
ATOM    985  N   SER A  63      44.326  -1.695   2.933  1.00 19.76           N  
ATOM    986  CA  SER A  63      43.582  -1.338   4.137  1.00 24.34           C  
ATOM    987  C   SER A  63      42.622  -2.437   4.586  1.00 30.88           C  
ATOM    988  O   SER A  63      42.338  -2.562   5.775  1.00 24.71           O  
ATOM    989  CB  SER A  63      42.810  -0.033   3.918  1.00 22.78           C  
ATOM    990  OG  SER A  63      41.971  -0.120   2.776  1.00 21.69           O  
ATOM    991  H   SER A  63      44.009  -1.354   2.210  1.00 23.58           H  
ATOM    992  HA  SER A  63      44.220  -1.187   4.866  1.00 29.08           H  
ATOM    993  HB2 SER A  63      42.262   0.144   4.699  1.00 27.20           H  
ATOM    994  HB3 SER A  63      43.444   0.690   3.789  1.00 27.20           H  
ATOM    995  HG  SER A  63      41.566   0.585   2.672  1.00 25.90           H  
ATOM    996  N   LEU A  64      42.125  -3.232   3.642  1.00 25.27           N  
ATOM    997  CA  LEU A  64      41.148  -4.269   3.967  1.00 24.96           C  
ATOM    998  C   LEU A  64      41.727  -5.322   4.910  1.00 29.18           C  
ATOM    999  O   LEU A  64      41.060  -5.766   5.846  1.00 24.27           O  
ATOM   1000  CB  LEU A  64      40.631  -4.949   2.698  1.00 22.34           C  
ATOM   1001  CG  LEU A  64      39.711  -6.145   2.966  1.00 29.85           C  
ATOM   1002  CD1 LEU A  64      38.556  -5.743   3.874  1.00 28.04           C  
ATOM   1003  CD2 LEU A  64      39.186  -6.736   1.668  1.00 29.24           C  
ATOM   1004  H   LEU A  64      42.335  -3.192   2.809  1.00 30.19           H  
ATOM   1005  HA  LEU A  64      40.384  -3.852   4.416  1.00 29.82           H  
ATOM   1006  HB2 LEU A  64      40.130  -4.301   2.178  1.00 26.67           H  
ATOM   1007  HB3 LEU A  64      41.389  -5.268   2.183  1.00 26.67           H  
ATOM   1008  HG  LEU A  64      40.220  -6.835   3.421  1.00 35.68           H  
ATOM   1009 HD11 LEU A  64      37.997  -6.509   4.025  1.00 33.52           H  
ATOM   1010 HD12 LEU A  64      38.911  -5.426   4.708  1.00 33.52           H  
ATOM   1011 HD13 LEU A  64      38.051  -5.047   3.446  1.00 33.52           H  
ATOM   1012 HD21 LEU A  64      38.615  -7.480   1.872  1.00 34.96           H  
ATOM   1013 HD22 LEU A  64      38.690  -6.062   1.196  1.00 34.96           H  
ATOM   1014 HD23 LEU A  64      39.928  -7.029   1.135  1.00 34.96           H  
ATOM   1015  N   GLU A  65      42.970  -5.718   4.658  1.00 25.18           N  
ATOM   1016  CA  GLU A  65      43.624  -6.738   5.467  1.00 25.97           C  
ATOM   1017  C   GLU A  65      43.803  -6.244   6.899  1.00 19.96           C  
ATOM   1018  O   GLU A  65      43.629  -7.002   7.852  1.00 30.07           O  
ATOM   1019  CB  GLU A  65      44.983  -7.103   4.866  1.00 29.05           C  
ATOM   1020  CG  GLU A  65      45.807  -8.051   5.726  1.00 40.22           C  
ATOM   1021  CD  GLU A  65      47.116  -8.446   5.069  1.00 55.28           C  
ATOM   1022  OE1 GLU A  65      47.267  -8.210   3.853  1.00 62.57           O  
ATOM   1023  OE2 GLU A  65      47.995  -8.990   5.771  1.00 57.07           O1-
ATOM   1024  H   GLU A  65      43.458  -5.410   4.020  1.00 30.08           H  
ATOM   1025  HA  GLU A  65      43.067  -7.544   5.486  1.00 31.03           H  
ATOM   1026  HB2 GLU A  65      44.839  -7.532   4.008  1.00 34.73           H  
ATOM   1027  HB3 GLU A  65      45.498  -6.291   4.744  1.00 34.73           H  
ATOM   1028  HG2 GLU A  65      46.012  -7.616   6.568  1.00 48.13           H  
ATOM   1029  HG3 GLU A  65      45.295  -8.859   5.885  1.00 48.13           H  
ATOM   1030  N   LEU A  66      44.146  -4.968   7.041  1.00 17.03           N  
ATOM   1031  CA  LEU A  66      44.377  -4.380   8.356  1.00 25.97           C  
ATOM   1032  C   LEU A  66      43.063  -4.194   9.114  1.00 26.03           C  
ATOM   1033  O   LEU A  66      43.005  -4.411  10.323  1.00 27.32           O  
ATOM   1034  CB  LEU A  66      45.124  -3.048   8.223  1.00 23.63           C  
ATOM   1035  CG  LEU A  66      46.565  -3.162   7.710  1.00 23.27           C  
ATOM   1036  CD1 LEU A  66      47.182  -1.793   7.496  1.00 24.48           C  
ATOM   1037  CD2 LEU A  66      47.418  -3.983   8.669  1.00 25.91           C  
ATOM   1038  H   LEU A  66      44.251  -4.419   6.387  1.00 20.30           H  
ATOM   1039  HA  LEU A  66      44.940  -4.988   8.879  1.00 31.04           H  
ATOM   1040  HB2 LEU A  66      44.637  -2.481   7.604  1.00 28.23           H  
ATOM   1041  HB3 LEU A  66      45.156  -2.624   9.095  1.00 28.23           H  
ATOM   1042  HG  LEU A  66      46.557  -3.620   6.855  1.00 27.80           H  
ATOM   1043 HD11 LEU A  66      48.081  -1.902   7.176  1.00 29.24           H  
ATOM   1044 HD12 LEU A  66      46.660  -1.313   6.849  1.00 29.24           H  
ATOM   1045 HD13 LEU A  66      47.187  -1.319   8.331  1.00 29.24           H  
ATOM   1046 HD21 LEU A  66      48.312  -4.037   8.323  1.00 30.96           H  
ATOM   1047 HD22 LEU A  66      47.424  -3.553   9.527  1.00 30.96           H  
ATOM   1048 HD23 LEU A  66      47.042  -4.863   8.745  1.00 30.96           H  
ATOM   1049  N   CYS A  67      42.008  -3.810   8.399  1.00 23.53           N  
ATOM   1050  CA  CYS A  67      40.683  -3.674   9.000  1.00 20.44           C  
ATOM   1051  C   CYS A  67      40.200  -5.017   9.540  1.00 28.07           C  
ATOM   1052  O   CYS A  67      39.612  -5.088  10.621  1.00 22.95           O  
ATOM   1053  CB  CYS A  67      39.670  -3.137   7.980  1.00 16.55           C  
ATOM   1054  SG  CYS A  67      39.697  -1.342   7.750  1.00 19.74           S  
ATOM   1055  H   CYS A  67      42.034  -3.620   7.561  1.00 28.11           H  
ATOM   1056  HA  CYS A  67      40.731  -3.042   9.748  1.00 24.40           H  
ATOM   1057  HB2 CYS A  67      39.853  -3.545   7.119  1.00 19.72           H  
ATOM   1058  HB3 CYS A  67      38.778  -3.381   8.273  1.00 19.72           H  
ATOM   1059  HG  CYS A  67      40.786  -1.013   7.368  1.00 23.55           H  
ATOM   1060  N   GLU A  68      40.456  -6.083   8.786  1.00 17.95           N  
ATOM   1061  CA  GLU A  68      40.014  -7.419   9.179  1.00 22.02           C  
ATOM   1062  C   GLU A  68      40.741  -7.898  10.435  1.00 28.63           C  
ATOM   1063  O   GLU A  68      40.171  -8.617  11.255  1.00 28.59           O  
ATOM   1064  CB  GLU A  68      40.222  -8.411   8.033  1.00 23.95           C  
ATOM   1065  CG  GLU A  68      39.242  -8.229   6.884  1.00 26.46           C  
ATOM   1066  CD  GLU A  68      39.586  -9.087   5.676  1.00 41.96           C  
ATOM   1067  OE1 GLU A  68      40.734  -9.574   5.595  1.00 44.45           O  
ATOM   1068  OE2 GLU A  68      38.709  -9.274   4.808  1.00 40.03           O1-
ATOM   1069  H   GLU A  68      40.885  -6.059   8.041  1.00 21.41           H  
ATOM   1070  HA  GLU A  68      39.056  -7.389   9.380  1.00 26.29           H  
ATOM   1071  HB2 GLU A  68      41.118  -8.299   7.680  1.00 28.61           H  
ATOM   1072  HB3 GLU A  68      40.114  -9.312   8.375  1.00 28.61           H  
ATOM   1073  HG2 GLU A  68      38.353  -8.476   7.184  1.00 31.62           H  
ATOM   1074  HG3 GLU A  68      39.251  -7.300   6.605  1.00 31.62           H  
ATOM   1075  N   ILE A  69      41.996  -7.491  10.583  1.00 21.75           N  
ATOM   1076  CA  ILE A  69      42.757  -7.800  11.786  1.00 27.24           C  
ATOM   1077  C   ILE A  69      42.147  -7.109  13.003  1.00 29.95           C  
ATOM   1078  O   ILE A  69      42.022  -7.712  14.066  1.00 22.07           O  
ATOM   1079  CB  ILE A  69      44.229  -7.379  11.646  1.00 26.56           C  
ATOM   1080  CG1 ILE A  69      44.916  -8.224  10.569  1.00 32.77           C  
ATOM   1081  CG2 ILE A  69      44.956  -7.530  12.979  1.00 27.92           C  
ATOM   1082  CD1 ILE A  69      46.338  -7.799  10.271  1.00 35.61           C  
ATOM   1083  H   ILE A  69      42.432  -7.032  10.000  1.00 25.97           H  
ATOM   1084  HA  ILE A  69      42.731  -8.767  11.941  1.00 32.55           H  
ATOM   1085  HB  ILE A  69      44.262  -6.447  11.377  1.00 31.74           H  
ATOM   1086 HG12 ILE A  69      44.939  -9.148  10.865  1.00 39.20           H  
ATOM   1087 HG13 ILE A  69      44.407  -8.155   9.746  1.00 39.20           H  
ATOM   1088 HG21 ILE A  69      45.871  -7.262  12.867  1.00 33.37           H  
ATOM   1089 HG22 ILE A  69      44.528  -6.972  13.633  1.00 33.37           H  
ATOM   1090 HG23 ILE A  69      44.914  -8.449  13.254  1.00 33.37           H  
ATOM   1091 HD11 ILE A  69      46.699  -8.372   9.591  1.00 42.61           H  
ATOM   1092 HD12 ILE A  69      46.333  -6.889   9.965  1.00 42.61           H  
ATOM   1093 HD13 ILE A  69      46.860  -7.872  11.074  1.00 42.61           H  
ATOM   1094  N   ALA A  70      41.768  -5.844  12.844  1.00 28.60           N  
ATOM   1095  CA  ALA A  70      41.159  -5.086  13.932  1.00 20.16           C  
ATOM   1096  C   ALA A  70      39.811  -5.681  14.322  1.00 20.74           C  
ATOM   1097  O   ALA A  70      39.462  -5.743  15.502  1.00 20.50           O  
ATOM   1098  CB  ALA A  70      40.990  -3.624  13.529  1.00 16.90           C  
ATOM   1099  H   ALA A  70      41.852  -5.401  12.112  1.00 34.19           H  
ATOM   1100  HA  ALA A  70      41.746  -5.121  14.716  1.00 24.06           H  
ATOM   1101  HB1 ALA A  70      40.589  -3.143  14.257  1.00 20.14           H  
ATOM   1102  HB2 ALA A  70      41.853  -3.254  13.328  1.00 20.14           H  
ATOM   1103  HB3 ALA A  70      40.425  -3.577  12.754  1.00 20.14           H  
ATOM   1104  N   GLU A  71      39.052  -6.116  13.323  1.00 16.95           N  
ATOM   1105  CA  GLU A  71      37.724  -6.663  13.556  1.00 16.51           C  
ATOM   1106  C   GLU A  71      37.805  -8.006  14.280  1.00 22.16           C  
ATOM   1107  O   GLU A  71      36.910  -8.358  15.046  1.00 23.75           O  
ATOM   1108  CB  GLU A  71      36.965  -6.794  12.230  1.00 20.85           C  
ATOM   1109  CG  GLU A  71      36.524  -5.443  11.673  1.00 20.82           C  
ATOM   1110  CD  GLU A  71      36.390  -5.429  10.162  1.00 31.08           C  
ATOM   1111  OE1 GLU A  71      36.144  -6.496   9.565  1.00 26.49           O  
ATOM   1112  OE2 GLU A  71      36.541  -4.340   9.574  1.00 17.77           O1-
ATOM   1113  H   GLU A  71      39.286  -6.105  12.495  1.00 20.21           H  
ATOM   1114  HA  GLU A  71      37.223  -6.045  14.128  1.00 19.68           H  
ATOM   1115  HB2 GLU A  71      37.543  -7.215  11.574  1.00 24.89           H  
ATOM   1116  HB3 GLU A  71      36.172  -7.335  12.371  1.00 24.89           H  
ATOM   1117  HG2 GLU A  71      35.660  -5.215  12.051  1.00 24.85           H  
ATOM   1118  HG3 GLU A  71      37.179  -4.772  11.921  1.00 24.85           H  
ATOM   1119  N   SER A  72      38.885  -8.746  14.052  1.00 23.77           N  
ATOM   1120  CA  SER A  72      39.059 -10.037  14.710  1.00 23.26           C  
ATOM   1121  C   SER A  72      39.406  -9.843  16.186  1.00 23.08           C  
ATOM   1122  O   SER A  72      39.203 -10.743  16.999  1.00 29.78           O  
ATOM   1123  CB  SER A  72      40.138 -10.870  14.009  1.00 29.49           C  
ATOM   1124  OG  SER A  72      41.433 -10.341  14.233  1.00 36.88           O  
ATOM   1125  H   SER A  72      39.527  -8.526  13.525  1.00 28.39           H  
ATOM   1126  HA  SER A  72      38.216 -10.535  14.661  1.00 27.78           H  
ATOM   1127  HB2 SER A  72      40.106 -11.777  14.352  1.00 35.25           H  
ATOM   1128  HB3 SER A  72      39.962 -10.873  13.055  1.00 35.25           H  
ATOM   1129  HG  SER A  72      41.385  -9.672  14.705  1.00 44.12           H  
ATOM   1130  N   LYS A  73      39.926  -8.667  16.525  1.00 20.21           N  
ATOM   1131  CA  LYS A  73      40.240  -8.335  17.915  1.00 21.46           C  
ATOM   1132  C   LYS A  73      38.998  -7.862  18.661  1.00 28.33           C  
ATOM   1133  O   LYS A  73      39.028  -7.688  19.880  1.00 29.86           O  
ATOM   1134  CB  LYS A  73      41.304  -7.239  17.987  1.00 30.14           C  
ATOM   1135  CG  LYS A  73      42.694  -7.673  17.566  1.00 43.88           C  
ATOM   1136  CD  LYS A  73      43.716  -6.576  17.832  1.00 44.98           C  
ATOM   1137  CE  LYS A  73      43.796  -6.230  19.314  1.00 41.17           C  
ATOM   1138  NZ  LYS A  73      44.819  -5.186  19.599  1.00 43.75           N1+
ATOM   1139  H   LYS A  73      40.108  -8.038  15.967  1.00 24.13           H  
ATOM   1140  HA  LYS A  73      40.587  -9.132  18.368  1.00 25.62           H  
ATOM   1141  HB2 LYS A  73      41.036  -6.510  17.407  1.00 36.04           H  
ATOM   1142  HB3 LYS A  73      41.361  -6.923  18.902  1.00 36.04           H  
ATOM   1143  HG2 LYS A  73      42.952  -8.460  18.071  1.00 52.52           H  
ATOM   1144  HG3 LYS A  73      42.696  -7.868  16.616  1.00 52.52           H  
ATOM   1145  HD2 LYS A  73      44.591  -6.877  17.543  1.00 53.84           H  
ATOM   1146  HD3 LYS A  73      43.459  -5.776  17.347  1.00 53.84           H  
ATOM   1147  HE2 LYS A  73      42.934  -5.896  19.609  1.00 49.27           H  
ATOM   1148  HE3 LYS A  73      44.033  -7.028  19.813  1.00 49.27           H  
ATOM   1149  HZ1 LYS A  73      44.838  -5.010  20.471  1.00 52.37           H  
ATOM   1150  HZ2 LYS A  73      45.623  -5.470  19.344  1.00 52.37           H  
ATOM   1151  HZ3 LYS A  73      44.622  -4.439  19.157  1.00 52.37           H  
ATOM   1152  N   GLY A  74      37.917  -7.629  17.924  1.00 25.18           N  
ATOM   1153  CA  GLY A  74      36.656  -7.236  18.526  1.00 19.87           C  
ATOM   1154  C   GLY A  74      36.192  -5.825  18.205  1.00 24.56           C  
ATOM   1155  O   GLY A  74      35.185  -5.375  18.746  1.00 18.17           O  
ATOM   1156  H   GLY A  74      37.891  -7.693  17.067  1.00 30.09           H  
ATOM   1157  HA2 GLY A  74      35.965  -7.850  18.232  1.00 23.71           H  
ATOM   1158  HA3 GLY A  74      36.733  -7.312  19.490  1.00 23.71           H  
ATOM   1159  N   TYR A  75      36.906  -5.120  17.332  1.00 19.00           N  
ATOM   1160  CA  TYR A  75      36.468  -3.786  16.922  1.00 19.23           C  
ATOM   1161  C   TYR A  75      35.365  -3.890  15.875  1.00 19.24           C  
ATOM   1162  O   TYR A  75      35.539  -4.533  14.843  1.00 19.81           O  
ATOM   1163  CB  TYR A  75      37.636  -2.956  16.387  1.00 19.45           C  
ATOM   1164  CG  TYR A  75      38.561  -2.476  17.475  1.00 16.64           C  
ATOM   1165  CD1 TYR A  75      38.156  -1.490  18.367  1.00 25.65           C  
ATOM   1166  CD2 TYR A  75      39.832  -3.017  17.625  1.00 20.08           C  
ATOM   1167  CE1 TYR A  75      38.993  -1.051  19.377  1.00 18.61           C  
ATOM   1168  CE2 TYR A  75      40.678  -2.583  18.634  1.00 23.40           C  
ATOM   1169  CZ  TYR A  75      40.252  -1.599  19.505  1.00 22.61           C  
ATOM   1170  OH  TYR A  75      41.083  -1.157  20.512  1.00 24.01           O  
ATOM   1171  H   TYR A  75      37.638  -5.385  16.966  1.00 22.67           H  
ATOM   1172  HA  TYR A  75      36.101  -3.320  17.702  1.00 22.95           H  
ATOM   1173  HB2 TYR A  75      38.153  -3.499  15.771  1.00 23.21           H  
ATOM   1174  HB3 TYR A  75      37.285  -2.177  15.927  1.00 23.21           H  
ATOM   1175  HD1 TYR A  75      37.307  -1.119  18.284  1.00 30.64           H  
ATOM   1176  HD2 TYR A  75      40.119  -3.680  17.040  1.00 23.96           H  
ATOM   1177  HE1 TYR A  75      38.710  -0.388  19.965  1.00 22.20           H  
ATOM   1178  HE2 TYR A  75      41.528  -2.950  18.723  1.00 27.95           H  
ATOM   1179  HH  TYR A  75      41.770  -0.844  20.192  1.00 28.68           H  
ATOM   1180  N   SER A  76      34.232  -3.252  16.155  1.00 17.97           N  
ATOM   1181  CA  SER A  76      33.068  -3.319  15.277  1.00 21.93           C  
ATOM   1182  C   SER A  76      33.324  -2.640  13.936  1.00 19.26           C  
ATOM   1183  O   SER A  76      34.033  -1.637  13.859  1.00 14.71           O  
ATOM   1184  CB  SER A  76      31.861  -2.662  15.952  1.00 25.43           C  
ATOM   1185  OG  SER A  76      30.766  -2.568  15.056  1.00 21.92           O  
ATOM   1186  H   SER A  76      34.111  -2.769  16.856  1.00 21.43           H  
ATOM   1187  HA  SER A  76      32.849  -4.258  15.106  1.00 26.19           H  
ATOM   1188  HB2 SER A  76      31.598  -3.198  16.716  1.00 30.38           H  
ATOM   1189  HB3 SER A  76      32.109  -1.771  16.242  1.00 30.38           H  
ATOM   1190  HG  SER A  76      30.128  -2.215  15.430  1.00 26.17           H  
ATOM   1191  N   ILE A  77      32.720  -3.184  12.885  1.00 20.70           N  
ATOM   1192  CA  ILE A  77      32.853  -2.629  11.541  1.00 19.33           C  
ATOM   1193  C   ILE A  77      32.176  -1.251  11.428  1.00 20.17           C  
ATOM   1194  O   ILE A  77      32.382  -0.525  10.453  1.00 21.72           O  
ATOM   1195  CB  ILE A  77      32.270  -3.608  10.496  1.00 24.46           C  
ATOM   1196  CG1 ILE A  77      32.705  -3.217   9.084  1.00 33.90           C  
ATOM   1197  CG2 ILE A  77      30.755  -3.665  10.602  1.00 27.82           C  
ATOM   1198  CD1 ILE A  77      32.470  -4.309   8.066  1.00 41.41           C  
ATOM   1199  H   ILE A  77      32.220  -3.883  12.925  1.00 24.71           H  
ATOM   1200  HA  ILE A  77      33.806  -2.512  11.342  1.00 23.06           H  
ATOM   1201  HB  ILE A  77      32.618  -4.493  10.685  1.00 29.22           H  
ATOM   1202 HG12 ILE A  77      32.203  -2.435   8.805  1.00 40.55           H  
ATOM   1203 HG13 ILE A  77      33.654  -3.015   9.092  1.00 40.55           H  
ATOM   1204 HG21 ILE A  77      30.419  -4.277   9.944  1.00 33.25           H  
ATOM   1205 HG22 ILE A  77      30.514  -3.964  11.482  1.00 33.25           H  
ATOM   1206 HG23 ILE A  77      30.398  -2.787  10.445  1.00 33.25           H  
ATOM   1207 HD11 ILE A  77      32.763  -4.001   7.205  1.00 49.56           H  
ATOM   1208 HD12 ILE A  77      32.969  -5.088   8.323  1.00 49.56           H  
ATOM   1209 HD13 ILE A  77      31.532  -4.514   8.039  1.00 49.56           H  
ATOM   1210  N   ASP A  78      31.383  -0.895  12.439  1.00 17.47           N  
ATOM   1211  CA  ASP A  78      30.701   0.401  12.499  1.00 20.04           C  
ATOM   1212  C   ASP A  78      31.670   1.570  12.713  1.00 12.36           C  
ATOM   1213  O   ASP A  78      31.390   2.699  12.306  1.00 16.74           O  
ATOM   1214  CB  ASP A  78      29.649   0.381  13.622  1.00 23.39           C  
ATOM   1215  CG  ASP A  78      29.003   1.745  13.862  1.00 27.09           C  
ATOM   1216  OD1 ASP A  78      28.298   2.250  12.964  1.00 18.31           O  
ATOM   1217  OD2 ASP A  78      29.176   2.306  14.964  1.00 15.89           O1-
ATOM   1218  H   ASP A  78      31.220  -1.398  13.117  1.00 20.84           H  
ATOM   1219  HA  ASP A  78      30.233   0.552  11.651  1.00 23.92           H  
ATOM   1220  HB2 ASP A  78      28.947  -0.244  13.385  1.00 27.93           H  
ATOM   1221  HB3 ASP A  78      30.075   0.103  14.448  1.00 27.93           H  
ATOM   1222  N   LEU A  79      32.798   1.300  13.364  1.00 17.36           N  
ATOM   1223  CA  LEU A  79      33.775   2.340  13.688  1.00 12.54           C  
ATOM   1224  C   LEU A  79      34.447   2.886  12.426  1.00 18.48           C  
ATOM   1225  O   LEU A  79      34.517   2.197  11.409  1.00 18.53           O  
ATOM   1226  CB  LEU A  79      34.847   1.777  14.626  1.00 11.38           C  
ATOM   1227  CG  LEU A  79      34.359   1.245  15.979  1.00 17.26           C  
ATOM   1228  CD1 LEU A  79      35.519   0.682  16.782  1.00 16.11           C  
ATOM   1229  CD2 LEU A  79      33.645   2.332  16.763  1.00 18.73           C  
ATOM   1230  H   LEU A  79      33.024   0.515  13.633  1.00 20.70           H  
ATOM   1231  HA  LEU A  79      33.324   3.081  14.143  1.00 14.91           H  
ATOM   1232  HB2 LEU A  79      35.292   1.044  14.172  1.00 13.53           H  
ATOM   1233  HB3 LEU A  79      35.490   2.480  14.808  1.00 13.53           H  
ATOM   1234  HG  LEU A  79      33.727   0.526  15.825  1.00 20.58           H  
ATOM   1235 HD11 LEU A  79      35.189   0.357  17.622  1.00 19.20           H  
ATOM   1236 HD12 LEU A  79      35.921  -0.036  16.288  1.00 19.20           H  
ATOM   1237 HD13 LEU A  79      36.163   1.379  16.931  1.00 19.20           H  
ATOM   1238 HD21 LEU A  79      33.352   1.971  17.602  1.00 22.35           H  
ATOM   1239 HD22 LEU A  79      34.254   3.059  16.913  1.00 22.35           H  
ATOM   1240 HD23 LEU A  79      32.889   2.637  16.255  1.00 22.35           H  
ATOM   1241  N   CYS A  80      34.947   4.118  12.496  1.00 16.74           N  
ATOM   1242  CA  CYS A  80      35.646   4.726  11.362  1.00 19.88           C  
ATOM   1243  C   CYS A  80      36.736   3.799  10.826  1.00 17.58           C  
ATOM   1244  O   CYS A  80      37.463   3.171  11.590  1.00 15.65           O  
ATOM   1245  CB  CYS A  80      36.264   6.071  11.760  1.00 23.18           C  
ATOM   1246  SG  CYS A  80      37.266   6.848  10.435  1.00 18.99           S  
ATOM   1247  H   CYS A  80      34.895   4.624  13.190  1.00 19.95           H  
ATOM   1248  HA  CYS A  80      35.003   4.889  10.640  1.00 23.73           H  
ATOM   1249  HB2 CYS A  80      35.550   6.686  11.991  1.00 27.69           H  
ATOM   1250  HB3 CYS A  80      36.841   5.935  12.527  1.00 27.69           H  
ATOM   1251  N   ALA A  81      36.859   3.730   9.504  1.00 15.81           N  
ATOM   1252  CA  ALA A  81      37.784   2.803   8.875  1.00 12.32           C  
ATOM   1253  C   ALA A  81      39.235   3.259   9.021  1.00 12.65           C  
ATOM   1254  O   ALA A  81      40.145   2.448   8.901  1.00 15.40           O  
ATOM   1255  CB  ALA A  81      37.431   2.616   7.388  1.00 20.07           C  
ATOM   1256  H   ALA A  81      36.415   4.213   8.949  1.00 18.83           H  
ATOM   1257  HA  ALA A  81      37.701   1.931   9.314  1.00 14.65           H  
ATOM   1258  HB1 ALA A  81      38.054   2.001   6.994  1.00 23.95           H  
ATOM   1259  HB2 ALA A  81      36.539   2.267   7.321  1.00 23.95           H  
ATOM   1260  HB3 ALA A  81      37.484   3.466   6.945  1.00 23.95           H  
ATOM   1261  N   TYR A  82      39.460   4.550   9.254  1.00 11.56           N  
ATOM   1262  CA  TYR A  82      40.816   5.017   9.540  1.00 15.39           C  
ATOM   1263  C   TYR A  82      41.273   4.427  10.870  1.00 22.10           C  
ATOM   1264  O   TYR A  82      42.424   4.015  11.013  1.00 19.07           O  
ATOM   1265  CB  TYR A  82      40.890   6.547   9.611  1.00 16.63           C  
ATOM   1266  CG  TYR A  82      40.992   7.263   8.274  1.00 21.52           C  
ATOM   1267  CD1 TYR A  82      41.354   6.588   7.112  1.00 22.37           C  
ATOM   1268  CD2 TYR A  82      40.735   8.625   8.183  1.00 25.92           C  
ATOM   1269  CE1 TYR A  82      41.448   7.255   5.898  1.00 17.69           C  
ATOM   1270  CE2 TYR A  82      40.827   9.298   6.977  1.00 22.81           C  
ATOM   1271  CZ  TYR A  82      41.185   8.609   5.841  1.00 22.51           C  
ATOM   1272  OH  TYR A  82      41.273   9.283   4.642  1.00 30.63           O  
ATOM   1273  H   TYR A  82      38.859   5.165   9.254  1.00 13.74           H  
ATOM   1274  HA  TYR A  82      41.424   4.708   8.836  1.00 18.34           H  
ATOM   1275  HB2 TYR A  82      40.090   6.872  10.054  1.00 19.82           H  
ATOM   1276  HB3 TYR A  82      41.670   6.792  10.132  1.00 19.82           H  
ATOM   1277  HD1 TYR A  82      41.532   5.676   7.149  1.00 26.71           H  
ATOM   1278  HD2 TYR A  82      40.494   9.095   8.949  1.00 30.97           H  
ATOM   1279  HE1 TYR A  82      41.689   6.792   5.128  1.00 21.10           H  
ATOM   1280  HE2 TYR A  82      40.650  10.209   6.935  1.00 27.24           H  
ATOM   1281  HH  TYR A  82      41.835   9.878   4.696  1.00 36.62           H  
ATOM   1282  N   ALA A  83      40.366   4.388  11.843  1.00 17.19           N  
ATOM   1283  CA  ALA A  83      40.695   3.844  13.157  1.00 15.43           C  
ATOM   1284  C   ALA A  83      40.930   2.338  13.075  1.00 18.51           C  
ATOM   1285  O   ALA A  83      41.853   1.816  13.700  1.00 17.52           O  
ATOM   1286  CB  ALA A  83      39.589   4.151  14.161  1.00 14.66           C  
ATOM   1287  H   ALA A  83      39.557   4.669  11.769  1.00 20.49           H  
ATOM   1288  HA  ALA A  83      41.521   4.262  13.478  1.00 18.39           H  
ATOM   1289  HB1 ALA A  83      39.830   3.783  15.014  1.00 17.46           H  
ATOM   1290  HB2 ALA A  83      39.487   5.103  14.231  1.00 17.46           H  
ATOM   1291  HB3 ALA A  83      38.769   3.757  13.853  1.00 17.46           H  
ATOM   1292  N   ARG A  84      40.094   1.640  12.311  1.00 14.87           N  
ATOM   1293  CA  ARG A  84      40.235   0.191  12.168  1.00 17.13           C  
ATOM   1294  C   ARG A  84      41.535  -0.172  11.449  1.00 20.55           C  
ATOM   1295  O   ARG A  84      42.211  -1.126  11.831  1.00 16.72           O  
ATOM   1296  CB  ARG A  84      39.027  -0.412  11.438  1.00 15.54           C  
ATOM   1297  CG  ARG A  84      37.815  -0.646  12.342  1.00 17.48           C  
ATOM   1298  CD  ARG A  84      36.616  -1.204  11.574  1.00 17.49           C  
ATOM   1299  NE  ARG A  84      35.988  -0.187  10.732  1.00 17.04           N  
ATOM   1300  CZ  ARG A  84      35.612  -0.372   9.469  1.00 21.95           C  
ATOM   1301  NH1 ARG A  84      35.797  -1.546   8.878  1.00 20.25           N1+
ATOM   1302  NH2 ARG A  84      35.052   0.625   8.793  1.00 13.35           N  
ATOM   1303  H   ARG A  84      39.440   1.978  11.867  1.00 17.72           H  
ATOM   1304  HA  ARG A  84      40.270  -0.209  13.062  1.00 20.42           H  
ATOM   1305  HB2 ARG A  84      38.756   0.193  10.730  1.00 18.52           H  
ATOM   1306  HB3 ARG A  84      39.285  -1.267  11.060  1.00 18.52           H  
ATOM   1307  HG2 ARG A  84      38.054  -1.284  13.033  1.00 20.85           H  
ATOM   1308  HG3 ARG A  84      37.551   0.196  12.743  1.00 20.85           H  
ATOM   1309  HD2 ARG A  84      36.913  -1.929  11.002  1.00 20.86           H  
ATOM   1310  HD3 ARG A  84      35.954  -1.526  12.206  1.00 20.86           H  
ATOM   1311  HE  ARG A  84      35.850   0.588  11.079  1.00 20.32           H  
ATOM   1312 HH11 ARG A  84      36.161  -2.194   9.312  1.00 24.17           H  
ATOM   1313 HH12 ARG A  84      35.552  -1.660   8.062  1.00 24.17           H  
ATOM   1314 HH21 ARG A  84      34.930   1.387   9.172  1.00 15.89           H  
ATOM   1315 HH22 ARG A  84      34.808   0.507   7.977  1.00 15.89           H  
ATOM   1316  N   THR A  85      41.888   0.591  10.417  1.00 14.29           N  
ATOM   1317  CA  THR A  85      43.145   0.360   9.708  1.00 18.55           C  
ATOM   1318  C   THR A  85      44.319   0.553  10.662  1.00 24.86           C  
ATOM   1319  O   THR A  85      45.274  -0.223  10.651  1.00 24.20           O  
ATOM   1320  CB  THR A  85      43.309   1.310   8.494  1.00 22.10           C  
ATOM   1321  CG2 THR A  85      44.675   1.121   7.835  1.00 21.94           C  
ATOM   1322  OG1 THR A  85      42.287   1.038   7.526  1.00 16.76           O  
ATOM   1323  H   THR A  85      41.421   1.244  10.109  1.00 17.01           H  
ATOM   1324  HA  THR A  85      43.165  -0.563   9.379  1.00 22.13           H  
ATOM   1325  HB  THR A  85      43.236   2.230   8.792  1.00 26.39           H  
ATOM   1326  HG1 THR A  85      41.547   1.155   7.859  1.00 19.98           H  
ATOM   1327 HG21 THR A  85      44.763   1.715   7.085  1.00 26.20           H  
ATOM   1328 HG22 THR A  85      45.373   1.311   8.466  1.00 26.20           H  
ATOM   1329 HG23 THR A  85      44.769   0.216   7.529  1.00 26.20           H  
ATOM   1330  N   ASN A  86      44.234   1.585  11.496  1.00 16.73           N  
ATOM   1331  CA  ASN A  86      45.312   1.920  12.416  1.00 19.12           C  
ATOM   1332  C   ASN A  86      45.475   0.881  13.527  1.00 21.24           C  
ATOM   1333  O   ASN A  86      46.595   0.543  13.903  1.00 24.38           O  
ATOM   1334  CB  ASN A  86      45.079   3.309  13.012  1.00 18.39           C  
ATOM   1335  CG  ASN A  86      46.237   3.777  13.864  1.00 25.75           C  
ATOM   1336  ND2 ASN A  86      47.350   4.096  13.221  1.00 13.37           N  
ATOM   1337  OD1 ASN A  86      46.136   3.841  15.089  1.00 20.30           O  
ATOM   1338  H   ASN A  86      43.555   2.111  11.548  1.00 19.95           H  
ATOM   1339  HA  ASN A  86      46.153   1.951  11.914  1.00 22.82           H  
ATOM   1340  HB2 ASN A  86      44.960   3.947  12.291  1.00 21.94           H  
ATOM   1341  HB3 ASN A  86      44.286   3.285  13.570  1.00 21.94           H  
ATOM   1342 HD21 ASN A  86      48.037   4.368  13.660  1.00 15.92           H  
ATOM   1343 HD22 ASN A  86      47.385   4.031  12.364  1.00 15.92           H  
ATOM   1344  N   PHE A  87      44.363   0.371  14.048  1.00 19.78           N  
ATOM   1345  CA  PHE A  87      44.411  -0.694  15.053  1.00 22.33           C  
ATOM   1346  C   PHE A  87      44.999  -1.964  14.444  1.00 26.14           C  
ATOM   1347  O   PHE A  87      45.761  -2.683  15.091  1.00 24.85           O  
ATOM   1348  CB  PHE A  87      43.015  -0.983  15.613  1.00 12.55           C  
ATOM   1349  CG  PHE A  87      42.497   0.078  16.550  1.00 20.25           C  
ATOM   1350  CD1 PHE A  87      43.332   0.670  17.483  1.00 21.13           C  
ATOM   1351  CD2 PHE A  87      41.169   0.475  16.500  1.00 19.26           C  
ATOM   1352  CE1 PHE A  87      42.855   1.645  18.346  1.00 16.18           C  
ATOM   1353  CE2 PHE A  87      40.682   1.447  17.363  1.00 19.78           C  
ATOM   1354  CZ  PHE A  87      41.528   2.030  18.288  1.00 14.54           C  
ATOM   1355  H   PHE A  87      43.567   0.623  13.839  1.00 23.60           H  
ATOM   1356  HA  PHE A  87      44.987  -0.413  15.794  1.00 26.66           H  
ATOM   1357  HB2 PHE A  87      42.391  -1.055  14.874  1.00 14.93           H  
ATOM   1358  HB3 PHE A  87      43.043  -1.821  16.101  1.00 14.93           H  
ATOM   1359  HD1 PHE A  87      44.225   0.414  17.528  1.00 25.22           H  
ATOM   1360  HD2 PHE A  87      40.596   0.084  15.881  1.00 22.99           H  
ATOM   1361  HE1 PHE A  87      43.426   2.036  18.968  1.00 19.29           H  
ATOM   1362  HE2 PHE A  87      39.790   1.706  17.319  1.00 23.60           H  
ATOM   1363  HZ  PHE A  87      41.207   2.684  18.866  1.00 17.31           H  
ATOM   1364  N   GLY A  88      44.643  -2.243  13.195  1.00 18.85           N  
ATOM   1365  CA  GLY A  88      45.218  -3.370  12.486  1.00 21.22           C  
ATOM   1366  C   GLY A  88      46.716  -3.194  12.309  1.00 31.34           C  
ATOM   1367  O   GLY A  88      47.480  -4.153  12.392  1.00 28.69           O  
ATOM   1368  H   GLY A  88      44.070  -1.793  12.739  1.00 22.48           H  
ATOM   1369  HA2 GLY A  88      45.056  -4.188  12.983  1.00 25.34           H  
ATOM   1370  HA3 GLY A  88      44.807  -3.451  11.611  1.00 25.34           H  
ATOM   1371  N   LEU A  89      47.135  -1.956  12.073  1.00 25.21           N  
ATOM   1372  CA  LEU A  89      48.543  -1.646  11.855  1.00 21.57           C  
ATOM   1373  C   LEU A  89      49.344  -1.923  13.122  1.00 27.62           C  
ATOM   1374  O   LEU A  89      50.401  -2.550  13.075  1.00 33.01           O  
ATOM   1375  CB  LEU A  89      48.700  -0.180  11.448  1.00 23.52           C  
ATOM   1376  CG  LEU A  89      50.104   0.285  11.060  1.00 30.99           C  
ATOM   1377  CD1 LEU A  89      50.515  -0.308   9.723  1.00 43.32           C  
ATOM   1378  CD2 LEU A  89      50.165   1.809  11.012  1.00 30.98           C  
ATOM   1379  H   LEU A  89      46.618  -1.270  12.033  1.00 30.12           H  
ATOM   1380  HA  LEU A  89      48.895  -2.209  11.134  1.00 25.75           H  
ATOM   1381  HB2 LEU A  89      48.123  -0.015  10.686  1.00 28.09           H  
ATOM   1382  HB3 LEU A  89      48.412   0.372  12.192  1.00 28.09           H  
ATOM   1383  HG  LEU A  89      50.735  -0.020  11.730  1.00 37.05           H  
ATOM   1384 HD11 LEU A  89      51.398  -0.001   9.503  1.00 51.86           H  
ATOM   1385 HD12 LEU A  89      50.508  -1.265   9.791  1.00 51.86           H  
ATOM   1386 HD13 LEU A  89      49.892  -0.022   9.050  1.00 51.86           H  
ATOM   1387 HD21 LEU A  89      51.053   2.078  10.767  1.00 37.05           H  
ATOM   1388 HD22 LEU A  89      49.535   2.126  10.361  1.00 37.05           H  
ATOM   1389 HD23 LEU A  89      49.945   2.158  11.879  1.00 37.05           H  
ATOM   1390  N   LEU A  90      48.835  -1.455  14.256  1.00 25.67           N  
ATOM   1391  CA  LEU A  90      49.509  -1.653  15.534  1.00 26.16           C  
ATOM   1392  C   LEU A  90      49.617  -3.137  15.866  1.00 31.72           C  
ATOM   1393  O   LEU A  90      50.667  -3.611  16.295  1.00 37.62           O  
ATOM   1394  CB  LEU A  90      48.762  -0.918  16.647  1.00 28.93           C  
ATOM   1395  CG  LEU A  90      48.905   0.604  16.610  1.00 31.02           C  
ATOM   1396  CD1 LEU A  90      48.009   1.260  17.650  1.00 32.41           C  
ATOM   1397  CD2 LEU A  90      50.361   1.004  16.816  1.00 34.46           C  
ATOM   1398  H   LEU A  90      48.096  -1.018  14.313  1.00 30.67           H  
ATOM   1399  HA  LEU A  90      50.415  -1.285  15.480  1.00 31.27           H  
ATOM   1400  HB2 LEU A  90      47.817  -1.126  16.576  1.00 34.59           H  
ATOM   1401  HB3 LEU A  90      49.100  -1.225  17.502  1.00 34.59           H  
ATOM   1402  HG  LEU A  90      48.630   0.923  15.736  1.00 37.09           H  
ATOM   1403 HD11 LEU A  90      48.121   2.212  17.603  1.00 38.76           H  
ATOM   1404 HD12 LEU A  90      47.096   1.028  17.467  1.00 38.76           H  
ATOM   1405 HD13 LEU A  90      48.259   0.944  18.521  1.00 38.76           H  
ATOM   1406 HD21 LEU A  90      50.428   1.961  16.790  1.00 41.22           H  
ATOM   1407 HD22 LEU A  90      50.656   0.678  17.670  1.00 41.22           H  
ATOM   1408 HD23 LEU A  90      50.893   0.619  16.116  1.00 41.22           H  
ATOM   1409  N   GLU A  91      48.526  -3.866  15.658  1.00 27.02           N  
ATOM   1410  CA  GLU A  91      48.486  -5.291  15.963  1.00 34.64           C  
ATOM   1411  C   GLU A  91      49.462  -6.066  15.085  1.00 41.20           C  
ATOM   1412  O   GLU A  91      50.007  -7.089  15.500  1.00 44.27           O  
ATOM   1413  CB  GLU A  91      47.067  -5.830  15.765  1.00 36.28           C  
ATOM   1414  CG  GLU A  91      46.919  -7.327  16.007  1.00 36.75           C  
ATOM   1415  CD  GLU A  91      47.166  -7.720  17.452  1.00 44.89           C  
ATOM   1416  OE1 GLU A  91      47.268  -6.818  18.309  1.00 41.12           O  
ATOM   1417  OE2 GLU A  91      47.256  -8.934  17.730  1.00 45.35           O1-
ATOM   1418  H   GLU A  91      47.790  -3.556  15.339  1.00 32.29           H  
ATOM   1419  HA  GLU A  91      48.740  -5.429  16.899  1.00 41.43           H  
ATOM   1420  HB2 GLU A  91      46.473  -5.373  16.381  1.00 43.40           H  
ATOM   1421  HB3 GLU A  91      46.791  -5.651  14.853  1.00 43.40           H  
ATOM   1422  HG2 GLU A  91      46.018  -7.597  15.773  1.00 43.97           H  
ATOM   1423  HG3 GLU A  91      47.561  -7.801  15.455  1.00 43.97           H  
ATOM   1424  N   ASN A  92      49.686  -5.566  13.874  1.00 33.98           N  
ATOM   1425  CA  ASN A  92      50.502  -6.266  12.889  1.00 36.70           C  
ATOM   1426  C   ASN A  92      51.978  -5.884  12.969  1.00 35.18           C  
ATOM   1427  O   ASN A  92      52.813  -6.471  12.285  1.00 39.78           O  
ATOM   1428  CB  ASN A  92      49.978  -5.974  11.482  1.00 31.15           C  
ATOM   1429  CG  ASN A  92      50.405  -7.017  10.472  1.00 47.03           C  
ATOM   1430  ND2 ASN A  92      50.616  -6.591   9.232  1.00 45.00           N  
ATOM   1431  OD1 ASN A  92      50.543  -8.193  10.803  1.00 49.19           O  
ATOM   1432  H   ASN A  92      49.373  -4.815  13.596  1.00 40.64           H  
ATOM   1433  HA  ASN A  92      50.431  -7.231  13.044  1.00 43.90           H  
ATOM   1434  HB2 ASN A  92      49.008  -5.955  11.503  1.00 37.24           H  
ATOM   1435  HB3 ASN A  92      50.320  -5.114  11.189  1.00 37.24           H  
ATOM   1436 HD21 ASN A  92      50.860  -7.146   8.622  1.00 53.87           H  
ATOM   1437 HD22 ASN A  92      50.509  -5.760   9.038  1.00 53.87           H  
ATOM   1438  N   GLY A  93      52.296  -4.898  13.802  1.00 44.05           N  
ATOM   1439  CA  GLY A  93      53.662  -4.422  13.928  1.00 53.33           C  
ATOM   1440  C   GLY A  93      54.083  -3.601  12.725  1.00 49.92           C  
ATOM   1441  O   GLY A  93      55.265  -3.524  12.391  1.00 56.95           O  
ATOM   1442  H   GLY A  93      51.733  -4.487  14.306  1.00 52.73           H  
ATOM   1443  HA2 GLY A  93      53.743  -3.872  14.723  1.00 63.87           H  
ATOM   1444  HA3 GLY A  93      54.264  -5.179  14.013  1.00 63.87           H  
ATOM   1445  N   GLY A  94      53.103  -2.983  12.075  1.00 36.03           N  
ATOM   1446  CA  GLY A  94      53.342  -2.186  10.888  1.00 40.02           C  
ATOM   1447  C   GLY A  94      52.709  -2.842   9.678  1.00 35.03           C  
ATOM   1448  O   GLY A  94      51.892  -3.753   9.818  1.00 29.35           O  
ATOM   1449  H   GLY A  94      52.276  -3.013  12.311  1.00 43.11           H  
ATOM   1450  HA2 GLY A  94      52.961  -1.302  11.001  1.00 47.89           H  
ATOM   1451  HA3 GLY A  94      54.296  -2.099  10.735  1.00 47.89           H  
ATOM   1452  N   CYS A  95      53.078  -2.376   8.489  1.00 33.40           N  
ATOM   1453  CA  CYS A  95      52.610  -2.988   7.251  1.00 38.12           C  
ATOM   1454  C   CYS A  95      53.666  -2.861   6.160  1.00 48.90           C  
ATOM   1455  O   CYS A  95      54.718  -2.256   6.364  1.00 63.96           O  
ATOM   1456  CB  CYS A  95      51.299  -2.351   6.787  1.00 39.76           C  
ATOM   1457  SG  CYS A  95      51.472  -0.690   6.099  1.00 35.33           S  
ATOM   1458  H   CYS A  95      53.601  -1.704   8.372  1.00 39.95           H  
ATOM   1459  HA  CYS A  95      52.447  -3.942   7.406  1.00 45.61           H  
ATOM   1460  HB2 CYS A  95      50.907  -2.913   6.101  1.00 47.58           H  
ATOM   1461  HB3 CYS A  95      50.697  -2.293   7.545  1.00 47.58           H  
ATOM   1462  HG  CYS A  95      50.390  -0.289   5.770  1.00 42.27           H  
ATOM   1463  N   GLU A  96      53.374  -3.432   4.998  1.00 36.65           N  
ATOM   1464  CA  GLU A  96      54.329  -3.467   3.898  1.00 50.01           C  
ATOM   1465  C   GLU A  96      54.211  -2.252   2.985  1.00 36.61           C  
ATOM   1466  O   GLU A  96      55.217  -1.665   2.589  1.00 39.70           O  
ATOM   1467  CB  GLU A  96      54.137  -4.754   3.089  1.00 66.38           C  
ATOM   1468  CG  GLU A  96      54.682  -4.701   1.670  1.00 75.50           C  
ATOM   1469  CD  GLU A  96      53.704  -4.084   0.684  1.00 74.30           C  
ATOM   1470  OE1 GLU A  96      52.511  -3.944   1.029  1.00 61.31           O  
ATOM   1471  OE2 GLU A  96      54.130  -3.743  -0.439  1.00 84.25           O1-
ATOM   1472  H   GLU A  96      52.622  -3.808   4.819  1.00 43.85           H  
ATOM   1473  HA  GLU A  96      55.237  -3.478   4.268  1.00 59.88           H  
ATOM   1474  HB2 GLU A  96      54.588  -5.479   3.549  1.00 79.52           H  
ATOM   1475  HB3 GLU A  96      53.188  -4.944   3.032  1.00 79.52           H  
ATOM   1476  HG2 GLU A  96      55.491  -4.167   1.662  1.00 90.47           H  
ATOM   1477  HG3 GLU A  96      54.877  -5.603   1.373  1.00 90.47           H  
ATOM   1478  N   ALA A  97      52.978  -1.872   2.668  1.00 34.33           N  
ATOM   1479  CA  ALA A  97      52.711  -0.841   1.668  1.00 34.32           C  
ATOM   1480  C   ALA A  97      53.193   0.551   2.081  1.00 32.74           C  
ATOM   1481  O   ALA A  97      53.752   1.283   1.268  1.00 37.15           O  
ATOM   1482  CB  ALA A  97      51.223  -0.804   1.345  1.00 44.78           C  
ATOM   1483  H   ALA A  97      52.267  -2.201   3.024  1.00 41.07           H  
ATOM   1484  HA  ALA A  97      53.184  -1.081   0.844  1.00 41.06           H  
ATOM   1485  HB1 ALA A  97      51.063  -0.123   0.687  1.00 53.61           H  
ATOM   1486  HB2 ALA A  97      50.957  -1.660   1.001  1.00 53.61           H  
ATOM   1487  HB3 ALA A  97      50.734  -0.607   2.147  1.00 53.61           H  
ATOM   1488  N   LEU A  98      52.963   0.922   3.336  1.00 29.42           N  
ATOM   1489  CA  LEU A  98      53.378   2.235   3.824  1.00 25.43           C  
ATOM   1490  C   LEU A  98      53.618   2.197   5.330  1.00 35.66           C  
ATOM   1491  O   LEU A  98      52.747   2.554   6.120  1.00 28.10           O  
ATOM   1492  CB  LEU A  98      52.320   3.286   3.483  1.00 29.86           C  
ATOM   1493  CG  LEU A  98      52.652   4.725   3.878  1.00 35.09           C  
ATOM   1494  CD1 LEU A  98      53.846   5.232   3.084  1.00 43.49           C  
ATOM   1495  CD2 LEU A  98      51.445   5.629   3.672  1.00 32.29           C  
ATOM   1496  H   LEU A  98      52.570   0.434   3.926  1.00 35.18           H  
ATOM   1497  HA  LEU A  98      54.216   2.491   3.386  1.00 30.38           H  
ATOM   1498  HB2 LEU A  98      52.176   3.275   2.524  1.00 35.70           H  
ATOM   1499  HB3 LEU A  98      51.495   3.046   3.934  1.00 35.70           H  
ATOM   1500  HG  LEU A  98      52.886   4.748   4.819  1.00 41.97           H  
ATOM   1501 HD11 LEU A  98      54.035   6.135   3.349  1.00 52.06           H  
ATOM   1502 HD12 LEU A  98      54.603   4.671   3.268  1.00 52.06           H  
ATOM   1503 HD13 LEU A  98      53.634   5.202   2.148  1.00 52.06           H  
ATOM   1504 HD21 LEU A  98      51.679   6.524   3.926  1.00 38.62           H  
ATOM   1505 HD22 LEU A  98      51.192   5.606   2.746  1.00 38.62           H  
ATOM   1506 HD23 LEU A  98      50.721   5.312   4.218  1.00 38.62           H  
ATOM   1507  N   ASP A  99      54.812   1.773   5.722  1.00 24.15           N  
ATOM   1508  CA  ASP A  99      55.116   1.531   7.128  1.00 25.27           C  
ATOM   1509  C   ASP A  99      55.471   2.818   7.868  1.00 25.14           C  
ATOM   1510  O   ASP A  99      55.981   3.767   7.275  1.00 24.20           O  
ATOM   1511  CB  ASP A  99      56.274   0.536   7.229  1.00 32.50           C  
ATOM   1512  CG  ASP A  99      56.301  -0.200   8.550  1.00 34.14           C  
ATOM   1513  OD1 ASP A  99      55.294  -0.147   9.287  1.00 41.76           O  
ATOM   1514  OD2 ASP A  99      57.328  -0.844   8.845  1.00 45.37           O1-
ATOM   1515  H   ASP A  99      55.470   1.616   5.190  1.00 28.84           H  
ATOM   1516  HA  ASP A  99      54.332   1.134   7.562  1.00 30.20           H  
ATOM   1517  HB2 ASP A  99      56.189  -0.122   6.521  1.00 38.87           H  
ATOM   1518  HB3 ASP A  99      57.112   1.016   7.137  1.00 38.87           H  
ATOM   1519  N   MET A 100      55.189   2.848   9.169  1.00 25.66           N  
ATOM   1520  CA  MET A 100      55.659   3.936  10.023  1.00 37.20           C  
ATOM   1521  C   MET A 100      55.865   3.435  11.448  1.00 24.72           C  
ATOM   1522  O   MET A 100      55.237   2.461  11.864  1.00 19.92           O  
ATOM   1523  CB  MET A 100      54.688   5.120   9.999  1.00 42.67           C  
ATOM   1524  CG  MET A 100      53.347   4.872  10.669  1.00 34.94           C  
ATOM   1525  SD  MET A 100      52.298   6.340  10.597  1.00 29.55           S  
ATOM   1526  CE  MET A 100      50.842   5.762  11.460  1.00 22.23           C  
ATOM   1527  H   MET A 100      54.728   2.251   9.581  1.00 30.66           H  
ATOM   1528  HA  MET A 100      56.519   4.254   9.677  1.00 44.51           H  
ATOM   1529  HB2 MET A 100      55.105   5.870  10.450  1.00 51.07           H  
ATOM   1530  HB3 MET A 100      54.512   5.355   9.074  1.00 51.07           H  
ATOM   1531  HG2 MET A 100      52.890   4.147  10.214  1.00 41.80           H  
ATOM   1532  HG3 MET A 100      53.492   4.646  11.601  1.00 41.80           H  
ATOM   1533  HE1 MET A 100      50.194   6.470  11.488  1.00 26.54           H  
ATOM   1534  HE2 MET A 100      50.481   5.006  10.991  1.00 26.54           H  
ATOM   1535  HE3 MET A 100      51.088   5.508  12.352  1.00 26.54           H  
ATOM   1536  N   PRO A 101      56.761   4.093  12.199  1.00 22.11           N  
ATOM   1537  CA  PRO A 101      57.119   3.627  13.544  1.00 28.43           C  
ATOM   1538  C   PRO A 101      56.021   3.898  14.568  1.00 23.44           C  
ATOM   1539  O   PRO A 101      55.261   4.855  14.411  1.00 23.24           O  
ATOM   1540  CB  PRO A 101      58.367   4.448  13.873  1.00 30.44           C  
ATOM   1541  CG  PRO A 101      58.190   5.712  13.106  1.00 28.29           C  
ATOM   1542  CD  PRO A 101      57.471   5.332  11.837  1.00 22.75           C  
ATOM   1543  HA  PRO A 101      57.340   2.672  13.536  1.00 33.98           H  
ATOM   1544  HB2 PRO A 101      58.403   4.624  14.826  1.00 36.40           H  
ATOM   1545  HB3 PRO A 101      59.160   3.973  13.579  1.00 36.40           H  
ATOM   1546  HG2 PRO A 101      57.658   6.335  13.626  1.00 33.82           H  
ATOM   1547  HG3 PRO A 101      59.059   6.093  12.904  1.00 33.82           H  
ATOM   1548  HD2 PRO A 101      56.838   6.023  11.587  1.00 27.17           H  
ATOM   1549  HD3 PRO A 101      58.109   5.161  11.126  1.00 27.17           H  
ATOM   1550  N   ALA A 102      55.944   3.061  15.598  1.00 17.67           N  
ATOM   1551  CA  ALA A 102      54.966   3.251  16.665  1.00 26.12           C  
ATOM   1552  C   ALA A 102      55.236   4.569  17.386  1.00 23.37           C  
ATOM   1553  O   ALA A 102      56.340   5.106  17.306  1.00 25.96           O  
ATOM   1554  CB  ALA A 102      55.018   2.084  17.641  1.00 24.05           C  
ATOM   1555  H   ALA A 102      56.448   2.373  15.703  1.00 21.07           H  
ATOM   1556  HA  ALA A 102      54.066   3.289  16.278  1.00 31.21           H  
ATOM   1557  HB1 ALA A 102      54.369   2.227  18.333  1.00 28.73           H  
ATOM   1558  HB2 ALA A 102      54.819   1.273  17.168  1.00 28.73           H  
ATOM   1559  HB3 ALA A 102      55.898   2.034  18.021  1.00 28.73           H  
ATOM   1560  N   PRO A 103      54.226   5.098  18.093  1.00 21.39           N  
ATOM   1561  CA  PRO A 103      54.364   6.396  18.761  1.00 19.58           C  
ATOM   1562  C   PRO A 103      54.895   6.311  20.195  1.00 15.37           C  
ATOM   1563  O   PRO A 103      54.680   5.315  20.884  1.00 20.19           O  
ATOM   1564  CB  PRO A 103      52.928   6.918  18.773  1.00 18.01           C  
ATOM   1565  CG  PRO A 103      52.097   5.681  18.897  1.00 20.94           C  
ATOM   1566  CD  PRO A 103      52.850   4.577  18.187  1.00 17.58           C  
ATOM   1567  HA  PRO A 103      54.929   6.999  18.234  1.00 23.36           H  
ATOM   1568  HB2 PRO A 103      52.796   7.502  19.536  1.00 21.48           H  
ATOM   1569  HB3 PRO A 103      52.738   7.381  17.943  1.00 21.48           H  
ATOM   1570  HG2 PRO A 103      51.983   5.462  19.836  1.00 25.00           H  
ATOM   1571  HG3 PRO A 103      51.236   5.828  18.476  1.00 25.00           H  
ATOM   1572  HD2 PRO A 103      52.833   3.763  18.714  1.00 20.97           H  
ATOM   1573  HD3 PRO A 103      52.483   4.434  17.301  1.00 20.97           H  
ATOM   1574  N   ASP A 104      55.585   7.364  20.622  1.00 21.81           N  
ATOM   1575  CA  ASP A 104      55.988   7.539  22.015  1.00 15.87           C  
ATOM   1576  C   ASP A 104      55.073   8.540  22.723  1.00 21.13           C  
ATOM   1577  O   ASP A 104      55.081   8.636  23.950  1.00 20.67           O  
ATOM   1578  CB  ASP A 104      57.435   8.036  22.096  1.00 22.80           C  
ATOM   1579  CG  ASP A 104      58.417   7.081  21.446  1.00 28.98           C  
ATOM   1580  OD1 ASP A 104      58.587   5.963  21.970  1.00 30.68           O  
ATOM   1581  OD2 ASP A 104      59.024   7.452  20.418  1.00 26.12           O1-
ATOM   1582  H   ASP A 104      55.838   8.008  20.110  1.00 26.04           H  
ATOM   1583  HA  ASP A 104      55.929   6.680  22.482  1.00 18.92           H  
ATOM   1584  HB2 ASP A 104      57.501   8.891  21.641  1.00 27.23           H  
ATOM   1585  HB3 ASP A 104      57.684   8.135  23.028  1.00 27.23           H  
ATOM   1586  N   PHE A 105      54.310   9.302  21.942  1.00 21.48           N  
ATOM   1587  CA  PHE A 105      53.312  10.217  22.491  1.00 18.69           C  
ATOM   1588  C   PHE A 105      52.223  10.517  21.457  1.00 25.01           C  
ATOM   1589  O   PHE A 105      52.401  10.258  20.266  1.00 17.97           O  
ATOM   1590  CB  PHE A 105      53.965  11.514  22.997  1.00 16.75           C  
ATOM   1591  CG  PHE A 105      54.514  12.400  21.906  1.00 20.54           C  
ATOM   1592  CD1 PHE A 105      53.771  13.465  21.421  1.00 21.07           C  
ATOM   1593  CD2 PHE A 105      55.778  12.179  21.383  1.00 17.46           C  
ATOM   1594  CE1 PHE A 105      54.275  14.287  20.424  1.00 25.35           C  
ATOM   1595  CE2 PHE A 105      56.288  12.998  20.384  1.00 25.19           C  
ATOM   1596  CZ  PHE A 105      55.534  14.054  19.907  1.00 25.33           C  
ATOM   1597  H   PHE A 105      54.352   9.307  21.083  1.00 25.65           H  
ATOM   1598  HA  PHE A 105      52.881   9.785  23.258  1.00 22.29           H  
ATOM   1599  HB2 PHE A 105      53.302  12.026  23.486  1.00 19.97           H  
ATOM   1600  HB3 PHE A 105      54.700  11.283  23.586  1.00 19.97           H  
ATOM   1601  HD1 PHE A 105      52.923  13.627  21.766  1.00 25.15           H  
ATOM   1602  HD2 PHE A 105      56.289  11.470  21.701  1.00 20.82           H  
ATOM   1603  HE1 PHE A 105      53.765  14.996  20.105  1.00 30.29           H  
ATOM   1604  HE2 PHE A 105      57.136  12.838  20.038  1.00 30.09           H  
ATOM   1605  HZ  PHE A 105      55.872  14.604  19.238  1.00 30.27           H  
ATOM   1606  N   LEU A 106      51.099  11.059  21.921  1.00 22.14           N  
ATOM   1607  CA  LEU A 106      49.932  11.280  21.065  1.00 19.65           C  
ATOM   1608  C   LEU A 106      49.432  12.723  21.134  1.00 22.58           C  
ATOM   1609  O   LEU A 106      49.465  13.346  22.194  1.00 16.13           O  
ATOM   1610  CB  LEU A 106      48.795  10.346  21.485  1.00 19.23           C  
ATOM   1611  CG  LEU A 106      49.083   8.846  21.431  1.00 21.91           C  
ATOM   1612  CD1 LEU A 106      48.015   8.078  22.200  1.00 23.84           C  
ATOM   1613  CD2 LEU A 106      49.165   8.372  19.990  1.00 16.53           C  
ATOM   1614  H   LEU A 106      50.985  11.311  22.735  1.00 26.44           H  
ATOM   1615  HA  LEU A 106      50.168  11.079  20.135  1.00 23.44           H  
ATOM   1616  HB2 LEU A 106      48.551  10.558  22.399  1.00 22.94           H  
ATOM   1617  HB3 LEU A 106      48.036  10.513  20.904  1.00 22.94           H  
ATOM   1618  HG  LEU A 106      49.939   8.673  21.853  1.00 26.16           H  
ATOM   1619 HD11 LEU A 106      48.212   7.139  22.155  1.00 28.47           H  
ATOM   1620 HD12 LEU A 106      48.018   8.370  23.114  1.00 28.47           H  
ATOM   1621 HD13 LEU A 106      47.159   8.252  21.803  1.00 28.47           H  
ATOM   1622 HD21 LEU A 106      49.346   7.429  19.981  1.00 19.70           H  
ATOM   1623 HD22 LEU A 106      48.328   8.549  19.555  1.00 19.70           H  
ATOM   1624 HD23 LEU A 106      49.872   8.846  19.546  1.00 19.70           H  
ATOM   1625  N   LEU A 107      48.950  13.233  20.002  1.00 14.05           N  
ATOM   1626  CA  LEU A 107      48.382  14.578  19.915  1.00 13.06           C  
ATOM   1627  C   LEU A 107      46.971  14.513  19.317  1.00 18.42           C  
ATOM   1628  O   LEU A 107      46.804  14.187  18.141  1.00 19.88           O  
ATOM   1629  CB  LEU A 107      49.265  15.474  19.044  1.00 15.18           C  
ATOM   1630  CG  LEU A 107      50.738  15.581  19.440  1.00 19.52           C  
ATOM   1631  CD1 LEU A 107      51.525  16.323  18.363  1.00 24.45           C  
ATOM   1632  CD2 LEU A 107      50.895  16.257  20.797  1.00 15.14           C  
ATOM   1633  H   LEU A 107      48.940  12.809  19.253  1.00 16.72           H  
ATOM   1634  HA  LEU A 107      48.325  14.971  20.812  1.00 15.54           H  
ATOM   1635  HB2 LEU A 107      49.236  15.136  18.135  1.00 18.08           H  
ATOM   1636  HB3 LEU A 107      48.898  16.372  19.063  1.00 18.08           H  
ATOM   1637  HG  LEU A 107      51.107  14.686  19.511  1.00 23.29           H  
ATOM   1638 HD11 LEU A 107      52.445  16.378  18.631  1.00 29.21           H  
ATOM   1639 HD12 LEU A 107      51.453  15.841  17.536  1.00 29.21           H  
ATOM   1640 HD13 LEU A 107      51.160  17.205  18.262  1.00 29.21           H  
ATOM   1641 HD21 LEU A 107      51.829  16.307  21.014  1.00 18.04           H  
ATOM   1642 HD22 LEU A 107      50.521  17.139  20.751  1.00 18.04           H  
ATOM   1643 HD23 LEU A 107      50.432  15.738  21.459  1.00 18.04           H  
ATOM   1644  N   CYS A 108      45.964  14.842  20.121  1.00 14.60           N  
ATOM   1645  CA  CYS A 108      44.566  14.657  19.730  1.00 15.79           C  
ATOM   1646  C   CYS A 108      43.776  15.964  19.809  1.00 16.43           C  
ATOM   1647  O   CYS A 108      43.743  16.612  20.852  1.00 15.49           O  
ATOM   1648  CB  CYS A 108      43.919  13.598  20.633  1.00 18.25           C  
ATOM   1649  SG  CYS A 108      42.161  13.252  20.293  1.00 16.59           S  
ATOM   1650  H   CYS A 108      46.064  15.177  20.907  1.00 17.39           H  
ATOM   1651  HA  CYS A 108      44.530  14.334  18.805  1.00 18.82           H  
ATOM   1652  HB2 CYS A 108      44.406  12.766  20.528  1.00 21.77           H  
ATOM   1653  HB3 CYS A 108      43.984  13.898  21.553  1.00 21.77           H  
ATOM   1654  HG  CYS A 108      41.773  12.414  21.059  1.00 19.77           H  
ATOM   1655  N   CYS A 109      43.141  16.350  18.703  1.00 15.40           N  
ATOM   1656  CA  CYS A 109      42.238  17.502  18.687  1.00 17.56           C  
ATOM   1657  C   CYS A 109      40.930  17.081  18.036  1.00 21.31           C  
ATOM   1658  O   CYS A 109      40.931  16.526  16.938  1.00 14.40           O  
ATOM   1659  CB  CYS A 109      42.850  18.679  17.919  1.00 17.07           C  
ATOM   1660  SG  CYS A 109      41.791  20.164  17.827  1.00 16.06           S  
ATOM   1661  H   CYS A 109      43.217  15.957  17.942  1.00 18.35           H  
ATOM   1662  HA  CYS A 109      42.054  17.789  19.605  1.00 20.94           H  
ATOM   1663  HB2 CYS A 109      43.678  18.935  18.354  1.00 20.35           H  
ATOM   1664  HB3 CYS A 109      43.034  18.393  17.011  1.00 20.35           H  
ATOM   1665  HG  CYS A 109      42.367  21.016  17.208  1.00 19.14           H  
ATOM   1666  N   ASN A 110      39.817  17.331  18.721  1.00 19.54           N  
ATOM   1667  CA  ASN A 110      38.516  16.862  18.254  1.00 14.92           C  
ATOM   1668  C   ASN A 110      37.736  17.878  17.417  1.00 18.76           C  
ATOM   1669  O   ASN A 110      36.512  17.820  17.367  1.00 19.39           O  
ATOM   1670  CB  ASN A 110      37.652  16.412  19.447  1.00 15.97           C  
ATOM   1671  CG  ASN A 110      37.276  17.562  20.364  1.00 17.95           C  
ATOM   1672  ND2 ASN A 110      36.133  17.442  21.039  1.00 13.56           N  
ATOM   1673  OD1 ASN A 110      38.004  18.545  20.467  1.00 15.44           O  
ATOM   1674  H   ASN A 110      39.789  17.772  19.459  1.00 23.32           H  
ATOM   1675  HA  ASN A 110      38.662  16.075  17.689  1.00 17.77           H  
ATOM   1676  HB2 ASN A 110      36.832  16.016  19.112  1.00 19.03           H  
ATOM   1677  HB3 ASN A 110      38.146  15.761  19.969  1.00 19.03           H  
ATOM   1678 HD21 ASN A 110      35.880  18.068  21.571  1.00 16.14           H  
ATOM   1679 HD22 ASN A 110      35.649  16.738  20.942  1.00 16.14           H  
ATOM   1680  N   ASN A 111      38.421  18.800  16.750  1.00 18.75           N  
ATOM   1681  CA  ASN A 111      37.710  19.722  15.867  1.00 21.35           C  
ATOM   1682  C   ASN A 111      37.155  19.007  14.628  1.00 22.52           C  
ATOM   1683  O   ASN A 111      36.119  19.399  14.093  1.00 22.00           O  
ATOM   1684  CB  ASN A 111      38.572  20.933  15.478  1.00 19.87           C  
ATOM   1685  CG  ASN A 111      39.915  20.545  14.887  1.00 13.39           C  
ATOM   1686  ND2 ASN A 111      40.722  21.548  14.569  1.00 16.27           N  
ATOM   1687  OD1 ASN A 111      40.223  19.367  14.717  1.00 11.92           O  
ATOM   1688  H   ASN A 111      39.273  18.913  16.786  1.00 22.37           H  
ATOM   1689  HA  ASN A 111      36.939  20.072  16.361  1.00 25.48           H  
ATOM   1690  HB2 ASN A 111      38.095  21.458  14.816  1.00 23.71           H  
ATOM   1691  HB3 ASN A 111      38.737  21.469  16.269  1.00 23.71           H  
ATOM   1692 HD21 ASN A 111      41.496  21.386  14.231  1.00 19.39           H  
ATOM   1693 HD22 ASN A 111      40.471  22.360  14.701  1.00 19.39           H  
ATOM   1694  N   ILE A 112      37.821  17.940  14.196  1.00 17.68           N  
ATOM   1695  CA  ILE A 112      37.344  17.160  13.053  1.00 14.00           C  
ATOM   1696  C   ILE A 112      36.187  16.232  13.424  1.00 27.92           C  
ATOM   1697  O   ILE A 112      35.236  16.076  12.656  1.00 23.43           O  
ATOM   1698  CB  ILE A 112      38.478  16.326  12.414  1.00 16.27           C  
ATOM   1699  CG1 ILE A 112      39.123  15.392  13.444  1.00 19.98           C  
ATOM   1700  CG2 ILE A 112      39.526  17.247  11.811  1.00 19.95           C  
ATOM   1701  CD1 ILE A 112      40.216  14.506  12.866  1.00 17.69           C  
ATOM   1702  H   ILE A 112      38.551  17.647  14.544  1.00 21.09           H  
ATOM   1703  HA  ILE A 112      37.015  17.781  12.370  1.00 16.67           H  
ATOM   1704  HB  ILE A 112      38.099  15.785  11.703  1.00 19.39           H  
ATOM   1705 HG12 ILE A 112      39.518  15.929  14.149  1.00 23.85           H  
ATOM   1706 HG13 ILE A 112      38.438  14.815  13.815  1.00 23.85           H  
ATOM   1707 HG21 ILE A 112      40.221  16.714  11.419  1.00 23.80           H  
ATOM   1708 HG22 ILE A 112      39.112  17.792  11.138  1.00 23.80           H  
ATOM   1709 HG23 ILE A 112      39.890  17.802  12.505  1.00 23.80           H  
ATOM   1710 HD11 ILE A 112      40.571  13.952  13.565  1.00 21.09           H  
ATOM   1711 HD12 ILE A 112      39.839  13.958  12.174  1.00 21.09           H  
ATOM   1712 HD13 ILE A 112      40.910  15.061  12.504  1.00 21.09           H  
ATOM   1713  N   CYS A 113      36.273  15.624  14.604  1.00 21.32           N  
ATOM   1714  CA  CYS A 113      35.257  14.690  15.078  1.00 21.87           C  
ATOM   1715  C   CYS A 113      35.596  14.245  16.500  1.00 21.83           C  
ATOM   1716  O   CYS A 113      36.697  14.503  16.991  1.00 16.25           O  
ATOM   1717  CB  CYS A 113      35.182  13.462  14.168  1.00 19.35           C  
ATOM   1718  SG  CYS A 113      36.553  12.300  14.390  1.00 18.96           S  
ATOM   1719  H   CYS A 113      36.921  15.738  15.157  1.00 25.45           H  
ATOM   1720  HA  CYS A 113      34.381  15.130  15.086  1.00 26.12           H  
ATOM   1721  HB2 CYS A 113      34.357  12.986  14.353  1.00 23.09           H  
ATOM   1722  HB3 CYS A 113      35.191  13.757  13.244  1.00 23.09           H  
ATOM   1723  N   ASN A 114      34.658  13.566  17.154  1.00 15.17           N  
ATOM   1724  CA  ASN A 114      34.900  13.048  18.501  1.00 12.98           C  
ATOM   1725  C   ASN A 114      35.385  11.592  18.528  1.00 11.26           C  
ATOM   1726  O   ASN A 114      35.826  11.109  19.574  1.00 15.86           O  
ATOM   1727  CB  ASN A 114      33.648  13.196  19.378  1.00 22.90           C  
ATOM   1728  CG  ASN A 114      33.623  14.510  20.151  1.00 26.36           C  
ATOM   1729  ND2 ASN A 114      32.992  14.495  21.319  1.00 15.71           N  
ATOM   1730  OD1 ASN A 114      34.167  15.521  19.706  1.00 20.32           O  
ATOM   1731  H   ASN A 114      33.875  13.392  16.844  1.00 18.07           H  
ATOM   1732  HA  ASN A 114      35.604  13.591  18.911  1.00 15.45           H  
ATOM   1733  HB2 ASN A 114      32.861  13.165  18.813  1.00 27.35           H  
ATOM   1734  HB3 ASN A 114      33.625  12.469  20.020  1.00 27.35           H  
ATOM   1735 HD21 ASN A 114      32.950  15.211  21.794  1.00 18.72           H  
ATOM   1736 HD22 ASN A 114      32.626  13.770  21.600  1.00 18.72           H  
ATOM   1737  N   GLN A 115      35.306  10.891  17.398  1.00 18.23           N  
ATOM   1738  CA  GLN A 115      35.797   9.512  17.336  1.00 11.02           C  
ATOM   1739  C   GLN A 115      37.295   9.445  17.640  1.00 17.42           C  
ATOM   1740  O   GLN A 115      37.765   8.470  18.224  1.00 17.52           O  
ATOM   1741  CB  GLN A 115      35.504   8.857  15.973  1.00 17.91           C  
ATOM   1742  CG  GLN A 115      34.034   8.469  15.774  1.00 16.46           C  
ATOM   1743  CD  GLN A 115      33.832   7.256  14.871  1.00 22.69           C  
ATOM   1744  NE2 GLN A 115      32.691   7.215  14.204  1.00 21.60           N  
ATOM   1745  OE1 GLN A 115      34.678   6.364  14.785  1.00 14.91           O  
ATOM   1746  H   GLN A 115      34.976  11.185  16.660  1.00 21.74           H  
ATOM   1747  HA  GLN A 115      35.334   8.986  18.021  1.00 13.10           H  
ATOM   1748  HB2 GLN A 115      35.744   9.481  15.269  1.00 21.36           H  
ATOM   1749  HB3 GLN A 115      36.037   8.051  15.893  1.00 21.36           H  
ATOM   1750  HG2 GLN A 115      33.646   8.262  16.639  1.00 19.62           H  
ATOM   1751  HG3 GLN A 115      33.565   9.218  15.374  1.00 19.62           H  
ATOM   1752 HE21 GLN A 115      32.523   6.555  13.679  1.00 25.79           H  
ATOM   1753 HE22 GLN A 115      32.117   7.849  14.294  1.00 25.79           H  
ATOM   1754  N   VAL A 116      38.046  10.477  17.262  1.00 12.21           N  
ATOM   1755  CA  VAL A 116      39.487  10.469  17.520  1.00 13.35           C  
ATOM   1756  C   VAL A 116      39.797  10.457  19.019  1.00 16.27           C  
ATOM   1757  O   VAL A 116      40.866  10.012  19.426  1.00 12.84           O  
ATOM   1758  CB  VAL A 116      40.214  11.652  16.851  1.00 17.03           C  
ATOM   1759  CG1 VAL A 116      40.134  11.526  15.322  1.00 13.24           C  
ATOM   1760  CG2 VAL A 116      39.641  12.973  17.319  1.00 15.18           C  
ATOM   1761  H   VAL A 116      37.755  11.181  16.863  1.00 14.52           H  
ATOM   1762  HA  VAL A 116      39.860   9.646  17.140  1.00 15.89           H  
ATOM   1763  HB  VAL A 116      41.160  11.627  17.106  1.00 20.31           H  
ATOM   1764 HG11 VAL A 116      40.592  12.271  14.924  1.00 15.75           H  
ATOM   1765 HG12 VAL A 116      40.551  10.704  15.055  1.00 15.75           H  
ATOM   1766 HG13 VAL A 116      39.212  11.528  15.056  1.00 15.75           H  
ATOM   1767 HG21 VAL A 116      40.112  13.689  16.887  1.00 18.08           H  
ATOM   1768 HG22 VAL A 116      38.709  13.008  17.090  1.00 18.08           H  
ATOM   1769 HG23 VAL A 116      39.746  13.039  18.271  1.00 18.08           H  
ATOM   1770  N   ILE A 117      38.871  10.945  19.837  1.00 12.02           N  
ATOM   1771  CA  ILE A 117      39.075  10.912  21.284  1.00 11.66           C  
ATOM   1772  C   ILE A 117      39.186   9.465  21.774  1.00 20.22           C  
ATOM   1773  O   ILE A 117      40.134   9.116  22.484  1.00 17.40           O  
ATOM   1774  CB  ILE A 117      37.948  11.632  22.049  1.00  9.77           C  
ATOM   1775  CG1 ILE A 117      37.826  13.086  21.587  1.00 18.28           C  
ATOM   1776  CG2 ILE A 117      38.219  11.584  23.566  1.00 10.35           C  
ATOM   1777  CD1 ILE A 117      36.546  13.768  22.053  1.00 21.77           C  
ATOM   1778  H   ILE A 117      38.127  11.296  19.587  1.00 14.30           H  
ATOM   1779  HA  ILE A 117      39.917  11.366  21.495  1.00 13.87           H  
ATOM   1780  HB  ILE A 117      37.110  11.177  21.869  1.00 11.59           H  
ATOM   1781 HG12 ILE A 117      38.576  13.590  21.939  1.00 21.80           H  
ATOM   1782 HG13 ILE A 117      37.839  13.109  20.618  1.00 21.80           H  
ATOM   1783 HG21 ILE A 117      37.507  12.036  24.025  1.00 12.29           H  
ATOM   1784 HG22 ILE A 117      38.259  10.667  23.847  1.00 12.29           H  
ATOM   1785 HG23 ILE A 117      39.055  12.019  23.748  1.00 12.29           H  
ATOM   1786 HD11 ILE A 117      36.538  14.672  21.728  1.00 25.99           H  
ATOM   1787 HD12 ILE A 117      35.791  13.288  21.704  1.00 25.99           H  
ATOM   1788 HD13 ILE A 117      36.521  13.765  23.013  1.00 25.99           H  
ATOM   1789  N   LYS A 118      38.221   8.633  21.386  1.00 15.88           N  
ATOM   1790  CA  LYS A 118      38.153   7.241  21.834  1.00 16.33           C  
ATOM   1791  C   LYS A 118      39.256   6.404  21.190  1.00 14.19           C  
ATOM   1792  O   LYS A 118      39.848   5.527  21.819  1.00 14.32           O  
ATOM   1793  CB  LYS A 118      36.785   6.643  21.487  1.00 12.11           C  
ATOM   1794  CG  LYS A 118      35.592   7.361  22.138  1.00 11.40           C  
ATOM   1795  CD  LYS A 118      35.685   7.346  23.667  1.00 18.30           C  
ATOM   1796  CE  LYS A 118      35.698   5.925  24.217  1.00 14.43           C  
ATOM   1797  NZ  LYS A 118      35.702   5.911  25.719  1.00 14.40           N1+
ATOM   1798  H   LYS A 118      37.582   8.855  20.854  1.00 18.93           H  
ATOM   1799  HA  LYS A 118      38.268   7.207  22.807  1.00 19.47           H  
ATOM   1800  HB2 LYS A 118      36.664   6.683  20.525  1.00 14.41           H  
ATOM   1801  HB3 LYS A 118      36.768   5.718  21.780  1.00 14.41           H  
ATOM   1802  HG2 LYS A 118      35.577   8.285  21.844  1.00 13.55           H  
ATOM   1803  HG3 LYS A 118      34.771   6.914  21.880  1.00 13.55           H  
ATOM   1804  HD2 LYS A 118      36.505   7.785  23.941  1.00 21.83           H  
ATOM   1805  HD3 LYS A 118      34.917   7.808  24.038  1.00 21.83           H  
ATOM   1806  HE2 LYS A 118      34.905   5.457  23.912  1.00 17.18           H  
ATOM   1807  HE3 LYS A 118      36.496   5.470  23.907  1.00 17.18           H  
ATOM   1808  HZ1 LYS A 118      35.710   5.072  26.015  1.00 17.15           H  
ATOM   1809  HZ2 LYS A 118      36.424   6.333  26.024  1.00 17.15           H  
ATOM   1810  HZ3 LYS A 118      34.976   6.321  26.029  1.00 17.15           H  
ATOM   1811  N   TRP A 119      39.501   6.673  19.914  1.00 11.98           N  
ATOM   1812  CA  TRP A 119      40.589   6.057  19.167  1.00 14.56           C  
ATOM   1813  C   TRP A 119      41.924   6.254  19.904  1.00 14.22           C  
ATOM   1814  O   TRP A 119      42.642   5.289  20.171  1.00 15.36           O  
ATOM   1815  CB  TRP A 119      40.608   6.688  17.768  1.00 18.35           C  
ATOM   1816  CG  TRP A 119      41.696   6.262  16.833  1.00 23.55           C  
ATOM   1817  CD1 TRP A 119      42.692   5.352  17.061  1.00 22.40           C  
ATOM   1818  CD2 TRP A 119      41.897   6.752  15.503  1.00 19.47           C  
ATOM   1819  CE2 TRP A 119      43.031   6.100  14.981  1.00 23.31           C  
ATOM   1820  CE3 TRP A 119      41.225   7.683  14.702  1.00 16.05           C  
ATOM   1821  NE1 TRP A 119      43.499   5.250  15.950  1.00 19.88           N  
ATOM   1822  CZ2 TRP A 119      43.507   6.346  13.691  1.00 18.98           C  
ATOM   1823  CZ3 TRP A 119      41.698   7.926  13.420  1.00 16.38           C  
ATOM   1824  CH2 TRP A 119      42.829   7.262  12.931  1.00 19.54           C  
ATOM   1825  H   TRP A 119      39.036   7.225  19.447  1.00 14.24           H  
ATOM   1826  HA  TRP A 119      40.422   5.096  19.074  1.00 17.34           H  
ATOM   1827  HB2 TRP A 119      39.765   6.482  17.335  1.00 21.88           H  
ATOM   1828  HB3 TRP A 119      40.684   7.649  17.874  1.00 21.88           H  
ATOM   1829  HD1 TRP A 119      42.809   4.876  17.852  1.00 26.75           H  
ATOM   1830  HE1 TRP A 119      44.185   4.736  15.876  1.00 23.72           H  
ATOM   1831  HE3 TRP A 119      40.474   8.129  15.023  1.00 19.12           H  
ATOM   1832  HZ2 TRP A 119      44.256   5.905  13.361  1.00 22.64           H  
ATOM   1833  HZ3 TRP A 119      41.260   8.544  12.880  1.00 19.52           H  
ATOM   1834  HH2 TRP A 119      43.125   7.444  12.068  1.00 23.32           H  
ATOM   1835  N   TYR A 120      42.236   7.495  20.268  1.00 14.94           N  
ATOM   1836  CA  TYR A 120      43.521   7.801  20.903  1.00 13.45           C  
ATOM   1837  C   TYR A 120      43.561   7.386  22.379  1.00 16.64           C  
ATOM   1838  O   TYR A 120      44.634   7.102  22.918  1.00 15.65           O  
ATOM   1839  CB  TYR A 120      43.866   9.286  20.735  1.00 14.51           C  
ATOM   1840  CG  TYR A 120      44.435   9.614  19.365  1.00 18.28           C  
ATOM   1841  CD1 TYR A 120      43.791   9.196  18.204  1.00 19.79           C  
ATOM   1842  CD2 TYR A 120      45.615  10.337  19.232  1.00 19.90           C  
ATOM   1843  CE1 TYR A 120      44.309   9.492  16.945  1.00 19.18           C  
ATOM   1844  CE2 TYR A 120      46.139  10.637  17.981  1.00 20.44           C  
ATOM   1845  CZ  TYR A 120      45.485  10.211  16.841  1.00 14.11           C  
ATOM   1846  OH  TYR A 120      46.006  10.508  15.592  1.00 14.24           O  
ATOM   1847  H   TYR A 120      41.724   8.178  20.161  1.00 17.80           H  
ATOM   1848  HA  TYR A 120      44.218   7.289  20.441  1.00 16.01           H  
ATOM   1849  HB2 TYR A 120      43.061   9.812  20.858  1.00 17.28           H  
ATOM   1850  HB3 TYR A 120      44.528   9.533  21.400  1.00 17.28           H  
ATOM   1851  HD1 TYR A 120      43.001   8.710  18.270  1.00 23.62           H  
ATOM   1852  HD2 TYR A 120      46.061  10.625  19.995  1.00 23.75           H  
ATOM   1853  HE1 TYR A 120      43.868   9.205  16.178  1.00 22.89           H  
ATOM   1854  HE2 TYR A 120      46.930  11.121  17.911  1.00 24.39           H  
ATOM   1855  HH  TYR A 120      45.468  10.953  15.162  1.00 16.95           H  
ATOM   1856  N   GLU A 121      42.401   7.349  23.029  1.00 13.36           N  
ATOM   1857  CA  GLU A 121      42.303   6.793  24.380  1.00 22.60           C  
ATOM   1858  C   GLU A 121      42.857   5.374  24.379  1.00 24.02           C  
ATOM   1859  O   GLU A 121      43.626   4.985  25.263  1.00 16.24           O  
ATOM   1860  CB  GLU A 121      40.844   6.734  24.843  1.00 21.26           C  
ATOM   1861  CG  GLU A 121      40.420   7.809  25.817  1.00 21.81           C  
ATOM   1862  CD  GLU A 121      39.031   7.548  26.370  1.00 29.54           C  
ATOM   1863  OE1 GLU A 121      38.466   6.475  26.075  1.00 23.66           O  
ATOM   1864  OE2 GLU A 121      38.500   8.409  27.097  1.00 22.14           O1-
ATOM   1865  H   GLU A 121      41.656   7.638  22.712  1.00 15.90           H  
ATOM   1866  HA  GLU A 121      42.819   7.340  25.009  1.00 26.98           H  
ATOM   1867  HB2 GLU A 121      40.272   6.808  24.062  1.00 25.38           H  
ATOM   1868  HB3 GLU A 121      40.694   5.878  25.273  1.00 25.38           H  
ATOM   1869  HG2 GLU A 121      41.043   7.832  26.559  1.00 26.05           H  
ATOM   1870  HG3 GLU A 121      40.409   8.666  25.362  1.00 26.05           H  
ATOM   1871  N   ASN A 122      42.447   4.604  23.374  1.00 15.46           N  
ATOM   1872  CA  ASN A 122      42.824   3.198  23.257  1.00 13.68           C  
ATOM   1873  C   ASN A 122      44.316   3.003  23.012  1.00 16.83           C  
ATOM   1874  O   ASN A 122      44.928   2.090  23.566  1.00 17.76           O  
ATOM   1875  CB  ASN A 122      42.048   2.536  22.119  1.00 10.69           C  
ATOM   1876  CG  ASN A 122      40.601   2.248  22.481  1.00 23.92           C  
ATOM   1877  ND2 ASN A 122      39.930   1.487  21.632  1.00 27.38           N  
ATOM   1878  OD1 ASN A 122      40.093   2.706  23.506  1.00 17.57           O  
ATOM   1879  H   ASN A 122      41.940   4.878  22.736  1.00 18.42           H  
ATOM   1880  HA  ASN A 122      42.592   2.737  24.090  1.00 16.28           H  
ATOM   1881  HB2 ASN A 122      42.052   3.126  21.348  1.00 12.69           H  
ATOM   1882  HB3 ASN A 122      42.474   1.694  21.894  1.00 12.69           H  
ATOM   1883 HD21 ASN A 122      39.107   1.292  21.787  1.00 32.72           H  
ATOM   1884 HD22 ASN A 122      40.316   1.187  20.925  1.00 32.72           H  
ATOM   1885  N   ILE A 123      44.896   3.847  22.165  1.00 14.28           N  
ATOM   1886  CA  ILE A 123      46.322   3.749  21.875  1.00 19.37           C  
ATOM   1887  C   ILE A 123      47.126   4.102  23.118  1.00 15.65           C  
ATOM   1888  O   ILE A 123      48.077   3.407  23.467  1.00 20.20           O  
ATOM   1889  CB  ILE A 123      46.738   4.671  20.722  1.00 18.73           C  
ATOM   1890  CG1 ILE A 123      45.935   4.322  19.464  1.00 18.63           C  
ATOM   1891  CG2 ILE A 123      48.240   4.542  20.468  1.00 14.68           C  
ATOM   1892  CD1 ILE A 123      46.277   5.170  18.249  1.00 30.07           C  
ATOM   1893  H   ILE A 123      44.490   4.480  21.748  1.00 17.00           H  
ATOM   1894  HA  ILE A 123      46.537   2.827  21.623  1.00 23.11           H  
ATOM   1895  HB  ILE A 123      46.543   5.588  20.971  1.00 22.35           H  
ATOM   1896 HG12 ILE A 123      46.105   3.395  19.233  1.00 22.22           H  
ATOM   1897 HG13 ILE A 123      44.992   4.444  19.653  1.00 22.22           H  
ATOM   1898 HG21 ILE A 123      48.486   5.124  19.745  1.00 17.48           H  
ATOM   1899 HG22 ILE A 123      48.714   4.792  21.265  1.00 17.48           H  
ATOM   1900 HG23 ILE A 123      48.441   3.631  20.239  1.00 17.48           H  
ATOM   1901 HD11 ILE A 123      45.733   4.889  17.509  1.00 35.95           H  
ATOM   1902 HD12 ILE A 123      46.102   6.092  18.453  1.00 35.95           H  
ATOM   1903 HD13 ILE A 123      47.205   5.052  18.037  1.00 35.95           H  
ATOM   1904  N   SER A 124      46.737   5.183  23.784  1.00 17.82           N  
ATOM   1905  CA  SER A 124      47.414   5.616  25.002  1.00 23.65           C  
ATOM   1906  C   SER A 124      47.450   4.484  26.026  1.00 17.66           C  
ATOM   1907  O   SER A 124      48.501   4.179  26.589  1.00 17.85           O  
ATOM   1908  CB  SER A 124      46.714   6.835  25.599  1.00 23.26           C  
ATOM   1909  OG  SER A 124      47.349   7.248  26.798  1.00 22.95           O  
ATOM   1910  H   SER A 124      46.079   5.687  23.551  1.00 21.25           H  
ATOM   1911  HA  SER A 124      48.337   5.866  24.787  1.00 28.25           H  
ATOM   1912  HB2 SER A 124      46.746   7.563  24.959  1.00 27.78           H  
ATOM   1913  HB3 SER A 124      45.792   6.606  25.793  1.00 27.78           H  
ATOM   1914  HG  SER A 124      47.985   6.757  26.962  1.00 27.41           H  
ATOM   1915  N   ARG A 125      46.299   3.859  26.250  1.00 16.71           N  
ATOM   1916  CA  ARG A 125      46.169   2.794  27.244  1.00 19.23           C  
ATOM   1917  C   ARG A 125      46.974   1.550  26.882  1.00 28.40           C  
ATOM   1918  O   ARG A 125      47.626   0.955  27.737  1.00 26.84           O  
ATOM   1919  CB  ARG A 125      44.697   2.410  27.413  1.00 20.23           C  
ATOM   1920  CG  ARG A 125      44.479   1.078  28.118  1.00 24.97           C  
ATOM   1921  CD  ARG A 125      45.026   1.099  29.537  1.00 32.28           C  
ATOM   1922  NE  ARG A 125      45.114  -0.246  30.102  1.00 43.11           N  
ATOM   1923  CZ  ARG A 125      44.097  -0.900  30.655  1.00 47.34           C  
ATOM   1924  NH1 ARG A 125      42.897  -0.341  30.728  1.00 41.54           N1+
ATOM   1925  NH2 ARG A 125      44.281  -2.122  31.138  1.00 53.61           N  
ATOM   1926  H   ARG A 125      45.567   4.035  25.834  1.00 19.92           H  
ATOM   1927  HA  ARG A 125      46.496   3.124  28.107  1.00 22.95           H  
ATOM   1928  HB2 ARG A 125      44.254   3.097  27.934  1.00 24.15           H  
ATOM   1929  HB3 ARG A 125      44.288   2.349  26.535  1.00 24.15           H  
ATOM   1930  HG2 ARG A 125      43.528   0.892  28.163  1.00 29.84           H  
ATOM   1931  HG3 ARG A 125      44.935   0.377  27.627  1.00 29.84           H  
ATOM   1932  HD2 ARG A 125      45.916   1.484  29.531  1.00 38.60           H  
ATOM   1933  HD3 ARG A 125      44.437   1.625  30.099  1.00 38.60           H  
ATOM   1934  HE  ARG A 125      45.877  -0.642  30.074  1.00 51.61           H  
ATOM   1935 HH11 ARG A 125      42.772   0.451  30.416  1.00 49.71           H  
ATOM   1936 HH12 ARG A 125      42.244  -0.769  31.088  1.00 49.71           H  
ATOM   1937 HH21 ARG A 125      45.057  -2.489  31.093  1.00 64.19           H  
ATOM   1938 HH22 ARG A 125      43.624  -2.545  31.497  1.00 64.19           H  
ATOM   1939  N   GLU A 126      46.924   1.153  25.615  1.00 19.06           N  
ATOM   1940  CA  GLU A 126      47.523  -0.109  25.196  1.00 19.66           C  
ATOM   1941  C   GLU A 126      49.043  -0.010  25.041  1.00 21.88           C  
ATOM   1942  O   GLU A 126      49.748  -1.004  25.202  1.00 25.02           O  
ATOM   1943  CB  GLU A 126      46.884  -0.596  23.894  1.00 32.53           C  
ATOM   1944  CG  GLU A 126      46.988  -2.100  23.689  1.00 41.02           C  
ATOM   1945  CD  GLU A 126      46.074  -2.604  22.588  1.00 52.41           C  
ATOM   1946  OE1 GLU A 126      45.447  -1.769  21.905  1.00 53.78           O  
ATOM   1947  OE2 GLU A 126      45.980  -3.837  22.409  1.00 58.38           O1-
ATOM   1948  H   GLU A 126      46.550   1.595  24.980  1.00 22.74           H  
ATOM   1949  HA  GLU A 126      47.340  -0.782  25.884  1.00 23.47           H  
ATOM   1950  HB2 GLU A 126      45.942  -0.362  23.901  1.00 38.91           H  
ATOM   1951  HB3 GLU A 126      47.326  -0.163  23.147  1.00 38.91           H  
ATOM   1952  HG2 GLU A 126      47.900  -2.324  23.447  1.00 49.10           H  
ATOM   1953  HG3 GLU A 126      46.742  -2.549  24.512  1.00 49.10           H  
ATOM   1954  N   LEU A 127      49.548   1.184  24.744  1.00 15.02           N  
ATOM   1955  CA  LEU A 127      50.990   1.385  24.595  1.00 23.19           C  
ATOM   1956  C   LEU A 127      51.600   2.084  25.809  1.00 19.97           C  
ATOM   1957  O   LEU A 127      52.820   2.214  25.907  1.00 22.51           O  
ATOM   1958  CB  LEU A 127      51.297   2.198  23.333  1.00 21.43           C  
ATOM   1959  CG  LEU A 127      50.915   1.554  21.999  1.00 23.74           C  
ATOM   1960  CD1 LEU A 127      51.387   2.422  20.842  1.00 25.31           C  
ATOM   1961  CD2 LEU A 127      51.494   0.158  21.889  1.00 34.32           C  
ATOM   1962  H   LEU A 127      49.079   1.895  24.623  1.00 17.90           H  
ATOM   1963  HA  LEU A 127      51.423   0.511  24.503  1.00 27.70           H  
ATOM   1964  HB2 LEU A 127      50.822   3.042  23.392  1.00 25.59           H  
ATOM   1965  HB3 LEU A 127      52.252   2.369  23.307  1.00 25.59           H  
ATOM   1966  HG  LEU A 127      49.949   1.484  21.947  1.00 28.36           H  
ATOM   1967 HD11 LEU A 127      51.138   2.002  20.015  1.00 30.24           H  
ATOM   1968 HD12 LEU A 127      50.972   3.285  20.909  1.00 30.24           H  
ATOM   1969 HD13 LEU A 127      52.341   2.513  20.890  1.00 30.24           H  
ATOM   1970 HD21 LEU A 127      51.238  -0.220  21.044  1.00 41.05           H  
ATOM   1971 HD22 LEU A 127      52.450   0.211  21.948  1.00 41.05           H  
ATOM   1972 HD23 LEU A 127      51.150  -0.380  22.606  1.00 41.05           H  
ATOM   1973  N   ASP A 128      50.750   2.537  26.726  1.00 21.83           N  
ATOM   1974  CA  ASP A 128      51.202   3.251  27.918  1.00 20.97           C  
ATOM   1975  C   ASP A 128      52.049   4.480  27.569  1.00 27.28           C  
ATOM   1976  O   ASP A 128      53.189   4.609  28.021  1.00 25.69           O  
ATOM   1977  CB  ASP A 128      51.992   2.302  28.826  1.00 28.20           C  
ATOM   1978  CG  ASP A 128      52.249   2.886  30.203  1.00 38.74           C  
ATOM   1979  OD1 ASP A 128      51.594   3.887  30.563  1.00 27.36           O  
ATOM   1980  OD2 ASP A 128      53.103   2.337  30.931  1.00 37.17           O1-
ATOM   1981  H   ASP A 128      49.896   2.442  26.680  1.00 26.06           H  
ATOM   1982  HA  ASP A 128      50.417   3.560  28.418  1.00 25.04           H  
ATOM   1983  HB2 ASP A 128      51.489   1.480  28.938  1.00 33.71           H  
ATOM   1984  HB3 ASP A 128      52.850   2.113  28.415  1.00 33.71           H  
ATOM   1985  N   ILE A 129      51.482   5.379  26.768  1.00 19.18           N  
ATOM   1986  CA  ILE A 129      52.161   6.612  26.367  1.00 13.17           C  
ATOM   1987  C   ILE A 129      51.294   7.836  26.675  1.00 12.99           C  
ATOM   1988  O   ILE A 129      50.070   7.732  26.725  1.00 23.39           O  
ATOM   1989  CB  ILE A 129      52.504   6.598  24.860  1.00 19.43           C  
ATOM   1990  CG1 ILE A 129      51.265   6.243  24.034  1.00 16.83           C  
ATOM   1991  CG2 ILE A 129      53.621   5.598  24.574  1.00 21.21           C  
ATOM   1992  CD1 ILE A 129      51.493   6.328  22.527  1.00 17.16           C  
ATOM   1993  H   ILE A 129      50.691   5.298  26.439  1.00 22.89           H  
ATOM   1994  HA  ILE A 129      52.998   6.696  26.869  1.00 15.67           H  
ATOM   1995  HB  ILE A 129      52.806   7.483  24.602  1.00 23.18           H  
ATOM   1996 HG12 ILE A 129      50.999   5.334  24.244  1.00 20.06           H  
ATOM   1997 HG13 ILE A 129      50.550   6.857  24.262  1.00 20.06           H  
ATOM   1998 HG21 ILE A 129      53.815   5.608  23.634  1.00 25.32           H  
ATOM   1999 HG22 ILE A 129      54.401   5.851  25.073  1.00 25.32           H  
ATOM   2000 HG23 ILE A 129      53.331   4.723  24.840  1.00 25.32           H  
ATOM   2001 HD11 ILE A 129      50.680   6.093  22.075  1.00 20.46           H  
ATOM   2002 HD12 ILE A 129      51.748   7.225  22.300  1.00 20.46           H  
ATOM   2003 HD13 ILE A 129      52.192   5.717  22.282  1.00 20.46           H  
ATOM   2004  N   PRO A 130      51.925   9.002  26.894  1.00 16.79           N  
ATOM   2005  CA  PRO A 130      51.159  10.209  27.234  1.00 15.22           C  
ATOM   2006  C   PRO A 130      50.247  10.686  26.107  1.00 25.57           C  
ATOM   2007  O   PRO A 130      50.619  10.615  24.939  1.00 16.49           O  
ATOM   2008  CB  PRO A 130      52.244  11.254  27.520  1.00 15.01           C  
ATOM   2009  CG  PRO A 130      53.472  10.745  26.846  1.00 22.03           C  
ATOM   2010  CD  PRO A 130      53.378   9.250  26.881  1.00 20.28           C  
ATOM   2011  HA  PRO A 130      50.628  10.060  28.044  1.00 18.13           H  
ATOM   2012  HB2 PRO A 130      51.978  12.109  27.147  1.00 17.88           H  
ATOM   2013  HB3 PRO A 130      52.383  11.326  28.477  1.00 17.88           H  
ATOM   2014  HG2 PRO A 130      53.494  11.063  25.930  1.00 26.31           H  
ATOM   2015  HG3 PRO A 130      54.256  11.048  27.330  1.00 26.31           H  
ATOM   2016  HD2 PRO A 130      53.779   8.867  26.085  1.00 24.21           H  
ATOM   2017  HD3 PRO A 130      53.788   8.904  27.689  1.00 24.21           H  
ATOM   2018  N   LEU A 131      49.063  11.168  26.469  1.00 20.05           N  
ATOM   2019  CA  LEU A 131      48.103  11.690  25.504  1.00 18.96           C  
ATOM   2020  C   LEU A 131      47.903  13.183  25.748  1.00 22.32           C  
ATOM   2021  O   LEU A 131      47.478  13.582  26.830  1.00 15.21           O  
ATOM   2022  CB  LEU A 131      46.762  10.957  25.645  1.00 17.24           C  
ATOM   2023  CG  LEU A 131      45.832  10.977  24.427  1.00 18.82           C  
ATOM   2024  CD1 LEU A 131      44.562  10.182  24.706  1.00 13.91           C  
ATOM   2025  CD2 LEU A 131      45.487  12.398  24.021  1.00 26.30           C  
ATOM   2026  H   LEU A 131      48.788  11.204  27.283  1.00 23.93           H  
ATOM   2027  HA  LEU A 131      48.441  11.560  24.593  1.00 22.62           H  
ATOM   2028  HB2 LEU A 131      46.946  10.027  25.850  1.00 20.56           H  
ATOM   2029  HB3 LEU A 131      46.276  11.357  26.383  1.00 20.56           H  
ATOM   2030  HG  LEU A 131      46.287  10.557  23.680  1.00 22.45           H  
ATOM   2031 HD11 LEU A 131      43.999  10.211  23.929  1.00 16.56           H  
ATOM   2032 HD12 LEU A 131      44.799   9.274  24.906  1.00 16.56           H  
ATOM   2033 HD13 LEU A 131      44.107  10.574  25.455  1.00 16.56           H  
ATOM   2034 HD21 LEU A 131      44.905  12.372  23.258  1.00 31.43           H  
ATOM   2035 HD22 LEU A 131      45.046  12.833  24.754  1.00 31.43           H  
ATOM   2036 HD23 LEU A 131      46.296  12.865  23.801  1.00 31.43           H  
ATOM   2037  N   ILE A 132      48.222  14.002  24.749  1.00 13.90           N  
ATOM   2038  CA  ILE A 132      47.991  15.445  24.826  1.00 16.82           C  
ATOM   2039  C   ILE A 132      46.676  15.796  24.138  1.00 21.49           C  
ATOM   2040  O   ILE A 132      46.497  15.536  22.951  1.00 18.96           O  
ATOM   2041  CB  ILE A 132      49.138  16.242  24.182  1.00 15.32           C  
ATOM   2042  CG1 ILE A 132      50.433  16.036  24.973  1.00 21.56           C  
ATOM   2043  CG2 ILE A 132      48.794  17.729  24.116  1.00 17.42           C  
ATOM   2044  CD1 ILE A 132      51.622  16.786  24.419  1.00 29.76           C  
ATOM   2045  H   ILE A 132      48.577  13.745  24.009  1.00 16.55           H  
ATOM   2046  HA  ILE A 132      47.924  15.710  25.768  1.00 20.05           H  
ATOM   2047  HB  ILE A 132      49.272  15.915  23.278  1.00 18.25           H  
ATOM   2048 HG12 ILE A 132      50.292  16.337  25.884  1.00 25.74           H  
ATOM   2049 HG13 ILE A 132      50.652  15.091  24.970  1.00 25.74           H  
ATOM   2050 HG21 ILE A 132      49.525  18.201  23.710  1.00 20.77           H  
ATOM   2051 HG22 ILE A 132      47.999  17.842  23.590  1.00 20.77           H  
ATOM   2052 HG23 ILE A 132      48.647  18.055  25.006  1.00 20.77           H  
ATOM   2053 HD11 ILE A 132      52.389  16.605  24.967  1.00 35.57           H  
ATOM   2054 HD12 ILE A 132      51.786  16.491  23.520  1.00 35.57           H  
ATOM   2055 HD13 ILE A 132      51.429  17.726  24.425  1.00 35.57           H  
ATOM   2056  N   MET A 133      45.757  16.381  24.900  1.00 21.16           N  
ATOM   2057  CA  MET A 133      44.409  16.664  24.418  1.00 20.55           C  
ATOM   2058  C   MET A 133      44.133  18.162  24.265  1.00 18.27           C  
ATOM   2059  O   MET A 133      44.309  18.939  25.203  1.00 15.92           O  
ATOM   2060  CB  MET A 133      43.388  16.054  25.388  1.00 19.02           C  
ATOM   2061  CG  MET A 133      41.950  16.506  25.172  1.00 15.39           C  
ATOM   2062  SD  MET A 133      41.281  16.027  23.563  1.00 25.33           S  
ATOM   2063  CE  MET A 133      41.399  14.261  23.637  1.00 14.89           C  
ATOM   2064  H   MET A 133      45.892  16.627  25.713  1.00 25.26           H  
ATOM   2065  HA  MET A 133      44.289  16.232  23.546  1.00 24.52           H  
ATOM   2066  HB2 MET A 133      43.409  15.089  25.291  1.00 22.69           H  
ATOM   2067  HB3 MET A 133      43.638  16.296  26.293  1.00 22.69           H  
ATOM   2068  HG2 MET A 133      41.389  16.110  25.858  1.00 18.34           H  
ATOM   2069  HG3 MET A 133      41.912  17.474  25.234  1.00 18.34           H  
ATOM   2070  HE1 MET A 133      41.064  13.891  22.817  1.00 17.74           H  
ATOM   2071  HE2 MET A 133      42.319  14.014  23.756  1.00 17.74           H  
ATOM   2072  HE3 MET A 133      40.877  13.943  24.377  1.00 17.74           H  
ATOM   2073  N   ILE A 134      43.718  18.559  23.067  1.00 17.58           N  
ATOM   2074  CA  ILE A 134      43.232  19.911  22.839  0.50 16.59           C  
ATOM   2076  C   ILE A 134      41.765  19.838  22.433  1.00 19.52           C  
ATOM   2077  O   ILE A 134      41.428  19.616  21.271  1.00 12.90           O  
ATOM   2078  CB  ILE A 134      44.062  20.655  21.779  0.50 15.38           C  
ATOM   2080  CG1 ILE A 134      45.492  20.855  22.291  0.50 22.95           C  
ATOM   2082  CG2 ILE A 134      43.422  21.999  21.450  0.50 15.97           C  
ATOM   2084  CD1 ILE A 134      46.352  21.735  21.412  0.50 23.60           C  
ATOM   2086  H   ILE A 134      43.709  18.060  22.366  0.50 20.97           H  
ATOM   2088  HA  ILE A 134      43.290  20.416  23.677  0.50 19.77           H  
ATOM   2090  HB  ILE A 134      44.092  20.118  20.972  0.50 18.33           H  
ATOM   2092 HG12 ILE A 134      45.453  21.265  23.169  0.50 27.41           H  
ATOM   2094 HG13 ILE A 134      45.924  19.989  22.353  0.50 27.41           H  
ATOM   2096 HG21 ILE A 134      43.956  22.445  20.788  0.50 19.03           H  
ATOM   2098 HG22 ILE A 134      42.537  21.849  21.111  0.50 19.03           H  
ATOM   2100 HG23 ILE A 134      43.381  22.529  22.249  0.50 19.03           H  
ATOM   2102 HD11 ILE A 134      47.226  21.807  21.803  0.50 28.19           H  
ATOM   2104 HD12 ILE A 134      46.415  21.338  20.540  0.50 28.19           H  
ATOM   2106 HD13 ILE A 134      45.948  22.603  21.349  0.50 28.19           H  
ATOM   2108  N   ASP A 135      40.897  20.016  23.421  1.00 14.18           N  
ATOM   2109  CA  ASP A 135      39.451  19.885  23.256  1.00 12.18           C  
ATOM   2110  C   ASP A 135      38.823  21.184  22.741  1.00 19.34           C  
ATOM   2111  O   ASP A 135      38.678  22.152  23.483  1.00 17.02           O  
ATOM   2112  CB  ASP A 135      38.853  19.477  24.613  1.00 15.32           C  
ATOM   2113  CG  ASP A 135      37.336  19.404  24.611  1.00 20.27           C  
ATOM   2114  OD1 ASP A 135      36.730  19.183  23.541  1.00 14.39           O  
ATOM   2115  OD2 ASP A 135      36.745  19.557  25.706  1.00 15.49           O1-
ATOM   2116  H   ASP A 135      41.128  20.221  24.223  1.00 16.89           H  
ATOM   2117  HA  ASP A 135      39.261  19.174  22.609  1.00 14.49           H  
ATOM   2118  HB2 ASP A 135      39.193  18.601  24.854  1.00 18.25           H  
ATOM   2119  HB3 ASP A 135      39.119  20.128  25.281  1.00 18.25           H  
ATOM   2120  N   THR A 136      38.474  21.205  21.456  1.00 16.07           N  
ATOM   2121  CA  THR A 136      37.729  22.318  20.881  1.00 15.63           C  
ATOM   2122  C   THR A 136      36.245  21.959  20.871  1.00 23.05           C  
ATOM   2123  O   THR A 136      35.773  21.294  19.957  1.00 17.78           O  
ATOM   2124  CB  THR A 136      38.188  22.624  19.430  1.00 18.90           C  
ATOM   2125  CG2 THR A 136      39.587  23.216  19.419  1.00 22.70           C  
ATOM   2126  OG1 THR A 136      38.191  21.414  18.661  1.00 14.69           O  
ATOM   2127  H   THR A 136      38.660  20.582  20.893  1.00 19.15           H  
ATOM   2128  HA  THR A 136      37.856  23.121  21.428  1.00 18.63           H  
ATOM   2129  HB  THR A 136      37.581  23.263  19.026  1.00 22.54           H  
ATOM   2130  HG1 THR A 136      37.437  21.093  18.642  1.00 17.50           H  
ATOM   2131 HG21 THR A 136      39.858  23.399  18.517  1.00 27.10           H  
ATOM   2132 HG22 THR A 136      39.601  24.033  19.922  1.00 27.10           H  
ATOM   2133 HG23 THR A 136      40.208  22.597  19.812  1.00 27.10           H  
ATOM   2134  N   THR A 137      35.511  22.382  21.897  1.00 13.45           N  
ATOM   2135  CA  THR A 137      34.095  22.026  22.017  1.00 14.02           C  
ATOM   2136  C   THR A 137      33.235  22.642  20.903  1.00 16.33           C  
ATOM   2137  O   THR A 137      33.451  23.782  20.487  1.00 20.57           O  
ATOM   2138  CB  THR A 137      33.525  22.431  23.392  1.00 14.76           C  
ATOM   2139  CG2 THR A 137      34.211  21.646  24.507  1.00 22.05           C  
ATOM   2140  OG1 THR A 137      33.720  23.836  23.604  1.00 16.96           O  
ATOM   2141  H   THR A 137      35.805  22.875  22.537  1.00 16.01           H  
ATOM   2142  HA  THR A 137      34.016  21.052  21.942  1.00 16.70           H  
ATOM   2143  HB  THR A 137      32.576  22.232  23.417  1.00 17.58           H  
ATOM   2144  HG1 THR A 137      33.417  24.054  24.334  1.00 20.22           H  
ATOM   2145 HG21 THR A 137      33.851  21.904  25.359  1.00 26.33           H  
ATOM   2146 HG22 THR A 137      34.070  20.705  24.380  1.00 26.33           H  
ATOM   2147 HG23 THR A 137      35.155  21.823  24.500  1.00 26.33           H  
ATOM   2148  N   PHE A 138      32.243  21.878  20.450  1.00 21.30           N  
ATOM   2149  CA  PHE A 138      31.439  22.231  19.273  1.00 21.35           C  
ATOM   2150  C   PHE A 138      30.757  23.594  19.416  1.00 19.03           C  
ATOM   2151  O   PHE A 138      30.178  23.906  20.458  1.00 21.15           O  
ATOM   2152  CB  PHE A 138      30.387  21.142  19.034  1.00 20.11           C  
ATOM   2153  CG  PHE A 138      29.655  21.269  17.726  1.00 21.50           C  
ATOM   2154  CD1 PHE A 138      30.154  20.676  16.577  1.00 26.50           C  
ATOM   2155  CD2 PHE A 138      28.459  21.967  17.647  1.00 25.29           C  
ATOM   2156  CE1 PHE A 138      29.481  20.783  15.369  1.00 25.08           C  
ATOM   2157  CE2 PHE A 138      27.780  22.079  16.440  1.00 21.25           C  
ATOM   2158  CZ  PHE A 138      28.293  21.485  15.302  1.00 25.37           C  
ATOM   2159  H   PHE A 138      32.010  21.134  20.812  1.00 25.43           H  
ATOM   2160  HA  PHE A 138      32.023  22.266  18.486  1.00 25.49           H  
ATOM   2161  HB2 PHE A 138      30.827  20.277  19.043  1.00 24.01           H  
ATOM   2162  HB3 PHE A 138      29.730  21.182  19.746  1.00 24.01           H  
ATOM   2163  HD1 PHE A 138      30.953  20.202  16.616  1.00 31.67           H  
ATOM   2164  HD2 PHE A 138      28.110  22.369  18.410  1.00 30.22           H  
ATOM   2165  HE1 PHE A 138      29.828  20.382  14.605  1.00 29.96           H  
ATOM   2166  HE2 PHE A 138      26.980  22.552  16.398  1.00 25.37           H  
ATOM   2167  HZ  PHE A 138      27.840  21.559  14.493  1.00 30.32           H  
ATOM   2168  N   ASN A 139      30.826  24.400  18.361  1.00 23.21           N  
ATOM   2169  CA  ASN A 139      30.239  25.738  18.373  1.00 28.22           C  
ATOM   2170  C   ASN A 139      28.783  25.747  17.918  1.00 29.69           C  
ATOM   2171  O   ASN A 139      28.504  25.669  16.720  1.00 23.68           O  
ATOM   2172  CB  ASN A 139      31.043  26.677  17.469  1.00 24.97           C  
ATOM   2173  CG  ASN A 139      32.459  26.899  17.965  1.00 28.43           C  
ATOM   2174  ND2 ASN A 139      33.438  26.390  17.221  1.00 17.14           N  
ATOM   2175  OD1 ASN A 139      32.673  27.540  18.995  1.00 22.25           O  
ATOM   2176  H   ASN A 139      31.210  24.195  17.619  1.00 27.72           H  
ATOM   2177  HA  ASN A 139      30.273  26.092  19.286  1.00 33.73           H  
ATOM   2178  HB2 ASN A 139      31.094  26.292  16.580  1.00 29.83           H  
ATOM   2179  HB3 ASN A 139      30.599  27.538  17.433  1.00 29.83           H  
ATOM   2180 HD21 ASN A 139      34.257  26.490  17.461  1.00 20.44           H  
ATOM   2181 HD22 ASN A 139      33.250  25.960  16.500  1.00 20.44           H  
ATOM   2182  N   ASN A 140      27.854  25.845  18.866  1.00 19.74           N  
ATOM   2183  CA  ASN A 140      26.447  26.026  18.517  1.00 27.38           C  
ATOM   2184  C   ASN A 140      26.160  27.477  18.155  1.00 31.57           C  
ATOM   2185  O   ASN A 140      25.342  27.755  17.280  1.00 27.30           O  
ATOM   2186  CB  ASN A 140      25.519  25.601  19.654  1.00 34.63           C  
ATOM   2187  CG  ASN A 140      24.051  25.671  19.255  1.00 40.79           C  
ATOM   2188  ND2 ASN A 140      23.232  26.293  20.097  1.00 27.35           N  
ATOM   2189  OD1 ASN A 140      23.665  25.189  18.188  1.00 30.98           O  
ATOM   2190  H   ASN A 140      28.010  25.810  19.711  1.00 23.56           H  
ATOM   2191  HA  ASN A 140      26.240  25.473  17.735  1.00 32.72           H  
ATOM   2192  HB2 ASN A 140      25.721  24.686  19.903  1.00 41.43           H  
ATOM   2193  HB3 ASN A 140      25.654  26.191  20.412  1.00 41.43           H  
ATOM   2194 HD21 ASN A 140      22.394  26.357  19.913  1.00 32.69           H  
ATOM   2195 HD22 ASN A 140      23.540  26.632  20.825  1.00 32.69           H  
ATOM   2196  N   GLU A 141      26.829  28.397  18.842  1.00 25.69           N  
ATOM   2197  CA  GLU A 141      26.702  29.823  18.553  1.00 30.82           C  
ATOM   2198  C   GLU A 141      27.494  30.180  17.299  1.00 30.45           C  
ATOM   2199  O   GLU A 141      28.474  29.512  16.969  1.00 22.27           O  
ATOM   2200  CB  GLU A 141      27.216  30.650  19.734  1.00 29.41           C  
ATOM   2201  CG  GLU A 141      26.444  30.437  21.023  1.00 44.78           C  
ATOM   2202  CD  GLU A 141      25.035  30.991  20.957  1.00 57.13           C  
ATOM   2203  OE1 GLU A 141      24.852  32.086  20.386  1.00 63.33           O  
ATOM   2204  OE2 GLU A 141      24.112  30.330  21.475  1.00 61.98           O1-
ATOM   2205  H   GLU A 141      27.369  28.219  19.487  1.00 30.70           H  
ATOM   2206  HA  GLU A 141      25.760  30.046  18.402  1.00 36.85           H  
ATOM   2207  HB2 GLU A 141      28.141  30.413  19.902  1.00 35.16           H  
ATOM   2208  HB3 GLU A 141      27.155  31.591  19.506  1.00 35.16           H  
ATOM   2209  HG2 GLU A 141      26.384  29.486  21.203  1.00 53.61           H  
ATOM   2210  HG3 GLU A 141      26.909  30.883  21.748  1.00 53.61           H  
ATOM   2211  N   ASP A 142      27.069  31.237  16.609  1.00 24.76           N  
ATOM   2212  CA  ASP A 142      27.741  31.686  15.393  1.00 31.55           C  
ATOM   2213  C   ASP A 142      29.199  32.042  15.659  1.00 28.65           C  
ATOM   2214  O   ASP A 142      30.053  31.883  14.790  1.00 31.14           O  
ATOM   2215  CB  ASP A 142      27.025  32.903  14.797  1.00 36.65           C  
ATOM   2216  CG  ASP A 142      25.619  32.585  14.313  1.00 50.57           C  
ATOM   2217  OD1 ASP A 142      25.329  31.405  14.029  1.00 42.99           O  
ATOM   2218  OD2 ASP A 142      24.802  33.523  14.209  1.00 56.89           O1-
ATOM   2219  H   ASP A 142      26.388  31.714  16.827  1.00 29.58           H  
ATOM   2220  HA  ASP A 142      27.719  30.965  14.729  1.00 37.73           H  
ATOM   2221  HB2 ASP A 142      26.958  33.593  15.476  1.00 43.84           H  
ATOM   2222  HB3 ASP A 142      27.535  33.231  14.040  1.00 43.84           H  
ATOM   2223  N   GLU A 143      29.481  32.534  16.862  1.00 25.24           N  
ATOM   2224  CA  GLU A 143      30.839  32.925  17.226  1.00 33.60           C  
ATOM   2225  C   GLU A 143      31.377  32.054  18.357  1.00 28.79           C  
ATOM   2226  O   GLU A 143      30.608  31.486  19.130  1.00 27.75           O  
ATOM   2227  CB  GLU A 143      30.878  34.395  17.647  1.00 32.94           C  
ATOM   2228  CG  GLU A 143      30.551  35.369  16.527  1.00 51.11           C  
ATOM   2229  CD  GLU A 143      30.749  36.815  16.938  1.00 68.55           C  
ATOM   2230  OE1 GLU A 143      29.777  37.438  17.416  1.00 80.34           O  
ATOM   2231  OE2 GLU A 143      31.878  37.327  16.785  1.00 66.71           O1-
ATOM   2232  H   GLU A 143      28.903  32.650  17.487  1.00 30.16           H  
ATOM   2233  HA  GLU A 143      31.426  32.814  16.449  1.00 40.19           H  
ATOM   2234  HB2 GLU A 143      30.231  34.533  18.357  1.00 39.39           H  
ATOM   2235  HB3 GLU A 143      31.769  34.604  17.969  1.00 39.39           H  
ATOM   2236  HG2 GLU A 143      31.131  35.189  15.771  1.00 61.20           H  
ATOM   2237  HG3 GLU A 143      29.623  35.255  16.268  1.00 61.20           H  
ATOM   2238  N   VAL A 144      32.702  31.958  18.443  1.00 22.16           N  
ATOM   2239  CA  VAL A 144      33.359  31.198  19.501  1.00 21.02           C  
ATOM   2240  C   VAL A 144      33.229  31.951  20.818  1.00 20.23           C  
ATOM   2241  O   VAL A 144      33.623  33.113  20.913  1.00 25.57           O  
ATOM   2242  CB  VAL A 144      34.858  30.991  19.190  1.00 24.99           C  
ATOM   2243  CG1 VAL A 144      35.516  30.119  20.257  1.00 23.98           C  
ATOM   2244  CG2 VAL A 144      35.036  30.375  17.800  1.00 29.96           C  
ATOM   2245  H   VAL A 144      33.248  32.329  17.892  1.00 26.46           H  
ATOM   2246  HA  VAL A 144      32.932  30.321  19.595  1.00 25.09           H  
ATOM   2247  HB  VAL A 144      35.307  31.862  19.194  1.00 29.86           H  
ATOM   2248 HG11 VAL A 144      36.445  30.007  20.039  1.00 28.64           H  
ATOM   2249 HG12 VAL A 144      35.430  30.550  21.110  1.00 28.64           H  
ATOM   2250 HG13 VAL A 144      35.079  29.264  20.275  1.00 28.64           H  
ATOM   2251 HG21 VAL A 144      35.973  30.256  17.629  1.00 35.82           H  
ATOM   2252 HG22 VAL A 144      34.587  29.527  17.775  1.00 35.82           H  
ATOM   2253 HG23 VAL A 144      34.656  30.967  17.146  1.00 35.82           H  
ATOM   2254  N   THR A 145      32.671  31.297  21.832  1.00 25.89           N  
ATOM   2255  CA  THR A 145      32.471  31.948  23.122  1.00 26.46           C  
ATOM   2256  C   THR A 145      33.814  32.268  23.761  1.00 21.46           C  
ATOM   2257  O   THR A 145      34.805  31.582  23.518  1.00 17.31           O  
ATOM   2258  CB  THR A 145      31.642  31.075  24.091  1.00 37.95           C  
ATOM   2259  CG2 THR A 145      30.280  30.753  23.494  1.00 35.83           C  
ATOM   2260  OG1 THR A 145      32.343  29.857  24.378  1.00 17.24           O  
ATOM   2261  H   THR A 145      32.401  30.481  21.799  1.00 30.93           H  
ATOM   2262  HA  THR A 145      31.990  32.791  22.985  1.00 31.62           H  
ATOM   2263  HB  THR A 145      31.502  31.563  24.918  1.00 45.41           H  
ATOM   2264  HG1 THR A 145      31.903  29.394  24.892  1.00 20.56           H  
ATOM   2265 HG21 THR A 145      29.774  30.211  24.104  1.00 42.86           H  
ATOM   2266 HG22 THR A 145      29.796  31.565  23.324  1.00 42.86           H  
ATOM   2267 HG23 THR A 145      30.388  30.276  22.668  1.00 42.86           H  
ATOM   2268  N   GLN A 146      33.853  33.314  24.578  1.00 24.93           N  
ATOM   2269  CA  GLN A 146      35.084  33.668  25.266  1.00 24.70           C  
ATOM   2270  C   GLN A 146      35.542  32.487  26.110  1.00 20.63           C  
ATOM   2271  O   GLN A 146      36.737  32.242  26.250  1.00 20.35           O  
ATOM   2272  CB  GLN A 146      34.886  34.904  26.147  1.00 27.10           C  
ATOM   2273  CG  GLN A 146      36.186  35.478  26.676  1.00 26.81           C  
ATOM   2274  CD  GLN A 146      37.099  35.956  25.565  1.00 37.54           C  
ATOM   2275  NE2 GLN A 146      38.344  35.495  25.580  1.00 27.08           N  
ATOM   2276  OE1 GLN A 146      36.688  36.725  24.697  1.00 35.53           O  
ATOM   2277  H   GLN A 146      33.186  33.830  24.750  1.00 29.78           H  
ATOM   2278  HA  GLN A 146      35.781  33.866  24.606  1.00 29.51           H  
ATOM   2279  HB2 GLN A 146      34.446  35.594  25.626  1.00 32.39           H  
ATOM   2280  HB3 GLN A 146      34.335  34.663  26.908  1.00 32.39           H  
ATOM   2281  HG2 GLN A 146      35.989  36.234  27.250  1.00 32.04           H  
ATOM   2282  HG3 GLN A 146      36.655  34.792  27.177  1.00 32.04           H  
ATOM   2283 HE21 GLN A 146      38.900  35.737  24.970  1.00 32.37           H  
ATOM   2284 HE22 GLN A 146      38.594  34.953  26.199  1.00 32.37           H  
ATOM   2285  N   SER A 147      34.584  31.752  26.666  1.00 22.66           N  
ATOM   2286  CA  SER A 147      34.898  30.617  27.528  1.00 27.54           C  
ATOM   2287  C   SER A 147      35.667  29.547  26.760  1.00 23.57           C  
ATOM   2288  O   SER A 147      36.569  28.905  27.304  1.00 18.90           O  
ATOM   2289  CB  SER A 147      33.618  30.020  28.107  1.00 25.42           C  
ATOM   2290  OG  SER A 147      32.768  29.564  27.070  1.00 25.15           O  
ATOM   2291  H   SER A 147      33.742  31.890  26.559  1.00 27.06           H  
ATOM   2292  HA  SER A 147      35.458  30.923  28.272  1.00 32.91           H  
ATOM   2293  HB2 SER A 147      33.848  29.272  28.680  1.00 30.37           H  
ATOM   2294  HB3 SER A 147      33.154  30.701  28.619  1.00 30.37           H  
ATOM   2295  HG  SER A 147      32.083  29.245  27.388  1.00 30.05           H  
ATOM   2296  N   ARG A 148      35.300  29.350  25.497  1.00 19.11           N  
ATOM   2297  CA  ARG A 148      35.993  28.391  24.642  1.00 21.32           C  
ATOM   2298  C   ARG A 148      37.409  28.867  24.326  1.00 20.02           C  
ATOM   2299  O   ARG A 148      38.346  28.072  24.320  1.00 18.82           O  
ATOM   2300  CB  ARG A 148      35.208  28.157  23.343  1.00 22.56           C  
ATOM   2301  CG  ARG A 148      34.048  27.176  23.487  1.00 22.71           C  
ATOM   2302  CD  ARG A 148      33.070  27.242  22.306  1.00 21.29           C  
ATOM   2303  NE  ARG A 148      32.124  26.127  22.341  1.00 18.81           N  
ATOM   2304  CZ  ARG A 148      31.079  26.050  23.162  1.00 30.21           C  
ATOM   2305  NH1 ARG A 148      30.831  27.025  24.023  1.00 27.53           N1+
ATOM   2306  NH2 ARG A 148      30.283  24.990  23.130  1.00 19.90           N  
ATOM   2307  H   ARG A 148      34.652  29.761  25.109  1.00 22.80           H  
ATOM   2308  HA  ARG A 148      36.060  27.535  25.114  1.00 25.46           H  
ATOM   2309  HB2 ARG A 148      34.844  29.004  23.041  1.00 26.94           H  
ATOM   2310  HB3 ARG A 148      35.813  27.802  22.673  1.00 26.94           H  
ATOM   2311  HG2 ARG A 148      34.400  26.274  23.536  1.00 27.12           H  
ATOM   2312  HG3 ARG A 148      33.556  27.385  24.297  1.00 27.12           H  
ATOM   2313  HD2 ARG A 148      32.567  28.070  22.351  1.00 25.42           H  
ATOM   2314  HD3 ARG A 148      33.567  27.194  21.474  1.00 25.42           H  
ATOM   2315  HE  ARG A 148      32.252  25.477  21.793  1.00 22.44           H  
ATOM   2316 HH11 ARG A 148      31.345  27.713  24.053  1.00 32.91           H  
ATOM   2317 HH12 ARG A 148      30.154  26.970  24.551  1.00 32.91           H  
ATOM   2318 HH21 ARG A 148      30.436  24.354  22.573  1.00 23.75           H  
ATOM   2319 HH22 ARG A 148      29.606  24.945  23.660  1.00 23.75           H  
ATOM   2320  N   ILE A 149      37.561  30.161  24.057  1.00 20.43           N  
ATOM   2321  CA  ILE A 149      38.872  30.732  23.771  1.00 21.55           C  
ATOM   2322  C   ILE A 149      39.816  30.576  24.965  1.00 26.02           C  
ATOM   2323  O   ILE A 149      40.974  30.200  24.799  1.00 19.10           O  
ATOM   2324  CB  ILE A 149      38.771  32.228  23.405  1.00 24.20           C  
ATOM   2325  CG1 ILE A 149      38.065  32.403  22.058  1.00 20.94           C  
ATOM   2326  CG2 ILE A 149      40.155  32.856  23.348  1.00 24.98           C  
ATOM   2327  CD1 ILE A 149      37.816  33.850  21.692  1.00 27.24           C  
ATOM   2328  H   ILE A 149      36.917  30.731  24.034  1.00 24.39           H  
ATOM   2329  HA  ILE A 149      39.266  30.259  23.008  1.00 25.72           H  
ATOM   2330  HB  ILE A 149      38.252  32.681  24.089  1.00 28.91           H  
ATOM   2331 HG12 ILE A 149      38.615  32.010  21.362  1.00 24.99           H  
ATOM   2332 HG13 ILE A 149      37.206  31.953  22.094  1.00 24.99           H  
ATOM   2333 HG21 ILE A 149      40.068  33.784  23.120  1.00 29.84           H  
ATOM   2334 HG22 ILE A 149      40.573  32.767  24.208  1.00 29.84           H  
ATOM   2335 HG23 ILE A 149      40.676  32.402  22.682  1.00 29.84           H  
ATOM   2336 HD11 ILE A 149      37.373  33.885  20.841  1.00 32.56           H  
ATOM   2337 HD12 ILE A 149      37.263  34.251  22.367  1.00 32.56           H  
ATOM   2338 HD13 ILE A 149      38.658  34.308  21.643  1.00 32.56           H  
ATOM   2339  N   ASP A 150      39.321  30.867  26.165  1.00 18.64           N  
ATOM   2340  CA  ASP A 150      40.146  30.797  27.366  1.00 19.33           C  
ATOM   2341  C   ASP A 150      40.570  29.357  27.655  1.00 19.83           C  
ATOM   2342  O   ASP A 150      41.715  29.099  28.022  1.00 15.86           O  
ATOM   2343  CB  ASP A 150      39.389  31.364  28.572  1.00 23.42           C  
ATOM   2344  CG  ASP A 150      39.155  32.861  28.468  1.00 34.94           C  
ATOM   2345  OD1 ASP A 150      39.795  33.513  27.617  1.00 34.56           O  
ATOM   2346  OD2 ASP A 150      38.335  33.389  29.249  1.00 32.93           O1-
ATOM   2347  H   ASP A 150      38.508  31.108  26.310  1.00 22.24           H  
ATOM   2348  HA  ASP A 150      40.956  31.334  27.233  1.00 23.07           H  
ATOM   2349  HB2 ASP A 150      38.525  30.929  28.635  1.00 27.97           H  
ATOM   2350  HB3 ASP A 150      39.905  31.196  29.376  1.00 27.97           H  
ATOM   2351  N   TYR A 151      39.631  28.433  27.483  1.00 22.23           N  
ATOM   2352  CA  TYR A 151      39.849  27.010  27.745  1.00 21.39           C  
ATOM   2353  C   TYR A 151      40.844  26.410  26.740  1.00 16.45           C  
ATOM   2354  O   TYR A 151      41.686  25.592  27.102  1.00 15.87           O  
ATOM   2355  CB  TYR A 151      38.484  26.299  27.722  1.00 21.48           C  
ATOM   2356  CG  TYR A 151      38.477  24.781  27.728  1.00 20.15           C  
ATOM   2357  CD1 TYR A 151      39.222  24.051  28.645  1.00 13.24           C  
ATOM   2358  CD2 TYR A 151      37.668  24.080  26.842  1.00 18.42           C  
ATOM   2359  CE1 TYR A 151      39.188  22.656  28.651  1.00 14.89           C  
ATOM   2360  CE2 TYR A 151      37.626  22.698  26.840  1.00 16.56           C  
ATOM   2361  CZ  TYR A 151      38.385  21.989  27.742  1.00 14.73           C  
ATOM   2362  OH  TYR A 151      38.330  20.611  27.722  1.00 11.84           O  
ATOM   2363  H   TYR A 151      38.835  28.609  27.207  1.00 26.54           H  
ATOM   2364  HA  TYR A 151      40.228  26.906  28.643  1.00 25.54           H  
ATOM   2365  HB2 TYR A 151      37.983  26.587  28.501  1.00 25.65           H  
ATOM   2366  HB3 TYR A 151      38.014  26.580  26.921  1.00 25.65           H  
ATOM   2367  HD1 TYR A 151      39.764  24.499  29.253  1.00 15.75           H  
ATOM   2368  HD2 TYR A 151      37.155  24.552  26.226  1.00 21.98           H  
ATOM   2369  HE1 TYR A 151      39.701  22.178  29.262  1.00 17.74           H  
ATOM   2370  HE2 TYR A 151      37.087  22.249  26.229  1.00 19.73           H  
ATOM   2371  HH  TYR A 151      38.573  20.331  26.991  1.00 14.07           H  
ATOM   2372  N   ILE A 152      40.775  26.841  25.484  1.00 22.26           N  
ATOM   2373  CA  ILE A 152      41.716  26.360  24.479  1.00 15.35           C  
ATOM   2374  C   ILE A 152      43.121  26.893  24.766  1.00 13.64           C  
ATOM   2375  O   ILE A 152      44.099  26.171  24.626  1.00 18.95           O  
ATOM   2376  CB  ILE A 152      41.279  26.747  23.043  1.00 16.63           C  
ATOM   2377  CG1 ILE A 152      39.997  26.005  22.663  1.00 18.45           C  
ATOM   2378  CG2 ILE A 152      42.374  26.408  22.037  1.00 15.93           C  
ATOM   2379  CD1 ILE A 152      39.359  26.502  21.375  1.00 19.41           C  
ATOM   2380  H   ILE A 152      40.198  27.407  25.190  1.00 26.58           H  
ATOM   2381  HA  ILE A 152      41.753  25.382  24.526  1.00 18.29           H  
ATOM   2382  HB  ILE A 152      41.110  27.701  23.013  1.00 19.82           H  
ATOM   2383 HG12 ILE A 152      40.202  25.064  22.548  1.00 22.00           H  
ATOM   2384 HG13 ILE A 152      39.349  26.116  23.376  1.00 22.00           H  
ATOM   2385 HG21 ILE A 152      42.078  26.657  21.158  1.00 18.98           H  
ATOM   2386 HG22 ILE A 152      43.169  26.895  22.265  1.00 18.98           H  
ATOM   2387 HG23 ILE A 152      42.546  25.464  22.069  1.00 18.98           H  
ATOM   2388 HD11 ILE A 152      38.564  25.992  21.204  1.00 23.17           H  
ATOM   2389 HD12 ILE A 152      39.137  27.431  21.475  1.00 23.17           H  
ATOM   2390 HD13 ILE A 152      39.983  26.390  20.654  1.00 23.17           H  
ATOM   2391  N   LYS A 153      43.223  28.155  25.171  1.00 13.97           N  
ATOM   2392  CA  LYS A 153      44.523  28.733  25.494  1.00 18.26           C  
ATOM   2393  C   LYS A 153      45.142  28.017  26.693  1.00 19.24           C  
ATOM   2394  O   LYS A 153      46.352  27.801  26.737  1.00 18.49           O  
ATOM   2395  CB  LYS A 153      44.407  30.237  25.773  1.00 23.06           C  
ATOM   2396  CG  LYS A 153      44.133  31.075  24.534  1.00 25.74           C  
ATOM   2397  CD  LYS A 153      44.422  32.554  24.778  1.00 29.19           C  
ATOM   2398  CE  LYS A 153      43.443  33.169  25.761  1.00 30.64           C  
ATOM   2399  NZ  LYS A 153      43.800  34.578  26.087  1.00 31.40           N1+
ATOM   2400  H   LYS A 153      42.560  28.694  25.267  1.00 16.63           H  
ATOM   2401  HA  LYS A 153      45.123  28.613  24.728  1.00 21.79           H  
ATOM   2402  HB2 LYS A 153      43.679  30.383  26.397  1.00 27.53           H  
ATOM   2403  HB3 LYS A 153      45.240  30.547  26.162  1.00 27.53           H  
ATOM   2404  HG2 LYS A 153      44.701  30.770  23.810  1.00 30.76           H  
ATOM   2405  HG3 LYS A 153      43.199  30.985  24.288  1.00 30.76           H  
ATOM   2406  HD2 LYS A 153      45.316  32.648  25.142  1.00 34.90           H  
ATOM   2407  HD3 LYS A 153      44.351  33.035  23.938  1.00 34.90           H  
ATOM   2408  HE2 LYS A 153      42.554  33.164  25.372  1.00 36.63           H  
ATOM   2409  HE3 LYS A 153      43.451  32.655  26.583  1.00 36.63           H  
ATOM   2410  HZ1 LYS A 153      44.612  34.609  26.451  1.00 37.55           H  
ATOM   2411  HZ2 LYS A 153      43.796  35.073  25.347  1.00 37.55           H  
ATOM   2412  HZ3 LYS A 153      43.212  34.915  26.664  1.00 37.55           H  
ATOM   2413  N   ALA A 154      44.311  27.646  27.661  1.00 20.09           N  
ATOM   2414  CA  ALA A 154      44.798  26.939  28.842  1.00 18.39           C  
ATOM   2415  C   ALA A 154      45.317  25.562  28.440  1.00 17.35           C  
ATOM   2416  O   ALA A 154      46.265  25.044  29.032  1.00 15.47           O  
ATOM   2417  CB  ALA A 154      43.695  26.814  29.883  1.00 23.57           C  
ATOM   2418  H   ALA A 154      43.463  27.791  27.660  1.00 23.97           H  
ATOM   2419  HA  ALA A 154      45.539  27.443  29.238  1.00 21.94           H  
ATOM   2420  HB1 ALA A 154      44.039  26.347  30.647  1.00 28.15           H  
ATOM   2421  HB2 ALA A 154      43.406  27.693  30.138  1.00 28.15           H  
ATOM   2422  HB3 ALA A 154      42.961  26.326  29.503  1.00 28.15           H  
ATOM   2423  N   GLN A 155      44.701  24.978  27.417  1.00 18.78           N  
ATOM   2424  CA  GLN A 155      45.126  23.673  26.926  1.00 17.60           C  
ATOM   2425  C   GLN A 155      46.398  23.773  26.072  1.00 12.64           C  
ATOM   2426  O   GLN A 155      47.169  22.819  26.012  1.00 19.04           O  
ATOM   2427  CB  GLN A 155      43.998  22.999  26.147  1.00 13.78           C  
ATOM   2428  CG  GLN A 155      42.792  22.628  27.011  1.00 11.15           C  
ATOM   2429  CD  GLN A 155      41.672  21.996  26.204  1.00 14.84           C  
ATOM   2430  NE2 GLN A 155      40.829  22.830  25.606  1.00 17.43           N  
ATOM   2431  OE1 GLN A 155      41.572  20.772  26.110  1.00 13.47           O  
ATOM   2432  H   GLN A 155      44.035  25.316  26.991  1.00 22.40           H  
ATOM   2433  HA  GLN A 155      45.334  23.104  27.696  1.00 20.99           H  
ATOM   2434  HB2 GLN A 155      43.691  23.603  25.453  1.00 16.40           H  
ATOM   2435  HB3 GLN A 155      44.338  22.183  25.746  1.00 16.40           H  
ATOM   2436  HG2 GLN A 155      43.071  21.992  27.688  1.00 13.25           H  
ATOM   2437  HG3 GLN A 155      42.445  23.430  27.432  1.00 13.25           H  
ATOM   2438 HE21 GLN A 155      40.178  22.521  25.137  1.00 20.78           H  
ATOM   2439 HE22 GLN A 155      40.934  23.680  25.688  1.00 20.78           H  
ATOM   2440  N   PHE A 156      46.612  24.915  25.417  1.00 15.98           N  
ATOM   2441  CA  PHE A 156      47.893  25.186  24.763  1.00 18.02           C  
ATOM   2442  C   PHE A 156      48.998  25.132  25.819  1.00 18.97           C  
ATOM   2443  O   PHE A 156      50.067  24.570  25.591  1.00 18.38           O  
ATOM   2444  CB  PHE A 156      47.920  26.577  24.111  1.00 20.14           C  
ATOM   2445  CG  PHE A 156      47.115  26.696  22.837  1.00 20.23           C  
ATOM   2446  CD1 PHE A 156      46.694  25.578  22.137  1.00 18.05           C  
ATOM   2447  CD2 PHE A 156      46.795  27.949  22.335  1.00 21.02           C  
ATOM   2448  CE1 PHE A 156      45.960  25.710  20.969  1.00 19.64           C  
ATOM   2449  CE2 PHE A 156      46.063  28.086  21.167  1.00 29.98           C  
ATOM   2450  CZ  PHE A 156      45.646  26.967  20.483  1.00 22.53           C  
ATOM   2451  H   PHE A 156      46.035  25.547  25.337  1.00 19.04           H  
ATOM   2452  HA  PHE A 156      48.071  24.508  24.078  1.00 21.50           H  
ATOM   2453  HB2 PHE A 156      47.565  27.222  24.743  1.00 24.03           H  
ATOM   2454  HB3 PHE A 156      48.840  26.801  23.898  1.00 24.03           H  
ATOM   2455  HD1 PHE A 156      46.901  24.730  22.458  1.00 21.53           H  
ATOM   2456  HD2 PHE A 156      47.074  28.710  22.793  1.00 25.09           H  
ATOM   2457  HE1 PHE A 156      45.680  24.952  20.509  1.00 23.44           H  
ATOM   2458  HE2 PHE A 156      45.854  28.934  20.845  1.00 35.84           H  
ATOM   2459  HZ  PHE A 156      45.154  27.055  19.699  1.00 26.91           H  
ATOM   2460  N   GLU A 157      48.735  25.732  26.976  1.00 16.91           N  
ATOM   2461  CA  GLU A 157      49.732  25.804  28.046  1.00 22.72           C  
ATOM   2462  C   GLU A 157      50.048  24.429  28.642  1.00 19.33           C  
ATOM   2463  O   GLU A 157      51.207  24.117  28.908  1.00 20.65           O  
ATOM   2464  CB  GLU A 157      49.271  26.767  29.144  1.00 20.33           C  
ATOM   2465  CG  GLU A 157      49.246  28.226  28.710  1.00 24.83           C  
ATOM   2466  CD  GLU A 157      50.610  28.731  28.263  1.00 48.19           C  
ATOM   2467  OE1 GLU A 157      51.625  28.341  28.878  1.00 49.82           O  
ATOM   2468  OE2 GLU A 157      50.667  29.517  27.292  1.00 60.42           O1-
ATOM   2469  H   GLU A 157      47.986  26.108  27.168  1.00 20.16           H  
ATOM   2470  HA  GLU A 157      50.564  26.161  27.671  1.00 27.13           H  
ATOM   2471  HB2 GLU A 157      48.372  26.523  29.417  1.00 24.26           H  
ATOM   2472  HB3 GLU A 157      49.875  26.693  29.899  1.00 24.26           H  
ATOM   2473  HG2 GLU A 157      48.631  28.324  27.966  1.00 29.67           H  
ATOM   2474  HG3 GLU A 157      48.953  28.772  29.456  1.00 29.67           H  
ATOM   2475  N   GLU A 158      49.020  23.613  28.853  1.00 15.33           N  
ATOM   2476  CA  GLU A 158      49.214  22.252  29.346  1.00 16.51           C  
ATOM   2477  C   GLU A 158      49.977  21.414  28.320  1.00 21.53           C  
ATOM   2478  O   GLU A 158      50.815  20.592  28.678  1.00 18.53           O  
ATOM   2479  CB  GLU A 158      47.861  21.598  29.665  1.00 23.50           C  
ATOM   2480  CG  GLU A 158      47.924  20.101  29.996  1.00 25.27           C  
ATOM   2481  CD  GLU A 158      48.548  19.803  31.354  1.00 30.49           C  
ATOM   2482  OE1 GLU A 158      48.844  20.754  32.104  1.00 22.24           O  
ATOM   2483  OE2 GLU A 158      48.742  18.610  31.675  1.00 21.89           O1-
ATOM   2484  H   GLU A 158      48.197  23.823  28.718  1.00 18.26           H  
ATOM   2485  HA  GLU A 158      49.742  22.280  30.171  1.00 19.69           H  
ATOM   2486  HB2 GLU A 158      47.473  22.050  30.431  1.00 28.07           H  
ATOM   2487  HB3 GLU A 158      47.279  21.704  28.896  1.00 28.07           H  
ATOM   2488  HG2 GLU A 158      47.023  19.742  29.997  1.00 30.19           H  
ATOM   2489  HG3 GLU A 158      48.456  19.653  29.319  1.00 30.19           H  
ATOM   2490  N   ALA A 159      49.691  21.627  27.040  1.00 18.78           N  
ATOM   2491  CA  ALA A 159      50.365  20.881  25.983  1.00 13.24           C  
ATOM   2492  C   ALA A 159      51.861  21.188  25.984  1.00 23.12           C  
ATOM   2493  O   ALA A 159      52.688  20.287  25.864  1.00 20.60           O  
ATOM   2494  CB  ALA A 159      49.753  21.210  24.628  1.00 15.48           C  
ATOM   2495  H   ALA A 159      49.111  22.197  26.757  1.00 22.41           H  
ATOM   2496  HA  ALA A 159      50.250  19.921  26.144  1.00 15.76           H  
ATOM   2497  HB1 ALA A 159      50.210  20.709  23.949  1.00 18.44           H  
ATOM   2498  HB2 ALA A 159      48.823  20.972  24.640  1.00 18.44           H  
ATOM   2499  HB3 ALA A 159      49.848  22.150  24.462  1.00 18.44           H  
ATOM   2500  N   ILE A 160      52.205  22.464  26.126  1.00 21.43           N  
ATOM   2501  CA  ILE A 160      53.605  22.878  26.153  1.00 25.02           C  
ATOM   2502  C   ILE A 160      54.314  22.256  27.355  1.00 26.53           C  
ATOM   2503  O   ILE A 160      55.446  21.787  27.244  1.00 22.24           O  
ATOM   2504  CB  ILE A 160      53.740  24.416  26.197  1.00 23.05           C  
ATOM   2505  CG1 ILE A 160      53.333  25.023  24.853  1.00 21.53           C  
ATOM   2506  CG2 ILE A 160      55.170  24.821  26.527  1.00 27.79           C  
ATOM   2507  CD1 ILE A 160      53.262  26.535  24.861  1.00 22.97           C  
ATOM   2508  H   ILE A 160      51.645  23.112  26.209  1.00 25.58           H  
ATOM   2509  HA  ILE A 160      54.048  22.558  25.339  1.00 29.89           H  
ATOM   2510  HB  ILE A 160      53.151  24.761  26.887  1.00 27.53           H  
ATOM   2511 HG12 ILE A 160      53.983  24.760  24.183  1.00 25.70           H  
ATOM   2512 HG13 ILE A 160      52.457  24.686  24.611  1.00 25.70           H  
ATOM   2513 HG21 ILE A 160      55.226  25.780  26.549  1.00 33.22           H  
ATOM   2514 HG22 ILE A 160      55.407  24.460  27.384  1.00 33.22           H  
ATOM   2515 HG23 ILE A 160      55.757  24.474  25.851  1.00 33.22           H  
ATOM   2516 HD11 ILE A 160      53.002  26.840  23.988  1.00 27.43           H  
ATOM   2517 HD12 ILE A 160      52.613  26.814  25.511  1.00 27.43           H  
ATOM   2518 HD13 ILE A 160      54.126  26.887  25.087  1.00 27.43           H  
ATOM   2519  N   LYS A 161      53.638  22.244  28.500  1.00 20.04           N  
ATOM   2520  CA  LYS A 161      54.196  21.646  29.709  1.00 20.72           C  
ATOM   2521  C   LYS A 161      54.559  20.175  29.496  1.00 20.29           C  
ATOM   2522  O   LYS A 161      55.650  19.740  29.870  1.00 21.98           O  
ATOM   2523  CB  LYS A 161      53.206  21.776  30.870  1.00 26.90           C  
ATOM   2524  CG  LYS A 161      53.614  21.014  32.122  1.00 39.35           C  
ATOM   2525  CD  LYS A 161      52.634  21.251  33.263  1.00 48.32           C  
ATOM   2526  CE  LYS A 161      53.006  20.439  34.498  1.00 51.12           C  
ATOM   2527  NZ  LYS A 161      52.113  20.731  35.655  1.00 54.65           N1+
ATOM   2528  H   LYS A 161      52.852  22.576  28.603  1.00 23.91           H  
ATOM   2529  HA  LYS A 161      55.014  22.127  29.954  1.00 24.74           H  
ATOM   2530  HB2 LYS A 161      53.126  22.713  31.108  1.00 32.14           H  
ATOM   2531  HB3 LYS A 161      52.344  21.435  30.585  1.00 32.14           H  
ATOM   2532  HG2 LYS A 161      53.631  20.064  31.927  1.00 47.09           H  
ATOM   2533  HG3 LYS A 161      54.492  21.313  32.407  1.00 47.09           H  
ATOM   2534  HD2 LYS A 161      52.644  22.191  33.504  1.00 57.85           H  
ATOM   2535  HD3 LYS A 161      51.745  20.985  32.982  1.00 57.85           H  
ATOM   2536  HE2 LYS A 161      52.932  19.495  34.290  1.00 61.21           H  
ATOM   2537  HE3 LYS A 161      53.915  20.654  34.757  1.00 61.21           H  
ATOM   2538  HZ1 LYS A 161      51.270  20.536  35.446  1.00 65.45           H  
ATOM   2539  HZ2 LYS A 161      52.357  20.242  36.357  1.00 65.45           H  
ATOM   2540  HZ3 LYS A 161      52.166  21.593  35.870  1.00 65.45           H  
ATOM   2541  N   GLN A 162      53.651  19.413  28.892  1.00 20.06           N  
ATOM   2542  CA  GLN A 162      53.904  17.994  28.684  0.50 20.64           C  
ATOM   2544  C   GLN A 162      54.962  17.771  27.600  1.00 22.60           C  
ATOM   2545  O   GLN A 162      55.713  16.799  27.662  1.00 21.09           O  
ATOM   2546  CB  GLN A 162      52.611  17.252  28.340  0.50 20.43           C  
ATOM   2548  CG  GLN A 162      51.516  17.365  29.405  0.50 21.16           C  
ATOM   2550  CD  GLN A 162      51.956  16.898  30.789  0.50 23.59           C  
ATOM   2552  NE2 GLN A 162      52.982  16.054  30.840  0.50 12.03           N  
ATOM   2554  OE1 GLN A 162      51.370  17.290  31.800  0.50 23.44           O  
ATOM   2556  H   GLN A 162      52.891  19.689  28.598  0.50 23.94           H  
ATOM   2558  HA  GLN A 162      54.251  17.614  29.518  0.50 24.63           H  
ATOM   2560  HB2 GLN A 162      52.256  17.615  27.513  0.50 24.38           H  
ATOM   2562  HB3 GLN A 162      52.813  16.311  28.224  0.50 24.38           H  
ATOM   2564  HG2 GLN A 162      51.244  18.293  29.477  0.50 25.26           H  
ATOM   2566  HG3 GLN A 162      50.759  16.821  29.135  0.50 25.26           H  
ATOM   2568 HE21 GLN A 162      53.263  15.765  31.600  0.50 14.30           H  
ATOM   2570 HE22 GLN A 162      53.364  15.798  30.114  0.50 14.30           H  
ATOM   2572  N   LEU A 163      55.038  18.676  26.629  1.00 19.83           N  
ATOM   2573  CA  LEU A 163      55.993  18.531  25.534  1.00 22.37           C  
ATOM   2574  C   LEU A 163      57.416  18.847  25.984  1.00 22.75           C  
ATOM   2575  O   LEU A 163      58.377  18.303  25.442  1.00 22.90           O  
ATOM   2576  CB  LEU A 163      55.599  19.417  24.343  1.00 20.84           C  
ATOM   2577  CG  LEU A 163      54.391  18.925  23.545  1.00 23.11           C  
ATOM   2578  CD1 LEU A 163      53.946  19.973  22.535  1.00 26.38           C  
ATOM   2579  CD2 LEU A 163      54.701  17.602  22.848  1.00 23.65           C  
ATOM   2580  H   LEU A 163      54.549  19.382  26.580  1.00 23.67           H  
ATOM   2581  HA  LEU A 163      55.979  17.600  25.228  1.00 26.71           H  
ATOM   2582  HB2 LEU A 163      55.389  20.304  24.675  1.00 24.88           H  
ATOM   2583  HB3 LEU A 163      56.352  19.468  23.734  1.00 24.88           H  
ATOM   2584  HG  LEU A 163      53.654  18.771  24.157  1.00 27.61           H  
ATOM   2585 HD11 LEU A 163      53.188  19.638  22.050  1.00 31.53           H  
ATOM   2586 HD12 LEU A 163      53.705  20.776  23.005  1.00 31.53           H  
ATOM   2587 HD13 LEU A 163      54.669  20.152  21.931  1.00 31.53           H  
ATOM   2588 HD21 LEU A 163      53.926  17.319  22.357  1.00 28.24           H  
ATOM   2589 HD22 LEU A 163      55.440  17.730  22.250  1.00 28.24           H  
ATOM   2590 HD23 LEU A 163      54.926  16.945  23.512  1.00 28.24           H  
ATOM   2591  N   GLU A 164      57.551  19.724  26.975  1.00 23.98           N  
ATOM   2592  CA  GLU A 164      58.862  20.021  27.544  1.00 25.11           C  
ATOM   2593  C   GLU A 164      59.424  18.766  28.199  1.00 19.43           C  
ATOM   2594  O   GLU A 164      60.613  18.472  28.088  1.00 27.56           O  
ATOM   2595  CB  GLU A 164      58.768  21.146  28.579  1.00 21.56           C  
ATOM   2596  CG  GLU A 164      58.732  22.550  27.986  1.00 21.69           C  
ATOM   2597  CD  GLU A 164      58.632  23.625  29.054  1.00 31.66           C  
ATOM   2598  OE1 GLU A 164      58.228  23.299  30.190  1.00 34.20           O  
ATOM   2599  OE2 GLU A 164      58.957  24.795  28.761  1.00 29.97           O1-
ATOM   2600  H   GLU A 164      56.902  20.159  27.334  1.00 28.65           H  
ATOM   2601  HA  GLU A 164      59.473  20.302  26.832  1.00 30.00           H  
ATOM   2602  HB2 GLU A 164      57.957  21.025  29.097  1.00 25.74           H  
ATOM   2603  HB3 GLU A 164      59.540  21.095  29.164  1.00 25.74           H  
ATOM   2604  HG2 GLU A 164      59.545  22.703  27.480  1.00 25.90           H  
ATOM   2605  HG3 GLU A 164      57.959  22.629  27.405  1.00 25.90           H  
ATOM   2606  N   ILE A 165      58.558  18.033  28.891  1.00 23.02           N  
ATOM   2607  CA  ILE A 165      58.960  16.807  29.568  1.00 31.85           C  
ATOM   2608  C   ILE A 165      59.319  15.722  28.552  1.00 33.63           C  
ATOM   2609  O   ILE A 165      60.341  15.049  28.686  1.00 32.19           O  
ATOM   2610  CB  ILE A 165      57.846  16.309  30.510  1.00 28.50           C  
ATOM   2611  CG1 ILE A 165      57.606  17.336  31.621  1.00 29.79           C  
ATOM   2612  CG2 ILE A 165      58.213  14.962  31.114  1.00 32.01           C  
ATOM   2613  CD1 ILE A 165      56.410  17.028  32.496  1.00 34.29           C  
ATOM   2614  H   ILE A 165      57.725  18.227  28.984  1.00 27.50           H  
ATOM   2615  HA  ILE A 165      59.756  16.989  30.110  1.00 38.09           H  
ATOM   2616  HB  ILE A 165      57.029  16.208  29.999  1.00 34.07           H  
ATOM   2617 HG12 ILE A 165      58.390  17.368  32.191  1.00 35.61           H  
ATOM   2618 HG13 ILE A 165      57.460  18.205  31.215  1.00 35.61           H  
ATOM   2619 HG21 ILE A 165      57.504  14.677  31.694  1.00 38.28           H  
ATOM   2620 HG22 ILE A 165      58.333  14.325  30.405  1.00 38.28           H  
ATOM   2621 HG23 ILE A 165      59.028  15.055  31.612  1.00 38.28           H  
ATOM   2622 HD11 ILE A 165      56.327  17.713  33.163  1.00 41.01           H  
ATOM   2623 HD12 ILE A 165      55.621  17.005  31.949  1.00 41.01           H  
ATOM   2624 HD13 ILE A 165      56.543  16.175  32.916  1.00 41.01           H  
ATOM   2625  N   ILE A 166      58.485  15.571  27.528  1.00 27.50           N  
ATOM   2626  CA  ILE A 166      58.709  14.568  26.489  1.00 26.04           C  
ATOM   2627  C   ILE A 166      60.019  14.800  25.728  1.00 23.23           C  
ATOM   2628  O   ILE A 166      60.753  13.856  25.439  1.00 24.07           O  
ATOM   2629  CB  ILE A 166      57.544  14.555  25.474  1.00 23.39           C  
ATOM   2630  CG1 ILE A 166      56.262  14.061  26.145  1.00 21.21           C  
ATOM   2631  CG2 ILE A 166      57.881  13.675  24.280  1.00 29.46           C  
ATOM   2632  CD1 ILE A 166      55.007  14.287  25.319  1.00 21.61           C  
ATOM   2633  H   ILE A 166      57.775  16.042  27.409  1.00 32.87           H  
ATOM   2634  HA  ILE A 166      58.756  13.683  26.907  1.00 31.12           H  
ATOM   2635  HB  ILE A 166      57.399  15.461  25.159  1.00 27.93           H  
ATOM   2636 HG12 ILE A 166      56.342  13.108  26.308  1.00 25.32           H  
ATOM   2637 HG13 ILE A 166      56.150  14.530  26.987  1.00 25.32           H  
ATOM   2638 HG21 ILE A 166      57.143  13.685  23.666  1.00 35.22           H  
ATOM   2639 HG22 ILE A 166      58.668  14.020  23.851  1.00 35.22           H  
ATOM   2640 HG23 ILE A 166      58.041  12.780  24.587  1.00 35.22           H  
ATOM   2641 HD11 ILE A 166      54.249  13.953  25.805  1.00 25.80           H  
ATOM   2642 HD12 ILE A 166      54.904  15.228  25.158  1.00 25.80           H  
ATOM   2643 HD13 ILE A 166      55.094  13.819  24.485  1.00 25.80           H  
ATOM   2644  N   SER A 167      60.310  16.060  25.418  1.00 18.19           N  
ATOM   2645  CA  SER A 167      61.436  16.406  24.557  1.00 30.74           C  
ATOM   2646  C   SER A 167      62.727  16.651  25.334  1.00 34.32           C  
ATOM   2647  O   SER A 167      63.819  16.589  24.767  1.00 34.86           O  
ATOM   2648  CB  SER A 167      61.103  17.656  23.745  1.00 28.60           C  
ATOM   2649  OG  SER A 167      60.880  18.763  24.598  1.00 29.21           O  
ATOM   2650  H   SER A 167      59.864  16.741  25.697  1.00 21.70           H  
ATOM   2651  HA  SER A 167      61.595  15.670  23.930  1.00 36.75           H  
ATOM   2652  HB2 SER A 167      61.847  17.856  23.155  1.00 34.19           H  
ATOM   2653  HB3 SER A 167      60.302  17.490  23.225  1.00 34.19           H  
ATOM   2654  HG  SER A 167      60.702  19.429  24.153  1.00 34.93           H  
ATOM   2655  N   GLY A 168      62.598  16.938  26.625  1.00 31.12           N  
ATOM   2656  CA  GLY A 168      63.745  17.276  27.449  1.00 37.13           C  
ATOM   2657  C   GLY A 168      64.270  18.672  27.166  1.00 34.22           C  
ATOM   2658  O   GLY A 168      65.437  18.969  27.422  1.00 42.61           O  
ATOM   2659  H   GLY A 168      61.850  16.943  27.048  1.00 37.22           H  
ATOM   2660  HA2 GLY A 168      63.497  17.225  28.386  1.00 44.43           H  
ATOM   2661  HA3 GLY A 168      64.460  16.640  27.286  1.00 44.43           H  
ATOM   2662  N   LYS A 169      63.402  19.532  26.641  1.00 19.86           N  
ATOM   2663  CA  LYS A 169      63.787  20.889  26.268  1.00 30.39           C  
ATOM   2664  C   LYS A 169      62.831  21.911  26.864  1.00 28.01           C  
ATOM   2665  O   LYS A 169      61.733  21.569  27.302  1.00 40.17           O  
ATOM   2666  CB  LYS A 169      63.785  21.046  24.746  1.00 40.98           C  
ATOM   2667  CG  LYS A 169      64.645  20.041  24.003  1.00 54.99           C  
ATOM   2668  CD  LYS A 169      64.485  20.201  22.498  1.00 61.28           C  
ATOM   2669  CE  LYS A 169      65.316  19.186  21.732  1.00 72.19           C  
ATOM   2670  NZ  LYS A 169      65.155  19.334  20.258  1.00 75.38           N1+
ATOM   2671  H   LYS A 169      62.575  19.351  26.490  1.00 23.70           H  
ATOM   2672  HA  LYS A 169      64.690  21.076  26.600  1.00 36.34           H  
ATOM   2673  HB2 LYS A 169      62.875  20.946  24.426  1.00 49.04           H  
ATOM   2674  HB3 LYS A 169      64.113  21.932  24.526  1.00 49.04           H  
ATOM   2675  HG2 LYS A 169      65.577  20.185  24.229  1.00 65.86           H  
ATOM   2676  HG3 LYS A 169      64.373  19.143  24.246  1.00 65.86           H  
ATOM   2677  HD2 LYS A 169      63.554  20.072  22.260  1.00 73.41           H  
ATOM   2678  HD3 LYS A 169      64.777  21.089  22.239  1.00 73.41           H  
ATOM   2679  HE2 LYS A 169      66.253  19.312  21.948  1.00 86.49           H  
ATOM   2680  HE3 LYS A 169      65.034  18.291  21.979  1.00 86.49           H  
ATOM   2681  HZ1 LYS A 169      65.413  20.147  20.005  1.00 90.33           H  
ATOM   2682  HZ2 LYS A 169      65.652  18.728  19.836  1.00 90.33           H  
ATOM   2683  HZ3 LYS A 169      64.302  19.217  20.033  1.00 90.33           H  
ATOM   2684  N   LYS A 170      63.253  23.170  26.866  1.00 34.06           N  
ATOM   2685  CA  LYS A 170      62.415  24.262  27.341  1.00 39.61           C  
ATOM   2686  C   LYS A 170      61.793  25.012  26.169  1.00 35.97           C  
ATOM   2687  O   LYS A 170      62.431  25.217  25.138  1.00 33.79           O  
ATOM   2688  CB  LYS A 170      63.232  25.228  28.205  1.00 45.68           C  
ATOM   2689  CG  LYS A 170      63.383  24.794  29.658  1.00 52.44           C  
ATOM   2690  CD  LYS A 170      62.072  24.940  30.419  1.00 59.56           C  
ATOM   2691  CE  LYS A 170      62.249  24.685  31.910  1.00 64.56           C  
ATOM   2692  NZ  LYS A 170      62.549  23.259  32.215  1.00 68.00           N1+
ATOM   2693  H   LYS A 170      64.030  23.420  26.593  1.00 40.75           H  
ATOM   2694  HA  LYS A 170      61.690  23.897  27.891  1.00 47.40           H  
ATOM   2695  HB2 LYS A 170      64.122  25.306  27.827  1.00 54.68           H  
ATOM   2696  HB3 LYS A 170      62.796  26.094  28.200  1.00 54.68           H  
ATOM   2697  HG2 LYS A 170      63.651  23.863  29.689  1.00 62.79           H  
ATOM   2698  HG3 LYS A 170      64.050  25.350  30.091  1.00 62.79           H  
ATOM   2699  HD2 LYS A 170      61.735  25.843  30.304  1.00 71.34           H  
ATOM   2700  HD3 LYS A 170      61.431  24.298  30.076  1.00 71.34           H  
ATOM   2701  HE2 LYS A 170      62.986  25.224  32.238  1.00 77.34           H  
ATOM   2702  HE3 LYS A 170      61.430  24.926  32.372  1.00 77.34           H  
ATOM   2703  HZ1 LYS A 170      62.645  23.150  33.093  1.00 81.46           H  
ATOM   2704  HZ2 LYS A 170      61.883  22.741  31.930  1.00 81.46           H  
ATOM   2705  HZ3 LYS A 170      63.301  23.013  31.808  1.00 81.46           H  
ATOM   2706  N   PHE A 171      60.539  25.417  26.340  1.00 32.73           N  
ATOM   2707  CA  PHE A 171      59.817  26.176  25.327  1.00 29.53           C  
ATOM   2708  C   PHE A 171      60.598  27.427  24.935  1.00 31.17           C  
ATOM   2709  O   PHE A 171      61.073  28.167  25.793  1.00 32.83           O  
ATOM   2710  CB  PHE A 171      58.437  26.559  25.863  1.00 33.83           C  
ATOM   2711  CG  PHE A 171      57.618  27.379  24.911  1.00 33.25           C  
ATOM   2712  CD1 PHE A 171      56.904  26.774  23.892  1.00 28.06           C  
ATOM   2713  CD2 PHE A 171      57.542  28.755  25.052  1.00 37.94           C  
ATOM   2714  CE1 PHE A 171      56.142  27.528  23.017  1.00 34.67           C  
ATOM   2715  CE2 PHE A 171      56.781  29.514  24.185  1.00 42.32           C  
ATOM   2716  CZ  PHE A 171      56.080  28.899  23.166  1.00 33.25           C  
ATOM   2717  H   PHE A 171      60.077  25.261  27.048  1.00 39.15           H  
ATOM   2718  HA  PHE A 171      59.697  25.622  24.528  1.00 35.31           H  
ATOM   2719  HB2 PHE A 171      57.942  25.747  26.056  1.00 40.46           H  
ATOM   2720  HB3 PHE A 171      58.551  27.075  26.676  1.00 40.46           H  
ATOM   2721  HD1 PHE A 171      56.945  25.850  23.788  1.00 33.53           H  
ATOM   2722  HD2 PHE A 171      58.013  29.173  25.736  1.00 45.40           H  
ATOM   2723  HE1 PHE A 171      55.670  27.111  22.333  1.00 41.47           H  
ATOM   2724  HE2 PHE A 171      56.741  30.438  24.286  1.00 50.65           H  
ATOM   2725  HZ  PHE A 171      55.568  29.408  22.580  1.00 39.77           H  
ATOM   2726  N   ASP A 172      60.727  27.655  23.632  1.00 28.39           N  
ATOM   2727  CA  ASP A 172      61.498  28.781  23.117  1.00 29.56           C  
ATOM   2728  C   ASP A 172      60.578  29.760  22.389  1.00 27.88           C  
ATOM   2729  O   ASP A 172      60.199  29.524  21.244  1.00 31.18           O  
ATOM   2730  CB  ASP A 172      62.586  28.272  22.166  1.00 41.78           C  
ATOM   2731  CG  ASP A 172      63.494  29.380  21.657  1.00 52.01           C  
ATOM   2732  OD1 ASP A 172      63.130  30.566  21.787  1.00 47.14           O  
ATOM   2733  OD2 ASP A 172      64.573  29.060  21.117  1.00 57.54           O1-
ATOM   2734  H   ASP A 172      60.373  27.166  23.019  1.00 33.93           H  
ATOM   2735  HA  ASP A 172      61.929  29.252  23.860  1.00 35.35           H  
ATOM   2736  HB2 ASP A 172      63.137  27.625  22.635  1.00 50.01           H  
ATOM   2737  HB3 ASP A 172      62.165  27.854  21.399  1.00 50.01           H  
ATOM   2738  N   PRO A 173      60.223  30.873  23.048  1.00 30.43           N  
ATOM   2739  CA  PRO A 173      59.298  31.835  22.437  1.00 32.36           C  
ATOM   2740  C   PRO A 173      59.819  32.409  21.120  1.00 32.15           C  
ATOM   2741  O   PRO A 173      59.021  32.757  20.253  1.00 30.61           O  
ATOM   2742  CB  PRO A 173      59.188  32.937  23.495  1.00 35.02           C  
ATOM   2743  CG  PRO A 173      60.435  32.819  24.299  1.00 40.05           C  
ATOM   2744  CD  PRO A 173      60.752  31.358  24.333  1.00 35.29           C  
ATOM   2745  HA  PRO A 173      58.419  31.426  22.295  1.00 38.71           H  
ATOM   2746  HB2 PRO A 173      59.138  33.803  23.062  1.00 41.89           H  
ATOM   2747  HB3 PRO A 173      58.406  32.783  24.048  1.00 41.89           H  
ATOM   2748  HG2 PRO A 173      61.149  33.314  23.867  1.00 47.93           H  
ATOM   2749  HG3 PRO A 173      60.278  33.156  25.195  1.00 47.93           H  
ATOM   2750  HD2 PRO A 173      61.711  31.220  24.380  1.00 42.21           H  
ATOM   2751  HD3 PRO A 173      60.293  30.928  25.072  1.00 42.21           H  
ATOM   2752  N   LYS A 174      61.138  32.507  20.980  1.00 36.95           N  
ATOM   2753  CA  LYS A 174      61.740  33.038  19.761  1.00 44.52           C  
ATOM   2754  C   LYS A 174      61.531  32.095  18.579  1.00 43.00           C  
ATOM   2755  O   LYS A 174      61.208  32.535  17.479  1.00 30.39           O  
ATOM   2756  CB  LYS A 174      63.234  33.295  19.963  1.00 64.13           C  
ATOM   2757  CG  LYS A 174      63.543  34.319  21.044  1.00 77.88           C  
ATOM   2758  CD  LYS A 174      65.015  34.700  21.055  1.00 84.34           C  
ATOM   2759  CE  LYS A 174      65.420  35.426  19.780  1.00 87.26           C  
ATOM   2760  NZ  LYS A 174      64.654  36.688  19.580  1.00 85.28           N1+
ATOM   2761  H   LYS A 174      61.708  32.273  21.579  1.00 44.20           H  
ATOM   2762  HA  LYS A 174      61.313  33.893  19.542  1.00 53.29           H  
ATOM   2763  HB2 LYS A 174      63.663  32.462  20.212  1.00 76.83           H  
ATOM   2764  HB3 LYS A 174      63.610  33.622  19.130  1.00 76.83           H  
ATOM   2765  HG2 LYS A 174      63.023  35.121  20.882  1.00 93.33           H  
ATOM   2766  HG3 LYS A 174      63.320  33.944  21.911  1.00 93.33           H  
ATOM   2767  HD2 LYS A 174      65.187  35.290  21.807  1.00101.08           H  
ATOM   2768  HD3 LYS A 174      65.553  33.897  21.130  1.00101.08           H  
ATOM   2769  HE2 LYS A 174      66.363  35.650  19.827  1.00104.59           H  
ATOM   2770  HE3 LYS A 174      65.253  34.848  19.019  1.00104.59           H  
ATOM   2771  HZ1 LYS A 174      64.795  37.241  20.264  1.00102.21           H  
ATOM   2772  HZ2 LYS A 174      64.914  37.086  18.828  1.00102.21           H  
ATOM   2773  HZ3 LYS A 174      63.783  36.510  19.527  1.00102.21           H  
ATOM   2774  N   LYS A 175      61.721  30.799  18.803  1.00 38.15           N  
ATOM   2775  CA  LYS A 175      61.496  29.817  17.751  1.00 35.21           C  
ATOM   2776  C   LYS A 175      60.003  29.666  17.485  1.00 29.45           C  
ATOM   2777  O   LYS A 175      59.592  29.308  16.379  1.00 24.80           O  
ATOM   2778  CB  LYS A 175      62.100  28.463  18.125  1.00 40.58           C  
ATOM   2779  CG  LYS A 175      61.922  27.404  17.045  1.00 52.64           C  
ATOM   2780  CD  LYS A 175      62.632  26.109  17.399  1.00 65.37           C  
ATOM   2781  CE  LYS A 175      62.341  25.019  16.377  1.00 64.32           C  
ATOM   2782  NZ  LYS A 175      62.859  25.356  15.022  1.00 67.90           N1+
ATOM   2783  H   LYS A 175      61.980  30.464  19.552  1.00 45.65           H  
ATOM   2784  HA  LYS A 175      61.924  30.126  16.926  1.00 42.12           H  
ATOM   2785  HB2 LYS A 175      63.051  28.575  18.279  1.00 48.56           H  
ATOM   2786  HB3 LYS A 175      61.671  28.139  18.933  1.00 48.56           H  
ATOM   2787  HG2 LYS A 175      60.977  27.213  16.939  1.00 63.03           H  
ATOM   2788  HG3 LYS A 175      62.292  27.734  16.212  1.00 63.03           H  
ATOM   2789  HD2 LYS A 175      63.589  26.263  17.416  1.00 78.31           H  
ATOM   2790  HD3 LYS A 175      62.325  25.803  18.267  1.00 78.31           H  
ATOM   2791  HE2 LYS A 175      62.763  24.195  16.664  1.00 77.06           H  
ATOM   2792  HE3 LYS A 175      61.381  24.896  16.310  1.00 77.06           H  
ATOM   2793  HZ1 LYS A 175      62.671  24.698  14.452  1.00 81.34           H  
ATOM   2794  HZ2 LYS A 175      62.482  26.107  14.730  1.00 81.34           H  
ATOM   2795  HZ3 LYS A 175      63.741  25.468  15.053  1.00 81.34           H  
ATOM   2796  N   PHE A 176      59.196  29.950  18.502  1.00 33.46           N  
ATOM   2797  CA  PHE A 176      57.748  29.826  18.393  1.00 29.03           C  
ATOM   2798  C   PHE A 176      57.190  30.862  17.422  1.00 30.09           C  
ATOM   2799  O   PHE A 176      56.323  30.548  16.611  1.00 26.31           O  
ATOM   2800  CB  PHE A 176      57.092  29.979  19.769  1.00 28.58           C  
ATOM   2801  CG  PHE A 176      55.605  29.734  19.770  1.00 25.71           C  
ATOM   2802  CD1 PHE A 176      55.073  28.602  19.179  1.00 37.12           C  
ATOM   2803  CD2 PHE A 176      54.744  30.628  20.382  1.00 33.04           C  
ATOM   2804  CE1 PHE A 176      53.707  28.372  19.184  1.00 39.54           C  
ATOM   2805  CE2 PHE A 176      53.378  30.404  20.392  1.00 26.98           C  
ATOM   2806  CZ  PHE A 176      52.859  29.274  19.794  1.00 31.18           C  
ATOM   2807  H   PHE A 176      59.465  30.220  19.273  1.00 40.03           H  
ATOM   2808  HA  PHE A 176      57.528  28.936  18.048  1.00 34.70           H  
ATOM   2809  HB2 PHE A 176      57.497  29.344  20.380  1.00 34.16           H  
ATOM   2810  HB3 PHE A 176      57.243  30.883  20.087  1.00 34.16           H  
ATOM   2811  HD1 PHE A 176      55.640  27.991  18.766  1.00 44.41           H  
ATOM   2812  HD2 PHE A 176      55.086  31.392  20.786  1.00 39.51           H  
ATOM   2813  HE1 PHE A 176      53.362  27.609  18.780  1.00 47.32           H  
ATOM   2814  HE2 PHE A 176      52.810  31.015  20.803  1.00 32.24           H  
ATOM   2815  HZ  PHE A 176      51.941  29.122  19.799  1.00 37.29           H  
ATOM   2816  N   GLU A 177      57.686  32.093  17.497  1.00 32.01           N  
ATOM   2817  CA  GLU A 177      57.208  33.134  16.593  1.00 33.31           C  
ATOM   2818  C   GLU A 177      57.619  32.812  15.157  1.00 28.79           C  
ATOM   2819  O   GLU A 177      56.868  33.075  14.218  1.00 29.30           O  
ATOM   2820  CB  GLU A 177      57.701  34.523  17.019  1.00 38.87           C  
ATOM   2821  CG  GLU A 177      59.201  34.731  16.937  1.00 58.32           C  
ATOM   2822  CD  GLU A 177      59.600  36.168  17.230  1.00 67.31           C  
ATOM   2823  OE1 GLU A 177      60.685  36.593  16.779  1.00 62.98           O  
ATOM   2824  OE2 GLU A 177      58.827  36.873  17.912  1.00 63.01           O1-
ATOM   2825  H   GLU A 177      58.291  32.349  18.052  1.00 38.28           H  
ATOM   2826  HA  GLU A 177      56.229  33.147  16.624  1.00 39.84           H  
ATOM   2827  HB2 GLU A 177      57.283  35.186  16.448  1.00 46.52           H  
ATOM   2828  HB3 GLU A 177      57.436  34.674  17.940  1.00 46.52           H  
ATOM   2829  HG2 GLU A 177      59.636  34.158  17.588  1.00 69.85           H  
ATOM   2830  HG3 GLU A 177      59.503  34.509  16.043  1.00 69.85           H  
ATOM   2831  N   GLU A 178      58.804  32.234  14.992  0.50 22.82           N  
ATOM   2833  CA  GLU A 178      59.277  31.831  13.672  0.50 30.29           C  
ATOM   2835  C   GLU A 178      58.373  30.752  13.087  0.50 26.87           C  
ATOM   2837  O   GLU A 178      58.116  30.726  11.884  0.50 27.06           O  
ATOM   2839  CB  GLU A 178      60.716  31.319  13.753  0.50 36.90           C  
ATOM   2841  CG  GLU A 178      61.247  30.769  12.441  0.50 43.71           C  
ATOM   2843  CD  GLU A 178      62.689  30.313  12.540  0.50 60.67           C  
ATOM   2845  OE1 GLU A 178      63.345  30.630  13.554  0.50 65.92           O  
ATOM   2847  OE2 GLU A 178      63.164  29.637  11.604  0.50 69.87           O1-
ATOM   2849  H   GLU A 178      59.355  32.064  15.630  0.50 27.25           H  
ATOM   2851  HA  GLU A 178      59.260  32.606  13.072  0.50 36.22           H  
ATOM   2853  HB2 GLU A 178      61.293  32.051  14.023  0.50 44.15           H  
ATOM   2855  HB3 GLU A 178      60.758  30.608  14.412  0.50 44.15           H  
ATOM   2857  HG2 GLU A 178      60.709  30.006  12.177  0.50 52.32           H  
ATOM   2859  HG3 GLU A 178      61.197  31.461  11.764  0.50 52.32           H  
ATOM   2861  N   VAL A 179      57.890  29.864  13.949  1.00 27.25           N  
ATOM   2862  CA  VAL A 179      57.011  28.783  13.526  1.00 25.34           C  
ATOM   2863  C   VAL A 179      55.637  29.315  13.131  1.00 26.13           C  
ATOM   2864  O   VAL A 179      55.019  28.812  12.200  1.00 29.16           O  
ATOM   2865  CB  VAL A 179      56.865  27.723  14.640  1.00 22.73           C  
ATOM   2866  CG1 VAL A 179      55.661  26.820  14.390  1.00 25.83           C  
ATOM   2867  CG2 VAL A 179      58.137  26.900  14.751  1.00 31.90           C  
ATOM   2868  H   VAL A 179      58.058  29.867  14.792  0.50 32.57           H  
ATOM   2870  HA  VAL A 179      57.401  28.344  12.742  1.00 30.28           H  
ATOM   2871  HB  VAL A 179      56.726  28.179  15.496  1.00 27.14           H  
ATOM   2872 HG11 VAL A 179      55.601  26.175  15.099  1.00 30.86           H  
ATOM   2873 HG12 VAL A 179      54.866  27.358  14.368  1.00 30.86           H  
ATOM   2874 HG13 VAL A 179      55.776  26.371  13.549  1.00 30.86           H  
ATOM   2875 HG21 VAL A 179      58.027  26.248  15.447  1.00 38.15           H  
ATOM   2876 HG22 VAL A 179      58.298  26.461  13.913  1.00 38.15           H  
ATOM   2877 HG23 VAL A 179      58.869  27.485  14.961  1.00 38.15           H  
ATOM   2878  N   MET A 180      55.164  30.341  13.830  1.00 32.23           N  
ATOM   2879  CA  MET A 180      53.856  30.921  13.547  0.50 25.93           C  
ATOM   2881  C   MET A 180      53.871  31.648  12.203  1.00 31.07           C  
ATOM   2882  O   MET A 180      52.879  31.644  11.474  1.00 29.10           O  
ATOM   2883  CB  MET A 180      53.444  31.880  14.669  0.50 29.17           C  
ATOM   2885  CG  MET A 180      53.294  31.207  16.031  0.50 27.77           C  
ATOM   2887  SD  MET A 180      53.039  32.354  17.407  0.50 22.90           S  
ATOM   2889  CE  MET A 180      51.258  32.532  17.402  0.50 27.96           C  
ATOM   2891  H   MET A 180      55.584  30.722  14.476  0.50 38.54           H  
ATOM   2893  HA  MET A 180      53.193  30.201  13.510  0.50 30.98           H  
ATOM   2895  HB2 MET A 180      54.119  32.572  14.753  0.50 34.88           H  
ATOM   2897  HB3 MET A 180      52.590  32.280  14.441  0.50 34.88           H  
ATOM   2899  HG2 MET A 180      52.530  30.610  16.000  0.50 33.19           H  
ATOM   2901  HG3 MET A 180      54.099  30.699  16.216  0.50 33.19           H  
ATOM   2903  HE1 MET A 180      51.003  33.132  18.107  0.50 33.42           H  
ATOM   2905  HE2 MET A 180      50.983  32.886  16.553  0.50 33.42           H  
ATOM   2907  HE3 MET A 180      50.858  31.671  17.543  0.50 33.42           H  
ATOM   2909  N   LYS A 181      55.003  32.265  11.877  1.00 25.23           N  
ATOM   2910  CA  LYS A 181      55.140  32.989  10.617  1.00 21.89           C  
ATOM   2911  C   LYS A 181      55.184  32.034   9.420  1.00 22.41           C  
ATOM   2912  O   LYS A 181      54.591  32.313   8.378  1.00 28.31           O  
ATOM   2913  CB  LYS A 181      56.384  33.891  10.641  1.00 30.19           C  
ATOM   2914  CG  LYS A 181      56.190  35.169  11.455  1.00 29.09           C  
ATOM   2915  CD  LYS A 181      57.376  36.120  11.352  1.00 37.55           C  
ATOM   2916  CE  LYS A 181      58.536  35.674  12.223  1.00 26.28           C  
ATOM   2917  NZ  LYS A 181      59.578  36.730  12.345  1.00 33.14           N1+
ATOM   2918  H   LYS A 181      55.708  32.280  12.369  1.00 30.14           H  
ATOM   2919  HA  LYS A 181      54.358  33.568  10.504  1.00 26.14           H  
ATOM   2920  HB2 LYS A 181      57.121  33.397  11.033  1.00 36.10           H  
ATOM   2921  HB3 LYS A 181      56.604  34.147   9.732  1.00 36.10           H  
ATOM   2922  HG2 LYS A 181      55.403  35.634  11.130  1.00 34.78           H  
ATOM   2923  HG3 LYS A 181      56.074  34.934  12.389  1.00 34.78           H  
ATOM   2924  HD2 LYS A 181      57.682  36.149  10.432  1.00 44.93           H  
ATOM   2925  HD3 LYS A 181      57.102  37.004  11.642  1.00 44.93           H  
ATOM   2926  HE2 LYS A 181      58.207  35.470  13.112  1.00 31.40           H  
ATOM   2927  HE3 LYS A 181      58.946  34.888  11.829  1.00 31.40           H  
ATOM   2928  HZ1 LYS A 181      60.244  36.442  12.859  1.00 39.64           H  
ATOM   2929  HZ2 LYS A 181      59.901  36.933  11.540  1.00 39.64           H  
ATOM   2930  HZ3 LYS A 181      59.227  37.463  12.708  1.00 39.64           H  
ATOM   2931  N   ILE A 182      55.874  30.908   9.571  1.00 25.30           N  
ATOM   2932  CA  ILE A 182      55.946  29.915   8.505  1.00 32.49           C  
ATOM   2933  C   ILE A 182      54.582  29.264   8.300  1.00 33.66           C  
ATOM   2934  O   ILE A 182      54.143  29.059   7.170  1.00 23.54           O  
ATOM   2935  CB  ILE A 182      56.978  28.813   8.816  1.00 25.69           C  
ATOM   2936  CG1 ILE A 182      58.390  29.399   8.853  1.00 34.60           C  
ATOM   2937  CG2 ILE A 182      56.903  27.700   7.773  1.00 29.52           C  
ATOM   2938  CD1 ILE A 182      59.447  28.412   9.305  1.00 34.03           C  
ATOM   2939  H   ILE A 182      56.309  30.695  10.281  1.00 30.22           H  
ATOM   2940  HA  ILE A 182      56.206  30.354   7.668  1.00 38.86           H  
ATOM   2941  HB  ILE A 182      56.776  28.436   9.687  1.00 30.70           H  
ATOM   2942 HG12 ILE A 182      58.627  29.701   7.963  1.00 41.38           H  
ATOM   2943 HG13 ILE A 182      58.401  30.148   9.469  1.00 41.38           H  
ATOM   2944 HG21 ILE A 182      57.554  27.027   7.987  1.00 35.29           H  
ATOM   2945 HG22 ILE A 182      56.022  27.320   7.785  1.00 35.29           H  
ATOM   2946 HG23 ILE A 182      57.088  28.071   6.907  1.00 35.29           H  
ATOM   2947 HD11 ILE A 182      60.302  28.849   9.303  1.00 40.71           H  
ATOM   2948 HD12 ILE A 182      59.234  28.111  10.191  1.00 40.71           H  
ATOM   2949 HD13 ILE A 182      59.458  27.667   8.699  1.00 40.71           H  
ATOM   2950  N   SER A 183      53.914  28.949   9.405  1.00 27.49           N  
ATOM   2951  CA  SER A 183      52.624  28.269   9.361  1.00 22.26           C  
ATOM   2952  C   SER A 183      51.553  29.146   8.728  1.00 21.55           C  
ATOM   2953  O   SER A 183      50.684  28.654   8.012  1.00 23.91           O  
ATOM   2954  CB  SER A 183      52.192  27.870  10.776  1.00 18.59           C  
ATOM   2955  OG  SER A 183      53.158  27.021  11.373  1.00 24.54           O  
ATOM   2956  H   SER A 183      54.190  29.119  10.201  1.00 32.86           H  
ATOM   2957  HA  SER A 183      52.708  27.453   8.825  1.00 26.58           H  
ATOM   2958  HB2 SER A 183      52.098  28.670  11.315  1.00 22.18           H  
ATOM   2959  HB3 SER A 183      51.345  27.400  10.727  1.00 22.18           H  
ATOM   2960  HG  SER A 183      53.780  26.894  10.854  1.00 29.31           H  
ATOM   2961  N   ALA A 184      51.621  30.447   8.993  1.00 21.99           N  
ATOM   2962  CA  ALA A 184      50.653  31.388   8.444  1.00 27.26           C  
ATOM   2963  C   ALA A 184      50.784  31.493   6.927  1.00 24.30           C  
ATOM   2964  O   ALA A 184      49.783  31.521   6.218  1.00 28.50           O  
ATOM   2965  CB  ALA A 184      50.825  32.757   9.080  1.00 28.66           C  
ATOM   2966  H   ALA A 184      52.220  30.810   9.491  1.00 26.25           H  
ATOM   2967  HA  ALA A 184      49.749  31.070   8.648  1.00 32.58           H  
ATOM   2968  HB1 ALA A 184      50.179  33.359   8.704  1.00 34.26           H  
ATOM   2969  HB2 ALA A 184      50.689  32.681  10.027  1.00 34.26           H  
ATOM   2970  HB3 ALA A 184      51.713  33.076   8.901  1.00 34.26           H  
ATOM   2971  N   GLU A 185      52.014  31.560   6.429  1.00 28.45           N  
ATOM   2972  CA  GLU A 185      52.240  31.688   4.985  1.00 26.04           C  
ATOM   2973  C   GLU A 185      51.863  30.410   4.244  1.00 30.42           C  
ATOM   2974  O   GLU A 185      51.341  30.464   3.129  1.00 29.52           O  
ATOM   2975  CB  GLU A 185      53.698  32.058   4.695  1.00 31.29           C  
ATOM   2976  CG  GLU A 185      54.133  31.865   3.234  1.00 29.80           C  
ATOM   2977  CD  GLU A 185      53.444  32.811   2.253  1.00 45.18           C  
ATOM   2978  OE1 GLU A 185      52.500  33.525   2.651  1.00 36.75           O  
ATOM   2979  OE2 GLU A 185      53.854  32.841   1.071  1.00 44.85           O1-
ATOM   2980  H   GLU A 185      52.733  31.534   6.899  1.00 34.01           H  
ATOM   2981  HA  GLU A 185      51.674  32.411   4.641  1.00 31.12           H  
ATOM   2982  HB2 GLU A 185      53.830  32.993   4.919  1.00 37.42           H  
ATOM   2983  HB3 GLU A 185      54.273  31.506   5.248  1.00 37.42           H  
ATOM   2984  HG2 GLU A 185      55.089  32.016   3.170  1.00 35.62           H  
ATOM   2985  HG3 GLU A 185      53.926  30.956   2.964  1.00 35.62           H  
ATOM   2986  N   ASN A 186      52.124  29.259   4.856  1.00 23.61           N  
ATOM   2987  CA  ASN A 186      51.775  27.986   4.232  1.00 28.03           C  
ATOM   2988  C   ASN A 186      50.263  27.799   4.165  1.00 30.03           C  
ATOM   2989  O   ASN A 186      49.736  27.248   3.196  1.00 21.54           O  
ATOM   2990  CB  ASN A 186      52.433  26.818   4.969  1.00 24.80           C  
ATOM   2991  CG  ASN A 186      53.914  26.712   4.672  1.00 35.88           C  
ATOM   2992  ND2 ASN A 186      54.654  26.040   5.546  1.00 24.23           N  
ATOM   2993  OD1 ASN A 186      54.387  27.225   3.660  1.00 32.08           O  
ATOM   2994  H   ASN A 186      52.499  29.187   5.626  1.00 28.20           H  
ATOM   2995  HA  ASN A 186      52.115  27.985   3.312  1.00 33.50           H  
ATOM   2996  HB2 ASN A 186      52.326  26.945   5.924  1.00 29.63           H  
ATOM   2997  HB3 ASN A 186      52.010  25.990   4.693  1.00 29.63           H  
ATOM   2998 HD21 ASN A 186      55.500  25.954   5.418  1.00 28.95           H  
ATOM   2999 HD22 ASN A 186      54.286  25.690   6.241  1.00 28.95           H  
ATOM   3000  N   GLY A 187      49.568  28.270   5.194  1.00 27.82           N  
ATOM   3001  CA  GLY A 187      48.118  28.265   5.194  1.00 25.05           C  
ATOM   3002  C   GLY A 187      47.563  29.103   4.057  1.00 30.48           C  
ATOM   3003  O   GLY A 187      46.595  28.714   3.403  1.00 21.35           O  
ATOM   3004  H   GLY A 187      49.918  28.598   5.908  1.00 33.25           H  
ATOM   3005  HA2 GLY A 187      47.794  27.355   5.097  1.00 29.93           H  
ATOM   3006  HA3 GLY A 187      47.790  28.623   6.034  1.00 29.93           H  
ATOM   3007  N   ARG A 188      48.180  30.257   3.818  1.00 22.00           N  
ATOM   3008  CA  ARG A 188      47.742  31.143   2.744  1.00 24.61           C  
ATOM   3009  C   ARG A 188      47.973  30.509   1.378  1.00 28.36           C  
ATOM   3010  O   ARG A 188      47.141  30.637   0.485  1.00 24.80           O  
ATOM   3011  CB  ARG A 188      48.462  32.493   2.825  1.00 33.71           C  
ATOM   3012  CG  ARG A 188      47.969  33.382   3.953  1.00 31.78           C  
ATOM   3013  CD  ARG A 188      48.509  34.800   3.837  1.00 34.47           C  
ATOM   3014  NE  ARG A 188      49.952  34.873   4.055  1.00 33.00           N  
ATOM   3015  CZ  ARG A 188      50.530  35.002   5.247  1.00 36.47           C  
ATOM   3016  NH1 ARG A 188      49.793  35.064   6.353  1.00 30.16           N1+
ATOM   3017  NH2 ARG A 188      51.852  35.065   5.336  1.00 33.89           N  
ATOM   3018  H   ARG A 188      48.854  30.550   4.263  1.00 26.27           H  
ATOM   3019  HA  ARG A 188      46.781  31.309   2.841  1.00 29.41           H  
ATOM   3020  HB2 ARG A 188      49.409  32.335   2.964  1.00 40.32           H  
ATOM   3021  HB3 ARG A 188      48.327  32.969   1.991  1.00 40.32           H  
ATOM   3022  HG2 ARG A 188      47.001  33.425   3.925  1.00 38.00           H  
ATOM   3023  HG3 ARG A 188      48.264  33.015   4.801  1.00 38.00           H  
ATOM   3024  HD2 ARG A 188      48.323  35.138   2.948  1.00 41.23           H  
ATOM   3025  HD3 ARG A 188      48.077  35.358   4.502  1.00 41.23           H  
ATOM   3026  HE  ARG A 188      50.464  34.830   3.365  1.00 39.47           H  
ATOM   3027 HH11 ARG A 188      48.936  35.025   6.301  1.00 36.06           H  
ATOM   3028 HH12 ARG A 188      50.175  35.146   7.119  1.00 36.06           H  
ATOM   3029 HH21 ARG A 188      52.333  35.023   4.624  1.00 40.54           H  
ATOM   3030 HH22 ARG A 188      52.228  35.145   6.105  1.00 40.54           H  
ATOM   3031  N   LEU A 189      49.099  29.820   1.220  1.00 25.68           N  
ATOM   3032  CA  LEU A 189      49.443  29.206  -0.059  1.00 31.37           C  
ATOM   3033  C   LEU A 189      48.527  28.021  -0.361  1.00 30.07           C  
ATOM   3034  O   LEU A 189      48.224  27.743  -1.518  1.00 28.09           O  
ATOM   3035  CB  LEU A 189      50.907  28.760  -0.061  1.00 25.55           C  
ATOM   3036  CG  LEU A 189      51.930  29.894   0.056  1.00 30.69           C  
ATOM   3037  CD1 LEU A 189      53.317  29.341   0.346  1.00 35.53           C  
ATOM   3038  CD2 LEU A 189      51.939  30.747  -1.204  1.00 35.63           C  
ATOM   3039  H   LEU A 189      49.682  29.694   1.840  1.00 30.68           H  
ATOM   3040  HA  LEU A 189      49.327  29.867  -0.773  1.00 37.52           H  
ATOM   3041  HB2 LEU A 189      51.047  28.161   0.689  1.00 30.53           H  
ATOM   3042  HB3 LEU A 189      51.085  28.290  -0.890  1.00 30.53           H  
ATOM   3043  HG  LEU A 189      51.678  30.465   0.799  1.00 36.70           H  
ATOM   3044 HD11 LEU A 189      53.936  30.072   0.414  1.00 42.50           H  
ATOM   3045 HD12 LEU A 189      53.292  28.854   1.174  1.00 42.50           H  
ATOM   3046 HD13 LEU A 189      53.576  28.757  -0.370  1.00 42.50           H  
ATOM   3047 HD21 LEU A 189      52.588  31.447  -1.102  1.00 42.62           H  
ATOM   3048 HD22 LEU A 189      52.169  30.194  -1.954  1.00 42.62           H  
ATOM   3049 HD23 LEU A 189      51.066  31.126  -1.331  1.00 42.62           H  
ATOM   3050  N   TRP A 190      48.085  27.329   0.684  1.00 25.09           N  
ATOM   3051  CA  TRP A 190      47.150  26.224   0.523  1.00 23.48           C  
ATOM   3052  C   TRP A 190      45.809  26.743   0.013  1.00 30.67           C  
ATOM   3053  O   TRP A 190      45.271  26.236  -0.972  1.00 24.36           O  
ATOM   3054  CB  TRP A 190      46.953  25.479   1.850  1.00 25.44           C  
ATOM   3055  CG  TRP A 190      45.764  24.553   1.847  1.00 24.15           C  
ATOM   3056  CD1 TRP A 190      44.549  24.780   2.426  1.00 23.28           C  
ATOM   3057  CD2 TRP A 190      45.679  23.260   1.232  1.00 23.09           C  
ATOM   3058  CE2 TRP A 190      44.383  22.765   1.479  1.00 26.18           C  
ATOM   3059  CE3 TRP A 190      46.570  22.475   0.495  1.00 26.89           C  
ATOM   3060  NE1 TRP A 190      43.715  23.712   2.210  1.00 21.37           N  
ATOM   3061  CZ2 TRP A 190      43.957  21.522   1.017  1.00 27.70           C  
ATOM   3062  CZ3 TRP A 190      46.146  21.241   0.036  1.00 34.81           C  
ATOM   3063  CH2 TRP A 190      44.850  20.776   0.298  1.00 27.39           C  
ATOM   3064  H   TRP A 190      48.312  27.481   1.499  1.00 29.97           H  
ATOM   3065  HA  TRP A 190      47.506  25.591  -0.136  1.00 28.04           H  
ATOM   3066  HB2 TRP A 190      47.744  24.947   2.031  1.00 30.40           H  
ATOM   3067  HB3 TRP A 190      46.823  26.129   2.558  1.00 30.40           H  
ATOM   3068  HD1 TRP A 190      44.320  25.547   2.899  1.00 27.80           H  
ATOM   3069  HE1 TRP A 190      42.904  23.648   2.489  1.00 25.51           H  
ATOM   3070  HE3 TRP A 190      47.431  22.778   0.314  1.00 32.13           H  
ATOM   3071  HZ2 TRP A 190      43.098  21.210   1.191  1.00 33.11           H  
ATOM   3072  HZ3 TRP A 190      46.731  20.710  -0.455  1.00 41.64           H  
ATOM   3073  HH2 TRP A 190      44.593  19.941  -0.020  1.00 32.74           H  
ATOM   3074  N   LYS A 191      45.277  27.757   0.689  1.00 25.79           N  
ATOM   3075  CA  LYS A 191      43.981  28.321   0.330  1.00 33.45           C  
ATOM   3076  C   LYS A 191      43.992  28.933  -1.072  1.00 37.18           C  
ATOM   3077  O   LYS A 191      43.007  28.841  -1.802  1.00 29.53           O  
ATOM   3078  CB  LYS A 191      43.559  29.380   1.349  1.00 23.80           C  
ATOM   3079  CG  LYS A 191      42.181  29.963   1.088  1.00 29.80           C  
ATOM   3080  CD  LYS A 191      41.822  31.027   2.109  1.00 47.64           C  
ATOM   3081  CE  LYS A 191      40.405  31.539   1.903  1.00 57.07           C  
ATOM   3082  NZ  LYS A 191      40.037  32.574   2.908  1.00 61.11           N1+
ATOM   3083  H   LYS A 191      45.650  28.138   1.364  1.00 30.81           H  
ATOM   3084  HA  LYS A 191      43.310  27.607   0.341  1.00 40.01           H  
ATOM   3085  HB2 LYS A 191      43.549  28.978   2.231  1.00 28.43           H  
ATOM   3086  HB3 LYS A 191      44.198  30.109   1.326  1.00 28.43           H  
ATOM   3087  HG2 LYS A 191      42.168  30.369   0.207  1.00 35.63           H  
ATOM   3088  HG3 LYS A 191      41.520  29.255   1.141  1.00 35.63           H  
ATOM   3089  HD2 LYS A 191      41.882  30.650   3.000  1.00 57.03           H  
ATOM   3090  HD3 LYS A 191      42.432  31.776   2.018  1.00 57.03           H  
ATOM   3091  HE2 LYS A 191      40.335  31.935   1.020  1.00 68.35           H  
ATOM   3092  HE3 LYS A 191      39.784  30.799   1.988  1.00 68.35           H  
ATOM   3093  HZ1 LYS A 191      39.205  32.855   2.764  1.00 73.20           H  
ATOM   3094  HZ2 LYS A 191      40.089  32.233   3.729  1.00 73.20           H  
ATOM   3095  HZ3 LYS A 191      40.591  33.268   2.847  1.00 73.20           H  
ATOM   3096  N   TYR A 192      45.105  29.558  -1.445  1.00 30.23           N  
ATOM   3097  CA  TYR A 192      45.209  30.212  -2.747  1.00 32.38           C  
ATOM   3098  C   TYR A 192      45.300  29.195  -3.878  1.00 28.52           C  
ATOM   3099  O   TYR A 192      44.519  29.237  -4.829  1.00 27.68           O  
ATOM   3100  CB  TYR A 192      46.428  31.134  -2.793  1.00 27.07           C  
ATOM   3101  CG  TYR A 192      46.671  31.741  -4.158  1.00 31.16           C  
ATOM   3102  CD1 TYR A 192      45.940  32.839  -4.590  1.00 40.67           C  
ATOM   3103  CD2 TYR A 192      47.628  31.214  -5.014  1.00 37.74           C  
ATOM   3104  CE1 TYR A 192      46.157  33.397  -5.841  1.00 43.29           C  
ATOM   3105  CE2 TYR A 192      47.853  31.763  -6.266  1.00 48.08           C  
ATOM   3106  CZ  TYR A 192      47.115  32.855  -6.673  1.00 47.41           C  
ATOM   3107  OH  TYR A 192      47.334  33.406  -7.915  1.00 58.07           O  
ATOM   3108  H   TYR A 192      45.815  29.618  -0.963  1.00 36.14           H  
ATOM   3109  HA  TYR A 192      44.409  30.758  -2.894  1.00 38.72           H  
ATOM   3110  HB2 TYR A 192      46.296  31.860  -2.163  1.00 32.35           H  
ATOM   3111  HB3 TYR A 192      47.216  30.625  -2.549  1.00 32.35           H  
ATOM   3112  HD1 TYR A 192      45.293  33.207  -4.032  1.00 48.67           H  
ATOM   3113  HD2 TYR A 192      48.128  30.478  -4.743  1.00 45.15           H  
ATOM   3114  HE1 TYR A 192      45.661  34.133  -6.118  1.00 51.82           H  
ATOM   3115  HE2 TYR A 192      48.498  31.400  -6.828  1.00 57.56           H  
ATOM   3116  HH  TYR A 192      47.194  32.847  -8.498  1.00 69.56           H  
ATOM   3117  N   SER A 193      46.255  28.279  -3.768  1.00 23.34           N  
ATOM   3118  CA  SER A 193      46.509  27.305  -4.823  1.00 30.23           C  
ATOM   3119  C   SER A 193      45.297  26.410  -5.084  1.00 31.86           C  
ATOM   3120  O   SER A 193      44.966  26.131  -6.235  1.00 29.44           O  
ATOM   3121  CB  SER A 193      47.735  26.452  -4.480  1.00 29.87           C  
ATOM   3122  OG  SER A 193      47.528  25.691  -3.301  1.00 28.87           O  
ATOM   3123  H   SER A 193      46.774  28.200  -3.086  1.00 27.88           H  
ATOM   3124  HA  SER A 193      46.705  27.787  -5.653  1.00 36.14           H  
ATOM   3125  HB2 SER A 193      47.910  25.845  -5.217  1.00 35.71           H  
ATOM   3126  HB3 SER A 193      48.497  27.037  -4.347  1.00 35.71           H  
ATOM   3127  HG  SER A 193      46.780  25.839  -2.999  1.00 34.51           H  
ATOM   3128  N   MET A 194      44.632  25.969  -4.020  1.00 29.39           N  
ATOM   3129  CA  MET A 194      43.530  25.020  -4.159  1.00 30.09           C  
ATOM   3130  C   MET A 194      42.213  25.713  -4.510  1.00 27.59           C  
ATOM   3131  O   MET A 194      41.209  25.048  -4.770  1.00 27.65           O  
ATOM   3132  CB  MET A 194      43.365  24.193  -2.876  1.00 22.68           C  
ATOM   3133  CG  MET A 194      44.555  23.294  -2.550  1.00 18.72           C  
ATOM   3134  SD  MET A 194      44.975  22.124  -3.867  1.00 28.32           S  
ATOM   3135  CE  MET A 194      46.160  23.073  -4.816  1.00 38.42           C  
ATOM   3136  H   MET A 194      44.798  26.202  -3.209  1.00 35.13           H  
ATOM   3137  HA  MET A 194      43.751  24.396  -4.881  1.00 35.98           H  
ATOM   3138  HB2 MET A 194      43.240  24.800  -2.130  1.00 27.09           H  
ATOM   3139  HB3 MET A 194      42.584  23.626  -2.971  1.00 27.09           H  
ATOM   3140  HG2 MET A 194      45.333  23.852  -2.390  1.00 22.33           H  
ATOM   3141  HG3 MET A 194      44.349  22.782  -1.752  1.00 22.33           H  
ATOM   3142  HE1 MET A 194      46.461  22.544  -5.558  1.00 45.97           H  
ATOM   3143  HE2 MET A 194      45.735  23.873  -5.134  1.00 45.97           H  
ATOM   3144  HE3 MET A 194      46.903  23.299  -4.251  1.00 45.97           H  
ATOM   3145  N   SER A 195      42.220  27.043  -4.520  1.00 27.43           N  
ATOM   3146  CA  SER A 195      41.034  27.816  -4.886  1.00 35.06           C  
ATOM   3147  C   SER A 195      41.082  28.281  -6.343  1.00 35.43           C  
ATOM   3148  O   SER A 195      40.138  28.897  -6.837  1.00 29.34           O  
ATOM   3149  CB  SER A 195      40.885  29.034  -3.971  1.00 32.49           C  
ATOM   3150  OG  SER A 195      40.529  28.645  -2.655  1.00 38.01           O  
ATOM   3151  H   SER A 195      42.903  27.526  -4.319  1.00 32.78           H  
ATOM   3152  HA  SER A 195      40.240  27.253  -4.774  1.00 41.94           H  
ATOM   3153  HB2 SER A 195      41.730  29.510  -3.941  1.00 38.86           H  
ATOM   3154  HB3 SER A 195      40.192  29.612  -4.327  1.00 38.86           H  
ATOM   3155  HG  SER A 195      40.464  27.829  -2.612  1.00 45.48           H  
ATOM   3156  N   LEU A 196      42.180  27.985  -7.028  1.00 21.90           N  
ATOM   3157  CA  LEU A 196      42.361  28.447  -8.407  1.00 23.10           C  
ATOM   3158  C   LEU A 196      41.299  27.909  -9.373  1.00 33.76           C  
ATOM   3159  O   LEU A 196      40.931  28.591 -10.331  1.00 36.83           O  
ATOM   3160  CB  LEU A 196      43.761  28.087  -8.910  1.00 30.25           C  
ATOM   3161  CG  LEU A 196      44.906  28.882  -8.277  1.00 36.35           C  
ATOM   3162  CD1 LEU A 196      46.253  28.357  -8.741  1.00 46.71           C  
ATOM   3163  CD2 LEU A 196      44.773  30.364  -8.597  1.00 36.91           C  
ATOM   3164  H   LEU A 196      42.835  27.520  -6.723  1.00 26.15           H  
ATOM   3165  HA  LEU A 196      42.291  29.424  -8.414  1.00 27.58           H  
ATOM   3166  HB2 LEU A 196      43.922  27.148  -8.727  1.00 36.16           H  
ATOM   3167  HB3 LEU A 196      43.793  28.241  -9.867  1.00 36.16           H  
ATOM   3168  HG  LEU A 196      44.863  28.781  -7.313  1.00 43.48           H  
ATOM   3169 HD11 LEU A 196      46.949  28.874  -8.329  1.00 55.92           H  
ATOM   3170 HD12 LEU A 196      46.334  27.435  -8.485  1.00 55.92           H  
ATOM   3171 HD13 LEU A 196      46.307  28.437  -9.696  1.00 55.92           H  
ATOM   3172 HD21 LEU A 196      45.502  30.838  -8.190  1.00 44.16           H  
ATOM   3173 HD22 LEU A 196      44.798  30.481  -9.550  1.00 44.16           H  
ATOM   3174 HD23 LEU A 196      43.938  30.685  -8.249  1.00 44.16           H  
ATOM   3175  N   PRO A 197      40.813  26.680  -9.142  1.00 33.11           N  
ATOM   3176  CA  PRO A 197      39.778  26.123 -10.023  1.00 27.77           C  
ATOM   3177  C   PRO A 197      38.492  26.952 -10.055  1.00 34.81           C  
ATOM   3178  O   PRO A 197      37.784  26.934 -11.057  1.00 33.82           O  
ATOM   3179  CB  PRO A 197      39.509  24.746  -9.410  1.00 29.20           C  
ATOM   3180  CG  PRO A 197      40.779  24.385  -8.738  1.00 35.19           C  
ATOM   3181  CD  PRO A 197      41.320  25.674  -8.193  1.00 35.40           C  
ATOM   3182  HA  PRO A 197      40.123  26.015 -10.934  1.00 33.19           H  
ATOM   3183  HB2 PRO A 197      38.784  24.808  -8.768  1.00 34.90           H  
ATOM   3184  HB3 PRO A 197      39.296  24.109 -10.110  1.00 34.90           H  
ATOM   3185  HG2 PRO A 197      40.602  23.757  -8.020  1.00 42.10           H  
ATOM   3186  HG3 PRO A 197      41.393  24.002  -9.384  1.00 42.10           H  
ATOM   3187  HD2 PRO A 197      40.969  25.840  -7.304  1.00 42.35           H  
ATOM   3188  HD3 PRO A 197      42.290  25.664  -8.197  1.00 42.35           H  
ATOM   3189  N   ALA A 198      38.204  27.671  -8.973  1.00 30.63           N  
ATOM   3190  CA  ALA A 198      36.957  28.427  -8.856  1.00 37.32           C  
ATOM   3191  C   ALA A 198      36.795  29.489  -9.945  1.00 49.11           C  
ATOM   3192  O   ALA A 198      35.776  29.527 -10.635  1.00 48.48           O  
ATOM   3193  CB  ALA A 198      36.863  29.074  -7.478  1.00 38.75           C  
ATOM   3194  H   ALA A 198      38.717  27.738  -8.286  1.00 36.63           H  
ATOM   3195  HA  ALA A 198      36.206  27.803  -8.941  1.00 44.65           H  
ATOM   3196  HB1 ALA A 198      36.040  29.566  -7.419  1.00 46.37           H  
ATOM   3197  HB2 ALA A 198      36.882  28.387  -6.808  1.00 46.37           H  
ATOM   3198  HB3 ALA A 198      37.608  29.668  -7.360  1.00 46.37           H  
ATOM   3199  N   ASP A 199      37.795  30.353 -10.089  1.00 54.93           N  
ATOM   3200  CA  ASP A 199      37.719  31.457 -11.040  1.00 61.09           C  
ATOM   3201  C   ASP A 199      38.532  31.159 -12.293  1.00 65.47           C  
ATOM   3202  O   ASP A 199      39.303  31.998 -12.758  1.00 74.78           O  
ATOM   3203  CB  ASP A 199      38.227  32.749 -10.396  1.00 67.88           C  
ATOM   3204  CG  ASP A 199      37.566  33.036  -9.062  1.00 78.94           C  
ATOM   3205  OD1 ASP A 199      36.410  33.511  -9.059  1.00 80.54           O  
ATOM   3206  OD2 ASP A 199      38.205  32.792  -8.016  1.00 81.27           O1-
ATOM   3207  H   ASP A 199      38.531  30.321  -9.646  1.00 65.79           H  
ATOM   3208  HA  ASP A 199      36.785  31.593 -11.305  1.00 73.18           H  
ATOM   3209  HB2 ASP A 199      39.183  32.674 -10.248  1.00 81.33           H  
ATOM   3210  HB3 ASP A 199      38.041  33.493 -10.990  1.00 81.33           H  
ATOM   3211  N   SER A 200      38.352  29.962 -12.839  1.00 55.98           N  
ATOM   3212  CA  SER A 200      39.096  29.544 -14.019  1.00 48.18           C  
ATOM   3213  C   SER A 200      38.318  28.496 -14.806  1.00 47.79           C  
ATOM   3214  O   SER A 200      38.149  27.364 -14.352  1.00 47.06           O  
ATOM   3215  CB  SER A 200      40.461  28.987 -13.607  1.00 45.76           C  
ATOM   3216  OG  SER A 200      41.208  28.564 -14.735  1.00 60.58           O  
ATOM   3217  H   SER A 200      37.802  29.371 -12.543  1.00 67.05           H  
ATOM   3218  HA  SER A 200      39.243  30.319 -14.600  1.00 57.69           H  
ATOM   3219  HB2 SER A 200      40.957  29.680 -13.144  1.00 54.78           H  
ATOM   3220  HB3 SER A 200      40.326  28.228 -13.018  1.00 54.78           H  
ATOM   3221  HG  SER A 200      40.777  28.691 -15.421  1.00 72.57           H  
ATOM   3222  N   SER A 201      37.846  28.876 -15.989  1.00 39.81           N  
ATOM   3223  CA  SER A 201      37.095  27.959 -16.839  1.00 44.75           C  
ATOM   3224  C   SER A 201      37.793  27.777 -18.181  1.00 49.71           C  
ATOM   3225  O   SER A 201      37.864  28.713 -18.975  1.00 47.16           O  
ATOM   3226  CB  SER A 201      35.672  28.477 -17.060  1.00 49.24           C  
ATOM   3227  OG  SER A 201      34.938  28.488 -15.847  1.00 54.66           O  
ATOM   3228  H   SER A 201      37.947  29.662 -16.324  1.00 47.65           H  
ATOM   3229  HA  SER A 201      37.039  27.085 -16.401  1.00 53.57           H  
ATOM   3230  HB2 SER A 201      35.716  29.381 -17.410  1.00 58.95           H  
ATOM   3231  HB3 SER A 201      35.222  27.898 -17.695  1.00 58.95           H  
ATOM   3232  HG  SER A 201      34.179  28.767 -15.981  1.00 65.46           H  
ATOM   3233  N   PRO A 202      38.318  26.568 -18.437  1.00 49.97           N  
ATOM   3234  CA  PRO A 202      38.289  25.421 -17.522  1.00 42.37           C  
ATOM   3235  C   PRO A 202      39.309  25.545 -16.394  1.00 42.25           C  
ATOM   3236  O   PRO A 202      40.096  26.493 -16.377  1.00 37.14           O  
ATOM   3237  CB  PRO A 202      38.651  24.246 -18.432  1.00 46.81           C  
ATOM   3238  CG  PRO A 202      39.505  24.847 -19.488  1.00 55.49           C  
ATOM   3239  CD  PRO A 202      38.965  26.231 -19.718  1.00 54.27           C  
ATOM   3240  HA  PRO A 202      37.391  25.291 -17.151  1.00 50.72           H  
ATOM   3241  HB2 PRO A 202      39.143  23.579 -17.928  1.00 56.04           H  
ATOM   3242  HB3 PRO A 202      37.845  23.865 -18.815  1.00 56.04           H  
ATOM   3243  HG2 PRO A 202      40.424  24.887 -19.178  1.00 66.46           H  
ATOM   3244  HG3 PRO A 202      39.441  24.318 -20.298  1.00 66.46           H  
ATOM   3245  HD2 PRO A 202      39.690  26.849 -19.903  1.00 64.99           H  
ATOM   3246  HD3 PRO A 202      38.312  26.224 -20.435  1.00 64.99           H  
ATOM   3247  N   SER A 203      39.286  24.590 -15.469  1.00 40.44           N  
ATOM   3248  CA  SER A 203      40.197  24.586 -14.330  1.00 39.52           C  
ATOM   3249  C   SER A 203      41.566  24.028 -14.702  1.00 40.70           C  
ATOM   3250  O   SER A 203      41.665  23.116 -15.523  1.00 35.31           O  
ATOM   3251  CB  SER A 203      39.616  23.753 -13.191  1.00 33.33           C  
ATOM   3252  OG  SER A 203      40.617  23.467 -12.230  1.00 26.12           O  
ATOM   3253  H   SER A 203      38.743  23.923 -15.479  1.00 48.40           H  
ATOM   3254  HA  SER A 203      40.317  25.504 -14.010  1.00 47.29           H  
ATOM   3255  HB2 SER A 203      38.901  24.252 -12.765  1.00 39.87           H  
ATOM   3256  HB3 SER A 203      39.274  22.919 -13.549  1.00 39.87           H  
ATOM   3257  HG  SER A 203      40.301  23.020 -11.620  1.00 31.21           H  
ATOM   3258  N   PRO A 204      42.627  24.564 -14.076  1.00 32.30           N  
ATOM   3259  CA  PRO A 204      44.007  24.166 -14.376  1.00 41.73           C  
ATOM   3260  C   PRO A 204      44.388  22.782 -13.850  1.00 42.41           C  
ATOM   3261  O   PRO A 204      45.481  22.309 -14.155  1.00 38.84           O  
ATOM   3262  CB  PRO A 204      44.839  25.243 -13.674  1.00 45.93           C  
ATOM   3263  CG  PRO A 204      43.984  25.708 -12.555  1.00 34.53           C  
ATOM   3264  CD  PRO A 204      42.572  25.637 -13.068  1.00 38.79           C  
ATOM   3265  HA  PRO A 204      44.172  24.205 -15.342  1.00 49.95           H  
ATOM   3266  HB2 PRO A 204      45.663  24.855 -13.339  1.00 54.98           H  
ATOM   3267  HB3 PRO A 204      45.025  25.968 -14.290  1.00 54.98           H  
ATOM   3268  HG2 PRO A 204      44.100  25.122 -11.791  1.00 41.31           H  
ATOM   3269  HG3 PRO A 204      44.218  26.621 -12.324  1.00 41.31           H  
ATOM   3270  HD2 PRO A 204      41.964  25.397 -12.351  1.00 46.42           H  
ATOM   3271  HD3 PRO A 204      42.320  26.477 -13.482  1.00 46.42           H  
ATOM   3272  N   MET A 205      43.516  22.147 -13.073  1.00 32.10           N  
ATOM   3273  CA  MET A 205      43.816  20.819 -12.549  1.00 44.49           C  
ATOM   3274  C   MET A 205      42.574  19.939 -12.462  1.00 37.93           C  
ATOM   3275  O   MET A 205      41.450  20.432 -12.392  1.00 28.61           O  
ATOM   3276  CB  MET A 205      44.484  20.915 -11.165  1.00 42.29           C  
ATOM   3277  CG  MET A 205      43.554  21.315 -10.016  1.00 33.03           C  
ATOM   3278  SD  MET A 205      44.353  21.231  -8.388  1.00 34.37           S  
ATOM   3279  CE  MET A 205      43.005  21.702  -7.308  1.00 47.60           C  
ATOM   3280  H   MET A 205      42.750  22.459 -12.836  1.00 38.39           H  
ATOM   3281  HA  MET A 205      44.457  20.388 -13.152  1.00 53.26           H  
ATOM   3282  HB2 MET A 205      44.863  20.050 -10.946  1.00 50.62           H  
ATOM   3283  HB3 MET A 205      45.191  21.577 -11.211  1.00 50.62           H  
ATOM   3284  HG2 MET A 205      43.255  22.227 -10.155  1.00 39.50           H  
ATOM   3285  HG3 MET A 205      42.792  20.715 -10.005  1.00 39.50           H  
ATOM   3286  HE1 MET A 205      43.316  21.694  -6.399  1.00 56.98           H  
ATOM   3287  HE2 MET A 205      42.709  22.584  -7.545  1.00 56.98           H  
ATOM   3288  HE3 MET A 205      42.286  21.076  -7.414  1.00 56.98           H  
ATOM   3289  N   ASN A 206      42.792  18.629 -12.493  1.00 26.61           N  
ATOM   3290  CA  ASN A 206      41.768  17.675 -12.115  1.00 22.40           C  
ATOM   3291  C   ASN A 206      41.482  17.876 -10.632  1.00 19.58           C  
ATOM   3292  O   ASN A 206      42.408  17.966  -9.832  1.00 28.16           O  
ATOM   3293  CB  ASN A 206      42.257  16.248 -12.366  1.00 32.68           C  
ATOM   3294  CG  ASN A 206      41.215  15.201 -12.023  1.00 43.46           C  
ATOM   3295  ND2 ASN A 206      41.346  14.021 -12.618  1.00 50.57           N  
ATOM   3296  OD1 ASN A 206      40.306  15.446 -11.232  1.00 34.02           O  
ATOM   3297  H   ASN A 206      43.535  18.268 -12.732  1.00 31.80           H  
ATOM   3298  HA  ASN A 206      40.948  17.833 -12.629  1.00 26.75           H  
ATOM   3299  HB2 ASN A 206      42.481  16.152 -13.305  1.00 39.09           H  
ATOM   3300  HB3 ASN A 206      43.040  16.082 -11.819  1.00 39.09           H  
ATOM   3301 HD21 ASN A 206      40.781  13.393 -12.457  1.00 60.55           H  
ATOM   3302 HD22 ASN A 206      41.996  13.885 -13.164  1.00 60.55           H  
ATOM   3303  N   GLY A 207      40.206  17.954 -10.270  1.00 32.21           N  
ATOM   3304  CA  GLY A 207      39.813  18.225  -8.897  1.00 33.61           C  
ATOM   3305  C   GLY A 207      40.365  17.242  -7.879  1.00 27.83           C  
ATOM   3306  O   GLY A 207      40.705  17.624  -6.756  1.00 23.17           O  
ATOM   3307  H   GLY A 207      39.543  17.853 -10.809  1.00 38.52           H  
ATOM   3308  HA2 GLY A 207      40.115  19.114  -8.651  1.00 40.19           H  
ATOM   3309  HA3 GLY A 207      38.845  18.209  -8.836  1.00 40.19           H  
ATOM   3310  N   PHE A 208      40.448  15.971  -8.255  1.00 28.22           N  
ATOM   3311  CA  PHE A 208      40.956  14.948  -7.344  1.00 26.64           C  
ATOM   3312  C   PHE A 208      42.397  15.231  -6.910  1.00 28.25           C  
ATOM   3313  O   PHE A 208      42.846  14.732  -5.882  1.00 22.66           O  
ATOM   3314  CB  PHE A 208      40.875  13.559  -7.982  1.00 20.85           C  
ATOM   3315  CG  PHE A 208      39.495  12.967  -7.976  1.00 25.06           C  
ATOM   3316  CD1 PHE A 208      38.954  12.452  -6.811  1.00 32.05           C  
ATOM   3317  CD2 PHE A 208      38.742  12.915  -9.138  1.00 28.45           C  
ATOM   3318  CE1 PHE A 208      37.682  11.904  -6.801  1.00 31.82           C  
ATOM   3319  CE2 PHE A 208      37.473  12.365  -9.136  1.00 22.34           C  
ATOM   3320  CZ  PHE A 208      36.942  11.859  -7.966  1.00 30.56           C  
ATOM   3321  H   PHE A 208      40.218  15.674  -9.029  1.00 33.73           H  
ATOM   3322  HA  PHE A 208      40.399  14.939  -6.538  1.00 31.84           H  
ATOM   3323  HB2 PHE A 208      41.166  13.622  -8.905  1.00 24.89           H  
ATOM   3324  HB3 PHE A 208      41.458  12.956  -7.494  1.00 24.89           H  
ATOM   3325  HD1 PHE A 208      39.448  12.480  -6.023  1.00 38.33           H  
ATOM   3326  HD2 PHE A 208      39.095  13.254  -9.929  1.00 34.01           H  
ATOM   3327  HE1 PHE A 208      37.328  11.563  -6.011  1.00 38.05           H  
ATOM   3328  HE2 PHE A 208      36.977  12.338  -9.922  1.00 26.68           H  
ATOM   3329  HZ  PHE A 208      36.088  11.490  -7.962  1.00 36.54           H  
ATOM   3330  N   ASP A 209      43.121  16.020  -7.698  1.00 21.73           N  
ATOM   3331  CA  ASP A 209      44.503  16.364  -7.368  1.00 27.46           C  
ATOM   3332  C   ASP A 209      44.623  17.022  -5.996  1.00 32.70           C  
ATOM   3333  O   ASP A 209      45.646  16.888  -5.329  1.00 22.10           O  
ATOM   3334  CB  ASP A 209      45.090  17.295  -8.427  1.00 32.54           C  
ATOM   3335  CG  ASP A 209      45.442  16.570  -9.704  1.00 34.94           C  
ATOM   3336  OD1 ASP A 209      45.030  15.403  -9.859  1.00 30.67           O  
ATOM   3337  OD2 ASP A 209      46.131  17.168 -10.551  1.00 36.34           O1-
ATOM   3338  H   ASP A 209      42.837  16.370  -8.430  1.00 25.95           H  
ATOM   3339  HA  ASP A 209      45.040  15.544  -7.357  1.00 32.82           H  
ATOM   3340  HB2 ASP A 209      44.439  17.982  -8.641  1.00 38.92           H  
ATOM   3341  HB3 ASP A 209      45.899  17.701  -8.078  1.00 38.92           H  
ATOM   3342  N   LEU A 210      43.583  17.743  -5.585  1.00 25.98           N  
ATOM   3343  CA  LEU A 210      43.596  18.434  -4.301  1.00 28.20           C  
ATOM   3344  C   LEU A 210      43.915  17.478  -3.155  1.00 30.80           C  
ATOM   3345  O   LEU A 210      44.615  17.839  -2.212  1.00 23.88           O  
ATOM   3346  CB  LEU A 210      42.249  19.120  -4.047  1.00 23.80           C  
ATOM   3347  CG  LEU A 210      42.128  19.898  -2.732  1.00 22.88           C  
ATOM   3348  CD1 LEU A 210      41.167  21.074  -2.890  1.00 21.42           C  
ATOM   3349  CD2 LEU A 210      41.692  18.989  -1.585  1.00 26.02           C  
ATOM   3350  H   LEU A 210      42.857  17.847  -6.033  1.00 31.05           H  
ATOM   3351  HA  LEU A 210      44.290  19.127  -4.319  1.00 33.71           H  
ATOM   3352  HB2 LEU A 210      42.085  19.746  -4.769  1.00 28.43           H  
ATOM   3353  HB3 LEU A 210      41.557  18.441  -4.046  1.00 28.43           H  
ATOM   3354  HG  LEU A 210      42.999  20.260  -2.505  1.00 27.32           H  
ATOM   3355 HD11 LEU A 210      41.109  21.544  -2.055  1.00 25.57           H  
ATOM   3356 HD12 LEU A 210      41.501  21.660  -3.573  1.00 25.57           H  
ATOM   3357 HD13 LEU A 210      40.303  20.739  -3.138  1.00 25.57           H  
ATOM   3358 HD21 LEU A 210      41.628  19.510  -0.781  1.00 31.09           H  
ATOM   3359 HD22 LEU A 210      40.838  18.607  -1.797  1.00 31.09           H  
ATOM   3360 HD23 LEU A 210      42.344  18.294  -1.473  1.00 31.09           H  
ATOM   3361  N   PHE A 211      43.407  16.254  -3.235  1.00 25.56           N  
ATOM   3362  CA  PHE A 211      43.544  15.321  -2.122  1.00 30.63           C  
ATOM   3363  C   PHE A 211      44.943  14.710  -2.014  1.00 35.26           C  
ATOM   3364  O   PHE A 211      45.299  14.157  -0.977  1.00 24.24           O  
ATOM   3365  CB  PHE A 211      42.458  14.244  -2.194  1.00 26.16           C  
ATOM   3366  CG  PHE A 211      41.076  14.784  -1.962  1.00 23.72           C  
ATOM   3367  CD1 PHE A 211      40.670  15.148  -0.688  1.00 22.02           C  
ATOM   3368  CD2 PHE A 211      40.195  14.954  -3.015  1.00 29.88           C  
ATOM   3369  CE1 PHE A 211      39.404  15.658  -0.466  1.00 32.60           C  
ATOM   3370  CE2 PHE A 211      38.927  15.465  -2.800  1.00 26.70           C  
ATOM   3371  CZ  PHE A 211      38.532  15.817  -1.524  1.00 32.62           C  
ATOM   3372  H   PHE A 211      42.982  15.941  -3.914  1.00 30.55           H  
ATOM   3373  HA  PHE A 211      43.391  15.821  -1.293  1.00 36.63           H  
ATOM   3374  HB2 PHE A 211      42.477  13.837  -3.074  1.00 31.25           H  
ATOM   3375  HB3 PHE A 211      42.635  13.574  -1.515  1.00 31.25           H  
ATOM   3376  HD1 PHE A 211      41.254  15.043   0.028  1.00 26.30           H  
ATOM   3377  HD2 PHE A 211      40.456  14.719  -3.876  1.00 35.73           H  
ATOM   3378  HE1 PHE A 211      39.141  15.894   0.394  1.00 38.99           H  
ATOM   3379  HE2 PHE A 211      38.340  15.570  -3.513  1.00 31.90           H  
ATOM   3380  HZ  PHE A 211      37.680  16.158  -1.377  1.00 39.01           H  
ATOM   3381  N   THR A 212      45.739  14.823  -3.074  1.00 32.93           N  
ATOM   3382  CA  THR A 212      47.145  14.440  -3.001  1.00 27.20           C  
ATOM   3383  C   THR A 212      47.936  15.512  -2.256  1.00 28.00           C  
ATOM   3384  O   THR A 212      48.692  15.215  -1.328  1.00 22.65           O  
ATOM   3385  CB  THR A 212      47.763  14.258  -4.399  1.00 41.99           C  
ATOM   3386  CG2 THR A 212      49.241  13.915  -4.290  1.00 44.82           C  
ATOM   3387  OG1 THR A 212      47.083  13.207  -5.097  1.00 37.55           O  
ATOM   3388  H   THR A 212      45.490  15.117  -3.843  1.00 39.38           H  
ATOM   3389  HA  THR A 212      47.229  13.595  -2.512  1.00 32.51           H  
ATOM   3390  HB  THR A 212      47.677  15.085  -4.899  1.00 50.26           H  
ATOM   3391  HG1 THR A 212      46.288  13.393  -5.178  1.00 44.93           H  
ATOM   3392 HG21 THR A 212      49.618  13.803  -5.166  1.00 53.66           H  
ATOM   3393 HG22 THR A 212      49.709  14.620  -3.837  1.00 53.66           H  
ATOM   3394 HG23 THR A 212      49.353  13.099  -3.796  1.00 53.66           H  
ATOM   3395  N   TYR A 213      47.749  16.761  -2.666  1.00 22.56           N  
ATOM   3396  CA  TYR A 213      48.462  17.883  -2.069  1.00 24.58           C  
ATOM   3397  C   TYR A 213      48.030  18.095  -0.619  1.00 25.45           C  
ATOM   3398  O   TYR A 213      48.753  18.705   0.169  1.00 25.58           O  
ATOM   3399  CB  TYR A 213      48.215  19.154  -2.887  1.00 26.41           C  
ATOM   3400  CG  TYR A 213      48.556  18.994  -4.356  1.00 22.64           C  
ATOM   3401  CD1 TYR A 213      49.672  18.269  -4.752  1.00 32.01           C  
ATOM   3402  CD2 TYR A 213      47.755  19.552  -5.343  1.00 31.81           C  
ATOM   3403  CE1 TYR A 213      49.989  18.114  -6.090  1.00 35.91           C  
ATOM   3404  CE2 TYR A 213      48.062  19.401  -6.685  1.00 33.60           C  
ATOM   3405  CZ  TYR A 213      49.181  18.681  -7.051  1.00 39.08           C  
ATOM   3406  OH  TYR A 213      49.494  18.522  -8.383  1.00 33.25           O  
ATOM   3407  H   TYR A 213      47.208  16.987  -3.296  1.00 26.94           H  
ATOM   3408  HA  TYR A 213      49.423  17.695  -2.078  1.00 29.36           H  
ATOM   3409  HB2 TYR A 213      47.277  19.392  -2.823  1.00 31.56           H  
ATOM   3410  HB3 TYR A 213      48.763  19.869  -2.529  1.00 31.56           H  
ATOM   3411  HD1 TYR A 213      50.221  17.885  -4.106  1.00 38.29           H  
ATOM   3412  HD2 TYR A 213      47.001  20.038  -5.098  1.00 38.04           H  
ATOM   3413  HE1 TYR A 213      50.741  17.628  -6.339  1.00 42.96           H  
ATOM   3414  HE2 TYR A 213      47.518  19.783  -7.335  1.00 40.19           H  
ATOM   3415  HH  TYR A 213      49.500  17.726  -8.577  1.00 39.77           H  
ATOM   3416  N   MET A 214      46.850  17.587  -0.276  1.00 24.19           N  
ATOM   3417  CA  MET A 214      46.316  17.719   1.078  1.00 30.22           C  
ATOM   3418  C   MET A 214      47.256  17.092   2.105  1.00 28.39           C  
ATOM   3419  O   MET A 214      47.367  17.571   3.232  1.00 24.08           O  
ATOM   3420  CB  MET A 214      44.936  17.060   1.166  1.00 28.91           C  
ATOM   3421  CG  MET A 214      44.380  16.946   2.580  1.00 34.17           C  
ATOM   3422  SD  MET A 214      42.800  16.066   2.652  1.00 26.63           S  
ATOM   3423  CE  MET A 214      41.724  17.227   1.815  1.00 41.40           C  
ATOM   3424  H   MET A 214      46.334  17.158  -0.813  1.00 28.89           H  
ATOM   3425  HA  MET A 214      46.209  18.671   1.286  1.00 36.13           H  
ATOM   3426  HB2 MET A 214      44.309  17.584   0.644  1.00 34.56           H  
ATOM   3427  HB3 MET A 214      44.997  16.164   0.800  1.00 34.56           H  
ATOM   3428  HG2 MET A 214      45.016  16.463   3.131  1.00 40.87           H  
ATOM   3429  HG3 MET A 214      44.242  17.837   2.938  1.00 40.87           H  
ATOM   3430  HE1 MET A 214      40.836  16.866   1.788  1.00 49.55           H  
ATOM   3431  HE2 MET A 214      41.726  18.058   2.297  1.00 49.55           H  
ATOM   3432  HE3 MET A 214      42.049  17.366   0.922  1.00 49.55           H  
ATOM   3433  N   ALA A 215      47.927  16.015   1.712  1.00 27.28           N  
ATOM   3434  CA  ALA A 215      48.844  15.320   2.608  1.00 30.83           C  
ATOM   3435  C   ALA A 215      49.959  16.250   3.081  1.00 27.82           C  
ATOM   3436  O   ALA A 215      50.439  16.135   4.209  1.00 23.87           O  
ATOM   3437  CB  ALA A 215      49.435  14.100   1.911  1.00 26.35           C  
ATOM   3438  H   ALA A 215      47.869  15.665   0.928  1.00 32.60           H  
ATOM   3439  HA  ALA A 215      48.350  15.011   3.396  1.00 36.87           H  
ATOM   3440  HB1 ALA A 215      50.035  13.656   2.515  1.00 31.49           H  
ATOM   3441  HB2 ALA A 215      48.722  13.507   1.663  1.00 31.49           H  
ATOM   3442  HB3 ALA A 215      49.910  14.387   1.129  1.00 31.49           H  
ATOM   3443  N   VAL A 216      50.370  17.168   2.212  1.00 29.84           N  
ATOM   3444  CA  VAL A 216      51.457  18.088   2.530  1.00 30.32           C  
ATOM   3445  C   VAL A 216      51.059  19.081   3.622  1.00 22.72           C  
ATOM   3446  O   VAL A 216      51.780  19.252   4.605  1.00 22.62           O  
ATOM   3447  CB  VAL A 216      51.909  18.876   1.287  1.00 31.03           C  
ATOM   3448  CG1 VAL A 216      53.051  19.820   1.642  1.00 28.71           C  
ATOM   3449  CG2 VAL A 216      52.324  17.922   0.174  1.00 34.19           C  
ATOM   3450  H   VAL A 216      50.035  17.280   1.428  1.00 35.68           H  
ATOM   3451  HA  VAL A 216      52.224  17.572   2.856  1.00 36.26           H  
ATOM   3452  HB  VAL A 216      51.159  19.416   0.960  1.00 37.10           H  
ATOM   3453 HG11 VAL A 216      53.316  20.300   0.854  1.00 34.32           H  
ATOM   3454 HG12 VAL A 216      52.749  20.435   2.314  1.00 34.32           H  
ATOM   3455 HG13 VAL A 216      53.789  19.305   1.976  1.00 34.32           H  
ATOM   3456 HG21 VAL A 216      52.602  18.434  -0.589  1.00 40.90           H  
ATOM   3457 HG22 VAL A 216      53.051  17.377   0.485  1.00 40.90           H  
ATOM   3458 HG23 VAL A 216      51.575  17.368  -0.057  1.00 40.90           H  
ATOM   3459  N   ILE A 217      49.917  19.738   3.451  1.00 23.85           N  
ATOM   3460  CA  ILE A 217      49.499  20.759   4.407  1.00 25.25           C  
ATOM   3461  C   ILE A 217      49.119  20.125   5.748  1.00 21.15           C  
ATOM   3462  O   ILE A 217      49.133  20.786   6.783  1.00 20.61           O  
ATOM   3463  CB  ILE A 217      48.329  21.614   3.865  1.00 24.74           C  
ATOM   3464  CG1 ILE A 217      48.195  22.917   4.664  1.00 23.91           C  
ATOM   3465  CG2 ILE A 217      47.029  20.834   3.894  1.00 20.70           C  
ATOM   3466  CD1 ILE A 217      49.377  23.856   4.518  1.00 26.03           C  
ATOM   3467  H   ILE A 217      49.372  19.614   2.798  1.00 28.49           H  
ATOM   3468  HA  ILE A 217      50.254  21.362   4.569  1.00 30.17           H  
ATOM   3469  HB  ILE A 217      48.524  21.844   2.943  1.00 29.56           H  
ATOM   3470 HG12 ILE A 217      47.403  23.389   4.361  1.00 28.56           H  
ATOM   3471 HG13 ILE A 217      48.106  22.698   5.605  1.00 28.56           H  
ATOM   3472 HG21 ILE A 217      46.324  21.389   3.553  1.00 24.70           H  
ATOM   3473 HG22 ILE A 217      47.123  20.050   3.348  1.00 24.70           H  
ATOM   3474 HG23 ILE A 217      46.837  20.581   4.800  1.00 24.70           H  
ATOM   3475 HD11 ILE A 217      49.218  24.643   5.045  1.00 31.11           H  
ATOM   3476 HD12 ILE A 217      50.170  23.411   4.826  1.00 31.11           H  
ATOM   3477 HD13 ILE A 217      49.474  24.095   3.593  1.00 31.11           H  
ATOM   3478  N   VAL A 218      48.800  18.837   5.731  1.00 18.22           N  
ATOM   3479  CA  VAL A 218      48.460  18.123   6.958  1.00 21.62           C  
ATOM   3480  C   VAL A 218      49.692  17.765   7.791  1.00 24.19           C  
ATOM   3481  O   VAL A 218      49.685  17.914   9.015  1.00 25.54           O  
ATOM   3482  CB  VAL A 218      47.698  16.811   6.652  1.00 20.18           C  
ATOM   3483  CG1 VAL A 218      47.706  15.883   7.868  1.00 24.08           C  
ATOM   3484  CG2 VAL A 218      46.271  17.105   6.209  1.00 24.29           C  
ATOM   3485  H   VAL A 218      48.774  18.351   5.022  1.00 21.73           H  
ATOM   3486  HA  VAL A 218      47.878  18.691   7.506  1.00 25.81           H  
ATOM   3487  HB  VAL A 218      48.150  16.346   5.917  1.00 24.08           H  
ATOM   3488 HG11 VAL A 218      47.228  15.079   7.650  1.00 28.76           H  
ATOM   3489 HG12 VAL A 218      48.615  15.672   8.094  1.00 28.76           H  
ATOM   3490 HG13 VAL A 218      47.281  16.328   8.604  1.00 28.76           H  
ATOM   3491 HG21 VAL A 218      45.823  16.275   6.026  1.00 29.01           H  
ATOM   3492 HG22 VAL A 218      45.816  17.575   6.912  1.00 29.01           H  
ATOM   3493 HG23 VAL A 218      46.296  17.645   5.416  1.00 29.01           H  
ATOM   3494  N   CYS A 219      50.750  17.310   7.125  1.00 21.45           N  
ATOM   3495  CA  CYS A 219      51.876  16.726   7.846  0.50 29.04           C  
ATOM   3497  C   CYS A 219      53.086  17.650   7.977  1.00 26.50           C  
ATOM   3498  O   CYS A 219      53.985  17.379   8.772  1.00 31.12           O  
ATOM   3499  CB  CYS A 219      52.300  15.412   7.190  0.50 37.74           C  
ATOM   3501  SG  CYS A 219      53.445  15.610   5.819  0.50 21.80           S  
ATOM   3503  H   CYS A 219      50.841  17.328   6.270  0.50 25.61           H  
ATOM   3505  HA  CYS A 219      51.577  16.513   8.755  0.50 34.72           H  
ATOM   3507  HB2 CYS A 219      52.732  14.856   7.857  0.50 45.16           H  
ATOM   3509  HB3 CYS A 219      51.510  14.964   6.852  0.50 45.16           H  
ATOM   3511  HG  CYS A 219      52.927  16.283   4.971  0.50 26.03           H  
ATOM   3513  N   ALA A 220      53.109  18.753   7.233  1.00 28.28           N  
ATOM   3514  CA  ALA A 220      54.271  19.651   7.267  1.00 23.99           C  
ATOM   3515  C   ALA A 220      53.900  21.131   7.180  1.00 24.60           C  
ATOM   3516  O   ALA A 220      54.584  21.915   6.519  1.00 31.50           O  
ATOM   3517  CB  ALA A 220      55.243  19.287   6.139  1.00 25.45           C  
ATOM   3518  H   ALA A 220      52.477  19.005   6.707  1.00 33.80           H  
ATOM   3519  HA  ALA A 220      54.741  19.516   8.116  1.00 28.65           H  
ATOM   3520  HB1 ALA A 220      55.996  19.880   6.173  1.00 30.41           H  
ATOM   3521  HB2 ALA A 220      55.534  18.380   6.259  1.00 30.41           H  
ATOM   3522  HB3 ALA A 220      54.791  19.378   5.297  1.00 30.41           H  
ATOM   3523  N   ARG A 221      52.831  21.513   7.870  1.00 23.18           N  
ATOM   3524  CA  ARG A 221      52.286  22.865   7.788  1.00 24.25           C  
ATOM   3525  C   ARG A 221      53.250  23.920   8.343  1.00 28.60           C  
ATOM   3526  O   ARG A 221      53.168  25.098   7.986  1.00 26.16           O  
ATOM   3527  CB  ARG A 221      50.945  22.916   8.535  1.00 30.13           C  
ATOM   3528  CG  ARG A 221      50.144  24.187   8.321  1.00 22.12           C  
ATOM   3529  CD  ARG A 221      48.647  23.965   8.552  1.00 22.62           C  
ATOM   3530  NE  ARG A 221      48.313  23.614   9.935  1.00 20.98           N  
ATOM   3531  CZ  ARG A 221      48.083  22.378  10.371  1.00 19.17           C  
ATOM   3532  NH1 ARG A 221      48.152  21.348   9.541  1.00 20.65           N1+
ATOM   3533  NH2 ARG A 221      47.781  22.167  11.650  1.00 17.12           N  
ATOM   3534  H   ARG A 221      52.394  20.997   8.402  1.00 27.68           H  
ATOM   3535  HA  ARG A 221      52.115  23.081   6.847  1.00 28.97           H  
ATOM   3536  HB2 ARG A 221      50.398  22.172   8.238  1.00 36.03           H  
ATOM   3537  HB3 ARG A 221      51.117  22.835   9.486  1.00 36.03           H  
ATOM   3538  HG2 ARG A 221      50.449  24.865   8.945  1.00 26.41           H  
ATOM   3539  HG3 ARG A 221      50.268  24.493   7.409  1.00 26.41           H  
ATOM   3540  HD2 ARG A 221      48.171  24.780   8.329  1.00 27.01           H  
ATOM   3541  HD3 ARG A 221      48.346  23.241   7.980  1.00 27.01           H  
ATOM   3542  HE  ARG A 221      48.263  24.254  10.507  1.00 25.05           H  
ATOM   3543 HH11 ARG A 221      48.344  21.476   8.712  1.00 24.65           H  
ATOM   3544 HH12 ARG A 221      48.002  20.552   9.829  1.00 24.65           H  
ATOM   3545 HH21 ARG A 221      47.736  22.830  12.196  1.00 20.41           H  
ATOM   3546 HH22 ARG A 221      47.635  21.368  11.932  1.00 20.41           H  
ATOM   3547  N   GLY A 222      54.168  23.500   9.208  1.00 22.65           N  
ATOM   3548  CA  GLY A 222      55.088  24.428   9.846  1.00 31.05           C  
ATOM   3549  C   GLY A 222      56.510  24.363   9.314  1.00 36.09           C  
ATOM   3550  O   GLY A 222      57.440  24.849   9.961  1.00 31.60           O  
ATOM   3551  H   GLY A 222      54.276  22.679   9.443  1.00 27.05           H  
ATOM   3552  HA2 GLY A 222      54.761  25.333   9.722  1.00 37.13           H  
ATOM   3553  HA3 GLY A 222      55.114  24.244  10.798  1.00 37.13           H  
ATOM   3554  N   LYS A 223      56.678  23.779   8.131  1.00 24.46           N  
ATOM   3555  CA  LYS A 223      57.999  23.574   7.536  1.00 35.46           C  
ATOM   3556  C   LYS A 223      58.239  24.511   6.352  1.00 31.15           C  
ATOM   3557  O   LYS A 223      57.349  24.730   5.533  1.00 25.02           O  
ATOM   3558  CB  LYS A 223      58.140  22.128   7.048  1.00 35.72           C  
ATOM   3559  CG  LYS A 223      57.921  21.062   8.111  1.00 45.70           C  
ATOM   3560  CD  LYS A 223      59.135  20.897   9.007  1.00 50.76           C  
ATOM   3561  CE  LYS A 223      58.990  19.679   9.907  1.00 51.13           C  
ATOM   3562  NZ  LYS A 223      60.086  19.585  10.909  1.00 41.61           N1+
ATOM   3563  H   LYS A 223      56.032  23.487   7.644  1.00 29.22           H  
ATOM   3564  HA  LYS A 223      58.690  23.743   8.210  1.00 42.43           H  
ATOM   3565  HB2 LYS A 223      57.490  21.976   6.344  1.00 42.73           H  
ATOM   3566  HB3 LYS A 223      59.035  22.008   6.695  1.00 42.73           H  
ATOM   3567  HG2 LYS A 223      57.167  21.317   8.667  1.00 54.71           H  
ATOM   3568  HG3 LYS A 223      57.745  20.212   7.679  1.00 54.71           H  
ATOM   3569  HD2 LYS A 223      59.925  20.778   8.457  1.00 60.78           H  
ATOM   3570  HD3 LYS A 223      59.230  21.682   9.568  1.00 60.78           H  
ATOM   3571  HE2 LYS A 223      58.148  19.736  10.385  1.00 61.23           H  
ATOM   3572  HE3 LYS A 223      59.010  18.877   9.362  1.00 61.23           H  
ATOM   3573  HZ1 LYS A 223      60.872  19.525  10.496  1.00 49.80           H  
ATOM   3574  HZ2 LYS A 223      60.087  20.308  11.428  1.00 49.80           H  
ATOM   3575  HZ3 LYS A 223      59.972  18.864  11.418  1.00 49.80           H  
ATOM   3576  N   LYS A 224      59.453  25.041   6.248  1.00 27.40           N  
ATOM   3577  CA  LYS A 224      59.794  25.945   5.152  1.00 34.14           C  
ATOM   3578  C   LYS A 224      59.872  25.197   3.822  1.00 30.01           C  
ATOM   3579  O   LYS A 224      59.654  25.783   2.761  1.00 29.41           O  
ATOM   3580  CB  LYS A 224      61.117  26.666   5.432  1.00 43.10           C  
ATOM   3581  CG  LYS A 224      62.339  25.766   5.428  1.00 60.01           C  
ATOM   3582  CD  LYS A 224      63.610  26.565   5.676  1.00 72.47           C  
ATOM   3583  CE  LYS A 224      64.855  25.712   5.492  1.00 83.77           C  
ATOM   3584  NZ  LYS A 224      64.892  24.561   6.435  1.00 88.85           N1+
ATOM   3585  H   LYS A 224      60.098  24.894   6.798  1.00 32.75           H  
ATOM   3586  HA  LYS A 224      59.093  26.625   5.073  1.00 40.84           H  
ATOM   3587  HB2 LYS A 224      61.249  27.345   4.752  1.00 51.59           H  
ATOM   3588  HB3 LYS A 224      61.063  27.085   6.305  1.00 51.59           H  
ATOM   3589  HG2 LYS A 224      62.253  25.104   6.131  1.00 71.89           H  
ATOM   3590  HG3 LYS A 224      62.416  25.331   4.564  1.00 71.89           H  
ATOM   3591  HD2 LYS A 224      63.652  27.302   5.046  1.00 86.83           H  
ATOM   3592  HD3 LYS A 224      63.603  26.902   6.585  1.00 86.83           H  
ATOM   3593  HE2 LYS A 224      64.870  25.362   4.588  1.00100.40           H  
ATOM   3594  HE3 LYS A 224      65.640  26.258   5.652  1.00100.40           H  
ATOM   3595  HZ1 LYS A 224      64.183  24.039   6.305  1.00106.49           H  
ATOM   3596  HZ2 LYS A 224      65.631  24.084   6.302  1.00106.49           H  
ATOM   3597  HZ3 LYS A 224      64.885  24.856   7.275  1.00106.49           H  
ATOM   3598  N   GLU A 225      60.178  23.905   3.880  1.00 26.93           N  
ATOM   3599  CA  GLU A 225      60.245  23.082   2.674  1.00 25.60           C  
ATOM   3600  C   GLU A 225      58.879  23.038   2.001  1.00 32.77           C  
ATOM   3601  O   GLU A 225      58.773  22.890   0.784  1.00 33.48           O  
ATOM   3602  CB  GLU A 225      60.697  21.657   3.006  1.00 38.32           C  
ATOM   3603  CG  GLU A 225      62.161  21.531   3.402  1.00 55.11           C  
ATOM   3604  CD  GLU A 225      62.414  21.852   4.862  1.00 62.08           C  
ATOM   3605  OE1 GLU A 225      61.438  21.949   5.637  1.00 41.75           O  
ATOM   3606  OE2 GLU A 225      63.595  22.004   5.237  1.00 80.24           O1-
ATOM   3607  H   GLU A 225      60.352  23.478   4.606  1.00 32.19           H  
ATOM   3608  HA  GLU A 225      60.888  23.473   2.047  1.00 30.59           H  
ATOM   3609  HB2 GLU A 225      60.163  21.327   3.746  1.00 45.85           H  
ATOM   3610  HB3 GLU A 225      60.555  21.097   2.226  1.00 45.85           H  
ATOM   3611  HG2 GLU A 225      62.453  20.620   3.241  1.00 66.00           H  
ATOM   3612  HG3 GLU A 225      62.685  22.146   2.865  1.00 66.00           H  
ATOM   3613  N   THR A 226      57.834  23.165   2.809  1.00 34.66           N  
ATOM   3614  CA  THR A 226      56.468  23.161   2.310  1.00 32.77           C  
ATOM   3615  C   THR A 226      56.182  24.451   1.555  1.00 29.86           C  
ATOM   3616  O   THR A 226      55.471  24.450   0.549  1.00 30.30           O  
ATOM   3617  CB  THR A 226      55.465  23.004   3.469  1.00 28.01           C  
ATOM   3618  CG2 THR A 226      54.036  23.214   2.989  1.00 22.48           C  
ATOM   3619  OG1 THR A 226      55.592  21.691   4.029  1.00 23.08           O  
ATOM   3620  H   THR A 226      57.892  23.255   3.662  1.00 41.46           H  
ATOM   3621  HA  THR A 226      56.348  22.409   1.694  1.00 39.19           H  
ATOM   3622  HB  THR A 226      55.657  23.665   4.153  1.00 33.48           H  
ATOM   3623  HG1 THR A 226      55.062  21.597   4.647  1.00 27.56           H  
ATOM   3624 HG21 THR A 226      53.425  23.112   3.723  1.00 26.84           H  
ATOM   3625 HG22 THR A 226      53.939  24.095   2.622  1.00 26.84           H  
ATOM   3626 HG23 THR A 226      53.820  22.568   2.312  1.00 26.84           H  
ATOM   3627  N   THR A 227      56.747  25.547   2.047  1.00 21.64           N  
ATOM   3628  CA  THR A 227      56.594  26.845   1.409  1.00 29.65           C  
ATOM   3629  C   THR A 227      57.085  26.771  -0.031  1.00 36.83           C  
ATOM   3630  O   THR A 227      56.407  27.218  -0.956  1.00 31.23           O  
ATOM   3631  CB  THR A 227      57.402  27.928   2.150  1.00 33.55           C  
ATOM   3632  CG2 THR A 227      57.039  29.312   1.636  1.00 36.15           C  
ATOM   3633  OG1 THR A 227      57.139  27.852   3.560  1.00 32.20           O  
ATOM   3634  H   THR A 227      57.229  25.564   2.759  1.00 25.83           H  
ATOM   3635  HA  THR A 227      55.649  27.104   1.407  1.00 35.45           H  
ATOM   3636  HB  THR A 227      58.348  27.784   1.994  1.00 40.13           H  
ATOM   3637  HG1 THR A 227      56.340  27.969   3.703  1.00 38.50           H  
ATOM   3638 HG21 THR A 227      57.547  29.979   2.104  1.00 43.25           H  
ATOM   3639 HG22 THR A 227      57.232  29.374   0.698  1.00 43.25           H  
ATOM   3640 HG23 THR A 227      56.104  29.478   1.774  1.00 43.25           H  
ATOM   3641  N   GLU A 228      58.266  26.193  -0.217  1.00 31.07           N  
ATOM   3642  CA  GLU A 228      58.879  26.124  -1.539  1.00 33.41           C  
ATOM   3643  C   GLU A 228      58.148  25.141  -2.448  1.00 30.39           C  
ATOM   3644  O   GLU A 228      58.064  25.350  -3.658  1.00 32.65           O  
ATOM   3645  CB  GLU A 228      60.354  25.738  -1.418  1.00 45.61           C  
ATOM   3646  CG  GLU A 228      61.171  26.721  -0.595  1.00 50.08           C  
ATOM   3647  CD  GLU A 228      61.033  28.150  -1.090  1.00 55.80           C  
ATOM   3648  OE1 GLU A 228      61.177  28.372  -2.311  1.00 52.93           O  
ATOM   3649  OE2 GLU A 228      60.770  29.049  -0.261  1.00 46.53           O1-
ATOM   3650  H   GLU A 228      58.735  25.832   0.407  1.00 37.16           H  
ATOM   3651  HA  GLU A 228      58.833  27.009  -1.956  1.00 39.97           H  
ATOM   3652  HB2 GLU A 228      60.417  24.868  -0.993  1.00 54.60           H  
ATOM   3653  HB3 GLU A 228      60.742  25.699  -2.307  1.00 54.60           H  
ATOM   3654  HG2 GLU A 228      60.869  26.691   0.326  1.00 59.96           H  
ATOM   3655  HG3 GLU A 228      62.108  26.475  -0.645  1.00 59.96           H  
ATOM   3656  N   ALA A 229      57.619  24.071  -1.862  1.00 35.81           N  
ATOM   3657  CA  ALA A 229      56.892  23.067  -2.627  1.00 31.37           C  
ATOM   3658  C   ALA A 229      55.635  23.678  -3.232  1.00 32.47           C  
ATOM   3659  O   ALA A 229      55.355  23.498  -4.416  1.00 28.49           O  
ATOM   3660  CB  ALA A 229      56.535  21.881  -1.745  1.00 32.64           C  
ATOM   3661  H   ALA A 229      57.668  23.904  -1.020  1.00 42.84           H  
ATOM   3662  HA  ALA A 229      57.459  22.746  -3.359  1.00 37.52           H  
ATOM   3663  HB1 ALA A 229      56.058  21.234  -2.269  1.00 39.04           H  
ATOM   3664  HB2 ALA A 229      57.343  21.493  -1.402  1.00 39.04           H  
ATOM   3665  HB3 ALA A 229      55.985  22.186  -1.020  1.00 39.04           H  
ATOM   3666  N   PHE A 230      54.886  24.416  -2.419  1.00 28.19           N  
ATOM   3667  CA  PHE A 230      53.638  25.020  -2.875  1.00 32.32           C  
ATOM   3668  C   PHE A 230      53.855  26.181  -3.843  1.00 30.89           C  
ATOM   3669  O   PHE A 230      53.025  26.420  -4.714  1.00 32.30           O  
ATOM   3670  CB  PHE A 230      52.791  25.474  -1.685  1.00 27.89           C  
ATOM   3671  CG  PHE A 230      51.869  24.409  -1.169  1.00 25.60           C  
ATOM   3672  CD1 PHE A 230      50.701  24.106  -1.848  1.00 23.15           C  
ATOM   3673  CD2 PHE A 230      52.173  23.703  -0.017  1.00 35.86           C  
ATOM   3674  CE1 PHE A 230      49.847  23.121  -1.386  1.00 28.73           C  
ATOM   3675  CE2 PHE A 230      51.322  22.717   0.452  1.00 36.32           C  
ATOM   3676  CZ  PHE A 230      50.158  22.426  -0.233  1.00 33.07           C  
ATOM   3677  H   PHE A 230      55.078  24.582  -1.597  1.00 33.70           H  
ATOM   3678  HA  PHE A 230      53.125  24.336  -3.354  1.00 38.66           H  
ATOM   3679  HB2 PHE A 230      53.382  25.733  -0.960  1.00 33.34           H  
ATOM   3680  HB3 PHE A 230      52.249  26.231  -1.955  1.00 33.34           H  
ATOM   3681  HD1 PHE A 230      50.487  24.571  -2.625  1.00 27.65           H  
ATOM   3682  HD2 PHE A 230      52.955  23.895   0.448  1.00 42.90           H  
ATOM   3683  HE1 PHE A 230      49.064  22.928  -1.849  1.00 34.34           H  
ATOM   3684  HE2 PHE A 230      51.535  22.250   1.228  1.00 43.46           H  
ATOM   3685  HZ  PHE A 230      49.586  21.764   0.081  1.00 39.55           H  
ATOM   3686  N   LYS A 231      54.958  26.906  -3.688  1.00 30.91           N  
ATOM   3687  CA  LYS A 231      55.284  27.982  -4.617  1.00 35.99           C  
ATOM   3688  C   LYS A 231      55.536  27.411  -6.008  1.00 38.94           C  
ATOM   3689  O   LYS A 231      55.131  27.995  -7.010  1.00 33.03           O  
ATOM   3690  CB  LYS A 231      56.507  28.768  -4.140  1.00 35.06           C  
ATOM   3691  CG  LYS A 231      56.223  29.710  -2.979  1.00 46.59           C  
ATOM   3692  CD  LYS A 231      57.479  30.437  -2.528  1.00 55.05           C  
ATOM   3693  CE  LYS A 231      57.257  31.939  -2.454  1.00 65.78           C  
ATOM   3694  NZ  LYS A 231      56.971  32.532  -3.793  1.00 64.58           N1+
ATOM   3695  H   LYS A 231      55.532  26.795  -3.057  1.00 36.97           H  
ATOM   3696  HA  LYS A 231      54.525  28.600  -4.672  1.00 43.06           H  
ATOM   3697  HB2 LYS A 231      57.188  28.140  -3.853  1.00 41.94           H  
ATOM   3698  HB3 LYS A 231      56.842  29.301  -4.878  1.00 41.94           H  
ATOM   3699  HG2 LYS A 231      55.571  30.372  -3.257  1.00 55.78           H  
ATOM   3700  HG3 LYS A 231      55.882  29.198  -2.229  1.00 55.78           H  
ATOM   3701  HD2 LYS A 231      57.731  30.123  -1.646  1.00 65.93           H  
ATOM   3702  HD3 LYS A 231      58.192  30.266  -3.163  1.00 65.93           H  
ATOM   3703  HE2 LYS A 231      56.500  32.120  -1.876  1.00 78.80           H  
ATOM   3704  HE3 LYS A 231      58.055  32.361  -2.101  1.00 78.80           H  
ATOM   3705  HZ1 LYS A 231      56.238  32.164  -4.138  1.00 77.36           H  
ATOM   3706  HZ2 LYS A 231      56.847  33.410  -3.716  1.00 77.36           H  
ATOM   3707  HZ3 LYS A 231      57.655  32.384  -4.343  1.00 77.36           H  
ATOM   3708  N   LEU A 232      56.202  26.262  -6.059  1.00 41.55           N  
ATOM   3709  CA  LEU A 232      56.492  25.596  -7.322  1.00 39.84           C  
ATOM   3710  C   LEU A 232      55.208  25.057  -7.948  1.00 43.55           C  
ATOM   3711  O   LEU A 232      55.025  25.117  -9.165  1.00 34.30           O  
ATOM   3712  CB  LEU A 232      57.489  24.457  -7.101  1.00 37.24           C  
ATOM   3713  CG  LEU A 232      57.972  23.738  -8.361  1.00 58.91           C  
ATOM   3714  CD1 LEU A 232      58.670  24.712  -9.299  1.00 63.19           C  
ATOM   3715  CD2 LEU A 232      58.896  22.585  -8.000  1.00 63.75           C  
ATOM   3716  H   LEU A 232      56.498  25.844  -5.368  1.00 49.73           H  
ATOM   3717  HA  LEU A 232      56.892  26.239  -7.943  1.00 47.68           H  
ATOM   3718  HB2 LEU A 232      58.272  24.818  -6.656  1.00 44.56           H  
ATOM   3719  HB3 LEU A 232      57.072  23.792  -6.531  1.00 44.56           H  
ATOM   3720  HG  LEU A 232      57.205  23.371  -8.828  1.00 70.56           H  
ATOM   3721 HD11 LEU A 232      58.963  24.238 -10.081  1.00 75.70           H  
ATOM   3722 HD12 LEU A 232      58.051  25.403  -9.548  1.00 75.70           H  
ATOM   3723 HD13 LEU A 232      59.425  25.095  -8.847  1.00 75.70           H  
ATOM   3724 HD21 LEU A 232      59.184  22.152  -8.806  1.00 76.37           H  
ATOM   3725 HD22 LEU A 232      59.655  22.931  -7.524  1.00 76.37           H  
ATOM   3726 HD23 LEU A 232      58.417  21.964  -7.446  1.00 76.37           H  
ATOM   3727  N   LEU A 233      54.319  24.531  -7.111  1.00 33.90           N  
ATOM   3728  CA  LEU A 233      53.033  24.032  -7.583  1.00 30.61           C  
ATOM   3729  C   LEU A 233      52.214  25.183  -8.151  1.00 40.60           C  
ATOM   3730  O   LEU A 233      51.529  25.034  -9.161  1.00 38.92           O  
ATOM   3731  CB  LEU A 233      52.270  23.352  -6.443  1.00 23.48           C  
ATOM   3732  CG  LEU A 233      50.811  22.987  -6.728  1.00 27.03           C  
ATOM   3733  CD1 LEU A 233      50.690  22.132  -7.979  1.00 41.15           C  
ATOM   3734  CD2 LEU A 233      50.202  22.270  -5.526  1.00 20.72           C  
ATOM   3735  H   LEU A 233      54.437  24.452  -6.263  1.00 40.54           H  
ATOM   3736  HA  LEU A 233      53.179  23.374  -8.294  1.00 36.60           H  
ATOM   3737  HB2 LEU A 233      52.733  22.531  -6.214  1.00 28.05           H  
ATOM   3738  HB3 LEU A 233      52.273  23.948  -5.677  1.00 28.05           H  
ATOM   3739  HG  LEU A 233      50.306  23.802  -6.876  1.00 32.31           H  
ATOM   3740 HD11 LEU A 233      49.765  21.923  -8.126  1.00 49.25           H  
ATOM   3741 HD12 LEU A 233      51.039  22.622  -8.727  1.00 49.25           H  
ATOM   3742 HD13 LEU A 233      51.193  21.324  -7.854  1.00 49.25           H  
ATOM   3743 HD21 LEU A 233      49.289  22.050  -5.724  1.00 24.74           H  
ATOM   3744 HD22 LEU A 233      50.702  21.470  -5.354  1.00 24.74           H  
ATOM   3745 HD23 LEU A 233      50.241  22.852  -4.763  1.00 24.74           H  
ATOM   3746  N   ILE A 234      52.301  26.338  -7.498  1.00 25.84           N  
ATOM   3747  CA  ILE A 234      51.565  27.519  -7.928  1.00 33.58           C  
ATOM   3748  C   ILE A 234      52.066  28.005  -9.287  1.00 46.97           C  
ATOM   3749  O   ILE A 234      51.277  28.422 -10.129  1.00 35.23           O  
ATOM   3750  CB  ILE A 234      51.667  28.648  -6.884  1.00 35.86           C  
ATOM   3751  CG1 ILE A 234      50.809  28.302  -5.664  1.00 39.66           C  
ATOM   3752  CG2 ILE A 234      51.214  29.975  -7.477  1.00 35.05           C  
ATOM   3753  CD1 ILE A 234      50.958  29.266  -4.510  1.00 41.45           C  
ATOM   3754  H   ILE A 234      52.784  26.463  -6.798  1.00 30.88           H  
ATOM   3755  HA  ILE A 234      50.618  27.284  -8.024  1.00 40.17           H  
ATOM   3756  HB  ILE A 234      52.591  28.731  -6.603  1.00 42.90           H  
ATOM   3757 HG12 ILE A 234      49.876  28.300  -5.929  1.00 47.46           H  
ATOM   3758 HG13 ILE A 234      51.061  27.420  -5.346  1.00 47.46           H  
ATOM   3759 HG21 ILE A 234      51.288  30.658  -6.806  1.00 41.92           H  
ATOM   3760 HG22 ILE A 234      51.774  30.190  -8.226  1.00 41.92           H  
ATOM   3761 HG23 ILE A 234      50.301  29.894  -7.762  1.00 41.92           H  
ATOM   3762 HD11 ILE A 234      50.392  28.981  -3.790  1.00 49.61           H  
ATOM   3763 HD12 ILE A 234      51.874  29.272  -4.225  1.00 49.61           H  
ATOM   3764 HD13 ILE A 234      50.700  30.144  -4.802  1.00 49.61           H  
ATOM   3765  N   GLU A 235      53.377  27.940  -9.501  1.00 33.14           N  
ATOM   3766  CA  GLU A 235      53.953  28.330 -10.786  1.00 45.60           C  
ATOM   3767  C   GLU A 235      53.393  27.469 -11.915  1.00 39.68           C  
ATOM   3768  O   GLU A 235      53.080  27.971 -12.994  1.00 42.11           O  
ATOM   3769  CB  GLU A 235      55.478  28.211 -10.755  1.00 51.69           C  
ATOM   3770  CG  GLU A 235      56.168  29.261  -9.898  1.00 71.30           C  
ATOM   3771  CD  GLU A 235      57.681  29.143  -9.935  1.00 86.85           C  
ATOM   3772  OE1 GLU A 235      58.193  28.249 -10.642  1.00 88.69           O  
ATOM   3773  OE2 GLU A 235      58.358  29.944  -9.256  1.00 94.17           O1-
ATOM   3774  H   GLU A 235      53.954  27.675  -8.921  1.00 39.64           H  
ATOM   3775  HA  GLU A 235      53.723  29.264 -10.972  1.00 54.59           H  
ATOM   3776  HB2 GLU A 235      55.715  27.339 -10.401  1.00 61.89           H  
ATOM   3777  HB3 GLU A 235      55.816  28.299 -11.659  1.00 61.89           H  
ATOM   3778  HG2 GLU A 235      55.928  30.142 -10.223  1.00 85.42           H  
ATOM   3779  HG3 GLU A 235      55.881  29.157  -8.977  1.00 85.42           H  
ATOM   3780  N   GLU A 236      53.267  26.172 -11.661  1.00 34.12           N  
ATOM   3781  CA  GLU A 236      52.784  25.240 -12.671  1.00 42.62           C  
ATOM   3782  C   GLU A 236      51.296  25.431 -12.956  1.00 45.98           C  
ATOM   3783  O   GLU A 236      50.862  25.340 -14.104  1.00 35.61           O  
ATOM   3784  CB  GLU A 236      53.054  23.798 -12.237  1.00 42.94           C  
ATOM   3785  CG  GLU A 236      54.530  23.453 -12.134  1.00 42.72           C  
ATOM   3786  CD  GLU A 236      54.769  21.968 -11.936  1.00 52.10           C  
ATOM   3787  OE1 GLU A 236      53.788  21.232 -11.706  1.00 50.70           O  
ATOM   3788  OE2 GLU A 236      55.939  21.537 -12.017  1.00 55.80           O1-
ATOM   3789  H   GLU A 236      53.455  25.804 -10.906  1.00 40.82           H  
ATOM   3790  HA  GLU A 236      53.272  25.399 -13.506  1.00 51.02           H  
ATOM   3791  HB2 GLU A 236      52.654  23.654 -11.365  1.00 51.39           H  
ATOM   3792  HB3 GLU A 236      52.654  23.197 -12.885  1.00 51.39           H  
ATOM   3793  HG2 GLU A 236      54.977  23.723 -12.952  1.00 51.14           H  
ATOM   3794  HG3 GLU A 236      54.913  23.923 -11.376  1.00 51.14           H  
ATOM   3795  N   LEU A 237      50.518  25.698 -11.913  1.00 39.89           N  
ATOM   3796  CA  LEU A 237      49.075  25.869 -12.060  1.00 43.07           C  
ATOM   3797  C   LEU A 237      48.745  27.147 -12.824  1.00 45.58           C  
ATOM   3798  O   LEU A 237      47.892  27.146 -13.711  1.00 38.67           O  
ATOM   3799  CB  LEU A 237      48.392  25.888 -10.689  1.00 36.17           C  
ATOM   3800  CG  LEU A 237      48.318  24.538  -9.974  1.00 27.98           C  
ATOM   3801  CD1 LEU A 237      47.670  24.680  -8.595  1.00 29.45           C  
ATOM   3802  CD2 LEU A 237      47.559  23.528 -10.825  1.00 35.28           C  
ATOM   3803  H   LEU A 237      50.801  25.784 -11.105  1.00 47.73           H  
ATOM   3804  HA  LEU A 237      48.715  25.112 -12.567  1.00 51.56           H  
ATOM   3805  HB2 LEU A 237      48.878  26.497 -10.111  1.00 43.27           H  
ATOM   3806  HB3 LEU A 237      47.483  26.207 -10.803  1.00 43.27           H  
ATOM   3807  HG  LEU A 237      49.219  24.201  -9.846  1.00 33.45           H  
ATOM   3808 HD11 LEU A 237      47.639  23.818  -8.174  1.00 35.21           H  
ATOM   3809 HD12 LEU A 237      48.193  25.285  -8.065  1.00 35.21           H  
ATOM   3810 HD13 LEU A 237      46.780  25.025  -8.703  1.00 35.21           H  
ATOM   3811 HD21 LEU A 237      47.525  22.689 -10.359  1.00 42.20           H  
ATOM   3812 HD22 LEU A 237      46.669  23.854 -10.978  1.00 42.20           H  
ATOM   3813 HD23 LEU A 237      48.016  23.419 -11.662  1.00 42.20           H  
ATOM   3814  N   GLU A 238      49.422  28.235 -12.473  1.00 36.99           N  
ATOM   3815  CA  GLU A 238      49.202  29.520 -13.125  1.00 37.74           C  
ATOM   3816  C   GLU A 238      49.637  29.463 -14.586  1.00 49.80           C  
ATOM   3817  O   GLU A 238      49.033  30.103 -15.448  1.00 47.55           O  
ATOM   3818  CB  GLU A 238      49.955  30.629 -12.390  1.00 38.45           C  
ATOM   3819  CG  GLU A 238      49.389  30.942 -11.012  1.00 41.51           C  
ATOM   3820  CD  GLU A 238      50.175  32.013 -10.282  1.00 45.48           C  
ATOM   3821  OE1 GLU A 238      51.335  32.271 -10.665  1.00 49.49           O  
ATOM   3822  OE2 GLU A 238      49.632  32.598  -9.322  1.00 41.68           O1-
ATOM   3823  H   GLU A 238      50.019  28.255 -11.854  1.00 44.26           H  
ATOM   3824  HA  GLU A 238      48.246  29.733 -13.100  1.00 45.16           H  
ATOM   3825  HB2 GLU A 238      50.879  30.357 -12.276  1.00 46.01           H  
ATOM   3826  HB3 GLU A 238      49.914  31.440 -12.920  1.00 46.01           H  
ATOM   3827  HG2 GLU A 238      48.476  31.255 -11.110  1.00 49.69           H  
ATOM   3828  HG3 GLU A 238      49.407  30.136 -10.473  1.00 49.69           H  
ATOM   3829  N   ASP A 239      50.684  28.690 -14.860  1.00 39.89           N  
ATOM   3830  CA  ASP A 239      51.156  28.508 -16.228  1.00 42.50           C  
ATOM   3831  C   ASP A 239      50.068  27.841 -17.059  1.00 46.37           C  
ATOM   3832  O   ASP A 239      49.837  28.214 -18.209  1.00 57.10           O  
ATOM   3833  CB  ASP A 239      52.428  27.658 -16.253  1.00 47.39           C  
ATOM   3834  CG  ASP A 239      53.098  27.651 -17.615  1.00 63.06           C  
ATOM   3835  OD1 ASP A 239      53.928  28.548 -17.874  1.00 70.21           O  
ATOM   3836  OD2 ASP A 239      52.797  26.750 -18.428  1.00 49.59           O1-
ATOM   3837  H   ASP A 239      51.138  28.259 -14.271  1.00 47.73           H  
ATOM   3838  HA  ASP A 239      51.358  29.381 -16.624  1.00 50.87           H  
ATOM   3839  HB2 ASP A 239      53.060  28.015 -15.609  1.00 56.74           H  
ATOM   3840  HB3 ASP A 239      52.202  26.743 -16.024  1.00 56.74           H  
ATOM   3841  N   ASN A 240      49.402  26.852 -16.468  1.00 32.94           N  
ATOM   3842  CA  ASN A 240      48.299  26.168 -17.131  1.00 34.34           C  
ATOM   3843  C   ASN A 240      47.166  27.134 -17.463  1.00 43.38           C  
ATOM   3844  O   ASN A 240      46.653  27.140 -18.580  1.00 53.89           O  
ATOM   3845  CB  ASN A 240      47.760  25.035 -16.253  1.00 41.73           C  
ATOM   3846  CG  ASN A 240      48.727  23.872 -16.130  1.00 46.07           C  
ATOM   3847  ND2 ASN A 240      48.456  22.981 -15.184  1.00 41.56           N  
ATOM   3848  OD1 ASN A 240      49.697  23.769 -16.879  1.00 42.82           O  
ATOM   3849  H   ASN A 240      49.572  26.558 -15.679  1.00 39.40           H  
ATOM   3850  HA  ASN A 240      48.621  25.777 -17.970  1.00 41.08           H  
ATOM   3851  HB2 ASN A 240      47.590  25.379 -15.362  1.00 49.94           H  
ATOM   3852  HB3 ASN A 240      46.936  24.699 -16.641  1.00 49.94           H  
ATOM   3853 HD21 ASN A 240      48.973  22.302 -15.072  1.00 49.74           H  
ATOM   3854 HD22 ASN A 240      47.764  23.081 -14.684  1.00 49.74           H  
ATOM   3855  N   MET A 241      46.779  27.950 -16.487  1.00 42.33           N  
ATOM   3856  CA  MET A 241      45.662  28.873 -16.658  1.00 41.21           C  
ATOM   3857  C   MET A 241      45.878  29.787 -17.861  1.00 58.09           C  
ATOM   3858  O   MET A 241      44.924  30.175 -18.535  1.00 64.87           O  
ATOM   3859  CB  MET A 241      45.469  29.714 -15.393  1.00 45.63           C  
ATOM   3860  CG  MET A 241      45.067  28.901 -14.169  1.00 35.40           C  
ATOM   3861  SD  MET A 241      44.905  29.894 -12.669  1.00 40.84           S  
ATOM   3862  CE  MET A 241      43.619  31.043 -13.155  1.00 51.42           C  
ATOM   3863  H   MET A 241      47.150  27.989 -15.712  1.00 50.67           H  
ATOM   3864  HA  MET A 241      44.843  28.354 -16.799  1.00 49.32           H  
ATOM   3865  HB2 MET A 241      46.302  30.166 -15.188  1.00 54.63           H  
ATOM   3866  HB3 MET A 241      44.771  30.368 -15.556  1.00 54.63           H  
ATOM   3867  HG2 MET A 241      44.211  28.478 -14.340  1.00 42.35           H  
ATOM   3868  HG3 MET A 241      45.743  28.224 -14.006  1.00 42.35           H  
ATOM   3869  HE1 MET A 241      43.919  31.543 -13.917  1.00 61.57           H  
ATOM   3870  HE2 MET A 241      42.827  30.549 -13.377  1.00 61.57           H  
ATOM   3871  HE3 MET A 241      43.439  31.638 -12.423  1.00 61.57           H  
ATOM   3872  N   LYS A 242      47.136  30.120 -18.131  1.00 39.97           N  
ATOM   3873  CA  LYS A 242      47.472  31.052 -19.203  1.00 55.99           C  
ATOM   3874  C   LYS A 242      47.523  30.381 -20.576  1.00 60.81           C  
ATOM   3875  O   LYS A 242      47.335  31.039 -21.598  1.00 61.55           O  
ATOM   3876  CB  LYS A 242      48.810  31.731 -18.903  1.00 62.89           C  
ATOM   3877  CG  LYS A 242      48.785  32.600 -17.654  1.00 72.06           C  
ATOM   3878  CD  LYS A 242      50.175  33.085 -17.272  1.00 78.89           C  
ATOM   3879  CE  LYS A 242      50.139  33.901 -15.988  1.00 87.04           C  
ATOM   3880  NZ  LYS A 242      51.502  34.252 -15.503  1.00 91.13           N1+
ATOM   3881  H   LYS A 242      47.818  29.817 -17.705  1.00 47.84           H  
ATOM   3882  HA  LYS A 242      46.785  31.750 -19.239  1.00 67.05           H  
ATOM   3883  HB2 LYS A 242      49.487  31.047 -18.776  1.00 75.34           H  
ATOM   3884  HB3 LYS A 242      49.051  32.296 -19.654  1.00 75.34           H  
ATOM   3885  HG2 LYS A 242      48.228  33.377 -17.818  1.00 86.34           H  
ATOM   3886  HG3 LYS A 242      48.430  32.084 -16.914  1.00 86.34           H  
ATOM   3887  HD2 LYS A 242      50.754  32.319 -17.131  1.00 94.53           H  
ATOM   3888  HD3 LYS A 242      50.525  33.646 -17.981  1.00 94.53           H  
ATOM   3889  HE2 LYS A 242      49.655  34.725 -16.150  1.00104.32           H  
ATOM   3890  HE3 LYS A 242      49.697  33.385 -15.296  1.00104.32           H  
ATOM   3891  HZ1 LYS A 242      51.444  34.728 -14.753  1.00109.22           H  
ATOM   3892  HZ2 LYS A 242      51.967  33.511 -15.340  1.00109.22           H  
ATOM   3893  HZ3 LYS A 242      51.929  34.733 -16.118  1.00109.22           H  
ATOM   3894  N   THR A 243      47.778  29.076 -20.597  1.00 62.11           N  
ATOM   3895  CA  THR A 243      47.878  28.337 -21.852  1.00 68.26           C  
ATOM   3896  C   THR A 243      46.723  27.352 -22.035  1.00 62.56           C  
ATOM   3897  O   THR A 243      46.784  26.468 -22.889  1.00 54.31           O  
ATOM   3898  CB  THR A 243      49.204  27.556 -21.938  1.00 70.13           C  
ATOM   3899  CG2 THR A 243      50.391  28.494 -21.769  1.00 64.73           C  
ATOM   3900  OG1 THR A 243      49.239  26.548 -20.919  1.00 71.62           O  
ATOM   3901  H   THR A 243      47.898  28.593 -19.895  1.00 74.40           H  
ATOM   3902  HA  THR A 243      47.853  28.972 -22.597  1.00 81.78           H  
ATOM   3903  HB  THR A 243      49.271  27.133 -22.809  1.00 84.02           H  
ATOM   3904  HG1 THR A 243      49.180  26.895 -20.179  1.00 85.82           H  
ATOM   3905 HG21 THR A 243      51.211  27.998 -21.824  1.00 77.55           H  
ATOM   3906 HG22 THR A 243      50.382  29.161 -22.459  1.00 77.55           H  
ATOM   3907 HG23 THR A 243      50.346  28.928 -20.914  1.00 77.55           H  
ATOM   3908  N   GLY A 244      45.675  27.505 -21.233  1.00 46.32           N  
ATOM   3909  CA  GLY A 244      44.506  26.650 -21.341  1.00 35.73           C  
ATOM   3910  C   GLY A 244      44.840  25.173 -21.252  1.00 50.74           C  
ATOM   3911  O   GLY A 244      44.340  24.367 -22.035  1.00 67.08           O  
ATOM   3912  H   GLY A 244      45.618  28.101 -20.615  1.00 55.45           H  
ATOM   3913  HA2 GLY A 244      43.884  26.865 -20.629  1.00 42.74           H  
ATOM   3914  HA3 GLY A 244      44.067  26.813 -22.190  1.00 42.74           H  
ATOM   3915  N   LYS A 245      45.690  24.818 -20.294  1.00 50.31           N  
ATOM   3916  CA  LYS A 245      46.062  23.426 -20.071  1.00 47.74           C  
ATOM   3917  C   LYS A 245      45.581  22.970 -18.701  1.00 48.98           C  
ATOM   3918  O   LYS A 245      45.205  23.790 -17.864  1.00 43.00           O  
ATOM   3919  CB  LYS A 245      47.579  23.258 -20.168  1.00 62.72           C  
ATOM   3920  CG  LYS A 245      48.175  23.738 -21.485  1.00 66.96           C  
ATOM   3921  CD  LYS A 245      47.609  22.976 -22.671  1.00 70.00           C  
ATOM   3922  CE  LYS A 245      48.234  23.444 -23.978  1.00 77.46           C  
ATOM   3923  NZ  LYS A 245      47.654  22.744 -25.157  1.00 78.17           N1+
ATOM   3924  H   LYS A 245      46.069  25.370 -19.754  1.00 60.23           H  
ATOM   3925  HA  LYS A 245      45.641  22.861 -20.753  1.00 57.16           H  
ATOM   3926  HB2 LYS A 245      47.994  23.765 -19.453  1.00 75.13           H  
ATOM   3927  HB3 LYS A 245      47.795  22.317 -20.071  1.00 75.13           H  
ATOM   3928  HG2 LYS A 245      47.971  24.679 -21.603  1.00 80.22           H  
ATOM   3929  HG3 LYS A 245      49.136  23.603 -21.468  1.00 80.22           H  
ATOM   3930  HD2 LYS A 245      47.797  22.031 -22.564  1.00 83.87           H  
ATOM   3931  HD3 LYS A 245      46.652  23.126 -22.721  1.00 83.87           H  
ATOM   3932  HE2 LYS A 245      48.077  24.395 -24.084  1.00 92.82           H  
ATOM   3933  HE3 LYS A 245      49.187  23.263 -23.958  1.00 92.82           H  
ATOM   3934  HZ1 LYS A 245      48.039  23.038 -25.904  1.00 93.68           H  
ATOM   3935  HZ2 LYS A 245      47.790  21.867 -25.087  1.00 93.68           H  
ATOM   3936  HZ3 LYS A 245      46.779  22.899 -25.202  1.00 93.68           H  
ATOM   3937  N   SER A 246      45.598  21.661 -18.476  1.00 42.40           N  
ATOM   3938  CA  SER A 246      45.179  21.099 -17.198  1.00 42.49           C  
ATOM   3939  C   SER A 246      45.556  19.626 -17.106  1.00 42.71           C  
ATOM   3940  O   SER A 246      45.838  18.987 -18.119  1.00 41.21           O  
ATOM   3941  CB  SER A 246      43.667  21.258 -17.023  1.00 42.11           C  
ATOM   3942  OG  SER A 246      43.254  20.815 -15.744  1.00 41.73           O  
ATOM   3943  H   SER A 246      45.850  21.073 -19.051  1.00 50.75           H  
ATOM   3944  HA  SER A 246      45.626  21.579 -16.469  1.00 50.85           H  
ATOM   3945  HB2 SER A 246      43.435  22.194 -17.123  1.00 50.40           H  
ATOM   3946  HB3 SER A 246      43.215  20.731 -17.700  1.00 50.40           H  
ATOM   3947  HG  SER A 246      42.443  20.906 -15.664  1.00 49.95           H  
ATOM   3948  N   SER A 247      45.566  19.088 -15.891  1.00 48.68           N  
ATOM   3949  CA  SER A 247      45.818  17.664 -15.703  1.00 55.09           C  
ATOM   3950  C   SER A 247      44.519  16.881 -15.883  1.00 48.02           C  
ATOM   3951  O   SER A 247      44.529  15.652 -15.957  1.00 52.49           O  
ATOM   3952  CB  SER A 247      46.430  17.390 -14.329  1.00 55.96           C  
ATOM   3953  OG  SER A 247      45.517  17.690 -13.292  1.00 40.24           O  
ATOM   3954  H   SER A 247      45.430  19.523 -15.162  1.00 58.28           H  
ATOM   3955  HA  SER A 247      46.453  17.359 -16.385  1.00 65.98           H  
ATOM   3956  HB2 SER A 247      46.670  16.452 -14.274  1.00 67.02           H  
ATOM   3957  HB3 SER A 247      47.221  17.941 -14.222  1.00 67.02           H  
ATOM   3958  HG  SER A 247      45.860  17.538 -12.563  1.00 48.15           H  
ATOM   3959  N   PHE A 248      43.403  17.602 -15.947  1.00 36.08           N  
ATOM   3960  CA  PHE A 248      42.126  17.004 -16.313  1.00 42.91           C  
ATOM   3961  C   PHE A 248      42.124  16.740 -17.814  1.00 51.98           C  
ATOM   3962  O   PHE A 248      42.567  17.579 -18.598  1.00 43.24           O  
ATOM   3963  CB  PHE A 248      40.968  17.932 -15.942  1.00 41.45           C  
ATOM   3964  CG  PHE A 248      39.618  17.401 -16.334  1.00 43.94           C  
ATOM   3965  CD1 PHE A 248      38.940  16.516 -15.512  1.00 39.51           C  
ATOM   3966  CD2 PHE A 248      39.026  17.788 -17.526  1.00 46.61           C  
ATOM   3967  CE1 PHE A 248      37.697  16.024 -15.871  1.00 39.98           C  
ATOM   3968  CE2 PHE A 248      37.783  17.301 -17.892  1.00 41.60           C  
ATOM   3969  CZ  PHE A 248      37.118  16.418 -17.062  1.00 43.13           C  
ATOM   3970  H   PHE A 248      43.360  18.445 -15.782  1.00 43.16           H  
ATOM   3971  HA  PHE A 248      42.012  16.152 -15.842  1.00 51.36           H  
ATOM   3972  HB2 PHE A 248      40.968  18.062 -14.980  1.00 49.61           H  
ATOM   3973  HB3 PHE A 248      41.094  18.783 -16.389  1.00 49.61           H  
ATOM   3974  HD1 PHE A 248      39.326  16.247 -14.709  1.00 47.28           H  
ATOM   3975  HD2 PHE A 248      39.470  18.382 -18.088  1.00 55.80           H  
ATOM   3976  HE1 PHE A 248      37.252  15.430 -15.311  1.00 47.84           H  
ATOM   3977  HE2 PHE A 248      37.396  17.568 -18.694  1.00 49.79           H  
ATOM   3978  HZ  PHE A 248      36.282  16.089 -17.305  1.00 51.63           H  
ATOM   3979  N   ARG A 249      41.625  15.575 -18.212  1.00 62.34           N  
ATOM   3980  CA  ARG A 249      41.657  15.176 -19.613  1.00 61.35           C  
ATOM   3981  C   ARG A 249      40.296  15.310 -20.284  1.00 52.33           C  
ATOM   3982  O   ARG A 249      39.283  14.846 -19.763  1.00 50.68           O  
ATOM   3983  CB  ARG A 249      42.161  13.737 -19.737  1.00 67.29           C  
ATOM   3984  CG  ARG A 249      43.622  13.571 -19.366  1.00 74.84           C  
ATOM   3985  CD  ARG A 249      44.527  14.295 -20.350  1.00 83.31           C  
ATOM   3986  NE  ARG A 249      45.645  14.957 -19.685  1.00 90.37           N  
ATOM   3987  CZ  ARG A 249      46.768  14.348 -19.316  1.00 94.26           C  
ATOM   3988  NH1 ARG A 249      46.934  13.051 -19.538  1.00 93.30           N1+
ATOM   3989  NH2 ARG A 249      47.726  15.039 -18.718  1.00 98.43           N  
ATOM   3990  H   ARG A 249      41.261  14.997 -17.689  1.00 74.67           H  
ATOM   3991  HA  ARG A 249      42.286  15.756 -20.092  1.00 73.49           H  
ATOM   3992  HB2 ARG A 249      41.638  13.171 -19.148  1.00 80.62           H  
ATOM   3993  HB3 ARG A 249      42.052  13.446 -20.656  1.00 80.62           H  
ATOM   3994  HG2 ARG A 249      43.773  13.943 -18.483  1.00 89.67           H  
ATOM   3995  HG3 ARG A 249      43.851  12.628 -19.378  1.00 89.67           H  
ATOM   3996  HD2 ARG A 249      44.888  13.653 -20.981  1.00 99.84           H  
ATOM   3997  HD3 ARG A 249      44.012  14.970 -20.818  1.00 99.84           H  
ATOM   3998  HE  ARG A 249      45.573  15.798 -19.520  1.00108.32           H  
ATOM   3999 HH11 ARG A 249      46.314  12.599 -19.926  1.00111.83           H  
ATOM   4000 HH12 ARG A 249      47.662  12.664 -19.296  1.00111.83           H  
ATOM   4001 HH21 ARG A 249      47.622  15.880 -18.571  1.00117.98           H  
ATOM   4002 HH22 ARG A 249      48.452  14.646 -18.477  1.00117.98           H  
ATOM   4003  N   GLY A 250      40.283  15.950 -21.448  1.00 55.63           N  
ATOM   4004  CA  GLY A 250      39.072  16.079 -22.235  1.00 51.96           C  
ATOM   4005  C   GLY A 250      38.345  17.386 -21.989  1.00 50.17           C  
ATOM   4006  O   GLY A 250      38.832  18.257 -21.269  1.00 48.20           O  
ATOM   4007  H   GLY A 250      40.973  16.320 -21.805  1.00 66.62           H  
ATOM   4008  HA2 GLY A 250      39.293  16.026 -23.177  1.00 62.23           H  
ATOM   4009  HA3 GLY A 250      38.470  15.350 -22.020  1.00 62.23           H  
ATOM   4010  N   GLU A 251      37.170  17.516 -22.593  1.00 54.15           N  
ATOM   4011  CA  GLU A 251      36.368  18.723 -22.461  1.00 55.51           C  
ATOM   4012  C   GLU A 251      35.705  18.786 -21.090  1.00 46.96           C  
ATOM   4013  O   GLU A 251      35.048  17.838 -20.664  1.00 36.84           O  
ATOM   4014  CB  GLU A 251      35.299  18.769 -23.554  1.00 50.23           C  
ATOM   4015  CG  GLU A 251      34.410  20.000 -23.493  1.00 53.13           C  
ATOM   4016  CD  GLU A 251      33.348  20.008 -24.575  1.00 58.93           C  
ATOM   4017  OE1 GLU A 251      33.288  19.040 -25.362  1.00 52.37           O  
ATOM   4018  OE2 GLU A 251      32.572  20.985 -24.637  1.00 68.92           O1-
ATOM   4019  H   GLU A 251      36.812  16.912 -23.090  1.00 64.85           H  
ATOM   4020  HA  GLU A 251      36.946  19.508 -22.561  1.00 66.48           H  
ATOM   4021  HB2 GLU A 251      35.737  18.763 -24.420  1.00 60.14           H  
ATOM   4022  HB3 GLU A 251      34.731  17.988 -23.469  1.00 60.14           H  
ATOM   4023  HG2 GLU A 251      33.962  20.023 -22.633  1.00 63.63           H  
ATOM   4024  HG3 GLU A 251      34.958  20.792 -23.604  1.00 63.63           H  
ATOM   4025  N   GLU A 252      35.889  19.907 -20.402  1.00 41.39           N  
ATOM   4026  CA  GLU A 252      35.231  20.143 -19.124  1.00 29.78           C  
ATOM   4027  C   GLU A 252      33.795  20.578 -19.394  1.00 30.44           C  
ATOM   4028  O   GLU A 252      33.514  21.766 -19.553  1.00 40.04           O  
ATOM   4029  CB  GLU A 252      35.979  21.221 -18.337  1.00 30.34           C  
ATOM   4030  CG  GLU A 252      35.512  21.386 -16.898  1.00 30.03           C  
ATOM   4031  CD  GLU A 252      36.308  22.441 -16.153  1.00 33.71           C  
ATOM   4032  OE1 GLU A 252      35.871  23.608 -16.123  1.00 34.84           O  
ATOM   4033  OE2 GLU A 252      37.376  22.104 -15.603  1.00 41.70           O1-
ATOM   4034  H   GLU A 252      36.395  20.554 -20.658  1.00 49.54           H  
ATOM   4035  HA  GLU A 252      35.219  19.316 -18.598  1.00 35.60           H  
ATOM   4036  HB2 GLU A 252      36.922  20.992 -18.317  1.00 36.27           H  
ATOM   4037  HB3 GLU A 252      35.859  22.072 -18.786  1.00 36.27           H  
ATOM   4038  HG2 GLU A 252      34.580  21.655 -16.896  1.00 35.91           H  
ATOM   4039  HG3 GLU A 252      35.617  20.543 -16.431  1.00 35.91           H  
ATOM   4040  N   LYS A 253      32.892  19.604 -19.458  1.00 26.03           N  
ATOM   4041  CA  LYS A 253      31.507  19.856 -19.841  1.00 27.17           C  
ATOM   4042  C   LYS A 253      30.663  20.319 -18.663  1.00 30.18           C  
ATOM   4043  O   LYS A 253      29.757  21.142 -18.821  1.00 26.78           O  
ATOM   4044  CB  LYS A 253      30.891  18.589 -20.442  1.00 40.57           C  
ATOM   4045  CG  LYS A 253      31.549  18.122 -21.731  1.00 45.28           C  
ATOM   4046  CD  LYS A 253      30.863  16.883 -22.285  1.00 44.92           C  
ATOM   4047  CE  LYS A 253      31.473  16.453 -23.610  1.00 58.31           C  
ATOM   4048  NZ  LYS A 253      30.790  15.257 -24.179  1.00 59.19           N1+
ATOM   4049  H   LYS A 253      33.059  18.779 -19.283  1.00 31.11           H  
ATOM   4050  HA  LYS A 253      31.487  20.558 -20.525  1.00 32.47           H  
ATOM   4051  HB2 LYS A 253      30.966  17.870 -19.795  1.00 48.55           H  
ATOM   4052  HB3 LYS A 253      29.955  18.759 -20.634  1.00 48.55           H  
ATOM   4053  HG2 LYS A 253      31.489  18.826 -22.395  1.00 54.20           H  
ATOM   4054  HG3 LYS A 253      32.478  17.903 -21.555  1.00 54.20           H  
ATOM   4055  HD2 LYS A 253      30.962  16.153 -21.654  1.00 53.77           H  
ATOM   4056  HD3 LYS A 253      29.924  17.076 -22.431  1.00 53.77           H  
ATOM   4057  HE2 LYS A 253      31.393  17.179 -24.249  1.00 69.84           H  
ATOM   4058  HE3 LYS A 253      32.407  16.230 -23.474  1.00 69.84           H  
ATOM   4059  HZ1 LYS A 253      31.168  15.030 -24.952  1.00 70.90           H  
ATOM   4060  HZ2 LYS A 253      30.854  14.573 -23.613  1.00 70.90           H  
ATOM   4061  HZ3 LYS A 253      29.930  15.437 -24.319  1.00 70.90           H  
ATOM   4062  N   TYR A 254      30.972  19.790 -17.483  1.00 36.81           N  
ATOM   4063  CA  TYR A 254      30.210  20.081 -16.276  1.00 26.81           C  
ATOM   4064  C   TYR A 254      31.152  20.337 -15.105  1.00 29.97           C  
ATOM   4065  O   TYR A 254      32.177  19.673 -14.967  1.00 29.94           O  
ATOM   4066  CB  TYR A 254      29.284  18.910 -15.938  1.00 21.50           C  
ATOM   4067  CG  TYR A 254      28.472  18.424 -17.118  1.00 33.54           C  
ATOM   4068  CD1 TYR A 254      27.260  19.018 -17.444  1.00 44.96           C  
ATOM   4069  CD2 TYR A 254      28.922  17.376 -17.910  1.00 42.05           C  
ATOM   4070  CE1 TYR A 254      26.517  18.581 -18.525  1.00 45.40           C  
ATOM   4071  CE2 TYR A 254      28.186  16.932 -18.993  1.00 49.64           C  
ATOM   4072  CZ  TYR A 254      26.985  17.537 -19.295  1.00 43.59           C  
ATOM   4073  OH  TYR A 254      26.249  17.097 -20.371  1.00 46.17           O  
ATOM   4074  H   TYR A 254      31.629  19.251 -17.355  1.00 44.04           H  
ATOM   4075  HA  TYR A 254      29.663  20.882 -16.417  1.00 32.04           H  
ATOM   4076  HB2 TYR A 254      29.821  18.167 -15.620  1.00 25.66           H  
ATOM   4077  HB3 TYR A 254      28.665  19.189 -15.246  1.00 25.66           H  
ATOM   4078  HD1 TYR A 254      26.943  19.723 -16.926  1.00 53.82           H  
ATOM   4079  HD2 TYR A 254      29.732  16.966 -17.709  1.00 50.33           H  
ATOM   4080  HE1 TYR A 254      25.706  18.987 -18.731  1.00 54.35           H  
ATOM   4081  HE2 TYR A 254      28.499  16.228 -19.514  1.00 59.43           H  
ATOM   4082  HH  TYR A 254      26.149  17.707 -20.910  1.00 55.27           H  
ATOM   4083  N   ARG A 255      30.791  21.303 -14.269  1.00 32.28           N  
ATOM   4084  CA  ARG A 255      31.558  21.628 -13.073  1.00 35.49           C  
ATOM   4085  C   ARG A 255      30.731  21.249 -11.847  1.00 32.50           C  
ATOM   4086  O   ARG A 255      29.544  21.549 -11.780  1.00 26.16           O  
ATOM   4087  CB  ARG A 255      31.884  23.124 -13.054  1.00 30.82           C  
ATOM   4088  CG  ARG A 255      32.716  23.588 -14.248  1.00 33.60           C  
ATOM   4089  CD  ARG A 255      32.647  25.100 -14.451  1.00 29.16           C  
ATOM   4090  NE  ARG A 255      33.231  25.854 -13.340  1.00 36.36           N  
ATOM   4091  CZ  ARG A 255      34.516  26.185 -13.247  1.00 30.02           C  
ATOM   4092  NH1 ARG A 255      35.371  25.823 -14.194  1.00 34.25           N1+
ATOM   4093  NH2 ARG A 255      34.953  26.878 -12.203  1.00 33.97           N  
ATOM   4094  H   ARG A 255      30.093  21.794 -14.374  1.00 38.61           H  
ATOM   4095  HA  ARG A 255      32.395  21.119 -13.063  1.00 42.46           H  
ATOM   4096  HB2 ARG A 255      31.054  23.625 -13.059  1.00 36.85           H  
ATOM   4097  HB3 ARG A 255      32.385  23.325 -12.248  1.00 36.85           H  
ATOM   4098  HG2 ARG A 255      33.644  23.345 -14.101  1.00 40.19           H  
ATOM   4099  HG3 ARG A 255      32.383  23.160 -15.052  1.00 40.19           H  
ATOM   4100  HD2 ARG A 255      33.133  25.332 -15.258  1.00 34.86           H  
ATOM   4101  HD3 ARG A 255      31.718  25.365 -14.537  1.00 34.86           H  
ATOM   4102  HE  ARG A 255      32.707  26.100 -12.704  1.00 43.50           H  
ATOM   4103 HH11 ARG A 255      35.094  25.376 -14.874  1.00 40.97           H  
ATOM   4104 HH12 ARG A 255      36.201  26.038 -14.128  1.00 40.97           H  
ATOM   4105 HH21 ARG A 255      34.405  27.114 -11.584  1.00 40.63           H  
ATOM   4106 HH22 ARG A 255      35.785  27.087 -12.144  1.00 40.63           H  
ATOM   4107  N   ILE A 256      31.344  20.583 -10.875  1.00 30.90           N  
ATOM   4108  CA  ILE A 256      30.598  20.155  -9.698  1.00 21.08           C  
ATOM   4109  C   ILE A 256      31.361  20.398  -8.404  1.00 26.36           C  
ATOM   4110  O   ILE A 256      32.558  20.692  -8.415  1.00 22.76           O  
ATOM   4111  CB  ILE A 256      30.254  18.649  -9.755  1.00 22.89           C  
ATOM   4112  CG1 ILE A 256      31.520  17.800  -9.594  1.00 23.87           C  
ATOM   4113  CG2 ILE A 256      29.536  18.313 -11.057  1.00 33.39           C  
ATOM   4114  CD1 ILE A 256      31.255  16.367  -9.128  1.00 23.32           C  
ATOM   4115  H   ILE A 256      32.177  20.368 -10.872  1.00 36.95           H  
ATOM   4116  HA  ILE A 256      29.758  20.658  -9.653  1.00 25.16           H  
ATOM   4117  HB  ILE A 256      29.656  18.446  -9.018  1.00 27.34           H  
ATOM   4118 HG12 ILE A 256      31.975  17.753 -10.449  1.00 28.52           H  
ATOM   4119 HG13 ILE A 256      32.098  18.222  -8.938  1.00 28.52           H  
ATOM   4120 HG21 ILE A 256      29.334  17.374 -11.068  1.00 39.93           H  
ATOM   4121 HG22 ILE A 256      28.725  18.824 -11.107  1.00 39.93           H  
ATOM   4122 HG23 ILE A 256      30.109  18.533 -11.795  1.00 39.93           H  
ATOM   4123 HD11 ILE A 256      32.092  15.904  -9.052  1.00 27.86           H  
ATOM   4124 HD12 ILE A 256      30.815  16.393  -8.275  1.00 27.86           H  
ATOM   4125 HD13 ILE A 256      30.694  15.929  -9.772  1.00 27.86           H  
ATOM   4126  N   MET A 257      30.640  20.282  -7.294  1.00 24.56           N  
ATOM   4127  CA  MET A 257      31.249  20.167  -5.976  1.00 20.48           C  
ATOM   4128  C   MET A 257      30.982  18.755  -5.483  1.00 26.32           C  
ATOM   4129  O   MET A 257      29.840  18.304  -5.509  1.00 26.32           O  
ATOM   4130  CB  MET A 257      30.625  21.160  -4.994  1.00 29.26           C  
ATOM   4131  CG  MET A 257      31.122  20.994  -3.551  1.00 29.91           C  
ATOM   4132  SD  MET A 257      30.041  21.745  -2.312  1.00 31.72           S  
ATOM   4133  CE  MET A 257      28.723  20.541  -2.214  1.00 23.28           C  
ATOM   4134  H   MET A 257      29.780  20.268  -7.279  1.00 29.33           H  
ATOM   4135  HA  MET A 257      32.214  20.330  -6.032  1.00 24.45           H  
ATOM   4136  HB2 MET A 257      30.841  22.061  -5.281  1.00 34.98           H  
ATOM   4137  HB3 MET A 257      29.663  21.037  -4.993  1.00 34.98           H  
ATOM   4138  HG2 MET A 257      31.188  20.047  -3.351  1.00 35.76           H  
ATOM   4139  HG3 MET A 257      31.995  21.408  -3.472  1.00 35.76           H  
ATOM   4140  HE1 MET A 257      28.075  20.839  -1.571  1.00 27.80           H  
ATOM   4141  HE2 MET A 257      28.313  20.455  -3.078  1.00 27.80           H  
ATOM   4142  HE3 MET A 257      29.091  19.697  -1.940  1.00 27.80           H  
ATOM   4143  N   MET A 258      32.021  18.050  -5.049  1.00 23.47           N  
ATOM   4144  CA  MET A 258      31.820  16.768  -4.381  1.00 20.93           C  
ATOM   4145  C   MET A 258      31.934  16.970  -2.878  1.00 23.37           C  
ATOM   4146  O   MET A 258      32.921  17.521  -2.394  1.00 21.65           O  
ATOM   4147  CB  MET A 258      32.838  15.718  -4.836  1.00 27.33           C  
ATOM   4148  CG  MET A 258      32.651  14.372  -4.134  1.00 27.90           C  
ATOM   4149  SD  MET A 258      33.837  13.090  -4.591  1.00 32.47           S  
ATOM   4150  CE  MET A 258      33.423  12.843  -6.315  1.00 42.19           C  
ATOM   4151  H   MET A 258      32.844  18.288  -5.128  1.00 28.03           H  
ATOM   4152  HA  MET A 258      30.924  16.434  -4.592  1.00 24.98           H  
ATOM   4153  HB2 MET A 258      32.740  15.575  -5.790  1.00 32.67           H  
ATOM   4154  HB3 MET A 258      33.732  16.038  -4.638  1.00 32.67           H  
ATOM   4155  HG2 MET A 258      32.728  14.511  -3.177  1.00 33.34           H  
ATOM   4156  HG3 MET A 258      31.765  14.037  -4.342  1.00 33.34           H  
ATOM   4157  HE1 MET A 258      33.999  12.167  -6.680  1.00 50.50           H  
ATOM   4158  HE2 MET A 258      32.507  12.562  -6.379  1.00 50.50           H  
ATOM   4159  HE3 MET A 258      33.546  13.669  -6.787  1.00 50.50           H  
ATOM   4160  N   GLU A 259      30.912  16.536  -2.147  1.00 25.78           N  
ATOM   4161  CA  GLU A 259      30.927  16.591  -0.687  1.00 24.91           C  
ATOM   4162  C   GLU A 259      31.602  15.343  -0.133  1.00 22.48           C  
ATOM   4163  O   GLU A 259      31.155  14.227  -0.392  1.00 19.11           O  
ATOM   4164  CB  GLU A 259      29.496  16.697  -0.147  1.00 15.70           C  
ATOM   4165  CG  GLU A 259      29.354  16.409   1.358  1.00 13.59           C  
ATOM   4166  CD  GLU A 259      29.964  17.489   2.229  1.00 28.84           C  
ATOM   4167  OE1 GLU A 259      30.387  18.529   1.687  1.00 25.73           O  
ATOM   4168  OE2 GLU A 259      30.020  17.294   3.461  1.00 20.41           O1-
ATOM   4169  H   GLU A 259      30.190  16.202  -2.475  1.00 30.81           H  
ATOM   4170  HA  GLU A 259      31.432  17.378  -0.392  1.00 29.76           H  
ATOM   4171  HB2 GLU A 259      29.170  17.597  -0.305  1.00 18.71           H  
ATOM   4172  HB3 GLU A 259      28.938  16.060  -0.621  1.00 18.71           H  
ATOM   4173  HG2 GLU A 259      28.412  16.344   1.579  1.00 16.18           H  
ATOM   4174  HG3 GLU A 259      29.801  15.573   1.562  1.00 16.18           H  
ATOM   4175  N   GLY A 260      32.689  15.531   0.611  1.00 22.68           N  
ATOM   4176  CA  GLY A 260      33.343  14.426   1.292  1.00 20.54           C  
ATOM   4177  C   GLY A 260      34.683  14.003   0.713  1.00 20.53           C  
ATOM   4178  O   GLY A 260      35.071  14.409  -0.388  1.00 23.50           O  
ATOM   4179  H   GLY A 260      33.067  16.293   0.735  1.00 27.08           H  
ATOM   4180  HA2 GLY A 260      33.485  14.671   2.220  1.00 24.52           H  
ATOM   4181  HA3 GLY A 260      32.755  13.655   1.273  1.00 24.52           H  
ATOM   4182  N   ILE A 261      35.390  13.178   1.478  1.00 25.93           N  
ATOM   4183  CA  ILE A 261      36.681  12.620   1.085  0.50 25.42           C  
ATOM   4185  C   ILE A 261      36.481  11.467   0.104  1.00 24.36           C  
ATOM   4186  O   ILE A 261      35.511  10.723   0.218  1.00 26.60           O  
ATOM   4187  CB  ILE A 261      37.425  12.083   2.328  0.50 24.07           C  
ATOM   4189  CG1 ILE A 261      37.643  13.205   3.345  0.50 25.88           C  
ATOM   4191  CG2 ILE A 261      38.754  11.450   1.947  0.50 27.05           C  
ATOM   4193  CD1 ILE A 261      38.477  14.353   2.821  0.50 23.06           C  
ATOM   4195  H   ILE A 261      35.134  12.918   2.257  0.50 30.99           H  
ATOM   4197  HA  ILE A 261      37.229  13.311   0.658  0.50 30.37           H  
ATOM   4199  HB  ILE A 261      36.872  11.402   2.742  0.50 28.75           H  
ATOM   4201 HG12 ILE A 261      36.779  13.561   3.607  0.50 30.93           H  
ATOM   4203 HG13 ILE A 261      38.096  12.840   4.121  0.50 30.93           H  
ATOM   4205 HG21 ILE A 261      39.186  11.130   2.742  0.50 32.33           H  
ATOM   4207 HG22 ILE A 261      38.591  10.721   1.345  0.50 32.33           H  
ATOM   4209 HG23 ILE A 261      39.303  12.112   1.519  0.50 32.33           H  
ATOM   4211 HD11 ILE A 261      38.569  15.013   3.512  0.50 27.54           H  
ATOM   4213 HD12 ILE A 261      39.341  14.021   2.567  0.50 27.54           H  
ATOM   4215 HD13 ILE A 261      38.036  14.736   2.058  0.50 27.54           H  
ATOM   4217  N   PRO A 262      37.405  11.298  -0.855  1.00 21.17           N  
ATOM   4218  CA  PRO A 262      37.241  10.217  -1.833  1.00 24.80           C  
ATOM   4219  C   PRO A 262      37.352   8.816  -1.232  1.00 24.47           C  
ATOM   4220  O   PRO A 262      37.938   8.635  -0.158  1.00 21.03           O  
ATOM   4221  CB  PRO A 262      38.385  10.462  -2.823  1.00 34.08           C  
ATOM   4222  CG  PRO A 262      39.386  11.268  -2.068  1.00 31.19           C  
ATOM   4223  CD  PRO A 262      38.588  12.127  -1.140  1.00 24.20           C  
ATOM   4224  HA  PRO A 262      36.383  10.304  -2.299  1.00 29.62           H  
ATOM   4225  HB2 PRO A 262      38.765   9.614  -3.100  1.00 40.76           H  
ATOM   4226  HB3 PRO A 262      38.054  10.957  -3.589  1.00 40.76           H  
ATOM   4227  HG2 PRO A 262      39.971  10.676  -1.568  1.00 37.30           H  
ATOM   4228  HG3 PRO A 262      39.898  11.814  -2.685  1.00 37.30           H  
ATOM   4229  HD2 PRO A 262      39.085  12.300  -0.326  1.00 28.91           H  
ATOM   4230  HD3 PRO A 262      38.326  12.950  -1.581  1.00 28.91           H  
ATOM   4231  N   CYS A 263      36.768   7.842  -1.923  1.00 14.56           N  
ATOM   4232  CA  CYS A 263      36.923   6.434  -1.576  1.00 15.45           C  
ATOM   4233  C   CYS A 263      38.271   5.966  -2.115  1.00 19.32           C  
ATOM   4234  O   CYS A 263      38.392   5.599  -3.283  1.00 23.67           O  
ATOM   4235  CB  CYS A 263      35.791   5.601  -2.182  1.00 22.92           C  
ATOM   4236  SG  CYS A 263      34.114   6.169  -1.761  1.00 19.55           S  
ATOM   4237  H   CYS A 263      36.267   7.975  -2.610  1.00 17.34           H  
ATOM   4238  HA  CYS A 263      36.914   6.326  -0.602  1.00 18.41           H  
ATOM   4239  HB2 CYS A 263      35.874   5.623  -3.148  1.00 27.37           H  
ATOM   4240  HB3 CYS A 263      35.878   4.687  -1.869  1.00 27.37           H  
ATOM   4241  HG  CYS A 263      33.313   5.447  -2.287  1.00 23.33           H  
ATOM   4242  N   TRP A 264      39.284   5.986  -1.257  1.00 18.63           N  
ATOM   4243  CA  TRP A 264      40.665   5.801  -1.692  1.00 19.64           C  
ATOM   4244  C   TRP A 264      40.944   4.469  -2.396  1.00 15.73           C  
ATOM   4245  O   TRP A 264      41.750   4.423  -3.325  1.00 23.35           O  
ATOM   4246  CB  TRP A 264      41.617   5.993  -0.504  1.00 16.36           C  
ATOM   4247  CG  TRP A 264      41.856   7.441  -0.177  1.00 15.43           C  
ATOM   4248  CD1 TRP A 264      41.458   8.112   0.945  1.00 25.05           C  
ATOM   4249  CD2 TRP A 264      42.544   8.398  -0.993  1.00 25.50           C  
ATOM   4250  CE2 TRP A 264      42.528   9.627  -0.302  1.00 25.49           C  
ATOM   4251  CE3 TRP A 264      43.173   8.335  -2.240  1.00 28.79           C  
ATOM   4252  NE1 TRP A 264      41.860   9.427   0.878  1.00 22.20           N  
ATOM   4253  CZ2 TRP A 264      43.117  10.781  -0.817  1.00 26.34           C  
ATOM   4254  CZ3 TRP A 264      43.757   9.480  -2.750  1.00 30.22           C  
ATOM   4255  CH2 TRP A 264      43.726  10.687  -2.040  1.00 32.37           C  
ATOM   4256  H   TRP A 264      39.197   6.105  -0.409  1.00 22.22           H  
ATOM   4257  HA  TRP A 264      40.871   6.509  -2.337  1.00 23.44           H  
ATOM   4258  HB2 TRP A 264      41.235   5.568   0.280  1.00 19.50           H  
ATOM   4259  HB3 TRP A 264      42.473   5.589  -0.716  1.00 19.50           H  
ATOM   4260  HD1 TRP A 264      40.986   7.735   1.652  1.00 29.93           H  
ATOM   4261  HE1 TRP A 264      41.716  10.026   1.478  1.00 26.51           H  
ATOM   4262  HE3 TRP A 264      43.198   7.537  -2.717  1.00 34.42           H  
ATOM   4263  HZ2 TRP A 264      43.098  11.584  -0.348  1.00 31.47           H  
ATOM   4264  HZ3 TRP A 264      44.179   9.449  -3.579  1.00 36.13           H  
ATOM   4265  HH2 TRP A 264      44.127  11.442  -2.407  1.00 38.72           H  
ATOM   4266  N   PRO A 265      40.289   3.381  -1.961  1.00 19.06           N  
ATOM   4267  CA  PRO A 265      40.523   2.088  -2.616  1.00 18.73           C  
ATOM   4268  C   PRO A 265      40.018   2.052  -4.058  1.00 29.57           C  
ATOM   4269  O   PRO A 265      40.275   1.086  -4.771  1.00 25.14           O  
ATOM   4270  CB  PRO A 265      39.721   1.105  -1.753  1.00 27.70           C  
ATOM   4271  CG  PRO A 265      39.544   1.792  -0.440  1.00 20.60           C  
ATOM   4272  CD  PRO A 265      39.427   3.247  -0.775  1.00 16.31           C  
ATOM   4273  HA  PRO A 265      41.474   1.852  -2.590  1.00 22.34           H  
ATOM   4274  HB2 PRO A 265      38.862   0.931  -2.168  1.00 33.10           H  
ATOM   4275  HB3 PRO A 265      40.222   0.281  -1.644  1.00 33.10           H  
ATOM   4276  HG2 PRO A 265      38.735   1.473  -0.010  1.00 24.59           H  
ATOM   4277  HG3 PRO A 265      40.319   1.631   0.120  1.00 24.59           H  
ATOM   4278  HD2 PRO A 265      38.509   3.472  -0.996  1.00 19.44           H  
ATOM   4279  HD3 PRO A 265      39.764   3.791  -0.047  1.00 19.44           H  
ATOM   4280  N   TYR A 266      39.310   3.096  -4.476  1.00 20.52           N  
ATOM   4281  CA  TYR A 266      38.730   3.143  -5.815  1.00 29.72           C  
ATOM   4282  C   TYR A 266      39.012   4.469  -6.512  1.00 27.70           C  
ATOM   4283  O   TYR A 266      38.323   4.827  -7.467  1.00 20.84           O  
ATOM   4284  CB  TYR A 266      37.216   2.937  -5.738  1.00 30.93           C  
ATOM   4285  CG  TYR A 266      36.805   1.597  -5.175  1.00 28.73           C  
ATOM   4286  CD1 TYR A 266      36.689   0.485  -5.996  1.00 23.06           C  
ATOM   4287  CD2 TYR A 266      36.530   1.446  -3.823  1.00 26.87           C  
ATOM   4288  CE1 TYR A 266      36.313  -0.743  -5.487  1.00 29.30           C  
ATOM   4289  CE2 TYR A 266      36.150   0.223  -3.303  1.00 30.40           C  
ATOM   4290  CZ  TYR A 266      36.044  -0.867  -4.138  1.00 24.32           C  
ATOM   4291  OH  TYR A 266      35.667  -2.088  -3.624  1.00 30.76           O  
ATOM   4292  H   TYR A 266      39.149   3.795  -4.001  1.00 24.49           H  
ATOM   4293  HA  TYR A 266      39.112   2.423  -6.358  1.00 35.53           H  
ATOM   4294  HB2 TYR A 266      36.836   3.625  -5.169  1.00 36.98           H  
ATOM   4295  HB3 TYR A 266      36.846   3.008  -6.631  1.00 36.98           H  
ATOM   4296  HD1 TYR A 266      36.870   0.567  -6.905  1.00 27.54           H  
ATOM   4297  HD2 TYR A 266      36.601   2.181  -3.257  1.00 32.12           H  
ATOM   4298  HE1 TYR A 266      36.239  -1.481  -6.049  1.00 35.02           H  
ATOM   4299  HE2 TYR A 266      35.970   0.136  -2.395  1.00 36.35           H  
ATOM   4300  HH  TYR A 266      34.924  -2.031  -3.282  1.00 36.79           H  
ATOM   4301  N   ILE A 267      40.025   5.191  -6.042  1.00 17.11           N  
ATOM   4302  CA  ILE A 267      40.292   6.536  -6.542  1.00 18.56           C  
ATOM   4303  C   ILE A 267      40.528   6.546  -8.055  1.00 25.22           C  
ATOM   4304  O   ILE A 267      40.087   7.455  -8.752  1.00 22.59           O  
ATOM   4305  CB  ILE A 267      41.504   7.175  -5.830  1.00 30.13           C  
ATOM   4306  CG1 ILE A 267      41.731   8.597  -6.344  1.00 43.69           C  
ATOM   4307  CG2 ILE A 267      42.753   6.334  -6.034  1.00 37.85           C  
ATOM   4308  CD1 ILE A 267      40.536   9.503  -6.170  1.00 44.79           C  
ATOM   4309  H   ILE A 267      40.573   4.925  -5.435  1.00 20.40           H  
ATOM   4310  HA  ILE A 267      39.510   7.098  -6.360  1.00 22.15           H  
ATOM   4311  HB  ILE A 267      41.314   7.219  -4.880  1.00 36.03           H  
ATOM   4312 HG12 ILE A 267      42.474   8.990  -5.860  1.00 52.29           H  
ATOM   4313 HG13 ILE A 267      41.939   8.558  -7.291  1.00 52.29           H  
ATOM   4314 HG21 ILE A 267      43.489   6.754  -5.582  1.00 45.29           H  
ATOM   4315 HG22 ILE A 267      42.602   5.458  -5.671  1.00 45.29           H  
ATOM   4316 HG23 ILE A 267      42.938   6.272  -6.974  1.00 45.29           H  
ATOM   4317 HD11 ILE A 267      40.751  10.373  -6.513  1.00 53.62           H  
ATOM   4318 HD12 ILE A 267      39.792   9.135  -6.653  1.00 53.62           H  
ATOM   4319 HD13 ILE A 267      40.323   9.563  -5.235  1.00 53.62           H  
ATOM   4320  N   GLY A 268      41.220   5.531  -8.556  1.00 26.46           N  
ATOM   4321  CA  GLY A 268      41.543   5.458  -9.970  1.00 32.93           C  
ATOM   4322  C   GLY A 268      40.302   5.292 -10.825  1.00 37.24           C  
ATOM   4323  O   GLY A 268      40.176   5.902 -11.892  1.00 25.39           O  
ATOM   4324  H   GLY A 268      41.514   4.868  -8.094  1.00 31.62           H  
ATOM   4325  HA2 GLY A 268      41.999   6.269 -10.242  1.00 39.38           H  
ATOM   4326  HA3 GLY A 268      42.131   4.703 -10.131  1.00 39.38           H  
ATOM   4327  N   TYR A 269      39.380   4.462 -10.349  1.00 21.79           N  
ATOM   4328  CA  TYR A 269      38.132   4.210 -11.056  1.00 24.82           C  
ATOM   4329  C   TYR A 269      37.222   5.436 -11.050  1.00 29.18           C  
ATOM   4330  O   TYR A 269      36.560   5.732 -12.044  1.00 23.32           O  
ATOM   4331  CB  TYR A 269      37.390   3.030 -10.427  1.00 29.81           C  
ATOM   4332  CG  TYR A 269      35.961   2.934 -10.900  1.00 39.79           C  
ATOM   4333  CD1 TYR A 269      35.653   2.348 -12.120  1.00 37.38           C  
ATOM   4334  CD2 TYR A 269      34.922   3.452 -10.139  1.00 35.95           C  
ATOM   4335  CE1 TYR A 269      34.348   2.269 -12.565  1.00 40.87           C  
ATOM   4336  CE2 TYR A 269      33.612   3.377 -10.575  1.00 35.36           C  
ATOM   4337  CZ  TYR A 269      33.332   2.785 -11.789  1.00 36.86           C  
ATOM   4338  OH  TYR A 269      32.032   2.709 -12.230  1.00 41.81           O  
ATOM   4339  H   TYR A 269      39.456   4.028  -9.611  1.00 26.01           H  
ATOM   4340  HA  TYR A 269      38.331   3.983 -11.988  1.00 29.66           H  
ATOM   4341  HB2 TYR A 269      37.842   2.206 -10.666  1.00 35.64           H  
ATOM   4342  HB3 TYR A 269      37.381   3.137  -9.463  1.00 35.64           H  
ATOM   4343  HD1 TYR A 269      36.336   2.000 -12.646  1.00 44.72           H  
ATOM   4344  HD2 TYR A 269      35.109   3.853  -9.320  1.00 43.00           H  
ATOM   4345  HE1 TYR A 269      34.156   1.870 -13.383  1.00 48.92           H  
ATOM   4346  HE2 TYR A 269      32.924   3.725 -10.055  1.00 42.30           H  
ATOM   4347  HH  TYR A 269      31.818   1.924 -12.336  1.00 50.03           H  
ATOM   4348  N   LYS A 270      37.180   6.142  -9.925  1.00 21.58           N  
ATOM   4349  CA  LYS A 270      36.335   7.322  -9.801  1.00 27.38           C  
ATOM   4350  C   LYS A 270      36.829   8.431 -10.730  1.00 31.70           C  
ATOM   4351  O   LYS A 270      36.035   9.174 -11.306  1.00 23.27           O  
ATOM   4352  CB  LYS A 270      36.301   7.807  -8.346  1.00 26.22           C  
ATOM   4353  CG  LYS A 270      35.643   6.811  -7.387  1.00 16.43           C  
ATOM   4354  CD  LYS A 270      35.710   7.265  -5.931  1.00 20.16           C  
ATOM   4355  CE  LYS A 270      34.924   8.549  -5.705  1.00 21.01           C  
ATOM   4356  NZ  LYS A 270      34.876   8.934  -4.262  1.00 26.03           N1+
ATOM   4357  H   LYS A 270      37.632   5.956  -9.217  1.00 25.77           H  
ATOM   4358  HA  LYS A 270      35.421   7.090 -10.065  1.00 32.73           H  
ATOM   4359  HB2 LYS A 270      37.211   7.955  -8.044  1.00 31.33           H  
ATOM   4360  HB3 LYS A 270      35.800   8.637  -8.304  1.00 31.33           H  
ATOM   4361  HG2 LYS A 270      34.708   6.710  -7.627  1.00 19.58           H  
ATOM   4362  HG3 LYS A 270      36.097   5.957  -7.456  1.00 19.58           H  
ATOM   4363  HD2 LYS A 270      35.333   6.575  -5.363  1.00 24.06           H  
ATOM   4364  HD3 LYS A 270      36.635   7.429  -5.690  1.00 24.06           H  
ATOM   4365  HE2 LYS A 270      35.346   9.271  -6.197  1.00 25.08           H  
ATOM   4366  HE3 LYS A 270      34.013   8.423  -6.014  1.00 25.08           H  
ATOM   4367  HZ1 LYS A 270      34.487   8.289  -3.788  1.00 31.11           H  
ATOM   4368  HZ2 LYS A 270      35.702   9.062  -3.954  1.00 31.11           H  
ATOM   4369  HZ3 LYS A 270      34.411   9.687  -4.164  1.00 31.11           H  
ATOM   4370  N   MET A 271      38.145   8.532 -10.880  1.00 20.41           N  
ATOM   4371  CA  MET A 271      38.736   9.539 -11.751  1.00 25.24           C  
ATOM   4372  C   MET A 271      38.390   9.258 -13.208  1.00 20.94           C  
ATOM   4373  O   MET A 271      38.047  10.170 -13.958  1.00 24.56           O  
ATOM   4374  CB  MET A 271      40.256   9.570 -11.576  1.00 23.24           C  
ATOM   4375  CG  MET A 271      40.713  10.169 -10.255  1.00 39.40           C  
ATOM   4376  SD  MET A 271      42.508  10.244 -10.094  1.00 43.23           S  
ATOM   4377  CE  MET A 271      42.929   8.509 -10.012  1.00 61.92           C  
ATOM   4378  H   MET A 271      38.719   8.027 -10.486  1.00 24.36           H  
ATOM   4379  HA  MET A 271      38.385  10.419 -11.504  1.00 30.16           H  
ATOM   4380  HB2 MET A 271      40.594   8.662 -11.622  1.00 27.76           H  
ATOM   4381  HB3 MET A 271      40.642  10.100 -12.291  1.00 27.76           H  
ATOM   4382  HG2 MET A 271      40.368  11.073 -10.183  1.00 47.15           H  
ATOM   4383  HG3 MET A 271      40.370   9.626  -9.528  1.00 47.15           H  
ATOM   4384  HE1 MET A 271      43.881   8.422  -9.924  1.00 74.17           H  
ATOM   4385  HE2 MET A 271      42.493   8.117  -9.252  1.00 74.17           H  
ATOM   4386  HE3 MET A 271      42.634   8.078 -10.817  1.00 74.17           H  
ATOM   4387  N   LYS A 272      38.477   7.992 -13.601  1.00 20.61           N  
ATOM   4388  CA  LYS A 272      38.193   7.596 -14.977  1.00 33.82           C  
ATOM   4389  C   LYS A 272      36.726   7.816 -15.320  1.00 32.85           C  
ATOM   4390  O   LYS A 272      36.394   8.235 -16.426  1.00 24.70           O  
ATOM   4391  CB  LYS A 272      38.548   6.124 -15.200  1.00 42.40           C  
ATOM   4392  CG  LYS A 272      40.034   5.818 -15.151  1.00 57.51           C  
ATOM   4393  CD  LYS A 272      40.300   4.351 -15.459  1.00 71.63           C  
ATOM   4394  CE  LYS A 272      41.783   4.022 -15.394  1.00 78.98           C  
ATOM   4395  NZ  LYS A 272      42.056   2.598 -15.734  1.00 83.14           N1+
ATOM   4396  H   LYS A 272      38.700   7.339 -13.088  1.00 24.60           H  
ATOM   4397  HA  LYS A 272      38.735   8.138 -15.588  1.00 40.46           H  
ATOM   4398  HB2 LYS A 272      38.116   5.594 -14.512  1.00 50.75           H  
ATOM   4399  HB3 LYS A 272      38.221   5.855 -16.072  1.00 50.75           H  
ATOM   4400  HG2 LYS A 272      40.495   6.358 -15.813  1.00 68.88           H  
ATOM   4401  HG3 LYS A 272      40.373   6.011 -14.263  1.00 68.88           H  
ATOM   4402  HD2 LYS A 272      39.838   3.799 -14.808  1.00 85.82           H  
ATOM   4403  HD3 LYS A 272      39.983   4.149 -16.353  1.00 85.82           H  
ATOM   4404  HE2 LYS A 272      42.261   4.581 -16.026  1.00 94.65           H  
ATOM   4405  HE3 LYS A 272      42.106   4.185 -14.494  1.00 94.65           H  
ATOM   4406  HZ1 LYS A 272      42.930   2.436 -15.688  1.00 99.63           H  
ATOM   4407  HZ2 LYS A 272      41.632   2.062 -15.164  1.00 99.63           H  
ATOM   4408  HZ3 LYS A 272      41.773   2.423 -16.560  1.00 99.63           H  
ATOM   4409  N   THR A 273      35.849   7.537 -14.363  1.00 25.74           N  
ATOM   4410  CA  THR A 273      34.413   7.595 -14.607  1.00 29.20           C  
ATOM   4411  C   THR A 273      33.921   9.033 -14.758  1.00 33.70           C  
ATOM   4412  O   THR A 273      33.159   9.332 -15.676  1.00 31.82           O  
ATOM   4413  CB  THR A 273      33.620   6.882 -13.491  1.00 21.73           C  
ATOM   4414  CG2 THR A 273      32.124   6.984 -13.742  1.00 27.47           C  
ATOM   4415  OG1 THR A 273      33.992   5.498 -13.446  1.00 22.63           O  
ATOM   4416  H   THR A 273      36.060   7.309 -13.561  1.00 30.76           H  
ATOM   4417  HA  THR A 273      34.222   7.128 -15.447  1.00 34.91           H  
ATOM   4418  HB  THR A 273      33.818   7.298 -12.637  1.00 25.95           H  
ATOM   4419  HG1 THR A 273      34.795   5.428 -13.293  1.00 27.03           H  
ATOM   4420 HG21 THR A 273      31.643   6.537 -13.042  1.00 32.83           H  
ATOM   4421 HG22 THR A 273      31.858   7.906 -13.764  1.00 32.83           H  
ATOM   4422 HG23 THR A 273      31.904   6.574 -14.582  1.00 32.83           H  
ATOM   4423  N   LEU A 274      34.352   9.927 -13.871  1.00 26.68           N  
ATOM   4424  CA  LEU A 274      33.956  11.329 -13.978  1.00 22.65           C  
ATOM   4425  C   LEU A 274      34.479  11.942 -15.282  1.00 30.59           C  
ATOM   4426  O   LEU A 274      33.744  12.623 -15.992  1.00 29.81           O  
ATOM   4427  CB  LEU A 274      34.449  12.143 -12.776  1.00 27.62           C  
ATOM   4428  CG  LEU A 274      33.751  11.891 -11.435  1.00 32.73           C  
ATOM   4429  CD1 LEU A 274      34.146  12.960 -10.416  1.00 29.64           C  
ATOM   4430  CD2 LEU A 274      32.241  11.861 -11.599  1.00 28.87           C  
ATOM   4431  H   LEU A 274      34.868   9.750 -13.206  1.00 31.88           H  
ATOM   4432  HA  LEU A 274      32.978  11.381 -13.994  1.00 27.05           H  
ATOM   4433  HB2 LEU A 274      35.391  11.953 -12.648  1.00 33.01           H  
ATOM   4434  HB3 LEU A 274      34.339  13.085 -12.983  1.00 33.01           H  
ATOM   4435  HG  LEU A 274      34.032  11.029 -11.089  1.00 39.14           H  
ATOM   4436 HD11 LEU A 274      33.697  12.781  -9.586  1.00 35.44           H  
ATOM   4437 HD12 LEU A 274      35.097  12.933 -10.287  1.00 35.44           H  
ATOM   4438 HD13 LEU A 274      33.885  13.821 -10.751  1.00 35.44           H  
ATOM   4439 HD21 LEU A 274      31.838  11.701 -10.742  1.00 34.51           H  
ATOM   4440 HD22 LEU A 274      31.948  12.706 -11.947  1.00 34.51           H  
ATOM   4441 HD23 LEU A 274      32.008  11.156 -12.208  1.00 34.51           H  
ATOM   4442  N   ALA A 275      35.745  11.688 -15.595  1.00 25.46           N  
ATOM   4443  CA  ALA A 275      36.375  12.259 -16.781  1.00 29.79           C  
ATOM   4444  C   ALA A 275      35.702  11.769 -18.057  1.00 34.99           C  
ATOM   4445  O   ALA A 275      35.671  12.474 -19.065  1.00 36.29           O  
ATOM   4446  CB  ALA A 275      37.859  11.915 -16.803  1.00 32.06           C  
ATOM   4447  H   ALA A 275      36.265  11.184 -15.132  1.00 30.42           H  
ATOM   4448  HA  ALA A 275      36.290  13.235 -16.749  1.00 35.61           H  
ATOM   4449  HB1 ALA A 275      38.256  12.298 -17.589  1.00 38.34           H  
ATOM   4450  HB2 ALA A 275      38.275  12.276 -16.016  1.00 38.34           H  
ATOM   4451  HB3 ALA A 275      37.958  10.960 -16.818  1.00 38.34           H  
ATOM   4452  N   LYS A 276      35.167  10.554 -18.012  1.00 33.98           N  
ATOM   4453  CA  LYS A 276      34.500   9.970 -19.169  1.00 41.94           C  
ATOM   4454  C   LYS A 276      33.228  10.747 -19.500  1.00 44.64           C  
ATOM   4455  O   LYS A 276      32.821  10.825 -20.660  1.00 37.77           O  
ATOM   4456  CB  LYS A 276      34.180   8.496 -18.908  1.00 37.22           C  
ATOM   4457  CG  LYS A 276      33.434   7.805 -20.037  1.00 51.83           C  
ATOM   4458  CD  LYS A 276      33.641   6.295 -19.999  1.00 55.49           C  
ATOM   4459  CE  LYS A 276      33.214   5.690 -18.668  1.00 54.94           C  
ATOM   4460  NZ  LYS A 276      31.742   5.755 -18.459  1.00 48.12           N1+
ATOM   4461  H   LYS A 276      35.178  10.044 -17.319  1.00 40.65           H  
ATOM   4462  HA  LYS A 276      35.098  10.020 -19.944  1.00 50.20           H  
ATOM   4463  HB2 LYS A 276      35.012   8.017 -18.769  1.00 44.53           H  
ATOM   4464  HB3 LYS A 276      33.630   8.434 -18.111  1.00 44.53           H  
ATOM   4465  HG2 LYS A 276      32.485   7.985 -19.951  1.00 62.06           H  
ATOM   4466  HG3 LYS A 276      33.763   8.136 -20.887  1.00 62.06           H  
ATOM   4467  HD2 LYS A 276      33.113   5.884 -20.701  1.00 66.46           H  
ATOM   4468  HD3 LYS A 276      34.582   6.099 -20.131  1.00 66.46           H  
ATOM   4469  HE2 LYS A 276      33.480   4.757 -18.644  1.00 65.79           H  
ATOM   4470  HE3 LYS A 276      33.641   6.177 -17.947  1.00 65.79           H  
ATOM   4471  HZ1 LYS A 276      31.530   5.394 -17.674  1.00 57.61           H  
ATOM   4472  HZ2 LYS A 276      31.471   6.603 -18.470  1.00 57.61           H  
ATOM   4473  HZ3 LYS A 276      31.323   5.309 -19.106  1.00 57.61           H  
ATOM   4474  N   PHE A 277      32.611  11.329 -18.476  1.00 32.03           N  
ATOM   4475  CA  PHE A 277      31.399  12.123 -18.663  1.00 41.12           C  
ATOM   4476  C   PHE A 277      31.691  13.619 -18.817  1.00 27.94           C  
ATOM   4477  O   PHE A 277      30.776  14.411 -19.030  1.00 29.98           O  
ATOM   4478  CB  PHE A 277      30.434  11.897 -17.494  1.00 36.23           C  
ATOM   4479  CG  PHE A 277      29.723  10.571 -17.543  1.00 36.12           C  
ATOM   4480  CD1 PHE A 277      28.590  10.407 -18.323  1.00 38.95           C  
ATOM   4481  CD2 PHE A 277      30.187   9.491 -16.814  1.00 36.75           C  
ATOM   4482  CE1 PHE A 277      27.933   9.190 -18.372  1.00 43.26           C  
ATOM   4483  CE2 PHE A 277      29.535   8.271 -16.860  1.00 39.58           C  
ATOM   4484  CZ  PHE A 277      28.407   8.121 -17.639  1.00 37.95           C  
ATOM   4485  H   PHE A 277      32.875  11.280 -17.659  1.00 38.30           H  
ATOM   4486  HA  PHE A 277      30.951  11.822 -19.481  1.00 49.22           H  
ATOM   4487  HB2 PHE A 277      30.933  11.935 -16.664  1.00 43.34           H  
ATOM   4488  HB3 PHE A 277      29.760  12.595 -17.506  1.00 43.34           H  
ATOM   4489  HD1 PHE A 277      28.266  11.124 -18.819  1.00 46.61           H  
ATOM   4490  HD2 PHE A 277      30.947   9.586 -16.287  1.00 43.97           H  
ATOM   4491  HE1 PHE A 277      27.173   9.092 -18.899  1.00 51.78           H  
ATOM   4492  HE2 PHE A 277      29.856   7.552 -16.365  1.00 47.37           H  
ATOM   4493  HZ  PHE A 277      27.967   7.302 -17.671  1.00 45.41           H  
ATOM   4494  N   GLY A 278      32.960  14.000 -18.712  1.00 31.64           N  
ATOM   4495  CA  GLY A 278      33.350  15.396 -18.807  1.00 28.50           C  
ATOM   4496  C   GLY A 278      33.032  16.173 -17.539  1.00 29.81           C  
ATOM   4497  O   GLY A 278      32.668  17.346 -17.593  1.00 28.11           O  
ATOM   4498  H   GLY A 278      33.619  13.461 -18.584  1.00 37.84           H  
ATOM   4499  HA2 GLY A 278      34.303  15.455 -18.973  1.00 34.07           H  
ATOM   4500  HA3 GLY A 278      32.882  15.813 -19.548  1.00 34.07           H  
ATOM   4501  N   VAL A 279      33.179  15.518 -16.392  1.00 25.66           N  
ATOM   4502  CA  VAL A 279      32.861  16.132 -15.106  1.00 31.43           C  
ATOM   4503  C   VAL A 279      34.131  16.438 -14.317  1.00 34.92           C  
ATOM   4504  O   VAL A 279      35.006  15.581 -14.182  1.00 28.34           O  
ATOM   4505  CB  VAL A 279      31.967  15.206 -14.253  1.00 40.20           C  
ATOM   4506  CG1 VAL A 279      31.744  15.802 -12.866  1.00 34.07           C  
ATOM   4507  CG2 VAL A 279      30.638  14.955 -14.950  1.00 36.43           C  
ATOM   4508  H   VAL A 279      33.464  14.709 -16.331  1.00 30.66           H  
ATOM   4509  HA  VAL A 279      32.381  16.973 -15.257  1.00 37.59           H  
ATOM   4510  HB  VAL A 279      32.417  14.343 -14.142  1.00 48.10           H  
ATOM   4511 HG11 VAL A 279      31.186  15.209 -12.358  1.00 40.76           H  
ATOM   4512 HG12 VAL A 279      32.593  15.907 -12.431  1.00 40.76           H  
ATOM   4513 HG13 VAL A 279      31.315  16.656 -12.959  1.00 40.76           H  
ATOM   4514 HG21 VAL A 279      30.102  14.379 -14.401  1.00 43.59           H  
ATOM   4515 HG22 VAL A 279      30.190  15.794 -15.079  1.00 43.59           H  
ATOM   4516 HG23 VAL A 279      30.804  14.538 -15.799  1.00 43.59           H  
ATOM   4517  N   ASN A 280      34.221  17.655 -13.785  1.00 25.44           N  
ATOM   4518  CA  ASN A 280      35.375  18.056 -12.988  1.00 27.62           C  
ATOM   4519  C   ASN A 280      34.965  18.804 -11.719  1.00 25.00           C  
ATOM   4520  O   ASN A 280      34.071  19.652 -11.741  1.00 25.45           O  
ATOM   4521  CB  ASN A 280      36.317  18.927 -13.822  1.00 35.51           C  
ATOM   4522  CG  ASN A 280      37.688  19.068 -13.193  1.00 33.88           C  
ATOM   4523  ND2 ASN A 280      38.394  20.135 -13.544  1.00 35.63           N  
ATOM   4524  OD1 ASN A 280      38.110  18.226 -12.403  1.00 27.32           O  
ATOM   4525  H   ASN A 280      33.624  18.268 -13.872  1.00 30.39           H  
ATOM   4526  HA  ASN A 280      35.868  17.254 -12.718  1.00 33.02           H  
ATOM   4527  HB2 ASN A 280      36.428  18.524 -14.698  1.00 42.48           H  
ATOM   4528  HB3 ASN A 280      35.934  19.814 -13.910  1.00 42.48           H  
ATOM   4529 HD21 ASN A 280      39.178  20.260 -13.214  1.00 42.63           H  
ATOM   4530 HD22 ASN A 280      38.067  20.703 -14.102  1.00 42.63           H  
ATOM   4531  N   MET A 281      35.626  18.487 -10.611  1.00 24.30           N  
ATOM   4532  CA  MET A 281      35.353  19.155  -9.346  1.00 26.42           C  
ATOM   4533  C   MET A 281      36.073  20.507  -9.291  1.00 31.69           C  
ATOM   4534  O   MET A 281      37.299  20.567  -9.213  1.00 32.66           O  
ATOM   4535  CB  MET A 281      35.774  18.242  -8.190  1.00 29.10           C  
ATOM   4536  CG  MET A 281      34.964  16.953  -8.139  1.00 21.30           C  
ATOM   4537  SD  MET A 281      35.886  15.486  -7.641  1.00 30.29           S  
ATOM   4538  CE  MET A 281      36.550  16.008  -6.057  1.00 34.44           C  
ATOM   4539  H   MET A 281      36.239  17.886 -10.567  1.00 29.03           H  
ATOM   4540  HA  MET A 281      34.388  19.307  -9.271  1.00 31.57           H  
ATOM   4541  HB2 MET A 281      36.708  18.006  -8.297  1.00 34.79           H  
ATOM   4542  HB3 MET A 281      35.644  18.713  -7.352  1.00 34.79           H  
ATOM   4543  HG2 MET A 281      34.238  17.071  -7.505  1.00 25.43           H  
ATOM   4544  HG3 MET A 281      34.599  16.784  -9.021  1.00 25.43           H  
ATOM   4545  HE1 MET A 281      37.072  15.293  -5.686  1.00 41.19           H  
ATOM   4546  HE2 MET A 281      37.103  16.782  -6.190  1.00 41.19           H  
ATOM   4547  HE3 MET A 281      35.822  16.222  -5.468  1.00 41.19           H  
ATOM   4548  N   THR A 282      35.301  21.589  -9.353  1.00 26.27           N  
ATOM   4549  CA  THR A 282      35.863  22.940  -9.406  1.00 35.26           C  
ATOM   4550  C   THR A 282      35.467  23.781  -8.196  1.00 39.61           C  
ATOM   4551  O   THR A 282      35.958  24.897  -8.018  1.00 36.50           O  
ATOM   4552  CB  THR A 282      35.419  23.685 -10.683  1.00 36.26           C  
ATOM   4553  CG2 THR A 282      35.755  22.872 -11.917  1.00 34.36           C  
ATOM   4554  OG1 THR A 282      34.006  23.928 -10.642  1.00 29.56           O  
ATOM   4555  H   THR A 282      34.441  21.570  -9.365  1.00 31.40           H  
ATOM   4556  HA  THR A 282      36.841  22.875  -9.420  1.00 42.18           H  
ATOM   4557  HB  THR A 282      35.888  24.532 -10.739  1.00 43.38           H  
ATOM   4558  HG1 THR A 282      33.818  24.385  -9.988  1.00 35.34           H  
ATOM   4559 HG21 THR A 282      35.476  23.342 -12.706  1.00 41.10           H  
ATOM   4560 HG22 THR A 282      36.702  22.721 -11.963  1.00 41.10           H  
ATOM   4561 HG23 THR A 282      35.306  22.024 -11.884  1.00 41.10           H  
ATOM   4562  N   GLY A 283      34.564  23.246  -7.381  1.00 28.96           N  
ATOM   4563  CA  GLY A 283      34.167  23.890  -6.143  1.00 33.05           C  
ATOM   4564  C   GLY A 283      34.446  22.955  -4.983  1.00 28.83           C  
ATOM   4565  O   GLY A 283      34.096  21.777  -5.035  1.00 27.12           O  
ATOM   4566  H   GLY A 283      34.163  22.500  -7.528  1.00 34.62           H  
ATOM   4567  HA2 GLY A 283      34.669  24.710  -6.017  1.00 39.53           H  
ATOM   4568  HA3 GLY A 283      33.220  24.097  -6.163  1.00 39.53           H  
ATOM   4569  N   SER A 284      35.084  23.470  -3.938  1.00 34.92           N  
ATOM   4570  CA  SER A 284      35.482  22.636  -2.811  1.00 25.86           C  
ATOM   4571  C   SER A 284      35.500  23.443  -1.520  1.00 24.04           C  
ATOM   4572  O   SER A 284      35.700  24.656  -1.546  1.00 22.44           O  
ATOM   4573  CB  SER A 284      36.870  22.044  -3.072  1.00 24.69           C  
ATOM   4574  OG  SER A 284      37.269  21.170  -2.029  1.00 27.20           O  
ATOM   4575  H   SER A 284      35.297  24.299  -3.856  1.00 41.77           H  
ATOM   4576  HA  SER A 284      34.845  21.899  -2.708  1.00 30.90           H  
ATOM   4577  HB2 SER A 284      36.848  21.548  -3.905  1.00 29.49           H  
ATOM   4578  HB3 SER A 284      37.512  22.768  -3.137  1.00 29.49           H  
ATOM   4579  HG  SER A 284      36.682  21.130  -1.457  1.00 32.51           H  
ATOM   4580  N   VAL A 285      35.281  22.769  -0.394  1.00 23.76           N  
ATOM   4581  CA  VAL A 285      35.345  23.422   0.908  0.50 20.69           C  
ATOM   4583  C   VAL A 285      36.724  23.237   1.534  1.00 24.66           C  
ATOM   4584  O   VAL A 285      37.106  23.970   2.447  1.00 27.55           O  
ATOM   4585  CB  VAL A 285      34.283  22.866   1.883  0.50 22.80           C  
ATOM   4587  CG1 VAL A 285      32.885  23.056   1.317  0.50 27.85           C  
ATOM   4589  CG2 VAL A 285      34.548  21.398   2.191  0.50 17.11           C  
ATOM   4591  H   VAL A 285      35.094  21.930  -0.358  0.50 28.39           H  
ATOM   4593  HA  VAL A 285      35.186  24.382   0.795  0.50 24.69           H  
ATOM   4595  HB  VAL A 285      34.336  23.364   2.726  0.50 27.23           H  
ATOM   4597 HG11 VAL A 285      32.245  22.704   1.940  0.50 33.29           H  
ATOM   4599 HG12 VAL A 285      32.728  23.993   1.181  0.50 33.29           H  
ATOM   4601 HG13 VAL A 285      32.821  22.588   0.481  0.50 33.29           H  
ATOM   4603 HG21 VAL A 285      33.875  21.080   2.797  0.50 20.40           H  
ATOM   4605 HG22 VAL A 285      34.515  20.897   1.372  0.50 20.40           H  
ATOM   4607 HG23 VAL A 285      35.416  21.315   2.591  0.50 20.40           H  
ATOM   4609  N   TYR A 286      37.473  22.262   1.032  1.00 18.50           N  
ATOM   4610  CA  TYR A 286      38.755  21.895   1.627  1.00 21.32           C  
ATOM   4611  C   TYR A 286      39.875  22.939   1.527  1.00 25.32           C  
ATOM   4612  O   TYR A 286      40.833  22.886   2.299  1.00 22.67           O  
ATOM   4613  CB  TYR A 286      39.213  20.549   1.069  1.00 25.45           C  
ATOM   4614  CG  TYR A 286      38.274  19.434   1.456  1.00 26.43           C  
ATOM   4615  CD1 TYR A 286      38.259  18.934   2.752  1.00 28.29           C  
ATOM   4616  CD2 TYR A 286      37.384  18.902   0.539  1.00 25.95           C  
ATOM   4617  CE1 TYR A 286      37.393  17.921   3.114  1.00 26.92           C  
ATOM   4618  CE2 TYR A 286      36.518  17.892   0.890  1.00 30.24           C  
ATOM   4619  CZ  TYR A 286      36.524  17.406   2.179  1.00 29.00           C  
ATOM   4620  OH  TYR A 286      35.657  16.401   2.528  1.00 32.60           O  
ATOM   4621  H   TYR A 286      37.261  21.794   0.342  1.00 22.06           H  
ATOM   4622  HA  TYR A 286      38.598  21.757   2.584  1.00 25.46           H  
ATOM   4623  HB2 TYR A 286      39.242  20.599   0.101  1.00 30.41           H  
ATOM   4624  HB3 TYR A 286      40.093  20.341   1.421  1.00 30.41           H  
ATOM   4625  HD1 TYR A 286      38.846  19.282   3.384  1.00 33.82           H  
ATOM   4626  HD2 TYR A 286      37.377  19.227  -0.332  1.00 31.01           H  
ATOM   4627  HE1 TYR A 286      37.395  17.591   3.984  1.00 32.18           H  
ATOM   4628  HE2 TYR A 286      35.929  17.542   0.262  1.00 36.16           H  
ATOM   4629  HH  TYR A 286      35.163  16.653   3.132  1.00 38.98           H  
ATOM   4630  N   PRO A 287      39.767  23.893   0.590  1.00 19.70           N  
ATOM   4631  CA  PRO A 287      40.764  24.968   0.609  1.00 19.32           C  
ATOM   4632  C   PRO A 287      40.713  25.779   1.906  1.00 30.47           C  
ATOM   4633  O   PRO A 287      41.685  26.447   2.258  1.00 27.45           O  
ATOM   4634  CB  PRO A 287      40.361  25.839  -0.585  1.00 27.17           C  
ATOM   4635  CG  PRO A 287      39.630  24.912  -1.500  1.00 28.42           C  
ATOM   4636  CD  PRO A 287      38.900  23.962  -0.601  1.00 23.46           C  
ATOM   4637  HA  PRO A 287      41.666  24.611   0.472  1.00 23.05           H  
ATOM   4638  HB2 PRO A 287      39.781  26.556  -0.287  1.00 32.48           H  
ATOM   4639  HB3 PRO A 287      41.154  26.193  -1.016  1.00 32.48           H  
ATOM   4640  HG2 PRO A 287      39.005  25.416  -2.045  1.00 33.98           H  
ATOM   4641  HG3 PRO A 287      40.265  24.435  -2.058  1.00 33.98           H  
ATOM   4642  HD2 PRO A 287      38.029  24.320  -0.366  1.00 28.03           H  
ATOM   4643  HD3 PRO A 287      38.826  23.090  -1.018  1.00 28.03           H  
ATOM   4644  N   HIS A 288      39.587  25.709   2.610  1.00 26.60           N  
ATOM   4645  CA  HIS A 288      39.383  26.489   3.829  1.00 30.86           C  
ATOM   4646  C   HIS A 288      39.814  25.755   5.098  1.00 30.54           C  
ATOM   4647  O   HIS A 288      39.987  26.376   6.149  1.00 32.28           O  
ATOM   4648  CB  HIS A 288      37.907  26.874   3.955  1.00 29.17           C  
ATOM   4649  CG  HIS A 288      37.369  27.605   2.764  1.00 27.32           C  
ATOM   4650  CD2 HIS A 288      36.738  27.158   1.652  1.00 38.05           C  
ATOM   4651  ND1 HIS A 288      37.451  28.974   2.633  1.00 31.75           N  
ATOM   4652  CE1 HIS A 288      36.897  29.340   1.491  1.00 48.49           C  
ATOM   4653  NE2 HIS A 288      36.457  28.257   0.877  1.00 46.20           N  
ATOM   4654  H   HIS A 288      38.918  25.211   2.400  1.00 31.79           H  
ATOM   4655  HA  HIS A 288      39.906  27.316   3.767  1.00 36.90           H  
ATOM   4656  HB2 HIS A 288      37.382  26.067   4.070  1.00 34.87           H  
ATOM   4657  HB3 HIS A 288      37.799  27.448   4.730  1.00 34.87           H  
ATOM   4658  HD1 HIS A 288      37.808  29.508   3.205  1.00 37.97           H  
ATOM   4659  HD2 HIS A 288      36.536  26.273   1.451  1.00 45.53           H  
ATOM   4660  HE1 HIS A 288      36.828  30.211   1.174  1.00 58.06           H  
ATOM   4661  HE2 HIS A 288      36.058  28.242   0.115  1.00 55.31           H  
ATOM   4662  N   ALA A 289      39.982  24.440   5.007  1.00 28.63           N  
ATOM   4663  CA  ALA A 289      40.230  23.620   6.190  1.00 32.21           C  
ATOM   4664  C   ALA A 289      41.556  23.955   6.875  1.00 30.66           C  
ATOM   4665  O   ALA A 289      41.617  24.073   8.102  1.00 27.24           O  
ATOM   4666  CB  ALA A 289      40.189  22.145   5.822  1.00 29.16           C  
ATOM   4667  H   ALA A 289      39.957  23.997   4.270  1.00 34.22           H  
ATOM   4668  HA  ALA A 289      39.514  23.783   6.838  1.00 38.52           H  
ATOM   4669  HB1 ALA A 289      40.354  21.622   6.610  1.00 34.86           H  
ATOM   4670  HB2 ALA A 289      39.322  21.937   5.466  1.00 34.86           H  
ATOM   4671  HB3 ALA A 289      40.865  21.969   5.164  1.00 34.86           H  
ATOM   4672  N   TRP A 290      42.613  24.109   6.084  1.00 28.45           N  
ATOM   4673  CA  TRP A 290      43.949  24.304   6.637  1.00 22.48           C  
ATOM   4674  C   TRP A 290      44.500  25.708   6.400  1.00 18.65           C  
ATOM   4675  O   TRP A 290      45.698  25.945   6.557  1.00 25.39           O  
ATOM   4676  CB  TRP A 290      44.909  23.249   6.081  1.00 21.60           C  
ATOM   4677  CG  TRP A 290      44.618  21.879   6.612  1.00 22.23           C  
ATOM   4678  CD1 TRP A 290      45.080  21.338   7.776  1.00 22.19           C  
ATOM   4679  CD2 TRP A 290      43.786  20.878   6.008  1.00 24.99           C  
ATOM   4680  CE2 TRP A 290      43.795  19.758   6.863  1.00 24.62           C  
ATOM   4681  CE3 TRP A 290      43.038  20.821   4.828  1.00 25.59           C  
ATOM   4682  NE1 TRP A 290      44.590  20.066   7.936  1.00 17.08           N  
ATOM   4683  CZ2 TRP A 290      43.085  18.594   6.577  1.00 22.44           C  
ATOM   4684  CZ3 TRP A 290      42.334  19.666   4.544  1.00 24.43           C  
ATOM   4685  CH2 TRP A 290      42.362  18.567   5.414  1.00 26.52           C  
ATOM   4686  H   TRP A 290      42.584  24.104   5.225  1.00 34.00           H  
ATOM   4687  HA  TRP A 290      43.902  24.172   7.607  1.00 26.84           H  
ATOM   4688  HB2 TRP A 290      44.827  23.222   5.115  1.00 25.78           H  
ATOM   4689  HB3 TRP A 290      45.817  23.482   6.332  1.00 25.78           H  
ATOM   4690  HD1 TRP A 290      45.642  21.771   8.377  1.00 26.49           H  
ATOM   4691  HE1 TRP A 290      44.758  19.544   8.599  1.00 20.37           H  
ATOM   4692  HE3 TRP A 290      43.014  21.547   4.246  1.00 30.58           H  
ATOM   4693  HZ2 TRP A 290      43.103  17.863   7.152  1.00 26.80           H  
ATOM   4694  HZ3 TRP A 290      41.833  19.616   3.762  1.00 29.19           H  
ATOM   4695  HH2 TRP A 290      41.879  17.802   5.197  1.00 31.69           H  
ATOM   4696  N   ALA A 291      43.625  26.641   6.041  1.00 20.40           N  
ATOM   4697  CA  ALA A 291      44.023  28.042   5.919  1.00 20.90           C  
ATOM   4698  C   ALA A 291      44.572  28.543   7.257  1.00 25.94           C  
ATOM   4699  O   ALA A 291      45.653  29.126   7.318  1.00 27.55           O  
ATOM   4700  CB  ALA A 291      42.844  28.891   5.475  1.00 29.18           C  
ATOM   4701  H   ALA A 291      42.797  26.492   5.862  1.00 24.35           H  
ATOM   4702  HA  ALA A 291      44.730  28.121   5.245  1.00 24.95           H  
ATOM   4703  HB1 ALA A 291      43.127  29.805   5.402  1.00 34.89           H  
ATOM   4704  HB2 ALA A 291      42.534  28.574   4.623  1.00 34.89           H  
ATOM   4705  HB3 ALA A 291      42.143  28.816   6.127  1.00 34.89           H  
ATOM   4706  N   LEU A 292      43.808  28.319   8.320  1.00 20.83           N  
ATOM   4707  CA  LEU A 292      44.268  28.554   9.690  1.00 23.34           C  
ATOM   4708  C   LEU A 292      45.081  29.842   9.829  1.00 22.10           C  
ATOM   4709  O   LEU A 292      46.296  29.801  10.015  1.00 29.64           O  
ATOM   4710  CB  LEU A 292      45.096  27.358  10.169  1.00 23.39           C  
ATOM   4711  CG  LEU A 292      44.351  26.021  10.295  1.00 22.91           C  
ATOM   4712  CD1 LEU A 292      45.330  24.873  10.484  1.00 22.80           C  
ATOM   4713  CD2 LEU A 292      43.335  26.048  11.437  1.00 22.33           C  
ATOM   4714  H   LEU A 292      43.002  28.023   8.275  1.00 24.86           H  
ATOM   4715  HA  LEU A 292      43.486  28.630  10.276  1.00 27.88           H  
ATOM   4716  HB2 LEU A 292      45.826  27.223   9.544  1.00 27.93           H  
ATOM   4717  HB3 LEU A 292      45.458  27.569  11.044  1.00 27.93           H  
ATOM   4718  HG  LEU A 292      43.864  25.859   9.472  1.00 27.37           H  
ATOM   4719 HD11 LEU A 292      44.838  24.053  10.560  1.00 27.23           H  
ATOM   4720 HD12 LEU A 292      45.917  24.835   9.725  1.00 27.23           H  
ATOM   4721 HD13 LEU A 292      45.839  25.026  11.284  1.00 27.23           H  
ATOM   4722 HD21 LEU A 292      42.893  25.197  11.482  1.00 26.66           H  
ATOM   4723 HD22 LEU A 292      43.796  26.221  12.261  1.00 26.66           H  
ATOM   4724 HD23 LEU A 292      42.694  26.742  11.268  1.00 26.66           H  
ATOM   4725  N   GLN A 293      44.401  30.983   9.748  1.00 22.68           N  
ATOM   4726  CA  GLN A 293      45.069  32.282   9.773  1.00 22.54           C  
ATOM   4727  C   GLN A 293      44.968  32.975  11.132  1.00 25.73           C  
ATOM   4728  O   GLN A 293      43.894  33.047  11.724  1.00 34.64           O  
ATOM   4729  CB  GLN A 293      44.480  33.194   8.697  1.00 29.94           C  
ATOM   4730  CG  GLN A 293      44.849  32.789   7.279  1.00 25.49           C  
ATOM   4731  CD  GLN A 293      46.337  32.878   7.028  1.00 33.79           C  
ATOM   4732  NE2 GLN A 293      46.990  31.727   6.941  1.00 24.75           N  
ATOM   4733  OE1 GLN A 293      46.896  33.968   6.919  1.00 34.28           O  
ATOM   4734  H   GLN A 293      43.546  31.032   9.677  1.00 27.08           H  
ATOM   4735  HA  GLN A 293      46.020  32.153   9.572  1.00 26.92           H  
ATOM   4736  HB2 GLN A 293      43.513  33.177   8.768  1.00 35.80           H  
ATOM   4737  HB3 GLN A 293      44.805  34.097   8.841  1.00 35.80           H  
ATOM   4738  HG2 GLN A 293      44.572  31.872   7.128  1.00 30.46           H  
ATOM   4739  HG3 GLN A 293      44.401  33.380   6.653  1.00 30.46           H  
ATOM   4740 HE21 GLN A 293      47.838  31.724   6.799  1.00 29.57           H  
ATOM   4741 HE22 GLN A 293      46.566  30.984   7.028  1.00 29.57           H  
ATOM   4742  N   TYR A 294      46.098  33.497  11.605  1.00 25.96           N  
ATOM   4743  CA  TYR A 294      46.153  34.250  12.857  1.00 26.29           C  
ATOM   4744  C   TYR A 294      47.431  35.089  12.890  1.00 31.45           C  
ATOM   4745  O   TYR A 294      48.440  34.715  12.289  1.00 32.07           O  
ATOM   4746  CB  TYR A 294      46.111  33.301  14.064  1.00 23.68           C  
ATOM   4747  CG  TYR A 294      47.244  32.299  14.082  1.00 27.79           C  
ATOM   4748  CD1 TYR A 294      48.472  32.618  14.649  1.00 27.33           C  
ATOM   4749  CD2 TYR A 294      47.091  31.037  13.522  1.00 25.44           C  
ATOM   4750  CE1 TYR A 294      49.513  31.708  14.660  1.00 20.51           C  
ATOM   4751  CE2 TYR A 294      48.128  30.121  13.528  1.00 26.70           C  
ATOM   4752  CZ  TYR A 294      49.336  30.463  14.101  1.00 21.62           C  
ATOM   4753  OH  TYR A 294      50.374  29.563  14.106  1.00 24.85           O  
ATOM   4754  H   TYR A 294      46.860  33.426  11.212  1.00 31.02           H  
ATOM   4755  HA  TYR A 294      45.383  34.854  12.910  1.00 31.42           H  
ATOM   4756  HB2 TYR A 294      46.166  33.826  14.878  1.00 28.28           H  
ATOM   4757  HB3 TYR A 294      45.277  32.807  14.045  1.00 28.28           H  
ATOM   4758  HD1 TYR A 294      48.595  33.459  15.027  1.00 32.66           H  
ATOM   4759  HD2 TYR A 294      46.279  30.804  13.135  1.00 30.40           H  
ATOM   4760  HE1 TYR A 294      50.329  31.937  15.043  1.00 24.48           H  
ATOM   4761  HE2 TYR A 294      48.011  29.280  13.149  1.00 31.90           H  
ATOM   4762  HH  TYR A 294      50.570  29.357  13.336  1.00 29.69           H  
ATOM   4763  N   GLU A 295      47.385  36.222  13.588  1.00 27.24           N  
ATOM   4764  CA  GLU A 295      48.538  37.117  13.679  1.00 31.23           C  
ATOM   4765  C   GLU A 295      49.631  36.509  14.553  1.00 33.27           C  
ATOM   4766  O   GLU A 295      49.354  35.681  15.417  1.00 32.83           O  
ATOM   4767  CB  GLU A 295      48.115  38.473  14.247  1.00 36.98           C  
ATOM   4768  CG  GLU A 295      47.032  39.172  13.443  1.00 44.82           C  
ATOM   4769  CD  GLU A 295      47.503  39.576  12.062  1.00 60.52           C  
ATOM   4770  OE1 GLU A 295      46.692  39.513  11.114  1.00 59.47           O  
ATOM   4771  OE2 GLU A 295      48.685  39.960  11.926  1.00 65.36           O1-
ATOM   4772  H   GLU A 295      46.695  36.496  14.021  1.00 32.55           H  
ATOM   4773  HA  GLU A 295      48.906  37.261  12.782  1.00 37.35           H  
ATOM   4774  HB2 GLU A 295      47.777  38.342  15.147  1.00 44.25           H  
ATOM   4775  HB3 GLU A 295      48.890  39.057  14.269  1.00 44.25           H  
ATOM   4776  HG2 GLU A 295      46.277  38.572  13.340  1.00 53.66           H  
ATOM   4777  HG3 GLU A 295      46.758  39.975  13.914  1.00 53.66           H  
ATOM   4778  N   VAL A 296      50.875  36.922  14.328  1.00 30.36           N  
ATOM   4779  CA  VAL A 296      51.999  36.365  15.075  1.00 36.30           C  
ATOM   4780  C   VAL A 296      51.875  36.662  16.572  1.00 28.71           C  
ATOM   4781  O   VAL A 296      51.614  37.797  16.973  1.00 24.82           O  
ATOM   4782  CB  VAL A 296      53.352  36.894  14.552  1.00 34.33           C  
ATOM   4783  CG1 VAL A 296      53.450  38.403  14.736  1.00 38.00           C  
ATOM   4784  CG2 VAL A 296      54.503  36.190  15.253  1.00 35.21           C  
ATOM   4785  H   VAL A 296      51.095  37.521  13.751  1.00 36.30           H  
ATOM   4786  HA  VAL A 296      51.997  35.391  14.964  1.00 43.42           H  
ATOM   4787  HB  VAL A 296      53.419  36.702  13.594  1.00 41.06           H  
ATOM   4788 HG11 VAL A 296      54.299  38.703  14.403  1.00 45.47           H  
ATOM   4789 HG12 VAL A 296      52.739  38.824  14.247  1.00 45.47           H  
ATOM   4790 HG13 VAL A 296      53.373  38.609  15.670  1.00 45.47           H  
ATOM   4791 HG21 VAL A 296      55.332  36.534  14.913  1.00 42.12           H  
ATOM   4792 HG22 VAL A 296      54.442  36.356  16.197  1.00 42.12           H  
ATOM   4793 HG23 VAL A 296      54.444  35.248  15.081  1.00 42.12           H  
ATOM   4794  N   ASN A 297      52.052  35.623  17.382  1.00 23.50           N  
ATOM   4795  CA  ASN A 297      52.002  35.731  18.841  1.00 29.69           C  
ATOM   4796  C   ASN A 297      50.609  36.044  19.384  1.00 33.09           C  
ATOM   4797  O   ASN A 297      50.466  36.443  20.539  1.00 35.59           O  
ATOM   4798  CB  ASN A 297      53.004  36.778  19.344  1.00 31.48           C  
ATOM   4799  CG  ASN A 297      54.433  36.271  19.333  1.00 43.16           C  
ATOM   4800  ND2 ASN A 297      55.376  37.168  19.084  1.00 46.05           N  
ATOM   4801  OD1 ASN A 297      54.687  35.088  19.551  1.00 51.62           O  
ATOM   4802  H   ASN A 297      52.207  34.824  17.105  1.00 28.06           H  
ATOM   4803  HA  ASN A 297      52.271  34.868  19.219  1.00 35.50           H  
ATOM   4804  HB2 ASN A 297      52.958  37.560  18.773  1.00 37.65           H  
ATOM   4805  HB3 ASN A 297      52.779  37.020  20.256  1.00 37.65           H  
ATOM   4806 HD21 ASN A 297      56.203  36.930  19.067  1.00 55.13           H  
ATOM   4807 HD22 ASN A 297      55.162  37.988  18.941  1.00 55.13           H  
ATOM   4808  N   ASP A 298      49.586  35.856  18.558  1.00 27.58           N  
ATOM   4809  CA  ASP A 298      48.212  36.080  18.995  1.00 27.99           C  
ATOM   4810  C   ASP A 298      47.532  34.750  19.314  1.00 27.70           C  
ATOM   4811  O   ASP A 298      46.860  34.168  18.468  1.00 26.96           O  
ATOM   4812  CB  ASP A 298      47.426  36.845  17.930  1.00 31.91           C  
ATOM   4813  CG  ASP A 298      46.011  37.166  18.367  1.00 25.61           C  
ATOM   4814  OD1 ASP A 298      45.653  36.843  19.517  1.00 33.35           O  
ATOM   4815  OD2 ASP A 298      45.258  37.752  17.563  1.00 32.52           O1-
ATOM   4816  H   ASP A 298      49.659  35.600  17.740  1.00 32.96           H  
ATOM   4817  HA  ASP A 298      48.221  36.620  19.813  1.00 33.45           H  
ATOM   4818  HB2 ASP A 298      47.880  37.681  17.742  1.00 38.16           H  
ATOM   4819  HB3 ASP A 298      47.377  36.306  17.125  1.00 38.16           H  
ATOM   4820  N   LEU A 299      47.706  34.282  20.547  1.00 29.00           N  
ATOM   4821  CA  LEU A 299      47.163  32.992  20.967  1.00 24.69           C  
ATOM   4822  C   LEU A 299      45.635  32.970  20.945  1.00 17.05           C  
ATOM   4823  O   LEU A 299      45.026  31.908  20.815  1.00 20.54           O  
ATOM   4824  CB  LEU A 299      47.671  32.636  22.368  1.00 24.47           C  
ATOM   4825  CG  LEU A 299      49.185  32.444  22.467  1.00 32.61           C  
ATOM   4826  CD1 LEU A 299      49.620  32.279  23.915  1.00 37.93           C  
ATOM   4827  CD2 LEU A 299      49.625  31.254  21.634  1.00 35.03           C  
ATOM   4828  H   LEU A 299      48.138  34.696  21.165  1.00 34.67           H  
ATOM   4829  HA  LEU A 299      47.481  32.301  20.349  1.00 29.49           H  
ATOM   4830  HB2 LEU A 299      47.425  33.350  22.977  1.00 29.24           H  
ATOM   4831  HB3 LEU A 299      47.250  31.809  22.648  1.00 29.24           H  
ATOM   4832  HG  LEU A 299      49.625  33.232  22.113  1.00 39.00           H  
ATOM   4833 HD11 LEU A 299      50.572  32.160  23.944  1.00 45.39           H  
ATOM   4834 HD12 LEU A 299      49.373  33.065  24.407  1.00 45.39           H  
ATOM   4835 HD13 LEU A 299      49.182  31.509  24.286  1.00 45.39           H  
ATOM   4836 HD21 LEU A 299      50.576  31.152  21.711  1.00 41.90           H  
ATOM   4837 HD22 LEU A 299      49.183  30.465  21.959  1.00 41.90           H  
ATOM   4838 HD23 LEU A 299      49.385  31.409  20.717  1.00 41.90           H  
ATOM   4839  N   ASP A 300      45.017  34.135  21.091  1.00 16.05           N  
ATOM   4840  CA  ASP A 300      43.565  34.229  21.017  1.00 20.04           C  
ATOM   4841  C   ASP A 300      43.090  33.867  19.613  1.00 30.14           C  
ATOM   4842  O   ASP A 300      42.162  33.075  19.446  1.00 21.29           O  
ATOM   4843  CB  ASP A 300      43.100  35.639  21.381  1.00 25.06           C  
ATOM   4844  CG  ASP A 300      43.277  35.946  22.857  1.00 38.85           C  
ATOM   4845  OD1 ASP A 300      42.330  35.698  23.631  1.00 33.97           O  
ATOM   4846  OD2 ASP A 300      44.363  36.427  23.241  1.00 44.62           O1-
ATOM   4847  H   ASP A 300      45.413  34.885  21.233  1.00 19.13           H  
ATOM   4848  HA  ASP A 300      43.165  33.598  21.652  1.00 23.92           H  
ATOM   4849  HB2 ASP A 300      43.619  36.284  20.876  1.00 29.94           H  
ATOM   4850  HB3 ASP A 300      42.158  35.728  21.166  1.00 29.94           H  
ATOM   4851  N   GLY A 301      43.742  34.445  18.608  1.00 25.52           N  
ATOM   4852  CA  GLY A 301      43.398  34.185  17.222  1.00 21.96           C  
ATOM   4853  C   GLY A 301      43.687  32.757  16.800  1.00 19.22           C  
ATOM   4854  O   GLY A 301      42.959  32.182  15.993  1.00 26.79           O  
ATOM   4855  H   GLY A 301      44.393  34.997  18.708  1.00 30.49           H  
ATOM   4856  HA2 GLY A 301      42.453  34.358  17.087  1.00 26.22           H  
ATOM   4857  HA3 GLY A 301      43.903  34.782  16.648  1.00 26.22           H  
ATOM   4858  N   MET A 302      44.764  32.188  17.330  1.00 22.39           N  
ATOM   4859  CA  MET A 302      45.134  30.811  17.021  1.00 24.06           C  
ATOM   4860  C   MET A 302      44.088  29.836  17.566  1.00 28.21           C  
ATOM   4861  O   MET A 302      43.744  28.848  16.910  1.00 18.94           O  
ATOM   4862  CB  MET A 302      46.513  30.503  17.604  1.00 24.18           C  
ATOM   4863  CG  MET A 302      46.983  29.075  17.417  1.00 29.29           C  
ATOM   4864  SD  MET A 302      48.661  28.853  18.046  1.00 32.78           S  
ATOM   4865  CE  MET A 302      48.730  27.073  18.214  1.00 35.00           C  
ATOM   4866  H   MET A 302      45.300  32.580  17.876  1.00 26.73           H  
ATOM   4867  HA  MET A 302      45.188  30.707  16.048  1.00 28.74           H  
ATOM   4868  HB2 MET A 302      47.164  31.083  17.178  1.00 28.88           H  
ATOM   4869  HB3 MET A 302      46.492  30.682  18.557  1.00 28.88           H  
ATOM   4870  HG2 MET A 302      46.393  28.477  17.903  1.00 35.02           H  
ATOM   4871  HG3 MET A 302      46.979  28.856  16.472  1.00 35.02           H  
ATOM   4872  HE1 MET A 302      49.595  26.824  18.549  1.00 41.87           H  
ATOM   4873  HE2 MET A 302      48.048  26.790  18.828  1.00 41.87           H  
ATOM   4874  HE3 MET A 302      48.584  26.672  17.354  1.00 41.87           H  
ATOM   4875  N   ALA A 303      43.580  30.120  18.764  1.00 20.23           N  
ATOM   4876  CA  ALA A 303      42.517  29.314  19.356  1.00 16.92           C  
ATOM   4877  C   ALA A 303      41.252  29.379  18.500  1.00 18.45           C  
ATOM   4878  O   ALA A 303      40.596  28.365  18.263  1.00 19.96           O  
ATOM   4879  CB  ALA A 303      42.222  29.789  20.776  1.00 20.77           C  
ATOM   4880  H   ALA A 303      43.836  30.778  19.256  1.00 24.14           H  
ATOM   4881  HA  ALA A 303      42.808  28.380  19.401  1.00 20.18           H  
ATOM   4882  HB1 ALA A 303      41.521  29.248  21.147  1.00 24.80           H  
ATOM   4883  HB2 ALA A 303      43.018  29.704  21.306  1.00 24.80           H  
ATOM   4884  HB3 ALA A 303      41.945  30.708  20.747  1.00 24.80           H  
ATOM   4885  N   VAL A 304      40.914  30.574  18.033  1.00 17.74           N  
ATOM   4886  CA  VAL A 304      39.721  30.758  17.212  1.00 17.24           C  
ATOM   4887  C   VAL A 304      39.845  30.008  15.882  1.00 21.51           C  
ATOM   4888  O   VAL A 304      38.878  29.422  15.397  1.00 19.69           O  
ATOM   4889  CB  VAL A 304      39.456  32.251  16.943  1.00 22.42           C  
ATOM   4890  CG1 VAL A 304      38.293  32.426  15.977  1.00 33.77           C  
ATOM   4891  CG2 VAL A 304      39.186  32.981  18.255  1.00 30.38           C  
ATOM   4892  H   VAL A 304      41.358  31.297  18.176  1.00 21.16           H  
ATOM   4893  HA  VAL A 304      38.947  30.395  17.691  1.00 20.56           H  
ATOM   4894  HB  VAL A 304      40.253  32.648  16.534  1.00 26.78           H  
ATOM   4895 HG11 VAL A 304      38.149  33.363  15.827  1.00 40.39           H  
ATOM   4896 HG12 VAL A 304      38.507  31.990  15.148  1.00 40.39           H  
ATOM   4897 HG13 VAL A 304      37.506  32.031  16.361  1.00 40.39           H  
ATOM   4898 HG21 VAL A 304      39.023  33.909  18.069  1.00 36.33           H  
ATOM   4899 HG22 VAL A 304      38.416  32.592  18.676  1.00 36.33           H  
ATOM   4900 HG23 VAL A 304      39.952  32.891  18.826  1.00 36.33           H  
ATOM   4901  N   ALA A 305      41.040  30.019  15.303  1.00 19.80           N  
ATOM   4902  CA  ALA A 305      41.270  29.379  14.007  1.00 20.12           C  
ATOM   4903  C   ALA A 305      41.066  27.864  14.088  1.00 20.19           C  
ATOM   4904  O   ALA A 305      40.432  27.266  13.223  1.00 18.03           O  
ATOM   4905  CB  ALA A 305      42.671  29.697  13.506  1.00 25.94           C  
ATOM   4906  H   ALA A 305      41.738  30.391  15.639  1.00 23.63           H  
ATOM   4907  HA  ALA A 305      40.628  29.736  13.358  1.00 24.01           H  
ATOM   4908  HB1 ALA A 305      42.803  29.269  12.656  1.00 31.00           H  
ATOM   4909  HB2 ALA A 305      42.760  30.648  13.411  1.00 31.00           H  
ATOM   4910  HB3 ALA A 305      43.312  29.369  14.141  1.00 31.00           H  
ATOM   4911  N   TYR A 306      41.602  27.244  15.131  1.00 21.37           N  
ATOM   4912  CA  TYR A 306      41.471  25.798  15.295  1.00 20.56           C  
ATOM   4913  C   TYR A 306      40.070  25.394  15.743  1.00 19.24           C  
ATOM   4914  O   TYR A 306      39.605  24.298  15.436  1.00 18.83           O  
ATOM   4915  CB  TYR A 306      42.539  25.267  16.259  1.00 17.14           C  
ATOM   4916  CG  TYR A 306      43.860  25.061  15.563  1.00 22.57           C  
ATOM   4917  CD1 TYR A 306      44.081  23.931  14.788  1.00 21.98           C  
ATOM   4918  CD2 TYR A 306      44.868  26.011  15.643  1.00 22.44           C  
ATOM   4919  CE1 TYR A 306      45.276  23.741  14.129  1.00 21.05           C  
ATOM   4920  CE2 TYR A 306      46.070  25.830  14.986  1.00 21.61           C  
ATOM   4921  CZ  TYR A 306      46.266  24.694  14.229  1.00 19.63           C  
ATOM   4922  OH  TYR A 306      47.456  24.504  13.571  1.00 17.51           O  
ATOM   4923  H   TYR A 306      42.044  27.633  15.757  1.00 25.51           H  
ATOM   4924  HA  TYR A 306      41.630  25.376  14.425  1.00 24.54           H  
ATOM   4925  HB2 TYR A 306      42.669  25.908  16.975  1.00 20.44           H  
ATOM   4926  HB3 TYR A 306      42.249  24.415  16.619  1.00 20.44           H  
ATOM   4927  HD1 TYR A 306      43.413  23.288  14.717  1.00 26.25           H  
ATOM   4928  HD2 TYR A 306      44.735  26.778  16.151  1.00 26.80           H  
ATOM   4929  HE1 TYR A 306      45.412  22.976  13.618  1.00 25.12           H  
ATOM   4930  HE2 TYR A 306      46.741  26.471  15.052  1.00 25.80           H  
ATOM   4931  HH  TYR A 306      48.075  24.489  14.109  1.00 20.88           H  
ATOM   4932  N   SER A 307      39.395  26.288  16.454  1.00 17.69           N  
ATOM   4933  CA  SER A 307      38.043  26.023  16.921  1.00 18.68           C  
ATOM   4934  C   SER A 307      37.029  26.050  15.778  1.00 29.49           C  
ATOM   4935  O   SER A 307      36.039  25.319  15.809  1.00 20.75           O  
ATOM   4936  CB  SER A 307      37.639  27.054  17.975  1.00 23.81           C  
ATOM   4937  OG  SER A 307      36.355  26.765  18.500  1.00 21.60           O  
ATOM   4938  H   SER A 307      39.700  27.060  16.679  1.00 21.10           H  
ATOM   4939  HA  SER A 307      38.014  25.135  17.335  1.00 22.29           H  
ATOM   4940  HB2 SER A 307      38.286  27.037  18.697  1.00 28.44           H  
ATOM   4941  HB3 SER A 307      37.622  27.933  17.565  1.00 28.44           H  
ATOM   4942  HG  SER A 307      36.150  27.324  19.063  1.00 25.79           H  
ATOM   4943  N   THR A 308      37.277  26.885  14.771  1.00 24.13           N  
ATOM   4944  CA  THR A 308      36.273  27.148  13.741  1.00 16.76           C  
ATOM   4945  C   THR A 308      36.491  26.381  12.432  1.00 30.85           C  
ATOM   4946  O   THR A 308      35.907  26.725  11.405  1.00 26.55           O  
ATOM   4947  CB  THR A 308      36.170  28.661  13.416  1.00 19.79           C  
ATOM   4948  CG2 THR A 308      35.748  29.448  14.644  1.00 22.96           C  
ATOM   4949  OG1 THR A 308      37.431  29.150  12.941  1.00 22.03           O  
ATOM   4950  H   THR A 308      38.016  27.310  14.660  1.00 28.83           H  
ATOM   4951  HA  THR A 308      35.401  26.870  14.093  1.00 19.98           H  
ATOM   4952  HB  THR A 308      35.499  28.793  12.728  1.00 23.62           H  
ATOM   4953  HG1 THR A 308      38.008  29.040  13.513  1.00 26.31           H  
ATOM   4954 HG21 THR A 308      35.688  30.382  14.431  1.00 27.42           H  
ATOM   4955 HG22 THR A 308      34.891  29.143  14.951  1.00 27.42           H  
ATOM   4956 HG23 THR A 308      36.391  29.329  15.347  1.00 27.42           H  
ATOM   4957  N   MET A 309      37.320  25.345  12.463  1.00 25.72           N  
ATOM   4958  CA  MET A 309      37.426  24.441  11.322  1.00 31.68           C  
ATOM   4959  C   MET A 309      36.013  23.925  11.022  1.00 33.31           C  
ATOM   4960  O   MET A 309      35.247  23.664  11.948  1.00 22.34           O  
ATOM   4961  CB  MET A 309      38.395  23.304  11.646  1.00 28.01           C  
ATOM   4962  CG  MET A 309      38.654  22.356  10.497  1.00 28.86           C  
ATOM   4963  SD  MET A 309      37.652  20.869  10.626  1.00 27.32           S  
ATOM   4964  CE  MET A 309      37.902  20.157   9.000  1.00 31.36           C  
ATOM   4965  H   MET A 309      37.830  25.143  13.126  1.00 30.73           H  
ATOM   4966  HA  MET A 309      37.768  24.931  10.545  1.00 37.89           H  
ATOM   4967  HB2 MET A 309      39.247  23.687  11.908  1.00 33.48           H  
ATOM   4968  HB3 MET A 309      38.031  22.785  12.379  1.00 33.48           H  
ATOM   4969  HG2 MET A 309      38.435  22.798   9.661  1.00 34.49           H  
ATOM   4970  HG3 MET A 309      39.588  22.094  10.502  1.00 34.49           H  
ATOM   4971  HE1 MET A 309      37.407  19.337   8.939  1.00 37.50           H  
ATOM   4972  HE2 MET A 309      37.592  20.777   8.337  1.00 37.50           H  
ATOM   4973  HE3 MET A 309      38.838  19.984   8.876  1.00 37.50           H  
ATOM   4974  N   PHE A 310      35.659  23.790   9.743  1.00 22.19           N  
ATOM   4975  CA  PHE A 310      34.245  23.672   9.357  1.00 20.27           C  
ATOM   4976  C   PHE A 310      33.495  22.422   9.850  1.00 19.84           C  
ATOM   4977  O   PHE A 310      32.270  22.354   9.731  1.00 21.93           O  
ATOM   4978  CB  PHE A 310      34.065  23.846   7.834  1.00 23.17           C  
ATOM   4979  CG  PHE A 310      34.866  22.885   7.003  1.00 20.92           C  
ATOM   4980  CD1 PHE A 310      34.497  21.555   6.908  1.00 26.51           C  
ATOM   4981  CD2 PHE A 310      35.975  23.320   6.300  1.00 33.09           C  
ATOM   4982  CE1 PHE A 310      35.230  20.672   6.138  1.00 34.96           C  
ATOM   4983  CE2 PHE A 310      36.710  22.442   5.527  1.00 44.55           C  
ATOM   4984  CZ  PHE A 310      36.337  21.117   5.446  1.00 40.24           C  
ATOM   4985  H   PHE A 310      36.211  23.763   9.084  1.00 26.50           H  
ATOM   4986  HA  PHE A 310      33.783  24.432   9.767  1.00 24.19           H  
ATOM   4987  HB2 PHE A 310      33.129  23.716   7.615  1.00 27.67           H  
ATOM   4988  HB3 PHE A 310      34.337  24.745   7.590  1.00 27.67           H  
ATOM   4989  HD1 PHE A 310      33.752  21.251   7.373  1.00 31.68           H  
ATOM   4990  HD2 PHE A 310      36.231  24.212   6.352  1.00 39.57           H  
ATOM   4991  HE1 PHE A 310      34.975  19.779   6.085  1.00 41.82           H  
ATOM   4992  HE2 PHE A 310      37.456  22.745   5.062  1.00 53.33           H  
ATOM   4993  HZ  PHE A 310      36.831  20.524   4.927  1.00 48.16           H  
ATOM   4994  N   ASN A 311      34.206  21.448  10.409  1.00 18.58           N  
ATOM   4995  CA  ASN A 311      33.548  20.299  11.027  1.00 29.18           C  
ATOM   4996  C   ASN A 311      33.037  20.612  12.440  1.00 25.67           C  
ATOM   4997  O   ASN A 311      32.360  19.789  13.061  1.00 17.43           O  
ATOM   4998  CB  ASN A 311      34.500  19.099  11.087  1.00 25.84           C  
ATOM   4999  CG  ASN A 311      34.630  18.380   9.754  1.00 34.09           C  
ATOM   5000  ND2 ASN A 311      35.009  17.107   9.803  1.00 33.37           N  
ATOM   5001  OD1 ASN A 311      34.393  18.960   8.695  1.00 26.34           O  
ATOM   5002  H   ASN A 311      35.065  21.427  10.444  1.00 22.16           H  
ATOM   5003  HA  ASN A 311      32.777  20.043  10.479  1.00 34.89           H  
ATOM   5004  HB2 ASN A 311      35.382  19.408  11.348  1.00 30.88           H  
ATOM   5005  HB3 ASN A 311      34.166  18.463  11.739  1.00 30.88           H  
ATOM   5006 HD21 ASN A 311      35.098  16.656   9.076  1.00 39.92           H  
ATOM   5007 HD22 ASN A 311      35.167  16.734  10.562  1.00 39.92           H  
ATOM   5008  N   ASN A 312      33.344  21.807  12.937  1.00 21.90           N  
ATOM   5009  CA  ASN A 312      33.103  22.136  14.341  1.00 22.39           C  
ATOM   5010  C   ASN A 312      32.254  23.396  14.523  1.00 24.15           C  
ATOM   5011  O   ASN A 312      32.280  24.010  15.589  1.00 21.82           O  
ATOM   5012  CB  ASN A 312      34.442  22.315  15.067  1.00 17.54           C  
ATOM   5013  CG  ASN A 312      34.325  22.140  16.578  1.00 27.65           C  
ATOM   5014  ND2 ASN A 312      34.999  23.005  17.328  1.00 21.45           N  
ATOM   5015  OD1 ASN A 312      33.643  21.238  17.060  1.00 21.41           O  
ATOM   5016  H   ASN A 312      33.694  22.447  12.481  1.00 26.15           H  
ATOM   5017  HA  ASN A 312      32.628  21.391  14.764  1.00 26.73           H  
ATOM   5018  HB2 ASN A 312      35.071  21.654  14.737  1.00 20.92           H  
ATOM   5019  HB3 ASN A 312      34.778  23.208  14.894  1.00 20.92           H  
ATOM   5020 HD21 ASN A 312      34.966  22.948  18.185  1.00 25.61           H  
ATOM   5021 HD22 ASN A 312      35.469  23.622  16.956  1.00 25.61           H  
ATOM   5022  N   VAL A 313      31.510  23.776  13.484  1.00 20.18           N  
ATOM   5023  CA  VAL A 313      30.629  24.947  13.539  1.00 23.22           C  
ATOM   5024  C   VAL A 313      29.180  24.535  13.275  1.00 18.92           C  
ATOM   5025  O   VAL A 313      28.931  23.446  12.766  1.00 20.24           O  
ATOM   5026  CB  VAL A 313      31.057  26.024  12.528  1.00 20.20           C  
ATOM   5027  CG1 VAL A 313      32.441  26.544  12.867  1.00 20.32           C  
ATOM   5028  CG2 VAL A 313      31.021  25.473  11.097  1.00 19.05           C  
ATOM   5029  H   VAL A 313      31.496  23.368  12.727  1.00 24.08           H  
ATOM   5030  HA  VAL A 313      30.675  25.339  14.437  1.00 27.73           H  
ATOM   5031  HB  VAL A 313      30.430  26.776  12.578  1.00 24.11           H  
ATOM   5032 HG11 VAL A 313      32.689  27.214  12.224  1.00 24.25           H  
ATOM   5033 HG12 VAL A 313      32.425  26.925  13.748  1.00 24.25           H  
ATOM   5034 HG13 VAL A 313      33.065  25.815  12.837  1.00 24.25           H  
ATOM   5035 HG21 VAL A 313      31.292  26.165  10.489  1.00 22.72           H  
ATOM   5036 HG22 VAL A 313      31.622  24.727  11.035  1.00 22.72           H  
ATOM   5037 HG23 VAL A 313      30.126  25.190  10.894  1.00 22.72           H  
ATOM   5038  N   ASN A 314      28.224  25.394  13.627  1.00 19.03           N  
ATOM   5039  CA  ASN A 314      26.814  25.007  13.575  1.00 22.85           C  
ATOM   5040  C   ASN A 314      26.344  24.715  12.151  1.00 28.13           C  
ATOM   5041  O   ASN A 314      27.030  25.038  11.184  1.00 20.79           O  
ATOM   5042  CB  ASN A 314      25.919  26.055  14.254  1.00 25.92           C  
ATOM   5043  CG  ASN A 314      25.968  27.409  13.573  1.00 36.02           C  
ATOM   5044  ND2 ASN A 314      25.995  28.468  14.372  1.00 40.39           N  
ATOM   5045  OD1 ASN A 314      25.976  27.506  12.349  1.00 32.04           O  
ATOM   5046  H   ASN A 314      28.363  26.199  13.896  1.00 22.70           H  
ATOM   5047  HA  ASN A 314      26.712  24.175  14.083  1.00 27.29           H  
ATOM   5048  HB2 ASN A 314      25.001  25.744  14.236  1.00 30.97           H  
ATOM   5049  HB3 ASN A 314      26.211  26.171  15.172  1.00 30.97           H  
ATOM   5050 HD21 ASN A 314      26.023  29.259  14.036  1.00 48.34           H  
ATOM   5051 HD22 ASN A 314      25.984  28.363  15.225  1.00 48.34           H  
ATOM   5052  N   LEU A 315      25.179  24.090  12.028  1.00 18.46           N  
ATOM   5053  CA  LEU A 315      24.723  23.579  10.733  1.00 21.29           C  
ATOM   5054  C   LEU A 315      24.448  24.706   9.742  1.00 24.95           C  
ATOM   5055  O   LEU A 315      24.567  24.512   8.536  1.00 25.57           O  
ATOM   5056  CB  LEU A 315      23.475  22.709  10.910  1.00 25.47           C  
ATOM   5057  CG  LEU A 315      22.859  22.101   9.645  1.00 33.71           C  
ATOM   5058  CD1 LEU A 315      23.903  21.370   8.810  1.00 23.51           C  
ATOM   5059  CD2 LEU A 315      21.726  21.163  10.020  1.00 26.67           C  
ATOM   5060  H   LEU A 315      24.631  23.948  12.676  1.00 22.03           H  
ATOM   5061  HA  LEU A 315      25.428  23.014  10.353  1.00 25.41           H  
ATOM   5062  HB2 LEU A 315      23.703  21.972  11.498  1.00 30.43           H  
ATOM   5063  HB3 LEU A 315      22.788  23.250  11.329  1.00 30.43           H  
ATOM   5064  HG  LEU A 315      22.489  22.814   9.102  1.00 40.33           H  
ATOM   5065 HD11 LEU A 315      23.479  21.005   8.030  1.00 28.08           H  
ATOM   5066 HD12 LEU A 315      24.586  21.992   8.551  1.00 28.08           H  
ATOM   5067 HD13 LEU A 315      24.285  20.664   9.336  1.00 28.08           H  
ATOM   5068 HD21 LEU A 315      21.351  20.790   9.219  1.00 31.87           H
[truncated: 588,794 more chars]
