# Supplementary material for: Structural Descriptors for Subunit Interface Regions in Homodimers: Effect of Lipid Membrane and Secondary Structure Type
Source: J Chem Inf Model. 2025 Mar 27;65(7):3117–26. doi: 10.1021/acs.jcim.4c01233 (PMC12004529; doi:10.1021/acs.jcim.4c01233)
Supplement: Supplementary file 3 — ci4c01233_si_003.tar [file ci4c01233_si_003.tar › database/alpha/3jxe_cytop.pdb]

HEADER    3jxe_chain_A
ATOM      1  N   MET A   1     -23.304  42.876   0.196  1.00 30.33           N  
ATOM      2  CA  MET A   1     -22.552  44.114  -0.099  1.00 30.33           C  
ATOM      7  C   MET A   1     -22.505  44.970   1.121  1.00 30.33           C  
ATOM      8  O   MET A   1     -21.445  45.163   1.716  1.00 30.33           O  
ATOM      3  CB  MET A   1     -23.244  44.908  -1.220  1.00 30.33           C  
ATOM      4  CG  MET A   1     -22.357  46.014  -1.797  1.00 30.33           C  
ATOM      5  SD  MET A   1     -23.103  46.982  -3.144  1.00 30.33           S  
ATOM      6  CE  MET A   1     -24.033  48.092  -2.049  1.00 30.33           C  
ATOM      9  N   VAL A   2     -23.673  45.495   1.537  1.00 52.47           N  
ATOM     10  CA  VAL A   2     -23.710  46.349   2.688  1.00 52.47           C  
ATOM     14  C   VAL A   2     -23.975  45.489   3.884  1.00 52.47           C  
ATOM     15  O   VAL A   2     -24.780  44.561   3.834  1.00 52.47           O  
ATOM     11  CB  VAL A   2     -24.789  47.395   2.647  1.00 52.47           C  
ATOM     12  CG1 VAL A   2     -24.541  48.311   1.436  1.00 52.47           C  
ATOM     13  CG2 VAL A   2     -26.159  46.697   2.645  1.00 52.47           C  
ATOM     16  N   GLU A   3     -23.224  45.764   4.969  1.00152.20           N  
ATOM     17  CA  GLU A   3     -23.227  45.072   6.229  1.00152.20           C  
ATOM     23  C   GLU A   3     -24.374  45.410   7.147  1.00152.20           C  
ATOM     24  O   GLU A   3     -24.729  44.590   7.990  1.00152.20           O  
ATOM     18  CB  GLU A   3     -21.933  45.297   7.028  1.00152.20           C  
ATOM     19  CG  GLU A   3     -20.681  44.809   6.293  1.00152.20           C  
ATOM     20  CD  GLU A   3     -20.941  43.395   5.794  1.00152.20           C  
ATOM     21  OE1 GLU A   3     -21.383  42.538   6.606  1.00152.20           O  
ATOM     22  OE2 GLU A   3     -20.698  43.155   4.581  1.00152.20           O1-
ATOM     25  N   GLU A   4     -24.970  46.617   7.049  1.00161.61           N  
ATOM     26  CA  GLU A   4     -25.869  47.066   8.087  1.00161.61           C  
ATOM     32  C   GLU A   4     -27.217  46.396   8.125  1.00161.61           C  
ATOM     33  O   GLU A   4     -28.215  46.967   7.684  1.00161.61           O  
ATOM     27  CB  GLU A   4     -26.116  48.584   8.027  1.00161.61           C  
ATOM     28  CG  GLU A   4     -27.060  49.097   9.117  1.00161.61           C  
ATOM     29  CD  GLU A   4     -26.330  48.977  10.446  1.00161.61           C  
ATOM     30  OE1 GLU A   4     -25.213  49.546  10.562  1.00161.61           O  
ATOM     31  OE2 GLU A   4     -26.877  48.305  11.360  1.00161.61           O1-
ATOM     34  N   PHE A   5     -27.275  45.175   8.699  1.00 93.76           N  
ATOM     35  CA  PHE A   5     -28.489  44.470   9.021  1.00 93.76           C  
ATOM     43  C   PHE A   5     -28.083  43.076   9.379  1.00 93.76           C  
ATOM     44  O   PHE A   5     -27.044  42.599   8.923  1.00 93.76           O  
ATOM     36  CB  PHE A   5     -29.587  44.461   7.938  1.00 93.76           C  
ATOM     37  CG  PHE A   5     -29.136  43.759   6.707  1.00 93.76           C  
ATOM     38  CD1 PHE A   5     -29.255  42.393   6.595  1.00 93.76           C  
ATOM     39  CD2 PHE A   5     -28.615  44.476   5.655  1.00 93.76           C  
ATOM     40  CE1 PHE A   5     -28.846  41.749   5.453  1.00 93.76           C  
ATOM     41  CE2 PHE A   5     -28.204  43.837   4.510  1.00 93.76           C  
ATOM     42  CZ  PHE A   5     -28.319  42.472   4.409  1.00 93.76           C  
ATOM     45  N   LYS A   6     -28.871  42.373  10.220  1.00121.08           N  
ATOM     46  CA  LYS A   6     -28.397  41.065  10.565  1.00121.08           C  
ATOM     52  C   LYS A   6     -29.486  40.053  10.405  1.00121.08           C  
ATOM     53  O   LYS A   6     -30.621  40.275  10.820  1.00121.08           O  
ATOM     47  CB  LYS A   6     -27.863  40.955  12.001  1.00121.08           C  
ATOM     48  CG  LYS A   6     -27.148  39.628  12.257  1.00121.08           C  
ATOM     49  CD  LYS A   6     -26.254  39.636  13.497  1.00121.08           C  
ATOM     50  CE  LYS A   6     -26.996  39.918  14.804  1.00121.08           C  
ATOM     51  NZ  LYS A   6     -27.297  41.364  14.913  1.00121.08           N1+
ATOM     54  N   VAL A   7     -29.156  38.914   9.752  1.00140.81           N  
ATOM     55  CA  VAL A   7     -30.082  37.825   9.631  1.00140.81           C  
ATOM     59  C   VAL A   7     -29.390  36.559  10.033  1.00140.81           C  
ATOM     60  O   VAL A   7     -28.479  36.078   9.358  1.00140.81           O  
ATOM     56  CB  VAL A   7     -30.634  37.634   8.247  1.00140.81           C  
ATOM     57  CG1 VAL A   7     -31.600  38.784   7.939  1.00140.81           C  
ATOM     58  CG2 VAL A   7     -29.463  37.577   7.261  1.00140.81           C  
ATOM     61  N   THR A   8     -29.845  35.977  11.159  1.00 50.77           N  
ATOM     62  CA  THR A   8     -29.303  34.754  11.674  1.00 50.77           C  
ATOM     66  C   THR A   8     -30.485  33.892  11.978  1.00 50.77           C  
ATOM     67  O   THR A   8     -31.624  34.353  11.925  1.00 50.77           O  
ATOM     63  CB  THR A   8     -28.532  34.929  12.953  1.00 50.77           C  
ATOM     65  CG2 THR A   8     -27.381  35.920  12.712  1.00 50.77           C  
ATOM     64  OG1 THR A   8     -29.386  35.416  13.976  1.00 50.77           O  
ATOM     68  N   PRO A   9     -30.262  32.647  12.277  1.00102.12           N  
ATOM     69  CA  PRO A   9     -31.367  31.781  12.575  1.00102.12           C  
ATOM     73  C   PRO A   9     -32.061  32.236  13.823  1.00102.12           C  
ATOM     74  O   PRO A   9     -33.175  31.787  14.086  1.00102.12           O  
ATOM     71  CB  PRO A   9     -30.770  30.377  12.639  1.00102.12           C  
ATOM     72  CG  PRO A   9     -29.567  30.452  11.678  1.00102.12           C  
ATOM     70  CD  PRO A   9     -29.126  31.925  11.728  1.00102.12           C  
ATOM     75  N   TRP A  10     -31.354  32.978  14.692  1.00152.65           N  
ATOM     76  CA  TRP A  10     -31.960  33.531  15.869  1.00152.65           C  
ATOM     87  C   TRP A  10     -32.560  34.895  15.719  1.00152.65           C  
ATOM     88  O   TRP A  10     -33.601  35.169  16.312  1.00152.65           O  
ATOM     77  CB  TRP A  10     -31.004  33.503  17.065  1.00152.65           C  
ATOM     78  CG  TRP A  10     -30.651  32.068  17.348  1.00152.65           C  
ATOM     80  CD1 TRP A  10     -31.335  31.126  18.058  1.00152.65           C  
ATOM     79  CD2 TRP A  10     -29.475  31.425  16.838  1.00152.65           C  
ATOM     82  CE2 TRP A  10     -29.517  30.098  17.261  1.00152.65           C  
ATOM     83  CE3 TRP A  10     -28.450  31.901  16.074  1.00152.65           C  
ATOM     81  NE1 TRP A  10     -30.666  29.926  18.005  1.00152.65           N  
ATOM     84  CZ2 TRP A  10     -28.527  29.222  16.923  1.00152.65           C  
ATOM     85  CZ3 TRP A  10     -27.450  31.017  15.740  1.00152.65           C  
ATOM     86  CH2 TRP A  10     -27.489  29.703  16.157  1.00152.65           C  
ATOM     89  N   GLU A  11     -31.912  35.810  14.957  1.00125.07           N  
ATOM     90  CA  GLU A  11     -32.411  37.160  14.966  1.00125.07           C  
ATOM     96  C   GLU A  11     -32.322  37.811  13.619  1.00125.07           C  
ATOM     97  O   GLU A  11     -31.450  37.491  12.813  1.00125.07           O  
ATOM     91  CB  GLU A  11     -31.663  38.063  15.963  1.00125.07           C  
ATOM     92  CG  GLU A  11     -30.161  38.158  15.698  1.00125.07           C  
ATOM     93  CD  GLU A  11     -29.543  39.005  16.801  1.00125.07           C  
ATOM     94  OE1 GLU A  11     -29.603  40.259  16.691  1.00125.07           O  
ATOM     95  OE2 GLU A  11     -29.005  38.407  17.770  1.00125.07           O1-
ATOM     98  N   VAL A  12     -33.275  38.736  13.345  1.00 69.46           N  
ATOM     99  CA  VAL A  12     -33.250  39.527  12.144  1.00 69.46           C  
ATOM    103  C   VAL A  12     -33.393  40.956  12.573  1.00 69.46           C  
ATOM    104  O   VAL A  12     -34.392  41.332  13.188  1.00 69.46           O  
ATOM    100  CB  VAL A  12     -34.362  39.233  11.176  1.00 69.46           C  
ATOM    101  CG1 VAL A  12     -34.221  40.178   9.970  1.00 69.46           C  
ATOM    102  CG2 VAL A  12     -34.300  37.744  10.794  1.00 69.46           C  
ATOM    105  N   GLU A  13     -32.397  41.804  12.240  1.00 96.49           N  
ATOM    106  CA  GLU A  13     -32.454  43.159  12.707  1.00 96.49           C  
ATOM    112  C   GLU A  13     -32.199  44.082  11.552  1.00 96.49           C  
ATOM    113  O   GLU A  13     -31.441  43.760  10.638  1.00 96.49           O  
ATOM    107  CB  GLU A  13     -31.369  43.466  13.753  1.00 96.49           C  
ATOM    108  CG  GLU A  13     -31.367  42.492  14.933  1.00 96.49           C  
ATOM    109  CD  GLU A  13     -32.676  42.629  15.695  1.00 96.49           C  
ATOM    110  OE1 GLU A  13     -33.380  43.653  15.490  1.00 96.49           O  
ATOM    111  OE2 GLU A  13     -32.990  41.704  16.492  1.00 96.49           O1-
ATOM    114  N   GLY A  14     -32.861  45.259  11.566  1.00 29.05           N  
ATOM    115  CA  GLY A  14     -32.629  46.290  10.588  1.00 29.05           C  
ATOM    116  C   GLY A  14     -33.406  46.014   9.339  1.00 29.05           C  
ATOM    117  O   GLY A  14     -34.097  45.003   9.227  1.00 29.05           O  
ATOM    118  N   VAL A  15     -33.287  46.923   8.344  1.00 52.54           N  
ATOM    119  CA  VAL A  15     -34.004  46.770   7.107  1.00 52.54           C  
ATOM    123  C   VAL A  15     -33.254  45.766   6.292  1.00 52.54           C  
ATOM    124  O   VAL A  15     -32.072  45.947   6.001  1.00 52.54           O  
ATOM    120  CB  VAL A  15     -34.094  48.030   6.288  1.00 52.54           C  
ATOM    121  CG1 VAL A  15     -34.764  47.692   4.947  1.00 52.54           C  
ATOM    122  CG2 VAL A  15     -34.853  49.104   7.084  1.00 52.54           C  
ATOM    125  N   VAL A  16     -33.934  44.664   5.911  1.00142.48           N  
ATOM    126  CA  VAL A  16     -33.273  43.646   5.149  1.00142.48           C  
ATOM    130  C   VAL A  16     -33.304  43.956   3.694  1.00142.48           C  
ATOM    131  O   VAL A  16     -34.307  44.400   3.137  1.00142.48           O  
ATOM    127  CB  VAL A  16     -33.818  42.256   5.313  1.00142.48           C  
ATOM    128  CG1 VAL A  16     -33.400  41.709   6.680  1.00142.48           C  
ATOM    129  CG2 VAL A  16     -35.340  42.309   5.126  1.00142.48           C  
ATOM    132  N   ASP A  17     -32.149  43.719   3.049  1.00 77.06           N  
ATOM    133  CA  ASP A  17     -31.990  43.869   1.637  1.00 77.06           C  
ATOM    138  C   ASP A  17     -31.871  42.467   1.128  1.00 77.06           C  
ATOM    139  O   ASP A  17     -30.861  41.802   1.347  1.00 77.06           O  
ATOM    134  CB  ASP A  17     -30.706  44.628   1.266  1.00 77.06           C  
ATOM    135  CG  ASP A  17     -30.766  44.957  -0.214  1.00 77.06           C  
ATOM    136  OD1 ASP A  17     -31.477  44.223  -0.949  1.00 77.06           O  
ATOM    137  OD2 ASP A  17     -30.110  45.949  -0.626  1.00 77.06           O1-
ATOM    140  N   TYR A  18     -32.929  41.973   0.462  1.00 98.79           N  
ATOM    141  CA  TYR A  18     -32.975  40.615  -0.002  1.00 98.79           C  
ATOM    150  C   TYR A  18     -32.001  40.355  -1.106  1.00 98.79           C  
ATOM    151  O   TYR A  18     -31.469  39.251  -1.203  1.00 98.79           O  
ATOM    142  CB  TYR A  18     -34.382  40.162  -0.416  1.00 98.79           C  
ATOM    143  CG  TYR A  18     -35.166  40.146   0.852  1.00 98.79           C  
ATOM    144  CD1 TYR A  18     -34.997  39.127   1.763  1.00 98.79           C  
ATOM    145  CD2 TYR A  18     -36.063  41.151   1.132  1.00 98.79           C  
ATOM    146  CE1 TYR A  18     -35.719  39.110   2.933  1.00 98.79           C  
ATOM    147  CE2 TYR A  18     -36.788  41.137   2.301  1.00 98.79           C  
ATOM    148  CZ  TYR A  18     -36.615  40.116   3.201  1.00 98.79           C  
ATOM    149  OH  TYR A  18     -37.357  40.099   4.401  1.00 98.79           O  
ATOM    152  N   ASP A  19     -31.777  41.330  -2.007  1.00115.71           N  
ATOM    153  CA  ASP A  19     -30.863  41.089  -3.088  1.00115.71           C  
ATOM    158  C   ASP A  19     -29.454  40.906  -2.593  1.00115.71           C  
ATOM    159  O   ASP A  19     -28.723  40.068  -3.117  1.00115.71           O  
ATOM    154  CB  ASP A  19     -30.933  42.149  -4.207  1.00115.71           C  
ATOM    155  CG  ASP A  19     -30.724  43.542  -3.638  1.00115.71           C  
ATOM    156  OD1 ASP A  19     -29.549  43.918  -3.381  1.00115.71           O  
ATOM    157  OD2 ASP A  19     -31.747  44.259  -3.472  1.00115.71           O1-
ATOM    160  N   LYS A  20     -29.015  41.683  -1.587  1.00 83.58           N  
ATOM    161  CA  LYS A  20     -27.678  41.543  -1.073  1.00 83.58           C  
ATOM    167  C   LYS A  20     -27.555  40.237  -0.345  1.00 83.58           C  
ATOM    168  O   LYS A  20     -26.531  39.559  -0.429  1.00 83.58           O  
ATOM    162  CB  LYS A  20     -27.300  42.653  -0.079  1.00 83.58           C  
ATOM    163  CG  LYS A  20     -27.309  44.052  -0.696  1.00 83.58           C  
ATOM    164  CD  LYS A  20     -27.208  45.167   0.344  1.00 83.58           C  
ATOM    165  CE  LYS A  20     -27.458  46.559  -0.238  1.00 83.58           C  
ATOM    166  NZ  LYS A  20     -26.588  46.784  -1.413  1.00 83.58           N1+
ATOM    169  N   LEU A  21     -28.622  39.848   0.376  1.00 83.10           N  
ATOM    170  CA  LEU A  21     -28.647  38.691   1.227  1.00 83.10           C  
ATOM    175  C   LEU A  21     -28.429  37.470   0.394  1.00 83.10           C  
ATOM    176  O   LEU A  21     -27.801  36.507   0.833  1.00 83.10           O  
ATOM    171  CB  LEU A  21     -30.007  38.519   1.921  1.00 83.10           C  
ATOM    172  CG  LEU A  21     -30.000  37.467   3.039  1.00 83.10           C  
ATOM    173  CD1 LEU A  21     -29.315  38.024   4.294  1.00 83.10           C  
ATOM    174  CD2 LEU A  21     -31.397  36.905   3.313  1.00 83.10           C  
ATOM    177  N   ILE A  22     -28.963  37.477  -0.839  1.00 69.48           N  
ATOM    178  CA  ILE A  22     -28.848  36.335  -1.692  1.00 69.48           C  
ATOM    183  C   ILE A  22     -27.391  36.094  -1.948  1.00 69.48           C  
ATOM    184  O   ILE A  22     -26.962  34.944  -2.032  1.00 69.48           O  
ATOM    179  CB  ILE A  22     -29.586  36.490  -2.993  1.00 69.48           C  
ATOM    180  CG1 ILE A  22     -29.846  35.114  -3.624  1.00 69.48           C  
ATOM    181  CG2 ILE A  22     -28.800  37.444  -3.905  1.00 69.48           C  
ATOM    182  CD1 ILE A  22     -30.926  35.145  -4.703  1.00 69.48           C  
ATOM    185  N   LYS A  23     -26.613  37.183  -2.130  1.00 49.28           N  
ATOM    186  CA  LYS A  23     -25.188  37.142  -2.344  1.00 49.28           C  
ATOM    192  C   LYS A  23     -24.467  36.727  -1.091  1.00 49.28           C  
ATOM    193  O   LYS A  23     -23.526  35.937  -1.147  1.00 49.28           O  
ATOM    187  CB  LYS A  23     -24.618  38.513  -2.739  1.00 49.28           C  
ATOM    188  CG  LYS A  23     -25.167  39.062  -4.058  1.00 49.28           C  
ATOM    189  CD  LYS A  23     -24.922  40.563  -4.235  1.00 49.28           C  
ATOM    190  CE  LYS A  23     -25.558  41.147  -5.497  1.00 49.28           C  
ATOM    191  NZ  LYS A  23     -25.491  42.625  -5.457  1.00 49.28           N1+
ATOM    194  N   HIS A  24     -24.877  37.255   0.081  1.00 51.85           N  
ATOM    195  CA  HIS A  24     -24.172  36.952   1.297  1.00 51.85           C  
ATOM    202  C   HIS A  24     -24.213  35.472   1.515  1.00 51.85           C  
ATOM    203  O   HIS A  24     -23.190  34.841   1.777  1.00 51.85           O  
ATOM    198  CB  HIS A  24     -24.822  37.575   2.546  1.00 51.85           C  
ATOM    197  CG  HIS A  24     -24.705  39.067   2.634  1.00 51.85           C  
ATOM    200  CD2 HIS A  24     -23.806  39.831   3.312  1.00 51.85           C  
ATOM    196  ND1 HIS A  24     -25.560  39.952   2.018  1.00 51.85           N  
ATOM    201  CE1 HIS A  24     -25.141  41.198   2.351  1.00 51.85           C  
ATOM    199  NE2 HIS A  24     -24.079  41.176   3.135  1.00 51.85           N  
ATOM    204  N   PHE A  25     -25.424  34.893   1.426  1.00 90.20           N  
ATOM    205  CA  PHE A  25     -25.669  33.490   1.617  1.00 90.20           C  
ATOM    213  C   PHE A  25     -25.129  32.685   0.478  1.00 90.20           C  
ATOM    214  O   PHE A  25     -24.689  31.553   0.678  1.00 90.20           O  
ATOM    206  CB  PHE A  25     -27.161  33.146   1.751  1.00 90.20           C  
ATOM    207  CG  PHE A  25     -27.597  33.600   3.099  1.00 90.20           C  
ATOM    208  CD1 PHE A  25     -27.791  34.931   3.359  1.00 90.20           C  
ATOM    209  CD2 PHE A  25     -27.820  32.687   4.105  1.00 90.20           C  
ATOM    210  CE1 PHE A  25     -28.195  35.327   4.610  1.00 90.20           C  
ATOM    211  CE2 PHE A  25     -28.226  33.086   5.358  1.00 90.20           C  
ATOM    212  CZ  PHE A  25     -28.415  34.418   5.614  1.00 90.20           C  
ATOM    215  N   GLY A  26     -25.184  33.228  -0.752  1.00 26.47           N  
ATOM    216  CA  GLY A  26     -24.693  32.498  -1.885  1.00 26.47           C  
ATOM    217  C   GLY A  26     -25.788  31.628  -2.424  1.00 26.47           C  
ATOM    218  O   GLY A  26     -25.523  30.552  -2.958  1.00 26.47           O  
ATOM    219  N   THR A  27     -27.057  32.060  -2.273  1.00 55.19           N  
ATOM    220  CA  THR A  27     -28.153  31.284  -2.784  1.00 55.19           C  
ATOM    224  C   THR A  27     -28.547  31.797  -4.140  1.00 55.19           C  
ATOM    225  O   THR A  27     -28.269  32.941  -4.492  1.00 55.19           O  
ATOM    221  CB  THR A  27     -29.345  31.299  -1.873  1.00 55.19           C  
ATOM    223  CG2 THR A  27     -28.925  30.702  -0.517  1.00 55.19           C  
ATOM    222  OG1 THR A  27     -29.807  32.629  -1.694  1.00 55.19           O  
ATOM    226  N   SER A  28     -29.229  30.951  -4.943  1.00 46.50           N  
ATOM    227  CA  SER A  28     -29.581  31.337  -6.286  1.00 46.50           C  
ATOM    230  C   SER A  28     -30.944  31.958  -6.295  1.00 46.50           C  
ATOM    231  O   SER A  28     -31.834  31.593  -5.527  1.00 46.50           O  
ATOM    228  CB  SER A  28     -29.612  30.164  -7.282  1.00 46.50           C  
ATOM    229  OG  SER A  28     -28.318  29.593  -7.407  1.00 46.50           O  
ATOM    232  N   PRO A  29     -31.100  32.923  -7.164  1.00 73.12           N  
ATOM    233  CA  PRO A  29     -32.367  33.593  -7.303  1.00 73.12           C  
ATOM    237  C   PRO A  29     -33.367  32.689  -7.956  1.00 73.12           C  
ATOM    238  O   PRO A  29     -32.999  31.957  -8.874  1.00 73.12           O  
ATOM    235  CB  PRO A  29     -32.080  34.865  -8.102  1.00 73.12           C  
ATOM    236  CG  PRO A  29     -30.603  35.170  -7.790  1.00 73.12           C  
ATOM    234  CD  PRO A  29     -29.983  33.792  -7.505  1.00 73.12           C  
ATOM    239  N   LEU A  30     -34.642  32.752  -7.525  1.00 70.47           N  
ATOM    240  CA  LEU A  30     -35.666  31.899  -8.066  1.00 70.47           C  
ATOM    245  C   LEU A  30     -36.114  32.536  -9.347  1.00 70.47           C  
ATOM    246  O   LEU A  30     -36.863  33.513  -9.337  1.00 70.47           O  
ATOM    241  CB  LEU A  30     -36.879  31.801  -7.120  1.00 70.47           C  
ATOM    242  CG  LEU A  30     -38.032  30.905  -7.605  1.00 70.47           C  
ATOM    243  CD1 LEU A  30     -37.618  29.424  -7.639  1.00 70.47           C  
ATOM    244  CD2 LEU A  30     -39.302  31.146  -6.771  1.00 70.47           C  
ATOM    247  N   THR A  31     -35.693  31.952 -10.488  1.00119.04           N  
ATOM    248  CA  THR A  31     -35.918  32.524 -11.789  1.00119.04           C  
ATOM    252  C   THR A  31     -37.375  32.450 -12.127  1.00119.04           C  
ATOM    253  O   THR A  31     -38.120  31.641 -11.580  1.00119.04           O  
ATOM    249  CB  THR A  31     -35.183  31.795 -12.880  1.00119.04           C  
ATOM    251  CG2 THR A  31     -35.353  32.565 -14.195  1.00119.04           C  
ATOM    250  OG1 THR A  31     -33.802  31.717 -12.580  1.00119.04           O  
ATOM    254  N   GLU A  32     -37.815  33.326 -13.051  1.00 73.01           N  
ATOM    255  CA  GLU A  32     -39.183  33.371 -13.474  1.00 73.01           C  
ATOM    261  C   GLU A  32     -39.508  32.090 -14.171  1.00 73.01           C  
ATOM    262  O   GLU A  32     -40.610  31.561 -14.035  1.00 73.01           O  
ATOM    256  CB  GLU A  32     -39.471  34.522 -14.451  1.00 73.01           C  
ATOM    257  CG  GLU A  32     -39.349  35.898 -13.796  1.00 73.01           C  
ATOM    258  CD  GLU A  32     -37.868  36.208 -13.646  1.00 73.01           C  
ATOM    259  OE1 GLU A  32     -37.086  35.775 -14.535  1.00 73.01           O  
ATOM    260  OE2 GLU A  32     -37.495  36.878 -12.646  1.00 73.01           O1-
ATOM    263  N   ASP A  33     -38.537  31.566 -14.939  1.00120.63           N  
ATOM    264  CA  ASP A  33     -38.680  30.385 -15.744  1.00120.63           C  
ATOM    269  C   ASP A  33     -38.928  29.219 -14.847  1.00120.63           C  
ATOM    270  O   ASP A  33     -39.747  28.351 -15.144  1.00120.63           O  
ATOM    265  CB  ASP A  33     -37.370  30.081 -16.482  1.00120.63           C  
ATOM    266  CG  ASP A  33     -37.003  31.354 -17.218  1.00120.63           C  
ATOM    267  OD1 ASP A  33     -37.917  32.198 -17.406  1.00120.63           O  
ATOM    268  OD2 ASP A  33     -35.807  31.516 -17.582  1.00120.63           O1-
ATOM    271  N   LEU A  34     -38.212  29.185 -13.710  1.00 55.30           N  
ATOM    272  CA  LEU A  34     -38.272  28.099 -12.777  1.00 55.30           C  
ATOM    277  C   LEU A  34     -39.667  27.989 -12.249  1.00 55.30           C  
ATOM    278  O   LEU A  34     -40.168  26.885 -12.045  1.00 55.30           O  
ATOM    273  CB  LEU A  34     -37.331  28.311 -11.577  1.00 55.30           C  
ATOM    274  CG  LEU A  34     -35.833  28.326 -11.942  1.00 55.30           C  
ATOM    275  CD1 LEU A  34     -34.959  28.545 -10.697  1.00 55.30           C  
ATOM    276  CD2 LEU A  34     -35.431  27.065 -12.721  1.00 55.30           C  
ATOM    279  N   LEU A  35     -40.325  29.138 -11.992  1.00 46.38           N  
ATOM    280  CA  LEU A  35     -41.672  29.132 -11.486  1.00 46.38           C  
ATOM    285  C   LEU A  35     -42.568  28.508 -12.506  1.00 46.38           C  
ATOM    286  O   LEU A  35     -43.453  27.725 -12.169  1.00 46.38           O  
ATOM    281  CB  LEU A  35     -42.240  30.538 -11.229  1.00 46.38           C  
ATOM    282  CG  LEU A  35     -41.615  31.275 -10.032  1.00 46.38           C  
ATOM    283  CD1 LEU A  35     -42.246  32.667  -9.854  1.00 46.38           C  
ATOM    284  CD2 LEU A  35     -41.691  30.425  -8.754  1.00 46.38           C  
ATOM    287  N   GLU A  36     -42.356  28.856 -13.786  1.00 78.61           N  
ATOM    288  CA  GLU A  36     -43.157  28.380 -14.876  1.00 78.61           C  
ATOM    294  C   GLU A  36     -42.988  26.899 -15.017  1.00 78.61           C  
ATOM    295  O   GLU A  36     -43.934  26.193 -15.363  1.00 78.61           O  
ATOM    289  CB  GLU A  36     -42.756  29.029 -16.214  1.00 78.61           C  
ATOM    290  CG  GLU A  36     -43.580  28.562 -17.415  1.00 78.61           C  
ATOM    291  CD  GLU A  36     -43.068  29.309 -18.641  1.00 78.61           C  
ATOM    292  OE1 GLU A  36     -42.761  30.522 -18.496  1.00 78.61           O  
ATOM    293  OE2 GLU A  36     -42.971  28.683 -19.731  1.00 78.61           O1-
ATOM    296  N   LYS A  37     -41.772  26.385 -14.759  1.00124.71           N  
ATOM    297  CA  LYS A  37     -41.519  24.984 -14.945  1.00124.71           C  
ATOM    303  C   LYS A  37     -42.385  24.196 -14.009  1.00124.71           C  
ATOM    304  O   LYS A  37     -42.888  23.137 -14.380  1.00124.71           O  
ATOM    298  CB  LYS A  37     -40.054  24.583 -14.680  1.00124.71           C  
ATOM    299  CG  LYS A  37     -39.633  23.243 -15.308  1.00124.71           C  
ATOM    300  CD  LYS A  37     -40.425  22.018 -14.843  1.00124.71           C  
ATOM    301  CE  LYS A  37     -39.866  20.688 -15.360  1.00124.71           C  
ATOM    302  NZ  LYS A  37     -39.920  20.637 -16.838  1.00124.71           N1+
ATOM    305  N   THR A  38     -42.561  24.675 -12.759  1.00 51.61           N  
ATOM    306  CA  THR A  38     -43.364  23.975 -11.793  1.00 51.61           C  
ATOM    310  C   THR A  38     -44.810  23.993 -12.178  1.00 51.61           C  
ATOM    311  O   THR A  38     -45.509  22.996 -12.010  1.00 51.61           O  
ATOM    307  CB  THR A  38     -43.242  24.516 -10.397  1.00 51.61           C  
ATOM    309  CG2 THR A  38     -41.798  24.318  -9.908  1.00 51.61           C  
ATOM    308  OG1 THR A  38     -43.597  25.888 -10.363  1.00 51.61           O  
ATOM    312  N   ALA A  39     -45.303  25.125 -12.712  1.00 32.76           N  
ATOM    313  CA  ALA A  39     -46.698  25.245 -13.032  1.00 32.76           C  
ATOM    315  C   ALA A  39     -47.071  24.216 -14.051  1.00 32.76           C  
ATOM    316  O   ALA A  39     -48.115  23.575 -13.939  1.00 32.76           O  
ATOM    314  CB  ALA A  39     -47.050  26.626 -13.613  1.00 32.76           C  
ATOM    317  N   GLU A  40     -46.226  24.040 -15.083  1.00 46.93           N  
ATOM    318  CA  GLU A  40     -46.483  23.106 -16.143  1.00 46.93           C  
ATOM    324  C   GLU A  40     -46.378  21.698 -15.638  1.00 46.93           C  
ATOM    325  O   GLU A  40     -47.148  20.828 -16.040  1.00 46.93           O  
ATOM    319  CB  GLU A  40     -45.489  23.234 -17.312  1.00 46.93           C  
ATOM    320  CG  GLU A  40     -44.037  22.967 -16.909  1.00 46.93           C  
ATOM    321  CD  GLU A  40     -43.218  22.811 -18.180  1.00 46.93           C  
ATOM    322  OE1 GLU A  40     -43.596  21.950 -19.019  1.00 46.93           O  
ATOM    323  OE2 GLU A  40     -42.206  23.546 -18.331  1.00 46.93           O1-
ATOM    326  N   LEU A  41     -45.395  21.433 -14.758  1.00 83.90           N  
ATOM    327  CA  LEU A  41     -45.142  20.098 -14.299  1.00 83.90           C  
ATOM    332  C   LEU A  41     -46.316  19.616 -13.503  1.00 83.90           C  
ATOM    333  O   LEU A  41     -46.769  18.486 -13.672  1.00 83.90           O  
ATOM    328  CB  LEU A  41     -43.903  20.037 -13.386  1.00 83.90           C  
ATOM    329  CG  LEU A  41     -43.394  18.614 -13.095  1.00 83.90           C  
ATOM    330  CD1 LEU A  41     -42.748  17.999 -14.347  1.00 83.90           C  
ATOM    331  CD2 LEU A  41     -42.459  18.583 -11.876  1.00 83.90           C  
ATOM    334  N   THR A  42     -46.803  20.466 -12.576  1.00147.79           N  
ATOM    335  CA  THR A  42     -47.941  20.189 -11.745  1.00147.79           C  
ATOM    339  C   THR A  42     -49.224  20.332 -12.505  1.00147.79           C  
ATOM    340  O   THR A  42     -50.233  19.733 -12.137  1.00147.79           O  
ATOM    336  CB  THR A  42     -47.983  20.990 -10.475  1.00147.79           C  
ATOM    338  CG2 THR A  42     -47.892  22.490 -10.757  1.00147.79           C  
ATOM    337  OG1 THR A  42     -49.172  20.682  -9.772  1.00147.79           O  
ATOM    341  N   LYS A  43     -49.229  21.144 -13.579  1.00175.05           N  
ATOM    342  CA  LYS A  43     -50.405  21.329 -14.383  1.00175.05           C  
ATOM    348  C   LYS A  43     -51.442  22.100 -13.621  1.00175.05           C  
ATOM    349  O   LYS A  43     -52.638  21.934 -13.859  1.00175.05           O  
ATOM    343  CB  LYS A  43     -51.046  19.993 -14.791  1.00175.05           C  
ATOM    344  CG  LYS A  43     -50.151  19.127 -15.680  1.00175.05           C  
ATOM    345  CD  LYS A  43     -49.813  19.788 -17.011  1.00175.05           C  
ATOM    346  CE  LYS A  43     -51.061  20.089 -17.831  1.00175.05           C  
ATOM    347  NZ  LYS A  43     -51.858  18.851 -17.993  1.00175.05           N1+
ATOM    350  N   SER A  44     -51.009  22.980 -12.696  1.00 42.52           N  
ATOM    351  CA  SER A  44     -51.935  23.791 -11.955  1.00 42.52           C  
ATOM    354  C   SER A  44     -51.296  25.135 -11.770  1.00 42.52           C  
ATOM    355  O   SER A  44     -50.095  25.286 -11.983  1.00 42.52           O  
ATOM    352  CB  SER A  44     -52.242  23.230 -10.553  1.00 42.52           C  
ATOM    353  OG  SER A  44     -51.055  23.173  -9.777  1.00 42.52           O  
ATOM    356  N   GLU A  45     -52.088  26.167 -11.393  1.00 57.85           N  
ATOM    357  CA  GLU A  45     -51.486  27.462 -11.210  1.00 57.85           C  
ATOM    363  C   GLU A  45     -50.858  27.526  -9.853  1.00 57.85           C  
ATOM    364  O   GLU A  45     -51.279  26.848  -8.917  1.00 57.85           O  
ATOM    358  CB  GLU A  45     -52.415  28.684 -11.343  1.00 57.85           C  
ATOM    359  CG  GLU A  45     -51.613  29.995 -11.335  1.00 57.85           C  
ATOM    360  CD  GLU A  45     -52.543  31.196 -11.448  1.00 57.85           C  
ATOM    361  OE1 GLU A  45     -53.714  31.091 -10.996  1.00 57.85           O  
ATOM    362  OE2 GLU A  45     -52.088  32.243 -11.982  1.00 57.85           O1-
ATOM    365  N   LEU A  46     -49.816  28.371  -9.730  1.00 61.88           N  
ATOM    366  CA  LEU A  46     -49.052  28.531  -8.525  1.00 61.88           C  
ATOM    371  C   LEU A  46     -49.845  29.323  -7.529  1.00 61.88           C  
ATOM    372  O   LEU A  46     -50.714  30.124  -7.869  1.00 61.88           O  
ATOM    367  CB  LEU A  46     -47.723  29.273  -8.759  1.00 61.88           C  
ATOM    368  CG  LEU A  46     -46.726  28.519  -9.663  1.00 61.88           C  
ATOM    369  CD1 LEU A  46     -45.439  29.332  -9.860  1.00 61.88           C  
ATOM    370  CD2 LEU A  46     -46.436  27.105  -9.131  1.00 61.88           C  
ATOM    373  N   PRO A  47     -49.536  29.088  -6.282  1.00 89.28           N  
ATOM    374  CA  PRO A  47     -50.165  29.743  -5.165  1.00 89.28           C  
ATOM    378  C   PRO A  47     -49.732  31.176  -5.106  1.00 89.28           C  
ATOM    379  O   PRO A  47     -48.764  31.547  -5.767  1.00 89.28           O  
ATOM    376  CB  PRO A  47     -49.762  28.931  -3.931  1.00 89.28           C  
ATOM    377  CG  PRO A  47     -48.513  28.149  -4.377  1.00 89.28           C  
ATOM    375  CD  PRO A  47     -48.727  27.949  -5.885  1.00 89.28           C  
ATOM    380  N   ILE A  48     -50.419  31.986  -4.282  1.00 66.43           N  
ATOM    381  CA  ILE A  48     -50.220  33.406  -4.219  1.00 66.43           C  
ATOM    386  C   ILE A  48     -48.791  33.744  -3.901  1.00 66.43           C  
ATOM    387  O   ILE A  48     -48.217  34.620  -4.538  1.00 66.43           O  
ATOM    382  CB  ILE A  48     -51.072  34.049  -3.163  1.00 66.43           C  
ATOM    383  CG1 ILE A  48     -50.891  35.573  -3.183  1.00 66.43           C  
ATOM    384  CG2 ILE A  48     -50.740  33.400  -1.809  1.00 66.43           C  
ATOM    385  CD1 ILE A  48     -51.833  36.312  -2.233  1.00 66.43           C  
ATOM    388  N   PHE A  49     -48.165  33.069  -2.921  1.00106.10           N  
ATOM    389  CA  PHE A  49     -46.828  33.402  -2.515  1.00106.10           C  
ATOM    397  C   PHE A  49     -45.793  33.113  -3.572  1.00106.10           C  
ATOM    398  O   PHE A  49     -44.792  33.826  -3.643  1.00106.10           O  
ATOM    390  CB  PHE A  49     -46.424  32.777  -1.160  1.00106.10           C  
ATOM    391  CG  PHE A  49     -46.819  31.338  -1.117  1.00106.10           C  
ATOM    392  CD1 PHE A  49     -46.121  30.369  -1.794  1.00106.10           C  
ATOM    393  CD2 PHE A  49     -47.904  30.966  -0.355  1.00106.10           C  
ATOM    394  CE1 PHE A  49     -46.518  29.054  -1.722  1.00106.10           C  
ATOM    395  CE2 PHE A  49     -48.303  29.653  -0.280  1.00106.10           C  
ATOM    396  CZ  PHE A  49     -47.608  28.691  -0.969  1.00106.10           C  
ATOM    399  N   PHE A  50     -45.940  32.029  -4.365  1.00 89.23           N  
ATOM    400  CA  PHE A  50     -44.938  31.748  -5.365  1.00 89.23           C  
ATOM    408  C   PHE A  50     -44.935  32.712  -6.526  1.00 89.23           C  
ATOM    409  O   PHE A  50     -43.882  33.214  -6.917  1.00 89.23           O  
ATOM    401  CB  PHE A  50     -44.995  30.324  -5.952  1.00 89.23           C  
ATOM    402  CG  PHE A  50     -44.499  29.367  -4.918  1.00 89.23           C  
ATOM    403  CD1 PHE A  50     -43.215  29.470  -4.434  1.00 89.23           C  
ATOM    404  CD2 PHE A  50     -45.295  28.340  -4.462  1.00 89.23           C  
ATOM    405  CE1 PHE A  50     -42.742  28.589  -3.488  1.00 89.23           C  
ATOM    406  CE2 PHE A  50     -44.825  27.454  -3.519  1.00 89.23           C  
ATOM    407  CZ  PHE A  50     -43.549  27.579  -3.026  1.00 89.23           C  
ATOM    410  N   ARG A  51     -46.112  32.993  -7.122  1.00104.68           N  
ATOM    411  CA  ARG A  51     -46.198  33.826  -8.295  1.00104.68           C  
ATOM    419  C   ARG A  51     -45.837  35.248  -7.982  1.00104.68           C  
ATOM    420  O   ARG A  51     -45.247  35.948  -8.805  1.00104.68           O  
ATOM    412  CB  ARG A  51     -47.580  33.766  -8.971  1.00104.68           C  
ATOM    413  CG  ARG A  51     -48.767  34.160  -8.092  1.00104.68           C  
ATOM    414  CD  ARG A  51     -50.103  33.748  -8.719  1.00104.68           C  
ATOM    415  NE  ARG A  51     -51.197  34.363  -7.918  1.00104.68           N  
ATOM    416  CZ  ARG A  51     -52.496  33.990  -8.111  1.00104.68           C  
ATOM    417  NH1 ARG A  51     -52.807  32.959  -8.949  1.00104.68           N1+
ATOM    418  NH2 ARG A  51     -53.491  34.654  -7.456  1.00104.68           N  
ATOM    421  N   ARG A  52     -46.217  35.708  -6.781  1.00172.71           N  
ATOM    422  CA  ARG A  52     -45.984  37.030  -6.272  1.00172.71           C  
ATOM    430  C   ARG A  52     -44.525  37.186  -5.949  1.00172.71           C  
ATOM    431  O   ARG A  52     -44.056  38.297  -5.710  1.00172.71           O  
ATOM    423  CB  ARG A  52     -46.824  37.353  -5.020  1.00172.71           C  
ATOM    424  CG  ARG A  52     -48.339  37.252  -5.258  1.00172.71           C  
ATOM    425  CD  ARG A  52     -48.988  38.450  -5.954  1.00172.71           C  
ATOM    426  NE  ARG A  52     -50.390  38.063  -6.302  1.00172.71           N  
ATOM    427  CZ  ARG A  52     -51.412  38.239  -5.414  1.00172.71           C  
ATOM    428  NH1 ARG A  52     -51.166  38.745  -4.170  1.00172.71           N1+
ATOM    429  NH2 ARG A  52     -52.692  37.924  -5.775  1.00172.71           N  
ATOM    432  N   LYS A  53     -43.785  36.060  -5.881  1.00135.10           N  
ATOM    433  CA  LYS A  53     -42.376  36.012  -5.576  1.00135.10           C  
ATOM    439  C   LYS A  53     -42.067  36.388  -4.166  1.00135.10           C  
ATOM    440  O   LYS A  53     -41.095  37.090  -3.889  1.00135.10           O  
ATOM    434  CB  LYS A  53     -41.474  36.811  -6.535  1.00135.10           C  
ATOM    435  CG  LYS A  53     -41.193  36.066  -7.845  1.00135.10           C  
ATOM    436  CD  LYS A  53     -40.326  36.853  -8.831  1.00135.10           C  
ATOM    437  CE  LYS A  53     -41.110  37.698  -9.834  1.00135.10           C  
ATOM    438  NZ  LYS A  53     -41.564  36.857 -10.963  1.00135.10           N1+
ATOM    441  N   PHE A  54     -42.914  35.925  -3.230  1.00110.76           N  
ATOM    442  CA  PHE A  54     -42.620  36.053  -1.836  1.00110.76           C  
ATOM    450  C   PHE A  54     -41.448  35.155  -1.568  1.00110.76           C  
ATOM    451  O   PHE A  54     -40.567  35.486  -0.774  1.00110.76           O  
ATOM    443  CB  PHE A  54     -43.809  35.654  -0.955  1.00110.76           C  
ATOM    444  CG  PHE A  54     -43.311  35.775   0.431  1.00110.76           C  
ATOM    445  CD1 PHE A  54     -43.079  37.017   0.975  1.00110.76           C  
ATOM    446  CD2 PHE A  54     -43.034  34.647   1.159  1.00110.76           C  
ATOM    447  CE1 PHE A  54     -42.601  37.134   2.254  1.00110.76           C  
ATOM    448  CE2 PHE A  54     -42.560  34.761   2.436  1.00110.76           C  
ATOM    449  CZ  PHE A  54     -42.346  36.000   2.980  1.00110.76           C  
ATOM    452  N   PHE A  55     -41.439  33.967  -2.217  1.00 91.32           N  
ATOM    453  CA  PHE A  55     -40.303  33.086  -2.148  1.00 91.32           C  
ATOM    461  C   PHE A  55     -39.384  33.516  -3.253  1.00 91.32           C  
ATOM    462  O   PHE A  55     -39.623  33.219  -4.424  1.00 91.32           O  
ATOM    454  CB  PHE A  55     -40.638  31.602  -2.389  1.00 91.32           C  
ATOM    455  CG  PHE A  55     -41.278  31.057  -1.160  1.00 91.32           C  
ATOM    456  CD1 PHE A  55     -42.602  31.300  -0.883  1.00 91.32           C  
ATOM    457  CD2 PHE A  55     -40.544  30.287  -0.287  1.00 91.32           C  
ATOM    458  CE1 PHE A  55     -43.180  30.788   0.255  1.00 91.32           C  
ATOM    459  CE2 PHE A  55     -41.115  29.774   0.853  1.00 91.32           C  
ATOM    460  CZ  PHE A  55     -42.438  30.026   1.124  1.00 91.32           C  
ATOM    463  N   PHE A  56     -38.367  34.322  -2.885  1.00180.99           N  
ATOM    464  CA  PHE A  56     -37.378  34.896  -3.757  1.00180.99           C  
ATOM    472  C   PHE A  56     -36.207  34.011  -4.098  1.00180.99           C  
ATOM    473  O   PHE A  56     -35.677  34.100  -5.204  1.00180.99           O  
ATOM    465  CB  PHE A  56     -36.807  36.216  -3.203  1.00180.99           C  
ATOM    466  CG  PHE A  56     -36.080  35.942  -1.929  1.00180.99           C  
ATOM    467  CD1 PHE A  56     -36.767  35.843  -0.741  1.00180.99           C  
ATOM    468  CD2 PHE A  56     -34.713  35.775  -1.921  1.00180.99           C  
ATOM    469  CE1 PHE A  56     -36.103  35.592   0.438  1.00180.99           C  
ATOM    470  CE2 PHE A  56     -34.042  35.524  -0.748  1.00180.99           C  
ATOM    471  CZ  PHE A  56     -34.737  35.433   0.434  1.00180.99           C  
ATOM    474  N   SER A  57     -35.733  33.163  -3.160  1.00 59.08           N  
ATOM    475  CA  SER A  57     -34.483  32.481  -3.397  1.00 59.08           C  
ATOM    478  C   SER A  57     -34.637  30.995  -3.301  1.00 59.08           C  
ATOM    479  O   SER A  57     -35.603  30.495  -2.728  1.00 59.08           O  
ATOM    476  CB  SER A  57     -33.395  32.879  -2.385  1.00 59.08           C  
ATOM    477  OG  SER A  57     -32.228  32.096  -2.585  1.00 59.08           O  
ATOM    480  N   HIS A  58     -33.665  30.247  -3.884  1.00 67.19           N  
ATOM    481  CA  HIS A  58     -33.748  28.812  -3.849  1.00 67.19           C  
ATOM    488  C   HIS A  58     -32.371  28.212  -3.905  1.00 67.19           C  
ATOM    489  O   HIS A  58     -31.381  28.909  -4.125  1.00 67.19           O  
ATOM    484  CB  HIS A  58     -34.531  28.214  -5.031  1.00 67.19           C  
ATOM    483  CG  HIS A  58     -33.754  28.195  -6.316  1.00 67.19           C  
ATOM    486  CD2 HIS A  58     -33.620  29.137  -7.289  1.00 67.19           C  
ATOM    482  ND1 HIS A  58     -33.005  27.117  -6.731  1.00 67.19           N  
ATOM    487  CE1 HIS A  58     -32.460  27.455  -7.927  1.00 67.19           C  
ATOM    485  NE2 HIS A  58     -32.805  28.673  -8.306  1.00 67.19           N  
ATOM    490  N   ARG A  59     -32.290  26.885  -3.643  1.00142.62           N  
ATOM    491  CA  ARG A  59     -31.076  26.127  -3.774  1.00142.62           C  
ATOM    499  C   ARG A  59     -31.453  24.795  -4.372  1.00142.62           C  
ATOM    500  O   ARG A  59     -32.321  24.094  -3.853  1.00142.62           O  
ATOM    492  CB  ARG A  59     -30.352  25.854  -2.439  1.00142.62           C  
ATOM    493  CG  ARG A  59     -29.710  27.102  -1.817  1.00142.62           C  
ATOM    494  CD  ARG A  59     -28.190  27.204  -2.010  1.00142.62           C  
ATOM    495  NE  ARG A  59     -27.514  26.417  -0.939  1.00142.62           N  
ATOM    496  CZ  ARG A  59     -27.077  27.037   0.198  1.00142.62           C  
ATOM    497  NH1 ARG A  59     -27.297  28.370   0.388  1.00142.62           N1+
ATOM    498  NH2 ARG A  59     -26.404  26.326   1.148  1.00142.62           N  
ATOM    501  N   ASP A  60     -30.816  24.430  -5.505  1.00 75.76           N  
ATOM    502  CA  ASP A  60     -31.009  23.166  -6.176  1.00 75.76           C  
ATOM    507  C   ASP A  60     -32.459  22.884  -6.427  1.00 75.76           C  
ATOM    508  O   ASP A  60     -32.867  21.723  -6.418  1.00 75.76           O  
ATOM    503  CB  ASP A  60     -30.472  21.941  -5.409  1.00 75.76           C  
ATOM    504  CG  ASP A  60     -28.966  21.833  -5.577  1.00 75.76           C  
ATOM    505  OD1 ASP A  60     -28.346  22.804  -6.085  1.00 75.76           O  
ATOM    506  OD2 ASP A  60     -28.416  20.761  -5.207  1.00 75.76           O1-
ATOM    509  N   TYR A  61     -33.275  23.920  -6.679  1.00 74.08           N  
ATOM    510  CA  TYR A  61     -34.677  23.727  -6.925  1.00 74.08           C  
ATOM    519  C   TYR A  61     -34.846  23.040  -8.246  1.00 74.08           C  
ATOM    520  O   TYR A  61     -35.716  22.186  -8.414  1.00 74.08           O  
ATOM    511  CB  TYR A  61     -35.457  25.057  -6.954  1.00 74.08           C  
ATOM    512  CG  TYR A  61     -36.914  24.737  -6.969  1.00 74.08           C  
ATOM    513  CD1 TYR A  61     -37.526  24.277  -5.825  1.00 74.08           C  
ATOM    514  CD2 TYR A  61     -37.670  24.912  -8.104  1.00 74.08           C  
ATOM    515  CE1 TYR A  61     -38.869  23.976  -5.812  1.00 74.08           C  
ATOM    516  CE2 TYR A  61     -39.013  24.613  -8.096  1.00 74.08           C  
ATOM    517  CZ  TYR A  61     -39.615  24.144  -6.952  1.00 74.08           C  
ATOM    518  OH  TYR A  61     -40.994  23.837  -6.947  1.00 74.08           O  
ATOM    521  N   ASP A  62     -34.012  23.413  -9.233  1.00 55.85           N  
ATOM    522  CA  ASP A  62     -34.097  22.834 -10.542  1.00 55.85           C  
ATOM    527  C   ASP A  62     -33.812  21.370 -10.440  1.00 55.85           C  
ATOM    528  O   ASP A  62     -34.358  20.563 -11.189  1.00 55.85           O  
ATOM    523  CB  ASP A  62     -33.130  23.479 -11.555  1.00 55.85           C  
ATOM    524  CG  ASP A  62     -31.709  23.356 -11.027  1.00 55.85           C  
ATOM    525  OD1 ASP A  62     -31.484  23.749  -9.850  1.00 55.85           O  
ATOM    526  OD2 ASP A  62     -30.830  22.871 -11.789  1.00 55.85           O1-
ATOM    529  N   LEU A  63     -32.930  20.996  -9.502  1.00145.67           N  
ATOM    530  CA  LEU A  63     -32.544  19.632  -9.309  1.00145.67           C  
ATOM    535  C   LEU A  63     -33.733  18.843  -8.826  1.00145.67           C  
ATOM    536  O   LEU A  63     -33.925  17.698  -9.229  1.00145.67           O  
ATOM    531  CB  LEU A  63     -31.395  19.548  -8.298  1.00145.67           C  
ATOM    532  CG  LEU A  63     -30.704  18.188  -8.222  1.00145.67           C  
ATOM    533  CD1 LEU A  63     -30.141  17.772  -9.592  1.00145.67           C  
ATOM    534  CD2 LEU A  63     -29.618  18.226  -7.140  1.00145.67           C  
ATOM    537  N   ILE A  64     -34.566  19.429  -7.940  1.00 67.53           N  
ATOM    538  CA  ILE A  64     -35.709  18.723  -7.428  1.00 67.53           C  
ATOM    543  C   ILE A  64     -36.694  18.436  -8.522  1.00 67.53           C  
ATOM    544  O   ILE A  64     -37.245  17.337  -8.578  1.00 67.53           O  
ATOM    539  CB  ILE A  64     -36.395  19.420  -6.290  1.00 67.53           C  
ATOM    540  CG1 ILE A  64     -35.464  19.367  -5.066  1.00 67.53           C  
ATOM    541  CG2 ILE A  64     -37.770  18.770  -6.059  1.00 67.53           C  
ATOM    542  CD1 ILE A  64     -36.012  20.061  -3.827  1.00 67.53           C  
ATOM    545  N   LEU A  65     -36.947  19.412  -9.416  1.00 52.56           N  
ATOM    546  CA  LEU A  65     -37.872  19.233 -10.503  1.00 52.56           C  
ATOM    551  C   LEU A  65     -37.361  18.165 -11.421  1.00 52.56           C  
ATOM    552  O   LEU A  65     -38.133  17.344 -11.915  1.00 52.56           O  
ATOM    547  CB  LEU A  65     -38.069  20.503 -11.354  1.00 52.56           C  
ATOM    548  CG  LEU A  65     -38.838  21.634 -10.645  1.00 52.56           C  
ATOM    549  CD1 LEU A  65     -38.992  22.859 -11.559  1.00 52.56           C  
ATOM    550  CD2 LEU A  65     -40.191  21.136 -10.108  1.00 52.56           C  
ATOM    553  N   LYS A  66     -36.041  18.147 -11.682  1.00 66.57           N  
ATOM    554  CA  LYS A  66     -35.501  17.176 -12.590  1.00 66.57           C  
ATOM    560  C   LYS A  66     -35.734  15.811 -12.034  1.00 66.57           C  
ATOM    561  O   LYS A  66     -36.067  14.886 -12.774  1.00 66.57           O  
ATOM    555  CB  LYS A  66     -33.989  17.309 -12.842  1.00 66.57           C  
ATOM    556  CG  LYS A  66     -33.475  16.247 -13.822  1.00 66.57           C  
ATOM    557  CD  LYS A  66     -32.074  16.512 -14.380  1.00 66.57           C  
ATOM    558  CE  LYS A  66     -31.595  15.430 -15.351  1.00 66.57           C  
ATOM    559  NZ  LYS A  66     -31.444  14.142 -14.635  1.00 66.57           N1+
ATOM    562  N   ASP A  67     -35.556  15.647 -10.710  1.00 62.46           N  
ATOM    563  CA  ASP A  67     -35.716  14.364 -10.093  1.00 62.46           C  
ATOM    568  C   ASP A  67     -37.143  13.908 -10.165  1.00 62.46           C  
ATOM    569  O   ASP A  67     -37.396  12.716 -10.332  1.00 62.46           O  
ATOM    564  CB  ASP A  67     -35.302  14.329  -8.613  1.00 62.46           C  
ATOM    565  CG  ASP A  67     -33.784  14.299  -8.534  1.00 62.46           C  
ATOM    566  OD1 ASP A  67     -33.119  14.549  -9.574  1.00 62.46           O  
ATOM    567  OD2 ASP A  67     -33.273  13.999  -7.423  1.00 62.46           O1-
ATOM    570  N   TYR A  68     -38.115  14.829 -10.009  1.00146.14           N  
ATOM    571  CA  TYR A  68     -39.499  14.434  -9.956  1.00146.14           C  
ATOM    580  C   TYR A  68     -39.984  13.887 -11.268  1.00146.14           C  
ATOM    581  O   TYR A  68     -40.593  12.819 -11.310  1.00146.14           O  
ATOM    572  CB  TYR A  68     -40.435  15.582  -9.528  1.00146.14           C  
ATOM    573  CG  TYR A  68     -41.791  14.994  -9.320  1.00146.14           C  
ATOM    574  CD1 TYR A  68     -42.089  14.361  -8.135  1.00146.14           C  
ATOM    575  CD2 TYR A  68     -42.754  15.054 -10.300  1.00146.14           C  
ATOM    576  CE1 TYR A  68     -43.328  13.805  -7.925  1.00146.14           C  
ATOM    577  CE2 TYR A  68     -43.997  14.501 -10.097  1.00146.14           C  
ATOM    578  CZ  TYR A  68     -44.285  13.875  -8.907  1.00146.14           C  
ATOM    579  OH  TYR A  68     -45.557  13.304  -8.693  1.00146.14           O  
ATOM    582  N   GLU A  69     -39.706  14.588 -12.383  1.00 69.56           N  
ATOM    583  CA  GLU A  69     -40.184  14.175 -13.676  1.00 69.56           C  
ATOM    589  C   GLU A  69     -39.554  12.866 -14.029  1.00 69.56           C  
ATOM    590  O   GLU A  69     -40.144  12.047 -14.734  1.00 69.56           O  
ATOM    584  CB  GLU A  69     -39.897  15.220 -14.768  1.00 69.56           C  
ATOM    585  CG  GLU A  69     -38.420  15.563 -14.935  1.00 69.56           C  
ATOM    586  CD  GLU A  69     -38.347  16.860 -15.726  1.00 69.56           C  
ATOM    587  OE1 GLU A  69     -38.399  17.940 -15.081  1.00 69.56           O  
ATOM    588  OE2 GLU A  69     -38.247  16.792 -16.980  1.00 69.56           O1-
ATOM    591  N   GLU A  70     -38.316  12.659 -13.551  1.00120.94           N  
ATOM    592  CA  GLU A  70     -37.529  11.479 -13.764  1.00120.94           C  
ATOM    598  C   GLU A  70     -38.176  10.316 -13.058  1.00120.94           C  
ATOM    599  O   GLU A  70     -38.022   9.178 -13.489  1.00120.94           O  
ATOM    593  CB  GLU A  70     -36.088  11.670 -13.262  1.00120.94           C  
ATOM    594  CG  GLU A  70     -35.075  10.700 -13.863  1.00120.94           C  
ATOM    595  CD  GLU A  70     -33.707  11.342 -13.678  1.00120.94           C  
ATOM    596  OE1 GLU A  70     -33.562  12.526 -14.084  1.00120.94           O  
ATOM    597  OE2 GLU A  70     -32.791  10.669 -13.135  1.00120.94           O1-
ATOM    600  N   GLY A  71     -38.900  10.552 -11.942  1.00 31.77           N  
ATOM    601  CA  GLY A  71     -39.585   9.466 -11.285  1.00 31.77           C  
ATOM    602  C   GLY A  71     -38.865   9.050 -10.034  1.00 31.77           C  
ATOM    603  O   GLY A  71     -39.326   8.158  -9.320  1.00 31.77           O  
ATOM    604  N   ARG A  72     -37.697   9.659  -9.764  1.00223.30           N  
ATOM    605  CA  ARG A  72     -36.899   9.406  -8.593  1.00223.30           C  
ATOM    613  C   ARG A  72     -37.597   9.936  -7.364  1.00223.30           C  
ATOM    614  O   ARG A  72     -37.499   9.356  -6.284  1.00223.30           O  
ATOM    606  CB  ARG A  72     -35.524  10.077  -8.720  1.00223.30           C  
ATOM    607  CG  ARG A  72     -34.714   9.455  -9.856  1.00223.30           C  
ATOM    608  CD  ARG A  72     -33.606  10.352 -10.401  1.00223.30           C  
ATOM    609  NE  ARG A  72     -32.722  10.723  -9.266  1.00223.30           N  
ATOM    610  CZ  ARG A  72     -31.592  11.448  -9.509  1.00223.30           C  
ATOM    611  NH1 ARG A  72     -31.285  11.818 -10.787  1.00223.30           N1+
ATOM    612  NH2 ARG A  72     -30.777  11.813  -8.478  1.00223.30           N  
ATOM    615  N   GLY A  73     -38.283  11.093  -7.480  1.00 32.36           N  
ATOM    616  CA  GLY A  73     -39.046  11.626  -6.381  1.00 32.36           C  
ATOM    617  C   GLY A  73     -38.164  12.407  -5.450  1.00 32.36           C  
ATOM    618  O   GLY A  73     -36.968  12.564  -5.690  1.00 32.36           O  
ATOM    619  N   PHE A  74     -38.770  12.936  -4.356  1.00 80.53           N  
ATOM    620  CA  PHE A  74     -38.067  13.691  -3.347  1.00 80.53           C  
ATOM    628  C   PHE A  74     -38.928  13.767  -2.111  1.00 80.53           C  
ATOM    629  O   PHE A  74     -39.983  13.137  -2.044  1.00 80.53           O  
ATOM    621  CB  PHE A  74     -37.711  15.126  -3.781  1.00 80.53           C  
ATOM    622  CG  PHE A  74     -38.961  15.885  -4.073  1.00 80.53           C  
ATOM    623  CD1 PHE A  74     -39.623  15.710  -5.267  1.00 80.53           C  
ATOM    624  CD2 PHE A  74     -39.459  16.788  -3.163  1.00 80.53           C  
ATOM    625  CE1 PHE A  74     -40.770  16.415  -5.538  1.00 80.53           C  
ATOM    626  CE2 PHE A  74     -40.607  17.498  -3.430  1.00 80.53           C  
ATOM    627  CZ  PHE A  74     -41.265  17.310  -4.620  1.00 80.53           C  
ATOM    630  N   PHE A  75     -38.475  14.504  -1.067  1.00169.08           N  
ATOM    631  CA  PHE A  75     -39.278  14.623   0.128  1.00169.08           C  
ATOM    639  C   PHE A  75     -39.154  16.008   0.719  1.00169.08           C  
ATOM    640  O   PHE A  75     -38.151  16.698   0.530  1.00169.08           O  
ATOM    632  CB  PHE A  75     -38.947  13.576   1.214  1.00169.08           C  
ATOM    633  CG  PHE A  75     -37.547  13.752   1.697  1.00169.08           C  
ATOM    634  CD1 PHE A  75     -36.509  13.089   1.083  1.00169.08           C  
ATOM    635  CD2 PHE A  75     -37.273  14.572   2.767  1.00169.08           C  
ATOM    636  CE1 PHE A  75     -35.216  13.241   1.525  1.00169.08           C  
ATOM    637  CE2 PHE A  75     -35.982  14.729   3.212  1.00169.08           C  
ATOM    638  CZ  PHE A  75     -34.950  14.064   2.592  1.00169.08           C  
ATOM    641  N   LEU A  76     -40.198  16.449   1.465  1.00128.28           N  
ATOM    642  CA  LEU A  76     -40.237  17.771   2.048  1.00128.28           C  
ATOM    647  C   LEU A  76     -39.907  17.743   3.512  1.00128.28           C  
ATOM    648  O   LEU A  76     -40.243  16.804   4.231  1.00128.28           O  
ATOM    643  CB  LEU A  76     -41.597  18.484   1.918  1.00128.28           C  
ATOM    644  CG  LEU A  76     -41.877  19.079   0.525  1.00128.28           C  
ATOM    645  CD1 LEU A  76     -41.790  18.015  -0.572  1.00128.28           C  
ATOM    646  CD2 LEU A  76     -43.216  19.836   0.508  1.00128.28           C  
ATOM    649  N   TYR A  77     -39.186  18.795   3.967  1.00108.63           N  
ATOM    650  CA  TYR A  77     -38.815  18.963   5.349  1.00108.63           C  
ATOM    659  C   TYR A  77     -38.890  20.417   5.725  1.00108.63           C  
ATOM    660  O   TYR A  77     -38.354  21.280   5.029  1.00108.63           O  
ATOM    651  CB  TYR A  77     -37.387  18.438   5.621  1.00108.63           C  
ATOM    652  CG  TYR A  77     -36.850  18.934   6.923  1.00108.63           C  
ATOM    653  CD1 TYR A  77     -37.470  18.644   8.118  1.00108.63           C  
ATOM    654  CD2 TYR A  77     -35.678  19.657   6.944  1.00108.63           C  
ATOM    655  CE1 TYR A  77     -36.947  19.103   9.306  1.00108.63           C  
ATOM    656  CE2 TYR A  77     -35.148  20.117   8.127  1.00108.63           C  
ATOM    657  CZ  TYR A  77     -35.786  19.842   9.312  1.00108.63           C  
ATOM    658  OH  TYR A  77     -35.243  20.315  10.526  1.00108.63           O  
ATOM    661  N   THR A  78     -39.578  20.718   6.848  1.00130.22           N  
ATOM    662  CA  THR A  78     -39.680  22.055   7.373  1.00130.22           C  
ATOM    666  C   THR A  78     -39.876  21.925   8.866  1.00130.22           C  
ATOM    667  O   THR A  78     -40.113  20.820   9.354  1.00130.22           O  
ATOM    663  CB  THR A  78     -40.797  22.823   6.732  1.00130.22           C  
ATOM    665  CG2 THR A  78     -42.133  22.173   7.111  1.00130.22           C  
ATOM    664  OG1 THR A  78     -40.753  24.188   7.110  1.00130.22           O  
ATOM    668  N   GLY A  79     -39.778  23.031   9.648  1.00 38.11           N  
ATOM    669  CA  GLY A  79     -39.865  22.863  11.081  1.00 38.11           C  
ATOM    670  C   GLY A  79     -40.351  24.106  11.776  1.00 38.11           C  
ATOM    671  O   GLY A  79     -40.629  25.130  11.155  1.00 38.11           O  
ATOM    672  N   ARG A  80     -40.473  24.012  13.123  1.00147.71           N  
ATOM    673  CA  ARG A  80     -40.970  25.072  13.961  1.00147.71           C  
ATOM    681  C   ARG A  80     -40.293  25.004  15.301  1.00147.71           C  
ATOM    682  O   ARG A  80     -40.096  23.922  15.850  1.00147.71           O  
ATOM    674  CB  ARG A  80     -42.473  24.894  14.249  1.00147.71           C  
ATOM    675  CG  ARG A  80     -42.999  25.670  15.458  1.00147.71           C  
ATOM    676  CD  ARG A  80     -42.876  27.193  15.368  1.00147.71           C  
ATOM    677  NE  ARG A  80     -43.406  27.753  16.642  1.00147.71           N  
ATOM    678  CZ  ARG A  80     -43.137  29.048  16.981  1.00147.71           C  
ATOM    679  NH1 ARG A  80     -42.431  29.845  16.125  1.00147.71           N1+
ATOM    680  NH2 ARG A  80     -43.572  29.546  18.175  1.00147.71           N  
ATOM    683  N   GLY A  81     -39.952  26.176  15.886  1.00 54.77           N  
ATOM    684  CA  GLY A  81     -39.339  26.190  17.190  1.00 54.77           C  
ATOM    685  C   GLY A  81     -40.336  26.770  18.158  1.00 54.77           C  
ATOM    686  O   GLY A  81     -40.592  27.974  18.155  1.00 54.77           O  
ATOM    687  N   PRO A  82     -40.931  25.921  18.965  1.00126.64           N  
ATOM    688  CA  PRO A  82     -41.939  26.294  19.929  1.00126.64           C  
ATOM    692  C   PRO A  82     -41.445  27.137  21.065  1.00126.64           C  
ATOM    693  O   PRO A  82     -41.312  26.610  22.169  1.00126.64           O  
ATOM    690  CB  PRO A  82     -42.507  24.968  20.435  1.00126.64           C  
ATOM    691  CG  PRO A  82     -41.346  23.974  20.237  1.00126.64           C  
ATOM    689  CD  PRO A  82     -40.607  24.507  18.998  1.00126.64           C  
ATOM    694  N   SER A  83     -41.200  28.439  20.838  1.00 74.73           N  
ATOM    695  CA  SER A  83     -40.806  29.340  21.884  1.00 74.73           C  
ATOM    698  C   SER A  83     -42.026  29.957  22.505  1.00 74.73           C  
ATOM    699  O   SER A  83     -41.952  30.531  23.592  1.00 74.73           O  
ATOM    696  CB  SER A  83     -39.911  30.479  21.377  1.00 74.73           C  
ATOM    697  OG  SER A  83     -40.615  31.275  20.437  1.00 74.73           O  
ATOM    700  N   GLY A  84     -43.181  29.888  21.811  1.00 38.39           N  
ATOM    701  CA  GLY A  84     -44.379  30.516  22.303  1.00 38.39           C  
ATOM    702  C   GLY A  84     -45.446  30.317  21.266  1.00 38.39           C  
ATOM    703  O   GLY A  84     -45.383  29.366  20.491  1.00 38.39           O  
ATOM    704  N   PRO A  85     -46.439  31.178  21.246  1.00161.70           N  
ATOM    705  CA  PRO A  85     -47.503  31.062  20.278  1.00161.70           C  
ATOM    709  C   PRO A  85     -47.038  31.429  18.903  1.00161.70           C  
ATOM    710  O   PRO A  85     -46.119  32.237  18.784  1.00161.70           O  
ATOM    707  CB  PRO A  85     -48.632  31.957  20.778  1.00161.70           C  
ATOM    708  CG  PRO A  85     -48.417  31.996  22.298  1.00161.70           C  
ATOM    706  CD  PRO A  85     -46.903  31.790  22.479  1.00161.70           C  
ATOM    711  N   MET A  86     -47.655  30.846  17.853  1.00 79.40           N  
ATOM    712  CA  MET A  86     -47.225  31.122  16.511  1.00 79.40           C  
ATOM    717  C   MET A  86     -48.013  32.256  15.917  1.00 79.40           C  
ATOM    718  O   MET A  86     -49.123  32.569  16.348  1.00 79.40           O  
ATOM    713  CB  MET A  86     -47.293  29.911  15.558  1.00 79.40           C  
ATOM    714  CG  MET A  86     -46.321  28.767  15.884  1.00 79.40           C  
ATOM    715  SD  MET A  86     -46.224  27.473  14.602  1.00 79.40           S  
ATOM    716  CE  MET A  86     -47.821  26.690  14.968  1.00 79.40           C  
ATOM    719  N   HIS A  87     -47.415  32.914  14.897  1.00 77.42           N  
ATOM    720  CA  HIS A  87     -48.037  34.019  14.222  1.00 77.42           C  
ATOM    727  C   HIS A  87     -48.081  33.728  12.746  1.00 77.42           C  
ATOM    728  O   HIS A  87     -47.668  32.663  12.290  1.00 77.42           O  
ATOM    723  CB  HIS A  87     -47.330  35.372  14.444  1.00 77.42           C  
ATOM    722  CG  HIS A  87     -45.856  35.344  14.172  1.00 77.42           C  
ATOM    725  CD2 HIS A  87     -44.804  35.527  15.019  1.00 77.42           C  
ATOM    721  ND1 HIS A  87     -45.303  35.121  12.931  1.00 77.42           N  
ATOM    726  CE1 HIS A  87     -43.956  35.177  13.085  1.00 77.42           C  
ATOM    724  NE2 HIS A  87     -43.606  35.421  14.336  1.00 77.42           N  
ATOM    729  N   ILE A  88     -48.580  34.705  11.962  1.00150.71           N  
ATOM    730  CA  ILE A  88     -48.810  34.594  10.545  1.00150.71           C  
ATOM    735  C   ILE A  88     -47.558  34.266   9.803  1.00150.71           C  
ATOM    736  O   ILE A  88     -47.608  33.491   8.849  1.00150.71           O  
ATOM    731  CB  ILE A  88     -49.412  35.845   9.970  1.00150.71           C  
ATOM    732  CG1 ILE A  88     -50.926  35.864  10.232  1.00150.71           C  
ATOM    733  CG2 ILE A  88     -49.059  35.916   8.477  1.00150.71           C  
ATOM    734  CD1 ILE A  88     -51.350  35.590  11.670  1.00150.71           C  
ATOM    737  N   GLY A  89     -46.407  34.839  10.193  1.00 61.22           N  
ATOM    738  CA  GLY A  89     -45.223  34.544   9.442  1.00 61.22           C  
ATOM    739  C   GLY A  89     -44.979  33.080   9.492  1.00 61.22           C  
ATOM    740  O   GLY A  89     -44.807  32.443   8.457  1.00 61.22           O  
ATOM    741  N   HIS A  90     -45.068  32.502  10.700  1.00 97.29           N  
ATOM    742  CA  HIS A  90     -44.710  31.141  10.980  1.00 97.29           C  
ATOM    749  C   HIS A  90     -45.478  30.217  10.081  1.00 97.29           C  
ATOM    750  O   HIS A  90     -44.986  29.169   9.679  1.00 97.29           O  
ATOM    745  CB  HIS A  90     -45.089  30.734  12.420  1.00 97.29           C  
ATOM    744  CG  HIS A  90     -44.363  31.494  13.493  1.00 97.29           C  
ATOM    747  CD2 HIS A  90     -43.095  31.978  13.513  1.00 97.29           C  
ATOM    743  ND1 HIS A  90     -44.899  31.809  14.721  1.00 97.29           N  
ATOM    748  CE1 HIS A  90     -43.934  32.465  15.416  1.00 97.29           C  
ATOM    746  NE2 HIS A  90     -42.820  32.591  14.720  1.00 97.29           N  
ATOM    751  N   ILE A  91     -46.738  30.535   9.779  1.00168.05           N  
ATOM    752  CA  ILE A  91     -47.548  29.635   9.010  1.00168.05           C  
ATOM    757  C   ILE A  91     -47.175  29.511   7.560  1.00168.05           C  
ATOM    758  O   ILE A  91     -47.379  28.448   6.976  1.00168.05           O  
ATOM    753  CB  ILE A  91     -49.018  29.915   9.073  1.00168.05           C  
ATOM    754  CG1 ILE A  91     -49.778  28.732   8.444  1.00168.05           C  
ATOM    755  CG2 ILE A  91     -49.304  31.260   8.384  1.00168.05           C  
ATOM    756  CD1 ILE A  91     -49.472  27.365   9.063  1.00168.05           C  
ATOM    759  N   ILE A  92     -46.662  30.581   6.919  1.00156.86           N  
ATOM    760  CA  ILE A  92     -46.558  30.556   5.485  1.00156.86           C  
ATOM    765  C   ILE A  92     -45.652  29.459   4.978  1.00156.86           C  
ATOM    766  O   ILE A  92     -45.997  28.887   3.945  1.00156.86           O  
ATOM    761  CB  ILE A  92     -46.268  31.893   4.830  1.00156.86           C  
ATOM    762  CG1 ILE A  92     -46.972  31.966   3.472  1.00156.86           C  
ATOM    763  CG2 ILE A  92     -44.769  32.082   4.607  1.00156.86           C  
ATOM    764  CD1 ILE A  92     -46.979  33.381   2.893  1.00156.86           C  
ATOM    767  N   PRO A  93     -44.532  29.073   5.558  1.00 85.85           N  
ATOM    768  CA  PRO A  93     -43.798  28.004   4.942  1.00 85.85           C  
ATOM    772  C   PRO A  93     -44.592  26.737   4.915  1.00 85.85           C  
ATOM    773  O   PRO A  93     -44.395  25.932   4.008  1.00 85.85           O  
ATOM    770  CB  PRO A  93     -42.443  27.950   5.637  1.00 85.85           C  
ATOM    771  CG  PRO A  93     -42.234  29.412   6.073  1.00 85.85           C  
ATOM    769  CD  PRO A  93     -43.661  29.922   6.357  1.00 85.85           C  
ATOM    774  N   PHE A  94     -45.490  26.536   5.894  1.00120.89           N  
ATOM    775  CA  PHE A  94     -46.331  25.375   5.947  1.00120.89           C  
ATOM    783  C   PHE A  94     -47.334  25.372   4.837  1.00120.89           C  
ATOM    784  O   PHE A  94     -47.662  24.312   4.305  1.00120.89           O  
ATOM    776  CB  PHE A  94     -47.002  25.206   7.302  1.00120.89           C  
ATOM    777  CG  PHE A  94     -45.929  24.482   8.011  1.00120.89           C  
ATOM    778  CD1 PHE A  94     -44.694  25.050   8.188  1.00120.89           C  
ATOM    779  CD2 PHE A  94     -46.134  23.192   8.404  1.00120.89           C  
ATOM    780  CE1 PHE A  94     -43.698  24.354   8.821  1.00120.89           C  
ATOM    781  CE2 PHE A  94     -45.146  22.490   9.048  1.00120.89           C  
ATOM    782  CZ  PHE A  94     -43.925  23.074   9.263  1.00120.89           C  
ATOM    785  N   PHE A  95     -47.881  26.547   4.477  1.00130.24           N  
ATOM    786  CA  PHE A  95     -48.807  26.584   3.381  1.00130.24           C  
ATOM    794  C   PHE A  95     -48.090  26.189   2.129  1.00130.24           C  
ATOM    795  O   PHE A  95     -48.640  25.474   1.294  1.00130.24           O  
ATOM    787  CB  PHE A  95     -49.442  27.958   3.105  1.00130.24           C  
ATOM    788  CG  PHE A  95     -50.564  28.171   4.059  1.00130.24           C  
ATOM    789  CD1 PHE A  95     -51.782  27.577   3.814  1.00130.24           C  
ATOM    790  CD2 PHE A  95     -50.407  28.938   5.187  1.00130.24           C  
ATOM    791  CE1 PHE A  95     -52.833  27.760   4.680  1.00130.24           C  
ATOM    792  CE2 PHE A  95     -51.458  29.124   6.054  1.00130.24           C  
ATOM    793  CZ  PHE A  95     -52.672  28.536   5.803  1.00130.24           C  
ATOM    796  N   ALA A  96     -46.846  26.676   1.949  1.00 34.44           N  
ATOM    797  CA  ALA A  96     -46.072  26.365   0.779  1.00 34.44           C  
ATOM    799  C   ALA A  96     -45.811  24.892   0.754  1.00 34.44           C  
ATOM    800  O   ALA A  96     -45.861  24.257  -0.297  1.00 34.44           O  
ATOM    798  CB  ALA A  96     -44.707  27.071   0.764  1.00 34.44           C  
ATOM    801  N   THR A  97     -45.514  24.315   1.929  1.00 48.73           N  
ATOM    802  CA  THR A  97     -45.209  22.919   2.060  1.00 48.73           C  
ATOM    806  C   THR A  97     -46.432  22.116   1.728  1.00 48.73           C  
ATOM    807  O   THR A  97     -46.331  21.021   1.177  1.00 48.73           O  
ATOM    803  CB  THR A  97     -44.757  22.573   3.447  1.00 48.73           C  
ATOM    805  CG2 THR A  97     -44.407  21.076   3.510  1.00 48.73           C  
ATOM    804  OG1 THR A  97     -43.612  23.345   3.779  1.00 48.73           O  
ATOM    808  N   LYS A  98     -47.624  22.630   2.086  1.00150.36           N  
ATOM    809  CA  LYS A  98     -48.863  21.944   1.838  1.00150.36           C  
ATOM    815  C   LYS A  98     -49.079  21.816   0.353  1.00150.36           C  
ATOM    816  O   LYS A  98     -49.466  20.756  -0.135  1.00150.36           O  
ATOM    810  CB  LYS A  98     -50.056  22.693   2.463  1.00150.36           C  
ATOM    811  CG  LYS A  98     -51.312  21.840   2.665  1.00150.36           C  
ATOM    812  CD  LYS A  98     -52.004  21.399   1.379  1.00150.36           C  
ATOM    813  CE  LYS A  98     -53.116  22.353   0.935  1.00150.36           C  
ATOM    814  NZ  LYS A  98     -54.198  22.385   1.948  1.00150.36           N1+
ATOM    817  N   TRP A  99     -48.809  22.895  -0.409  1.00 75.50           N  
ATOM    818  CA  TRP A  99     -49.019  22.927  -1.835  1.00 75.50           C  
ATOM    829  C   TRP A  99     -48.118  21.927  -2.502  1.00 75.50           C  
ATOM    830  O   TRP A  99     -48.542  21.208  -3.405  1.00 75.50           O  
ATOM    819  CB  TRP A  99     -48.696  24.312  -2.437  1.00 75.50           C  
ATOM    820  CG  TRP A  99     -49.006  24.474  -3.910  1.00 75.50           C  
ATOM    822  CD1 TRP A  99     -50.167  24.880  -4.502  1.00 75.50           C  
ATOM    821  CD2 TRP A  99     -48.077  24.220  -4.975  1.00 75.50           C  
ATOM    824  CE2 TRP A  99     -48.739  24.486  -6.174  1.00 75.50           C  
ATOM    825  CE3 TRP A  99     -46.780  23.798  -4.958  1.00 75.50           C  
ATOM    823  NE1 TRP A  99     -50.021  24.890  -5.869  1.00 75.50           N  
ATOM    826  CZ2 TRP A  99     -48.110  24.330  -7.378  1.00 75.50           C  
ATOM    827  CZ3 TRP A  99     -46.150  23.644  -6.172  1.00 75.50           C  
ATOM    828  CH2 TRP A  99     -46.801  23.904  -7.359  1.00 75.50           C  
ATOM    831  N   LEU A 100     -46.841  21.875  -2.072  1.00115.07           N  
ATOM    832  CA  LEU A 100     -45.850  20.998  -2.640  1.00115.07           C  
ATOM    837  C   LEU A 100     -46.224  19.568  -2.408  1.00115.07           C  
ATOM    838  O   LEU A 100     -46.059  18.727  -3.290  1.00115.07           O  
ATOM    833  CB  LEU A 100     -44.448  21.182  -2.024  1.00115.07           C  
ATOM    834  CG  LEU A 100     -43.634  22.386  -2.541  1.00115.07           C  
ATOM    835  CD1 LEU A 100     -42.995  22.084  -3.903  1.00115.07           C  
ATOM    836  CD2 LEU A 100     -44.470  23.669  -2.588  1.00115.07           C  
ATOM    839  N   GLN A 101     -46.708  19.245  -1.197  1.00 56.10           N  
ATOM    840  CA  GLN A 101     -47.069  17.897  -0.875  1.00 56.10           C  
ATOM    846  C   GLN A 101     -48.243  17.503  -1.718  1.00 56.10           C  
ATOM    847  O   GLN A 101     -48.318  16.378  -2.210  1.00 56.10           O  
ATOM    841  CB  GLN A 101     -47.495  17.764   0.598  1.00 56.10           C  
ATOM    842  CG  GLN A 101     -47.810  16.334   1.042  1.00 56.10           C  
ATOM    843  CD  GLN A 101     -48.217  16.370   2.510  1.00 56.10           C  
ATOM    845  NE2 GLN A 101     -47.270  15.996   3.410  1.00 56.10           N  
ATOM    844  OE1 GLN A 101     -49.347  16.718   2.847  1.00 56.10           O  
ATOM    848  N   GLU A 102     -49.204  18.429  -1.899  1.00 54.43           N  
ATOM    849  CA  GLU A 102     -50.405  18.114  -2.615  1.00 54.43           C  
ATOM    855  C   GLU A 102     -50.108  17.779  -4.050  1.00 54.43           C  
ATOM    856  O   GLU A 102     -50.487  16.714  -4.534  1.00 54.43           O  
ATOM    850  CB  GLU A 102     -51.399  19.289  -2.596  1.00 54.43           C  
ATOM    851  CG  GLU A 102     -52.754  19.001  -3.241  1.00 54.43           C  
ATOM    852  CD  GLU A 102     -53.590  20.266  -3.098  1.00 54.43           C  
ATOM    853  OE1 GLU A 102     -53.083  21.355  -3.480  1.00 54.43           O  
ATOM    854  OE2 GLU A 102     -54.741  20.163  -2.598  1.00 54.43           O1-
ATOM    857  N   LYS A 103     -49.402  18.680  -4.761  1.00142.06           N  
ATOM    858  CA  LYS A 103     -49.125  18.529  -6.166  1.00142.06           C  
ATOM    864  C   LYS A 103     -48.166  17.412  -6.461  1.00142.06           C  
ATOM    865  O   LYS A 103     -48.362  16.663  -7.418  1.00142.06           O  
ATOM    859  CB  LYS A 103     -48.545  19.814  -6.773  1.00142.06           C  
ATOM    860  CG  LYS A 103     -49.618  20.873  -7.031  1.00142.06           C  
ATOM    861  CD  LYS A 103     -50.354  21.354  -5.784  1.00142.06           C  
ATOM    862  CE  LYS A 103     -51.499  22.317  -6.105  1.00142.06           C  
ATOM    863  NZ  LYS A 103     -52.612  21.585  -6.752  1.00142.06           N1+
ATOM    866  N   PHE A 104     -47.056  17.340  -5.698  1.00190.60           N  
ATOM    867  CA  PHE A 104     -46.015  16.360  -5.870  1.00190.60           C  
ATOM    875  C   PHE A 104     -46.349  15.020  -5.271  1.00190.60           C  
ATOM    876  O   PHE A 104     -45.919  13.987  -5.783  1.00190.60           O  
ATOM    868  CB  PHE A 104     -44.660  16.836  -5.328  1.00190.60           C  
ATOM    869  CG  PHE A 104     -44.291  18.018  -6.163  1.00190.60           C  
ATOM    870  CD1 PHE A 104     -43.626  17.860  -7.357  1.00190.60           C  
ATOM    871  CD2 PHE A 104     -44.632  19.289  -5.759  1.00190.60           C  
ATOM    872  CE1 PHE A 104     -43.293  18.952  -8.127  1.00190.60           C  
ATOM    873  CE2 PHE A 104     -44.302  20.384  -6.523  1.00190.60           C  
ATOM    874  CZ  PHE A 104     -43.629  20.218  -7.710  1.00190.60           C  
ATOM    877  N   GLY A 105     -47.078  14.992  -4.136  1.00 36.05           N  
ATOM    878  CA  GLY A 105     -47.429  13.733  -3.527  1.00 36.05           C  
ATOM    879  C   GLY A 105     -46.226  13.105  -2.877  1.00 36.05           C  
ATOM    880  O   GLY A 105     -45.961  11.919  -3.077  1.00 36.05           O  
ATOM    881  N   VAL A 106     -45.471  13.876  -2.065  1.00 49.38           N  
ATOM    882  CA  VAL A 106     -44.278  13.355  -1.445  1.00 49.38           C  
ATOM    886  C   VAL A 106     -44.420  13.361   0.054  1.00 49.38           C  
ATOM    887  O   VAL A 106     -45.368  13.914   0.608  1.00 49.38           O  
ATOM    883  CB  VAL A 106     -43.050  14.149  -1.770  1.00 49.38           C  
ATOM    884  CG1 VAL A 106     -42.749  14.009  -3.272  1.00 49.38           C  
ATOM    885  CG2 VAL A 106     -43.299  15.598  -1.325  1.00 49.38           C  
ATOM    888  N   ASN A 107     -43.460  12.700   0.744  1.00 54.37           N  
ATOM    889  CA  ASN A 107     -43.432  12.579   2.182  1.00 54.37           C  
ATOM    894  C   ASN A 107     -43.048  13.904   2.775  1.00 54.37           C  
ATOM    895  O   ASN A 107     -42.366  14.707   2.140  1.00 54.37           O  
ATOM    890  CB  ASN A 107     -42.394  11.565   2.701  1.00 54.37           C  
ATOM    891  CG  ASN A 107     -42.759  10.160   2.242  1.00 54.37           C  
ATOM    893  ND2 ASN A 107     -41.899   9.572   1.368  1.00 54.37           N  
ATOM    892  OD1 ASN A 107     -43.772   9.596   2.654  1.00 54.37           O  
ATOM    896  N   LEU A 108     -43.489  14.172   4.025  1.00140.30           N  
ATOM    897  CA  LEU A 108     -43.187  15.432   4.649  1.00140.30           C  
ATOM    902  C   LEU A 108     -42.776  15.175   6.079  1.00140.30           C  
ATOM    903  O   LEU A 108     -43.436  14.424   6.799  1.00140.30           O  
ATOM    898  CB  LEU A 108     -44.420  16.356   4.630  1.00140.30           C  
ATOM    899  CG  LEU A 108     -44.186  17.851   4.922  1.00140.30           C  
ATOM    900  CD1 LEU A 108     -45.528  18.574   5.117  1.00140.30           C  
ATOM    901  CD2 LEU A 108     -43.207  18.099   6.073  1.00140.30           C  
ATOM    904  N   TYR A 109     -41.653  15.787   6.526  1.00 88.57           N  
ATOM    905  CA  TYR A 109     -41.195  15.624   7.884  1.00 88.57           C  
ATOM    914  C   TYR A 109     -41.196  16.978   8.531  1.00 88.57           C  
ATOM    915  O   TYR A 109     -40.594  17.919   8.015  1.00 88.57           O  
ATOM    906  CB  TYR A 109     -39.755  15.082   7.996  1.00 88.57           C  
ATOM    907  CG  TYR A 109     -39.706  13.722   7.384  1.00 88.57           C  
ATOM    908  CD1 TYR A 109     -39.491  13.574   6.033  1.00 88.57           C  
ATOM    909  CD2 TYR A 109     -39.870  12.596   8.160  1.00 88.57           C  
ATOM    910  CE1 TYR A 109     -39.447  12.323   5.464  1.00 88.57           C  
ATOM    911  CE2 TYR A 109     -39.828  11.342   7.596  1.00 88.57           C  
ATOM    912  CZ  TYR A 109     -39.617  11.205   6.244  1.00 88.57           C  
ATOM    913  OH  TYR A 109     -39.573   9.923   5.657  1.00 88.57           O  
ATOM    916  N   ILE A 110     -41.878  17.116   9.691  1.00125.60           N  
ATOM    917  CA  ILE A 110     -41.924  18.392  10.354  1.00125.60           C  
ATOM    922  C   ILE A 110     -41.227  18.248  11.677  1.00125.60           C  
ATOM    923  O   ILE A 110     -41.597  17.414  12.503  1.00125.60           O  
ATOM    918  CB  ILE A 110     -43.314  18.867  10.667  1.00125.60           C  
ATOM    919  CG1 ILE A 110     -44.223  18.916   9.420  1.00125.60           C  
ATOM    920  CG2 ILE A 110     -43.152  20.232  11.348  1.00125.60           C  
ATOM    921  CD1 ILE A 110     -43.829  19.945   8.364  1.00125.60           C  
ATOM    924  N   GLN A 111     -40.199  19.085  11.924  1.00 56.70           N  
ATOM    925  CA  GLN A 111     -39.455  18.962  13.147  1.00 56.70           C  
ATOM    931  C   GLN A 111     -39.836  20.069  14.081  1.00 56.70           C  
ATOM    932  O   GLN A 111     -39.790  21.245  13.724  1.00 56.70           O  
ATOM    926  CB  GLN A 111     -37.934  19.066  12.956  1.00 56.70           C  
ATOM    927  CG  GLN A 111     -37.151  18.919  14.261  1.00 56.70           C  
ATOM    928  CD  GLN A 111     -35.679  19.093  13.936  1.00 56.70           C  
ATOM    930  NE2 GLN A 111     -34.842  18.104  14.353  1.00 56.70           N  
ATOM    929  OE1 GLN A 111     -35.283  20.082  13.322  1.00 56.70           O  
ATOM    933  N   ILE A 112     -40.231  19.708  15.319  1.00123.84           N  
ATOM    934  CA  ILE A 112     -40.520  20.712  16.306  1.00123.84           C  
ATOM    939  C   ILE A 112     -39.390  20.706  17.288  1.00123.84           C  
ATOM    940  O   ILE A 112     -39.240  19.787  18.094  1.00123.84           O  
ATOM    935  CB  ILE A 112     -41.829  20.520  17.016  1.00123.84           C  
ATOM    936  CG1 ILE A 112     -42.989  20.901  16.078  1.00123.84           C  
ATOM    937  CG2 ILE A 112     -41.807  21.352  18.308  1.00123.84           C  
ATOM    938  CD1 ILE A 112     -43.113  20.033  14.832  1.00123.84           C  
ATOM    941  N   THR A 113     -38.578  21.784  17.255  1.00 74.20           N  
ATOM    942  CA  THR A 113     -37.360  21.826  18.012  1.00 74.20           C  
ATOM    946  C   THR A 113     -37.586  22.403  19.373  1.00 74.20           C  
ATOM    947  O   THR A 113     -37.182  23.526  19.673  1.00 74.20           O  
ATOM    943  CB  THR A 113     -36.293  22.637  17.330  1.00 74.20           C  
ATOM    945  CG2 THR A 113     -36.026  22.018  15.946  1.00 74.20           C  
ATOM    944  OG1 THR A 113     -36.709  23.987  17.181  1.00 74.20           O  
ATOM    948  N   ASP A 114     -38.219  21.599  20.247  1.00 94.98           N  
ATOM    949  CA  ASP A 114     -38.465  21.972  21.606  1.00 94.98           C  
ATOM    954  C   ASP A 114     -37.165  22.002  22.349  1.00 94.98           C  
ATOM    955  O   ASP A 114     -37.029  22.709  23.344  1.00 94.98           O  
ATOM    950  CB  ASP A 114     -39.493  21.060  22.306  1.00 94.98           C  
ATOM    951  CG  ASP A 114     -39.052  19.604  22.258  1.00 94.98           C  
ATOM    952  OD1 ASP A 114     -38.101  19.281  21.497  1.00 94.98           O  
ATOM    953  OD2 ASP A 114     -39.680  18.791  22.987  1.00 94.98           O1-
ATOM    956  N   ASP A 115     -36.186  21.186  21.914  1.00 58.44           N  
ATOM    957  CA  ASP A 115     -34.894  21.179  22.544  1.00 58.44           C  
ATOM    962  C   ASP A 115     -34.172  22.474  22.286  1.00 58.44           C  
ATOM    963  O   ASP A 115     -33.523  23.013  23.181  1.00 58.44           O  
ATOM    958  CB  ASP A 115     -34.010  19.998  22.095  1.00 58.44           C  
ATOM    959  CG  ASP A 115     -33.793  20.043  20.587  1.00 58.44           C  
ATOM    960  OD1 ASP A 115     -34.646  20.630  19.869  1.00 58.44           O  
ATOM    961  OD2 ASP A 115     -32.766  19.472  20.132  1.00 58.44           O1-
ATOM    964  N   GLU A 116     -34.271  23.014  21.052  1.00 59.50           N  
ATOM    965  CA  GLU A 116     -33.571  24.218  20.689  1.00 59.50           C  
ATOM    971  C   GLU A 116     -34.031  25.378  21.520  1.00 59.50           C  
ATOM    972  O   GLU A 116     -33.221  26.085  22.117  1.00 59.50           O  
ATOM    966  CB  GLU A 116     -33.822  24.629  19.227  1.00 59.50           C  
ATOM    967  CG  GLU A 116     -33.084  25.909  18.826  1.00 59.50           C  
ATOM    968  CD  GLU A 116     -33.642  26.421  17.502  1.00 59.50           C  
ATOM    969  OE1 GLU A 116     -34.702  25.904  17.056  1.00 59.50           O  
ATOM    970  OE2 GLU A 116     -33.013  27.348  16.925  1.00 59.50           O1-
ATOM    973  N   LYS A 117     -35.358  25.577  21.609  1.00115.21           N  
ATOM    974  CA  LYS A 117     -35.921  26.711  22.289  1.00115.21           C  
ATOM    980  C   LYS A 117     -35.583  26.700  23.737  1.00115.21           C  
ATOM    981  O   LYS A 117     -35.446  27.760  24.344  1.00115.21           O  
ATOM    975  CB  LYS A 117     -37.450  26.829  22.135  1.00115.21           C  
ATOM    976  CG  LYS A 117     -37.863  27.738  20.974  1.00115.21           C  
ATOM    977  CD  LYS A 117     -37.348  27.326  19.593  1.00115.21           C  
ATOM    978  CE  LYS A 117     -37.689  28.345  18.502  1.00115.21           C  
ATOM    979  NZ  LYS A 117     -36.768  28.196  17.353  1.00115.21           N1+
ATOM    982  N   PHE A 118     -35.501  25.515  24.358  1.00 64.51           N  
ATOM    983  CA  PHE A 118     -35.145  25.501  25.744  1.00 64.51           C  
ATOM    991  C   PHE A 118     -33.728  25.970  25.898  1.00 64.51           C  
ATOM    992  O   PHE A 118     -33.430  26.817  26.741  1.00 64.51           O  
ATOM    984  CB  PHE A 118     -35.283  24.106  26.381  1.00 64.51           C  
ATOM    985  CG  PHE A 118     -34.785  24.209  27.780  1.00 64.51           C  
ATOM    986  CD1 PHE A 118     -35.475  24.938  28.721  1.00 64.51           C  
ATOM    987  CD2 PHE A 118     -33.638  23.553  28.157  1.00 64.51           C  
ATOM    988  CE1 PHE A 118     -35.015  25.029  30.014  1.00 64.51           C  
ATOM    989  CE2 PHE A 118     -33.175  23.639  29.447  1.00 64.51           C  
ATOM    990  CZ  PHE A 118     -33.860  24.381  30.378  1.00 64.51           C  
ATOM    993  N   LEU A 119     -32.815  25.443  25.058  1.00 54.54           N  
ATOM    994  CA  LEU A 119     -31.411  25.739  25.173  1.00 54.54           C  
ATOM    999  C   LEU A 119     -31.129  27.190  24.905  1.00 54.54           C  
ATOM   1000  O   LEU A 119     -30.368  27.824  25.634  1.00 54.54           O  
ATOM    995  CB  LEU A 119     -30.573  24.938  24.162  1.00 54.54           C  
ATOM    996  CG  LEU A 119     -30.672  23.410  24.329  1.00 54.54           C  
ATOM    997  CD1 LEU A 119     -29.809  22.685  23.286  1.00 54.54           C  
ATOM    998  CD2 LEU A 119     -30.350  22.975  25.767  1.00 54.54           C  
ATOM   1001  N   PHE A 120     -31.721  27.742  23.832  1.00 99.72           N  
ATOM   1002  CA  PHE A 120     -31.468  29.083  23.384  1.00 99.72           C  
ATOM   1010  C   PHE A 120     -32.065  30.150  24.260  1.00 99.72           C  
ATOM   1011  O   PHE A 120     -31.531  31.257  24.314  1.00 99.72           O  
ATOM   1003  CB  PHE A 120     -31.854  29.312  21.916  1.00 99.72           C  
ATOM   1004  CG  PHE A 120     -30.817  28.565  21.146  1.00 99.72           C  
ATOM   1005  CD1 PHE A 120     -30.958  27.220  20.894  1.00 99.72           C  
ATOM   1006  CD2 PHE A 120     -29.688  29.210  20.694  1.00 99.72           C  
ATOM   1007  CE1 PHE A 120     -29.996  26.531  20.192  1.00 99.72           C  
ATOM   1008  CE2 PHE A 120     -28.723  28.527  19.991  1.00 99.72           C  
ATOM   1009  CZ  PHE A 120     -28.877  27.185  19.739  1.00 99.72           C  
ATOM   1012  N   LYS A 121     -33.210  29.893  24.926  1.00 86.00           N  
ATOM   1013  CA  LYS A 121     -33.835  30.939  25.703  1.00 86.00           C  
ATOM   1019  C   LYS A 121     -33.710  30.671  27.174  1.00 86.00           C  
ATOM   1020  O   LYS A 121     -33.972  29.571  27.657  1.00 86.00           O  
ATOM   1014  CB  LYS A 121     -35.335  31.098  25.411  1.00 86.00           C  
ATOM   1015  CG  LYS A 121     -35.614  31.576  23.987  1.00 86.00           C  
ATOM   1016  CD  LYS A 121     -37.081  31.489  23.573  1.00 86.00           C  
ATOM   1017  CE  LYS A 121     -37.310  31.957  22.137  1.00 86.00           C  
ATOM   1018  NZ  LYS A 121     -36.965  33.390  22.013  1.00 86.00           N1+
ATOM   1021  N   GLU A 122     -33.300  31.720  27.917  1.00 94.98           N  
ATOM   1022  CA  GLU A 122     -33.065  31.676  29.331  1.00 94.98           C  
ATOM   1028  C   GLU A 122     -34.342  31.504  30.096  1.00 94.98           C  
ATOM   1029  O   GLU A 122     -34.426  30.676  31.001  1.00 94.98           O  
ATOM   1023  CB  GLU A 122     -32.456  32.992  29.839  1.00 94.98           C  
ATOM   1024  CG  GLU A 122     -31.195  33.423  29.088  1.00 94.98           C  
ATOM   1025  CD  GLU A 122     -30.110  32.380  29.294  1.00 94.98           C  
ATOM   1026  OE1 GLU A 122     -30.346  31.409  30.060  1.00 94.98           O  
ATOM   1027  OE2 GLU A 122     -29.024  32.545  28.678  1.00 94.98           O1-
ATOM   1030  N   ASN A 123     -35.373  32.297  29.749  1.00105.70           N  
ATOM   1031  CA  ASN A 123     -36.594  32.319  30.503  1.00105.70           C  
ATOM   1036  C   ASN A 123     -37.357  31.033  30.399  1.00105.70           C  
ATOM   1037  O   ASN A 123     -37.922  30.573  31.390  1.00105.70           O  
ATOM   1032  CB  ASN A 123     -37.507  33.510  30.140  1.00105.70           C  
ATOM   1033  CG  ASN A 123     -37.824  33.507  28.651  1.00105.70           C  
ATOM   1035  ND2 ASN A 123     -39.125  33.706  28.312  1.00105.70           N  
ATOM   1034  OD1 ASN A 123     -36.941  33.352  27.811  1.00105.70           O  
ATOM   1038  N   LEU A 124     -37.394  30.413  29.204  1.00 68.50           N  
ATOM   1039  CA  LEU A 124     -38.188  29.232  29.008  1.00 68.50           C  
ATOM   1044  C   LEU A 124     -37.551  28.045  29.650  1.00 68.50           C  
ATOM   1045  O   LEU A 124     -36.333  27.879  29.625  1.00 68.50           O  
ATOM   1040  CB  LEU A 124     -38.377  28.859  27.530  1.00 68.50           C  
ATOM   1041  CG  LEU A 124     -39.133  29.908  26.700  1.00 68.50           C  
ATOM   1042  CD1 LEU A 124     -39.271  29.449  25.246  1.00 68.50           C  
ATOM   1043  CD2 LEU A 124     -40.495  30.250  27.318  1.00 68.50           C  
ATOM   1046  N   THR A 125     -38.396  27.184  30.251  1.00108.07           N  
ATOM   1047  CA  THR A 125     -37.933  25.960  30.829  1.00108.07           C  
ATOM   1051  C   THR A 125     -38.257  24.875  29.846  1.00108.07           C  
ATOM   1052  O   THR A 125     -39.050  25.078  28.928  1.00108.07           O  
ATOM   1048  CB  THR A 125     -38.587  25.647  32.138  1.00108.07           C  
ATOM   1050  CG2 THR A 125     -40.070  25.351  31.891  1.00108.07           C  
ATOM   1049  OG1 THR A 125     -37.961  24.532  32.745  1.00108.07           O  
ATOM   1053  N   PHE A 126     -37.653  23.684  30.019  1.00 92.92           N  
ATOM   1054  CA  PHE A 126     -37.848  22.603  29.096  1.00 92.92           C  
ATOM   1062  C   PHE A 126     -39.274  22.161  29.153  1.00 92.92           C  
ATOM   1063  O   PHE A 126     -39.844  21.743  28.146  1.00 92.92           O  
ATOM   1055  CB  PHE A 126     -36.925  21.396  29.359  1.00 92.92           C  
ATOM   1056  CG  PHE A 126     -37.102  20.452  28.220  1.00 92.92           C  
ATOM   1057  CD1 PHE A 126     -36.562  20.755  26.992  1.00 92.92           C  
ATOM   1058  CD2 PHE A 126     -37.827  19.293  28.363  1.00 92.92           C  
ATOM   1059  CE1 PHE A 126     -36.719  19.902  25.927  1.00 92.92           C  
ATOM   1060  CE2 PHE A 126     -37.986  18.432  27.302  1.00 92.92           C  
ATOM   1061  CZ  PHE A 126     -37.430  18.738  26.082  1.00 92.92           C  
ATOM   1064  N   ASP A 127     -39.889  22.206  30.345  1.00 45.41           N  
ATOM   1065  CA  ASP A 127     -41.242  21.744  30.467  1.00 45.41           C  
ATOM   1070  C   ASP A 127     -42.182  22.616  29.674  1.00 45.41           C  
ATOM   1071  O   ASP A 127     -43.055  22.104  28.976  1.00 45.41           O  
ATOM   1066  CB  ASP A 127     -41.724  21.699  31.926  1.00 45.41           C  
ATOM   1067  CG  ASP A 127     -42.914  20.749  31.987  1.00 45.41           C  
ATOM   1068  OD1 ASP A 127     -43.494  20.455  30.908  1.00 45.41           O  
ATOM   1069  OD2 ASP A 127     -43.252  20.296  33.113  1.00 45.41           O1-
ATOM   1072  N   ASP A 128     -42.024  23.957  29.741  1.00148.11           N  
ATOM   1073  CA  ASP A 128     -42.913  24.890  29.086  1.00148.11           C  
ATOM   1078  C   ASP A 128     -42.783  24.728  27.606  1.00148.11           C  
ATOM   1079  O   ASP A 128     -43.746  24.901  26.864  1.00148.11           O  
ATOM   1074  CB  ASP A 128     -42.501  26.363  29.218  1.00148.11           C  
ATOM   1075  CG  ASP A 128     -42.316  26.788  30.655  1.00148.11           C  
ATOM   1076  OD1 ASP A 128     -43.090  26.353  31.549  1.00148.11           O  
ATOM   1077  OD2 ASP A 128     -41.346  27.560  30.868  1.00148.11           O1-
ATOM   1080  N   THR A 129     -41.554  24.454  27.138  1.00120.00           N  
ATOM   1081  CA  THR A 129     -41.276  24.412  25.733  1.00120.00           C  
ATOM   1085  C   THR A 129     -42.020  23.280  25.094  1.00120.00           C  
ATOM   1086  O   THR A 129     -42.403  23.366  23.929  1.00120.00           O  
ATOM   1082  CB  THR A 129     -39.813  24.280  25.415  1.00120.00           C  
ATOM   1084  CG2 THR A 129     -39.371  22.835  25.680  1.00120.00           C  
ATOM   1083  OG1 THR A 129     -39.577  24.610  24.054  1.00120.00           O  
ATOM   1087  N   LYS A 130     -42.186  22.161  25.826  1.00120.31           N  
ATOM   1088  CA  LYS A 130     -42.922  21.020  25.360  1.00120.31           C  
ATOM   1094  C   LYS A 130     -44.369  21.391  25.243  1.00120.31           C  
ATOM   1095  O   LYS A 130     -45.081  20.908  24.363  1.00120.31           O  
ATOM   1089  CB  LYS A 130     -42.795  19.829  26.320  1.00120.31           C  
ATOM   1090  CG  LYS A 130     -41.351  19.332  26.382  1.00120.31           C  
ATOM   1091  CD  LYS A 130     -41.035  18.444  27.583  1.00120.31           C  
ATOM   1092  CE  LYS A 130     -41.479  16.995  27.405  1.00120.31           C  
ATOM   1093  NZ  LYS A 130     -40.867  16.426  26.185  1.00120.31           N1+
ATOM   1096  N   ARG A 131     -44.842  22.257  26.157  1.00128.46           N  
ATOM   1097  CA  ARG A 131     -46.209  22.688  26.188  1.00128.46           C  
ATOM   1105  C   ARG A 131     -46.529  23.378  24.896  1.00128.46           C  
ATOM   1106  O   ARG A 131     -47.516  23.060  24.234  1.00128.46           O  
ATOM   1098  CB  ARG A 131     -46.428  23.708  27.320  1.00128.46           C  
ATOM   1099  CG  ARG A 131     -47.853  24.240  27.450  1.00128.46           C  
ATOM   1100  CD  ARG A 131     -47.979  25.360  28.488  1.00128.46           C  
ATOM   1101  NE  ARG A 131     -47.169  26.513  27.999  1.00128.46           N  
ATOM   1102  CZ  ARG A 131     -46.251  27.109  28.815  1.00128.46           C  
ATOM   1103  NH1 ARG A 131     -46.073  26.656  30.091  1.00128.46           N1+
ATOM   1104  NH2 ARG A 131     -45.514  28.164  28.359  1.00128.46           N  
ATOM   1107  N   TRP A 132     -45.667  24.325  24.486  1.00 78.98           N  
ATOM   1108  CA  TRP A 132     -45.875  25.095  23.294  1.00 78.98           C  
ATOM   1119  C   TRP A 132     -45.794  24.191  22.115  1.00 78.98           C  
ATOM   1120  O   TRP A 132     -46.421  24.447  21.089  1.00 78.98           O  
ATOM   1109  CB  TRP A 132     -44.856  26.232  23.106  1.00 78.98           C  
ATOM   1110  CG  TRP A 132     -45.072  27.354  24.086  1.00 78.98           C  
ATOM   1112  CD1 TRP A 132     -44.275  27.830  25.087  1.00 78.98           C  
ATOM   1111  CD2 TRP A 132     -46.294  28.103  24.146  1.00 78.98           C  
ATOM   1114  CE2 TRP A 132     -46.170  29.012  25.194  1.00 78.98           C  
ATOM   1115  CE3 TRP A 132     -47.431  28.029  23.392  1.00 78.98           C  
ATOM   1113  NE1 TRP A 132     -44.923  28.839  25.761  1.00 78.98           N  
ATOM   1116  CZ2 TRP A 132     -47.187  29.868  25.507  1.00 78.98           C  
ATOM   1117  CZ3 TRP A 132     -48.453  28.897  23.706  1.00 78.98           C  
ATOM   1118  CH2 TRP A 132     -48.331  29.797  24.743  1.00 78.98           C  
ATOM   1121  N   ALA A 133     -44.989  23.119  22.221  1.00 40.17           N  
ATOM   1122  CA  ALA A 133     -44.848  22.224  21.115  1.00 40.17           C  
ATOM   1124  C   ALA A 133     -46.201  21.671  20.782  1.00 40.17           C  
ATOM   1125  O   ALA A 133     -46.598  21.663  19.623  1.00 40.17           O  
ATOM   1123  CB  ALA A 133     -43.914  21.042  21.424  1.00 40.17           C  
ATOM   1126  N   TYR A 134     -46.984  21.243  21.785  1.00 74.18           N  
ATOM   1127  CA  TYR A 134     -48.277  20.680  21.501  1.00 74.18           C  
ATOM   1136  C   TYR A 134     -49.124  21.705  20.816  1.00 74.18           C  
ATOM   1137  O   TYR A 134     -49.736  21.417  19.788  1.00 74.18           O  
ATOM   1128  CB  TYR A 134     -48.977  20.232  22.797  1.00 74.18           C  
ATOM   1129  CG  TYR A 134     -50.433  20.011  22.566  1.00 74.18           C  
ATOM   1130  CD1 TYR A 134     -50.904  18.919  21.874  1.00 74.18           C  
ATOM   1131  CD2 TYR A 134     -51.335  20.911  23.084  1.00 74.18           C  
ATOM   1132  CE1 TYR A 134     -52.258  18.746  21.693  1.00 74.18           C  
ATOM   1133  CE2 TYR A 134     -52.686  20.745  22.908  1.00 74.18           C  
ATOM   1134  CZ  TYR A 134     -53.149  19.658  22.208  1.00 74.18           C  
ATOM   1135  OH  TYR A 134     -54.537  19.479  22.024  1.00 74.18           O  
ATOM   1138  N   ASP A 135     -49.139  22.943  21.345  1.00100.35           N  
ATOM   1139  CA  ASP A 135     -49.969  23.982  20.803  1.00100.35           C  
ATOM   1144  C   ASP A 135     -49.606  24.264  19.380  1.00100.35           C  
ATOM   1145  O   ASP A 135     -50.489  24.447  18.543  1.00100.35           O  
ATOM   1140  CB  ASP A 135     -49.825  25.325  21.526  1.00100.35           C  
ATOM   1141  CG  ASP A 135     -50.702  25.298  22.755  1.00100.35           C  
ATOM   1142  OD1 ASP A 135     -51.515  24.346  22.894  1.00100.35           O  
ATOM   1143  OD2 ASP A 135     -50.583  26.253  23.565  1.00100.35           O1-
ATOM   1146  N   ASN A 136     -48.297  24.318  19.074  1.00 81.31           N  
ATOM   1147  CA  ASN A 136     -47.840  24.653  17.751  1.00 81.31           C  
ATOM   1152  C   ASN A 136     -48.283  23.597  16.802  1.00 81.31           C  
ATOM   1153  O   ASN A 136     -48.676  23.849  15.664  1.00 81.31           O  
ATOM   1148  CB  ASN A 136     -46.308  24.750  17.657  1.00 81.31           C  
ATOM   1149  CG  ASN A 136     -45.875  25.995  18.418  1.00 81.31           C  
ATOM   1151  ND2 ASN A 136     -46.813  26.965  18.582  1.00 81.31           N  
ATOM   1150  OD1 ASN A 136     -44.731  26.105  18.857  1.00 81.31           O  
ATOM   1154  N   ILE A 137     -48.242  22.364  17.300  1.00183.98           N  
ATOM   1155  CA  ILE A 137     -48.625  21.203  16.594  1.00183.98           C  
ATOM   1160  C   ILE A 137     -50.033  21.425  16.151  1.00183.98           C  
ATOM   1161  O   ILE A 137     -50.344  21.226  14.975  1.00183.98           O  
ATOM   1156  CB  ILE A 137     -48.290  20.083  17.559  1.00183.98           C  
ATOM   1157  CG1 ILE A 137     -46.825  19.660  17.294  1.00183.98           C  
ATOM   1158  CG2 ILE A 137     -49.318  18.955  17.602  1.00183.98           C  
ATOM   1159  CD1 ILE A 137     -45.789  20.779  17.186  1.00183.98           C  
ATOM   1162  N   LEU A 138     -50.895  21.955  17.036  1.00184.29           N  
ATOM   1163  CA  LEU A 138     -52.220  22.229  16.596  1.00184.29           C  
ATOM   1168  C   LEU A 138     -52.159  23.172  15.418  1.00184.29           C  
ATOM   1169  O   LEU A 138     -52.581  22.870  14.324  1.00184.29           O  
ATOM   1164  CB  LEU A 138     -53.133  22.963  17.613  1.00184.29           C  
ATOM   1165  CG  LEU A 138     -53.534  22.192  18.890  1.00184.29           C  
ATOM   1166  CD1 LEU A 138     -52.377  22.082  19.877  1.00184.29           C  
ATOM   1167  CD2 LEU A 138     -54.820  22.732  19.530  1.00184.29           C  
ATOM   1170  N   ASP A 139     -51.501  24.306  15.497  1.00130.81           N  
ATOM   1171  CA  ASP A 139     -51.614  25.228  14.398  1.00130.81           C  
ATOM   1176  C   ASP A 139     -51.121  24.697  13.064  1.00130.81           C  
ATOM   1177  O   ASP A 139     -51.743  24.950  12.034  1.00130.81           O  
ATOM   1172  CB  ASP A 139     -50.842  26.518  14.721  1.00130.81           C  
ATOM   1173  CG  ASP A 139     -51.541  27.175  15.911  1.00130.81           C  
ATOM   1174  OD1 ASP A 139     -52.739  27.540  15.773  1.00130.81           O  
ATOM   1175  OD2 ASP A 139     -50.888  27.302  16.983  1.00130.81           O1-
ATOM   1178  N   ILE A 140     -50.024  23.919  13.029  1.00200.02           N  
ATOM   1179  CA  ILE A 140     -49.581  23.472  11.737  1.00200.02           C  
ATOM   1184  C   ILE A 140     -50.439  22.467  11.068  1.00200.02           C  
ATOM   1185  O   ILE A 140     -50.680  22.525   9.866  1.00200.02           O  
ATOM   1180  CB  ILE A 140     -48.142  23.151  11.618  1.00200.02           C  
ATOM   1181  CG1 ILE A 140     -47.407  24.497  11.478  1.00200.02           C  
ATOM   1182  CG2 ILE A 140     -47.939  22.154  10.466  1.00200.02           C  
ATOM   1183  CD1 ILE A 140     -47.741  25.264  10.212  1.00200.02           C  
ATOM   1186  N   ILE A 141     -50.928  21.494  11.815  1.00241.31           N  
ATOM   1187  CA  ILE A 141     -51.735  20.493  11.225  1.00241.31           C  
ATOM   1192  C   ILE A 141     -53.056  21.065  10.791  1.00241.31           C  
ATOM   1193  O   ILE A 141     -53.815  20.482  10.018  1.00241.31           O  
ATOM   1188  CB  ILE A 141     -51.901  19.489  12.136  1.00241.31           C  
ATOM   1189  CG1 ILE A 141     -52.723  18.423  11.413  1.00241.31           C  
ATOM   1190  CG2 ILE A 141     -52.383  20.380  13.290  1.00241.31           C  
ATOM   1191  CD1 ILE A 141     -52.110  17.970  10.107  1.00241.31           C  
ATOM   1194  N   ALA A 142     -53.393  22.217  11.360  1.00147.05           N  
ATOM   1195  CA  ALA A 142     -54.561  22.965  11.016  1.00147.05           C  
ATOM   1197  C   ALA A 142     -54.606  23.084   9.549  1.00147.05           C  
ATOM   1198  O   ALA A 142     -55.678  23.110   8.947  1.00147.05           O  
ATOM   1196  CB  ALA A 142     -54.212  24.418  11.003  1.00147.05           C  
ATOM   1199  N   VAL A 143     -53.405  23.313   9.001  1.00 99.64           N  
ATOM   1200  CA  VAL A 143     -53.197  23.653   7.631  1.00 99.64           C  
ATOM   1204  C   VAL A 143     -53.733  22.552   6.782  1.00 99.64           C  
ATOM   1205  O   VAL A 143     -54.247  22.814   5.695  1.00 99.64           O  
ATOM   1201  CB  VAL A 143     -51.754  23.864   7.279  1.00 99.64           C  
ATOM   1202  CG1 VAL A 143     -51.652  24.210   5.783  1.00 99.64           C  
ATOM   1203  CG2 VAL A 143     -51.187  24.958   8.200  1.00 99.64           C  
ATOM   1206  N   GLY A 144     -53.668  21.291   7.260  1.00 76.60           N  
ATOM   1207  CA  GLY A 144     -54.203  20.234   6.448  1.00 76.60           C  
ATOM   1208  C   GLY A 144     -53.153  19.573   5.596  1.00 76.60           C  
ATOM   1209  O   GLY A 144     -52.927  19.950   4.445  1.00 76.60           O  
ATOM   1210  N   PHE A 145     -52.463  18.565   6.184  1.00169.01           N  
ATOM   1211  CA  PHE A 145     -51.481  17.782   5.484  1.00169.01           C  
ATOM   1219  C   PHE A 145     -51.991  16.373   5.321  1.00169.01           C  
ATOM   1220  O   PHE A 145     -52.943  15.966   5.981  1.00169.01           O  
ATOM   1212  CB  PHE A 145     -50.121  17.677   6.202  1.00169.01           C  
ATOM   1213  CG  PHE A 145     -49.441  18.991   6.049  1.00169.01           C  
ATOM   1214  CD1 PHE A 145     -48.741  19.258   4.896  1.00169.01           C  
ATOM   1215  CD2 PHE A 145     -49.513  19.956   7.025  1.00169.01           C  
ATOM   1216  CE1 PHE A 145     -48.109  20.466   4.722  1.00169.01           C  
ATOM   1217  CE2 PHE A 145     -48.881  21.167   6.857  1.00169.01           C  
ATOM   1218  CZ  PHE A 145     -48.177  21.423   5.706  1.00169.01           C  
ATOM   1221  N   ASP A 146     -51.377  15.604   4.390  1.00 67.81           N  
ATOM   1222  CA  ASP A 146     -51.757  14.238   4.133  1.00 67.81           C  
ATOM   1227  C   ASP A 146     -51.412  13.430   5.351  1.00 67.81           C  
ATOM   1228  O   ASP A 146     -50.257  13.398   5.776  1.00 67.81           O  
ATOM   1223  CB  ASP A 146     -51.014  13.656   2.910  1.00 67.81           C  
ATOM   1224  CG  ASP A 146     -51.601  12.308   2.500  1.00 67.81           C  
ATOM   1225  OD1 ASP A 146     -52.193  11.620   3.373  1.00 67.81           O  
ATOM   1226  OD2 ASP A 146     -51.455  11.946   1.301  1.00 67.81           O1-
ATOM   1229  N   PRO A 147     -52.390  12.756   5.910  1.00 98.05           N  
ATOM   1230  CA  PRO A 147     -52.191  12.001   7.122  1.00 98.05           C  
ATOM   1234  C   PRO A 147     -51.219  10.868   7.009  1.00 98.05           C  
ATOM   1235  O   PRO A 147     -50.640  10.491   8.027  1.00 98.05           O  
ATOM   1232  CB  PRO A 147     -53.586  11.581   7.584  1.00 98.05           C  
ATOM   1233  CG  PRO A 147     -54.495  12.694   7.031  1.00 98.05           C  
ATOM   1231  CD  PRO A 147     -53.770  13.194   5.768  1.00 98.05           C  
ATOM   1236  N   ASP A 148     -51.125  10.235   5.827  1.00 89.71           N  
ATOM   1237  CA  ASP A 148     -50.205   9.159   5.578  1.00 89.71           C  
ATOM   1242  C   ASP A 148     -48.833   9.653   5.205  1.00 89.71           C  
ATOM   1243  O   ASP A 148     -47.834   8.972   5.422  1.00 89.71           O  
ATOM   1238  CB  ASP A 148     -50.702   8.228   4.462  1.00 89.71           C  
ATOM   1239  CG  ASP A 148     -51.972   7.572   4.990  1.00 89.71           C  
ATOM   1240  OD1 ASP A 148     -52.206   7.662   6.225  1.00 89.71           O  
ATOM   1241  OD2 ASP A 148     -52.727   6.982   4.174  1.00 89.71           O1-
ATOM   1244  N   LYS A 149     -48.780  10.802   4.512  1.00118.47           N  
ATOM   1245  CA  LYS A 149     -47.603  11.431   3.974  1.00118.47           C  
ATOM   1251  C   LYS A 149     -46.780  12.247   4.931  1.00118.47           C  
ATOM   1252  O   LYS A 149     -45.696  12.681   4.532  1.00118.47           O  
ATOM   1246  CB  LYS A 149     -47.897  12.304   2.745  1.00118.47           C  
ATOM   1247  CG  LYS A 149     -48.183  11.471   1.495  1.00118.47           C  
ATOM   1248  CD  LYS A 149     -48.798  12.270   0.344  1.00118.47           C  
ATOM   1249  CE  LYS A 149     -48.998  11.443  -0.928  1.00118.47           C  
ATOM   1250  NZ  LYS A 149     -49.793  12.205  -1.917  1.00118.47           N1+
ATOM   1253  N   THR A 150     -47.275  12.611   6.139  1.00160.98           N  
ATOM   1254  CA  THR A 150     -46.400  13.466   6.898  1.00160.98           C  
ATOM   1258  C   THR A 150     -46.169  12.986   8.305  1.00160.98           C  
ATOM   1259  O   THR A 150     -46.980  12.276   8.902  1.00160.98           O  
ATOM   1255  CB  THR A 150     -46.801  14.926   6.886  1.00160.98           C  
ATOM   1257  CG2 THR A 150     -47.740  15.254   8.047  1.00160.98           C  
ATOM   1256  OG1 THR A 150     -45.649  15.731   7.043  1.00160.98           O  
ATOM   1260  N   PHE A 151     -44.988  13.353   8.853  1.00102.67           N  
ATOM   1261  CA  PHE A 151     -44.589  12.946  10.171  1.00102.67           C  
ATOM   1269  C   PHE A 151     -44.187  14.163  10.946  1.00102.67           C  
ATOM   1270  O   PHE A 151     -43.273  14.888  10.552  1.00102.67           O  
ATOM   1262  CB  PHE A 151     -43.415  11.942  10.097  1.00102.67           C  
ATOM   1263  CG  PHE A 151     -42.808  11.638  11.427  1.00102.67           C  
ATOM   1264  CD1 PHE A 151     -43.530  11.035  12.429  1.00102.67           C  
ATOM   1265  CD2 PHE A 151     -41.475  11.910  11.642  1.00102.67           C  
ATOM   1266  CE1 PHE A 151     -42.937  10.751  13.637  1.00102.67           C  
ATOM   1267  CE2 PHE A 151     -40.875  11.626  12.847  1.00102.67           C  
ATOM   1268  CZ  PHE A 151     -41.610  11.047  13.852  1.00102.67           C  
ATOM   1271  N   ILE A 152     -44.871  14.432  12.081  1.00 94.17           N  
ATOM   1272  CA  ILE A 152     -44.447  15.560  12.853  1.00 94.17           C  
ATOM   1277  C   ILE A 152     -43.954  15.052  14.170  1.00 94.17           C  
ATOM   1278  O   ILE A 152     -44.628  14.272  14.843  1.00 94.17           O  
ATOM   1273  CB  ILE A 152     -45.465  16.619  13.091  1.00 94.17           C  
ATOM   1274  CG1 ILE A 152     -46.034  17.107  11.740  1.00 94.17           C  
ATOM   1275  CG2 ILE A 152     -44.697  17.716  13.859  1.00 94.17           C  
ATOM   1276  CD1 ILE A 152     -47.314  17.936  11.830  1.00 94.17           C  
ATOM   1279  N   PHE A 153     -42.732  15.480  14.561  1.00 76.05           N  
ATOM   1280  CA  PHE A 153     -42.142  14.953  15.758  1.00 76.05           C  
ATOM   1288  C   PHE A 153     -41.420  16.021  16.522  1.00 76.05           C  
ATOM   1289  O   PHE A 153     -41.052  17.067  15.990  1.00 76.05           O  
ATOM   1281  CB  PHE A 153     -41.123  13.833  15.474  1.00 76.05           C  
ATOM   1282  CG  PHE A 153     -39.990  14.407  14.689  1.00 76.05           C  
ATOM   1283  CD1 PHE A 153     -40.120  14.654  13.341  1.00 76.05           C  
ATOM   1284  CD2 PHE A 153     -38.787  14.689  15.298  1.00 76.05           C  
ATOM   1285  CE1 PHE A 153     -39.073  15.180  12.620  1.00 76.05           C  
ATOM   1286  CE2 PHE A 153     -37.736  15.215  14.583  1.00 76.05           C  
ATOM   1287  CZ  PHE A 153     -37.880  15.463  13.240  1.00 76.05           C  
ATOM   1290  N   GLN A 154     -41.217  15.757  17.830  1.00 62.61           N  
ATOM   1291  CA  GLN A 154     -40.490  16.635  18.702  1.00 62.61           C  
ATOM   1297  C   GLN A 154     -39.180  15.960  18.983  1.00 62.61           C  
ATOM   1298  O   GLN A 154     -39.119  14.746  19.167  1.00 62.61           O  
ATOM   1292  CB  GLN A 154     -41.202  16.878  20.044  1.00 62.61           C  
ATOM   1293  CG  GLN A 154     -42.544  17.601  19.884  1.00 62.61           C  
ATOM   1294  CD  GLN A 154     -43.169  17.788  21.260  1.00 62.61           C  
ATOM   1296  NE2 GLN A 154     -42.374  17.534  22.333  1.00 62.61           N  
ATOM   1295  OE1 GLN A 154     -44.339  18.148  21.374  1.00 62.61           O  
ATOM   1299  N   ASN A 155     -38.089  16.748  19.036  1.00 47.59           N  
ATOM   1300  CA  ASN A 155     -36.763  16.219  19.215  1.00 47.59           C  
ATOM   1305  C   ASN A 155     -36.677  15.513  20.526  1.00 47.59           C  
ATOM   1306  O   ASN A 155     -35.973  14.512  20.652  1.00 47.59           O  
ATOM   1301  CB  ASN A 155     -35.675  17.304  19.202  1.00 47.59           C  
ATOM   1302  CG  ASN A 155     -35.612  17.863  17.790  1.00 47.59           C  
ATOM   1304  ND2 ASN A 155     -35.580  19.217  17.675  1.00 47.59           N  
ATOM   1303  OD1 ASN A 155     -35.605  17.116  16.813  1.00 47.59           O  
ATOM   1307  N   SER A 156     -37.364  16.033  21.555  1.00 52.89           N  
ATOM   1308  CA  SER A 156     -37.294  15.406  22.840  1.00 52.89           C  
ATOM   1311  C   SER A 156     -37.899  14.028  22.784  1.00 52.89           C  
ATOM   1312  O   SER A 156     -37.365  13.108  23.404  1.00 52.89           O  
ATOM   1309  CB  SER A 156     -38.035  16.213  23.919  1.00 52.89           C  
ATOM   1310  OG  SER A 156     -39.415  16.297  23.602  1.00 52.89           O  
ATOM   1313  N   GLU A 157     -39.070  13.864  22.117  1.00113.19           N  
ATOM   1314  CA  GLU A 157     -39.724  12.577  22.017  1.00113.19           C  
ATOM   1320  C   GLU A 157     -39.074  11.638  21.045  1.00113.19           C  
ATOM   1321  O   GLU A 157     -38.666  10.536  21.411  1.00113.19           O  
ATOM   1315  CB  GLU A 157     -41.184  12.647  21.528  1.00113.19           C  
ATOM   1316  CG  GLU A 157     -42.215  13.074  22.570  1.00113.19           C  
ATOM   1317  CD  GLU A 157     -43.591  12.826  21.963  1.00113.19           C  
ATOM   1318  OE1 GLU A 157     -43.900  13.447  20.912  1.00113.19           O  
ATOM   1319  OE2 GLU A 157     -44.349  12.001  22.540  1.00113.19           O1-
ATOM   1322  N   PHE A 158     -38.956  12.066  19.769  1.00113.83           N  
ATOM   1323  CA  PHE A 158     -38.416  11.221  18.742  1.00113.83           C  
ATOM   1331  C   PHE A 158     -36.946  11.496  18.766  1.00113.83           C  
ATOM   1332  O   PHE A 158     -36.402  12.229  17.945  1.00113.83           O  
ATOM   1324  CB  PHE A 158     -39.011  11.593  17.366  1.00113.83           C  
ATOM   1325  CG  PHE A 158     -38.530  10.687  16.284  1.00113.83           C  
ATOM   1326  CD1 PHE A 158     -38.994   9.394  16.184  1.00113.83           C  
ATOM   1327  CD2 PHE A 158     -37.643  11.150  15.340  1.00113.83           C  
ATOM   1328  CE1 PHE A 158     -38.555   8.570  15.174  1.00113.83           C  
ATOM   1329  CE2 PHE A 158     -37.202  10.330  14.329  1.00113.83           C  
ATOM   1330  CZ  PHE A 158     -37.654   9.035  14.246  1.00113.83           C  
ATOM   1333  N   THR A 159     -36.274  10.822  19.711  1.00143.50           N  
ATOM   1334  CA  THR A 159     -34.904  10.988  20.099  1.00143.50           C  
ATOM   1338  C   THR A 159     -33.977  10.511  19.024  1.00143.50           C  
ATOM   1339  O   THR A 159     -32.779  10.784  19.064  1.00143.50           O  
ATOM   1335  CB  THR A 159     -34.588  10.232  21.351  1.00143.50           C  
ATOM   1337  CG2 THR A 159     -33.156  10.575  21.772  1.00143.50           C  
ATOM   1336  OG1 THR A 159     -35.473  10.625  22.387  1.00143.50           O  
ATOM   1340  N   LYS A 160     -34.502   9.758  18.047  1.00167.25           N  
ATOM   1341  CA  LYS A 160     -33.710   9.144  17.022  1.00167.25           C  
ATOM   1347  C   LYS A 160     -32.878  10.186  16.315  1.00167.25           C  
ATOM   1348  O   LYS A 160     -31.819   9.869  15.776  1.00167.25           O  
ATOM   1342  CB  LYS A 160     -34.589   8.387  16.005  1.00167.25           C  
ATOM   1343  CG  LYS A 160     -33.838   7.364  15.149  1.00167.25           C  
ATOM   1344  CD  LYS A 160     -32.898   7.974  14.114  1.00167.25           C  
ATOM   1345  CE  LYS A 160     -31.824   7.005  13.619  1.00167.25           C  
ATOM   1346  NZ  LYS A 160     -32.392   5.650  13.446  1.00167.25           N1+
ATOM   1349  N   ILE A 161     -33.313  11.462  16.308  1.00131.15           N  
ATOM   1350  CA  ILE A 161     -32.601  12.508  15.618  1.00131.15           C  
ATOM   1355  C   ILE A 161     -31.191  12.581  16.125  1.00131.15           C  
ATOM   1356  O   ILE A 161     -30.283  12.924  15.370  1.00131.15           O  
ATOM   1351  CB  ILE A 161     -33.194  13.892  15.747  1.00131.15           C  
ATOM   1352  CG1 ILE A 161     -33.166  14.415  17.193  1.00131.15           C  
ATOM   1353  CG2 ILE A 161     -34.594  13.867  15.114  1.00131.15           C  
ATOM   1354  CD1 ILE A 161     -34.062  13.660  18.168  1.00131.15           C  
ATOM   1357  N   TYR A 162     -30.964  12.305  17.422  1.00 57.80           N  
ATOM   1358  CA  TYR A 162     -29.628  12.357  17.949  1.00 57.80           C  
ATOM   1367  C   TYR A 162     -28.774  11.379  17.197  1.00 57.80           C  
ATOM   1368  O   TYR A 162     -27.643  11.693  16.831  1.00 57.80           O  
ATOM   1359  CB  TYR A 162     -29.542  11.994  19.442  1.00 57.80           C  
ATOM   1360  CG  TYR A 162     -28.099  11.786  19.760  1.00 57.80           C  
ATOM   1361  CD1 TYR A 162     -27.251  12.851  19.966  1.00 57.80           C  
ATOM   1362  CD2 TYR A 162     -27.596  10.508  19.852  1.00 57.80           C  
ATOM   1363  CE1 TYR A 162     -25.923  12.637  20.254  1.00 57.80           C  
ATOM   1364  CE2 TYR A 162     -26.271  10.289  20.139  1.00 57.80           C  
ATOM   1365  CZ  TYR A 162     -25.431  11.356  20.340  1.00 57.80           C  
ATOM   1366  OH  TYR A 162     -24.070  11.133  20.636  1.00 57.80           O  
ATOM   1369  N   GLU A 163     -29.296  10.165  16.945  1.00 94.54           N  
ATOM   1370  CA  GLU A 163     -28.577   9.142  16.234  1.00 94.54           C  
ATOM   1376  C   GLU A 163     -28.340   9.622  14.840  1.00 94.54           C  
ATOM   1377  O   GLU A 163     -27.315   9.345  14.218  1.00 94.54           O  
ATOM   1371  CB  GLU A 163     -29.413   7.877  16.045  1.00 94.54           C  
ATOM   1372  CG  GLU A 163     -28.583   6.674  15.621  1.00 94.54           C  
ATOM   1373  CD  GLU A 163     -28.301   5.949  16.914  1.00 94.54           C  
ATOM   1374  OE1 GLU A 163     -29.306   5.560  17.564  1.00 94.54           O  
ATOM   1375  OE2 GLU A 163     -27.107   5.787  17.280  1.00 94.54           O1-
ATOM   1378  N   MET A 164     -29.349  10.311  14.293  1.00 73.34           N  
ATOM   1379  CA  MET A 164     -29.309  10.825  12.960  1.00 73.34           C  
ATOM   1384  C   MET A 164     -28.260  11.895  12.852  1.00 73.34           C  
ATOM   1385  O   MET A 164     -27.656  12.063  11.796  1.00 73.34           O  
ATOM   1380  CB  MET A 164     -30.644  11.476  12.550  1.00 73.34           C  
ATOM   1381  CG  MET A 164     -31.806  10.488  12.415  1.00 73.34           C  
ATOM   1382  SD  MET A 164     -33.455  11.253  12.466  1.00 73.34           S  
ATOM   1383  CE  MET A 164     -33.276  12.194  10.924  1.00 73.34           C  
ATOM   1386  N   ALA A 165     -28.104  12.705  13.918  1.00 68.36           N  
ATOM   1387  CA  ALA A 165     -27.224  13.843  14.039  1.00 68.36           C  
ATOM   1389  C   ALA A 165     -25.752  13.538  14.136  1.00 68.36           C  
ATOM   1390  O   ALA A 165     -24.937  14.291  13.606  1.00 68.36           O  
ATOM   1388  CB  ALA A 165     -27.575  14.722  15.252  1.00 68.36           C  
ATOM   1391  N   ILE A 166     -25.359  12.444  14.825  1.00190.72           N  
ATOM   1392  CA  ILE A 166     -23.962  12.265  15.125  1.00190.72           C  
ATOM   1397  C   ILE A 166     -23.070  12.184  13.926  1.00190.72           C  
ATOM   1398  O   ILE A 166     -21.954  12.690  14.027  1.00190.72           O  
ATOM   1393  CB  ILE A 166     -23.587  11.228  16.163  1.00190.72           C  
ATOM   1394  CG1 ILE A 166     -24.161   9.836  15.899  1.00190.72           C  
ATOM   1395  CG2 ILE A 166     -24.016  11.795  17.523  1.00190.72           C  
ATOM   1396  CD1 ILE A 166     -25.623   9.749  16.318  1.00190.72           C  
ATOM   1399  N   PRO A 167     -23.410  11.600  12.812  1.00 85.41           N  
ATOM   1400  CA  PRO A 167     -22.470  11.605  11.728  1.00 85.41           C  
ATOM   1404  C   PRO A 167     -22.061  12.993  11.308  1.00 85.41           C  
ATOM   1405  O   PRO A 167     -20.868  13.218  11.118  1.00 85.41           O  
ATOM   1402  CB  PRO A 167     -23.100  10.735  10.644  1.00 85.41           C  
ATOM   1403  CG  PRO A 167     -23.944   9.727  11.452  1.00 85.41           C  
ATOM   1401  CD  PRO A 167     -24.327  10.475  12.746  1.00 85.41           C  
ATOM   1406  N   ILE A 168     -23.015  13.937  11.173  1.00143.33           N  
ATOM   1407  CA  ILE A 168     -22.712  15.297  10.813  1.00143.33           C  
ATOM   1412  C   ILE A 168     -22.001  15.966  11.950  1.00143.33           C  
ATOM   1413  O   ILE A 168     -21.191  16.870  11.748  1.00143.33           O  
ATOM   1408  CB  ILE A 168     -23.902  16.138  10.446  1.00143.33           C  
ATOM   1409  CG1 ILE A 168     -24.812  16.419  11.639  1.00143.33           C  
ATOM   1410  CG2 ILE A 168     -24.641  15.414   9.317  1.00143.33           C  
ATOM   1411  CD1 ILE A 168     -25.795  17.540  11.327  1.00143.33           C  
ATOM   1414  N   ALA A 169     -22.328  15.569  13.192  1.00 48.32           N  
ATOM   1415  CA  ALA A 169     -21.745  16.170  14.360  1.00 48.32           C  
ATOM   1417  C   ALA A 169     -20.263  15.978  14.293  1.00 48.32           C  
ATOM   1418  O   ALA A 169     -19.504  16.847  14.711  1.00 48.32           O  
ATOM   1416  CB  ALA A 169     -22.243  15.532  15.671  1.00 48.32           C  
ATOM   1419  N   LYS A 170     -19.808  14.807  13.810  1.00 71.52           N  
ATOM   1420  CA  LYS A 170     -18.403  14.547  13.688  1.00 71.52           C  
ATOM   1426  C   LYS A 170     -17.825  15.426  12.619  1.00 71.52           C  
ATOM   1427  O   LYS A 170     -16.714  15.935  12.758  1.00 71.52           O  
ATOM   1421  CB  LYS A 170     -18.109  13.085  13.311  1.00 71.52           C  
ATOM   1422  CG  LYS A 170     -18.583  12.095  14.378  1.00 71.52           C  
ATOM   1423  CD  LYS A 170     -18.580  10.629  13.935  1.00 71.52           C  
ATOM   1424  CE  LYS A 170     -19.007   9.669  15.050  1.00 71.52           C  
ATOM   1425  NZ  LYS A 170     -18.739   8.268  14.654  1.00 71.52           N1+
ATOM   1428  N   LYS A 171     -18.563  15.600  11.505  1.00140.85           N  
ATOM   1429  CA  LYS A 171     -18.109  16.366  10.378  1.00140.85           C  
ATOM   1435  C   LYS A 171     -17.961  17.825  10.707  1.00140.85           C  
ATOM   1436  O   LYS A 171     -16.927  18.429  10.420  1.00140.85           O  
ATOM   1430  CB  LYS A 171     -19.093  16.278   9.198  1.00140.85           C  
ATOM   1431  CG  LYS A 171     -19.136  14.912   8.505  1.00140.85           C  
ATOM   1432  CD  LYS A 171     -17.814  14.523   7.838  1.00140.85           C  
ATOM   1433  CE  LYS A 171     -17.898  13.277   6.950  1.00140.85           C  
ATOM   1434  NZ  LYS A 171     -18.187  12.078   7.767  1.00140.85           N1+
ATOM   1437  N   ILE A 172     -18.979  18.431  11.350  1.00 74.82           N  
ATOM   1438  CA  ILE A 172     -18.953  19.854  11.559  1.00 74.82           C  
ATOM   1443  C   ILE A 172     -17.875  20.206  12.529  1.00 74.82           C  
ATOM   1444  O   ILE A 172     -17.895  19.799  13.690  1.00 74.82           O  
ATOM   1439  CB  ILE A 172     -20.248  20.399  12.103  1.00 74.82           C  
ATOM   1440  CG1 ILE A 172     -21.404  20.157  11.115  1.00 74.82           C  
ATOM   1441  CG2 ILE A 172     -20.042  21.884  12.443  1.00 74.82           C  
ATOM   1442  CD1 ILE A 172     -22.784  20.433  11.711  1.00 74.82           C  
ATOM   1445  N   ASN A 173     -16.914  21.019  12.049  1.00 52.05           N  
ATOM   1446  CA  ASN A 173     -15.804  21.483  12.830  1.00 52.05           C  
ATOM   1451  C   ASN A 173     -16.332  22.568  13.725  1.00 52.05           C  
ATOM   1452  O   ASN A 173     -17.316  23.225  13.396  1.00 52.05           O  
ATOM   1447  CB  ASN A 173     -14.693  22.069  11.936  1.00 52.05           C  
ATOM   1448  CG  ASN A 173     -13.506  22.490  12.784  1.00 52.05           C  
ATOM   1450  ND2 ASN A 173     -12.735  23.488  12.272  1.00 52.05           N  
ATOM   1449  OD1 ASN A 173     -13.275  21.963  13.869  1.00 52.05           O  
ATOM   1453  N   PHE A 174     -15.718  22.745  14.912  1.00 68.33           N  
ATOM   1454  CA  PHE A 174     -16.139  23.737  15.867  1.00 68.33           C  
ATOM   1462  C   PHE A 174     -15.854  25.116  15.358  1.00 68.33           C  
ATOM   1463  O   PHE A 174     -16.661  26.028  15.524  1.00 68.33           O  
ATOM   1455  CB  PHE A 174     -15.443  23.578  17.226  1.00 68.33           C  
ATOM   1456  CG  PHE A 174     -15.915  24.683  18.104  1.00 68.33           C  
ATOM   1457  CD1 PHE A 174     -17.106  24.576  18.783  1.00 68.33           C  
ATOM   1458  CD2 PHE A 174     -15.172  25.834  18.235  1.00 68.33           C  
ATOM   1459  CE1 PHE A 174     -17.540  25.599  19.590  1.00 68.33           C  
ATOM   1460  CE2 PHE A 174     -15.601  26.860  19.043  1.00 68.33           C  
ATOM   1461  CZ  PHE A 174     -16.788  26.742  19.723  1.00 68.33           C  
ATOM   1464  N   SER A 175     -14.683  25.307  14.726  1.00 79.01           N  
ATOM   1465  CA  SER A 175     -14.315  26.615  14.268  1.00 79.01           C  
ATOM   1468  C   SER A 175     -15.340  27.082  13.283  1.00 79.01           C  
ATOM   1469  O   SER A 175     -15.721  28.252  13.284  1.00 79.01           O  
ATOM   1466  CB  SER A 175     -12.946  26.638  13.570  1.00 79.01           C  
ATOM   1467  OG  SER A 175     -11.917  26.319  14.494  1.00 79.01           O  
ATOM   1470  N   MET A 176     -15.805  26.174  12.406  1.00103.85           N  
ATOM   1471  CA  MET A 176     -16.784  26.499  11.404  1.00103.85           C  
ATOM   1476  C   MET A 176     -18.119  26.776  12.032  1.00103.85           C  
ATOM   1477  O   MET A 176     -18.918  27.532  11.480  1.00103.85           O  
ATOM   1472  CB  MET A 176     -16.909  25.435  10.292  1.00103.85           C  
ATOM   1473  CG  MET A 176     -17.252  24.028  10.779  1.00103.85           C  
ATOM   1474  SD  MET A 176     -17.329  22.763   9.473  1.00103.85           S  
ATOM   1475  CE  MET A 176     -19.031  23.138   8.970  1.00103.85           C  
ATOM   1478  N   ALA A 177     -18.422  26.134  13.177  1.00 40.04           N  
ATOM   1479  CA  ALA A 177     -19.682  26.349  13.834  1.00 40.04           C  
ATOM   1481  C   ALA A 177     -19.781  27.787  14.244  1.00 40.04           C  
ATOM   1482  O   ALA A 177     -20.798  28.440  14.009  1.00 40.04           O  
ATOM   1480  CB  ALA A 177     -19.828  25.508  15.114  1.00 40.04           C  
ATOM   1483  N   LYS A 178     -18.709  28.331  14.850  1.00 71.07           N  
ATOM   1484  CA  LYS A 178     -18.731  29.692  15.301  1.00 71.07           C  
ATOM   1490  C   LYS A 178     -18.849  30.594  14.114  1.00 71.07           C  
ATOM   1491  O   LYS A 178     -19.501  31.635  14.180  1.00 71.07           O  
ATOM   1485  CB  LYS A 178     -17.485  30.104  16.108  1.00 71.07           C  
ATOM   1486  CG  LYS A 178     -17.384  29.380  17.454  1.00 71.07           C  
ATOM   1487  CD  LYS A 178     -16.125  29.709  18.260  1.00 71.07           C  
ATOM   1488  CE  LYS A 178     -16.393  30.689  19.408  1.00 71.07           C  
ATOM   1489  NZ  LYS A 178     -15.189  30.843  20.256  1.00 71.07           N1+
ATOM   1492  N   ALA A 179     -18.195  30.235  12.996  1.00 35.09           N  
ATOM   1493  CA  ALA A 179     -18.235  31.080  11.838  1.00 35.09           C  
ATOM   1495  C   ALA A 179     -19.628  31.175  11.275  1.00 35.09           C  
ATOM   1496  O   ALA A 179     -20.100  32.268  10.967  1.00 35.09           O  
ATOM   1494  CB  ALA A 179     -17.311  30.578  10.713  1.00 35.09           C  
ATOM   1497  N   VAL A 180     -20.322  30.032  11.107  1.00 65.16           N  
ATOM   1498  CA  VAL A 180     -21.631  30.023  10.506  1.00 65.16           C  
ATOM   1502  C   VAL A 180     -22.674  30.660  11.387  1.00 65.16           C  
ATOM   1503  O   VAL A 180     -23.432  31.525  10.948  1.00 65.16           O  
ATOM   1499  CB  VAL A 180     -22.098  28.622  10.232  1.00 65.16           C  
ATOM   1500  CG1 VAL A 180     -23.528  28.667   9.669  1.00 65.16           C  
ATOM   1501  CG2 VAL A 180     -21.078  27.945   9.301  1.00 65.16           C  
ATOM   1504  N   PHE A 181     -22.776  30.164  12.636  1.00206.88           N  
ATOM   1505  CA  PHE A 181     -23.735  30.562  13.632  1.00206.88           C  
ATOM   1513  C   PHE A 181     -23.353  31.778  14.424  1.00206.88           C  
ATOM   1514  O   PHE A 181     -24.222  32.449  14.971  1.00206.88           O  
ATOM   1506  CB  PHE A 181     -24.094  29.428  14.597  1.00206.88           C  
ATOM   1507  CG  PHE A 181     -24.756  28.426  13.722  1.00206.88           C  
ATOM   1508  CD1 PHE A 181     -26.076  28.580  13.373  1.00206.88           C  
ATOM   1509  CD2 PHE A 181     -24.046  27.362  13.218  1.00206.88           C  
ATOM   1510  CE1 PHE A 181     -26.691  27.667  12.552  1.00206.88           C  
ATOM   1511  CE2 PHE A 181     -24.657  26.444  12.398  1.00206.88           C  
ATOM   1512  CZ  PHE A 181     -25.981  26.596  12.066  1.00206.88           C  
ATOM   1515  N   GLY A 182     -22.052  32.058  14.600  1.00 38.57           N  
ATOM   1516  CA  GLY A 182     -21.686  33.217  15.365  1.00 38.57           C  
ATOM   1517  C   GLY A 182     -21.625  32.872  16.823  1.00 38.57           C  
ATOM   1518  O   GLY A 182     -21.766  33.750  17.673  1.00 38.57           O  
ATOM   1519  N   PHE A 183     -21.406  31.584  17.161  1.00145.95           N  
ATOM   1520  CA  PHE A 183     -21.339  31.208  18.545  1.00145.95           C  
ATOM   1528  C   PHE A 183     -20.147  31.854  19.165  1.00145.95           C  
ATOM   1529  O   PHE A 183     -19.146  32.131  18.505  1.00145.95           O  
ATOM   1521  CB  PHE A 183     -21.206  29.703  18.828  1.00145.95           C  
ATOM   1522  CG  PHE A 183     -22.472  29.032  18.433  1.00145.95           C  
ATOM   1523  CD1 PHE A 183     -23.623  29.246  19.153  1.00145.95           C  
ATOM   1524  CD2 PHE A 183     -22.517  28.213  17.330  1.00145.95           C  
ATOM   1525  CE1 PHE A 183     -24.800  28.635  18.793  1.00145.95           C  
ATOM   1526  CE2 PHE A 183     -23.691  27.596  16.967  1.00145.95           C  
ATOM   1527  CZ  PHE A 183     -24.834  27.805  17.700  1.00145.95           C  
ATOM   1530  N   THR A 184     -20.253  32.123  20.482  1.00 43.93           N  
ATOM   1531  CA  THR A 184     -19.198  32.753  21.213  1.00 43.93           C  
ATOM   1535  C   THR A 184     -18.907  31.905  22.411  1.00 43.93           C  
ATOM   1536  O   THR A 184     -19.467  30.825  22.585  1.00 43.93           O  
ATOM   1532  CB  THR A 184     -19.558  34.127  21.701  1.00 43.93           C  
ATOM   1534  CG2 THR A 184     -19.891  35.010  20.486  1.00 43.93           C  
ATOM   1533  OG1 THR A 184     -20.673  34.063  22.578  1.00 43.93           O  
ATOM   1537  N   GLU A 185     -17.992  32.394  23.266  1.00 91.06           N  
ATOM   1538  CA  GLU A 185     -17.566  31.708  24.454  1.00 91.06           C  
ATOM   1544  C   GLU A 185     -18.753  31.597  25.363  1.00 91.06           C  
ATOM   1545  O   GLU A 185     -18.817  30.721  26.224  1.00 91.06           O  
ATOM   1539  CB  GLU A 185     -16.491  32.472  25.247  1.00 91.06           C  
ATOM   1540  CG  GLU A 185     -15.223  32.785  24.449  1.00 91.06           C  
ATOM   1541  CD  GLU A 185     -15.462  34.100  23.720  1.00 91.06           C  
ATOM   1542  OE1 GLU A 185     -16.445  34.803  24.077  1.00 91.06           O  
ATOM   1543  OE2 GLU A 185     -14.661  34.422  22.803  1.00 91.06           O1-
ATOM   1546  N   GLN A 186     -19.694  32.546  25.219  1.00134.94           N  
ATOM   1547  CA  GLN A 186     -20.887  32.655  26.010  1.00134.94           C  
ATOM   1553  C   GLN A 186     -21.789  31.476  25.775  1.00134.94           C  
ATOM   1554  O   GLN A 186     -22.462  31.015  26.695  1.00134.94           O  
ATOM   1548  CB  GLN A 186     -21.727  33.888  25.630  1.00134.94           C  
ATOM   1549  CG  GLN A 186     -21.006  35.230  25.774  1.00134.94           C  
ATOM   1550  CD  GLN A 186     -20.889  35.546  27.253  1.00134.94           C  
ATOM   1552  NE2 GLN A 186     -21.776  36.452  27.744  1.00134.94           N  
ATOM   1551  OE1 GLN A 186     -20.036  35.002  27.954  1.00134.94           O  
ATOM   1555  N   SER A 187     -21.818  30.963  24.531  1.00 95.69           N  
ATOM   1556  CA  SER A 187     -22.760  29.962  24.101  1.00 95.69           C  
ATOM   1559  C   SER A 187     -22.726  28.732  24.949  1.00 95.69           C  
ATOM   1560  O   SER A 187     -21.754  28.443  25.644  1.00 95.69           O  
ATOM   1557  CB  SER A 187     -22.545  29.537  22.638  1.00 95.69           C  
ATOM   1558  OG  SER A 187     -21.262  28.949  22.484  1.00 95.69           O  
ATOM   1561  N   LYS A 188     -23.849  27.982  24.912  1.00 92.33           N  
ATOM   1562  CA  LYS A 188     -24.003  26.773  25.666  1.00 92.33           C  
ATOM   1568  C   LYS A 188     -23.634  25.636  24.766  1.00 92.33           C  
ATOM   1569  O   LYS A 188     -23.763  25.717  23.545  1.00 92.33           O  
ATOM   1563  CB  LYS A 188     -25.444  26.565  26.164  1.00 92.33           C  
ATOM   1564  CG  LYS A 188     -25.839  27.563  27.259  1.00 92.33           C  
ATOM   1565  CD  LYS A 188     -25.809  29.024  26.801  1.00 92.33           C  
ATOM   1566  CE  LYS A 188     -26.094  30.026  27.923  1.00 92.33           C  
ATOM   1567  NZ  LYS A 188     -25.595  31.369  27.549  1.00 92.33           N1+
ATOM   1570  N   ILE A 189     -23.163  24.529  25.370  1.00 36.14           N  
ATOM   1571  CA  ILE A 189     -22.704  23.385  24.640  1.00 36.14           C  
ATOM   1576  C   ILE A 189     -23.840  22.841  23.833  1.00 36.14           C  
ATOM   1577  O   ILE A 189     -23.649  22.412  22.696  1.00 36.14           O  
ATOM   1572  CB  ILE A 189     -22.179  22.299  25.534  1.00 36.14           C  
ATOM   1573  CG1 ILE A 189     -23.283  21.766  26.459  1.00 36.14           C  
ATOM   1574  CG2 ILE A 189     -20.960  22.860  26.286  1.00 36.14           C  
ATOM   1575  CD1 ILE A 189     -22.895  20.469  27.167  1.00 36.14           C  
ATOM   1578  N   GLY A 190     -25.054  22.837  24.415  1.00 21.60           N  
ATOM   1579  CA  GLY A 190     -26.216  22.336  23.739  1.00 21.60           C  
ATOM   1580  C   GLY A 190     -26.449  23.175  22.522  1.00 21.60           C  
ATOM   1581  O   GLY A 190     -26.888  22.675  21.488  1.00 21.60           O  
ATOM   1582  N   MET A 191     -26.193  24.492  22.630  1.00 82.87           N  
ATOM   1583  CA  MET A 191     -26.410  25.384  21.529  1.00 82.87           C  
ATOM   1588  C   MET A 191     -25.498  25.039  20.386  1.00 82.87           C  
ATOM   1589  O   MET A 191     -25.920  25.031  19.231  1.00 82.87           O  
ATOM   1584  CB  MET A 191     -26.154  26.854  21.904  1.00 82.87           C  
ATOM   1585  CG  MET A 191     -27.224  27.443  22.824  1.00 82.87           C  
ATOM   1586  SD  MET A 191     -26.734  28.976  23.667  1.00 82.87           S  
ATOM   1587  CE  MET A 191     -26.491  29.942  22.152  1.00 82.87           C  
ATOM   1590  N   ILE A 192     -24.219  24.739  20.678  1.00 64.30           N  
ATOM   1591  CA  ILE A 192     -23.240  24.468  19.661  1.00 64.30           C  
ATOM   1596  C   ILE A 192     -23.589  23.216  18.906  1.00 64.30           C  
ATOM   1597  O   ILE A 192     -23.396  23.128  17.695  1.00 64.30           O  
ATOM   1592  CB  ILE A 192     -21.853  24.322  20.212  1.00 64.30           C  
ATOM   1593  CG1 ILE A 192     -21.416  25.649  20.858  1.00 64.30           C  
ATOM   1594  CG2 ILE A 192     -20.927  23.856  19.076  1.00 64.30           C  
ATOM   1595  CD1 ILE A 192     -20.155  25.535  21.713  1.00 64.30           C  
ATOM   1598  N   PHE A 193     -24.086  22.206  19.637  1.00 84.47           N  
ATOM   1599  CA  PHE A 193     -24.446  20.889  19.188  1.00 84.47           C  
ATOM   1607  C   PHE A 193     -25.656  20.906  18.287  1.00 84.47           C  
ATOM   1608  O   PHE A 193     -25.757  20.110  17.354  1.00 84.47           O  
ATOM   1600  CB  PHE A 193     -24.730  19.992  20.406  1.00 84.47           C  
ATOM   1601  CG  PHE A 193     -25.102  18.623  19.971  1.00 84.47           C  
ATOM   1602  CD1 PHE A 193     -24.128  17.696  19.683  1.00 84.47           C  
ATOM   1603  CD2 PHE A 193     -26.426  18.269  19.853  1.00 84.47           C  
ATOM   1604  CE1 PHE A 193     -24.471  16.428  19.283  1.00 84.47           C  
ATOM   1605  CE2 PHE A 193     -26.773  17.002  19.455  1.00 84.47           C  
ATOM   1606  CZ  PHE A 193     -25.796  16.079  19.169  1.00 84.47           C  
ATOM   1609  N   PHE A 194     -26.589  21.844  18.523  1.00 87.18           N  
ATOM   1610  CA  PHE A 194     -27.898  21.878  17.921  1.00 87.18           C  
ATOM   1618  C   PHE A 194     -27.888  21.868  16.420  1.00 87.18           C  
ATOM   1619  O   PHE A 194     -28.739  21.184  15.851  1.00 87.18           O  
ATOM   1611  CB  PHE A 194     -28.712  23.103  18.377  1.00 87.18           C  
ATOM   1612  CG  PHE A 194     -30.044  23.078  17.708  1.00 87.18           C  
ATOM   1613  CD1 PHE A 194     -31.021  22.188  18.092  1.00 87.18           C  
ATOM   1614  CD2 PHE A 194     -30.323  23.975  16.702  1.00 87.18           C  
ATOM   1615  CE1 PHE A 194     -32.247  22.185  17.470  1.00 87.18           C  
ATOM   1616  CE2 PHE A 194     -31.548  23.978  16.075  1.00 87.18           C  
ATOM   1617  CZ  PHE A 194     -32.513  23.078  16.459  1.00 87.18           C  
ATOM   1620  N   PRO A 195     -27.019  22.543  15.718  1.00157.04           N  
ATOM   1621  CA  PRO A 195     -27.106  22.559  14.283  1.00157.04           C  
ATOM   1625  C   PRO A 195     -27.067  21.181  13.686  1.00157.04           C  
ATOM   1626  O   PRO A 195     -27.598  20.993  12.593  1.00157.04           O  
ATOM   1623  CB  PRO A 195     -26.035  23.552  13.811  1.00157.04           C  
ATOM   1624  CG  PRO A 195     -25.292  23.981  15.097  1.00157.04           C  
ATOM   1622  CD  PRO A 195     -26.293  23.691  16.228  1.00157.04           C  
ATOM   1627  N   ALA A 196     -26.451  20.205  14.378  1.00 36.85           N  
ATOM   1628  CA  ALA A 196     -26.436  18.850  13.909  1.00 36.85           C  
ATOM   1630  C   ALA A 196     -27.844  18.322  13.901  1.00 36.85           C  
ATOM   1631  O   ALA A 196     -28.239  17.586  12.998  1.00 36.85           O  
ATOM   1629  CB  ALA A 196     -25.594  17.921  14.802  1.00 36.85           C  
ATOM   1632  N   ILE A 197     -28.638  18.669  14.932  1.00 73.14           N  
ATOM   1633  CA  ILE A 197     -29.988  18.183  15.048  1.00 73.14           C  
ATOM   1638  C   ILE A 197     -30.879  18.722  13.965  1.00 73.14           C  
ATOM   1639  O   ILE A 197     -31.720  17.994  13.439  1.00 73.14           O  
ATOM   1634  CB  ILE A 197     -30.596  18.444  16.394  1.00 73.14           C  
ATOM   1635  CG1 ILE A 197     -29.834  17.602  17.433  1.00 73.14           C  
ATOM   1636  CG2 ILE A 197     -32.101  18.129  16.333  1.00 73.14           C  
ATOM   1637  CD1 ILE A 197     -30.254  17.850  18.877  1.00 73.14           C  
ATOM   1640  N   GLN A 198     -30.753  20.016  13.616  1.00 75.93           N  
ATOM   1641  CA  GLN A 198     -31.610  20.595  12.612  1.00 75.93           C  
ATOM   1647  C   GLN A 198     -31.300  20.030  11.256  1.00 75.93           C  
ATOM   1648  O   GLN A 198     -32.179  19.917  10.405  1.00 75.93           O  
ATOM   1642  CB  GLN A 198     -31.530  22.127  12.539  1.00 75.93           C  
ATOM   1643  CG  GLN A 198     -32.562  22.715  11.577  1.00 75.93           C  
ATOM   1644  CD  GLN A 198     -32.728  24.184  11.923  1.00 75.93           C  
ATOM   1646  NE2 GLN A 198     -32.708  25.061  10.886  1.00 75.93           N  
ATOM   1645  OE1 GLN A 198     -32.873  24.539  13.093  1.00 75.93           O  
ATOM   1649  N   ILE A 199     -30.019  19.725  11.002  1.00 66.09           N  
ATOM   1650  CA  ILE A 199     -29.564  19.179   9.756  1.00 66.09           C  
ATOM   1655  C   ILE A 199     -30.061  17.768   9.579  1.00 66.09           C  
ATOM   1656  O   ILE A 199     -30.356  17.343   8.465  1.00 66.09           O  
ATOM   1651  CB  ILE A 199     -28.067  19.181   9.633  1.00 66.09           C  
ATOM   1652  CG1 ILE A 199     -27.552  20.629   9.649  1.00 66.09           C  
ATOM   1653  CG2 ILE A 199     -27.679  18.412   8.360  1.00 66.09           C  
ATOM   1654  CD1 ILE A 199     -26.039  20.747   9.823  1.00 66.09           C  
ATOM   1657  N   ALA A 200     -30.195  17.019  10.691  1.00 66.44           N  
ATOM   1658  CA  ALA A 200     -30.445  15.600  10.699  1.00 66.44           C  
ATOM   1660  C   ALA A 200     -31.653  15.199   9.889  1.00 66.44           C  
ATOM   1661  O   ALA A 200     -31.591  14.167   9.223  1.00 66.44           O  
ATOM   1659  CB  ALA A 200     -30.647  15.047  12.122  1.00 66.44           C  
ATOM   1662  N   PRO A 201     -32.738  15.921   9.876  1.00 89.63           N  
ATOM   1663  CA  PRO A 201     -33.911  15.479   9.154  1.00 89.63           C  
ATOM   1667  C   PRO A 201     -33.726  15.347   7.668  1.00 89.63           C  
ATOM   1668  O   PRO A 201     -34.562  14.717   7.022  1.00 89.63           O  
ATOM   1665  CB  PRO A 201     -35.021  16.442   9.565  1.00 89.63           C  
ATOM   1666  CG  PRO A 201     -34.618  16.867  10.990  1.00 89.63           C  
ATOM   1664  CD  PRO A 201     -33.082  16.772  11.003  1.00 89.63           C  
ATOM   1669  N   THR A 202     -32.667  15.942   7.095  1.00 76.75           N  
ATOM   1670  CA  THR A 202     -32.411  15.850   5.681  1.00 76.75           C  
ATOM   1674  C   THR A 202     -32.056  14.428   5.331  1.00 76.75           C  
ATOM   1675  O   THR A 202     -32.118  14.019   4.172  1.00 76.75           O  
ATOM   1671  CB  THR A 202     -31.293  16.745   5.219  1.00 76.75           C  
ATOM   1673  CG2 THR A 202     -31.668  18.204   5.534  1.00 76.75           C  
ATOM   1672  OG1 THR A 202     -30.075  16.400   5.865  1.00 76.75           O  
ATOM   1676  N   PHE A 203     -31.571  13.682   6.336  1.00208.27           N  
ATOM   1677  CA  PHE A 203     -31.120  12.317   6.320  1.00208.27           C  
ATOM   1685  C   PHE A 203     -32.241  11.313   6.388  1.00208.27           C  
ATOM   1686  O   PHE A 203     -31.966  10.116   6.442  1.00208.27           O  
ATOM   1678  CB  PHE A 203     -30.104  12.017   7.433  1.00208.27           C  
ATOM   1679  CG  PHE A 203     -29.070  13.080   7.283  1.00208.27           C  
ATOM   1680  CD1 PHE A 203     -28.194  13.075   6.223  1.00208.27           C  
ATOM   1681  CD2 PHE A 203     -29.019  14.121   8.182  1.00208.27           C  
ATOM   1682  CE1 PHE A 203     -27.260  14.075   6.088  1.00208.27           C  
ATOM   1683  CE2 PHE A 203     -28.087  15.121   8.055  1.00208.27           C  
ATOM   1684  CZ  PHE A 203     -27.202  15.097   7.006  1.00208.27           C  
ATOM   1687  N   PHE A 204     -33.511  11.743   6.541  1.00176.62           N  
ATOM   1688  CA  PHE A 204     -34.588  10.791   6.669  1.00176.62           C  
ATOM   1696  C   PHE A 204     -34.630   9.832   5.518  1.00176.62           C  
ATOM   1697  O   PHE A 204     -34.838   8.637   5.729  1.00176.62           O  
ATOM   1689  CB  PHE A 204     -35.997  11.409   6.778  1.00176.62           C  
ATOM   1690  CG  PHE A 204     -36.294  11.713   8.207  1.00176.62           C  
ATOM   1691  CD1 PHE A 204     -36.814  10.719   9.007  1.00176.62           C  
ATOM   1692  CD2 PHE A 204     -36.065  12.953   8.756  1.00176.62           C  
ATOM   1693  CE1 PHE A 204     -37.106  10.949  10.330  1.00176.62           C  
ATOM   1694  CE2 PHE A 204     -36.356  13.189  10.080  1.00176.62           C  
ATOM   1695  CZ  PHE A 204     -36.877  12.191  10.869  1.00176.62           C  
ATOM   1698  N   GLU A 205     -34.470  10.308   4.269  1.00 84.61           N  
ATOM   1699  CA  GLU A 205     -34.552   9.388   3.170  1.00 84.61           C  
ATOM   1705  C   GLU A 205     -33.374   9.599   2.269  1.00 84.61           C  
ATOM   1706  O   GLU A 205     -32.671  10.604   2.355  1.00 84.61           O  
ATOM   1700  CB  GLU A 205     -35.842   9.560   2.349  1.00 84.61           C  
ATOM   1701  CG  GLU A 205     -37.091   9.174   3.147  1.00 84.61           C  
ATOM   1702  CD  GLU A 205     -38.330   9.577   2.359  1.00 84.61           C  
ATOM   1703  OE1 GLU A 205     -38.521   9.031   1.240  1.00 84.61           O  
ATOM   1704  OE2 GLU A 205     -39.100  10.434   2.867  1.00 84.61           O1-
ATOM   1707  N   ARG A 206     -33.113   8.598   1.406  1.00 92.33           N  
ATOM   1708  CA  ARG A 206     -32.039   8.608   0.457  1.00 92.33           C  
ATOM   1716  C   ARG A 206     -32.312   9.649  -0.587  1.00 92.33           C  
ATOM   1717  O   ARG A 206     -31.381  10.238  -1.134  1.00 92.33           O  
ATOM   1709  CB  ARG A 206     -31.867   7.250  -0.236  1.00 92.33           C  
ATOM   1710  CG  ARG A 206     -31.328   6.194   0.726  1.00 92.33           C  
ATOM   1711  CD  ARG A 206     -29.821   6.317   0.956  1.00 92.33           C  
ATOM   1712  NE  ARG A 206     -29.430   5.300   1.970  1.00 92.33           N  
ATOM   1713  CZ  ARG A 206     -29.298   5.683   3.270  1.00 92.33           C  
ATOM   1714  NH1 ARG A 206     -29.522   6.985   3.596  1.00 92.33           N1+
ATOM   1715  NH2 ARG A 206     -28.940   4.785   4.232  1.00 92.33           N  
ATOM   1718  N   LYS A 207     -33.602   9.886  -0.899  1.00127.92           N  
ATOM   1719  CA  LYS A 207     -34.002  10.818  -1.920  1.00127.92           C  
ATOM   1725  C   LYS A 207     -33.599  12.212  -1.528  1.00127.92           C  
ATOM   1726  O   LYS A 207     -33.266  12.474  -0.373  1.00127.92           O  
ATOM   1720  CB  LYS A 207     -35.525  10.873  -2.173  1.00127.92           C  
ATOM   1721  CG  LYS A 207     -36.175   9.591  -2.708  1.00127.92           C  
ATOM   1722  CD  LYS A 207     -36.397   8.500  -1.659  1.00127.92           C  
ATOM   1723  CE  LYS A 207     -37.405   7.440  -2.106  1.00127.92           C  
ATOM   1724  NZ  LYS A 207     -38.738   8.063  -2.277  1.00127.92           N1+
ATOM   1727  N   ARG A 208     -33.603  13.149  -2.511  1.00141.44           N  
ATOM   1728  CA  ARG A 208     -33.201  14.508  -2.246  1.00141.44           C  
ATOM   1736  C   ARG A 208     -34.259  15.194  -1.430  1.00141.44           C  
ATOM   1737  O   ARG A 208     -35.420  14.788  -1.434  1.00141.44           O  
ATOM   1729  CB  ARG A 208     -32.903  15.371  -3.488  1.00141.44           C  
ATOM   1730  CG  ARG A 208     -32.222  16.689  -3.107  1.00141.44           C  
ATOM   1731  CD  ARG A 208     -31.655  17.494  -4.278  1.00141.44           C  
ATOM   1732  NE  ARG A 208     -30.777  16.579  -5.054  1.00141.44           N  
ATOM   1733  CZ  ARG A 208     -31.290  15.999  -6.173  1.00141.44           C  
ATOM   1734  NH1 ARG A 208     -32.513  16.411  -6.609  1.00141.44           N1+
ATOM   1735  NH2 ARG A 208     -30.589  15.044  -6.850  1.00141.44           N  
ATOM   1738  N   CYS A 209     -33.867  16.261  -0.693  1.00 50.20           N  
ATOM   1739  CA  CYS A 209     -34.764  16.923   0.221  1.00 50.20           C  
ATOM   1742  C   CYS A 209     -35.004  18.353  -0.185  1.00 50.20           C  
ATOM   1743  O   CYS A 209     -34.108  19.040  -0.674  1.00 50.20           O  
ATOM   1740  CB  CYS A 209     -34.225  16.944   1.664  1.00 50.20           C  
ATOM   1741  SG  CYS A 209     -35.335  17.774   2.842  1.00 50.20           S  
ATOM   1744  N   LEU A 210     -36.253  18.835   0.020  1.00123.24           N  
ATOM   1745  CA  LEU A 210     -36.607  20.189  -0.313  1.00123.24           C  
ATOM   1750  C   LEU A 210     -37.073  20.845   0.964  1.00123.24           C  
ATOM   1751  O   LEU A 210     -37.909  20.289   1.677  1.00123.24           O  
ATOM   1746  CB  LEU A 210     -37.765  20.239  -1.333  1.00123.24           C  
ATOM   1747  CG  LEU A 210     -37.996  21.593  -2.039  1.00123.24           C  
ATOM   1748  CD1 LEU A 210     -39.226  21.532  -2.958  1.00123.24           C  
ATOM   1749  CD2 LEU A 210     -38.046  22.765  -1.055  1.00123.24           C  
ATOM   1752  N   ILE A 211     -36.534  22.040   1.308  1.00 74.25           N  
ATOM   1753  CA  ILE A 211     -36.941  22.665   2.542  1.00 74.25           C  
ATOM   1758  C   ILE A 211     -37.534  24.031   2.299  1.00 74.25           C  
ATOM   1759  O   ILE A 211     -36.819  24.980   1.971  1.00 74.25           O  
ATOM   1754  CB  ILE A 211     -35.797  22.825   3.506  1.00 74.25           C  
ATOM   1755  CG1 ILE A 211     -35.220  21.447   3.872  1.00 74.25           C  
ATOM   1756  CG2 ILE A 211     -36.288  23.618   4.727  1.00 74.25           C  
ATOM   1757  CD1 ILE A 211     -33.886  21.523   4.613  1.00 74.25           C  
ATOM   1760  N   PRO A 212     -38.840  24.147   2.422  1.00131.46           N  
ATOM   1761  CA  PRO A 212     -39.472  25.444   2.339  1.00131.46           C  
ATOM   1765  C   PRO A 212     -39.334  26.171   3.646  1.00131.46           C  
ATOM   1766  O   PRO A 212     -39.843  25.669   4.649  1.00131.46           O  
ATOM   1763  CB  PRO A 212     -40.930  25.190   1.954  1.00131.46           C  
ATOM   1764  CG  PRO A 212     -40.892  23.822   1.250  1.00131.46           C  
ATOM   1762  CD  PRO A 212     -39.702  23.098   1.901  1.00131.46           C  
ATOM   1767  N   ALA A 213     -38.745  27.382   3.651  1.00 47.79           N  
ATOM   1768  CA  ALA A 213     -38.573  28.104   4.883  1.00 47.79           C  
ATOM   1770  C   ALA A 213     -38.210  29.514   4.534  1.00 47.79           C  
ATOM   1771  O   ALA A 213     -38.141  29.880   3.363  1.00 47.79           O  
ATOM   1769  CB  ALA A 213     -37.444  27.547   5.768  1.00 47.79           C  
ATOM   1772  N   ALA A 214     -38.039  30.363   5.566  1.00 52.42           N  
ATOM   1773  CA  ALA A 214     -37.611  31.719   5.369  1.00 52.42           C  
ATOM   1775  C   ALA A 214     -36.114  31.696   5.246  1.00 52.42           C  
ATOM   1776  O   ALA A 214     -35.460  30.734   5.643  1.00 52.42           O  
ATOM   1774  CB  ALA A 214     -37.970  32.651   6.538  1.00 52.42           C  
ATOM   1777  N   ILE A 215     -35.539  32.800   4.730  1.00160.26           N  
ATOM   1778  CA  ILE A 215     -34.144  32.942   4.398  1.00160.26           C  
ATOM   1783  C   ILE A 215     -33.289  32.773   5.633  1.00160.26           C  
ATOM   1784  O   ILE A 215     -32.145  32.329   5.554  1.00160.26           O  
ATOM   1779  CB  ILE A 215     -33.843  34.286   3.789  1.00160.26           C  
ATOM   1780  CG1 ILE A 215     -32.713  34.190   2.740  1.00160.26           C  
ATOM   1781  CG2 ILE A 215     -33.566  35.273   4.934  1.00160.26           C  
ATOM   1782  CD1 ILE A 215     -31.423  33.522   3.197  1.00160.26           C  
ATOM   1785  N   ASP A 216     -33.808  33.144   6.818  1.00 87.43           N  
ATOM   1786  CA  ASP A 216     -33.051  33.139   8.049  1.00 87.43           C  
ATOM   1791  C   ASP A 216     -32.521  31.775   8.419  1.00 87.43           C  
ATOM   1792  O   ASP A 216     -31.491  31.671   9.084  1.00 87.43           O  
ATOM   1787  CB  ASP A 216     -33.845  33.713   9.239  1.00 87.43           C  
ATOM   1788  CG  ASP A 216     -35.104  32.883   9.454  1.00 87.43           C  
ATOM   1789  OD1 ASP A 216     -35.446  32.066   8.559  1.00 87.43           O  
ATOM   1790  OD2 ASP A 216     -35.750  33.068  10.519  1.00 87.43           O1-
ATOM   1793  N   GLN A 217     -33.234  30.705   8.038  1.00 95.50           N  
ATOM   1794  CA  GLN A 217     -32.931  29.325   8.323  1.00 95.50           C  
ATOM   1800  C   GLN A 217     -31.762  28.786   7.531  1.00 95.50           C  
ATOM   1801  O   GLN A 217     -31.273  27.698   7.831  1.00 95.50           O  
ATOM   1795  CB  GLN A 217     -34.139  28.401   8.113  1.00 95.50           C  
ATOM   1796  CG  GLN A 217     -35.232  28.670   9.145  1.00 95.50           C  
ATOM   1797  CD  GLN A 217     -34.597  28.476  10.514  1.00 95.50           C  
ATOM   1799  NE2 GLN A 217     -34.818  29.458  11.429  1.00 95.50           N  
ATOM   1798  OE1 GLN A 217     -33.907  27.488  10.759  1.00 95.50           O  
ATOM   1802  N   ASP A 218     -31.326  29.493   6.468  1.00116.61           N  
ATOM   1803  CA  ASP A 218     -30.373  29.023   5.488  1.00116.61           C  
ATOM   1808  C   ASP A 218     -29.042  28.583   6.040  1.00116.61           C  
ATOM   1809  O   ASP A 218     -28.495  27.622   5.499  1.00116.61           O  
ATOM   1804  CB  ASP A 218     -30.044  30.072   4.405  1.00116.61           C  
ATOM   1805  CG  ASP A 218     -29.211  29.399   3.316  1.00116.61           C  
ATOM   1806  OD1 ASP A 218     -29.659  28.337   2.806  1.00116.61           O  
ATOM   1807  OD2 ASP A 218     -28.130  29.942   2.961  1.00116.61           O1-
ATOM   1810  N   PRO A 219     -28.464  29.176   7.054  1.00 84.12           N  
ATOM   1811  CA  PRO A 219     -27.144  28.785   7.485  1.00 84.12           C  
ATOM   1815  C   PRO A 219     -27.019  27.323   7.788  1.00 84.12           C  
ATOM   1816  O   PRO A 219     -25.944  26.764   7.575  1.00 84.12           O  
ATOM   1813  CB  PRO A 219     -26.818  29.713   8.653  1.00 84.12           C  
ATOM   1814  CG  PRO A 219     -27.597  30.999   8.312  1.00 84.12           C  
ATOM   1812  CD  PRO A 219     -28.801  30.524   7.476  1.00 84.12           C  
ATOM   1817  N   TYR A 220     -28.091  26.685   8.280  1.00 79.22           N  
ATOM   1818  CA  TYR A 220     -28.050  25.281   8.575  1.00 79.22           C  
ATOM   1827  C   TYR A 220     -27.859  24.512   7.303  1.00 79.22           C  
ATOM   1828  O   TYR A 220     -27.133  23.520   7.264  1.00 79.22           O  
ATOM   1819  CB  TYR A 220     -29.343  24.756   9.225  1.00 79.22           C  
ATOM   1820  CG  TYR A 220     -29.505  25.367  10.576  1.00 79.22           C  
ATOM   1821  CD1 TYR A 220     -30.181  26.555  10.736  1.00 79.22           C  
ATOM   1822  CD2 TYR A 220     -28.982  24.747  11.688  1.00 79.22           C  
ATOM   1823  CE1 TYR A 220     -30.333  27.115  11.983  1.00 79.22           C  
ATOM   1824  CE2 TYR A 220     -29.131  25.302  12.937  1.00 79.22           C  
ATOM   1825  CZ  TYR A 220     -29.808  26.487  13.088  1.00 79.22           C  
ATOM   1826  OH  TYR A 220     -29.961  27.055  14.372  1.00 79.22           O  
ATOM   1829  N   TRP A 221     -28.532  24.954   6.229  1.00102.54           N  
ATOM   1830  CA  TRP A 221     -28.555  24.271   4.969  1.00102.54           C  
ATOM   1841  C   TRP A 221     -27.193  24.310   4.332  1.00102.54           C  
ATOM   1842  O   TRP A 221     -26.801  23.373   3.638  1.00102.54           O  
ATOM   1831  CB  TRP A 221     -29.577  24.906   4.009  1.00102.54           C  
ATOM   1832  CG  TRP A 221     -30.943  25.131   4.636  1.00102.54           C  
ATOM   1834  CD1 TRP A 221     -31.779  26.198   4.476  1.00102.54           C  
ATOM   1833  CD2 TRP A 221     -31.564  24.280   5.616  1.00102.54           C  
ATOM   1836  CE2 TRP A 221     -32.767  24.884   5.987  1.00102.54           C  
ATOM   1837  CE3 TRP A 221     -31.162  23.099   6.174  1.00102.54           C  
ATOM   1835  NE1 TRP A 221     -32.889  26.055   5.273  1.00102.54           N  
ATOM   1838  CZ2 TRP A 221     -33.587  24.313   6.921  1.00102.54           C  
ATOM   1839  CZ3 TRP A 221     -31.998  22.523   7.106  1.00102.54           C  
ATOM   1840  CH2 TRP A 221     -33.188  23.117   7.473  1.00102.54           C  
ATOM   1843  N   ARG A 222     -26.444  25.414   4.520  1.00122.71           N  
ATOM   1844  CA  ARG A 222     -25.153  25.549   3.903  1.00122.71           C  
ATOM   1852  C   ARG A 222     -24.231  24.489   4.433  1.00122.71           C  
ATOM   1853  O   ARG A 222     -23.505  23.851   3.671  1.00122.71           O  
ATOM   1845  CB  ARG A 222     -24.520  26.920   4.188  1.00122.71           C  
ATOM   1846  CG  ARG A 222     -23.484  27.336   3.146  1.00122.71           C  
ATOM   1847  CD  ARG A 222     -22.778  28.646   3.494  1.00122.71           C  
ATOM   1848  NE  ARG A 222     -23.831  29.657   3.797  1.00122.71           N  
ATOM   1849  CZ  ARG A 222     -24.309  29.781   5.070  1.00122.71           C  
ATOM   1850  NH1 ARG A 222     -23.805  28.996   6.067  1.00122.71           N1+
ATOM   1851  NH2 ARG A 222     -25.293  30.685   5.345  1.00122.71           N  
ATOM   1854  N   LEU A 223     -24.250  24.263   5.764  1.00 58.86           N  
ATOM   1855  CA  LEU A 223     -23.398  23.290   6.394  1.00 58.86           C  
ATOM   1860  C   LEU A 223     -23.763  21.924   5.912  1.00 58.86           C  
ATOM   1861  O   LEU A 223     -22.895  21.072   5.734  1.00 58.86           O  
ATOM   1856  CB  LEU A 223     -23.530  23.247   7.928  1.00 58.86           C  
ATOM   1857  CG  LEU A 223     -22.986  24.493   8.645  1.00 58.86           C  
ATOM   1858  CD1 LEU A 223     -23.143  24.373  10.170  1.00 58.86           C  
ATOM   1859  CD2 LEU A 223     -21.538  24.781   8.217  1.00 58.86           C  
ATOM   1862  N   GLN A 224     -25.068  21.675   5.706  1.00 85.22           N  
ATOM   1863  CA  GLN A 224     -25.521  20.372   5.313  1.00 85.22           C  
ATOM   1869  C   GLN A 224     -24.934  20.022   3.975  1.00 85.22           C  
ATOM   1870  O   GLN A 224     -24.473  18.902   3.769  1.00 85.22           O  
ATOM   1864  CB  GLN A 224     -27.061  20.294   5.223  1.00 85.22           C  
ATOM   1865  CG  GLN A 224     -27.631  18.875   5.116  1.00 85.22           C  
ATOM   1866  CD  GLN A 224     -27.610  18.437   3.661  1.00 85.22           C  
ATOM   1868  NE2 GLN A 224     -27.994  17.157   3.408  1.00 85.22           N  
ATOM   1867  OE1 GLN A 224     -27.271  19.214   2.771  1.00 85.22           O  
ATOM   1871  N   ARG A 225     -24.902  20.991   3.041  1.00 94.63           N  
ATOM   1872  CA  ARG A 225     -24.430  20.771   1.700  1.00 94.63           C  
ATOM   1880  C   ARG A 225     -22.966  20.473   1.718  1.00 94.63           C  
ATOM   1881  O   ARG A 225     -22.446  19.788   0.840  1.00 94.63           O  
ATOM   1873  CB  ARG A 225     -24.682  21.976   0.769  1.00 94.63           C  
ATOM   1874  CG  ARG A 225     -26.177  22.262   0.575  1.00 94.63           C  
ATOM   1875  CD  ARG A 225     -26.504  23.378  -0.421  1.00 94.63           C  
ATOM   1876  NE  ARG A 225     -26.883  22.747  -1.718  1.00 94.63           N  
ATOM   1877  CZ  ARG A 225     -25.965  22.620  -2.719  1.00 94.63           C  
ATOM   1878  NH1 ARG A 225     -24.694  23.086  -2.544  1.00 94.63           N1+
ATOM   1879  NH2 ARG A 225     -26.318  22.030  -3.899  1.00 94.63           N  
ATOM   1882  N   ASP A 226     -22.248  21.024   2.704  1.00112.45           N  
ATOM   1883  CA  ASP A 226     -20.832  20.845   2.791  1.00112.45           C  
ATOM   1888  C   ASP A 226     -20.495  19.384   2.981  1.00112.45           C  
ATOM   1889  O   ASP A 226     -19.554  18.880   2.371  1.00112.45           O  
ATOM   1884  CB  ASP A 226     -20.279  21.621   3.995  1.00112.45           C  
ATOM   1885  CG  ASP A 226     -18.774  21.718   3.878  1.00112.45           C  
ATOM   1886  OD1 ASP A 226     -18.153  20.770   3.329  1.00112.45           O  
ATOM   1887  OD2 ASP A 226     -18.222  22.754   4.335  1.00112.45           O1-
ATOM   1890  N   PHE A 227     -21.199  18.715   3.915  1.00194.29           N  
ATOM   1891  CA  PHE A 227     -21.041  17.343   4.337  1.00194.29           C  
ATOM   1899  C   PHE A 227     -21.836  16.308   3.596  1.00194.29           C  
ATOM   1900  O   PHE A 227     -21.530  15.122   3.705  1.00194.29           O  
ATOM   1892  CB  PHE A 227     -21.354  17.157   5.829  1.00194.29           C  
ATOM   1893  CG  PHE A 227     -20.401  18.067   6.512  1.00194.29           C  
ATOM   1894  CD1 PHE A 227     -19.074  17.723   6.623  1.00194.29           C  
ATOM   1895  CD2 PHE A 227     -20.824  19.281   6.997  1.00194.29           C  
ATOM   1896  CE1 PHE A 227     -18.185  18.570   7.239  1.00194.29           C  
ATOM   1897  CE2 PHE A 227     -19.939  20.132   7.615  1.00194.29           C  
ATOM   1898  CZ  PHE A 227     -18.617  19.775   7.738  1.00194.29           C  
ATOM   1901  N   ALA A 228     -22.903  16.698   2.879  1.00 57.18           N  
ATOM   1902  CA  ALA A 228     -23.890  15.755   2.422  1.00 57.18           C  
ATOM   1904  C   ALA A 228     -23.322  14.609   1.636  1.00 57.18           C  
ATOM   1905  O   ALA A 228     -23.686  13.463   1.897  1.00 57.18           O  
ATOM   1903  CB  ALA A 228     -24.956  16.424   1.537  1.00 57.18           C  
ATOM   1906  N   GLU A 229     -22.419  14.855   0.669  1.00 87.08           N  
ATOM   1907  CA  GLU A 229     -21.917  13.783  -0.151  1.00 87.08           C  
ATOM   1913  C   GLU A 229     -21.134  12.787   0.655  1.00 87.08           C  
ATOM   1914  O   GLU A 229     -21.316  11.580   0.496  1.00 87.08           O  
ATOM   1908  CB  GLU A 229     -21.010  14.278  -1.294  1.00 87.08           C  
ATOM   1909  CG  GLU A 229     -21.776  14.872  -2.480  1.00 87.08           C  
ATOM   1910  CD  GLU A 229     -22.462  16.161  -2.047  1.00 87.08           C  
ATOM   1911  OE1 GLU A 229     -21.741  17.132  -1.694  1.00 87.08           O  
ATOM   1912  OE2 GLU A 229     -23.721  16.192  -2.069  1.00 87.08           O1-
ATOM   1915  N   SER A 230     -20.258  13.255   1.564  1.00 44.63           N  
ATOM   1916  CA  SER A 230     -19.413  12.367   2.318  1.00 44.63           C  
ATOM   1919  C   SER A 230     -20.264  11.474   3.169  1.00 44.63           C  
ATOM   1920  O   SER A 230     -19.871  10.358   3.503  1.00 44.63           O  
ATOM   1917  CB  SER A 230     -18.442  13.117   3.251  1.00 44.63           C  
ATOM   1918  OG  SER A 230     -19.164  13.856   4.224  1.00 44.63           O  
ATOM   1921  N   LEU A 231     -21.431  11.977   3.598  1.00 83.39           N  
ATOM   1922  CA  LEU A 231     -22.371  11.228   4.381  1.00 83.39           C  
ATOM   1927  C   LEU A 231     -23.100  10.225   3.535  1.00 83.39           C  
ATOM   1928  O   LEU A 231     -23.646   9.260   4.066  1.00 83.39           O  
ATOM   1923  CB  LEU A 231     -23.396  12.092   5.133  1.00 83.39           C  
ATOM   1924  CG  LEU A 231     -22.767  12.896   6.289  1.00 83.39           C  
ATOM   1925  CD1 LEU A 231     -23.825  13.707   7.054  1.00 83.39           C  
ATOM   1926  CD2 LEU A 231     -21.938  11.991   7.215  1.00 83.39           C  
ATOM   1929  N   GLY A 232     -23.184  10.447   2.205  1.00 34.00           N  
ATOM   1930  CA  GLY A 232     -23.891   9.516   1.370  1.00 34.00           C  
ATOM   1931  C   GLY A 232     -25.280  10.017   1.100  1.00 34.00           C  
ATOM   1932  O   GLY A 232     -26.185   9.231   0.820  1.00 34.00           O  
ATOM   1933  N   TYR A 233     -25.486  11.346   1.186  1.00 89.44           N  
ATOM   1934  CA  TYR A 233     -26.779  11.915   0.922  1.00 89.44           C  
ATOM   1943  C   TYR A 233     -26.615  13.058  -0.043  1.00 89.44           C  
ATOM   1944  O   TYR A 233     -25.504  13.512  -0.311  1.00 89.44           O  
ATOM   1935  CB  TYR A 233     -27.468  12.489   2.174  1.00 89.44           C  
ATOM   1936  CG  TYR A 233     -27.783  11.377   3.118  1.00 89.44           C  
ATOM   1937  CD1 TYR A 233     -26.822  10.888   3.970  1.00 89.44           C  
ATOM   1938  CD2 TYR A 233     -29.044  10.829   3.157  1.00 89.44           C  
ATOM   1939  CE1 TYR A 233     -27.109   9.870   4.849  1.00 89.44           C  
ATOM   1940  CE2 TYR A 233     -29.339   9.810   4.033  1.00 89.44           C  
ATOM   1941  CZ  TYR A 233     -28.368   9.330   4.883  1.00 89.44           C  
ATOM   1942  OH  TYR A 233     -28.650   8.288   5.793  1.00 89.44           O  
ATOM   1945  N   TYR A 234     -27.749  13.528  -0.615  1.00 70.95           N  
ATOM   1946  CA  TYR A 234     -27.797  14.605  -1.573  1.00 70.95           C  
ATOM   1955  C   TYR A 234     -27.721  15.915  -0.845  1.00 70.95           C  
ATOM   1956  O   TYR A 234     -28.161  16.034   0.296  1.00 70.95           O  
ATOM   1947  CB  TYR A 234     -29.113  14.693  -2.369  1.00 70.95           C  
ATOM   1948  CG  TYR A 234     -29.334  13.472  -3.196  1.00 70.95           C  
ATOM   1949  CD1 TYR A 234     -29.963  12.371  -2.661  1.00 70.95           C  
ATOM   1950  CD2 TYR A 234     -28.925  13.433  -4.508  1.00 70.95           C  
ATOM   1951  CE1 TYR A 234     -30.175  11.248  -3.424  1.00 70.95           C  
ATOM   1952  CE2 TYR A 234     -29.134  12.312  -5.277  1.00 70.95           C  
ATOM   1953  CZ  TYR A 234     -29.760  11.216  -4.733  1.00 70.95           C  
ATOM   1954  OH  TYR A 234     -29.979  10.063  -5.516  1.00 70.95           O  
ATOM   1957  N   LYS A 235     -27.108  16.936  -1.482  1.00 88.09           N  
ATOM   1958  CA  LYS A 235     -27.089  18.236  -0.873  1.00 88.09           C  
ATOM   1964  C   LYS A 235     -28.502  18.739  -0.897  1.00 88.09           C  
ATOM   1965  O   LYS A 235     -29.163  18.723  -1.934  1.00 88.09           O  
ATOM   1959  CB  LYS A 235     -26.167  19.230  -1.594  1.00 88.09           C  
ATOM   1960  CG  LYS A 235     -24.691  18.903  -1.360  1.00 88.09           C  
ATOM   1961  CD  LYS A 235     -23.741  19.545  -2.369  1.00 88.09           C  
ATOM   1962  CE  LYS A 235     -23.886  18.956  -3.772  1.00 88.09           C  
ATOM   1963  NZ  LYS A 235     -22.825  19.480  -4.658  1.00 88.09           N1+
ATOM   1966  N   THR A 236     -28.989  19.230   0.260  1.00115.25           N  
ATOM   1967  CA  THR A 236     -30.374  19.586   0.397  1.00115.25           C  
ATOM   1971  C   THR A 236     -30.728  20.784  -0.429  1.00115.25           C  
ATOM   1972  O   THR A 236     -29.940  21.713  -0.594  1.00115.25           O  
ATOM   1968  CB  THR A 236     -30.790  19.868   1.815  1.00115.25           C  
ATOM   1970  CG2 THR A 236     -30.068  21.135   2.307  1.00115.25           C  
ATOM   1969  OG1 THR A 236     -32.197  20.041   1.888  1.00115.25           O  
ATOM   1973  N   ALA A 237     -31.948  20.744  -1.012  1.00 44.35           N  
ATOM   1974  CA  ALA A 237     -32.496  21.825  -1.786  1.00 44.35           C  
ATOM   1976  C   ALA A 237     -33.319  22.687  -0.874  1.00 44.35           C  
ATOM   1977  O   ALA A 237     -33.778  22.230   0.173  1.00 44.35           O  
ATOM   1975  CB  ALA A 237     -33.419  21.365  -2.926  1.00 44.35           C  
ATOM   1978  N   ALA A 238     -33.534  23.969  -1.246  1.00 50.21           N  
ATOM   1979  CA  ALA A 238     -34.331  24.799  -0.384  1.00 50.21           C  
ATOM   1981  C   ALA A 238     -35.028  25.875  -1.163  1.00 50.21           C  
ATOM   1982  O   ALA A 238     -34.591  26.277  -2.241  1.00 50.21           O  
ATOM   1980  CB  ALA A 238     -33.515  25.497   0.716  1.00 50.21           C  
ATOM   1983  N   LEU A 239     -36.177  26.338  -0.619  1.00 70.38           N  
ATOM   1984  CA  LEU A 239     -36.923  27.448  -1.150  1.00 70.38           C  
ATOM   1989  C   LEU A 239     -36.989  28.465  -0.050  1.00 70.38           C  
ATOM   1990  O   LEU A 239     -37.467  28.172   1.045  1.00 70.38           O  
ATOM   1985  CB  LEU A 239     -38.362  27.093  -1.571  1.00 70.38           C  
ATOM   1986  CG  LEU A 239     -38.413  26.262  -2.866  1.00 70.38           C  
ATOM   1987  CD1 LEU A 239     -39.856  25.913  -3.268  1.00 70.38           C  
ATOM   1988  CD2 LEU A 239     -37.658  26.976  -4.001  1.00 70.38           C  
ATOM   1991  N   HIS A 240     -36.520  29.701  -0.320  1.00 73.02           N  
ATOM   1992  CA  HIS A 240     -36.449  30.688   0.723  1.00 73.02           C  
ATOM   1999  C   HIS A 240     -37.484  31.747   0.506  1.00 73.02           C  
ATOM   2000  O   HIS A 240     -37.634  32.288  -0.588  1.00 73.02           O  
ATOM   1995  CB  HIS A 240     -35.094  31.411   0.781  1.00 73.02           C  
ATOM   1994  CG  HIS A 240     -33.931  30.474   0.905  1.00 73.02           C  
ATOM   1997  CD2 HIS A 240     -33.399  29.860   1.997  1.00 73.02           C  
ATOM   1993  ND1 HIS A 240     -33.168  30.067  -0.165  1.00 73.02           N  
ATOM   1998  CE1 HIS A 240     -32.216  29.234   0.327  1.00 73.02           C  
ATOM   1996  NE2 HIS A 240     -32.317  29.078   1.634  1.00 73.02           N  
ATOM   2001  N   SER A 241     -38.241  32.056   1.577  1.00 51.09           N  
ATOM   2002  CA  SER A 241     -39.247  33.072   1.523  1.00 51.09           C  
ATOM   2005  C   SER A 241     -38.693  34.324   2.135  1.00 51.09           C  
ATOM   2006  O   SER A 241     -37.669  34.299   2.818  1.00 51.09           O  
ATOM   2003  CB  SER A 241     -40.506  32.667   2.305  1.00 51.09           C  
ATOM   2004  OG  SER A 241     -40.234  32.636   3.699  1.00 51.09           O  
ATOM   2007  N   LYS A 242     -39.365  35.470   1.889  1.00 87.72           N  
ATOM   2008  CA  LYS A 242     -38.966  36.712   2.491  1.00 87.72           C  
ATOM   2014  C   LYS A 242     -39.570  36.712   3.854  1.00 87.72           C  
ATOM   2015  O   LYS A 242     -39.996  35.657   4.305  1.00 87.72           O  
ATOM   2009  CB  LYS A 242     -39.405  37.961   1.710  1.00 87.72           C  
ATOM   2010  CG  LYS A 242     -38.647  38.091   0.386  1.00 87.72           C  
ATOM   2011  CD  LYS A 242     -39.207  39.147  -0.566  1.00 87.72           C  
ATOM   2012  CE  LYS A 242     -38.406  39.267  -1.864  1.00 87.72           C  
ATOM   2013  NZ  LYS A 242     -39.043  40.252  -2.765  1.00 87.72           N1+
ATOM   2016  N   PHE A 243     -39.575  37.860   4.568  1.00170.53           N  
ATOM   2017  CA  PHE A 243     -40.090  37.893   5.915  1.00170.53           C  
ATOM   2025  C   PHE A 243     -41.370  38.673   5.952  1.00170.53           C  
ATOM   2026  O   PHE A 243     -41.644  39.481   5.067  1.00170.53           O  
ATOM   2018  CB  PHE A 243     -39.164  38.600   6.931  1.00170.53           C  
ATOM   2019  CG  PHE A 243     -37.875  37.860   7.106  1.00170.53           C  
ATOM   2020  CD1 PHE A 243     -37.792  36.811   7.989  1.00170.53           C  
ATOM   2021  CD2 PHE A 243     -36.746  38.212   6.397  1.00170.53           C  
ATOM   2022  CE1 PHE A 243     -36.613  36.126   8.164  1.00170.53           C  
ATOM   2023  CE2 PHE A 243     -35.561  37.532   6.568  1.00170.53           C  
ATOM   2024  CZ  PHE A 243     -35.492  36.485   7.455  1.00170.53           C  
ATOM   2027  N   VAL A 244     -42.185  38.429   7.008  1.00146.82           N  
ATOM   2028  CA  VAL A 244     -43.437  39.119   7.197  1.00146.82           C  
ATOM   2032  C   VAL A 244     -43.065  40.319   7.967  1.00146.82           C  
ATOM   2033  O   VAL A 244     -42.554  40.159   9.072  1.00146.82           O  
ATOM   2029  CB  VAL A 244     -44.379  38.617   8.270  1.00146.82           C  
ATOM   2030  CG1 VAL A 244     -45.595  39.559   8.278  1.00146.82           C  
ATOM   2031  CG2 VAL A 244     -44.709  37.133   8.196  1.00146.82           C  
ATOM   2034  N   PRO A 245     -43.326  41.485   7.467  1.00181.51           N  
ATOM   2035  CA  PRO A 245     -43.034  42.632   8.275  1.00181.51           C  
ATOM   2039  C   PRO A 245     -43.986  42.748   9.419  1.00181.51           C  
ATOM   2040  O   PRO A 245     -45.092  42.218   9.340  1.00181.51           O  
ATOM   2037  CB  PRO A 245     -43.083  43.823   7.328  1.00181.51           C  
ATOM   2038  CG  PRO A 245     -42.625  43.225   5.987  1.00181.51           C  
ATOM   2036  CD  PRO A 245     -43.010  41.738   6.069  1.00181.51           C  
ATOM   2041  N   SER A 246     -43.556  43.414  10.507  1.00 67.74           N  
ATOM   2042  CA  SER A 246     -44.406  43.648  11.633  1.00 67.74           C  
ATOM   2045  C   SER A 246     -45.240  44.833  11.277  1.00 67.74           C  
ATOM   2046  O   SER A 246     -45.039  45.428  10.219  1.00 67.74           O  
ATOM   2043  CB  SER A 246     -43.640  43.968  12.930  1.00 67.74           C  
ATOM   2044  OG  SER A 246     -42.909  45.177  12.789  1.00 67.74           O  
ATOM   2047  N   LEU A 247     -46.243  45.165  12.117  1.00179.04           N  
ATOM   2048  CA  LEU A 247     -47.091  46.280  11.804  1.00179.04           C  
ATOM   2053  C   LEU A 247     -46.347  47.603  11.868  1.00179.04           C  
ATOM   2054  O   LEU A 247     -46.274  48.330  10.885  1.00179.04           O  
ATOM   2049  CB  LEU A 247     -48.295  46.385  12.768  1.00179.04           C  
ATOM   2050  CG  LEU A 247     -49.419  45.343  12.549  1.00179.04           C  
ATOM   2051  CD1 LEU A 247     -48.983  43.903  12.788  1.00179.04           C  
ATOM   2052  CD2 LEU A 247     -50.687  45.708  13.322  1.00179.04           C  
ATOM   2055  N   THR A 248     -45.724  47.946  13.013  1.00104.88           N  
ATOM   2056  CA  THR A 248     -45.110  49.241  13.208  1.00104.88           C  
ATOM   2060  C   THR A 248     -43.844  49.426  12.420  1.00104.88           C  
ATOM   2061  O   THR A 248     -43.513  50.544  12.024  1.00104.88           O  
ATOM   2057  CB  THR A 248     -44.787  49.505  14.650  1.00104.88           C  
ATOM   2059  CG2 THR A 248     -46.075  49.328  15.471  1.00104.88           C  
ATOM   2058  OG1 THR A 248     -43.795  48.602  15.116  1.00104.88           O  
ATOM   2062  N   SER A 249     -43.062  48.358  12.192  1.00 86.11           N  
ATOM   2063  CA  SER A 249     -41.795  48.618  11.567  1.00 86.11           C  
ATOM   2066  C   SER A 249     -41.628  47.856  10.284  1.00 86.11           C  
ATOM   2067  O   SER A 249     -42.255  46.822  10.058  1.00 86.11           O  
ATOM   2064  CB  SER A 249     -40.606  48.250  12.471  1.00 86.11           C  
ATOM   2065  OG  SER A 249     -39.378  48.554  11.826  1.00 86.11           O  
ATOM   2068  N   LEU A 250     -40.898  48.500   9.347  1.00176.12           N  
ATOM   2069  CA  LEU A 250     -40.396  47.985   8.101  1.00176.12           C  
ATOM   2074  C   LEU A 250     -39.084  47.298   8.320  1.00176.12           C  
ATOM   2075  O   LEU A 250     -38.737  46.370   7.594  1.00176.12           O  
ATOM   2070  CB  LEU A 250     -40.039  49.084   7.088  1.00176.12           C  
ATOM   2071  CG  LEU A 250     -41.154  50.105   6.825  1.00176.12           C  
ATOM   2072  CD1 LEU A 250     -41.411  50.963   8.072  1.00176.12           C  
ATOM   2073  CD2 LEU A 250     -40.845  50.961   5.589  1.00176.12           C  
ATOM   2076  N   SER A 251     -38.279  47.801   9.286  1.00112.50           N  
ATOM   2077  CA  SER A 251     -36.923  47.333   9.402  1.00112.50           C  
ATOM   2080  C   SER A 251     -36.777  46.298  10.474  1.00112.50           C  
ATOM   2081  O   SER A 251     -36.231  46.572  11.542  1.00112.50           O  
ATOM   2078  CB  SER A 251     -35.932  48.462   9.748  1.00112.50           C  
ATOM   2079  OG  SER A 251     -36.287  49.086  10.974  1.00112.50           O  
ATOM   2082  N   GLY A 252     -37.155  45.042  10.169  1.00 49.08           N  
ATOM   2083  CA  GLY A 252     -37.072  44.015  11.163  1.00 49.08           C  
ATOM   2084  C   GLY A 252     -37.774  42.808  10.628  1.00 49.08           C  
ATOM   2085  O   GLY A 252     -37.623  42.472   9.453  1.00 49.08           O  
ATOM   2086  N   LYS A 253     -38.508  42.089  11.510  1.00138.78           N  
ATOM   2087  CA  LYS A 253     -39.291  40.947  11.122  1.00138.78           C  
ATOM   2093  C   LYS A 253     -40.361  40.775  12.159  1.00138.78           C  
ATOM   2094  O   LYS A 253     -40.205  41.213  13.297  1.00138.78           O  
ATOM   2088  CB  LYS A 253     -38.504  39.625  11.065  1.00138.78           C  
ATOM   2089  CG  LYS A 253     -37.941  39.193  12.420  1.00138.78           C  
ATOM   2090  CD  LYS A 253     -37.504  37.728  12.488  1.00138.78           C  
ATOM   2091  CE  LYS A 253     -38.658  36.767  12.772  1.00138.78           C  
ATOM   2092  NZ  LYS A 253     -38.154  35.394  12.982  1.00138.78           N1+
ATOM   2095  N   MET A 254     -41.485  40.128  11.788  1.00 96.88           N  
ATOM   2096  CA  MET A 254     -42.557  39.947  12.724  1.00 96.88           C  
ATOM   2101  C   MET A 254     -42.120  38.921  13.722  1.00 96.88           C  
ATOM   2102  O   MET A 254     -41.850  37.773  13.371  1.00 96.88           O  
ATOM   2097  CB  MET A 254     -43.849  39.466  12.044  1.00 96.88           C  
ATOM   2098  CG  MET A 254     -45.040  39.260  12.978  1.00 96.88           C  
ATOM   2099  SD  MET A 254     -46.603  38.978  12.092  1.00 96.88           S  
ATOM   2100  CE  MET A 254     -46.040  37.491  11.213  1.00 96.88           C  
ATOM   2103  N   SER A 255     -42.056  39.316  15.011  1.00 99.65           N  
ATOM   2104  CA  SER A 255     -41.616  38.400  16.021  1.00 99.65           C  
ATOM   2107  C   SER A 255     -42.509  38.504  17.218  1.00 99.65           C  
ATOM   2108  O   SER A 255     -43.169  39.514  17.457  1.00 99.65           O  
ATOM   2105  CB  SER A 255     -40.172  38.638  16.509  1.00 99.65           C  
ATOM   2106  OG  SER A 255     -40.083  39.861  17.224  1.00 99.65           O  
ATOM   2109  N   ALA A 256     -42.536  37.414  18.003  1.00 51.71           N  
ATOM   2110  CA  ALA A 256     -43.300  37.258  19.209  1.00 51.71           C  
ATOM   2112  C   ALA A 256     -42.797  38.235  20.221  1.00 51.71           C  
ATOM   2113  O   ALA A 256     -43.522  38.621  21.137  1.00 51.71           O  
ATOM   2111  CB  ALA A 256     -43.178  35.853  19.819  1.00 51.71           C  
ATOM   2114  N   SER A 257     -41.514  38.617  20.106  1.00 88.03           N  
ATOM   2115  CA  SER A 257     -40.902  39.515  21.040  1.00 88.03           C  
ATOM   2118  C   SER A 257     -41.764  40.731  21.121  1.00 88.03           C  
ATOM   2119  O   SER A 257     -41.914  41.313  22.194  1.00 88.03           O  
ATOM   2116  CB  SER A 257     -39.524  39.998  20.560  1.00 88.03           C  
ATOM   2117  OG  SER A 257     -38.682  38.885  20.305  1.00 88.03           O  
ATOM   2120  N   LYS A 258     -42.347  41.151  19.980  1.00 95.69           N  
ATOM   2121  CA  LYS A 258     -43.194  42.311  19.976  1.00 95.69           C  
ATOM   2127  C   LYS A 258     -44.595  41.847  19.696  1.00 95.69           C  
ATOM   2128  O   LYS A 258     -45.004  41.696  18.546  1.00 95.69           O  
ATOM   2122  CB  LYS A 258     -42.792  43.277  18.854  1.00 95.69           C  
ATOM   2123  CG  LYS A 258     -41.367  43.799  19.037  1.00 95.69           C  
ATOM   2124  CD  LYS A 258     -40.764  44.374  17.759  1.00 95.69           C  
ATOM   2125  CE  LYS A 258     -41.495  45.612  17.245  1.00 95.69           C  
ATOM   2126  NZ  LYS A 258     -40.915  46.030  15.951  1.00 95.69           N1+
ATOM   2129  N   PRO A 259     -45.342  41.618  20.738  1.00 77.95           N  
ATOM   2130  CA  PRO A 259     -46.686  41.117  20.595  1.00 77.95           C  
ATOM   2134  C   PRO A 259     -47.671  42.078  19.997  1.00 77.95           C  
ATOM   2135  O   PRO A 259     -48.649  41.623  19.405  1.00 77.95           O  
ATOM   2132  CB  PRO A 259     -47.088  40.622  21.982  1.00 77.95           C  
ATOM   2133  CG  PRO A 259     -45.750  40.240  22.638  1.00 77.95           C  
ATOM   2131  CD  PRO A 259     -44.729  41.179  21.980  1.00 77.95           C  
ATOM   2136  N   GLU A 260     -47.468  43.400  20.156  1.00 68.97           N  
ATOM   2137  CA  GLU A 260     -48.418  44.352  19.648  1.00 68.97           C  
ATOM   2143  C   GLU A 260     -48.403  44.330  18.151  1.00 68.97           C  
ATOM   2144  O   GLU A 260     -49.423  44.545  17.495  1.00 68.97           O  
ATOM   2138  CB  GLU A 260     -48.142  45.794  20.095  1.00 68.97           C  
ATOM   2139  CG  GLU A 260     -49.219  46.767  19.611  1.00 68.97           C  
ATOM   2140  CD  GLU A 260     -48.994  48.105  20.290  1.00 68.97           C  
ATOM   2141  OE1 GLU A 260     -47.999  48.222  21.053  1.00 68.97           O  
ATOM   2142  OE2 GLU A 260     -49.819  49.028  20.057  1.00 68.97           O1-
ATOM   2145  N   THR A 261     -47.199  44.130  17.597  1.00101.75           N  
ATOM   2146  CA  THR A 261     -46.855  44.114  16.203  1.00101.75           C  
ATOM   2150  C   THR A 261     -47.203  42.832  15.504  1.00101.75           C  
ATOM   2151  O   THR A 261     -47.040  42.755  14.288  1.00101.75           O  
ATOM   2147  CB  THR A 261     -45.393  44.345  15.958  1.00101.75           C  
ATOM   2149  CG2 THR A 261     -45.016  45.711  16.551  1.00101.75           C  
ATOM   2148  OG1 THR A 261     -44.615  43.314  16.550  1.00101.75           O  
ATOM   2152  N   ALA A 262     -47.549  41.749  16.222  1.00 59.33           N  
ATOM   2153  CA  ALA A 262     -47.764  40.523  15.498  1.00 59.33           C  
ATOM   2155  C   ALA A 262     -49.158  40.021  15.705  1.00 59.33           C  
ATOM   2156  O   ALA A 262     -49.745  40.186  16.773  1.00 59.33           O  
ATOM   2154  CB  ALA A 262     -46.819  39.393  15.941  1.00 59.33           C  
ATOM   2157  N   ILE A 263     -49.726  39.381  14.658  1.00154.56           N  
ATOM   2158  CA  ILE A 263     -51.038  38.825  14.809  1.00154.56           C  
ATOM   2163  C   ILE A 263     -50.854  37.343  14.907  1.00154.56           C  
ATOM   2164  O   ILE A 263     -50.300  36.679  14.028  1.00154.56           O  
ATOM   2159  CB  ILE A 263     -52.002  39.146  13.704  1.00154.56           C  
ATOM   2160  CG1 ILE A 263     -51.628  38.422  12.416  1.00154.56           C  
ATOM   2161  CG2 ILE A 263     -52.069  40.676  13.568  1.00154.56           C  
ATOM   2162  CD1 ILE A 263     -50.170  38.528  12.015  1.00154.56           C  
ATOM   2165  N   TYR A 264     -51.302  36.791  16.042  1.00 93.53           N  
ATOM   2166  CA  TYR A 264     -51.148  35.404  16.325  1.00 93.53           C  
ATOM   2175  C   TYR A 264     -52.253  34.644  15.675  1.00 93.53           C  
ATOM   2176  O   TYR A 264     -53.332  35.152  15.381  1.00 93.53           O  
ATOM   2167  CB  TYR A 264     -51.200  35.050  17.823  1.00 93.53           C  
ATOM   2168  CG  TYR A 264     -50.029  35.645  18.529  1.00 93.53           C  
ATOM   2169  CD1 TYR A 264     -50.064  36.944  18.979  1.00 93.53           C  
ATOM   2170  CD2 TYR A 264     -48.896  34.895  18.750  1.00 93.53           C  
ATOM   2171  CE1 TYR A 264     -48.985  37.485  19.637  1.00 93.53           C  
ATOM   2172  CE2 TYR A 264     -47.814  35.430  19.408  1.00 93.53           C  
ATOM   2173  CZ  TYR A 264     -47.857  36.729  19.854  1.00 93.53           C  
ATOM   2174  OH  TYR A 264     -46.751  37.284  20.531  1.00 93.53           O  
ATOM   2177  N   LEU A 265     -51.945  33.374  15.408  1.00118.19           N  
ATOM   2178  CA  LEU A 265     -52.790  32.386  14.828  1.00118.19           C  
ATOM   2183  C   LEU A 265     -53.972  32.219  15.743  1.00118.19           C  
ATOM   2184  O   LEU A 265     -55.093  31.944  15.312  1.00118.19           O  
ATOM   2179  CB  LEU A 265     -51.992  31.086  14.883  1.00118.19           C  
ATOM   2180  CG  LEU A 265     -50.704  31.134  14.053  1.00118.19           C  
ATOM   2181  CD1 LEU A 265     -49.939  29.837  14.299  1.00118.19           C  
ATOM   2182  CD2 LEU A 265     -50.953  31.461  12.561  1.00118.19           C  
ATOM   2185  N   THR A 266     -53.688  32.293  17.054  1.00143.51           N  
ATOM   2186  CA  THR A 266     -54.613  32.166  18.145  1.00143.51           C  
ATOM   2190  C   THR A 266     -55.413  33.418  18.386  1.00143.51           C  
ATOM   2191  O   THR A 266     -56.435  33.360  19.065  1.00143.51           O  
ATOM   2187  CB  THR A 266     -53.947  31.783  19.436  1.00143.51           C  
ATOM   2189  CG2 THR A 266     -53.114  32.972  19.935  1.00143.51           C  
ATOM   2188  OG1 THR A 266     -54.922  31.431  20.406  1.00143.51           O  
ATOM   2192  N   ASP A 267     -54.959  34.591  17.895  1.00 75.65           N  
ATOM   2193  CA  ASP A 267     -55.598  35.842  18.236  1.00 75.65           C  
ATOM   2198  C   ASP A 267     -57.059  35.854  17.906  1.00 75.65           C  
ATOM   2199  O   ASP A 267     -57.530  35.168  17.002  1.00 75.65           O  
ATOM   2194  CB  ASP A 267     -54.948  37.076  17.583  1.00 75.65           C  
ATOM   2195  CG  ASP A 267     -53.667  37.386  18.346  1.00 75.65           C  
ATOM   2196  OD1 ASP A 267     -53.479  36.802  19.446  1.00 75.65           O  
ATOM   2197  OD2 ASP A 267     -52.861  38.213  17.840  1.00 75.65           O1-
ATOM   2200  N   SER A 268     -57.822  36.633  18.705  1.00 45.44           N  
ATOM   2201  CA  SER A 268     -59.241  36.783  18.548  1.00 45.44           C  
ATOM   2204  C   SER A 268     -59.489  37.880  17.560  1.00 45.44           C  
ATOM   2205  O   SER A 268     -58.578  38.596  17.152  1.00 45.44           O  
ATOM   2202  CB  SER A 268     -59.961  37.158  19.852  1.00 45.44           C  
ATOM   2203  OG  SER A 268     -59.524  38.438  20.287  1.00 45.44           O  
ATOM   2206  N   PRO A 269     -60.718  38.002  17.139  1.00149.67           N  
ATOM   2207  CA  PRO A 269     -61.113  39.016  16.206  1.00149.67           C  
ATOM   2211  C   PRO A 269     -60.927  40.404  16.741  1.00149.67           C  
ATOM   2212  O   PRO A 269     -60.582  41.294  15.965  1.00149.67           O  
ATOM   2209  CB  PRO A 269     -62.552  38.678  15.805  1.00149.67           C  
ATOM   2210  CG  PRO A 269     -63.015  37.635  16.843  1.00149.67           C  
ATOM   2208  CD  PRO A 269     -61.711  36.957  17.289  1.00149.67           C  
ATOM   2213  N   GLU A 270     -61.168  40.628  18.047  1.00124.45           N  
ATOM   2214  CA  GLU A 270     -60.984  41.941  18.604  1.00124.45           C  
ATOM   2220  C   GLU A 270     -59.528  42.273  18.650  1.00124.45           C  
ATOM   2221  O   GLU A 270     -59.144  43.426  18.457  1.00124.45           O  
ATOM   2215  CB  GLU A 270     -61.611  42.145  19.995  1.00124.45           C  
ATOM   2216  CG  GLU A 270     -61.479  40.951  20.935  1.00124.45           C  
ATOM   2217  CD  GLU A 270     -62.730  40.115  20.704  1.00124.45           C  
ATOM   2218  OE1 GLU A 270     -63.775  40.719  20.341  1.00124.45           O  
ATOM   2219  OE2 GLU A 270     -62.661  38.870  20.880  1.00124.45           O1-
ATOM   2222  N   ASP A 271     -58.677  41.262  18.906  1.00 47.26           N  
ATOM   2223  CA  ASP A 271     -57.263  41.494  18.990  1.00 47.26           C  
ATOM   2228  C   ASP A 271     -56.804  42.004  17.661  1.00 47.26           C  
ATOM   2229  O   ASP A 271     -55.992  42.925  17.586  1.00 47.26           O  
ATOM   2224  CB  ASP A 271     -56.454  40.207  19.258  1.00 47.26           C  
ATOM   2225  CG  ASP A 271     -56.727  39.723  20.676  1.00 47.26           C  
ATOM   2226  OD1 ASP A 271     -57.431  40.451  21.424  1.00 47.26           O  
ATOM   2227  OD2 ASP A 271     -56.239  38.615  21.030  1.00 47.26           O1-
ATOM   2230  N   VAL A 272     -57.331  41.410  16.573  1.00 46.46           N  
ATOM   2231  CA  VAL A 272     -56.936  41.764  15.241  1.00 46.46           C  
ATOM   2235  C   VAL A 272     -57.263  43.197  14.985  1.00 46.46           C  
ATOM   2236  O   VAL A 272     -56.431  43.957  14.491  1.00 46.46           O  
ATOM   2232  CB  VAL A 272     -57.685  40.978  14.211  1.00 46.46           C  
ATOM   2233  CG1 VAL A 272     -57.274  41.478  12.816  1.00 46.46           C  
ATOM   2234  CG2 VAL A 272     -57.449  39.482  14.466  1.00 46.46           C  
ATOM   2237  N   GLU A 273     -58.498  43.607  15.316  1.00115.56           N  
ATOM   2238  CA  GLU A 273     -58.902  44.947  15.022  1.00115.56           C  
ATOM   2244  C   GLU A 273     -58.143  45.962  15.823  1.00115.56           C  
ATOM   2245  O   GLU A 273     -57.710  46.980  15.286  1.00115.56           O  
ATOM   2239  CB  GLU A 273     -60.420  45.145  15.150  1.00115.56           C  
ATOM   2240  CG  GLU A 273     -61.034  44.547  16.409  1.00115.56           C  
ATOM   2241  CD  GLU A 273     -62.528  44.443  16.145  1.00115.56           C  
ATOM   2242  OE1 GLU A 273     -62.993  45.056  15.147  1.00115.56           O  
ATOM   2243  OE2 GLU A 273     -63.221  43.743  16.929  1.00115.56           O1-
ATOM   2246  N   LYS A 274     -57.911  45.691  17.117  1.00 81.09           N  
ATOM   2247  CA  LYS A 274     -57.266  46.633  17.989  1.00 81.09           C  
ATOM   2253  C   LYS A 274     -55.900  46.941  17.452  1.00 81.09           C  
ATOM   2254  O   LYS A 274     -55.495  48.102  17.383  1.00 81.09           O  
ATOM   2248  CB  LYS A 274     -57.100  46.027  19.394  1.00 81.09           C  
ATOM   2249  CG  LYS A 274     -58.443  45.671  20.038  1.00 81.09           C  
ATOM   2250  CD  LYS A 274     -58.356  44.594  21.120  1.00 81.09           C  
ATOM   2251  CE  LYS A 274     -57.793  45.073  22.455  1.00 81.09           C  
ATOM   2252  NZ  LYS A 274     -57.861  43.972  23.441  1.00 81.09           N1+
ATOM   2255  N   LYS A 275     -55.154  45.901  17.041  1.00 77.53           N  
ATOM   2256  CA  LYS A 275     -53.807  46.087  16.582  1.00 77.53           C  
ATOM   2262  C   LYS A 275     -53.772  46.858  15.294  1.00 77.53           C  
ATOM   2263  O   LYS A 275     -52.873  47.672  15.083  1.00 77.53           O  
ATOM   2257  CB  LYS A 275     -53.050  44.761  16.377  1.00 77.53           C  
ATOM   2258  CG  LYS A 275     -52.827  44.008  17.691  1.00 77.53           C  
ATOM   2259  CD  LYS A 275     -52.314  42.575  17.518  1.00 77.53           C  
ATOM   2260  CE  LYS A 275     -52.173  41.809  18.836  1.00 77.53           C  
ATOM   2261  NZ  LYS A 275     -53.290  40.851  18.990  1.00 77.53           N1+
ATOM   2264  N   VAL A 276     -54.720  46.574  14.382  1.00 69.37           N  
ATOM   2265  CA  VAL A 276     -54.792  47.189  13.084  1.00 69.37           C  
ATOM   2269  C   VAL A 276     -55.203  48.634  13.130  1.00 69.37           C  
ATOM   2270  O   VAL A 276     -54.614  49.471  12.445  1.00 69.37           O  
ATOM   2266  CB  VAL A 276     -55.754  46.469  12.187  1.00 69.37           C  
ATOM   2267  CG1 VAL A 276     -55.885  47.247  10.867  1.00 69.37           C  
ATOM   2268  CG2 VAL A 276     -55.249  45.025  12.012  1.00 69.37           C  
ATOM   2271  N   TRP A 277     -56.213  48.969  13.953  1.00 84.51           N  
ATOM   2272  CA  TRP A 277     -56.773  50.295  13.971  1.00 84.51           C  
ATOM   2283  C   TRP A 277     -55.742  51.302  14.381  1.00 84.51           C  
ATOM   2284  O   TRP A 277     -55.718  52.423  13.876  1.00 84.51           O  
ATOM   2273  CB  TRP A 277     -57.964  50.467  14.939  1.00 84.51           C  
ATOM   2274  CG  TRP A 277     -59.209  49.671  14.601  1.00 84.51           C  
ATOM   2276  CD1 TRP A 277     -59.834  48.706  15.338  1.00 84.51           C  
ATOM   2275  CD2 TRP A 277     -59.950  49.780  13.373  1.00 84.51           C  
ATOM   2278  CE2 TRP A 277     -60.995  48.858  13.436  1.00 84.51           C  
ATOM   2279  CE3 TRP A 277     -59.772  50.578  12.280  1.00 84.51           C  
ATOM   2277  NE1 TRP A 277     -60.911  48.206  14.647  1.00 84.51           N  
ATOM   2280  CZ2 TRP A 277     -61.879  48.718  12.402  1.00 84.51           C  
ATOM   2281  CZ3 TRP A 277     -60.671  50.436  11.245  1.00 84.51           C  
ATOM   2282  CH2 TRP A 277     -61.705  49.525  11.300  1.00 84.51           C  
ATOM   2285  N   LYS A 278     -54.849  50.935  15.310  1.00 87.61           N  
ATOM   2286  CA  LYS A 278     -53.942  51.893  15.881  1.00 87.61           C  
ATOM   2292  C   LYS A 278     -52.948  52.528  14.912  1.00 87.61           C  
ATOM   2293  O   LYS A 278     -52.628  53.699  15.098  1.00 87.61           O  
ATOM   2287  CB  LYS A 278     -53.131  51.331  17.063  1.00 87.61           C  
ATOM   2288  CG  LYS A 278     -52.311  52.410  17.779  1.00 87.61           C  
ATOM   2289  CD  LYS A 278     -51.747  51.974  19.132  1.00 87.61           C  
ATOM   2290  CE  LYS A 278     -50.913  53.056  19.820  1.00 87.61           C  
ATOM   2291  NZ  LYS A 278     -50.240  52.500  21.015  1.00 87.61           N1+
ATOM   2294  N   PHE A 279     -52.440  51.841  13.853  1.00134.65           N  
ATOM   2295  CA  PHE A 279     -51.280  52.360  13.126  1.00134.65           C  
ATOM   2303  C   PHE A 279     -51.515  52.736  11.651  1.00134.65           C  
ATOM   2304  O   PHE A 279     -52.482  53.428  11.339  1.00134.65           O  
ATOM   2296  CB  PHE A 279     -50.110  51.359  13.104  1.00134.65           C  
ATOM   2297  CG  PHE A 279     -49.673  51.091  14.506  1.00134.65           C  
ATOM   2298  CD1 PHE A 279     -48.848  51.967  15.174  1.00134.65           C  
ATOM   2299  CD2 PHE A 279     -50.081  49.945  15.150  1.00134.65           C  
ATOM   2300  CE1 PHE A 279     -48.446  51.712  16.465  1.00134.65           C  
ATOM   2301  CE2 PHE A 279     -49.682  49.684  16.439  1.00134.65           C  
ATOM   2302  CZ  PHE A 279     -48.863  50.568  17.101  1.00134.65           C  
ATOM   2305  N   THR A 280     -50.573  52.341  10.719  1.00207.19           N  
ATOM   2306  CA  THR A 280     -50.485  52.760   9.307  1.00207.19           C  
ATOM   2310  C   THR A 280     -50.090  51.643   8.278  1.00207.19           C  
ATOM   2311  O   THR A 280     -50.415  50.476   8.488  1.00207.19           O  
ATOM   2307  CB  THR A 280     -49.455  53.836   9.122  1.00207.19           C  
ATOM   2309  CG2 THR A 280     -49.761  54.987  10.097  1.00207.19           C  
ATOM   2308  OG1 THR A 280     -48.163  53.318   9.397  1.00207.19           O  
ATOM   2312  N   LEU A 281     -49.375  52.024   7.138  1.00280.99           N  
ATOM   2313  CA  LEU A 281     -48.870  51.413   5.870  1.00280.99           C  
ATOM   2318  C   LEU A 281     -48.632  49.918   5.843  1.00280.99           C  
ATOM   2319  O   LEU A 281     -48.991  49.280   4.853  1.00280.99           O  
ATOM   2314  CB  LEU A 281     -47.569  52.077   5.387  1.00280.99           C  
ATOM   2315  CG  LEU A 281     -47.016  51.478   4.084  1.00280.99           C  
ATOM   2316  CD1 LEU A 281     -47.979  51.704   2.907  1.00280.99           C  
ATOM   2317  CD2 LEU A 281     -45.594  51.991   3.803  1.00280.99           C  
ATOM   2320  N   THR A 282     -47.893  49.299   6.782  1.00243.13           N  
ATOM   2321  CA  THR A 282     -47.846  47.853   6.715  1.00243.13           C  
ATOM   2325  C   THR A 282     -49.028  47.231   7.477  1.00243.13           C  
ATOM   2326  O   THR A 282     -49.556  46.169   7.149  1.00243.13           O  
ATOM   2322  CB  THR A 282     -46.614  47.201   7.260  1.00243.13           C  
ATOM   2324  CG2 THR A 282     -45.385  48.014   6.817  1.00243.13           C  
ATOM   2323  OG1 THR A 282     -46.677  47.152   8.668  1.00243.13           O  
ATOM   2327  N   GLY A 283     -49.466  47.836   8.598  1.00 85.28           N  
ATOM   2328  CA  GLY A 283     -50.576  47.229   9.297  1.00 85.28           C  
ATOM   2329  C   GLY A 283     -50.156  45.863   9.770  1.00 85.28           C  
ATOM   2330  O   GLY A 283     -48.963  45.580   9.858  1.00 85.28           O  
ATOM   2331  N   GLY A 284     -51.127  44.970  10.076  1.00130.46           N  
ATOM   2332  CA  GLY A 284     -50.811  43.624  10.494  1.00130.46           C  
ATOM   2333  C   GLY A 284     -52.039  42.791  10.284  1.00130.46           C  
ATOM   2334  O   GLY A 284     -53.144  43.328  10.256  1.00130.46           O  
ATOM   2335  N   ARG A 285     -51.911  41.449  10.133  1.00299.95           N  
ATOM   2336  CA  ARG A 285     -53.150  40.769   9.873  1.00299.95           C  
ATOM   2344  C   ARG A 285     -53.039  39.256   9.997  1.00299.95           C  
ATOM   2345  O   ARG A 285     -52.110  38.641   9.478  1.00299.95           O  
ATOM   2337  CB  ARG A 285     -53.664  41.194   8.497  1.00299.95           C  
ATOM   2338  CG  ARG A 285     -52.738  40.918   7.310  1.00299.95           C  
ATOM   2339  CD  ARG A 285     -53.490  40.823   5.974  1.00299.95           C  
ATOM   2340  NE  ARG A 285     -53.590  42.147   5.303  1.00299.95           N  
ATOM   2341  CZ  ARG A 285     -54.558  42.335   4.354  1.00299.95           C  
ATOM   2342  NH1 ARG A 285     -55.449  41.337   4.078  1.00299.95           N1+
ATOM   2343  NH2 ARG A 285     -54.635  43.516   3.673  1.00299.95           N  
ATOM   2346  N   PRO A 286     -53.986  38.634  10.691  1.00117.72           N  
ATOM   2347  CA  PRO A 286     -53.935  37.208  10.985  1.00117.72           C  
ATOM   2351  C   PRO A 286     -54.246  36.187   9.937  1.00117.72           C  
ATOM   2352  O   PRO A 286     -55.086  36.433   9.076  1.00117.72           O  
ATOM   2349  CB  PRO A 286     -54.762  36.983  12.254  1.00117.72           C  
ATOM   2350  CG  PRO A 286     -55.519  38.300  12.460  1.00117.72           C  
ATOM   2348  CD  PRO A 286     -54.627  39.349  11.781  1.00117.72           C  
ATOM   2353  N   THR A 287     -53.601  35.002  10.068  1.00236.79           N  
ATOM   2354  CA  THR A 287     -53.668  33.895   9.154  1.00236.79           C  
ATOM   2358  C   THR A 287     -54.564  32.802   9.642  1.00236.79           C  
ATOM   2359  O   THR A 287     -55.454  33.004  10.465  1.00236.79           O  
ATOM   2355  CB  THR A 287     -52.357  33.221   8.869  1.00236.79           C  
ATOM   2357  CG2 THR A 287     -51.477  34.096   7.960  1.00236.79           C  
ATOM   2356  OG1 THR A 287     -51.713  32.877  10.087  1.00236.79           O  
ATOM   2360  N   LEU A 288     -54.326  31.610   9.041  1.00309.46           N  
ATOM   2361  CA  LEU A 288     -55.038  30.370   9.181  1.00309.46           C  
ATOM   2366  C   LEU A 288     -54.035  29.312   9.482  1.00309.46           C  
ATOM   2367  O   LEU A 288     -53.027  29.188   8.789  1.00309.46           O  
ATOM   2362  CB  LEU A 288     -55.663  29.923   7.855  1.00309.46           C  
ATOM   2363  CG  LEU A 288     -56.248  28.505   7.730  1.00309.46           C  
ATOM   2364  CD1 LEU A 288     -57.673  28.405   8.275  1.00309.46           C  
ATOM   2365  CD2 LEU A 288     -56.145  28.004   6.280  1.00309.46           C  
ATOM   2368  N   LYS A 289     -54.294  28.534  10.545  1.00269.85           N  
ATOM   2369  CA  LYS A 289     -53.520  27.395  10.899  1.00269.85           C  
ATOM   2375  C   LYS A 289     -53.811  27.021  12.316  1.00269.85           C  
ATOM   2376  O   LYS A 289     -52.997  27.240  13.204  1.00269.85           O  
ATOM   2370  CB  LYS A 289     -52.001  27.575  10.746  1.00269.85           C  
ATOM   2371  CG  LYS A 289     -51.431  28.741  11.541  1.00269.85           C  
ATOM   2372  CD  LYS A 289     -49.909  28.742  11.603  1.00269.85           C  
ATOM   2373  CE  LYS A 289     -49.299  27.438  12.108  1.00269.85           C  
ATOM   2374  NZ  LYS A 289     -47.824  27.535  12.026  1.00269.85           N1+
ATOM   2377  N   GLU A 290     -55.024  26.505  12.575  1.00261.06           N  
ATOM   2378  CA  GLU A 290     -55.295  25.805  13.789  1.00261.06           C  
ATOM   2384  C   GLU A 290     -55.806  24.431  13.358  1.00261.06           C  
ATOM   2385  O   GLU A 290     -56.655  24.335  12.483  1.00261.06           O  
ATOM   2379  CB  GLU A 290     -56.224  26.614  14.693  1.00261.06           C  
ATOM   2380  CG  GLU A 290     -55.510  27.547  15.672  1.00261.06           C  
ATOM   2381  CD  GLU A 290     -56.547  28.319  16.481  1.00261.06           C  
ATOM   2382  OE1 GLU A 290     -57.532  27.693  16.956  1.00261.06           O  
ATOM   2383  OE2 GLU A 290     -56.354  29.552  16.649  1.00261.06           O1-
ATOM   2386  N   GLN A 291     -55.120  23.373  13.861  1.00319.41           N  
ATOM   2387  CA  GLN A 291     -54.932  21.918  13.823  1.00319.41           C  
ATOM   2393  C   GLN A 291     -55.723  20.881  13.057  1.00319.41           C  
ATOM   2394  O   GLN A 291     -56.715  21.115  12.373  1.00319.41           O  
ATOM   2388  CB  GLN A 291     -54.621  21.496  15.288  1.00319.41           C  
ATOM   2389  CG  GLN A 291     -54.087  20.103  15.663  1.00319.41           C  
ATOM   2390  CD  GLN A 291     -54.113  19.900  17.166  1.00319.41           C  
ATOM   2392  NE2 GLN A 291     -52.916  19.639  17.758  1.00319.41           N  
ATOM   2391  OE1 GLN A 291     -55.162  19.983  17.804  1.00319.41           O  
ATOM   2395  N   ARG A 292     -55.092  19.672  13.123  1.00269.86           N  
ATOM   2396  CA  ARG A 292     -55.444  18.300  12.877  1.00269.86           C  
ATOM   2404  C   ARG A 292     -54.415  17.423  13.591  1.00269.86           C  
ATOM   2405  O   ARG A 292     -54.668  16.271  13.856  1.00269.86           O  
ATOM   2397  CB  ARG A 292     -55.577  17.840  11.406  1.00269.86           C  
ATOM   2398  CG  ARG A 292     -56.826  18.315  10.663  1.00269.86           C  
ATOM   2399  CD  ARG A 292     -57.120  17.453   9.431  1.00269.86           C  
ATOM   2400  NE  ARG A 292     -58.346  17.976   8.764  1.00269.86           N  
ATOM   2401  CZ  ARG A 292     -58.235  18.846   7.718  1.00269.86           C  
ATOM   2402  NH1 ARG A 292     -57.003  19.260   7.302  1.00269.86           N1+
ATOM   2403  NH2 ARG A 292     -59.357  19.284   7.074  1.00269.86           N  
ATOM   2406  N   GLU A 293     -53.267  17.950  14.044  1.00315.76           N  
ATOM   2407  CA  GLU A 293     -52.024  17.281  14.364  1.00315.76           C  
ATOM   2413  C   GLU A 293     -50.981  18.304  14.804  1.00315.76           C  
ATOM   2414  O   GLU A 293     -51.285  19.023  15.748  1.00315.76           O  
ATOM   2408  CB  GLU A 293     -51.418  16.477  13.197  1.00315.76           C  
ATOM   2409  CG  GLU A 293     -51.935  15.036  13.093  1.00315.76           C  
ATOM   2410  CD  GLU A 293     -53.097  14.847  12.111  1.00315.76           C  
ATOM   2411  OE1 GLU A 293     -53.588  15.841  11.521  1.00315.76           O  
ATOM   2412  OE2 GLU A 293     -53.486  13.668  11.903  1.00315.76           O1-
ATOM   2415  N   LYS A 294     -49.779  18.419  14.117  1.00340.03           N  
ATOM   2416  CA  LYS A 294     -48.567  19.143  14.552  1.00340.03           C  
ATOM   2422  C   LYS A 294     -48.070  20.392  13.738  1.00340.03           C  
ATOM   2423  O   LYS A 294     -48.599  20.659  12.663  1.00340.03           O  
ATOM   2417  CB  LYS A 294     -47.436  18.138  14.759  1.00340.03           C  
ATOM   2418  CG  LYS A 294     -47.644  17.196  15.953  1.00340.03           C  
ATOM   2419  CD  LYS A 294     -48.974  16.442  15.968  1.00340.03           C  
ATOM   2420  CE  LYS A 294     -49.083  15.444  14.827  1.00340.03           C  
ATOM   2421  NZ  LYS A 294     -47.722  14.986  14.486  1.00340.03           N1+
ATOM   2424  N   GLY A 295     -47.027  21.167  14.262  1.00133.69           N  
ATOM   2425  CA  GLY A 295     -46.497  22.542  13.965  1.00133.69           C  
ATOM   2426  C   GLY A 295     -45.450  22.845  12.849  1.00133.69           C  
ATOM   2427  O   GLY A 295     -45.139  21.969  12.045  1.00133.69           O  
ATOM   2428  N   GLY A 296     -44.928  24.155  12.758  1.00165.72           N  
ATOM   2429  CA  GLY A 296     -44.019  24.705  11.706  1.00165.72           C  
ATOM   2430  C   GLY A 296     -43.519  26.193  11.843  1.00165.72           C  
ATOM   2431  O   GLY A 296     -43.846  26.842  12.833  1.00165.72           O  
ATOM   2432  N   GLU A 297     -42.730  26.786  10.844  1.00344.31           N  
ATOM   2433  CA  GLU A 297     -42.012  28.092  10.974  1.00344.31           C  
ATOM   2439  C   GLU A 297     -42.265  29.163   9.852  1.00344.31           C  
ATOM   2440  O   GLU A 297     -42.678  28.782   8.763  1.00344.31           O  
ATOM   2434  CB  GLU A 297     -40.473  27.918  11.035  1.00344.31           C  
ATOM   2435  CG  GLU A 297     -39.755  28.181   9.708  1.00344.31           C  
ATOM   2436  CD  GLU A 297     -39.480  26.883   8.984  1.00344.31           C  
ATOM   2437  OE1 GLU A 297     -40.438  26.086   8.816  1.00344.31           O  
ATOM   2438  OE2 GLU A 297     -38.303  26.676   8.584  1.00344.31           O1-
ATOM   2441  N   PRO A 298     -41.956  30.486  10.097  1.00190.21           N  
ATOM   2442  CA  PRO A 298     -42.304  31.771   9.401  1.00190.21           C  
ATOM   2446  C   PRO A 298     -41.834  32.552   8.154  1.00190.21           C  
ATOM   2447  O   PRO A 298     -40.825  32.199   7.542  1.00190.21           O  
ATOM   2444  CB  PRO A 298     -42.141  32.832  10.485  1.00190.21           C  
ATOM   2445  CG  PRO A 298     -40.985  32.304  11.333  1.00190.21           C  
ATOM   2443  CD  PRO A 298     -41.224  30.793  11.322  1.00190.21           C  
ATOM   2448  N   GLU A 299     -42.626  33.659   7.825  1.00367.73           N  
ATOM   2449  CA  GLU A 299     -42.352  34.894   7.065  1.00367.73           C  
ATOM   2455  C   GLU A 299     -43.211  35.311   5.826  1.00367.73           C  
ATOM   2456  O   GLU A 299     -43.502  34.468   4.984  1.00367.73           O  
ATOM   2450  CB  GLU A 299     -40.858  35.019   6.783  1.00367.73           C  
ATOM   2451  CG  GLU A 299     -39.970  34.828   8.022  1.00367.73           C  
ATOM   2452  CD  GLU A 299     -40.526  35.579   9.230  1.00367.73           C  
ATOM   2453  OE1 GLU A 299     -41.383  36.488   9.065  1.00367.73           O  
ATOM   2454  OE2 GLU A 299     -40.079  35.239  10.359  1.00367.73           O1-
ATOM   2457  N   LYS A 300     -43.623  36.644   5.702  1.00435.02           N  
ATOM   2458  CA  LYS A 300     -44.326  37.429   4.652  1.00435.02           C  
ATOM   2464  C   LYS A 300     -45.386  38.476   5.157  1.00435.02           C  
ATOM   2465  O   LYS A 300     -46.117  38.063   6.052  1.00435.02           O  
ATOM   2459  CB  LYS A 300     -45.126  36.515   3.731  1.00435.02           C  
ATOM   2460  CG  LYS A 300     -46.390  35.925   4.363  1.00435.02           C  
ATOM   2461  CD  LYS A 300     -46.129  34.988   5.542  1.00435.02           C  
ATOM   2462  CE  LYS A 300     -47.358  34.704   6.400  1.00435.02           C  
ATOM   2463  NZ  LYS A 300     -48.583  34.734   5.573  1.00435.02           N1+
ATOM   2466  N   CYS A 301     -45.458  39.817   4.682  1.00143.93           N  
ATOM   2467  CA  CYS A 301     -46.595  40.804   4.841  1.00143.93           C  
ATOM   2470  C   CYS A 301     -46.398  42.339   5.281  1.00143.93           C  
ATOM   2471  O   CYS A 301     -45.657  42.612   6.220  1.00143.93           O  
ATOM   2468  CB  CYS A 301     -47.724  40.212   5.709  1.00143.93           C  
ATOM   2469  SG  CYS A 301     -48.600  38.810   4.917  1.00143.93           S  
ATOM   2472  N   VAL A 302     -47.132  43.373   4.650  1.00113.14           N  
ATOM   2473  CA  VAL A 302     -47.316  44.867   4.850  1.00113.14           C  
ATOM   2477  C   VAL A 302     -48.837  45.340   4.713  1.00113.14           C  
ATOM   2478  O   VAL A 302     -49.729  44.510   4.776  1.00113.14           O  
ATOM   2474  CB  VAL A 302     -46.380  45.724   4.006  1.00113.14           C  
ATOM   2475  CG1 VAL A 302     -46.600  47.235   4.143  1.00113.14           C  
ATOM   2476  CG2 VAL A 302     -44.949  45.277   4.346  1.00113.14           C  
ATOM   2479  N   VAL A 303     -49.300  46.658   4.662  1.00143.55           N  
ATOM   2480  CA  VAL A 303     -50.779  46.824   4.732  1.00143.55           C  
ATOM   2484  C   VAL A 303     -51.275  46.249   3.500  1.00143.55           C  
ATOM   2485  O   VAL A 303     -52.160  45.397   3.502  1.00143.55           O  
ATOM   2481  CB  VAL A 303     -51.445  48.169   4.832  1.00143.55           C  
ATOM   2482  CG1 VAL A 303     -52.937  47.971   4.504  1.00143.55           C  
ATOM   2483  CG2 VAL A 303     -51.273  48.702   6.263  1.00143.55           C  
ATOM   2486  N   PHE A 304     -50.655  46.709   2.425  1.00135.82           N  
ATOM   2487  CA  PHE A 304     -50.824  46.012   1.217  1.00135.82           C  
ATOM   2495  C   PHE A 304     -49.925  44.806   1.203  1.00135.82           C  
ATOM   2496  O   PHE A 304     -50.283  43.799   0.600  1.00135.82           O  
ATOM   2488  CB  PHE A 304     -50.655  46.864  -0.051  1.00135.82           C  
ATOM   2489  CG  PHE A 304     -51.990  47.505  -0.251  1.00135.82           C  
ATOM   2490  CD1 PHE A 304     -52.313  48.716   0.321  1.00135.82           C  
ATOM   2491  CD2 PHE A 304     -52.939  46.859  -1.010  1.00135.82           C  
ATOM   2492  CE1 PHE A 304     -53.556  49.273   0.121  1.00135.82           C  
ATOM   2493  CE2 PHE A 304     -54.183  47.410  -1.212  1.00135.82           C  
ATOM   2494  CZ  PHE A 304     -54.493  48.622  -0.646  1.00135.82           C  
ATOM   2497  N   LYS A 305     -48.728  44.845   1.846  1.00179.55           N  
ATOM   2498  CA  LYS A 305     -47.890  43.684   1.651  1.00179.55           C  
ATOM   2504  C   LYS A 305     -48.434  42.433   2.264  1.00179.55           C  
ATOM   2505  O   LYS A 305     -48.110  41.341   1.823  1.00179.55           O  
ATOM   2499  CB  LYS A 305     -46.378  43.754   1.910  1.00179.55           C  
ATOM   2500  CG  LYS A 305     -45.669  44.775   1.018  1.00179.55           C  
ATOM   2501  CD  LYS A 305     -44.184  44.946   1.341  1.00179.55           C  
ATOM   2502  CE  LYS A 305     -43.309  43.844   0.738  1.00179.55           C  
ATOM   2503  NZ  LYS A 305     -43.251  43.987  -0.734  1.00179.55           N1+
ATOM   2506  N   TRP A 306     -49.227  42.545   3.328  1.00168.24           N  
ATOM   2507  CA  TRP A 306     -49.792  41.478   4.075  1.00168.24           C  
ATOM   2518  C   TRP A 306     -50.760  40.829   3.136  1.00168.24           C  
ATOM   2519  O   TRP A 306     -50.812  39.607   3.008  1.00168.24           O  
ATOM   2508  CB  TRP A 306     -50.441  41.928   5.449  1.00168.24           C  
ATOM   2509  CG  TRP A 306     -49.542  42.278   6.680  1.00168.24           C  
ATOM   2511  CD1 TRP A 306     -48.742  43.359   6.938  1.00168.24           C  
ATOM   2510  CD2 TRP A 306     -49.406  41.460   7.855  1.00168.24           C  
ATOM   2513  CE2 TRP A 306     -48.517  42.109   8.730  1.00168.24           C  
ATOM   2514  CE3 TRP A 306     -49.980  40.278   8.193  1.00168.24           C  
ATOM   2512  NE1 TRP A 306     -48.121  43.267   8.139  1.00168.24           N  
ATOM   2515  CZ2 TRP A 306     -48.188  41.595   9.942  1.00168.24           C  
ATOM   2516  CZ3 TRP A 306     -49.618  39.760   9.411  1.00168.24           C  
ATOM   2517  CH2 TRP A 306     -48.746  40.396  10.266  1.00168.24           C  
ATOM   2520  N   LEU A 307     -51.522  41.675   2.419  1.00164.65           N  
ATOM   2521  CA  LEU A 307     -52.493  41.261   1.447  1.00164.65           C  
ATOM   2526  C   LEU A 307     -51.771  40.648   0.288  1.00164.65           C  
ATOM   2527  O   LEU A 307     -52.190  39.631  -0.269  1.00164.65           O  
ATOM   2522  CB  LEU A 307     -53.282  42.468   0.907  1.00164.65           C  
ATOM   2523  CG  LEU A 307     -54.540  42.101   0.105  1.00164.65           C  
ATOM   2524  CD1 LEU A 307     -55.619  41.521   1.029  1.00164.65           C  
ATOM   2525  CD2 LEU A 307     -55.059  43.293  -0.708  1.00164.65           C  
ATOM   2528  N   GLU A 308     -50.657  41.285  -0.115  1.00 79.64           N  
ATOM   2529  CA  GLU A 308     -49.900  40.813  -1.235  1.00 79.64           C  
ATOM   2535  C   GLU A 308     -49.331  39.478  -0.906  1.00 79.64           C  
ATOM   2536  O   GLU A 308     -49.361  38.550  -1.717  1.00 79.64           O  
ATOM   2530  CB  GLU A 308     -48.716  41.740  -1.542  1.00 79.64           C  
ATOM   2531  CG  GLU A 308     -47.862  41.296  -2.726  1.00 79.64           C  
ATOM   2532  CD  GLU A 308     -46.668  42.236  -2.775  1.00 79.64           C  
ATOM   2533  OE1 GLU A 308     -46.891  43.463  -2.950  1.00 79.64           O  
ATOM   2534  OE2 GLU A 308     -45.519  41.742  -2.623  1.00 79.64           O1-
ATOM   2537  N   ILE A 309     -48.732  39.344   0.289  1.00160.50           N  
ATOM   2538  CA  ILE A 309     -48.142  38.066   0.448  1.00160.50           C  
ATOM   2543  C   ILE A 309     -49.100  36.957   0.760  1.00160.50           C  
ATOM   2544  O   ILE A 309     -49.018  35.909   0.127  1.00160.50           O  
ATOM   2539  CB  ILE A 309     -46.999  37.968   1.377  1.00160.50           C  
ATOM   2540  CG1 ILE A 309     -45.915  38.988   0.980  1.00160.50           C  
ATOM   2541  CG2 ILE A 309     -46.532  36.514   1.186  1.00160.50           C  
ATOM   2542  CD1 ILE A 309     -44.811  39.166   2.017  1.00160.50           C  
ATOM   2545  N   PHE A 310     -49.911  37.076   1.835  1.00232.26           N  
ATOM   2546  CA  PHE A 310     -50.784  35.970   2.152  1.00232.26           C  
ATOM   2554  C   PHE A 310     -52.280  36.094   1.892  1.00232.26           C  
ATOM   2555  O   PHE A 310     -52.946  35.153   1.464  1.00232.26           O  
ATOM   2547  CB  PHE A 310     -50.580  35.495   3.601  1.00232.26           C  
ATOM   2548  CG  PHE A 310     -51.008  34.076   3.586  1.00232.26           C  
ATOM   2549  CD1 PHE A 310     -52.329  33.745   3.720  1.00232.26           C  
ATOM   2550  CD2 PHE A 310     -50.078  33.076   3.420  1.00232.26           C  
ATOM   2551  CE1 PHE A 310     -52.708  32.432   3.684  1.00232.26           C  
ATOM   2552  CE2 PHE A 310     -50.457  31.756   3.388  1.00232.26           C  
ATOM   2553  CZ  PHE A 310     -51.783  31.431   3.520  1.00232.26           C  
ATOM   2556  N   PHE A 311     -52.850  37.271   2.215  1.00139.58           N  
ATOM   2557  CA  PHE A 311     -54.274  37.457   2.401  1.00139.58           C  
ATOM   2565  C   PHE A 311     -55.185  37.511   1.211  1.00139.58           C  
ATOM   2566  O   PHE A 311     -56.284  36.957   1.281  1.00139.58           O  
ATOM   2558  CB  PHE A 311     -54.534  38.635   3.342  1.00139.58           C  
ATOM   2559  CG  PHE A 311     -53.889  38.109   4.578  1.00139.58           C  
ATOM   2560  CD1 PHE A 311     -54.613  37.361   5.473  1.00139.58           C  
ATOM   2561  CD2 PHE A 311     -52.546  38.309   4.818  1.00139.58           C  
ATOM   2562  CE1 PHE A 311     -54.014  36.860   6.602  1.00139.58           C  
ATOM   2563  CE2 PHE A 311     -51.946  37.812   5.949  1.00139.58           C  
ATOM   2564  CZ  PHE A 311     -52.682  37.084   6.850  1.00139.58           C  
ATOM   2567  N   GLU A 312     -54.811  38.199   0.114  1.00114.90           N  
ATOM   2568  CA  GLU A 312     -55.738  38.291  -0.985  1.00114.90           C  
ATOM   2574  C   GLU A 312     -55.282  37.424  -2.116  1.00114.90           C  
ATOM   2575  O   GLU A 312     -54.205  37.612  -2.677  1.00114.90           O  
ATOM   2569  CB  GLU A 312     -55.926  39.721  -1.521  1.00114.90           C  
ATOM   2570  CG  GLU A 312     -56.881  39.811  -2.714  1.00114.90           C  
ATOM   2571  CD  GLU A 312     -58.257  39.325  -2.288  1.00114.90           C  
ATOM   2572  OE1 GLU A 312     -58.678  39.638  -1.144  1.00114.90           O  
ATOM   2573  OE2 GLU A 312     -58.904  38.620  -3.108  1.00114.90           O1-
ATOM   2576  N   GLU A 313     -56.123  36.429  -2.460  1.00126.08           N  
ATOM   2577  CA  GLU A 313     -55.872  35.479  -3.507  1.00126.08           C  
ATOM   2583  C   GLU A 313     -56.077  36.072  -4.874  1.00126.08           C  
ATOM   2584  O   GLU A 313     -55.638  35.495  -5.865  1.00126.08           O  
ATOM   2578  CB  GLU A 313     -56.715  34.198  -3.425  1.00126.08           C  
ATOM   2579  CG  GLU A 313     -56.276  33.166  -4.468  1.00126.08           C  
ATOM   2580  CD  GLU A 313     -54.872  32.699  -4.110  1.00126.08           C  
ATOM   2581  OE1 GLU A 313     -54.374  33.090  -3.021  1.00126.08           O  
ATOM   2582  OE2 GLU A 313     -54.276  31.945  -4.926  1.00126.08           O1-
ATOM   2585  N   ASP A 314     -56.827  37.186  -4.993  1.00 74.25           N  
ATOM   2586  CA  ASP A 314     -57.123  37.691  -6.310  1.00 74.25           C  
ATOM   2591  C   ASP A 314     -56.187  38.802  -6.696  1.00 74.25           C  
ATOM   2592  O   ASP A 314     -56.058  39.794  -5.984  1.00 74.25           O  
ATOM   2587  CB  ASP A 314     -58.563  38.218  -6.419  1.00 74.25           C  
ATOM   2588  CG  ASP A 314     -58.913  38.397  -7.889  1.00 74.25           C  
ATOM   2589  OD1 ASP A 314     -58.118  39.037  -8.628  1.00 74.25           O  
ATOM   2590  OD2 ASP A 314     -59.988  37.881  -8.294  1.00 74.25           O1-
ATOM   2593  N   ASP A 315     -55.519  38.655  -7.865  1.00 76.00           N  
ATOM   2594  CA  ASP A 315     -54.549  39.595  -8.370  1.00 76.00           C  
ATOM   2599  C   ASP A 315     -55.184  40.904  -8.723  1.00 76.00           C  
ATOM   2600  O   ASP A 315     -54.638  41.967  -8.425  1.00 76.00           O  
ATOM   2595  CB  ASP A 315     -53.846  39.107  -9.654  1.00 76.00           C  
ATOM   2596  CG  ASP A 315     -52.941  37.928  -9.326  1.00 76.00           C  
ATOM   2597  OD1 ASP A 315     -53.286  37.153  -8.396  1.00 76.00           O  
ATOM   2598  OD2 ASP A 315     -51.896  37.782 -10.014  1.00 76.00           O1-
ATOM   2601  N   LYS A 316     -56.355  40.859  -9.384  1.00 66.32           N  
ATOM   2602  CA  LYS A 316     -57.006  42.044  -9.866  1.00 66.32           C  
ATOM   2608  C   LYS A 316     -57.388  42.901  -8.704  1.00 66.32           C  
ATOM   2609  O   LYS A 316     -57.178  44.112  -8.714  1.00 66.32           O  
ATOM   2603  CB  LYS A 316     -58.286  41.713 -10.654  1.00 66.32           C  
ATOM   2604  CG  LYS A 316     -58.822  42.857 -11.515  1.00 66.32           C  
ATOM   2605  CD  LYS A 316     -59.857  42.390 -12.542  1.00 66.32           C  
ATOM   2606  CE  LYS A 316     -60.376  43.498 -13.462  1.00 66.32           C  
ATOM   2607  NZ  LYS A 316     -61.196  42.910 -14.546  1.00 66.32           N1+
ATOM   2610  N   LYS A 317     -57.948  42.274  -7.656  1.00 83.75           N  
ATOM   2611  CA  LYS A 317     -58.401  43.005  -6.515  1.00 83.75           C  
ATOM   2617  C   LYS A 317     -57.216  43.648  -5.855  1.00 83.75           C  
ATOM   2618  O   LYS A 317     -57.308  44.789  -5.407  1.00 83.75           O  
ATOM   2612  CB  LYS A 317     -59.081  42.105  -5.468  1.00 83.75           C  
ATOM   2613  CG  LYS A 317     -60.249  41.300  -6.042  1.00 83.75           C  
ATOM   2614  CD  LYS A 317     -60.769  40.207  -5.107  1.00 83.75           C  
ATOM   2615  CE  LYS A 317     -61.575  39.130  -5.835  1.00 83.75           C  
ATOM   2616  NZ  LYS A 317     -62.548  39.763  -6.751  1.00 83.75           N1+
ATOM   2619  N   LEU A 318     -56.066  42.945  -5.765  1.00130.28           N  
ATOM   2620  CA  LEU A 318     -54.948  43.573  -5.109  1.00130.28           C  
ATOM   2625  C   LEU A 318     -54.525  44.781  -5.869  1.00130.28           C  
ATOM   2626  O   LEU A 318     -54.241  45.815  -5.270  1.00130.28           O  
ATOM   2621  CB  LEU A 318     -53.645  42.755  -4.949  1.00130.28           C  
ATOM   2622  CG  LEU A 318     -53.571  41.791  -3.750  1.00130.28           C  
ATOM   2623  CD1 LEU A 318     -54.316  40.479  -3.996  1.00130.28           C  
ATOM   2624  CD2 LEU A 318     -52.122  41.589  -3.292  1.00130.28           C  
ATOM   2627  N   LYS A 319     -54.462  44.674  -7.207  1.00131.96           N  
ATOM   2628  CA  LYS A 319     -53.976  45.741  -8.034  1.00131.96           C  
ATOM   2634  C   LYS A 319     -54.859  46.945  -7.917  1.00131.96           C  
ATOM   2635  O   LYS A 319     -54.372  48.060  -7.728  1.00131.96           O  
ATOM   2629  CB  LYS A 319     -53.950  45.353  -9.524  1.00131.96           C  
ATOM   2630  CG  LYS A 319     -53.314  46.406 -10.436  1.00131.96           C  
ATOM   2631  CD  LYS A 319     -51.805  46.549 -10.229  1.00131.96           C  
ATOM   2632  CE  LYS A 319     -51.005  45.334 -10.707  1.00131.96           C  
ATOM   2633  NZ  LYS A 319     -50.790  45.413 -12.168  1.00131.96           N1+
ATOM   2636  N   GLU A 320     -56.188  46.750  -8.008  1.00 42.33           N  
ATOM   2637  CA  GLU A 320     -57.093  47.864  -8.010  1.00 42.33           C  
ATOM   2643  C   GLU A 320     -57.019  48.595  -6.707  1.00 42.33           C  
ATOM   2644  O   GLU A 320     -56.945  49.822  -6.679  1.00 42.33           O  
ATOM   2638  CB  GLU A 320     -58.573  47.462  -8.149  1.00 42.33           C  
ATOM   2639  CG  GLU A 320     -58.981  46.939  -9.527  1.00 42.33           C  
ATOM   2640  CD  GLU A 320     -60.466  46.601  -9.455  1.00 42.33           C  
ATOM   2641  OE1 GLU A 320     -60.947  46.280  -8.336  1.00 42.33           O  
ATOM   2642  OE2 GLU A 320     -61.137  46.658 -10.520  1.00 42.33           O1-
ATOM   2645  N   ARG A 321     -57.033  47.848  -5.591  1.00142.03           N  
ATOM   2646  CA  ARG A 321     -57.118  48.427  -4.282  1.00142.03           C  
ATOM   2654  C   ARG A 321     -55.887  49.210  -3.928  1.00142.03           C  
ATOM   2655  O   ARG A 321     -55.983  50.233  -3.251  1.00142.03           O  
ATOM   2647  CB  ARG A 321     -57.363  47.376  -3.185  1.00142.03           C  
ATOM   2648  CG  ARG A 321     -58.585  46.500  -3.485  1.00142.03           C  
ATOM   2649  CD  ARG A 321     -59.130  45.717  -2.289  1.00142.03           C  
ATOM   2650  NE  ARG A 321     -60.419  46.356  -1.893  1.00142.03           N  
ATOM   2651  CZ  ARG A 321     -61.582  45.967  -2.495  1.00142.03           C  
ATOM   2652  NH1 ARG A 321     -61.564  44.971  -3.429  1.00142.03           N1+
ATOM   2653  NH2 ARG A 321     -62.763  46.569  -2.167  1.00142.03           N  
ATOM   2656  N   TYR A 322     -54.694  48.754  -4.352  1.00127.20           N  
ATOM   2657  CA  TYR A 322     -53.479  49.428  -3.973  1.00127.20           C  
ATOM   2666  C   TYR A 322     -53.516  50.815  -4.533  1.00127.20           C  
ATOM   2667  O   TYR A 322     -53.232  51.781  -3.823  1.00127.20           O  
ATOM   2658  CB  TYR A 322     -52.227  48.751  -4.562  1.00127.20           C  
ATOM   2659  CG  TYR A 322     -51.018  49.411  -3.990  1.00127.20           C  
ATOM   2660  CD1 TYR A 322     -50.487  50.543  -4.563  1.00127.20           C  
ATOM   2661  CD2 TYR A 322     -50.417  48.894  -2.865  1.00127.20           C  
ATOM   2662  CE1 TYR A 322     -49.371  51.141  -4.023  1.00127.20           C  
ATOM   2663  CE2 TYR A 322     -49.301  49.485  -2.321  1.00127.20           C  
ATOM   2664  CZ  TYR A 322     -48.777  50.612  -2.901  1.00127.20           C  
ATOM   2665  OH  TYR A 322     -47.632  51.223  -2.347  1.00127.20           O  
ATOM   2668  N   TYR A 323     -53.885  50.922  -5.828  1.00 67.51           N  
ATOM   2669  CA  TYR A 323     -53.987  52.163  -6.547  1.00 67.51           C  
ATOM   2678  C   TYR A 323     -55.042  53.003  -5.927  1.00 67.51           C  
ATOM   2679  O   TYR A 323     -54.868  54.209  -5.768  1.00 67.51           O  
ATOM   2670  CB  TYR A 323     -54.501  52.021  -7.990  1.00 67.51           C  
ATOM   2671  CG  TYR A 323     -53.445  51.587  -8.939  1.00 67.51           C  
ATOM   2672  CD1 TYR A 323     -53.090  50.266  -9.082  1.00 67.51           C  
ATOM   2673  CD2 TYR A 323     -52.830  52.538  -9.718  1.00 67.51           C  
ATOM   2674  CE1 TYR A 323     -52.115  49.909  -9.986  1.00 67.51           C  
ATOM   2675  CE2 TYR A 323     -51.858  52.188 -10.621  1.00 67.51           C  
ATOM   2676  CZ  TYR A 323     -51.499  50.870 -10.754  1.00 67.51           C  
ATOM   2677  OH  TYR A 323     -50.500  50.509 -11.682  1.00 67.51           O  
ATOM   2680  N   ALA A 324     -56.178  52.377  -5.583  1.00 40.88           N  
ATOM   2681  CA  ALA A 324     -57.296  53.110  -5.076  1.00 40.88           C  
ATOM   2683  C   ALA A 324     -56.875  53.797  -3.819  1.00 40.88           C  
ATOM   2684  O   ALA A 324     -57.328  54.902  -3.525  1.00 40.88           O  
ATOM   2682  CB  ALA A 324     -58.501  52.217  -4.737  1.00 40.88           C  
ATOM   2685  N   CYS A 325     -56.062  53.110  -2.997  1.00 49.93           N  
ATOM   2686  CA  CYS A 325     -55.559  53.687  -1.784  1.00 49.93           C  
ATOM   2689  C   CYS A 325     -54.508  54.725  -2.064  1.00 49.93           C  
ATOM   2690  O   CYS A 325     -54.499  55.799  -1.464  1.00 49.93           O  
ATOM   2687  CB  CYS A 325     -54.941  52.632  -0.851  1.00 49.93           C  
ATOM   2688  SG  CYS A 325     -54.328  53.335   0.711  1.00 49.93           S  
ATOM   2691  N   LYS A 326     -53.587  54.422  -2.999  1.00 60.46           N  
ATOM   2692  CA  LYS A 326     -52.460  55.272  -3.276  1.00 60.46           C  
ATOM   2698  C   LYS A 326     -52.925  56.609  -3.789  1.00 60.46           C  
ATOM   2699  O   LYS A 326     -52.453  57.647  -3.326  1.00 60.46           O  
ATOM   2693  CB  LYS A 326     -51.533  54.641  -4.328  1.00 60.46           C  
ATOM   2694  CG  LYS A 326     -50.142  55.274  -4.416  1.00 60.46           C  
ATOM   2695  CD  LYS A 326     -49.133  54.385  -5.146  1.00 60.46           C  
ATOM   2696  CE  LYS A 326     -47.692  54.891  -5.100  1.00 60.46           C  
ATOM   2697  NZ  LYS A 326     -46.796  53.910  -5.753  1.00 60.46           N1+
ATOM   2700  N   ASN A 327     -53.865  56.613  -4.759  1.00 50.87           N  
ATOM   2701  CA  ASN A 327     -54.408  57.801  -5.368  1.00 50.87           C  
ATOM   2706  C   ASN A 327     -55.191  58.555  -4.340  1.00 50.87           C  
ATOM   2707  O   ASN A 327     -55.186  59.785  -4.334  1.00 50.87           O  
ATOM   2702  CB  ASN A 327     -55.380  57.498  -6.520  1.00 50.87           C  
ATOM   2703  CG  ASN A 327     -54.588  56.861  -7.648  1.00 50.87           C  
ATOM   2705  ND2 ASN A 327     -55.311  56.277  -8.641  1.00 50.87           N  
ATOM   2704  OD1 ASN A 327     -53.359  56.886  -7.651  1.00 50.87           O  
ATOM   2708  N   GLY A 328     -55.867  57.828  -3.425  1.00 43.67           N  
ATOM   2709  CA  GLY A 328     -56.655  58.481  -2.419  1.00 43.67           C  
ATOM   2710  C   GLY A 328     -58.121  58.323  -2.702  1.00 43.67           C  
ATOM   2711  O   GLY A 328     -58.933  59.115  -2.221  1.00 43.67           O  
ATOM   2712  N   GLU A 329     -58.495  57.338  -3.542  1.00107.87           N  
ATOM   2713  CA  GLU A 329     -59.879  57.085  -3.827  1.00107.87           C  
ATOM   2719  C   GLU A 329     -60.544  56.481  -2.616  1.00107.87           C  
ATOM   2720  O   GLU A 329     -61.646  56.882  -2.243  1.00107.87           O  
ATOM   2714  CB  GLU A 329     -60.072  56.097  -4.989  1.00107.87           C  
ATOM   2715  CG  GLU A 329     -59.322  56.486  -6.269  1.00107.87           C  
ATOM   2716  CD  GLU A 329     -59.411  57.991  -6.461  1.00107.87           C  
ATOM   2717  OE1 GLU A 329     -58.650  58.715  -5.767  1.00107.87           O  
ATOM   2718  OE2 GLU A 329     -60.227  58.441  -7.308  1.00107.87           O1-
ATOM   2721  N   LEU A 330     -59.883  55.501  -1.958  1.00 58.23           N  
ATOM   2722  CA  LEU A 330     -60.487  54.837  -0.833  1.00 58.23           C  
ATOM   2727  C   LEU A 330     -59.940  55.425   0.424  1.00 58.23           C  
ATOM   2728  O   LEU A 330     -58.784  55.838   0.483  1.00 58.23           O  
ATOM   2723  CB  LEU A 330     -60.280  53.311  -0.813  1.00 58.23           C  
ATOM   2724  CG  LEU A 330     -61.058  52.585  -1.931  1.00 58.23           C  
ATOM   2725  CD1 LEU A 330     -60.872  51.059  -1.853  1.00 58.23           C  
ATOM   2726  CD2 LEU A 330     -62.538  53.004  -1.941  1.00 58.23           C  
ATOM   2729  N   THR A 331     -60.785  55.504   1.471  1.00 36.98           N  
ATOM   2730  CA  THR A 331     -60.335  56.090   2.697  1.00 36.98           C  
ATOM   2734  C   THR A 331     -59.567  55.068   3.462  1.00 36.98           C  
ATOM   2735  O   THR A 331     -59.727  53.863   3.274  1.00 36.98           O  
ATOM   2731  CB  THR A 331     -61.438  56.634   3.557  1.00 36.98           C  
ATOM   2733  CG2 THR A 331     -62.179  57.732   2.774  1.00 36.98           C  
ATOM   2732  OG1 THR A 331     -62.341  55.600   3.918  1.00 36.98           O  
ATOM   2736  N   CYS A 332     -58.712  55.559   4.373  1.00 49.11           N  
ATOM   2737  CA  CYS A 332     -57.809  54.743   5.125  1.00 49.11           C  
ATOM   2740  C   CYS A 332     -58.570  53.759   5.944  1.00 49.11           C  
ATOM   2741  O   CYS A 332     -58.190  52.591   6.033  1.00 49.11           O  
ATOM   2738  CB  CYS A 332     -56.959  55.571   6.102  1.00 49.11           C  
ATOM   2739  SG  CYS A 332     -55.810  54.551   7.070  1.00 49.11           S  
ATOM   2742  N   GLY A 333     -59.666  54.216   6.571  1.00 30.22           N  
ATOM   2743  CA  GLY A 333     -60.422  53.366   7.437  1.00 30.22           C  
ATOM   2744  C   GLY A 333     -61.012  52.238   6.658  1.00 30.22           C  
ATOM   2745  O   GLY A 333     -61.026  51.098   7.118  1.00 30.22           O  
ATOM   2746  N   GLU A 334     -61.534  52.539   5.456  1.00109.38           N  
ATOM   2747  CA  GLU A 334     -62.189  51.564   4.632  1.00109.38           C  
ATOM   2753  C   GLU A 334     -61.199  50.536   4.184  1.00109.38           C  
ATOM   2754  O   GLU A 334     -61.518  49.353   4.088  1.00109.38           O  
ATOM   2748  CB  GLU A 334     -62.786  52.189   3.362  1.00109.38           C  
ATOM   2749  CG  GLU A 334     -63.891  53.209   3.641  1.00109.38           C  
ATOM   2750  CD  GLU A 334     -65.145  52.451   4.044  1.00109.38           C  
ATOM   2751  OE1 GLU A 334     -65.207  51.223   3.773  1.00109.38           O  
ATOM   2752  OE2 GLU A 334     -66.059  53.091   4.628  1.00109.38           O1-
ATOM   2755  N   CYS A 335     -59.971  50.965   3.855  1.00104.81           N  
ATOM   2756  CA  CYS A 335     -58.999  50.035   3.362  1.00104.81           C  
ATOM   2759  C   CYS A 335     -58.588  49.042   4.411  1.00104.81           C  
ATOM   2760  O   CYS A 335     -58.422  47.860   4.118  1.00104.81           O  
ATOM   2757  CB  CYS A 335     -57.708  50.694   2.845  1.00104.81           C  
ATOM   2758  SG  CYS A 335     -57.885  51.420   1.187  1.00104.81           S  
ATOM   2761  N   LYS A 336     -58.367  49.513   5.651  1.00147.10           N  
ATOM   2762  CA  LYS A 336     -57.908  48.712   6.760  1.00147.10           C  
ATOM   2768  C   LYS A 336     -58.969  47.766   7.205  1.00147.10           C  
ATOM   2769  O   LYS A 336     -58.663  46.691   7.720  1.00147.10           O  
ATOM   2763  CB  LYS A 336     -57.464  49.573   7.960  1.00147.10           C  
ATOM   2764  CG  LYS A 336     -58.544  50.525   8.483  1.00147.10           C  
ATOM   2765  CD  LYS A 336     -58.110  51.347   9.700  1.00147.10           C  
ATOM   2766  CE  LYS A 336     -57.246  52.557   9.330  1.00147.10           C  
ATOM   2767  NZ  LYS A 336     -57.063  53.443  10.502  1.00147.10           N1+
ATOM   2770  N   ARG A 337     -60.246  48.167   7.068  1.00150.54           N  
ATOM   2771  CA  ARG A 337     -61.316  47.303   7.461  1.00150.54           C  
ATOM   2779  C   ARG A 337     -61.303  46.101   6.566  1.00150.54           C  
ATOM   2780  O   ARG A 337     -61.648  45.000   6.988  1.00150.54           O  
ATOM   2772  CB  ARG A 337     -62.703  47.979   7.483  1.00150.54           C  
ATOM   2773  CG  ARG A 337     -63.134  48.616   6.169  1.00150.54           C  
ATOM   2774  CD  ARG A 337     -64.414  49.449   6.273  1.00150.54           C  
ATOM   2775  NE  ARG A 337     -64.127  50.621   7.148  1.00150.54           N  
ATOM   2776  CZ  ARG A 337     -64.758  50.734   8.352  1.00150.54           C  
ATOM   2777  NH1 ARG A 337     -65.645  49.771   8.735  1.00150.54           N1+
ATOM   2778  NH2 ARG A 337     -64.522  51.808   9.159  1.00150.54           N  
ATOM   2781  N   TYR A 338     -60.900  46.296   5.297  1.00143.82           N  
ATOM   2782  CA  TYR A 338     -60.794  45.276   4.289  1.00143.82           C  
ATOM   2791  C   TYR A 338     -59.741  44.278   4.681  1.00143.82           C  
ATOM   2792  O   TYR A 338     -59.891  43.074   4.482  1.00143.82           O  
ATOM   2783  CB  TYR A 338     -60.405  45.919   2.949  1.00143.82           C  
ATOM   2784  CG  TYR A 338     -60.193  44.893   1.896  1.00143.82           C  
ATOM   2785  CD1 TYR A 338     -61.248  44.452   1.134  1.00143.82           C  
ATOM   2786  CD2 TYR A 338     -58.937  44.381   1.666  1.00143.82           C  
ATOM   2787  CE1 TYR A 338     -61.048  43.512   0.152  1.00143.82           C  
ATOM   2788  CE2 TYR A 338     -58.733  43.441   0.685  1.00143.82           C  
ATOM   2789  CZ  TYR A 338     -59.792  43.006  -0.075  1.00143.82           C  
ATOM   2790  OH  TYR A 338     -59.595  42.044  -1.086  1.00143.82           O  
ATOM   2793  N   LEU A 339     -58.614  44.768   5.215  1.00129.48           N  
ATOM   2794  CA  LEU A 339     -57.534  43.934   5.654  1.00129.48           C  
ATOM   2799  C   LEU A 339     -57.991  43.093   6.807  1.00129.48           C  
ATOM   2800  O   LEU A 339     -57.761  41.885   6.836  1.00129.48           O  
ATOM   2795  CB  LEU A 339     -56.343  44.832   6.057  1.00129.48           C  
ATOM   2796  CG  LEU A 339     -55.093  44.157   6.648  1.00129.48           C  
ATOM   2797  CD1 LEU A 339     -53.920  45.149   6.708  1.00129.48           C  
ATOM   2798  CD2 LEU A 339     -55.358  43.556   8.036  1.00129.48           C  
ATOM   2801  N   ILE A 340     -58.698  43.704   7.770  1.00 59.66           N  
ATOM   2802  CA  ILE A 340     -59.116  43.004   8.948  1.00 59.66           C  
ATOM   2807  C   ILE A 340     -60.010  41.886   8.526  1.00 59.66           C  
ATOM   2808  O   ILE A 340     -59.911  40.780   9.055  1.00 59.66           O  
ATOM   2803  CB  ILE A 340     -59.886  43.881   9.898  1.00 59.66           C  
ATOM   2804  CG1 ILE A 340     -58.991  45.021  10.414  1.00 59.66           C  
ATOM   2805  CG2 ILE A 340     -60.466  42.995  11.014  1.00 59.66           C  
ATOM   2806  CD1 ILE A 340     -59.759  46.144  11.116  1.00 59.66           C  
ATOM   2809  N   SER A 341     -60.899  42.140   7.549  1.00 85.60           N  
ATOM   2810  CA  SER A 341     -61.857  41.154   7.148  1.00 85.60           C  
ATOM   2813  C   SER A 341     -61.177  39.922   6.627  1.00 85.60           C  
ATOM   2814  O   SER A 341     -61.569  38.811   6.979  1.00 85.60           O  
ATOM   2811  CB  SER A 341     -62.842  41.651   6.074  1.00 85.60           C  
ATOM   2812  OG  SER A 341     -62.167  41.915   4.854  1.00 85.60           O  
ATOM   2815  N   LYS A 342     -60.142  40.073   5.780  1.00116.53           N  
ATOM   2816  CA  LYS A 342     -59.505  38.928   5.192  1.00116.53           C  
ATOM   2822  C   LYS A 342     -58.816  38.094   6.235  1.00116.53           C  
ATOM   2823  O   LYS A 342     -58.925  36.872   6.235  1.00116.53           O  
ATOM   2817  CB  LYS A 342     -58.501  39.323   4.097  1.00116.53           C  
ATOM   2818  CG  LYS A 342     -59.198  40.009   2.919  1.00116.53           C  
ATOM   2819  CD  LYS A 342     -60.279  39.137   2.272  1.00116.53           C  
ATOM   2820  CE  LYS A 342     -61.082  39.849   1.181  1.00116.53           C  
ATOM   2821  NZ  LYS A 342     -62.089  38.925   0.613  1.00116.53           N1+
ATOM   2824  N   ILE A 343     -58.075  38.751   7.142  1.00122.22           N  
ATOM   2825  CA  ILE A 343     -57.296  38.164   8.199  1.00122.22           C  
ATOM   2830  C   ILE A 343     -58.169  37.588   9.262  1.00122.22           C  
ATOM   2831  O   ILE A 343     -57.773  36.653   9.959  1.00122.22           O  
ATOM   2826  CB  ILE A 343     -56.370  39.182   8.698  1.00122.22           C  
ATOM   2827  CG1 ILE A 343     -57.079  40.357   9.404  1.00122.22           C  
ATOM   2828  CG2 ILE A 343     -55.760  39.573   7.351  1.00122.22           C  
ATOM   2829  CD1 ILE A 343     -56.136  41.345  10.090  1.00122.22           C  
ATOM   2832  N   GLN A 344     -59.334  38.216   9.498  1.00111.53           N  
ATOM   2833  CA  GLN A 344     -60.259  37.673  10.447  1.00111.53           C  
ATOM   2839  C   GLN A 344     -60.874  36.421   9.896  1.00111.53           C  
ATOM   2840  O   GLN A 344     -61.110  35.471  10.638  1.00111.53           O  
ATOM   2834  CB  GLN A 344     -61.385  38.635  10.876  1.00111.53           C  
ATOM   2835  CG  GLN A 344     -60.889  39.726  11.829  1.00111.53           C  
ATOM   2836  CD  GLN A 344     -62.073  40.483  12.421  1.00111.53           C  
ATOM   2838  NE2 GLN A 344     -61.779  41.588  13.157  1.00111.53           N  
ATOM   2837  OE1 GLN A 344     -63.228  40.098  12.245  1.00111.53           O  
ATOM   2841  N   GLU A 345     -61.163  36.385   8.579  1.00 48.56           N  
ATOM   2842  CA  GLU A 345     -61.812  35.245   7.991  1.00 48.56           C  
ATOM   2848  C   GLU A 345     -60.921  34.047   8.076  1.00 48.56           C  
ATOM   2849  O   GLU A 345     -61.364  32.946   8.396  1.00 48.56           O  
ATOM   2843  CB  GLU A 345     -62.127  35.457   6.505  1.00 48.56           C  
ATOM   2844  CG  GLU A 345     -63.174  36.538   6.251  1.00 48.56           C  
ATOM   2845  CD  GLU A 345     -63.241  36.730   4.748  1.00 48.56           C  
ATOM   2846  OE1 GLU A 345     -62.171  36.589   4.097  1.00 48.56           O  
ATOM   2847  OE2 GLU A 345     -64.352  37.019   4.227  1.00 48.56           O1-
ATOM   2850  N   PHE A 346     -59.630  34.256   7.777  1.00149.14           N  
ATOM   2851  CA  PHE A 346     -58.613  33.252   7.704  1.00149.14           C  
ATOM   2859  C   PHE A 346     -58.372  32.690   9.082  1.00149.14           C  
ATOM   2860  O   PHE A 346     -58.229  31.483   9.274  1.00149.14           O  
ATOM   2852  CB  PHE A 346     -57.391  33.928   7.057  1.00149.14           C  
ATOM   2853  CG  PHE A 346     -56.460  32.944   6.467  1.00149.14           C  
ATOM   2854  CD1 PHE A 346     -56.905  31.945   5.635  1.00149.14           C  
ATOM   2855  CD2 PHE A 346     -55.131  33.021   6.767  1.00149.14           C  
ATOM   2856  CE1 PHE A 346     -56.009  31.046   5.108  1.00149.14           C  
ATOM   2857  CE2 PHE A 346     -54.227  32.130   6.251  1.00149.14           C  
ATOM   2858  CZ  PHE A 346     -54.673  31.137   5.415  1.00149.14           C  
ATOM   2861  N   LEU A 347     -58.347  33.577  10.084  1.00160.31           N  
ATOM   2862  CA  LEU A 347     -58.155  33.275  11.474  1.00160.31           C  
ATOM   2867  C   LEU A 347     -59.310  32.445  11.966  1.00160.31           C  
ATOM   2868  O   LEU A 347     -59.125  31.500  12.733  1.00160.31           O  
ATOM   2863  CB  LEU A 347     -58.159  34.590  12.266  1.00160.31           C  
ATOM   2864  CG  LEU A 347     -57.921  34.481  13.772  1.00160.31           C  
ATOM   2865  CD1 LEU A 347     -56.476  34.046  14.065  1.00160.31           C  
ATOM   2866  CD2 LEU A 347     -58.323  35.795  14.462  1.00160.31           C  
ATOM   2869  N   LYS A 348     -60.540  32.795  11.545  1.00 43.67           N  
ATOM   2870  CA  LYS A 348     -61.721  32.122  12.007  1.00 43.67           C  
ATOM   2876  C   LYS A 348     -61.718  30.693  11.549  1.00 43.67           C  
ATOM   2877  O   LYS A 348     -62.020  29.793  12.332  1.00 43.67           O  
ATOM   2871  CB  LYS A 348     -63.006  32.795  11.497  1.00 43.67           C  
ATOM   2872  CG  LYS A 348     -64.289  32.240  12.118  1.00 43.67           C  
ATOM   2873  CD  LYS A 348     -65.512  33.119  11.839  1.00 43.67           C  
ATOM   2874  CE  LYS A 348     -66.821  32.552  12.390  1.00 43.67           C  
ATOM   2875  NZ  LYS A 348     -67.932  33.483  12.098  1.00 43.67           N1+
ATOM   2878  N   GLU A 349     -61.384  30.441  10.266  1.00 99.60           N  
ATOM   2879  CA  GLU A 349     -61.382  29.100   9.743  1.00 99.60           C  
ATOM   2885  C   GLU A 349     -60.267  28.304  10.352  1.00 99.60           C  
ATOM   2886  O   GLU A 349     -60.386  27.104  10.590  1.00 99.60           O  
ATOM   2880  CB  GLU A 349     -61.281  29.016   8.211  1.00 99.60           C  
ATOM   2881  CG  GLU A 349     -62.593  29.366   7.499  1.00 99.60           C  
ATOM   2882  CD  GLU A 349     -63.599  28.258   7.794  1.00 99.60           C  
ATOM   2883  OE1 GLU A 349     -63.202  27.064   7.728  1.00 99.60           O  
ATOM   2884  OE2 GLU A 349     -64.776  28.590   8.096  1.00 99.60           O1-
ATOM   2887  N   HIS A 350     -59.151  28.991  10.610  1.00200.60           N  
ATOM   2888  CA  HIS A 350     -57.913  28.558  11.189  1.00200.60           C  
ATOM   2895  C   HIS A 350     -58.200  27.900  12.491  1.00200.60           C  
ATOM   2896  O   HIS A 350     -58.013  26.696  12.660  1.00200.60           O  
ATOM   2891  CB  HIS A 350     -57.254  29.906  11.505  1.00200.60           C  
ATOM   2890  CG  HIS A 350     -56.001  29.970  12.286  1.00200.60           C  
ATOM   2893  CD2 HIS A 350     -54.968  30.825  12.111  1.00200.60           C  
ATOM   2889  ND1 HIS A 350     -55.659  29.185  13.350  1.00200.60           N  
ATOM   2894  CE1 HIS A 350     -54.432  29.599  13.752  1.00200.60           C  
ATOM   2892  NE2 HIS A 350     -53.977  30.583  13.019  1.00200.60           N  
ATOM   2897  N   GLN A 351     -58.757  28.714  13.396  1.00111.49           N  
ATOM   2898  CA  GLN A 351     -59.023  28.432  14.770  1.00111.49           C  
ATOM   2904  C   GLN A 351     -60.017  27.325  14.864  1.00111.49           C  
ATOM   2905  O   GLN A 351     -59.956  26.494  15.768  1.00111.49           O  
ATOM   2899  CB  GLN A 351     -59.571  29.695  15.451  1.00111.49           C  
ATOM   2900  CG  GLN A 351     -59.714  29.628  16.967  1.00111.49           C  
ATOM   2901  CD  GLN A 351     -60.132  31.025  17.407  1.00111.49           C  
ATOM   2903  NE2 GLN A 351     -60.156  31.984  16.441  1.00111.49           N  
ATOM   2902  OE1 GLN A 351     -60.427  31.258  18.578  1.00111.49           O  
ATOM   2906  N   ARG A 352     -60.982  27.297  13.934  1.00111.77           N  
ATOM   2907  CA  ARG A 352     -61.981  26.277  13.979  1.00111.77           C  
ATOM   2915  C   ARG A 352     -61.323  24.952  13.757  1.00111.77           C  
ATOM   2916  O   ARG A 352     -61.648  23.965  14.414  1.00111.77           O  
ATOM   2908  CB  ARG A 352     -63.065  26.469  12.913  1.00111.77           C  
ATOM   2909  CG  ARG A 352     -64.195  25.452  13.032  1.00111.77           C  
ATOM   2910  CD  ARG A 352     -65.445  25.843  12.247  1.00111.77           C  
ATOM   2911  NE  ARG A 352     -65.232  25.474  10.823  1.00111.77           N  
ATOM   2912  CZ  ARG A 352     -66.204  25.774   9.915  1.00111.77           C  
ATOM   2913  NH1 ARG A 352     -67.333  26.417  10.330  1.00111.77           N1+
ATOM   2914  NH2 ARG A 352     -66.055  25.437   8.602  1.00111.77           N  
ATOM   2917  N   ARG A 353     -60.362  24.903  12.818  1.00103.87           N  
ATOM   2918  CA  ARG A 353     -59.700  23.679  12.486  1.00103.87           C  
ATOM   2926  C   ARG A 353     -58.842  23.231  13.649  1.00103.87           C  
ATOM   2927  O   ARG A 353     -58.565  22.044  13.801  1.00103.87           O  
ATOM   2919  CB  ARG A 353     -58.943  23.752  11.144  1.00103.87           C  
ATOM   2920  CG  ARG A 353     -59.869  24.125   9.978  1.00103.87           C  
ATOM   2921  CD  ARG A 353     -59.204  24.175   8.600  1.00103.87           C  
ATOM   2922  NE  ARG A 353     -60.208  24.750   7.656  1.00103.87           N  
ATOM   2923  CZ  ARG A 353     -60.150  24.475   6.320  1.00103.87           C  
ATOM   2924  NH1 ARG A 353     -59.202  23.621   5.839  1.00103.87           N1+
ATOM   2925  NH2 ARG A 353     -61.041  25.052   5.460  1.00103.87           N  
ATOM   2928  N   ARG A 354     -58.384  24.173  14.504  1.00199.09           N  
ATOM   2929  CA  ARG A 354     -57.554  23.866  15.652  1.00199.09           C  
ATOM   2937  C   ARG A 354     -58.337  22.935  16.494  1.00199.09           C  
ATOM   2938  O   ARG A 354     -57.786  22.273  17.370  1.00199.09           O  
ATOM   2930  CB  ARG A 354     -57.387  24.967  16.710  1.00199.09           C  
ATOM   2931  CG  ARG A 354     -56.009  24.909  17.374  1.00199.09           C  
ATOM   2932  CD  ARG A 354     -55.634  26.121  18.236  1.00199.09           C  
ATOM   2933  NE  ARG A 354     -54.207  25.943  18.628  1.00199.09           N  
ATOM   2934  CZ  ARG A 354     -53.684  26.610  19.698  1.00199.09           C  
ATOM   2935  NH1 ARG A 354     -54.447  27.489  20.408  1.00199.09           N1+
ATOM   2936  NH2 ARG A 354     -52.387  26.392  20.061  1.00199.09           N  
ATOM   2939  N   LYS A 355     -59.665  23.043  16.382  1.00143.57           N  
ATOM   2940  CA  LYS A 355     -60.596  22.188  17.055  1.00143.57           C  
ATOM   2946  C   LYS A 355     -60.615  20.795  16.462  1.00143.57           C  
ATOM   2947  O   LYS A 355     -60.556  19.810  17.195  1.00143.57           O  
ATOM   2941  CB  LYS A 355     -62.026  22.744  16.924  1.00143.57           C  
ATOM   2942  CG  LYS A 355     -63.097  22.004  17.724  1.00143.57           C  
ATOM   2943  CD  LYS A 355     -62.970  22.211  19.230  1.00143.57           C  
ATOM   2944  CE  LYS A 355     -64.274  21.961  19.989  1.00143.57           C  
ATOM   2945  NZ  LYS A 355     -65.172  23.128  19.830  1.00143.57           N1+
ATOM   2948  N   LYS A 356     -60.682  20.690  15.112  1.00156.72           N  
ATOM   2949  CA  LYS A 356     -60.847  19.456  14.362  1.00156.72           C  
ATOM   2955  C   LYS A 356     -59.636  18.608  14.533  1.00156.72           C  
ATOM   2956  O   LYS A 356     -59.611  17.387  14.438  1.00156.72           O  
ATOM   2950  CB  LYS A 356     -60.999  19.675  12.842  1.00156.72           C  
ATOM   2951  CG  LYS A 356     -62.263  20.406  12.370  1.00156.72           C  
ATOM   2952  CD  LYS A 356     -62.255  21.921  12.592  1.00156.72           C  
ATOM   2953  CE  LYS A 356     -63.278  22.670  11.731  1.00156.72           C  
ATOM   2954  NZ  LYS A 356     -64.634  22.130  11.969  1.00156.72           N1+
ATOM   2957  N   ALA A 357     -58.586  19.349  14.760  1.00166.87           N  
ATOM   2958  CA  ALA A 357     -57.211  19.193  14.941  1.00166.87           C  
ATOM   2960  C   ALA A 357     -56.777  18.301  16.034  1.00166.87           C  
ATOM   2961  O   ALA A 357     -55.915  17.437  15.883  1.00166.87           O  
ATOM   2959  CB  ALA A 357     -57.090  20.447  15.585  1.00166.87           C  
ATOM   2962  N   GLU A 358     -57.360  18.572  17.193  1.00 85.26           N  
ATOM   2963  CA  GLU A 358     -56.939  17.987  18.413  1.00 85.26           C  
ATOM   2969  C   GLU A 358     -57.049  16.513  18.261  1.00 85.26           C  
ATOM   2970  O   GLU A 358     -56.265  15.757  18.830  1.00 85.26           O  
ATOM   2964  CB  GLU A 358     -57.867  18.420  19.550  1.00 85.26           C  
ATOM   2965  CG  GLU A 358     -57.849  19.933  19.775  1.00 85.26           C  
ATOM   2966  CD  GLU A 358     -59.132  20.297  20.504  1.00 85.26           C  
ATOM   2967  OE1 GLU A 358     -60.170  20.483  19.811  1.00 85.26           O  
ATOM   2968  OE2 GLU A 358     -59.095  20.386  21.759  1.00 85.26           O1-
ATOM   2971  N   LYS A 359     -58.060  16.082  17.496  1.00131.30           N  
ATOM   2972  CA  LYS A 359     -58.378  14.702  17.302  1.00131.30           C  
ATOM   2978  C   LYS A 359     -57.312  13.955  16.559  1.00131.30           C  
ATOM   2979  O   LYS A 359     -56.998  12.833  16.951  1.00131.30           O  
ATOM   2973  CB  LYS A 359     -59.695  14.561  16.523  1.00131.30           C  
ATOM   2974  CG  LYS A 359     -60.856  15.243  17.250  1.00131.30           C  
ATOM   2975  CD  LYS A 359     -62.058  15.569  16.362  1.00131.30           C  
ATOM   2976  CE  LYS A 359     -63.122  16.407  17.074  1.00131.30           C  
ATOM   2977  NZ  LYS A 359     -62.513  17.647  17.610  1.00131.30           N1+
ATOM   2980  N   LEU A 360     -56.775  14.524  15.455  1.00158.95           N  
ATOM   2981  CA  LEU A 360     -55.817  13.862  14.598  1.00158.95           C  
ATOM   2986  C   LEU A 360     -54.378  13.864  15.061  1.00158.95           C  
ATOM   2987  O   LEU A 360     -53.534  13.272  14.401  1.00158.95           O  
ATOM   2982  CB  LEU A 360     -55.953  14.091  13.068  1.00158.95           C  
ATOM   2983  CG  LEU A 360     -57.261  13.611  12.431  1.00158.95           C  
ATOM   2984  CD1 LEU A 360     -57.251  13.902  10.921  1.00158.95           C  
ATOM   2985  CD2 LEU A 360     -57.536  12.134  12.757  1.00158.95           C  
ATOM   2988  N   VAL A 361     -54.018  14.587  16.137  1.00 71.74           N  
ATOM   2989  CA  VAL A 361     -52.643  14.748  16.549  1.00 71.74           C  
ATOM   2993  C   VAL A 361     -51.942  13.419  16.642  1.00 71.74           C  
ATOM   2994  O   VAL A 361     -50.777  13.316  16.258  1.00 71.74           O  
ATOM   2990  CB  VAL A 361     -52.549  15.415  17.888  1.00 71.74           C  
ATOM   2991  CG1 VAL A 361     -51.075  15.473  18.322  1.00 71.74           C  
ATOM   2992  CG2 VAL A 361     -53.218  16.792  17.768  1.00 71.74           C  
ATOM   2995  N   GLU A 362     -52.610  12.369  17.153  1.00 96.66           N  
ATOM   2996  CA  GLU A 362     -51.993  11.076  17.266  1.00 96.66           C  
ATOM   3002  C   GLU A 362     -51.631  10.564  15.902  1.00 96.66           C  
ATOM   3003  O   GLU A 362     -50.620   9.880  15.755  1.00 96.66           O  
ATOM   2997  CB  GLU A 362     -52.889  10.036  17.958  1.00 96.66           C  
ATOM   2998  CG  GLU A 362     -52.878  10.165  19.483  1.00 96.66           C  
ATOM   2999  CD  GLU A 362     -53.371  11.556  19.843  1.00 96.66           C  
ATOM   3000  OE1 GLU A 362     -54.507  11.907  19.427  1.00 96.66           O  
ATOM   3001  OE2 GLU A 362     -52.614  12.289  20.535  1.00 96.66           O1-
ATOM   3004  N   LYS A 363     -52.449  10.851  14.869  1.00141.44           N  
ATOM   3005  CA  LYS A 363     -52.166  10.377  13.540  1.00141.44           C  
ATOM   3011  C   LYS A 363     -50.864  10.906  13.019  1.00141.44           C  
ATOM   3012  O   LYS A 363     -50.019  10.127  12.580  1.00141.44           O  
ATOM   3006  CB  LYS A 363     -53.231  10.785  12.508  1.00141.44           C  
ATOM   3007  CG  LYS A 363     -54.342   9.762  12.280  1.00141.44           C  
ATOM   3008  CD  LYS A 363     -53.833   8.517  11.549  1.00141.44           C  
ATOM   3009  CE  LYS A 363     -54.944   7.656  10.947  1.00141.44           C  
ATOM   3010  NZ  LYS A 363     -54.404   6.860   9.822  1.00141.44           N1+
ATOM   3013  N   PHE A 364     -50.646  12.237  13.045  1.00147.59           N  
ATOM   3014  CA  PHE A 364     -49.409  12.717  12.496  1.00147.59           C  
ATOM   3022  C   PHE A 364     -48.235  12.354  13.332  1.00147.59           C  
ATOM   3023  O   PHE A 364     -47.123  12.271  12.814  1.00147.59           O  
ATOM   3015  CB  PHE A 364     -49.278  14.205  12.134  1.00147.59           C  
ATOM   3016  CG  PHE A 364     -49.859  14.290  10.773  1.00147.59           C  
ATOM   3017  CD1 PHE A 364     -49.457  13.381   9.823  1.00147.59           C  
ATOM   3018  CD2 PHE A 364     -50.740  15.279  10.422  1.00147.59           C  
ATOM   3019  CE1 PHE A 364     -49.970  13.428   8.553  1.00147.59           C  
ATOM   3020  CE2 PHE A 364     -51.257  15.335   9.156  1.00147.59           C  
ATOM   3021  CZ  PHE A 364     -50.869  14.412   8.232  1.00147.59           C  
ATOM   3024  N   LYS A 365     -48.396  12.296  14.663  1.00158.31           N  
ATOM   3025  CA  LYS A 365     -47.256  11.927  15.442  1.00158.31           C  
ATOM   3031  C   LYS A 365     -46.939  10.450  15.415  1.00158.31           C  
ATOM   3032  O   LYS A 365     -45.812  10.076  15.101  1.00158.31           O  
ATOM   3026  CB  LYS A 365     -47.379  12.345  16.922  1.00158.31           C  
ATOM   3027  CG  LYS A 365     -47.270  13.856  17.154  1.00158.31           C  
ATOM   3028  CD  LYS A 365     -47.612  14.276  18.587  1.00158.31           C  
ATOM   3029  CE  LYS A 365     -46.458  14.091  19.576  1.00158.31           C  
ATOM   3030  NZ  LYS A 365     -45.549  15.258  19.521  1.00158.31           N1+
ATOM   3033  N   TYR A 366     -47.865   9.594  15.915  1.00208.56           N  
ATOM   3034  CA  TYR A 366     -47.637   8.167  15.992  1.00208.56           C  
ATOM   3043  C   TYR A 366     -48.242   7.266  14.935  1.00208.56           C  
ATOM   3044  O   TYR A 366     -47.559   6.489  14.269  1.00208.56           O  
ATOM   3035  CB  TYR A 366     -48.155   7.605  17.322  1.00208.56           C  
ATOM   3036  CG  TYR A 366     -47.724   8.541  18.399  1.00208.56           C  
ATOM   3037  CD1 TYR A 366     -46.471   8.482  18.965  1.00208.56           C  
ATOM   3038  CD2 TYR A 366     -48.603   9.508  18.827  1.00208.56           C  
ATOM   3039  CE1 TYR A 366     -46.115   9.369  19.957  1.00208.56           C  
ATOM   3040  CE2 TYR A 366     -48.255  10.394  19.816  1.00208.56           C  
ATOM   3041  CZ  TYR A 366     -47.008  10.324  20.384  1.00208.56           C  
ATOM   3042  OH  TYR A 366     -46.652  11.235  21.402  1.00208.56           O  
ATOM   3045  N   THR A 367     -49.582   7.380  14.786  1.00 73.73           N  
ATOM   3046  CA  THR A 367     -50.457   6.437  14.121  1.00 73.73           C  
ATOM   3050  C   THR A 367     -50.336   6.369  12.630  1.00 73.73           C  
ATOM   3051  O   THR A 367     -50.456   5.288  12.054  1.00 73.73           O  
ATOM   3047  CB  THR A 367     -51.902   6.691  14.438  1.00 73.73           C  
ATOM   3049  CG2 THR A 367     -52.746   5.582  13.784  1.00 73.73           C  
ATOM   3048  OG1 THR A 367     -52.101   6.676  15.845  1.00 73.73           O  
ATOM   3052  N   GLY A 368     -50.095   7.511  11.966  1.00 37.26           N  
ATOM   3053  CA  GLY A 368     -50.144   7.590  10.530  1.00 37.26           C  
ATOM   3054  C   GLY A 368     -49.173   6.639   9.916  1.00 37.26           C  
ATOM   3055  O   GLY A 368     -48.268   6.132  10.575  1.00 37.26           O  
ATOM   3056  N   LYS A 369     -49.350   6.385   8.600  1.00109.04           N  
ATOM   3057  CA  LYS A 369     -48.553   5.404   7.927  1.00109.04           C  
ATOM   3063  C   LYS A 369     -47.105   5.776   7.998  1.00109.04           C  
ATOM   3064  O   LYS A 369     -46.266   4.945   8.336  1.00109.04           O  
ATOM   3058  CB  LYS A 369     -48.917   5.223   6.443  1.00109.04           C  
ATOM   3059  CG  LYS A 369     -48.398   3.909   5.846  1.00109.04           C  
ATOM   3060  CD  LYS A 369     -46.873   3.738   5.882  1.00109.04           C  
ATOM   3061  CE  LYS A 369     -46.408   2.350   5.432  1.00109.04           C  
ATOM   3062  NZ  LYS A 369     -44.932   2.253   5.490  1.00109.04           N1+
ATOM   3065  N   LEU A 370     -46.764   7.037   7.679  1.00111.56           N  
ATOM   3066  CA  LEU A 370     -45.390   7.455   7.676  1.00111.56           C  
ATOM   3071  C   LEU A 370     -44.887   7.451   9.094  1.00111.56           C  
ATOM   3072  O   LEU A 370     -43.786   6.983   9.382  1.00111.56           O  
ATOM   3067  CB  LEU A 370     -45.241   8.867   7.074  1.00111.56           C  
ATOM   3068  CG  LEU A 370     -43.811   9.282   6.670  1.00111.56           C  
ATOM   3069  CD1 LEU A 370     -43.787  10.720   6.124  1.00111.56           C  
ATOM   3070  CD2 LEU A 370     -42.793   9.064   7.794  1.00111.56           C  
ATOM   3073  N   ALA A 371     -45.721   7.943  10.030  1.00 37.67           N  
ATOM   3074  CA  ALA A 371     -45.353   8.086  11.411  1.00 37.67           C  
ATOM   3076  C   ALA A 371     -45.032   6.747  11.993  1.00 37.67           C  
ATOM   3077  O   ALA A 371     -44.094   6.624  12.778  1.00 37.67           O  
ATOM   3075  CB  ALA A 371     -46.477   8.697  12.264  1.00 37.67           C  
ATOM   3078  N   GLN A 372     -45.815   5.712  11.636  1.00 48.64           N  
ATOM   3079  CA  GLN A 372     -45.618   4.397  12.177  1.00 48.64           C  
ATOM   3085  C   GLN A 372     -44.300   3.866  11.709  1.00 48.64           C  
ATOM   3086  O   GLN A 372     -43.572   3.226  12.466  1.00 48.64           O  
ATOM   3080  CB  GLN A 372     -46.699   3.400  11.730  1.00 48.64           C  
ATOM   3081  CG  GLN A 372     -46.609   2.049  12.444  1.00 48.64           C  
ATOM   3082  CD  GLN A 372     -47.116   2.234  13.869  1.00 48.64           C  
ATOM   3084  NE2 GLN A 372     -47.549   3.478  14.209  1.00 48.64           N  
ATOM   3083  OE1 GLN A 372     -47.128   1.292  14.661  1.00 48.64           O  
ATOM   3087  N   GLU A 373     -43.966   4.139  10.437  1.00101.02           N  
ATOM   3088  CA  GLU A 373     -42.789   3.661   9.774  1.00101.02           C  
ATOM   3094  C   GLU A 373     -41.577   4.144  10.520  1.00101.02           C  
ATOM   3095  O   GLU A 373     -40.688   3.356  10.840  1.00101.02           O  
ATOM   3089  CB  GLU A 373     -42.781   4.239   8.346  1.00101.02           C  
ATOM   3090  CG  GLU A 373     -41.672   3.790   7.402  1.00101.02           C  
ATOM   3091  CD  GLU A 373     -41.965   4.487   6.075  1.00101.02           C  
ATOM   3092  OE1 GLU A 373     -43.139   4.903   5.883  1.00101.02           O  
ATOM   3093  OE2 GLU A 373     -41.029   4.617   5.242  1.00101.02           O1-
ATOM   3096  N   MET A 374     -41.523   5.455  10.832  1.00103.78           N  
ATOM   3097  CA  MET A 374     -40.421   6.045  11.541  1.00103.78           C  
ATOM   3102  C   MET A 374     -40.311   5.554  12.953  1.00103.78           C  
ATOM   3103  O   MET A 374     -39.206   5.331  13.440  1.00103.78           O  
ATOM   3098  CB  MET A 374     -40.415   7.584  11.529  1.00103.78           C  
ATOM   3099  CG  MET A 374     -39.610   8.127  10.350  1.00103.78           C  
ATOM   3100  SD  MET A 374     -40.230   7.647   8.714  1.00103.78           S  
ATOM   3101  CE  MET A 374     -38.570   7.624   7.977  1.00103.78           C  
ATOM   3104  N   TRP A 375     -41.444   5.369  13.653  1.00101.16           N  
ATOM   3105  CA  TRP A 375     -41.433   4.921  15.023  1.00101.16           C  
ATOM   3116  C   TRP A 375     -40.926   3.515  15.104  1.00101.16           C  
ATOM   3117  O   TRP A 375     -40.441   3.076  16.145  1.00101.16           O  
ATOM   3106  CB  TRP A 375     -42.784   5.054  15.749  1.00101.16           C  
ATOM   3107  CG  TRP A 375     -43.060   6.491  16.126  1.00101.16           C  
ATOM   3109  CD1 TRP A 375     -43.754   7.452  15.453  1.00101.16           C  
ATOM   3108  CD2 TRP A 375     -42.549   7.116  17.315  1.00101.16           C  
ATOM   3111  CE2 TRP A 375     -42.965   8.448  17.292  1.00101.16           C  
ATOM   3112  CE3 TRP A 375     -41.792   6.623  18.340  1.00101.16           C  
ATOM   3110  NE1 TRP A 375     -43.703   8.639  16.142  1.00101.16           N  
ATOM   3113  CZ2 TRP A 375     -42.625   9.311  18.295  1.00101.16           C  
ATOM   3114  CZ3 TRP A 375     -41.456   7.494  19.353  1.00101.16           C  
ATOM   3115  CH2 TRP A 375     -41.864   8.811  19.329  1.00101.16           C  
ATOM   3118  N   ASN A 376     -41.019   2.775  13.990  1.00 76.84           N  
ATOM   3119  CA  ASN A 376     -40.595   1.408  13.897  1.00 76.84           C  
ATOM   3124  C   ASN A 376     -39.129   1.325  14.206  1.00 76.84           C  
ATOM   3125  O   ASN A 376     -38.595   0.230  14.352  1.00 76.84           O  
ATOM   3120  CB  ASN A 376     -40.837   0.791  12.509  1.00 76.84           C  
ATOM   3121  CG  ASN A 376     -42.341   0.603  12.364  1.00 76.84           C  
ATOM   3123  ND2 ASN A 376     -42.889   0.963  11.172  1.00 76.84           N  
ATOM   3122  OD1 ASN A 376     -43.011   0.159  13.294  1.00 76.84           O  
ATOM   3126  N   GLU A 377     -38.434   2.476  14.277  1.00133.61           N  
ATOM   3127  CA  GLU A 377     -37.019   2.548  14.517  1.00133.61           C  
ATOM   3133  C   GLU A 377     -36.664   1.937  15.836  1.00133.61           C  
ATOM   3134  O   GLU A 377     -35.498   1.624  16.065  1.00133.61           O  
ATOM   3128  CB  GLU A 377     -36.447   3.974  14.459  1.00133.61           C  
ATOM   3129  CG  GLU A 377     -36.571   4.560  13.054  1.00133.61           C  
ATOM   3130  CD  GLU A 377     -36.318   3.412  12.085  1.00133.61           C  
ATOM   3131  OE1 GLU A 377     -35.364   2.625  12.325  1.00133.61           O  
ATOM   3132  OE2 GLU A 377     -37.092   3.298  11.097  1.00133.61           O1-
ATOM   3135  N   ALA A 378     -37.627   1.820  16.770  1.00 46.73           N  
ATOM   3136  CA  ALA A 378     -37.330   1.154  18.009  1.00 46.73           C  
ATOM   3138  C   ALA A 378     -36.832  -0.212  17.643  1.00 46.73           C  
ATOM   3139  O   ALA A 378     -37.209  -0.754  16.607  1.00 46.73           O  
ATOM   3137  CB  ALA A 378     -38.556   0.986  18.922  1.00 46.73           C  
ATOM   3140  N   ILE A 379     -35.958  -0.809  18.482  1.00 69.64           N  
ATOM   3141  CA  ILE A 379     -35.345  -2.055  18.114  1.00 69.64           C  
ATOM   3146  C   ILE A 379     -36.357  -3.144  18.101  1.00 69.64           C  
ATOM   3147  O   ILE A 379     -37.148  -3.320  19.025  1.00 69.64           O  
ATOM   3142  CB  ILE A 379     -34.264  -2.515  19.044  1.00 69.64           C  
ATOM   3143  CG1 ILE A 379     -34.844  -2.833  20.435  1.00 69.64           C  
ATOM   3144  CG2 ILE A 379     -33.173  -1.435  19.050  1.00 69.64           C  
ATOM   3145  CD1 ILE A 379     -33.914  -3.672  21.311  1.00 69.64           C  
ATOM   3148  N   PRO A 380     -36.344  -3.860  17.012  1.00 90.07           N  
ATOM   3149  CA  PRO A 380     -37.203  -4.999  16.917  1.00 90.07           C  
ATOM   3153  C   PRO A 380     -36.518  -6.095  17.648  1.00 90.07           C  
ATOM   3154  O   PRO A 380     -35.295  -6.048  17.775  1.00 90.07           O  
ATOM   3151  CB  PRO A 380     -37.365  -5.288  15.428  1.00 90.07           C  
ATOM   3152  CG  PRO A 380     -37.117  -3.926  14.760  1.00 90.07           C  
ATOM   3150  CD  PRO A 380     -36.152  -3.217  15.722  1.00 90.07           C  
ATOM   3155  N   GLU A 381     -37.274  -7.079  18.150  1.00273.53           N  
ATOM   3156  CA  GLU A 381     -36.612  -8.167  18.794  1.00273.53           C  
ATOM   3162  C   GLU A 381     -37.080  -9.407  18.111  1.00273.53           C  
ATOM   3163  O   GLU A 381     -38.265  -9.545  17.811  1.00273.53           O  
ATOM   3157  CB  GLU A 381     -36.980  -8.322  20.280  1.00273.53           C  
ATOM   3158  CG  GLU A 381     -36.528  -7.160  21.167  1.00273.53           C  
ATOM   3159  CD  GLU A 381     -35.038  -7.305  21.439  1.00273.53           C  
ATOM   3160  OE1 GLU A 381     -34.227  -6.958  20.540  1.00273.53           O  
ATOM   3161  OE2 GLU A 381     -34.692  -7.767  22.559  1.00273.53           O1-
TER   
HEADER    3jxe_chain_B
ATOM      1  N   MET B   1       0.174  19.591  43.548  1.00 51.25           N  
ATOM      2  CA  MET B   1       1.550  20.129  43.478  1.00 51.25           C  
ATOM      7  C   MET B   1       2.019  20.288  42.071  1.00 51.25           C  
ATOM      8  O   MET B   1       2.090  21.402  41.554  1.00 51.25           O  
ATOM      3  CB  MET B   1       2.543  19.196  44.189  1.00 51.25           C  
ATOM      4  CG  MET B   1       3.977  19.726  44.127  1.00 51.25           C  
ATOM      5  SD  MET B   1       5.224  18.710  44.976  1.00 51.25           S  
ATOM      6  CE  MET B   1       6.629  19.743  44.465  1.00 51.25           C  
ATOM      9  N   VAL B   2       2.347  19.163  41.404  1.00103.26           N  
ATOM     10  CA  VAL B   2       2.898  19.305  40.091  1.00103.26           C  
ATOM     14  C   VAL B   2       2.175  18.440  39.120  1.00103.26           C  
ATOM     15  O   VAL B   2       1.532  17.460  39.496  1.00103.26           O  
ATOM     11  CB  VAL B   2       4.350  18.929  40.006  1.00103.26           C  
ATOM     12  CG1 VAL B   2       4.479  17.413  40.212  1.00103.26           C  
ATOM     13  CG2 VAL B   2       4.896  19.412  38.655  1.00103.26           C  
ATOM     16  N   GLU B   3       2.238  18.834  37.829  1.00126.33           N  
ATOM     17  CA  GLU B   3       1.653  18.028  36.803  1.00126.33           C  
ATOM     23  C   GLU B   3       2.705  17.701  35.787  1.00126.33           C  
ATOM     24  O   GLU B   3       2.886  18.410  34.797  1.00126.33           O  
ATOM     18  CB  GLU B   3       0.484  18.700  36.065  1.00126.33           C  
ATOM     19  CG  GLU B   3      -0.773  18.833  36.922  1.00126.33           C  
ATOM     20  CD  GLU B   3      -1.896  19.357  36.040  1.00126.33           C  
ATOM     21  OE1 GLU B   3      -1.714  20.445  35.431  1.00126.33           O  
ATOM     22  OE2 GLU B   3      -2.951  18.672  35.960  1.00126.33           O1-
ATOM     25  N   GLU B   4       3.459  16.623  36.069  1.00116.71           N  
ATOM     26  CA  GLU B   4       4.448  16.014  35.225  1.00116.71           C  
ATOM     32  C   GLU B   4       3.744  15.161  34.208  1.00116.71           C  
ATOM     33  O   GLU B   4       4.277  14.872  33.139  1.00116.71           O  
ATOM     27  CB  GLU B   4       5.378  15.076  36.013  1.00116.71           C  
ATOM     28  CG  GLU B   4       6.627  14.657  35.239  1.00116.71           C  
ATOM     29  CD  GLU B   4       7.623  15.799  35.362  1.00116.71           C  
ATOM     30  OE1 GLU B   4       7.768  16.328  36.497  1.00116.71           O  
ATOM     31  OE2 GLU B   4       8.242  16.165  34.328  1.00116.71           O1-
ATOM     34  N   PHE B   5       2.533  14.676  34.555  1.00142.85           N  
ATOM     35  CA  PHE B   5       1.837  13.733  33.723  1.00142.85           C  
ATOM     43  C   PHE B   5       0.475  14.253  33.366  1.00142.85           C  
ATOM     44  O   PHE B   5      -0.036  15.180  33.988  1.00142.85           O  
ATOM     36  CB  PHE B   5       1.662  12.375  34.421  1.00142.85           C  
ATOM     37  CG  PHE B   5       0.959  12.641  35.711  1.00142.85           C  
ATOM     38  CD1 PHE B   5       1.680  12.923  36.849  1.00142.85           C  
ATOM     39  CD2 PHE B   5      -0.414  12.621  35.785  1.00142.85           C  
ATOM     40  CE1 PHE B   5       1.042  13.175  38.041  1.00142.85           C  
ATOM     41  CE2 PHE B   5      -1.059  12.872  36.974  1.00142.85           C  
ATOM     42  CZ  PHE B   5      -0.331  13.145  38.107  1.00142.85           C  
ATOM     45  N   LYS B   6      -0.140  13.654  32.321  1.00 84.27           N  
ATOM     46  CA  LYS B   6      -1.422  14.076  31.819  1.00 84.27           C  
ATOM     52  C   LYS B   6      -2.451  13.024  32.116  1.00 84.27           C  
ATOM     53  O   LYS B   6      -2.247  11.851  31.811  1.00 84.27           O  
ATOM     47  CB  LYS B   6      -1.392  14.262  30.289  1.00 84.27           C  
ATOM     48  CG  LYS B   6      -2.706  14.714  29.646  1.00 84.27           C  
ATOM     49  CD  LYS B   6      -2.548  15.108  28.173  1.00 84.27           C  
ATOM     50  CE  LYS B   6      -3.857  15.488  27.481  1.00 84.27           C  
ATOM     51  NZ  LYS B   6      -4.669  14.275  27.228  1.00 84.27           N1+
ATOM     54  N   VAL B   7      -3.582  13.418  32.746  1.00 68.86           N  
ATOM     55  CA  VAL B   7      -4.656  12.484  32.975  1.00 68.86           C  
ATOM     59  C   VAL B   7      -5.937  13.122  32.514  1.00 68.86           C  
ATOM     60  O   VAL B   7      -6.478  14.007  33.178  1.00 68.86           O  
ATOM     56  CB  VAL B   7      -4.841  12.123  34.424  1.00 68.86           C  
ATOM     57  CG1 VAL B   7      -6.098  11.248  34.559  1.00 68.86           C  
ATOM     58  CG2 VAL B   7      -3.557  11.438  34.925  1.00 68.86           C  
ATOM     61  N   THR B   8      -6.474  12.649  31.369  1.00 51.97           N  
ATOM     62  CA  THR B   8      -7.699  13.160  30.811  1.00 51.97           C  
ATOM     66  C   THR B   8      -8.563  11.967  30.536  1.00 51.97           C  
ATOM     67  O   THR B   8      -8.096  10.832  30.596  1.00 51.97           O  
ATOM     63  CB  THR B   8      -7.512  13.874  29.501  1.00 51.97           C  
ATOM     65  CG2 THR B   8      -6.494  15.009  29.704  1.00 51.97           C  
ATOM     64  OG1 THR B   8      -7.040  12.976  28.506  1.00 51.97           O  
ATOM     68  N   PRO B   9      -9.816  12.180  30.248  1.00103.83           N  
ATOM     69  CA  PRO B   9     -10.688  11.073  29.971  1.00103.83           C  
ATOM     73  C   PRO B   9     -10.244  10.354  28.733  1.00103.83           C  
ATOM     74  O   PRO B   9     -10.698   9.236  28.488  1.00103.83           O  
ATOM     71  CB  PRO B   9     -12.092  11.671  29.899  1.00103.83           C  
ATOM     72  CG  PRO B   9     -12.009  12.891  30.840  1.00103.83           C  
ATOM     70  CD  PRO B   9     -10.536  13.327  30.776  1.00103.83           C  
ATOM     75  N   TRP B  10      -9.507  11.049  27.851  1.00144.29           N  
ATOM     76  CA  TRP B  10      -8.969  10.451  26.663  1.00144.29           C  
ATOM     87  C   TRP B  10      -7.589   9.845  26.777  1.00144.29           C  
ATOM     88  O   TRP B  10      -7.334   8.822  26.142  1.00144.29           O  
ATOM     77  CB  TRP B  10      -9.065  11.411  25.474  1.00144.29           C  
ATOM     78  CG  TRP B  10     -10.527  11.671  25.207  1.00144.29           C  
ATOM     80  CD1 TRP B  10     -11.402  10.966  24.435  1.00144.29           C  
ATOM     79  CD2 TRP B  10     -11.281  12.734  25.811  1.00144.29           C  
ATOM     82  CE2 TRP B  10     -12.600  12.604  25.373  1.00144.29           C  
ATOM     83  CE3 TRP B  10     -10.911  13.729  26.668  1.00144.29           C  
ATOM     81  NE1 TRP B  10     -12.659  11.513  24.532  1.00144.29           N  
ATOM     84  CZ2 TRP B  10     -13.569  13.471  25.787  1.00144.29           C  
ATOM     85  CZ3 TRP B  10     -11.891  14.609  27.073  1.00144.29           C  
ATOM     86  CH2 TRP B  10     -13.195  14.483  26.642  1.00144.29           C  
ATOM     89  N   GLU B  11      -6.653  10.459  27.551  1.00131.47           N  
ATOM     90  CA  GLU B  11      -5.275  10.005  27.528  1.00131.47           C  
ATOM     96  C   GLU B  11      -4.664  10.023  28.904  1.00131.47           C  
ATOM     97  O   GLU B  11      -5.031  10.839  29.748  1.00131.47           O  
ATOM     91  CB  GLU B  11      -4.336  10.950  26.763  1.00131.47           C  
ATOM     92  CG  GLU B  11      -4.668  11.186  25.295  1.00131.47           C  
ATOM     93  CD  GLU B  11      -3.669  12.221  24.793  1.00131.47           C  
ATOM     94  OE1 GLU B  11      -2.580  12.350  25.416  1.00131.47           O  
ATOM     95  OE2 GLU B  11      -3.986  12.902  23.782  1.00131.47           O1-
ATOM     98  N   VAL B  12      -3.687   9.116  29.149  1.00 60.76           N  
ATOM     99  CA  VAL B  12      -2.930   9.105  30.376  1.00 60.76           C  
ATOM    103  C   VAL B  12      -1.484   9.005  29.984  1.00 60.76           C  
ATOM    104  O   VAL B  12      -1.077   8.063  29.304  1.00 60.76           O  
ATOM    100  CB  VAL B  12      -3.245   7.937  31.270  1.00 60.76           C  
ATOM    101  CG1 VAL B  12      -2.304   7.977  32.487  1.00 60.76           C  
ATOM    102  CG2 VAL B  12      -4.738   7.994  31.635  1.00 60.76           C  
ATOM    105  N   GLU B  13      -0.652   9.963  30.441  1.00113.06           N  
ATOM    106  CA  GLU B  13       0.699  10.016  29.960  1.00113.06           C  
ATOM    112  C   GLU B  13       1.623  10.239  31.125  1.00113.06           C  
ATOM    113  O   GLU B  13       1.323  11.028  32.018  1.00113.06           O  
ATOM    107  CB  GLU B  13       0.822  11.211  29.002  1.00113.06           C  
ATOM    108  CG  GLU B  13       1.929  11.157  27.960  1.00113.06           C  
ATOM    109  CD  GLU B  13       1.602  12.272  26.973  1.00113.06           C  
ATOM    110  OE1 GLU B  13       0.783  12.019  26.049  1.00113.06           O  
ATOM    111  OE2 GLU B  13       2.143  13.396  27.142  1.00113.06           O1-
ATOM    114  N   GLY B  14       2.770   9.524  31.153  1.00 25.75           N  
ATOM    115  CA  GLY B  14       3.783   9.729  32.159  1.00 25.75           C  
ATOM    116  C   GLY B  14       3.448   8.970  33.408  1.00 25.75           C  
ATOM    117  O   GLY B  14       2.352   8.434  33.555  1.00 25.75           O  
ATOM    118  N   VAL B  15       4.410   8.922  34.356  1.00110.16           N  
ATOM    119  CA  VAL B  15       4.182   8.239  35.599  1.00110.16           C  
ATOM    123  C   VAL B  15       3.255   9.107  36.390  1.00110.16           C  
ATOM    124  O   VAL B  15       3.471  10.311  36.525  1.00110.16           O  
ATOM    120  CB  VAL B  15       5.441   7.989  36.385  1.00110.16           C  
ATOM    121  CG1 VAL B  15       6.106   9.337  36.692  1.00110.16           C  
ATOM    122  CG2 VAL B  15       5.095   7.166  37.636  1.00110.16           C  
ATOM    125  N   VAL B  16       2.190   8.498  36.945  1.00123.54           N  
ATOM    126  CA  VAL B  16       1.167   9.258  37.602  1.00123.54           C  
ATOM    130  C   VAL B  16       1.322   9.206  39.089  1.00123.54           C  
ATOM    131  O   VAL B  16       1.473   8.143  39.690  1.00123.54           O  
ATOM    127  CB  VAL B  16      -0.215   8.763  37.279  1.00123.54           C  
ATOM    128  CG1 VAL B  16      -0.302   7.282  37.683  1.00123.54           C  
ATOM    129  CG2 VAL B  16      -1.246   9.652  37.996  1.00123.54           C  
ATOM    132  N   ASP B  17       1.281  10.400  39.712  1.00 51.63           N  
ATOM    133  CA  ASP B  17       1.330  10.524  41.140  1.00 51.63           C  
ATOM    138  C   ASP B  17      -0.100  10.619  41.575  1.00 51.63           C  
ATOM    139  O   ASP B  17      -0.770  11.622  41.339  1.00 51.63           O  
ATOM    134  CB  ASP B  17       2.062  11.795  41.606  1.00 51.63           C  
ATOM    135  CG  ASP B  17       2.271  11.730  43.113  1.00 51.63           C  
ATOM    136  OD1 ASP B  17       1.476  11.034  43.798  1.00 51.63           O  
ATOM    137  OD2 ASP B  17       3.240  12.375  43.598  1.00 51.63           O1-
ATOM    140  N   TYR B  18      -0.603   9.549  42.216  1.00 84.59           N  
ATOM    141  CA  TYR B  18      -1.971   9.433  42.633  1.00 84.59           C  
ATOM    150  C   TYR B  18      -2.284  10.431  43.701  1.00 84.59           C  
ATOM    151  O   TYR B  18      -3.399  10.945  43.760  1.00 84.59           O  
ATOM    142  CB  TYR B  18      -2.318   8.019  43.145  1.00 84.59           C  
ATOM    143  CG  TYR B  18      -2.178   7.099  41.978  1.00 84.59           C  
ATOM    144  CD1 TYR B  18      -3.203   6.951  41.071  1.00 84.59           C  
ATOM    145  CD2 TYR B  18      -1.019   6.383  41.783  1.00 84.59           C  
ATOM    146  CE1 TYR B  18      -3.074   6.106  39.992  1.00 84.59           C  
ATOM    147  CE2 TYR B  18      -0.882   5.537  40.706  1.00 84.59           C  
ATOM    148  CZ  TYR B  18      -1.912   5.399  39.806  1.00 84.59           C  
ATOM    149  OH  TYR B  18      -1.775   4.533  38.699  1.00 84.59           O  
ATOM    152  N   ASP B  19      -1.318  10.698  44.597  1.00 81.79           N  
ATOM    153  CA  ASP B  19      -1.548  11.584  45.702  1.00 81.79           C  
ATOM    158  C   ASP B  19      -1.844  12.978  45.218  1.00 81.79           C  
ATOM    159  O   ASP B  19      -2.775  13.621  45.700  1.00 81.79           O  
ATOM    154  CB  ASP B  19      -0.334  11.655  46.640  1.00 81.79           C  
ATOM    155  CG  ASP B  19      -0.813  12.202  47.974  1.00 81.79           C  
ATOM    156  OD1 ASP B  19      -2.033  12.490  48.095  1.00 81.79           O  
ATOM    157  OD2 ASP B  19       0.038  12.332  48.892  1.00 81.79           O1-
ATOM    160  N   LYS B  20      -1.054  13.487  44.253  1.00 50.95           N  
ATOM    161  CA  LYS B  20      -1.218  14.821  43.740  1.00 50.95           C  
ATOM    167  C   LYS B  20      -2.503  14.920  42.979  1.00 50.95           C  
ATOM    168  O   LYS B  20      -3.179  15.946  43.007  1.00 50.95           O  
ATOM    162  CB  LYS B  20      -0.067  15.238  42.810  1.00 50.95           C  
ATOM    163  CG  LYS B  20       1.245  15.473  43.561  1.00 50.95           C  
ATOM    164  CD  LYS B  20       2.471  15.556  42.650  1.00 50.95           C  
ATOM    165  CE  LYS B  20       3.778  15.795  43.409  1.00 50.95           C  
ATOM    166  NZ  LYS B  20       4.928  15.670  42.489  1.00 50.95           N1+
ATOM    169  N   LEU B  21      -2.870  13.824  42.294  1.00119.09           N  
ATOM    170  CA  LEU B  21      -4.017  13.741  41.438  1.00119.09           C  
ATOM    175  C   LEU B  21      -5.240  14.002  42.267  1.00119.09           C  
ATOM    176  O   LEU B  21      -6.214  14.579  41.784  1.00119.09           O  
ATOM    171  CB  LEU B  21      -4.074  12.354  40.761  1.00119.09           C  
ATOM    172  CG  LEU B  21      -5.129  12.174  39.656  1.00119.09           C  
ATOM    173  CD1 LEU B  21      -4.957  10.817  38.954  1.00119.09           C  
ATOM    174  CD2 LEU B  21      -6.553  12.366  40.194  1.00119.09           C  
ATOM    177  N   ILE B  22      -5.223  13.575  43.544  1.00 97.54           N  
ATOM    178  CA  ILE B  22      -6.337  13.816  44.416  1.00 97.54           C  
ATOM    183  C   ILE B  22      -6.487  15.298  44.569  1.00 97.54           C  
ATOM    184  O   ILE B  22      -7.595  15.827  44.508  1.00 97.54           O  
ATOM    179  CB  ILE B  22      -6.132  13.247  45.792  1.00 97.54           C  
ATOM    180  CG1 ILE B  22      -5.967  11.719  45.732  1.00 97.54           C  
ATOM    181  CG2 ILE B  22      -7.308  13.702  46.673  1.00 97.54           C  
ATOM    182  CD1 ILE B  22      -7.181  10.997  45.156  1.00 97.54           C  
ATOM    185  N   LYS B  23      -5.358  16.002  44.782  1.00137.83           N  
ATOM    186  CA  LYS B  23      -5.363  17.423  44.977  1.00137.83           C  
ATOM    192  C   LYS B  23      -5.785  18.133  43.725  1.00137.83           C  
ATOM    193  O   LYS B  23      -6.581  19.070  43.779  1.00137.83           O  
ATOM    187  CB  LYS B  23      -3.983  17.969  45.378  1.00137.83           C  
ATOM    188  CG  LYS B  23      -4.013  19.458  45.711  1.00137.83           C  
ATOM    189  CD  LYS B  23      -4.813  19.776  46.977  1.00137.83           C  
ATOM    190  CE  LYS B  23      -6.312  19.500  46.843  1.00137.83           C  
ATOM    191  NZ  LYS B  23      -6.998  19.813  48.117  1.00137.83           N1+
ATOM    194  N   HIS B  24      -5.275  17.705  42.555  1.00 56.85           N  
ATOM    195  CA  HIS B  24      -5.574  18.401  41.334  1.00 56.85           C  
ATOM    202  C   HIS B  24      -7.043  18.329  41.051  1.00 56.85           C  
ATOM    203  O   HIS B  24      -7.659  19.320  40.660  1.00 56.85           O  
ATOM    198  CB  HIS B  24      -4.843  17.821  40.112  1.00 56.85           C  
ATOM    197  CG  HIS B  24      -3.353  17.976  40.197  1.00 56.85           C  
ATOM    200  CD2 HIS B  24      -2.561  19.036  39.872  1.00 56.85           C  
ATOM    196  ND1 HIS B  24      -2.501  17.001  40.661  1.00 56.85           N  
ATOM    201  CE1 HIS B  24      -1.246  17.513  40.597  1.00 56.85           C  
ATOM    199  NE2 HIS B  24      -1.232  18.746  40.124  1.00 56.85           N  
ATOM    204  N   PHE B  25      -7.627  17.129  41.202  1.00151.23           N  
ATOM    205  CA  PHE B  25      -9.016  16.847  40.960  1.00151.23           C  
ATOM    213  C   PHE B  25      -9.914  17.409  42.021  1.00151.23           C  
ATOM    214  O   PHE B  25     -11.055  17.769  41.733  1.00151.23           O  
ATOM    206  CB  PHE B  25      -9.277  15.342  40.824  1.00151.23           C  
ATOM    207  CG  PHE B  25      -8.799  14.987  39.461  1.00151.23           C  
ATOM    208  CD1 PHE B  25      -7.456  14.976  39.167  1.00151.23           C  
ATOM    209  CD2 PHE B  25      -9.702  14.715  38.460  1.00151.23           C  
ATOM    210  CE1 PHE B  25      -7.018  14.659  37.903  1.00151.23           C  
ATOM    211  CE2 PHE B  25      -9.271  14.396  37.194  1.00151.23           C  
ATOM    212  CZ  PHE B  25      -7.927  14.363  36.915  1.00151.23           C  
ATOM    215  N   GLY B  26      -9.448  17.452  43.284  1.00 24.16           N  
ATOM    216  CA  GLY B  26     -10.269  17.980  44.338  1.00 24.16           C  
ATOM    217  C   GLY B  26     -11.060  16.871  44.967  1.00 24.16           C  
ATOM    218  O   GLY B  26     -12.052  17.127  45.648  1.00 24.16           O  
ATOM    219  N   THR B  27     -10.646  15.606  44.749  1.00 39.16           N  
ATOM    220  CA  THR B  27     -11.337  14.487  45.331  1.00 39.16           C  
ATOM    224  C   THR B  27     -10.806  14.261  46.718  1.00 39.16           C  
ATOM    225  O   THR B  27      -9.900  14.961  47.167  1.00 39.16           O  
ATOM    221  CB  THR B  27     -11.161  13.203  44.570  1.00 39.16           C  
ATOM    223  CG2 THR B  27     -11.681  13.399  43.136  1.00 39.16           C  
ATOM    222  OG1 THR B  27      -9.792  12.825  44.546  1.00 39.16           O  
ATOM    226  N   SER B  28     -11.389  13.280  47.444  1.00 42.02           N  
ATOM    227  CA  SER B  28     -10.961  12.982  48.787  1.00 42.02           C  
ATOM    230  C   SER B  28     -10.519  11.546  48.844  1.00 42.02           C  
ATOM    231  O   SER B  28     -11.071  10.678  48.168  1.00 42.02           O  
ATOM    228  CB  SER B  28     -12.071  13.173  49.834  1.00 42.02           C  
ATOM    229  OG  SER B  28     -13.162  12.310  49.551  1.00 42.02           O  
ATOM    232  N   PRO B  29      -9.521  11.281  49.654  1.00 80.53           N  
ATOM    233  CA  PRO B  29      -8.968   9.955  49.779  1.00 80.53           C  
ATOM    237  C   PRO B  29      -9.893   8.991  50.449  1.00 80.53           C  
ATOM    238  O   PRO B  29     -10.617   9.384  51.363  1.00 80.53           O  
ATOM    235  CB  PRO B  29      -7.615  10.122  50.477  1.00 80.53           C  
ATOM    236  CG  PRO B  29      -7.625  11.566  51.013  1.00 80.53           C  
ATOM    234  CD  PRO B  29      -8.577  12.305  50.060  1.00 80.53           C  
ATOM    239  N   LEU B  30      -9.872   7.710  50.026  1.00 86.72           N  
ATOM    240  CA  LEU B  30     -10.774   6.775  50.628  1.00 86.72           C  
ATOM    245  C   LEU B  30     -10.132   6.311  51.894  1.00 86.72           C  
ATOM    246  O   LEU B  30      -9.202   5.505  51.894  1.00 86.72           O  
ATOM    241  CB  LEU B  30     -11.106   5.556  49.751  1.00 86.72           C  
ATOM    242  CG  LEU B  30     -12.232   4.692  50.348  1.00 86.72           C  
ATOM    243  CD1 LEU B  30     -13.547   5.480  50.444  1.00 86.72           C  
ATOM    244  CD2 LEU B  30     -12.406   3.381  49.579  1.00 86.72           C  
ATOM    247  N   THR B  31     -10.664   6.812  53.021  1.00114.02           N  
ATOM    248  CA  THR B  31     -10.105   6.567  54.317  1.00114.02           C  
ATOM    252  C   THR B  31     -10.305   5.140  54.709  1.00114.02           C  
ATOM    253  O   THR B  31     -11.225   4.464  54.253  1.00114.02           O  
ATOM    249  CB  THR B  31     -10.719   7.446  55.364  1.00114.02           C  
ATOM    251  CG2 THR B  31     -12.227   7.179  55.406  1.00114.02           C  
ATOM    250  OG1 THR B  31     -10.140   7.199  56.633  1.00114.02           O  
ATOM    254  N   GLU B  32      -9.410   4.652  55.588  1.00129.49           N  
ATOM    255  CA  GLU B  32      -9.441   3.297  56.048  1.00129.49           C  
ATOM    261  C   GLU B  32     -10.710   3.078  56.804  1.00129.49           C  
ATOM    262  O   GLU B  32     -11.239   1.969  56.824  1.00129.49           O  
ATOM    256  CB  GLU B  32      -8.234   2.910  56.924  1.00129.49           C  
ATOM    257  CG  GLU B  32      -7.954   3.879  58.068  1.00129.49           C  
ATOM    258  CD  GLU B  32      -7.145   5.032  57.496  1.00129.49           C  
ATOM    259  OE1 GLU B  32      -6.697   4.919  56.323  1.00129.49           O  
ATOM    260  OE2 GLU B  32      -6.959   6.040  58.227  1.00129.49           O1-
ATOM    263  N   ASP B  33     -11.224   4.135  57.458  1.00 44.10           N  
ATOM    264  CA  ASP B  33     -12.426   4.043  58.235  1.00 44.10           C  
ATOM    269  C   ASP B  33     -13.562   3.664  57.333  1.00 44.10           C  
ATOM    270  O   ASP B  33     -14.408   2.847  57.693  1.00 44.10           O  
ATOM    265  CB  ASP B  33     -12.808   5.389  58.874  1.00 44.10           C  
ATOM    266  CG  ASP B  33     -11.698   5.800  59.828  1.00 44.10           C  
ATOM    267  OD1 ASP B  33     -10.718   5.021  59.967  1.00 44.10           O  
ATOM    268  OD2 ASP B  33     -11.808   6.908  60.420  1.00 44.10           O1-
ATOM    271  N   LEU B  34     -13.605   4.252  56.121  1.00 56.75           N  
ATOM    272  CA  LEU B  34     -14.683   4.025  55.194  1.00 56.75           C  
ATOM    277  C   LEU B  34     -14.715   2.589  54.776  1.00 56.75           C  
ATOM    278  O   LEU B  34     -15.792   2.019  54.619  1.00 56.75           O  
ATOM    273  CB  LEU B  34     -14.568   4.874  53.910  1.00 56.75           C  
ATOM    274  CG  LEU B  34     -14.761   6.383  54.148  1.00 56.75           C  
ATOM    275  CD1 LEU B  34     -14.639   7.180  52.841  1.00 56.75           C  
ATOM    276  CD2 LEU B  34     -16.061   6.672  54.919  1.00 56.75           C  
ATOM    279  N   LEU B  35     -13.538   1.962  54.575  1.00 88.39           N  
ATOM    280  CA  LEU B  35     -13.515   0.596  54.126  1.00 88.39           C  
ATOM    285  C   LEU B  35     -14.162  -0.291  55.142  1.00 88.39           C  
ATOM    286  O   LEU B  35     -14.955  -1.163  54.789  1.00 88.39           O  
ATOM    281  CB  LEU B  35     -12.099   0.037  53.889  1.00 88.39           C  
ATOM    282  CG  LEU B  35     -11.378   0.622  52.661  1.00 88.39           C  
ATOM    283  CD1 LEU B  35     -11.088   2.122  52.826  1.00 88.39           C  
ATOM    284  CD2 LEU B  35     -10.121  -0.192  52.322  1.00 88.39           C  
ATOM    287  N   GLU B  36     -13.839  -0.090  56.434  1.00111.19           N  
ATOM    288  CA  GLU B  36     -14.360  -0.912  57.492  1.00111.19           C  
ATOM    294  C   GLU B  36     -15.835  -0.689  57.617  1.00111.19           C  
ATOM    295  O   GLU B  36     -16.580  -1.609  57.950  1.00111.19           O  
ATOM    289  CB  GLU B  36     -13.700  -0.636  58.860  1.00111.19           C  
ATOM    290  CG  GLU B  36     -13.926   0.769  59.422  1.00111.19           C  
ATOM    291  CD  GLU B  36     -15.242   0.769  60.187  1.00111.19           C  
ATOM    292  OE1 GLU B  36     -15.836  -0.331  60.340  1.00111.19           O  
ATOM    293  OE2 GLU B  36     -15.667   1.867  60.634  1.00111.19           O1-
ATOM    296  N   LYS B  37     -16.293   0.550  57.363  1.00 60.49           N  
ATOM    297  CA  LYS B  37     -17.681   0.889  57.511  1.00 60.49           C  
ATOM    303  C   LYS B  37     -18.512   0.091  56.550  1.00 60.49           C  
ATOM    304  O   LYS B  37     -19.614  -0.335  56.890  1.00 60.49           O  
ATOM    298  CB  LYS B  37     -17.968   2.375  57.243  1.00 60.49           C  
ATOM    299  CG  LYS B  37     -19.429   2.764  57.479  1.00 60.49           C  
ATOM    300  CD  LYS B  37     -19.650   4.277  57.536  1.00 60.49           C  
ATOM    301  CE  LYS B  37     -21.108   4.682  57.767  1.00 60.49           C  
ATOM    302  NZ  LYS B  37     -21.500   4.409  59.169  1.00 60.49           N1+
ATOM    305  N   THR B  38     -18.018  -0.107  55.312  1.00 36.75           N  
ATOM    306  CA  THR B  38     -18.742  -0.837  54.308  1.00 36.75           C  
ATOM    310  C   THR B  38     -18.859  -2.279  54.703  1.00 36.75           C  
ATOM    311  O   THR B  38     -19.897  -2.905  54.496  1.00 36.75           O  
ATOM    307  CB  THR B  38     -18.081  -0.790  52.960  1.00 36.75           C  
ATOM    309  CG2 THR B  38     -17.915   0.683  52.545  1.00 36.75           C  
ATOM    308  OG1 THR B  38     -16.814  -1.428  53.008  1.00 36.75           O  
ATOM    312  N   ALA B  39     -17.794  -2.843  55.299  1.00 37.12           N  
ATOM    313  CA  ALA B  39     -17.758  -4.234  55.652  1.00 37.12           C  
ATOM    315  C   ALA B  39     -18.862  -4.529  56.619  1.00 37.12           C  
ATOM    316  O   ALA B  39     -19.459  -5.602  56.569  1.00 37.12           O  
ATOM    314  CB  ALA B  39     -16.438  -4.646  56.324  1.00 37.12           C  
ATOM    317  N   GLU B  40     -19.139  -3.595  57.546  1.00 41.16           N  
ATOM    318  CA  GLU B  40     -20.155  -3.818  58.537  1.00 41.16           C  
ATOM    324  C   GLU B  40     -21.510  -3.920  57.897  1.00 41.16           C  
ATOM    325  O   GLU B  40     -22.263  -4.854  58.171  1.00 41.16           O  
ATOM    319  CB  GLU B  40     -20.256  -2.664  59.550  1.00 41.16           C  
ATOM    320  CG  GLU B  40     -19.015  -2.474  60.419  1.00 41.16           C  
ATOM    321  CD  GLU B  40     -19.300  -1.302  61.348  1.00 41.16           C  
ATOM    322  OE1 GLU B  40     -20.352  -1.341  62.041  1.00 41.16           O  
ATOM    323  OE2 GLU B  40     -18.473  -0.351  61.375  1.00 41.16           O1-
ATOM    326  N   LEU B  41     -21.853  -2.959  57.016  1.00 55.54           N  
ATOM    327  CA  LEU B  41     -23.154  -2.910  56.410  1.00 55.54           C  
ATOM    332  C   LEU B  41     -23.344  -4.099  55.518  1.00 55.54           C  
ATOM    333  O   LEU B  41     -24.406  -4.721  55.501  1.00 55.54           O  
ATOM    328  CB  LEU B  41     -23.341  -1.643  55.557  1.00 55.54           C  
ATOM    329  CG  LEU B  41     -23.247  -0.341  56.376  1.00 55.54           C  
ATOM    330  CD1 LEU B  41     -23.440   0.899  55.491  1.00 55.54           C  
ATOM    331  CD2 LEU B  41     -24.214  -0.359  57.570  1.00 55.54           C  
ATOM    334  N   THR B  42     -22.300  -4.416  54.735  1.00 67.58           N  
ATOM    335  CA  THR B  42     -22.262  -5.498  53.796  1.00 67.58           C  
ATOM    339  C   THR B  42     -22.229  -6.811  54.519  1.00 67.58           C  
ATOM    340  O   THR B  42     -22.723  -7.813  54.007  1.00 67.58           O  
ATOM    336  CB  THR B  42     -21.059  -5.397  52.904  1.00 67.58           C  
ATOM    338  CG2 THR B  42     -21.128  -4.053  52.154  1.00 67.58           C  
ATOM    337  OG1 THR B  42     -19.862  -5.470  53.665  1.00 67.58           O  
ATOM    341  N   LYS B  43     -21.621  -6.830  55.722  1.00174.63           N  
ATOM    342  CA  LYS B  43     -21.433  -7.996  56.546  1.00174.63           C  
ATOM    348  C   LYS B  43     -20.704  -9.053  55.777  1.00174.63           C  
ATOM    349  O   LYS B  43     -21.037 -10.236  55.835  1.00174.63           O  
ATOM    343  CB  LYS B  43     -22.706  -8.526  57.262  1.00174.63           C  
ATOM    344  CG  LYS B  43     -23.912  -8.957  56.417  1.00174.63           C  
ATOM    345  CD  LYS B  43     -23.781 -10.322  55.740  1.00174.63           C  
ATOM    346  CE  LYS B  43     -25.124 -10.883  55.269  1.00174.63           C  
ATOM    347  NZ  LYS B  43     -25.953  -9.800  54.693  1.00174.63           N1+
ATOM    350  N   SER B  44     -19.650  -8.622  55.049  1.00 93.33           N  
ATOM    351  CA  SER B  44     -18.832  -9.511  54.273  1.00 93.33           C  
ATOM    354  C   SER B  44     -17.447  -8.939  54.251  1.00 93.33           C  
ATOM    355  O   SER B  44     -17.207  -7.830  54.727  1.00 93.33           O  
ATOM    352  CB  SER B  44     -19.220  -9.574  52.787  1.00 93.33           C  
ATOM    353  OG  SER B  44     -20.567  -9.985  52.628  1.00 93.33           O  
ATOM    356  N   GLU B  45     -16.491  -9.716  53.700  1.00 57.90           N  
ATOM    357  CA  GLU B  45     -15.136  -9.260  53.563  1.00 57.90           C  
ATOM    363  C   GLU B  45     -15.035  -8.483  52.281  1.00 57.90           C  
ATOM    364  O   GLU B  45     -15.795  -8.714  51.343  1.00 57.90           O  
ATOM    358  CB  GLU B  45     -14.098 -10.394  53.498  1.00 57.90           C  
ATOM    359  CG  GLU B  45     -12.660  -9.873  53.453  1.00 57.90           C  
ATOM    360  CD  GLU B  45     -11.715 -11.048  53.253  1.00 57.90           C  
ATOM    361  OE1 GLU B  45     -12.077 -12.183  53.664  1.00 57.90           O  
ATOM    362  OE2 GLU B  45     -10.614 -10.822  52.685  1.00 57.90           O1-
ATOM    365  N   LEU B  46     -14.081  -7.528  52.221  1.00111.96           N  
ATOM    366  CA  LEU B  46     -13.869  -6.681  51.072  1.00111.96           C  
ATOM    371  C   LEU B  46     -13.119  -7.412  49.996  1.00111.96           C  
ATOM    372  O   LEU B  46     -12.314  -8.305  50.250  1.00111.96           O  
ATOM    367  CB  LEU B  46     -13.077  -5.396  51.391  1.00111.96           C  
ATOM    368  CG  LEU B  46     -13.884  -4.302  52.119  1.00111.96           C  
ATOM    369  CD1 LEU B  46     -14.837  -3.578  51.158  1.00111.96           C  
ATOM    370  CD2 LEU B  46     -14.621  -4.862  53.341  1.00111.96           C  
ATOM    373  N   PRO B  47     -13.388  -7.009  48.778  1.00 76.78           N  
ATOM    374  CA  PRO B  47     -12.746  -7.598  47.625  1.00 76.78           C  
ATOM    378  C   PRO B  47     -11.308  -7.185  47.542  1.00 76.78           C  
ATOM    379  O   PRO B  47     -10.921  -6.214  48.189  1.00 76.78           O  
ATOM    376  CB  PRO B  47     -13.576  -7.163  46.420  1.00 76.78           C  
ATOM    377  CG  PRO B  47     -14.982  -6.942  47.002  1.00 76.78           C  
ATOM    375  CD  PRO B  47     -14.725  -6.530  48.460  1.00 76.78           C  
ATOM    380  N   ILE B  48     -10.510  -7.887  46.713  1.00 65.77           N  
ATOM    381  CA  ILE B  48      -9.091  -7.667  46.647  1.00 65.77           C  
ATOM    386  C   ILE B  48      -8.798  -6.238  46.304  1.00 65.77           C  
ATOM    387  O   ILE B  48      -7.943  -5.620  46.929  1.00 65.77           O  
ATOM    382  CB  ILE B  48      -8.400  -8.530  45.623  1.00 65.77           C  
ATOM    383  CG1 ILE B  48      -6.874  -8.360  45.729  1.00 65.77           C  
ATOM    384  CG2 ILE B  48      -8.971  -8.210  44.232  1.00 65.77           C  
ATOM    385  CD1 ILE B  48      -6.084  -9.331  44.853  1.00 65.77           C  
ATOM    388  N   PHE B  49      -9.500  -5.658  45.320  1.00 96.47           N  
ATOM    389  CA  PHE B  49      -9.224  -4.310  44.914  1.00 96.47           C  
ATOM    397  C   PHE B  49      -9.556  -3.306  45.987  1.00 96.47           C  
ATOM    398  O   PHE B  49      -8.913  -2.258  46.058  1.00 96.47           O  
ATOM    390  CB  PHE B  49      -9.870  -3.929  43.566  1.00 96.47           C  
ATOM    391  CG  PHE B  49     -11.284  -4.401  43.516  1.00 96.47           C  
ATOM    392  CD1 PHE B  49     -12.303  -3.744  44.166  1.00 96.47           C  
ATOM    393  CD2 PHE B  49     -11.582  -5.524  42.779  1.00 96.47           C  
ATOM    394  CE1 PHE B  49     -13.595  -4.214  44.084  1.00 96.47           C  
ATOM    395  CE2 PHE B  49     -12.869  -5.997  42.692  1.00 96.47           C  
ATOM    396  CZ  PHE B  49     -13.881  -5.341  43.350  1.00 96.47           C  
ATOM    399  N   PHE B  50     -10.618  -3.534  46.789  1.00 84.35           N  
ATOM    400  CA  PHE B  50     -10.947  -2.599  47.837  1.00 84.35           C  
ATOM    408  C   PHE B  50      -9.970  -2.600  48.983  1.00 84.35           C  
ATOM    409  O   PHE B  50      -9.451  -1.551  49.362  1.00 84.35           O  
ATOM    401  CB  PHE B  50     -12.331  -2.831  48.476  1.00 84.35           C  
ATOM    402  CG  PHE B  50     -13.382  -2.339  47.545  1.00 84.35           C  
ATOM    403  CD1 PHE B  50     -13.516  -0.988  47.327  1.00 84.35           C  
ATOM    404  CD2 PHE B  50     -14.251  -3.206  46.927  1.00 84.35           C  
ATOM    405  CE1 PHE B  50     -14.484  -0.505  46.480  1.00 84.35           C  
ATOM    406  CE2 PHE B  50     -15.224  -2.727  46.078  1.00 84.35           C  
ATOM    407  CZ  PHE B  50     -15.342  -1.376  45.852  1.00 84.35           C  
ATOM    410  N   ARG B  51      -9.689  -3.785  49.565  1.00144.67           N  
ATOM    411  CA  ARG B  51      -8.875  -3.905  50.749  1.00144.67           C  
ATOM    419  C   ARG B  51      -7.454  -3.520  50.467  1.00144.67           C  
ATOM    420  O   ARG B  51      -6.772  -2.955  51.319  1.00144.67           O  
ATOM    412  CB  ARG B  51      -8.887  -5.326  51.347  1.00144.67           C  
ATOM    413  CG  ARG B  51      -8.364  -6.418  50.412  1.00144.67           C  
ATOM    414  CD  ARG B  51      -8.261  -7.786  51.092  1.00144.67           C  
ATOM    415  NE  ARG B  51      -9.442  -8.603  50.692  1.00144.67           N  
ATOM    416  CZ  ARG B  51      -9.344  -9.469  49.641  1.00144.67           C  
ATOM    417  NH1 ARG B  51      -8.160  -9.601  48.974  1.00144.67           N1+
ATOM    418  NH2 ARG B  51     -10.425 -10.213  49.265  1.00144.67           N  
ATOM    421  N   ARG B  52      -6.972  -3.863  49.261  1.00158.33           N  
ATOM    422  CA  ARG B  52      -5.645  -3.606  48.772  1.00158.33           C  
ATOM    430  C   ARG B  52      -5.483  -2.141  48.466  1.00158.33           C  
ATOM    431  O   ARG B  52      -4.371  -1.681  48.217  1.00158.33           O  
ATOM    423  CB  ARG B  52      -5.287  -4.398  47.501  1.00158.33           C  
ATOM    424  CG  ARG B  52      -5.335  -5.919  47.672  1.00158.33           C  
ATOM    425  CD  ARG B  52      -4.011  -6.617  47.991  1.00158.33           C  
ATOM    426  NE  ARG B  52      -4.227  -8.052  47.642  1.00158.33           N  
ATOM    427  CZ  ARG B  52      -3.391  -9.035  48.082  1.00158.33           C  
ATOM    428  NH1 ARG B  52      -2.371  -8.742  48.937  1.00158.33           N1+
ATOM    429  NH2 ARG B  52      -3.586 -10.320  47.666  1.00158.33           N  
ATOM    432  N   LYS B  53      -6.602  -1.389  48.400  1.00104.76           N  
ATOM    433  CA  LYS B  53      -6.610   0.028  48.133  1.00104.76           C  
ATOM    439  C   LYS B  53      -6.223   0.359  46.721  1.00104.76           C  
ATOM    440  O   LYS B  53      -5.506   1.328  46.471  1.00104.76           O  
ATOM    434  CB  LYS B  53      -5.741   0.847  49.112  1.00104.76           C  
ATOM    435  CG  LYS B  53      -6.265   0.807  50.554  1.00104.76           C  
ATOM    436  CD  LYS B  53      -5.346   1.450  51.599  1.00104.76           C  
ATOM    437  CE  LYS B  53      -5.897   2.757  52.179  1.00104.76           C  
ATOM    438  NZ  LYS B  53      -5.014   3.257  53.256  1.00104.76           N1+
ATOM    441  N   PHE B  54      -6.688  -0.462  45.756  1.00104.07           N  
ATOM    442  CA  PHE B  54      -6.564  -0.167  44.354  1.00104.07           C  
ATOM    450  C   PHE B  54      -7.462   1.013  44.120  1.00104.07           C  
ATOM    451  O   PHE B  54      -7.138   1.915  43.347  1.00104.07           O  
ATOM    443  CB  PHE B  54      -7.021  -1.353  43.476  1.00104.07           C  
ATOM    444  CG  PHE B  54      -6.817  -1.060  42.024  1.00104.07           C  
ATOM    445  CD1 PHE B  54      -5.576  -1.211  41.446  1.00104.07           C  
ATOM    446  CD2 PHE B  54      -7.860  -0.631  41.234  1.00104.07           C  
ATOM    447  CE1 PHE B  54      -5.382  -0.951  40.108  1.00104.07           C  
ATOM    448  CE2 PHE B  54      -7.672  -0.370  39.895  1.00104.07           C  
ATOM    449  CZ  PHE B  54      -6.430  -0.525  39.329  1.00104.07           C  
ATOM    452  N   PHE B  55      -8.643   1.010  44.782  1.00 94.97           N  
ATOM    453  CA  PHE B  55      -9.526   2.149  44.755  1.00 94.97           C  
ATOM    461  C   PHE B  55      -9.044   3.056  45.846  1.00 94.97           C  
ATOM    462  O   PHE B  55      -9.265   2.786  47.027  1.00 94.97           O  
ATOM    454  CB  PHE B  55     -10.993   1.828  45.105  1.00 94.97           C  
ATOM    455  CG  PHE B  55     -11.627   1.126  43.957  1.00 94.97           C  
ATOM    456  CD1 PHE B  55     -11.392  -0.208  43.727  1.00 94.97           C  
ATOM    457  CD2 PHE B  55     -12.474   1.810  43.115  1.00 94.97           C  
ATOM    458  CE1 PHE B  55     -11.985  -0.847  42.664  1.00 94.97           C  
ATOM    459  CE2 PHE B  55     -13.072   1.176  42.052  1.00 94.97           C  
ATOM    460  CZ  PHE B  55     -12.825  -0.156  41.824  1.00 94.97           C  
ATOM    463  N   PHE B  56      -8.272   4.091  45.456  1.00178.80           N  
ATOM    464  CA  PHE B  56      -7.687   5.068  46.332  1.00178.80           C  
ATOM    472  C   PHE B  56      -8.551   6.253  46.685  1.00178.80           C  
ATOM    473  O   PHE B  56      -8.443   6.773  47.795  1.00178.80           O  
ATOM    465  CB  PHE B  56      -6.336   5.587  45.799  1.00178.80           C  
ATOM    466  CG  PHE B  56      -6.532   6.289  44.498  1.00178.80           C  
ATOM    467  CD1 PHE B  56      -6.639   5.577  43.326  1.00178.80           C  
ATOM    468  CD2 PHE B  56      -6.616   7.661  44.449  1.00178.80           C  
ATOM    469  CE1 PHE B  56      -6.818   6.222  42.124  1.00178.80           C  
ATOM    470  CE2 PHE B  56      -6.795   8.312  43.251  1.00178.80           C  
ATOM    471  CZ  PHE B  56      -6.892   7.593  42.084  1.00178.80           C  
ATOM    474  N   SER B  57      -9.400   6.753  45.756  1.00108.24           N  
ATOM    475  CA  SER B  57     -10.083   7.994  46.048  1.00108.24           C  
ATOM    478  C   SER B  57     -11.566   7.855  45.873  1.00108.24           C  
ATOM    479  O   SER B  57     -12.048   6.891  45.282  1.00108.24           O  
ATOM    476  CB  SER B  57      -9.629   9.178  45.174  1.00108.24           C  
ATOM    477  OG  SER B  57     -10.064   9.005  43.835  1.00108.24           O  
ATOM    480  N   HIS B  58     -12.336   8.829  46.421  1.00 68.75           N  
ATOM    481  CA  HIS B  58     -13.769   8.758  46.316  1.00 68.75           C  
ATOM    488  C   HIS B  58     -14.359  10.137  46.405  1.00 68.75           C  
ATOM    489  O   HIS B  58     -13.654  11.114  46.651  1.00 68.75           O  
ATOM    484  CB  HIS B  58     -14.423   7.930  47.434  1.00 68.75           C  
ATOM    483  CG  HIS B  58     -14.375   8.627  48.761  1.00 68.75           C  
ATOM    486  CD2 HIS B  58     -15.291   9.446  49.346  1.00 68.75           C  
ATOM    482  ND1 HIS B  58     -13.319   8.554  49.643  1.00 68.75           N  
ATOM    487  CE1 HIS B  58     -13.646   9.328  50.709  1.00 68.75           C  
ATOM    485  NE2 HIS B  58     -14.834   9.890  50.573  1.00 68.75           N  
ATOM    490  N   ARG B  59     -15.685  10.236  46.137  1.00132.08           N  
ATOM    491  CA  ARG B  59     -16.441  11.448  46.307  1.00132.08           C  
ATOM    499  C   ARG B  59     -17.765  11.084  46.917  1.00132.08           C  
ATOM    500  O   ARG B  59     -18.480  10.223  46.407  1.00132.08           O  
ATOM    492  CB  ARG B  59     -16.758  12.223  45.016  1.00132.08           C  
ATOM    493  CG  ARG B  59     -15.676  13.219  44.596  1.00132.08           C  
ATOM    494  CD  ARG B  59     -16.211  14.280  43.631  1.00132.08           C  
ATOM    495  NE  ARG B  59     -15.230  15.399  43.582  1.00132.08           N  
ATOM    496  CZ  ARG B  59     -14.246  15.403  42.637  1.00132.08           C  
ATOM    497  NH1 ARG B  59     -14.184  14.396  41.720  1.00132.08           N1+
ATOM    498  NH2 ARG B  59     -13.336  16.419  42.604  1.00132.08           N  
ATOM    501  N   ASP B  60     -18.104  11.733  48.051  1.00 79.31           N  
ATOM    502  CA  ASP B  60     -19.363  11.593  48.738  1.00 79.31           C  
ATOM    507  C   ASP B  60     -19.703  10.154  48.995  1.00 79.31           C  
ATOM    508  O   ASP B  60     -20.875   9.786  49.040  1.00 79.31           O  
ATOM    503  CB  ASP B  60     -20.547  12.241  47.999  1.00 79.31           C  
ATOM    504  CG  ASP B  60     -20.453  13.750  48.186  1.00 79.31           C  
ATOM    505  OD1 ASP B  60     -19.571  14.197  48.967  1.00 79.31           O  
ATOM    506  OD2 ASP B  60     -21.273  14.475  47.563  1.00 79.31           O1-
ATOM    509  N   TYR B  61     -18.687   9.305  49.212  1.00 70.57           N  
ATOM    510  CA  TYR B  61     -18.903   7.908  49.467  1.00 70.57           C  
ATOM    519  C   TYR B  61     -19.548   7.751  50.812  1.00 70.57           C  
ATOM    520  O   TYR B  61     -20.333   6.834  51.040  1.00 70.57           O  
ATOM    511  CB  TYR B  61     -17.593   7.098  49.442  1.00 70.57           C  
ATOM    512  CG  TYR B  61     -17.928   5.646  49.513  1.00 70.57           C  
ATOM    513  CD1 TYR B  61     -18.481   5.009  48.423  1.00 70.57           C  
ATOM    514  CD2 TYR B  61     -17.669   4.918  50.651  1.00 70.57           C  
ATOM    515  CE1 TYR B  61     -18.786   3.669  48.473  1.00 70.57           C  
ATOM    516  CE2 TYR B  61     -17.971   3.578  50.706  1.00 70.57           C  
ATOM    517  CZ  TYR B  61     -18.533   2.953  49.618  1.00 70.57           C  
ATOM    518  OH  TYR B  61     -18.844   1.577  49.674  1.00 70.57           O  
ATOM    521  N   ASP B  62     -19.194   8.634  51.761  1.00124.92           N  
ATOM    522  CA  ASP B  62     -19.708   8.570  53.102  1.00124.92           C  
ATOM    527  C   ASP B  62     -21.189   8.742  53.021  1.00124.92           C  
ATOM    528  O   ASP B  62     -21.948   8.115  53.757  1.00124.92           O  
ATOM    523  CB  ASP B  62     -19.211   9.736  53.965  1.00124.92           C  
ATOM    524  CG  ASP B  62     -17.695   9.722  53.934  1.00124.92           C  
ATOM    525  OD1 ASP B  62     -17.126   9.836  52.815  1.00124.92           O  
ATOM    526  OD2 ASP B  62     -17.084   9.593  55.028  1.00124.92           O1-
ATOM    529  N   LEU B  63     -21.615   9.639  52.118  1.00 75.13           N  
ATOM    530  CA  LEU B  63     -22.984   9.992  51.891  1.00 75.13           C  
ATOM    535  C   LEU B  63     -23.744   8.831  51.318  1.00 75.13           C  
ATOM    536  O   LEU B  63     -24.929   8.663  51.599  1.00 75.13           O  
ATOM    531  CB  LEU B  63     -23.095  11.155  50.892  1.00 75.13           C  
ATOM    532  CG  LEU B  63     -22.469  12.456  51.422  1.00 75.13           C  
ATOM    533  CD1 LEU B  63     -22.578  13.589  50.396  1.00 75.13           C  
ATOM    534  CD2 LEU B  63     -23.077  12.845  52.774  1.00 75.13           C  
ATOM    537  N   ILE B  64     -23.100   8.021  50.457  1.00 95.30           N  
ATOM    538  CA  ILE B  64     -23.779   6.928  49.817  1.00 95.30           C  
ATOM    543  C   ILE B  64     -24.161   5.890  50.835  1.00 95.30           C  
ATOM    544  O   ILE B  64     -25.228   5.286  50.734  1.00 95.30           O  
ATOM    539  CB  ILE B  64     -22.974   6.269  48.724  1.00 95.30           C  
ATOM    540  CG1 ILE B  64     -23.902   5.509  47.764  1.00 95.30           C  
ATOM    541  CG2 ILE B  64     -21.907   5.362  49.351  1.00 95.30           C  
ATOM    542  CD1 ILE B  64     -24.752   6.433  46.896  1.00 95.30           C  
ATOM    545  N   LEU B  65     -23.266   5.623  51.810  1.00 50.85           N  
ATOM    546  CA  LEU B  65     -23.451   4.659  52.862  1.00 50.85           C  
ATOM    551  C   LEU B  65     -24.535   5.098  53.800  1.00 50.85           C  
ATOM    552  O   LEU B  65     -25.337   4.286  54.258  1.00 50.85           O  
ATOM    547  CB  LEU B  65     -22.173   4.456  53.696  1.00 50.85           C  
ATOM    548  CG  LEU B  65     -21.011   3.841  52.892  1.00 50.85           C  
ATOM    549  CD1 LEU B  65     -19.752   3.661  53.752  1.00 50.85           C  
ATOM    550  CD2 LEU B  65     -21.448   2.540  52.204  1.00 50.85           C  
ATOM    553  N   LYS B  66     -24.575   6.405  54.115  1.00 69.16           N  
ATOM    554  CA  LYS B  66     -25.529   6.934  55.047  1.00 69.16           C  
ATOM    560  C   LYS B  66     -26.907   6.714  54.501  1.00 69.16           C  
ATOM    561  O   LYS B  66     -27.829   6.380  55.242  1.00 69.16           O  
ATOM    555  CB  LYS B  66     -25.320   8.440  55.293  1.00 69.16           C  
ATOM    556  CG  LYS B  66     -26.305   9.059  56.287  1.00 69.16           C  
ATOM    557  CD  LYS B  66     -25.848  10.417  56.826  1.00 69.16           C  
ATOM    558  CE  LYS B  66     -25.352  11.378  55.742  1.00 69.16           C  
ATOM    559  NZ  LYS B  66     -24.839  12.620  56.361  1.00 69.16           N1+
ATOM    562  N   ASP B  67     -27.071   6.892  53.177  1.00 47.24           N  
ATOM    563  CA  ASP B  67     -28.337   6.755  52.512  1.00 47.24           C  
ATOM    568  C   ASP B  67     -28.819   5.340  52.639  1.00 47.24           C  
ATOM    569  O   ASP B  67     -30.000   5.095  52.880  1.00 47.24           O  
ATOM    564  CB  ASP B  67     -28.235   7.027  50.999  1.00 47.24           C  
ATOM    565  CG  ASP B  67     -27.870   8.487  50.777  1.00 47.24           C  
ATOM    566  OD1 ASP B  67     -27.566   9.180  51.783  1.00 47.24           O  
ATOM    567  OD2 ASP B  67     -27.890   8.927  49.596  1.00 47.24           O1-
ATOM    570  N   TYR B  68     -27.905   4.370  52.458  1.00 74.81           N  
ATOM    571  CA  TYR B  68     -28.214   2.970  52.504  1.00 74.81           C  
ATOM    580  C   TYR B  68     -28.650   2.589  53.885  1.00 74.81           C  
ATOM    581  O   TYR B  68     -29.624   1.857  54.057  1.00 74.81           O  
ATOM    572  CB  TYR B  68     -26.989   2.118  52.121  1.00 74.81           C  
ATOM    573  CG  TYR B  68     -27.282   0.677  52.355  1.00 74.81           C  
ATOM    574  CD1 TYR B  68     -28.090  -0.032  51.497  1.00 74.81           C  
ATOM    575  CD2 TYR B  68     -26.722   0.033  53.432  1.00 74.81           C  
ATOM    576  CE1 TYR B  68     -28.344  -1.365  51.724  1.00 74.81           C  
ATOM    577  CE2 TYR B  68     -26.972  -1.298  53.664  1.00 74.81           C  
ATOM    578  CZ  TYR B  68     -27.786  -1.999  52.809  1.00 74.81           C  
ATOM    579  OH  TYR B  68     -28.045  -3.365  53.043  1.00 74.81           O  
ATOM    582  N   GLU B  69     -27.935   3.087  54.911  1.00 69.02           N  
ATOM    583  CA  GLU B  69     -28.222   2.759  56.280  1.00 69.02           C  
ATOM    589  C   GLU B  69     -29.595   3.254  56.618  1.00 69.02           C  
ATOM    590  O   GLU B  69     -30.361   2.581  57.309  1.00 69.02           O  
ATOM    584  CB  GLU B  69     -27.252   3.442  57.256  1.00 69.02           C  
ATOM    585  CG  GLU B  69     -25.802   2.979  57.114  1.00 69.02           C  
ATOM    586  CD  GLU B  69     -24.943   3.856  58.014  1.00 69.02           C  
ATOM    587  OE1 GLU B  69     -25.291   3.994  59.217  1.00 69.02           O  
ATOM    588  OE2 GLU B  69     -23.928   4.404  57.508  1.00 69.02           O1-
ATOM    591  N   GLU B  70     -29.925   4.464  56.134  1.00 67.94           N  
ATOM    592  CA  GLU B  70     -31.180   5.118  56.374  1.00 67.94           C  
ATOM    598  C   GLU B  70     -32.294   4.395  55.672  1.00 67.94           C  
ATOM    599  O   GLU B  70     -33.442   4.481  56.095  1.00 67.94           O  
ATOM    593  CB  GLU B  70     -31.161   6.602  55.972  1.00 67.94           C  
ATOM    594  CG  GLU B  70     -30.265   7.414  56.911  1.00 67.94           C  
ATOM    595  CD  GLU B  70     -30.278   8.870  56.477  1.00 67.94           C  
ATOM    596  OE1 GLU B  70     -31.323   9.322  55.940  1.00 67.94           O  
ATOM    597  OE2 GLU B  70     -29.239   9.552  56.680  1.00 67.94           O1-
ATOM    600  N   GLY B  71     -32.013   3.686  54.563  1.00 36.83           N  
ATOM    601  CA  GLY B  71     -33.065   2.935  53.933  1.00 36.83           C  
ATOM    602  C   GLY B  71     -33.512   3.595  52.661  1.00 36.83           C  
ATOM    603  O   GLY B  71     -34.348   3.044  51.944  1.00 36.83           O  
ATOM    604  N   ARG B  72     -33.009   4.814  52.378  1.00105.20           N  
ATOM    605  CA  ARG B  72     -33.325   5.517  51.163  1.00105.20           C  
ATOM    613  C   ARG B  72     -32.675   4.870  49.966  1.00105.20           C  
ATOM    614  O   ARG B  72     -33.232   4.888  48.869  1.00105.20           O  
ATOM    606  CB  ARG B  72     -33.006   7.022  51.239  1.00105.20           C  
ATOM    607  CG  ARG B  72     -31.576   7.378  51.642  1.00105.20           C  
ATOM    608  CD  ARG B  72     -31.456   8.857  52.014  1.00105.20           C  
ATOM    609  NE  ARG B  72     -30.122   9.080  52.635  1.00105.20           N  
ATOM    610  CZ  ARG B  72     -29.871  10.268  53.260  1.00105.20           C  
ATOM    611  NH1 ARG B  72     -30.845  11.223  53.311  1.00105.20           N1+
ATOM    612  NH2 ARG B  72     -28.655  10.503  53.832  1.00105.20           N  
ATOM    615  N   GLY B  73     -31.455   4.314  50.116  1.00 32.59           N  
ATOM    616  CA  GLY B  73     -30.850   3.577  49.033  1.00 32.59           C  
ATOM    617  C   GLY B  73     -30.135   4.480  48.066  1.00 32.59           C  
ATOM    618  O   GLY B  73     -30.071   5.694  48.253  1.00 32.59           O  
ATOM    619  N   PHE B  74     -29.560   3.872  46.998  1.00 73.51           N  
ATOM    620  CA  PHE B  74     -28.831   4.588  45.978  1.00 73.51           C  
ATOM    628  C   PHE B  74     -28.774   3.736  44.732  1.00 73.51           C  
ATOM    629  O   PHE B  74     -29.388   2.672  44.679  1.00 73.51           O  
ATOM    621  CB  PHE B  74     -27.389   4.926  46.395  1.00 73.51           C  
ATOM    622  CG  PHE B  74     -26.644   3.656  46.635  1.00 73.51           C  
ATOM    623  CD1 PHE B  74     -25.972   3.036  45.607  1.00 73.51           C  
ATOM    624  CD2 PHE B  74     -26.617   3.083  47.886  1.00 73.51           C  
ATOM    625  CE1 PHE B  74     -25.282   1.866  45.823  1.00 73.51           C  
ATOM    626  CE2 PHE B  74     -25.929   1.914  48.109  1.00 73.51           C  
ATOM    627  CZ  PHE B  74     -25.260   1.303  47.076  1.00 73.51           C  
ATOM    630  N   PHE B  75     -28.072   4.203  43.666  1.00163.25           N  
ATOM    631  CA  PHE B  75     -27.968   3.395  42.473  1.00163.25           C  
ATOM    639  C   PHE B  75     -26.586   3.517  41.873  1.00163.25           C  
ATOM    640  O   PHE B  75     -25.879   4.499  42.098  1.00163.25           O  
ATOM    632  CB  PHE B  75     -29.024   3.705  41.392  1.00163.25           C  
ATOM    633  CG  PHE B  75     -28.795   5.043  40.780  1.00163.25           C  
ATOM    634  CD1 PHE B  75     -29.345   6.179  41.328  1.00163.25           C  
ATOM    635  CD2 PHE B  75     -28.028   5.155  39.644  1.00163.25           C  
ATOM    636  CE1 PHE B  75     -29.131   7.408  40.749  1.00163.25           C  
ATOM    637  CE2 PHE B  75     -27.811   6.381  39.061  1.00163.25           C  
ATOM    638  CZ  PHE B  75     -28.363   7.510  39.614  1.00163.25           C  
ATOM    641  N   LEU B  76     -26.168   2.496  41.083  1.00 76.05           N  
ATOM    642  CA  LEU B  76     -24.838   2.427  40.516  1.00 76.05           C  
ATOM    647  C   LEU B  76     -24.844   2.748  39.049  1.00 76.05           C  
ATOM    648  O   LEU B  76     -25.788   2.426  38.329  1.00 76.05           O  
ATOM    643  CB  LEU B  76     -24.192   1.032  40.618  1.00 76.05           C  
ATOM    644  CG  LEU B  76     -23.852   0.564  42.045  1.00 76.05           C  
ATOM    645  CD1 LEU B  76     -23.227  -0.840  42.020  1.00 76.05           C  
ATOM    646  CD2 LEU B  76     -22.956   1.577  42.772  1.00 76.05           C  
ATOM    649  N   TYR B  77     -23.769   3.424  38.577  1.00111.74           N  
ATOM    650  CA  TYR B  77     -23.617   3.765  37.185  1.00111.74           C  
ATOM    659  C   TYR B  77     -22.168   3.670  36.774  1.00111.74           C  
ATOM    660  O   TYR B  77     -21.287   4.224  37.432  1.00111.74           O  
ATOM    651  CB  TYR B  77     -24.162   5.183  36.915  1.00111.74           C  
ATOM    652  CG  TYR B  77     -23.702   5.742  35.613  1.00111.74           C  
ATOM    653  CD1 TYR B  77     -24.043   5.178  34.405  1.00111.74           C  
ATOM    654  CD2 TYR B  77     -22.951   6.893  35.620  1.00111.74           C  
ATOM    655  CE1 TYR B  77     -23.604   5.745  33.228  1.00111.74           C  
ATOM    656  CE2 TYR B  77     -22.510   7.465  34.453  1.00111.74           C  
ATOM    657  CZ  TYR B  77     -22.834   6.887  33.253  1.00111.74           C  
ATOM    658  OH  TYR B  77     -22.382   7.472  32.052  1.00111.74           O  
ATOM    661  N   THR B  78     -21.888   2.947  35.662  1.00119.22           N  
ATOM    662  CA  THR B  78     -20.559   2.823  35.112  1.00119.22           C  
ATOM    666  C   THR B  78     -20.713   2.697  33.618  1.00119.22           C  
ATOM    667  O   THR B  78     -21.824   2.493  33.131  1.00119.22           O  
ATOM    663  CB  THR B  78     -19.820   1.608  35.602  1.00119.22           C  
ATOM    665  CG2 THR B  78     -20.482   0.346  35.024  1.00119.22           C  
ATOM    664  OG1 THR B  78     -18.456   1.673  35.212  1.00119.22           O  
ATOM    668  N   GLY B  79     -19.609   2.806  32.837  1.00 30.75           N  
ATOM    669  CA  GLY B  79     -19.765   2.740  31.403  1.00 30.75           C  
ATOM    670  C   GLY B  79     -18.506   2.270  30.728  1.00 30.75           C  
ATOM    671  O   GLY B  79     -17.486   2.023  31.369  1.00 30.75           O  
ATOM    672  N   ARG B  80     -18.575   2.124  29.381  1.00127.06           N  
ATOM    673  CA  ARG B  80     -17.470   1.657  28.584  1.00127.06           C  
ATOM    681  C   ARG B  80     -17.543   2.265  27.209  1.00127.06           C  
ATOM    682  O   ARG B  80     -18.624   2.397  26.636  1.00127.06           O  
ATOM    674  CB  ARG B  80     -17.496   0.125  28.421  1.00127.06           C  
ATOM    675  CG  ARG B  80     -16.656  -0.404  27.256  1.00127.06           C  
ATOM    676  CD  ARG B  80     -15.149  -0.205  27.396  1.00127.06           C  
ATOM    677  NE  ARG B  80     -14.535  -0.727  26.143  1.00127.06           N  
ATOM    678  CZ  ARG B  80     -13.265  -0.354  25.810  1.00127.06           C  
ATOM    679  NH1 ARG B  80     -12.559   0.462  26.645  1.00127.06           N1+
ATOM    680  NH2 ARG B  80     -12.701  -0.800  24.651  1.00127.06           N  
ATOM    683  N   GLY B  81     -16.377   2.631  26.626  1.00 47.00           N  
ATOM    684  CA  GLY B  81     -16.367   3.211  25.304  1.00 47.00           C  
ATOM    685  C   GLY B  81     -15.813   2.191  24.349  1.00 47.00           C  
ATOM    686  O   GLY B  81     -14.624   1.876  24.381  1.00 47.00           O  
ATOM    687  N   PRO B  82     -16.667   1.654  23.504  1.00204.12           N  
ATOM    688  CA  PRO B  82     -16.238   0.638  22.572  1.00204.12           C  
ATOM    692  C   PRO B  82     -15.382   1.117  21.443  1.00204.12           C  
ATOM    693  O   PRO B  82     -15.910   1.303  20.347  1.00204.12           O  
ATOM    690  CB  PRO B  82     -17.512  -0.043  22.075  1.00204.12           C  
ATOM    691  CG  PRO B  82     -18.524   0.191  23.211  1.00204.12           C  
ATOM    689  CD  PRO B  82     -18.067   1.504  23.864  1.00204.12           C  
ATOM    694  N   SER B  83     -14.069   1.304  21.673  1.00 70.98           N  
ATOM    695  CA  SER B  83     -13.154   1.658  20.628  1.00 70.98           C  
ATOM    698  C   SER B  83     -12.607   0.408  20.006  1.00 70.98           C  
ATOM    699  O   SER B  83     -12.190   0.406  18.848  1.00 70.98           O  
ATOM    696  CB  SER B  83     -11.980   2.515  21.136  1.00 70.98           C  
ATOM    697  OG  SER B  83     -11.270   1.826  22.153  1.00 70.98           O  
ATOM    700  N   GLY B  84     -12.591  -0.699  20.775  1.00 36.07           N  
ATOM    701  CA  GLY B  84     -12.020  -1.924  20.292  1.00 36.07           C  
ATOM    702  C   GLY B  84     -12.211  -2.956  21.359  1.00 36.07           C  
ATOM    703  O   GLY B  84     -13.180  -2.909  22.114  1.00 36.07           O  
ATOM    704  N   PRO B  85     -11.312  -3.905  21.420  1.00 96.03           N  
ATOM    705  CA  PRO B  85     -11.417  -4.949  22.403  1.00 96.03           C  
ATOM    709  C   PRO B  85     -11.124  -4.430  23.775  1.00 96.03           C  
ATOM    710  O   PRO B  85     -10.329  -3.499  23.903  1.00 96.03           O  
ATOM    707  CB  PRO B  85     -10.453  -6.044  21.955  1.00 96.03           C  
ATOM    708  CG  PRO B  85     -10.370  -5.860  20.431  1.00 96.03           C  
ATOM    706  CD  PRO B  85     -10.638  -4.362  20.214  1.00 96.03           C  
ATOM    711  N   MET B  86     -11.764  -5.013  24.810  1.00 79.06           N  
ATOM    712  CA  MET B  86     -11.535  -4.578  26.157  1.00 79.06           C  
ATOM    717  C   MET B  86     -10.356  -5.311  26.714  1.00 79.06           C  
ATOM    718  O   MET B  86     -10.133  -6.481  26.403  1.00 79.06           O  
ATOM    713  CB  MET B  86     -12.716  -4.847  27.107  1.00 79.06           C  
ATOM    714  CG  MET B  86     -13.947  -3.976  26.848  1.00 79.06           C  
ATOM    715  SD  MET B  86     -15.373  -4.387  27.902  1.00 79.06           S  
ATOM    716  CE  MET B  86     -14.567  -3.964  29.473  1.00 79.06           C  
ATOM    719  N   HIS B  87      -9.568  -4.622  27.566  1.00 69.11           N  
ATOM    720  CA  HIS B  87      -8.442  -5.241  28.201  1.00 69.11           C  
ATOM    727  C   HIS B  87      -8.767  -5.367  29.661  1.00 69.11           C  
ATOM    728  O   HIS B  87      -9.864  -5.028  30.099  1.00 69.11           O  
ATOM    723  CB  HIS B  87      -7.110  -4.481  28.039  1.00 69.11           C  
ATOM    722  CG  HIS B  87      -7.162  -3.042  28.456  1.00 69.11           C  
ATOM    725  CD2 HIS B  87      -7.144  -1.912  27.699  1.00 69.11           C  
ATOM    721  ND1 HIS B  87      -7.225  -2.619  29.763  1.00 69.11           N  
ATOM    726  CE1 HIS B  87      -7.240  -1.261  29.735  1.00 69.11           C  
ATOM    724  NE2 HIS B  87      -7.193  -0.787  28.504  1.00 69.11           N  
ATOM    729  N   ILE B  88      -7.807  -5.879  30.453  1.00 80.15           N  
ATOM    730  CA  ILE B  88      -8.003  -6.163  31.849  1.00 80.15           C  
ATOM    735  C   ILE B  88      -8.328  -4.932  32.640  1.00 80.15           C  
ATOM    736  O   ILE B  88      -9.129  -4.990  33.571  1.00 80.15           O  
ATOM    731  CB  ILE B  88      -6.814  -6.812  32.497  1.00 80.15           C  
ATOM    732  CG1 ILE B  88      -6.659  -8.256  31.994  1.00 80.15           C  
ATOM    733  CG2 ILE B  88      -6.969  -6.690  34.022  1.00 80.15           C  
ATOM    734  CD1 ILE B  88      -5.337  -8.904  32.398  1.00 80.15           C  
ATOM    737  N   GLY B  89      -7.698  -3.789  32.324  1.00 32.84           N  
ATOM    738  CA  GLY B  89      -7.913  -2.587  33.080  1.00 32.84           C  
ATOM    739  C   GLY B  89      -9.352  -2.165  33.006  1.00 32.84           C  
ATOM    740  O   GLY B  89      -9.919  -1.683  33.984  1.00 32.84           O  
ATOM    741  N   HIS B  90      -9.979  -2.327  31.830  1.00 67.57           N  
ATOM    742  CA  HIS B  90     -11.326  -1.884  31.596  1.00 67.57           C  
ATOM    749  C   HIS B  90     -12.308  -2.628  32.460  1.00 67.57           C  
ATOM    750  O   HIS B  90     -13.333  -2.076  32.851  1.00 67.57           O  
ATOM    745  CB  HIS B  90     -11.746  -2.066  30.128  1.00 67.57           C  
ATOM    744  CG  HIS B  90     -10.940  -1.209  29.196  1.00 67.57           C  
ATOM    747  CD2 HIS B  90     -10.408   0.030  29.390  1.00 67.57           C  
ATOM    743  ND1 HIS B  90     -10.603  -1.565  27.910  1.00 67.57           N  
ATOM    748  CE1 HIS B  90      -9.886  -0.535  27.393  1.00 67.57           C  
ATOM    746  NE2 HIS B  90      -9.742   0.456  28.254  1.00 67.57           N  
ATOM    751  N   ILE B  91     -12.050  -3.921  32.727  1.00101.27           N  
ATOM    752  CA  ILE B  91     -12.940  -4.786  33.459  1.00101.27           C  
ATOM    757  C   ILE B  91     -13.029  -4.514  34.939  1.00101.27           C  
ATOM    758  O   ILE B  91     -14.065  -4.787  35.544  1.00101.27           O  
ATOM    753  CB  ILE B  91     -12.704  -6.251  33.222  1.00101.27           C  
ATOM    754  CG1 ILE B  91     -13.970  -7.012  33.640  1.00101.27           C  
ATOM    755  CG2 ILE B  91     -11.427  -6.698  33.955  1.00101.27           C  
ATOM    756  CD1 ILE B  91     -14.108  -8.384  32.992  1.00101.27           C  
ATOM    759  N   ILE B  92     -11.954  -4.003  35.575  1.00134.79           N  
ATOM    760  CA  ILE B  92     -11.887  -3.872  37.010  1.00134.79           C  
ATOM    765  C   ILE B  92     -13.042  -3.062  37.535  1.00134.79           C  
ATOM    766  O   ILE B  92     -13.652  -3.463  38.528  1.00134.79           O  
ATOM    761  CB  ILE B  92     -10.643  -3.148  37.466  1.00134.79           C  
ATOM    762  CG1 ILE B  92      -9.358  -3.846  36.990  1.00134.79           C  
ATOM    763  CG2 ILE B  92     -10.721  -3.011  38.998  1.00134.79           C  
ATOM    764  CD1 ILE B  92      -9.121  -5.204  37.634  1.00134.79           C  
ATOM    767  N   PRO B  93     -13.398  -1.953  36.943  1.00 72.65           N  
ATOM    768  CA  PRO B  93     -14.492  -1.181  37.463  1.00 72.65           C  
ATOM    772  C   PRO B  93     -15.768  -1.968  37.468  1.00 72.65           C  
ATOM    773  O   PRO B  93     -16.598  -1.745  38.347  1.00 72.65           O  
ATOM    770  CB  PRO B  93     -14.529   0.089  36.616  1.00 72.65           C  
ATOM    771  CG  PRO B  93     -13.062   0.277  36.187  1.00 72.65           C  
ATOM    769  CD  PRO B  93     -12.484  -1.149  36.148  1.00 72.65           C  
ATOM    774  N   PHE B  94     -15.946  -2.879  36.495  1.00141.23           N  
ATOM    775  CA  PHE B  94     -17.128  -3.687  36.382  1.00141.23           C  
ATOM    783  C   PHE B  94     -17.203  -4.657  37.523  1.00141.23           C  
ATOM    784  O   PHE B  94     -18.287  -4.933  38.035  1.00141.23           O  
ATOM    776  CB  PHE B  94     -17.190  -4.494  35.072  1.00141.23           C  
ATOM    777  CG  PHE B  94     -17.342  -3.515  33.958  1.00141.23           C  
ATOM    778  CD1 PHE B  94     -18.593  -3.097  33.563  1.00141.23           C  
ATOM    779  CD2 PHE B  94     -16.238  -3.006  33.314  1.00141.23           C  
ATOM    780  CE1 PHE B  94     -18.741  -2.188  32.541  1.00141.23           C  
ATOM    781  CE2 PHE B  94     -16.379  -2.097  32.290  1.00141.23           C  
ATOM    782  CZ  PHE B  94     -17.632  -1.691  31.900  1.00141.23           C  
ATOM    785  N   PHE B  95     -16.056  -5.240  37.924  1.00 66.82           N  
ATOM    786  CA  PHE B  95     -16.060  -6.169  39.019  1.00 66.82           C  
ATOM    794  C   PHE B  95     -16.427  -5.454  40.280  1.00 66.82           C  
ATOM    795  O   PHE B  95     -17.144  -5.999  41.117  1.00 66.82           O  
ATOM    787  CB  PHE B  95     -14.726  -6.900  39.251  1.00 66.82           C  
ATOM    788  CG  PHE B  95     -14.659  -8.025  38.275  1.00 66.82           C  
ATOM    789  CD1 PHE B  95     -14.112  -7.861  37.024  1.00 66.82           C  
ATOM    790  CD2 PHE B  95     -15.167  -9.256  38.624  1.00 66.82           C  
ATOM    791  CE1 PHE B  95     -14.063  -8.915  36.142  1.00 66.82           C  
ATOM    792  CE2 PHE B  95     -15.121 -10.313  37.747  1.00 66.82           C  
ATOM    793  CZ  PHE B  95     -14.569 -10.142  36.501  1.00 66.82           C  
ATOM    796  N   ALA B  96     -15.920  -4.222  40.464  1.00 31.14           N  
ATOM    797  CA  ALA B  96     -16.226  -3.469  41.647  1.00 31.14           C  
ATOM    799  C   ALA B  96     -17.697  -3.190  41.685  1.00 31.14           C  
ATOM    800  O   ALA B  96     -18.323  -3.278  42.739  1.00 31.14           O  
ATOM    798  CB  ALA B  96     -15.497  -2.116  41.697  1.00 31.14           C  
ATOM    801  N   THR B  97     -18.292  -2.840  40.527  1.00132.07           N  
ATOM    802  CA  THR B  97     -19.700  -2.550  40.475  1.00132.07           C  
ATOM    806  C   THR B  97     -20.486  -3.791  40.763  1.00132.07           C  
ATOM    807  O   THR B  97     -21.568  -3.720  41.343  1.00132.07           O  
ATOM    803  CB  THR B  97     -20.180  -1.968  39.171  1.00132.07           C  
ATOM    805  CG2 THR B  97     -19.650  -0.536  39.019  1.00132.07           C  
ATOM    804  OG1 THR B  97     -19.782  -2.774  38.075  1.00132.07           O  
ATOM    808  N   LYS B  98     -19.974  -4.959  40.339  1.00150.64           N  
ATOM    809  CA  LYS B  98     -20.653  -6.207  40.542  1.00150.64           C  
ATOM    815  C   LYS B  98     -20.787  -6.463  42.016  1.00150.64           C  
ATOM    816  O   LYS B  98     -21.853  -6.857  42.487  1.00150.64           O  
ATOM    810  CB  LYS B  98     -19.890  -7.375  39.883  1.00150.64           C  
ATOM    811  CG  LYS B  98     -20.628  -8.716  39.848  1.00150.64           C  
ATOM    812  CD  LYS B  98     -20.737  -9.424  41.196  1.00150.64           C  
ATOM    813  CE  LYS B  98     -19.478 -10.214  41.563  1.00150.64           C  
ATOM    814  NZ  LYS B  98     -19.218 -11.255  40.542  1.00150.64           N1+
ATOM    817  N   TRP B  99     -19.710  -6.223  42.790  1.00 76.57           N  
ATOM    818  CA  TRP B  99     -19.715  -6.482  44.206  1.00 76.57           C  
ATOM    829  C   TRP B  99     -20.674  -5.558  44.888  1.00 76.57           C  
ATOM    830  O   TRP B  99     -21.397  -5.964  45.797  1.00 76.57           O  
ATOM    819  CB  TRP B  99     -18.342  -6.269  44.874  1.00 76.57           C  
ATOM    820  CG  TRP B  99     -18.277  -6.680  46.333  1.00 76.57           C  
ATOM    822  CD1 TRP B  99     -18.053  -7.924  46.848  1.00 76.57           C  
ATOM    821  CD2 TRP B  99     -18.420  -5.798  47.462  1.00 76.57           C  
ATOM    824  CE2 TRP B  99     -18.274  -6.573  48.614  1.00 76.57           C  
ATOM    825  CE3 TRP B  99     -18.649  -4.454  47.536  1.00 76.57           C  
ATOM    823  NE1 TRP B  99     -18.049  -7.874  48.221  1.00 76.57           N  
ATOM    826  CZ2 TRP B  99     -18.353  -6.015  49.859  1.00 76.57           C  
ATOM    827  CZ3 TRP B  99     -18.735  -3.896  48.795  1.00 76.57           C  
ATOM    828  CH2 TRP B  99     -18.590  -4.661  49.934  1.00 76.57           C  
ATOM    831  N   LEU B 100     -20.681  -4.274  44.479  1.00 57.67           N  
ATOM    832  CA  LEU B 100     -21.510  -3.278  45.097  1.00 57.67           C  
ATOM    837  C   LEU B 100     -22.954  -3.599  44.876  1.00 57.67           C  
ATOM    838  O   LEU B 100     -23.776  -3.431  45.775  1.00 57.67           O  
ATOM    833  CB  LEU B 100     -21.254  -1.859  44.560  1.00 57.67           C  
ATOM    834  CG  LEU B 100     -19.869  -1.297  44.936  1.00 57.67           C  
ATOM    835  CD1 LEU B 100     -19.662   0.117  44.370  1.00 57.67           C  
ATOM    836  CD2 LEU B 100     -19.641  -1.355  46.456  1.00 57.67           C  
ATOM    839  N   GLN B 101     -23.311  -4.055  43.661  1.00 43.02           N  
ATOM    840  CA  GLN B 101     -24.680  -4.370  43.380  1.00 43.02           C  
ATOM    846  C   GLN B 101     -25.098  -5.548  44.209  1.00 43.02           C  
ATOM    847  O   GLN B 101     -26.206  -5.575  44.740  1.00 43.02           O  
ATOM    841  CB  GLN B 101     -24.916  -4.722  41.901  1.00 43.02           C  
ATOM    842  CG  GLN B 101     -26.373  -5.062  41.574  1.00 43.02           C  
ATOM    843  CD  GLN B 101     -26.460  -5.380  40.087  1.00 43.02           C  
ATOM    845  NE2 GLN B 101     -27.431  -4.732  39.388  1.00 43.02           N  
ATOM    844  OE1 GLN B 101     -25.685  -6.170  39.558  1.00 43.02           O  
ATOM    848  N   GLU B 102     -24.220  -6.562  44.346  1.00 82.23           N  
ATOM    849  CA  GLU B 102     -24.629  -7.739  45.059  1.00 82.23           C  
ATOM    855  C   GLU B 102     -24.891  -7.440  46.502  1.00 82.23           C  
ATOM    856  O   GLU B 102     -25.947  -7.783  47.032  1.00 82.23           O  
ATOM    850  CB  GLU B 102     -23.602  -8.882  44.992  1.00 82.23           C  
ATOM    851  CG  GLU B 102     -22.250  -8.567  45.636  1.00 82.23           C  
ATOM    852  CD  GLU B 102     -21.370  -9.797  45.477  1.00 82.23           C  
ATOM    853  OE1 GLU B 102     -21.851 -10.795  44.877  1.00 82.23           O  
ATOM    854  OE2 GLU B 102     -20.204  -9.755  45.952  1.00 82.23           O1-
ATOM    857  N   LYS B 103     -23.940  -6.770  47.170  1.00178.04           N  
ATOM    858  CA  LYS B 103     -24.011  -6.552  48.585  1.00178.04           C  
ATOM    864  C   LYS B 103     -25.104  -5.580  48.944  1.00178.04           C  
ATOM    865  O   LYS B 103     -25.808  -5.773  49.934  1.00178.04           O  
ATOM    859  CB  LYS B 103     -22.679  -6.003  49.098  1.00178.04           C  
ATOM    860  CG  LYS B 103     -22.381  -6.472  50.510  1.00178.04           C  
ATOM    861  CD  LYS B 103     -22.107  -7.978  50.571  1.00178.04           C  
ATOM    862  CE  LYS B 103     -20.929  -8.415  49.695  1.00178.04           C  
ATOM    863  NZ  LYS B 103     -20.710  -9.872  49.819  1.00178.04           N1+
ATOM    866  N   PHE B 104     -25.199  -4.462  48.191  1.00179.90           N  
ATOM    867  CA  PHE B 104     -26.172  -3.420  48.398  1.00179.90           C  
ATOM    875  C   PHE B 104     -27.524  -3.731  47.817  1.00179.90           C  
ATOM    876  O   PHE B 104     -28.539  -3.267  48.337  1.00179.90           O  
ATOM    868  CB  PHE B 104     -25.709  -2.042  47.900  1.00179.90           C  
ATOM    869  CG  PHE B 104     -24.623  -1.611  48.828  1.00179.90           C  
ATOM    870  CD1 PHE B 104     -24.928  -0.986  50.016  1.00179.90           C  
ATOM    871  CD2 PHE B 104     -23.302  -1.848  48.524  1.00179.90           C  
ATOM    872  CE1 PHE B 104     -23.932  -0.592  50.878  1.00179.90           C  
ATOM    873  CE2 PHE B 104     -22.303  -1.454  49.383  1.00179.90           C  
ATOM    874  CZ  PHE B 104     -22.615  -0.823  50.564  1.00179.90           C  
ATOM    877  N   GLY B 105     -27.584  -4.467  46.688  1.00 36.10           N  
ATOM    878  CA  GLY B 105     -28.859  -4.796  46.103  1.00 36.10           C  
ATOM    879  C   GLY B 105     -29.483  -3.582  45.466  1.00 36.10           C  
ATOM    880  O   GLY B 105     -30.640  -3.269  45.740  1.00 36.10           O  
ATOM    881  N   VAL B 106     -28.739  -2.868  44.592  1.00 44.95           N  
ATOM    882  CA  VAL B 106     -29.265  -1.674  43.977  1.00 44.95           C  
ATOM    886  C   VAL B 106     -29.241  -1.819  42.477  1.00 44.95           C  
ATOM    887  O   VAL B 106     -28.695  -2.780  41.937  1.00 44.95           O  
ATOM    883  CB  VAL B 106     -28.482  -0.438  44.314  1.00 44.95           C  
ATOM    884  CG1 VAL B 106     -28.607  -0.170  45.823  1.00 44.95           C  
ATOM    885  CG2 VAL B 106     -27.033  -0.636  43.842  1.00 44.95           C  
ATOM    888  N   ASN B 107     -29.881  -0.858  41.768  1.00 48.36           N  
ATOM    889  CA  ASN B 107     -29.972  -0.862  40.328  1.00 48.36           C  
ATOM    894  C   ASN B 107     -28.657  -0.456  39.732  1.00 48.36           C  
ATOM    895  O   ASN B 107     -27.862   0.236  40.364  1.00 48.36           O  
ATOM    890  CB  ASN B 107     -31.045   0.091  39.770  1.00 48.36           C  
ATOM    891  CG  ASN B 107     -32.416  -0.506  40.061  1.00 48.36           C  
ATOM    893  ND2 ASN B 107     -33.316   0.312  40.671  1.00 48.36           N  
ATOM    892  OD1 ASN B 107     -32.678  -1.668  39.757  1.00 48.36           O  
ATOM    896  N   LEU B 108     -28.384  -0.903  38.484  1.00131.32           N  
ATOM    897  CA  LEU B 108     -27.127  -0.584  37.862  1.00131.32           C  
ATOM    902  C   LEU B 108     -27.383  -0.186  36.432  1.00131.32           C  
ATOM    903  O   LEU B 108     -28.110  -0.867  35.705  1.00131.32           O  
ATOM    898  CB  LEU B 108     -26.160  -1.790  37.889  1.00131.32           C  
ATOM    899  CG  LEU B 108     -24.674  -1.495  37.594  1.00131.32           C  
ATOM    900  CD1 LEU B 108     -23.857  -2.798  37.573  1.00131.32           C  
ATOM    901  CD2 LEU B 108     -24.471  -0.647  36.334  1.00131.32           C  
ATOM    904  N   TYR B 109     -26.782   0.944  35.992  1.00 79.31           N  
ATOM    905  CA  TYR B 109     -26.952   1.406  34.640  1.00 79.31           C  
ATOM    914  C   TYR B 109     -25.602   1.387  33.984  1.00 79.31           C  
ATOM    915  O   TYR B 109     -24.647   1.974  34.492  1.00 79.31           O  
ATOM    906  CB  TYR B 109     -27.468   2.854  34.545  1.00 79.31           C  
ATOM    907  CG  TYR B 109     -28.811   2.908  35.192  1.00 79.31           C  
ATOM    908  CD1 TYR B 109     -28.929   3.107  36.550  1.00 79.31           C  
ATOM    909  CD2 TYR B 109     -29.953   2.757  34.442  1.00 79.31           C  
ATOM    910  CE1 TYR B 109     -30.166   3.155  37.152  1.00 79.31           C  
ATOM    911  CE2 TYR B 109     -31.192   2.804  35.036  1.00 79.31           C  
ATOM    912  CZ  TYR B 109     -31.300   3.001  36.392  1.00 79.31           C  
ATOM    913  OH  TYR B 109     -32.572   3.046  37.000  1.00 79.31           O  
ATOM    916  N   ILE B 110     -25.485   0.703  32.826  1.00 62.49           N  
ATOM    917  CA  ILE B 110     -24.221   0.635  32.142  1.00 62.49           C  
ATOM    922  C   ILE B 110     -24.363   1.315  30.814  1.00 62.49           C  
ATOM    923  O   ILE B 110     -25.178   0.925  29.979  1.00 62.49           O  
ATOM    918  CB  ILE B 110     -23.758  -0.775  31.895  1.00 62.49           C  
ATOM    919  CG1 ILE B 110     -23.542  -1.507  33.232  1.00 62.49           C  
ATOM    920  CG2 ILE B 110     -22.497  -0.728  31.017  1.00 62.49           C  
ATOM    921  CD1 ILE B 110     -23.333  -3.013  33.087  1.00 62.49           C  
ATOM    924  N   GLN B 111     -23.540   2.358  30.581  1.00 52.82           N  
ATOM    925  CA  GLN B 111     -23.623   3.120  29.366  1.00 52.82           C  
ATOM    931  C   GLN B 111     -22.536   2.692  28.427  1.00 52.82           C  
ATOM    932  O   GLN B 111     -21.364   2.639  28.795  1.00 52.82           O  
ATOM    926  CB  GLN B 111     -23.437   4.633  29.583  1.00 52.82           C  
ATOM    927  CG  GLN B 111     -23.533   5.463  28.299  1.00 52.82           C  
ATOM    928  CD  GLN B 111     -23.244   6.918  28.648  1.00 52.82           C  
ATOM    930  NE2 GLN B 111     -24.003   7.855  28.019  1.00 52.82           N  
ATOM    929  OE1 GLN B 111     -22.366   7.212  29.457  1.00 52.82           O  
ATOM    933  N   ILE B 112     -22.915   2.378  27.171  1.00114.05           N  
ATOM    934  CA  ILE B 112     -21.956   1.998  26.173  1.00114.05           C  
ATOM    939  C   ILE B 112     -21.886   3.152  25.216  1.00114.05           C  
ATOM    940  O   ILE B 112     -22.794   3.353  24.412  1.00114.05           O  
ATOM    935  CB  ILE B 112     -22.397   0.787  25.398  1.00114.05           C  
ATOM    936  CG1 ILE B 112     -22.647  -0.392  26.355  1.00114.05           C  
ATOM    937  CG2 ILE B 112     -21.345   0.487  24.319  1.00114.05           C  
ATOM    938  CD1 ILE B 112     -21.420  -0.786  27.179  1.00114.05           C  
ATOM    941  N   THR B 113     -20.777   3.923  25.249  1.00 69.39           N  
ATOM    942  CA  THR B 113     -20.721   5.134  24.473  1.00 69.39           C  
ATOM    946  C   THR B 113     -20.180   4.870  23.103  1.00 69.39           C  
ATOM    947  O   THR B 113     -19.042   5.210  22.782  1.00 69.39           O  
ATOM    943  CB  THR B 113     -19.866   6.195  25.115  1.00 69.39           C  
ATOM    945  CG2 THR B 113     -20.446   6.522  26.501  1.00 69.39           C  
ATOM    944  OG1 THR B 113     -18.526   5.745  25.249  1.00 69.39           O  
ATOM    948  N   ASP B 114     -21.027   4.276  22.245  1.00 72.91           N  
ATOM    949  CA  ASP B 114     -20.693   4.005  20.877  1.00 72.91           C  
ATOM    954  C   ASP B 114     -20.646   5.297  20.121  1.00 72.91           C  
ATOM    955  O   ASP B 114     -19.992   5.384  19.083  1.00 72.91           O  
ATOM    950  CB  ASP B 114     -21.665   3.020  20.194  1.00 72.91           C  
ATOM    951  CG  ASP B 114     -23.084   3.572  20.221  1.00 72.91           C  
ATOM    952  OD1 ASP B 114     -23.352   4.486  21.044  1.00 72.91           O  
ATOM    953  OD2 ASP B 114     -23.921   3.071  19.422  1.00 72.91           O1-
ATOM    956  N   ASP B 115     -21.414   6.310  20.575  1.00 66.56           N  
ATOM    957  CA  ASP B 115     -21.412   7.606  19.953  1.00 66.56           C  
ATOM    962  C   ASP B 115     -20.116   8.331  20.194  1.00 66.56           C  
ATOM    963  O   ASP B 115     -19.564   8.946  19.282  1.00 66.56           O  
ATOM    958  CB  ASP B 115     -22.575   8.505  20.423  1.00 66.56           C  
ATOM    959  CG  ASP B 115     -22.504   8.709  21.935  1.00 66.56           C  
ATOM    960  OD1 ASP B 115     -21.881   7.864  22.632  1.00 66.56           O  
ATOM    961  OD2 ASP B 115     -23.093   9.715  22.415  1.00 66.56           O1-
ATOM    964  N   GLU B 116     -19.589   8.274  21.434  1.00 57.40           N  
ATOM    965  CA  GLU B 116     -18.400   9.003  21.785  1.00 57.40           C  
ATOM    971  C   GLU B 116     -17.235   8.508  20.985  1.00 57.40           C  
ATOM    972  O   GLU B 116     -16.487   9.296  20.407  1.00 57.40           O  
ATOM    966  CB  GLU B 116     -18.028   8.828  23.268  1.00 57.40           C  
ATOM    967  CG  GLU B 116     -16.773   9.597  23.684  1.00 57.40           C  
ATOM    968  CD  GLU B 116     -16.443   9.232  25.124  1.00 57.40           C  
ATOM    969  OE1 GLU B 116     -17.212   8.431  25.722  1.00 57.40           O  
ATOM    970  OE2 GLU B 116     -15.417   9.746  25.644  1.00 57.40           O1-
ATOM    973  N   LYS B 117     -17.075   7.176  20.907  1.00127.29           N  
ATOM    974  CA  LYS B 117     -15.945   6.568  20.264  1.00127.29           C  
ATOM    980  C   LYS B 117     -15.929   6.909  18.813  1.00127.29           C  
ATOM    981  O   LYS B 117     -14.863   7.072  18.222  1.00127.29           O  
ATOM    975  CB  LYS B 117     -15.946   5.033  20.369  1.00127.29           C  
ATOM    976  CG  LYS B 117     -15.806   4.520  21.803  1.00127.29           C  
ATOM    977  CD  LYS B 117     -14.530   4.982  22.508  1.00127.29           C  
ATOM    978  CE  LYS B 117     -14.662   6.326  23.227  1.00127.29           C  
ATOM    979  NZ  LYS B 117     -13.380   6.680  23.877  1.00127.29           N1+
ATOM    982  N   PHE B 118     -17.110   6.976  18.180  1.00 70.34           N  
ATOM    983  CA  PHE B 118     -17.149   7.294  16.786  1.00 70.34           C  
ATOM    991  C   PHE B 118     -16.672   8.695  16.581  1.00 70.34           C  
ATOM    992  O   PHE B 118     -15.841   8.953  15.709  1.00 70.34           O  
ATOM    984  CB  PHE B 118     -18.567   7.145  16.199  1.00 70.34           C  
ATOM    985  CG  PHE B 118     -18.546   7.588  14.777  1.00 70.34           C  
ATOM    986  CD1 PHE B 118     -17.914   6.833  13.820  1.00 70.34           C  
ATOM    987  CD2 PHE B 118     -19.125   8.779  14.403  1.00 70.34           C  
ATOM    988  CE1 PHE B 118     -17.889   7.235  12.506  1.00 70.34           C  
ATOM    989  CE2 PHE B 118     -19.104   9.188  13.090  1.00 70.34           C  
ATOM    990  CZ  PHE B 118     -18.484   8.416  12.137  1.00 70.34           C  
ATOM    993  N   LEU B 119     -17.179   9.649  17.383  1.00157.66           N  
ATOM    994  CA  LEU B 119     -16.815  11.008  17.125  1.00157.66           C  
ATOM    999  C   LEU B 119     -15.386  11.307  17.478  1.00157.66           C  
ATOM   1000  O   LEU B 119     -14.720  12.061  16.770  1.00157.66           O  
ATOM    995  CB  LEU B 119     -17.726  12.040  17.779  1.00157.66           C  
ATOM    996  CG  LEU B 119     -17.452  13.408  17.148  1.00157.66           C  
ATOM    997  CD1 LEU B 119     -17.610  13.338  15.621  1.00157.66           C  
ATOM    998  CD2 LEU B 119     -18.362  14.476  17.738  1.00157.66           C  
ATOM   1001  N   PHE B 120     -14.883  10.757  18.601  1.00 80.15           N  
ATOM   1002  CA  PHE B 120     -13.547  11.020  19.065  1.00 80.15           C  
ATOM   1010  C   PHE B 120     -12.488  10.411  18.196  1.00 80.15           C  
ATOM   1011  O   PHE B 120     -11.422  11.001  18.024  1.00 80.15           O  
ATOM   1003  CB  PHE B 120     -13.325  10.592  20.524  1.00 80.15           C  
ATOM   1004  CG  PHE B 120     -14.012  11.628  21.346  1.00 80.15           C  
ATOM   1005  CD1 PHE B 120     -15.372  11.587  21.552  1.00 80.15           C  
ATOM   1006  CD2 PHE B 120     -13.287  12.655  21.908  1.00 80.15           C  
ATOM   1007  CE1 PHE B 120     -15.995  12.553  22.307  1.00 80.15           C  
ATOM   1008  CE2 PHE B 120     -13.904  13.623  22.664  1.00 80.15           C  
ATOM   1009  CZ  PHE B 120     -15.263  13.573  22.866  1.00 80.15           C  
ATOM   1012  N   LYS B 121     -12.720   9.203  17.646  1.00124.35           N  
ATOM   1013  CA  LYS B 121     -11.691   8.556  16.875  1.00124.35           C  
ATOM   1019  C   LYS B 121     -11.953   8.765  15.412  1.00124.35           C  
ATOM   1020  O   LYS B 121     -13.037   8.471  14.914  1.00124.35           O  
ATOM   1014  CB  LYS B 121     -11.640   7.041  17.119  1.00124.35           C  
ATOM   1015  CG  LYS B 121     -11.435   6.677  18.592  1.00124.35           C  
ATOM   1016  CD  LYS B 121     -10.131   7.206  19.191  1.00124.35           C  
ATOM   1017  CE  LYS B 121     -10.047   7.035  20.709  1.00124.35           C  
ATOM   1018  NZ  LYS B 121     -10.028   5.598  21.059  1.00124.35           N1+
ATOM   1021  N   GLU B 122     -10.941   9.294  14.691  1.00 77.09           N  
ATOM   1022  CA  GLU B 122     -11.045   9.562  13.282  1.00 77.09           C  
ATOM   1028  C   GLU B 122     -11.145   8.290  12.497  1.00 77.09           C  
ATOM   1029  O   GLU B 122     -11.943   8.189  11.565  1.00 77.09           O  
ATOM   1023  CB  GLU B 122      -9.827  10.320  12.724  1.00 77.09           C  
ATOM   1024  CG  GLU B 122      -9.825  11.820  13.027  1.00 77.09           C  
ATOM   1025  CD  GLU B 122     -10.825  12.470  12.080  1.00 77.09           C  
ATOM   1026  OE1 GLU B 122     -11.895  11.852  11.838  1.00 77.09           O  
ATOM   1027  OE2 GLU B 122     -10.537  13.594  11.588  1.00 77.09           O1-
ATOM   1030  N   ASN B 123     -10.323   7.286  12.850  1.00 61.94           N  
ATOM   1031  CA  ASN B 123     -10.255   6.072  12.090  1.00 61.94           C  
ATOM   1036  C   ASN B 123     -11.525   5.277  12.182  1.00 61.94           C  
ATOM   1037  O   ASN B 123     -11.946   4.683  11.190  1.00 61.94           O  
ATOM   1032  CB  ASN B 123      -9.079   5.166  12.504  1.00 61.94           C  
ATOM   1033  CG  ASN B 123      -9.245   4.772  13.961  1.00 61.94           C  
ATOM   1035  ND2 ASN B 123      -8.753   5.638  14.885  1.00 61.94           N  
ATOM   1034  OD1 ASN B 123      -9.784   3.711  14.271  1.00 61.94           O  
ATOM   1038  N   LEU B 124     -12.179   5.233  13.360  1.00 97.20           N  
ATOM   1039  CA  LEU B 124     -13.324   4.367  13.481  1.00 97.20           C  
ATOM   1044  C   LEU B 124     -14.547   4.932  12.836  1.00 97.20           C  
ATOM   1045  O   LEU B 124     -14.743   6.143  12.762  1.00 97.20           O  
ATOM   1040  CB  LEU B 124     -13.741   3.995  14.918  1.00 97.20           C  
ATOM   1041  CG  LEU B 124     -12.697   3.201  15.721  1.00 97.20           C  
ATOM   1042  CD1 LEU B 124     -11.615   4.121  16.305  1.00 97.20           C  
ATOM   1043  CD2 LEU B 124     -13.370   2.293  16.761  1.00 97.20           C  
ATOM   1046  N   THR B 125     -15.400   4.011  12.335  1.00 37.22           N  
ATOM   1047  CA  THR B 125     -16.667   4.335  11.749  1.00 37.22           C  
ATOM   1051  C   THR B 125     -17.716   4.073  12.788  1.00 37.22           C  
ATOM   1052  O   THR B 125     -17.451   3.455  13.817  1.00 37.22           O  
ATOM   1048  CB  THR B 125     -17.001   3.498  10.548  1.00 37.22           C  
ATOM   1050  CG2 THR B 125     -15.899   3.696   9.495  1.00 37.22           C  
ATOM   1049  OG1 THR B 125     -17.090   2.129  10.910  1.00 37.22           O  
ATOM   1053  N   PHE B 126     -18.948   4.550  12.527  1.00 90.32           N  
ATOM   1054  CA  PHE B 126     -20.048   4.442  13.440  1.00 90.32           C  
ATOM   1062  C   PHE B 126     -20.412   2.998  13.581  1.00 90.32           C  
ATOM   1063  O   PHE B 126     -20.737   2.534  14.673  1.00 90.32           O  
ATOM   1055  CB  PHE B 126     -21.253   5.272  12.961  1.00 90.32           C  
ATOM   1056  CG  PHE B 126     -22.249   5.346  14.065  1.00 90.32           C  
ATOM   1057  CD1 PHE B 126     -21.970   6.059  15.208  1.00 90.32           C  
ATOM   1058  CD2 PHE B 126     -23.446   4.681  13.979  1.00 90.32           C  
ATOM   1059  CE1 PHE B 126     -22.877   6.132  16.238  1.00 90.32           C  
ATOM   1060  CE2 PHE B 126     -24.356   4.755  15.005  1.00 90.32           C  
ATOM   1061  CZ  PHE B 126     -24.079   5.478  16.139  1.00 90.32           C  
ATOM   1064  N   ASP B 127     -20.368   2.246  12.466  1.00 30.95           N  
ATOM   1065  CA  ASP B 127     -20.700   0.850  12.479  1.00 30.95           C  
ATOM   1070  C   ASP B 127     -19.696   0.115  13.315  1.00 30.95           C  
ATOM   1071  O   ASP B 127     -20.048  -0.829  14.022  1.00 30.95           O  
ATOM   1066  CB  ASP B 127     -20.678   0.213  11.078  1.00 30.95           C  
ATOM   1067  CG  ASP B 127     -21.857   0.753  10.279  1.00 30.95           C  
ATOM   1068  OD1 ASP B 127     -22.841   1.227  10.907  1.00 30.95           O  
ATOM   1069  OD2 ASP B 127     -21.790   0.694   9.022  1.00 30.95           O1-
ATOM   1072  N   ASP B 128     -18.414   0.527  13.254  1.00 38.68           N  
ATOM   1073  CA  ASP B 128     -17.381  -0.166  13.974  1.00 38.68           C  
ATOM   1078  C   ASP B 128     -17.661  -0.108  15.444  1.00 38.68           C  
ATOM   1079  O   ASP B 128     -17.535  -1.113  16.141  1.00 38.68           O  
ATOM   1074  CB  ASP B 128     -15.977   0.427  13.753  1.00 38.68           C  
ATOM   1075  CG  ASP B 128     -15.502   0.043  12.358  1.00 38.68           C  
ATOM   1076  OD1 ASP B 128     -16.190  -0.786  11.706  1.00 38.68           O  
ATOM   1077  OD2 ASP B 128     -14.437   0.565  11.932  1.00 38.68           O1-
ATOM   1080  N   THR B 129     -18.051   1.074  15.955  1.00 40.63           N  
ATOM   1081  CA  THR B 129     -18.305   1.249  17.356  1.00 40.63           C  
ATOM   1085  C   THR B 129     -19.504   0.447  17.761  1.00 40.63           C  
ATOM   1086  O   THR B 129     -19.533  -0.120  18.852  1.00 40.63           O  
ATOM   1082  CB  THR B 129     -18.544   2.684  17.735  1.00 40.63           C  
ATOM   1084  CG2 THR B 129     -17.298   3.502  17.354  1.00 40.63           C  
ATOM   1083  OG1 THR B 129     -19.689   3.194  17.067  1.00 40.63           O  
ATOM   1087  N   LYS B 130     -20.535   0.392  16.895  1.00 68.51           N  
ATOM   1088  CA  LYS B 130     -21.730  -0.340  17.216  1.00 68.51           C  
ATOM   1094  C   LYS B 130     -21.414  -1.794  17.392  1.00 68.51           C  
ATOM   1095  O   LYS B 130     -21.901  -2.428  18.325  1.00 68.51           O  
ATOM   1089  CB  LYS B 130     -22.811  -0.281  16.125  1.00 68.51           C  
ATOM   1090  CG  LYS B 130     -23.631   1.008  16.089  1.00 68.51           C  
ATOM   1091  CD  LYS B 130     -24.500   1.102  14.834  1.00 68.51           C  
ATOM   1092  CE  LYS B 130     -25.642   2.111  14.946  1.00 68.51           C  
ATOM   1093  NZ  LYS B 130     -26.194   2.399  13.604  1.00 68.51           N1+
ATOM   1096  N   ARG B 131     -20.614  -2.375  16.479  1.00174.05           N  
ATOM   1097  CA  ARG B 131     -20.297  -3.774  16.564  1.00174.05           C  
ATOM   1105  C   ARG B 131     -19.435  -4.035  17.755  1.00174.05           C  
ATOM   1106  O   ARG B 131     -19.610  -5.034  18.450  1.00174.05           O  
ATOM   1098  CB  ARG B 131     -19.569  -4.299  15.324  1.00174.05           C  
ATOM   1099  CG  ARG B 131     -20.451  -4.246  14.080  1.00174.05           C  
ATOM   1100  CD  ARG B 131     -19.815  -4.908  12.863  1.00174.05           C  
ATOM   1101  NE  ARG B 131     -18.507  -4.235  12.652  1.00174.05           N  
ATOM   1102  CZ  ARG B 131     -17.973  -4.145  11.401  1.00174.05           C  
ATOM   1103  NH1 ARG B 131     -18.654  -4.632  10.322  1.00174.05           N1+
ATOM   1104  NH2 ARG B 131     -16.752  -3.558  11.240  1.00174.05           N  
ATOM   1107  N   TRP B 132     -18.471  -3.137  18.021  1.00 81.60           N  
ATOM   1108  CA  TRP B 132     -17.597  -3.314  19.142  1.00 81.60           C  
ATOM   1119  C   TRP B 132     -18.398  -3.219  20.398  1.00 81.60           C  
ATOM   1120  O   TRP B 132     -18.026  -3.792  21.421  1.00 81.60           O  
ATOM   1109  CB  TRP B 132     -16.422  -2.326  19.209  1.00 81.60           C  
ATOM   1110  CG  TRP B 132     -15.331  -2.666  18.221  1.00 81.60           C  
ATOM   1112  CD1 TRP B 132     -14.899  -1.993  17.117  1.00 81.60           C  
ATOM   1111  CD2 TRP B 132     -14.558  -3.874  18.293  1.00 81.60           C  
ATOM   1114  CE2 TRP B 132     -13.677  -3.864  17.210  1.00 81.60           C  
ATOM   1115  CE3 TRP B 132     -14.583  -4.910  19.183  1.00 81.60           C  
ATOM   1113  NE1 TRP B 132     -13.895  -2.703  16.499  1.00 81.60           N  
ATOM   1116  CZ2 TRP B 132     -12.807  -4.895  17.003  1.00 81.60           C  
ATOM   1117  CZ3 TRP B 132     -13.698  -5.945  18.976  1.00 81.60           C  
ATOM   1118  CH2 TRP B 132     -12.826  -5.937  17.905  1.00 81.60           C  
ATOM   1121  N   ALA B 133     -19.507  -2.459  20.364  1.00 33.10           N  
ATOM   1122  CA  ALA B 133     -20.341  -2.326  21.522  1.00 33.10           C  
ATOM   1124  C   ALA B 133     -20.859  -3.682  21.908  1.00 33.10           C  
ATOM   1125  O   ALA B 133     -20.823  -4.055  23.079  1.00 33.10           O  
ATOM   1123  CB  ALA B 133     -21.562  -1.424  21.266  1.00 33.10           C  
ATOM   1126  N   TYR B 134     -21.317  -4.478  20.922  1.00 40.59           N  
ATOM   1127  CA  TYR B 134     -21.885  -5.772  21.182  1.00 40.59           C  
ATOM   1136  C   TYR B 134     -20.835  -6.636  21.805  1.00 40.59           C  
ATOM   1137  O   TYR B 134     -21.101  -7.369  22.758  1.00 40.59           O  
ATOM   1128  CB  TYR B 134     -22.363  -6.454  19.888  1.00 40.59           C  
ATOM   1129  CG  TYR B 134     -22.943  -7.788  20.217  1.00 40.59           C  
ATOM   1130  CD1 TYR B 134     -24.252  -7.896  20.627  1.00 40.59           C  
ATOM   1131  CD2 TYR B 134     -22.184  -8.930  20.106  1.00 40.59           C  
ATOM   1132  CE1 TYR B 134     -24.796  -9.123  20.924  1.00 40.59           C  
ATOM   1133  CE2 TYR B 134     -22.722 -10.161  20.401  1.00 40.59           C  
ATOM   1134  CZ  TYR B 134     -24.030 -10.258  20.809  1.00 40.59           C  
ATOM   1135  OH  TYR B 134     -24.584 -11.519  21.111  1.00 40.59           O  
ATOM   1138  N   ASP B 135     -19.602  -6.558  21.278  1.00 57.39           N  
ATOM   1139  CA  ASP B 135     -18.518  -7.370  21.749  1.00 57.39           C  
ATOM   1144  C   ASP B 135     -18.244  -7.065  23.193  1.00 57.39           C  
ATOM   1145  O   ASP B 135     -18.051  -7.973  24.000  1.00 57.39           O  
ATOM   1140  CB  ASP B 135     -17.210  -7.104  20.987  1.00 57.39           C  
ATOM   1141  CG  ASP B 135     -16.220  -8.145  21.466  1.00 57.39           C  
ATOM   1142  OD1 ASP B 135     -16.687  -9.079  22.168  1.00 57.39           O  
ATOM   1143  OD2 ASP B 135     -15.006  -8.030  21.155  1.00 57.39           O1-
ATOM   1146  N   ASN B 136     -18.224  -5.769  23.554  1.00 61.83           N  
ATOM   1147  CA  ASN B 136     -17.917  -5.346  24.892  1.00 61.83           C  
ATOM   1152  C   ASN B 136     -18.989  -5.789  25.841  1.00 61.83           C  
ATOM   1153  O   ASN B 136     -18.707  -6.128  26.989  1.00 61.83           O  
ATOM   1148  CB  ASN B 136     -17.762  -3.820  25.026  1.00 61.83           C  
ATOM   1149  CG  ASN B 136     -16.445  -3.427  24.367  1.00 61.83           C  
ATOM   1151  ND2 ASN B 136     -15.736  -4.427  23.779  1.00 61.83           N  
ATOM   1150  OD1 ASN B 136     -16.054  -2.260  24.377  1.00 61.83           O  
ATOM   1154  N   ILE B 137     -20.255  -5.797  25.391  1.00 55.76           N  
ATOM   1155  CA  ILE B 137     -21.346  -6.160  26.248  1.00 55.76           C  
ATOM   1160  C   ILE B 137     -21.159  -7.571  26.721  1.00 55.76           C  
ATOM   1161  O   ILE B 137     -21.410  -7.874  27.886  1.00 55.76           O  
ATOM   1156  CB  ILE B 137     -22.673  -6.009  25.568  1.00 55.76           C  
ATOM   1157  CG1 ILE B 137     -22.859  -4.529  25.198  1.00 55.76           C  
ATOM   1158  CG2 ILE B 137     -23.776  -6.550  26.495  1.00 55.76           C  
ATOM   1159  CD1 ILE B 137     -24.035  -4.260  24.265  1.00 55.76           C  
ATOM   1162  N   LEU B 138     -20.684  -8.470  25.838  1.00 53.85           N  
ATOM   1163  CA  LEU B 138     -20.510  -9.854  26.196  1.00 53.85           C  
ATOM   1168  C   LEU B 138     -19.559  -9.941  27.354  1.00 53.85           C  
ATOM   1169  O   LEU B 138     -19.789 -10.698  28.294  1.00 53.85           O  
ATOM   1164  CB  LEU B 138     -19.885 -10.682  25.060  1.00 53.85           C  
ATOM   1165  CG  LEU B 138     -20.756 -10.794  23.796  1.00 53.85           C  
ATOM   1166  CD1 LEU B 138     -20.055 -11.640  22.724  1.00 53.85           C  
ATOM   1167  CD2 LEU B 138     -22.166 -11.316  24.121  1.00 53.85           C  
ATOM   1170  N   ASP B 139     -18.456  -9.172  27.306  1.00 71.99           N  
ATOM   1171  CA  ASP B 139     -17.463  -9.202  28.342  1.00 71.99           C  
ATOM   1176  C   ASP B 139     -18.053  -8.683  29.624  1.00 71.99           C  
ATOM   1177  O   ASP B 139     -17.783  -9.213  30.700  1.00 71.99           O  
ATOM   1172  CB  ASP B 139     -16.229  -8.353  27.992  1.00 71.99           C  
ATOM   1173  CG  ASP B 139     -15.505  -9.035  26.836  1.00 71.99           C  
ATOM   1174  OD1 ASP B 139     -15.001 -10.173  27.038  1.00 71.99           O  
ATOM   1175  OD2 ASP B 139     -15.441  -8.421  25.738  1.00 71.99           O1-
ATOM   1178  N   ILE B 140     -18.873  -7.617  29.539  1.00 57.12           N  
ATOM   1179  CA  ILE B 140     -19.465  -7.017  30.705  1.00 57.12           C  
ATOM   1184  C   ILE B 140     -20.445  -7.959  31.346  1.00 57.12           C  
ATOM   1185  O   ILE B 140     -20.481  -8.089  32.568  1.00 57.12           O  
ATOM   1180  CB  ILE B 140     -20.159  -5.722  30.404  1.00 57.12           C  
ATOM   1181  CG1 ILE B 140     -19.130  -4.697  29.895  1.00 57.12           C  
ATOM   1182  CG2 ILE B 140     -20.903  -5.264  31.671  1.00 57.12           C  
ATOM   1183  CD1 ILE B 140     -19.759  -3.442  29.293  1.00 57.12           C  
ATOM   1186  N   ILE B 141     -21.273  -8.639  30.531  1.00 51.74           N  
ATOM   1187  CA  ILE B 141     -22.259  -9.572  31.011  1.00 51.74           C  
ATOM   1192  C   ILE B 141     -21.560 -10.718  31.684  1.00 51.74           C  
ATOM   1193  O   ILE B 141     -22.063 -11.286  32.652  1.00 51.74           O  
ATOM   1188  CB  ILE B 141     -23.131 -10.131  29.922  1.00 51.74           C  
ATOM   1189  CG1 ILE B 141     -23.954  -9.002  29.275  1.00 51.74           C  
ATOM   1190  CG2 ILE B 141     -23.989 -11.254  30.532  1.00 51.74           C  
ATOM   1191  CD1 ILE B 141     -24.682  -9.410  27.994  1.00 51.74           C  
ATOM   1194  N   ALA B 142     -20.370 -11.081  31.177  1.00 51.82           N  
ATOM   1195  CA  ALA B 142     -19.593 -12.197  31.645  1.00 51.82           C  
ATOM   1197  C   ALA B 142     -19.292 -12.025  33.107  1.00 51.82           C  
ATOM   1198  O   ALA B 142     -19.105 -13.015  33.816  1.00 51.82           O  
ATOM   1196  CB  ALA B 142     -18.254 -12.343  30.898  1.00 51.82           C  
ATOM   1199  N   VAL B 143     -19.176 -10.767  33.578  1.00 62.57           N  
ATOM   1200  CA  VAL B 143     -18.894 -10.470  34.959  1.00 62.57           C  
ATOM   1204  C   VAL B 143     -19.997 -11.001  35.836  1.00 62.57           C  
ATOM   1205  O   VAL B 143     -19.726 -11.482  36.936  1.00 62.57           O  
ATOM   1201  CB  VAL B 143     -18.765  -9.001  35.237  1.00 62.57           C  
ATOM   1202  CG1 VAL B 143     -18.478  -8.812  36.739  1.00 62.57           C  
ATOM   1203  CG2 VAL B 143     -17.680  -8.419  34.317  1.00 62.57           C  
ATOM   1206  N   GLY B 144     -21.270 -10.965  35.380  1.00 62.67           N  
ATOM   1207  CA  GLY B 144     -22.343 -11.488  36.194  1.00 62.67           C  
ATOM   1208  C   GLY B 144     -23.002 -10.448  37.061  1.00 62.67           C  
ATOM   1209  O   GLY B 144     -22.606 -10.229  38.204  1.00 62.67           O  
ATOM   1210  N   PHE B 145     -24.033  -9.764  36.500  1.00151.31           N  
ATOM   1211  CA  PHE B 145     -24.801  -8.778  37.219  1.00151.31           C  
ATOM   1219  C   PHE B 145     -26.215  -9.283  37.350  1.00151.31           C  
ATOM   1220  O   PHE B 145     -26.615 -10.225  36.668  1.00151.31           O  
ATOM   1212  CB  PHE B 145     -24.911  -7.422  36.495  1.00151.31           C  
ATOM   1213  CG  PHE B 145     -23.553  -6.828  36.354  1.00151.31           C  
ATOM   1214  CD1 PHE B 145     -23.020  -6.048  37.352  1.00151.31           C  
ATOM   1215  CD2 PHE B 145     -22.811  -7.055  35.218  1.00151.31           C  
ATOM   1216  CE1 PHE B 145     -21.767  -5.499  37.218  1.00151.31           C  
ATOM   1217  CE2 PHE B 145     -21.557  -6.509  35.079  1.00151.31           C  
ATOM   1218  CZ  PHE B 145     -21.032  -5.728  36.080  1.00151.31           C  
ATOM   1221  N   ASP B 146     -27.009  -8.673  38.262  1.00 61.55           N  
ATOM   1222  CA  ASP B 146     -28.376  -9.081  38.474  1.00 61.55           C  
ATOM   1227  C   ASP B 146     -29.152  -8.776  37.224  1.00 61.55           C  
ATOM   1228  O   ASP B 146     -29.131  -7.659  36.711  1.00 61.55           O  
ATOM   1223  CB  ASP B 146     -29.041  -8.362  39.663  1.00 61.55           C  
ATOM   1224  CG  ASP B 146     -30.357  -9.054  39.991  1.00 61.55           C  
ATOM   1225  OD1 ASP B 146     -31.138  -9.333  39.043  1.00 61.55           O  
ATOM   1226  OD2 ASP B 146     -30.594  -9.321  41.199  1.00 61.55           O1-
ATOM   1229  N   PRO B 147     -29.841  -9.766  36.720  1.00 89.90           N  
ATOM   1230  CA  PRO B 147     -30.571  -9.612  35.489  1.00 89.90           C  
ATOM   1234  C   PRO B 147     -31.719  -8.650  35.546  1.00 89.90           C  
ATOM   1235  O   PRO B 147     -32.098  -8.133  34.496  1.00 89.90           O  
ATOM   1232  CB  PRO B 147     -30.976 -11.023  35.072  1.00 89.90           C  
ATOM   1233  CG  PRO B 147     -29.886 -11.915  35.694  1.00 89.90           C  
ATOM   1231  CD  PRO B 147     -29.430 -11.142  36.942  1.00 89.90           C  
ATOM   1236  N   ASP B 148     -32.376  -8.512  36.714  1.00 92.10           N  
ATOM   1237  CA  ASP B 148     -33.466  -7.590  36.905  1.00 92.10           C  
ATOM   1242  C   ASP B 148     -33.016  -6.199  37.263  1.00 92.10           C  
ATOM   1243  O   ASP B 148     -33.700  -5.218  36.988  1.00 92.10           O  
ATOM   1238  CB  ASP B 148     -34.447  -8.065  37.984  1.00 92.10           C  
ATOM   1239  CG  ASP B 148     -35.191  -9.244  37.382  1.00 92.10           C  
ATOM   1240  OD1 ASP B 148     -35.134  -9.388  36.131  1.00 92.10           O  
ATOM   1241  OD2 ASP B 148     -35.823 -10.011  38.155  1.00 92.10           O1-
ATOM   1244  N   LYS B 149     -31.910  -6.112  38.019  1.00184.44           N  
ATOM   1245  CA  LYS B 149     -31.319  -4.916  38.560  1.00184.44           C  
ATOM   1251  C   LYS B 149     -30.428  -4.134  37.635  1.00184.44           C  
ATOM   1252  O   LYS B 149     -29.929  -3.088  38.054  1.00184.44           O  
ATOM   1246  CB  LYS B 149     -30.551  -5.168  39.867  1.00184.44           C  
ATOM   1247  CG  LYS B 149     -31.483  -5.298  41.077  1.00184.44           C  
ATOM   1248  CD  LYS B 149     -32.399  -6.520  41.019  1.00184.44           C  
ATOM   1249  CE  LYS B 149     -33.403  -6.609  42.171  1.00184.44           C  
ATOM   1250  NZ  LYS B 149     -32.692  -6.740  43.462  1.00184.44           N1+
ATOM   1253  N   THR B 150     -30.072  -4.655  36.442  1.00 63.99           N  
ATOM   1254  CA  THR B 150     -29.122  -3.931  35.633  1.00 63.99           C  
ATOM   1258  C   THR B 150     -29.665  -3.595  34.271  1.00 63.99           C  
ATOM   1259  O   THR B 150     -30.432  -4.352  33.677  1.00 63.99           O  
ATOM   1255  CB  THR B 150     -27.852  -4.708  35.438  1.00 63.99           C  
ATOM   1257  CG2 THR B 150     -26.860  -3.871  34.614  1.00 63.99           C  
ATOM   1256  OG1 THR B 150     -27.286  -5.022  36.701  1.00 63.99           O  
ATOM   1260  N   PHE B 151     -29.259  -2.413  33.745  1.00137.00           N  
ATOM   1261  CA  PHE B 151     -29.692  -1.968  32.449  1.00137.00           C  
ATOM   1269  C   PHE B 151     -28.477  -1.570  31.657  1.00137.00           C  
ATOM   1270  O   PHE B 151     -27.737  -0.665  32.040  1.00137.00           O  
ATOM   1262  CB  PHE B 151     -30.679  -0.785  32.571  1.00137.00           C  
ATOM   1263  CG  PHE B 151     -31.090  -0.250  31.243  1.00137.00           C  
ATOM   1264  CD1 PHE B 151     -31.794  -1.028  30.355  1.00137.00           C  
ATOM   1265  CD2 PHE B 151     -30.748   1.034  30.881  1.00137.00           C  
ATOM   1266  CE1 PHE B 151     -32.167  -0.523  29.132  1.00137.00           C  
ATOM   1267  CE2 PHE B 151     -31.122   1.543  29.660  1.00137.00           C  
ATOM   1268  CZ  PHE B 151     -31.835   0.763  28.782  1.00137.00           C  
ATOM   1271  N   ILE B 152     -28.244  -2.252  30.513  1.00 64.90           N  
ATOM   1272  CA  ILE B 152     -27.120  -1.959  29.673  1.00 64.90           C  
ATOM   1277  C   ILE B 152     -27.670  -1.373  28.413  1.00 64.90           C  
ATOM   1278  O   ILE B 152     -28.462  -2.008  27.716  1.00 64.90           O  
ATOM   1273  CB  ILE B 152     -26.324  -3.176  29.292  1.00 64.90           C  
ATOM   1274  CG1 ILE B 152     -25.703  -3.817  30.547  1.00 64.90           C  
ATOM   1275  CG2 ILE B 152     -25.292  -2.767  28.228  1.00 64.90           C  
ATOM   1276  CD1 ILE B 152     -25.110  -5.205  30.305  1.00 64.90           C  
ATOM   1279  N   PHE B 153     -27.256  -0.131  28.086  1.00190.65           N  
ATOM   1280  CA  PHE B 153     -27.806   0.523  26.933  1.00190.65           C  
ATOM   1288  C   PHE B 153     -26.722   1.105  26.081  1.00190.65           C  
ATOM   1289  O   PHE B 153     -25.577   1.266  26.504  1.00190.65           O  
ATOM   1281  CB  PHE B 153     -28.803   1.650  27.287  1.00190.65           C  
ATOM   1282  CG  PHE B 153     -28.118   2.742  28.046  1.00190.65           C  
ATOM   1283  CD1 PHE B 153     -28.020   2.688  29.419  1.00190.65           C  
ATOM   1284  CD2 PHE B 153     -27.582   3.827  27.390  1.00190.65           C  
ATOM   1285  CE1 PHE B 153     -27.393   3.691  30.122  1.00190.65           C  
ATOM   1286  CE2 PHE B 153     -26.954   4.834  28.088  1.00190.65           C  
ATOM   1287  CZ  PHE B 153     -26.863   4.771  29.458  1.00190.65           C  
ATOM   1290  N   GLN B 154     -27.082   1.409  24.819  1.00 77.34           N  
ATOM   1291  CA  GLN B 154     -26.177   1.966  23.855  1.00 77.34           C  
ATOM   1297  C   GLN B 154     -26.723   3.325  23.511  1.00 77.34           C  
ATOM   1298  O   GLN B 154     -27.911   3.475  23.237  1.00 77.34           O  
ATOM   1292  CB  GLN B 154     -26.128   1.086  22.595  1.00 77.34           C  
ATOM   1293  CG  GLN B 154     -24.967   1.352  21.644  1.00 77.34           C  
ATOM   1294  CD  GLN B 154     -24.992   0.218  20.629  1.00 77.34           C  
ATOM   1296  NE2 GLN B 154     -24.161   0.338  19.560  1.00 77.34           N  
ATOM   1295  OE1 GLN B 154     -25.733  -0.753  20.785  1.00 77.34           O  
ATOM   1299  N   ASN B 155     -25.853   4.354  23.490  1.00 60.73           N  
ATOM   1300  CA  ASN B 155     -26.291   5.715  23.314  1.00 60.73           C  
ATOM   1305  C   ASN B 155     -27.019   5.869  22.017  1.00 60.73           C  
ATOM   1306  O   ASN B 155     -28.011   6.593  21.947  1.00 60.73           O  
ATOM   1301  CB  ASN B 155     -25.128   6.723  23.313  1.00 60.73           C  
ATOM   1302  CG  ASN B 155     -24.560   6.795  24.725  1.00 60.73           C  
ATOM   1304  ND2 ASN B 155     -23.221   7.004  24.831  1.00 60.73           N  
ATOM   1303  OD1 ASN B 155     -25.289   6.673  25.708  1.00 60.73           O  
ATOM   1307  N   SER B 156     -26.537   5.220  20.944  1.00 47.38           N  
ATOM   1308  CA  SER B 156     -27.194   5.361  19.678  1.00 47.38           C  
ATOM   1311  C   SER B 156     -28.564   4.740  19.737  1.00 47.38           C  
ATOM   1312  O   SER B 156     -29.500   5.259  19.130  1.00 47.38           O  
ATOM   1309  CB  SER B 156     -26.428   4.690  18.523  1.00 47.38           C  
ATOM   1310  OG  SER B 156     -26.395   3.284  18.709  1.00 47.38           O  
ATOM   1313  N   GLU B 157     -28.689   3.567  20.399  1.00 82.79           N  
ATOM   1314  CA  GLU B 157     -29.931   2.840  20.500  1.00 82.79           C  
ATOM   1320  C   GLU B 157     -30.907   3.455  21.462  1.00 82.79           C  
ATOM   1321  O   GLU B 157     -32.029   3.793  21.094  1.00 82.79           O  
ATOM   1315  CB  GLU B 157     -29.674   1.401  20.976  1.00 82.79           C  
ATOM   1316  CG  GLU B 157     -30.866   0.452  20.880  1.00 82.79           C  
ATOM   1317  CD  GLU B 157     -30.364  -0.901  21.367  1.00 82.79           C  
ATOM   1318  OE1 GLU B 157     -30.102  -1.032  22.592  1.00 82.79           O  
ATOM   1319  OE2 GLU B 157     -30.215  -1.816  20.513  1.00 82.79           O1-
ATOM   1322  N   PHE B 158     -30.481   3.630  22.732  1.00160.08           N  
ATOM   1323  CA  PHE B 158     -31.315   4.165  23.771  1.00160.08           C  
ATOM   1331  C   PHE B 158     -31.058   5.638  23.754  1.00160.08           C  
ATOM   1332  O   PHE B 158     -30.337   6.183  24.585  1.00160.08           O  
ATOM   1324  CB  PHE B 158     -30.912   3.572  25.140  1.00160.08           C  
ATOM   1325  CG  PHE B 158     -31.760   4.096  26.247  1.00160.08           C  
ATOM   1326  CD1 PHE B 158     -33.006   3.570  26.486  1.00160.08           C  
ATOM   1327  CD2 PHE B 158     -31.299   5.117  27.050  1.00160.08           C  
ATOM   1328  CE1 PHE B 158     -33.785   4.051  27.509  1.00160.08           C  
ATOM   1329  CE2 PHE B 158     -32.074   5.602  28.078  1.00160.08           C  
ATOM   1330  CZ  PHE B 158     -33.318   5.065  28.310  1.00160.08           C  
ATOM   1333  N   THR B 159     -31.728   6.313  22.807  1.00 85.31           N  
ATOM   1334  CA  THR B 159     -31.572   7.698  22.457  1.00 85.31           C  
ATOM   1338  C   THR B 159     -32.077   8.591  23.549  1.00 85.31           C  
ATOM   1339  O   THR B 159     -31.818   9.793  23.535  1.00 85.31           O  
ATOM   1335  CB  THR B 159     -32.298   8.063  21.195  1.00 85.31           C  
ATOM   1337  CG2 THR B 159     -31.746   7.211  20.040  1.00 85.31           C  
ATOM   1336  OG1 THR B 159     -33.693   7.839  21.349  1.00 85.31           O  
ATOM   1340  N   LYS B 160     -32.828   8.030  24.510  1.00146.43           N  
ATOM   1341  CA  LYS B 160     -33.513   8.744  25.554  1.00146.43           C  
ATOM   1347  C   LYS B 160     -32.554   9.637  26.294  1.00146.43           C  
ATOM   1348  O   LYS B 160     -32.940  10.685  26.808  1.00146.43           O  
ATOM   1342  CB  LYS B 160     -34.154   7.754  26.548  1.00146.43           C  
ATOM   1343  CG  LYS B 160     -35.293   8.304  27.409  1.00146.43           C  
ATOM   1344  CD  LYS B 160     -34.890   9.367  28.426  1.00146.43           C  
ATOM   1345  CE  LYS B 160     -36.052   9.769  29.336  1.00146.43           C  
ATOM   1346  NZ  LYS B 160     -35.567  10.633  30.431  1.00146.43           N1+
ATOM   1349  N   ILE B 161     -31.270   9.257  26.338  1.00183.77           N  
ATOM   1350  CA  ILE B 161     -30.204   9.930  27.031  1.00183.77           C  
ATOM   1355  C   ILE B 161     -30.134  11.339  26.530  1.00183.77           C  
ATOM   1356  O   ILE B 161     -29.791  12.259  27.272  1.00183.77           O  
ATOM   1351  CB  ILE B 161     -28.899   9.310  26.661  1.00183.77           C  
ATOM   1352  CG1 ILE B 161     -29.011   7.787  26.738  1.00183.77           C  
ATOM   1353  CG2 ILE B 161     -27.832   9.855  27.617  1.00183.77           C  
ATOM   1354  CD1 ILE B 161     -28.009   7.083  25.835  1.00183.77           C  
ATOM   1357  N   TYR B 162     -30.415  11.538  25.232  1.00115.33           N  
ATOM   1358  CA  TYR B 162     -30.341  12.841  24.638  1.00115.33           C  
ATOM   1367  C   TYR B 162     -31.293  13.742  25.363  1.00115.33           C  
ATOM   1368  O   TYR B 162     -30.941  14.866  25.718  1.00115.33           O  
ATOM   1359  CB  TYR B 162     -30.736  12.808  23.153  1.00115.33           C  
ATOM   1360  CG  TYR B 162     -30.680  14.191  22.606  1.00115.33           C  
ATOM   1361  CD1 TYR B 162     -29.515  14.682  22.066  1.00115.33           C  
ATOM   1362  CD2 TYR B 162     -31.794  14.998  22.638  1.00115.33           C  
ATOM   1363  CE1 TYR B 162     -29.463  15.956  21.555  1.00115.33           C  
ATOM   1364  CE2 TYR B 162     -31.749  16.275  22.128  1.00115.33           C  
ATOM   1365  CZ  TYR B 162     -30.581  16.753  21.584  1.00115.33           C  
ATOM   1366  OH  TYR B 162     -30.532  18.062  21.059  1.00115.33           O  
ATOM   1369  N   GLU B 163     -32.525  13.264  25.616  1.00 48.76           N  
ATOM   1370  CA  GLU B 163     -33.502  14.051  26.312  1.00 48.76           C  
ATOM   1376  C   GLU B 163     -32.991  14.299  27.695  1.00 48.76           C  
ATOM   1377  O   GLU B 163     -33.184  15.375  28.258  1.00 48.76           O  
ATOM   1371  CB  GLU B 163     -34.835  13.316  26.491  1.00 48.76           C  
ATOM   1372  CG  GLU B 163     -35.879  14.148  27.232  1.00 48.76           C  
ATOM   1373  CD  GLU B 163     -36.991  13.201  27.635  1.00 48.76           C  
ATOM   1374  OE1 GLU B 163     -36.799  11.968  27.471  1.00 48.76           O  
ATOM   1375  OE2 GLU B 163     -38.045  13.695  28.117  1.00 48.76           O1-
ATOM   1378  N   MET B 164     -32.335  13.278  28.275  1.00 64.54           N  
ATOM   1379  CA  MET B 164     -31.810  13.302  29.610  1.00 64.54           C  
ATOM   1384  C   MET B 164     -30.697  14.310  29.730  1.00 64.54           C  
ATOM   1385  O   MET B 164     -30.464  14.850  30.809  1.00 64.54           O  
ATOM   1380  CB  MET B 164     -31.244  11.939  30.043  1.00 64.54           C  
ATOM   1381  CG  MET B 164     -32.302  10.837  30.130  1.00 64.54           C  
ATOM   1382  SD  MET B 164     -31.654   9.216  30.633  1.00 64.54           S  
ATOM   1383  CE  MET B 164     -31.322   9.712  32.345  1.00 64.54           C  
ATOM   1386  N   ALA B 165     -29.912  14.486  28.649  1.00 61.56           N  
ATOM   1387  CA  ALA B 165     -28.773  15.365  28.529  1.00 61.56           C  
ATOM   1389  C   ALA B 165     -29.109  16.832  28.478  1.00 61.56           C  
ATOM   1390  O   ALA B 165     -28.345  17.663  28.967  1.00 61.56           O  
ATOM   1388  CB  ALA B 165     -27.928  15.049  27.282  1.00 61.56           C  
ATOM   1391  N   ILE B 166     -30.260  17.194  27.884  1.00112.36           N  
ATOM   1392  CA  ILE B 166     -30.562  18.559  27.541  1.00112.36           C  
ATOM   1397  C   ILE B 166     -30.486  19.487  28.719  1.00112.36           C  
ATOM   1398  O   ILE B 166     -29.921  20.570  28.570  1.00112.36           O  
ATOM   1393  CB  ILE B 166     -31.929  18.714  26.937  1.00112.36           C  
ATOM   1394  CG1 ILE B 166     -32.026  17.909  25.628  1.00112.36           C  
ATOM   1395  CG2 ILE B 166     -32.195  20.217  26.750  1.00112.36           C  
ATOM   1396  CD1 ILE B 166     -31.021  18.352  24.566  1.00112.36           C  
ATOM   1399  N   PRO B 167     -30.995  19.176  29.877  1.00 81.04           N  
ATOM   1400  CA  PRO B 167     -30.938  20.134  30.945  1.00 81.04           C  
ATOM   1404  C   PRO B 167     -29.548  20.586  31.289  1.00 81.04           C  
ATOM   1405  O   PRO B 167     -29.351  21.787  31.466  1.00 81.04           O  
ATOM   1402  CB  PRO B 167     -31.726  19.505  32.090  1.00 81.04           C  
ATOM   1403  CG  PRO B 167     -32.771  18.632  31.360  1.00 81.04           C  
ATOM   1401  CD  PRO B 167     -32.101  18.246  30.029  1.00 81.04           C  
ATOM   1406  N   ILE B 168     -28.579  19.656  31.401  1.00 78.42           N  
ATOM   1407  CA  ILE B 168     -27.204  19.969  31.692  1.00 78.42           C  
ATOM   1412  C   ILE B 168     -26.563  20.643  30.519  1.00 78.42           C  
ATOM   1413  O   ILE B 168     -25.641  21.440  30.678  1.00 78.42           O  
ATOM   1408  CB  ILE B 168     -26.350  18.786  32.063  1.00 78.42           C  
ATOM   1409  CG1 ILE B 168     -25.007  19.275  32.639  1.00 78.42           C  
ATOM   1410  CG2 ILE B 168     -26.204  17.876  30.833  1.00 78.42           C  
ATOM   1411  CD1 ILE B 168     -24.203  18.185  33.347  1.00 78.42           C  
ATOM   1414  N   ALA B 169     -26.997  20.290  29.296  1.00 47.26           N  
ATOM   1415  CA  ALA B 169     -26.420  20.843  28.103  1.00 47.26           C  
ATOM   1417  C   ALA B 169     -26.597  22.325  28.156  1.00 47.26           C  
ATOM   1418  O   ALA B 169     -25.760  23.066  27.649  1.00 47.26           O  
ATOM   1416  CB  ALA B 169     -27.090  20.334  26.815  1.00 47.26           C  
ATOM   1419  N   LYS B 170     -27.734  22.798  28.698  1.00 43.69           N  
ATOM   1420  CA  LYS B 170     -27.948  24.210  28.828  1.00 43.69           C  
ATOM   1426  C   LYS B 170     -27.036  24.785  29.874  1.00 43.69           C  
ATOM   1427  O   LYS B 170     -26.511  25.882  29.697  1.00 43.69           O  
ATOM   1421  CB  LYS B 170     -29.389  24.575  29.226  1.00 43.69           C  
ATOM   1422  CG  LYS B 170     -29.622  26.088  29.277  1.00 43.69           C  
ATOM   1423  CD  LYS B 170     -31.096  26.495  29.327  1.00 43.69           C  
ATOM   1424  CE  LYS B 170     -31.305  28.011  29.377  1.00 43.69           C  
ATOM   1425  NZ  LYS B 170     -32.750  28.328  29.424  1.00 43.69           N1+
ATOM   1428  N   LYS B 171     -26.853  24.071  31.006  1.00115.17           N  
ATOM   1429  CA  LYS B 171     -26.066  24.545  32.113  1.00115.17           C  
ATOM   1435  C   LYS B 171     -24.618  24.672  31.752  1.00115.17           C  
ATOM   1436  O   LYS B 171     -24.000  25.713  31.978  1.00115.17           O  
ATOM   1430  CB  LYS B 171     -26.122  23.583  33.312  1.00115.17           C  
ATOM   1431  CG  LYS B 171     -27.475  23.534  34.022  1.00115.17           C  
ATOM   1432  CD  LYS B 171     -27.853  24.846  34.710  1.00115.17           C  
ATOM   1433  CE  LYS B 171     -29.166  24.769  35.492  1.00115.17           C  
ATOM   1434  NZ  LYS B 171     -29.331  25.983  36.323  1.00115.17           N1+
ATOM   1437  N   ILE B 172     -24.042  23.617  31.148  1.00150.90           N  
ATOM   1438  CA  ILE B 172     -22.635  23.624  30.896  1.00150.90           C  
ATOM   1443  C   ILE B 172     -22.356  24.531  29.739  1.00150.90           C  
ATOM   1444  O   ILE B 172     -22.814  24.337  28.613  1.00150.90           O  
ATOM   1439  CB  ILE B 172     -22.116  22.223  30.667  1.00150.90           C  
ATOM   1440  CG1 ILE B 172     -20.605  22.133  30.866  1.00150.90           C  
ATOM   1441  CG2 ILE B 172     -22.585  21.705  29.302  1.00150.90           C  
ATOM   1442  CD1 ILE B 172     -20.139  20.680  30.965  1.00150.90           C  
ATOM   1445  N   ASN B 173     -21.581  25.584  30.043  1.00130.78           N  
ATOM   1446  CA  ASN B 173     -21.175  26.619  29.144  1.00130.78           C  
ATOM   1451  C   ASN B 173     -20.005  26.098  28.360  1.00130.78           C  
ATOM   1452  O   ASN B 173     -19.348  25.152  28.786  1.00130.78           O  
ATOM   1447  CB  ASN B 173     -20.718  27.839  29.958  1.00130.78           C  
ATOM   1448  CG  ASN B 173     -20.151  28.925  29.072  1.00130.78           C  
ATOM   1450  ND2 ASN B 173     -19.187  29.688  29.649  1.00130.78           N  
ATOM   1449  OD1 ASN B 173     -20.535  29.090  27.916  1.00130.78           O  
ATOM   1453  N   PHE B 174     -19.732  26.702  27.182  1.00 73.09           N  
ATOM   1454  CA  PHE B 174     -18.649  26.306  26.319  1.00 73.09           C  
ATOM   1462  C   PHE B 174     -17.333  26.551  26.984  1.00 73.09           C  
ATOM   1463  O   PHE B 174     -16.418  25.737  26.869  1.00 73.09           O  
ATOM   1455  CB  PHE B 174     -18.623  27.051  24.969  1.00 73.09           C  
ATOM   1456  CG  PHE B 174     -17.307  26.766  24.316  1.00 73.09           C  
ATOM   1457  CD1 PHE B 174     -17.089  25.596  23.624  1.00 73.09           C  
ATOM   1458  CD2 PHE B 174     -16.273  27.671  24.416  1.00 73.09           C  
ATOM   1459  CE1 PHE B 174     -15.872  25.346  23.030  1.00 73.09           C  
ATOM   1460  CE2 PHE B 174     -15.055  27.427  23.824  1.00 73.09           C  
ATOM   1461  CZ  PHE B 174     -14.850  26.260  23.130  1.00 73.09           C  
ATOM   1464  N   SER B 175     -17.194  27.686  27.693  1.00 79.68           N  
ATOM   1465  CA  SER B 175     -15.941  28.012  28.306  1.00 79.68           C  
ATOM   1468  C   SER B 175     -15.591  26.924  29.268  1.00 79.68           C  
ATOM   1469  O   SER B 175     -14.431  26.543  29.392  1.00 79.68           O  
ATOM   1466  CB  SER B 175     -15.989  29.324  29.108  1.00 79.68           C  
ATOM   1467  OG  SER B 175     -16.225  30.423  28.241  1.00 79.68           O  
ATOM   1470  N   MET B 176     -16.604  26.398  29.975  1.00 65.39           N  
ATOM   1471  CA  MET B 176     -16.410  25.375  30.961  1.00 65.39           C  
ATOM   1476  C   MET B 176     -15.908  24.120  30.313  1.00 65.39           C  
ATOM   1477  O   MET B 176     -15.023  23.452  30.847  1.00 65.39           O  
ATOM   1472  CB  MET B 176     -17.723  25.020  31.683  1.00 65.39           C  
ATOM   1473  CG  MET B 176     -18.299  26.176  32.501  1.00 65.39           C  
ATOM   1474  SD  MET B 176     -19.852  25.784  33.357  1.00 65.39           S  
ATOM   1475  CE  MET B 176     -20.029  27.429  34.102  1.00 65.39           C  
ATOM   1478  N   ALA B 177     -16.457  23.770  29.135  1.00 38.30           N  
ATOM   1479  CA  ALA B 177     -16.118  22.539  28.478  1.00 38.30           C  
ATOM   1481  C   ALA B 177     -14.666  22.527  28.127  1.00 38.30           C  
ATOM   1482  O   ALA B 177     -13.979  21.522  28.309  1.00 38.30           O  
ATOM   1480  CB  ALA B 177     -16.915  22.326  27.178  1.00 38.30           C  
ATOM   1483  N   LYS B 178     -14.165  23.662  27.617  1.00 97.41           N  
ATOM   1484  CA  LYS B 178     -12.809  23.772  27.175  1.00 97.41           C  
ATOM   1490  C   LYS B 178     -11.897  23.605  28.357  1.00 97.41           C  
ATOM   1491  O   LYS B 178     -10.890  22.903  28.284  1.00 97.41           O  
ATOM   1485  CB  LYS B 178     -12.573  25.155  26.545  1.00 97.41           C  
ATOM   1486  CG  LYS B 178     -11.451  25.223  25.512  1.00 97.41           C  
ATOM   1487  CD  LYS B 178     -11.514  26.506  24.677  1.00 97.41           C  
ATOM   1488  CE  LYS B 178     -10.599  26.508  23.448  1.00 97.41           C  
ATOM   1489  NZ  LYS B 178     -11.314  25.947  22.279  1.00 97.41           N1+
ATOM   1492  N   ALA B 179     -12.231  24.248  29.493  1.00 38.18           N  
ATOM   1493  CA  ALA B 179     -11.368  24.199  30.640  1.00 38.18           C  
ATOM   1495  C   ALA B 179     -11.258  22.808  31.192  1.00 38.18           C  
ATOM   1496  O   ALA B 179     -10.158  22.340  31.480  1.00 38.18           O  
ATOM   1494  CB  ALA B 179     -11.858  25.104  31.783  1.00 38.18           C  
ATOM   1497  N   VAL B 180     -12.401  22.120  31.385  1.00 70.52           N  
ATOM   1498  CA  VAL B 180     -12.389  20.812  31.983  1.00 70.52           C  
ATOM   1502  C   VAL B 180     -11.776  19.775  31.080  1.00 70.52           C  
ATOM   1503  O   VAL B 180     -10.856  19.060  31.471  1.00 70.52           O  
ATOM   1499  CB  VAL B 180     -13.780  20.337  32.312  1.00 70.52           C  
ATOM   1500  CG1 VAL B 180     -13.701  18.927  32.923  1.00 70.52           C  
ATOM   1501  CG2 VAL B 180     -14.457  21.370  33.227  1.00 70.52           C  
ATOM   1504  N   PHE B 181     -12.334  19.651  29.861  1.00214.63           N  
ATOM   1505  CA  PHE B 181     -12.000  18.672  28.857  1.00214.63           C  
ATOM   1513  C   PHE B 181     -10.811  19.019  28.004  1.00214.63           C  
ATOM   1514  O   PHE B 181     -10.169  18.125  27.455  1.00214.63           O  
ATOM   1506  CB  PHE B 181     -13.207  18.324  27.976  1.00214.63           C  
ATOM   1507  CG  PHE B 181     -14.226  17.773  28.921  1.00214.63           C  
ATOM   1508  CD1 PHE B 181     -14.156  16.465  29.342  1.00214.63           C  
ATOM   1509  CD2 PHE B 181     -15.233  18.574  29.419  1.00214.63           C  
ATOM   1510  CE1 PHE B 181     -15.087  15.959  30.220  1.00214.63           C  
ATOM   1511  CE2 PHE B 181     -16.167  18.072  30.297  1.00214.63           C  
ATOM   1512  CZ  PHE B 181     -16.096  16.761  30.698  1.00214.63           C  
ATOM   1515  N   GLY B 182     -10.517  20.315  27.789  1.00 36.49           N  
ATOM   1516  CA  GLY B 182      -9.380  20.661  26.980  1.00 36.49           C  
ATOM   1517  C   GLY B 182      -9.753  20.687  25.525  1.00 36.49           C  
ATOM   1518  O   GLY B 182      -8.900  20.477  24.663  1.00 36.49           O  
ATOM   1519  N   PHE B 183     -11.037  20.952  25.206  1.00142.36           N  
ATOM   1520  CA  PHE B 183     -11.453  21.000  23.832  1.00142.36           C  
ATOM   1528  C   PHE B 183     -10.827  22.191  23.187  1.00142.36           C  
ATOM   1529  O   PHE B 183     -10.507  23.179  23.847  1.00142.36           O  
ATOM   1521  CB  PHE B 183     -12.970  21.152  23.601  1.00142.36           C  
ATOM   1522  CG  PHE B 183     -13.686  19.958  24.132  1.00142.36           C  
ATOM   1523  CD1 PHE B 183     -13.561  18.734  23.517  1.00142.36           C  
ATOM   1524  CD2 PHE B 183     -14.464  20.057  25.262  1.00142.36           C  
ATOM   1525  CE1 PHE B 183     -14.217  17.629  24.009  1.00142.36           C  
ATOM   1526  CE2 PHE B 183     -15.124  18.957  25.757  1.00142.36           C  
ATOM   1527  CZ  PHE B 183     -15.007  17.741  25.127  1.00142.36           C  
ATOM   1530  N   THR B 184     -10.623  22.103  21.859  1.00 38.41           N  
ATOM   1531  CA  THR B 184     -10.034  23.177  21.119  1.00 38.41           C  
ATOM   1535  C   THR B 184     -10.941  23.491  19.971  1.00 38.41           C  
ATOM   1536  O   THR B 184     -11.982  22.866  19.785  1.00 38.41           O  
ATOM   1532  CB  THR B 184      -8.686  22.834  20.560  1.00 38.41           C  
ATOM   1534  CG2 THR B 184      -7.746  22.481  21.726  1.00 38.41           C  
ATOM   1533  OG1 THR B 184      -8.794  21.735  19.668  1.00 38.41           O  
ATOM   1537  N   GLU B 185     -10.545  24.491  19.166  1.00 86.59           N  
ATOM   1538  CA  GLU B 185     -11.308  24.955  18.045  1.00 86.59           C  
ATOM   1544  C   GLU B 185     -11.423  23.832  17.064  1.00 86.59           C  
ATOM   1545  O   GLU B 185     -12.366  23.773  16.278  1.00 86.59           O  
ATOM   1539  CB  GLU B 185     -10.646  26.150  17.339  1.00 86.59           C  
ATOM   1540  CG  GLU B 185     -10.559  27.395  18.228  1.00 86.59           C  
ATOM   1541  CD  GLU B 185     -11.978  27.774  18.628  1.00 86.59           C  
ATOM   1542  OE1 GLU B 185     -12.905  27.512  17.816  1.00 86.59           O  
ATOM   1543  OE2 GLU B 185     -12.155  28.323  19.748  1.00 86.59           O1-
ATOM   1546  N   GLN B 186     -10.425  22.933  17.069  1.00 51.99           N  
ATOM   1547  CA  GLN B 186     -10.346  21.809  16.181  1.00 51.99           C  
ATOM   1553  C   GLN B 186     -11.462  20.841  16.457  1.00 51.99           C  
ATOM   1554  O   GLN B 186     -11.961  20.190  15.542  1.00 51.99           O  
ATOM   1548  CB  GLN B 186      -9.026  21.034  16.339  1.00 51.99           C  
ATOM   1549  CG  GLN B 186      -7.785  21.913  16.169  1.00 51.99           C  
ATOM   1550  CD  GLN B 186      -7.836  22.561  14.795  1.00 51.99           C  
ATOM   1552  NE2 GLN B 186      -6.967  23.585  14.579  1.00 51.99           N  
ATOM   1551  OE1 GLN B 186      -8.630  22.175  13.940  1.00 51.99           O  
ATOM   1555  N   SER B 187     -11.887  20.723  17.730  1.00 48.04           N  
ATOM   1556  CA  SER B 187     -12.844  19.727  18.139  1.00 48.04           C  
ATOM   1559  C   SER B 187     -14.108  19.799  17.337  1.00 48.04           C  
ATOM   1560  O   SER B 187     -14.463  20.830  16.768  1.00 48.04           O  
ATOM   1557  CB  SER B 187     -13.240  19.842  19.619  1.00 48.04           C  
ATOM   1558  OG  SER B 187     -12.092  19.683  20.439  1.00 48.04           O  
ATOM   1561  N   LYS B 188     -14.808  18.645  17.269  1.00 92.29           N  
ATOM   1562  CA  LYS B 188     -16.046  18.525  16.560  1.00 92.29           C  
ATOM   1568  C   LYS B 188     -17.152  18.850  17.515  1.00 92.29           C  
ATOM   1569  O   LYS B 188     -17.025  18.682  18.727  1.00 92.29           O  
ATOM   1563  CB  LYS B 188     -16.277  17.121  15.975  1.00 92.29           C  
ATOM   1564  CG  LYS B 188     -15.469  16.867  14.700  1.00 92.29           C  
ATOM   1565  CD  LYS B 188     -13.950  16.865  14.885  1.00 92.29           C  
ATOM   1566  CE  LYS B 188     -13.179  16.769  13.564  1.00 92.29           C  
ATOM   1567  NZ  LYS B 188     -11.722  16.771  13.823  1.00 92.29           N1+
ATOM   1570  N   ILE B 189     -18.291  19.312  16.967  1.00 35.17           N  
ATOM   1571  CA  ILE B 189     -19.404  19.771  17.749  1.00 35.17           C  
ATOM   1576  C   ILE B 189     -19.894  18.656  18.615  1.00 35.17           C  
ATOM   1577  O   ILE B 189     -20.249  18.875  19.772  1.00 35.17           O  
ATOM   1572  CB  ILE B 189     -20.555  20.224  16.902  1.00 35.17           C  
ATOM   1573  CG1 ILE B 189     -21.116  19.052  16.078  1.00 35.17           C  
ATOM   1574  CG2 ILE B 189     -20.069  21.405  16.047  1.00 35.17           C  
ATOM   1575  CD1 ILE B 189     -22.450  19.365  15.401  1.00 35.17           C  
ATOM   1578  N   GLY B 190     -19.931  17.429  18.070  1.00 29.21           N  
ATOM   1579  CA  GLY B 190     -20.418  16.288  18.791  1.00 29.21           C  
ATOM   1580  C   GLY B 190     -19.549  16.037  19.988  1.00 29.21           C  
ATOM   1581  O   GLY B 190     -20.026  15.540  21.007  1.00 29.21           O  
ATOM   1582  N   MET B 191     -18.233  16.302  19.874  1.00 48.69           N  
ATOM   1583  CA  MET B 191     -17.334  16.061  20.966  1.00 48.69           C  
ATOM   1588  C   MET B 191     -17.652  16.981  22.105  1.00 48.69           C  
ATOM   1589  O   MET B 191     -17.634  16.576  23.266  1.00 48.69           O  
ATOM   1584  CB  MET B 191     -15.851  16.244  20.594  1.00 48.69           C  
ATOM   1585  CG  MET B 191     -15.336  15.135  19.673  1.00 48.69           C  
ATOM   1586  SD  MET B 191     -13.529  15.067  19.467  1.00 48.69           S  
ATOM   1587  CE  MET B 191     -13.420  16.367  18.206  1.00 48.69           C  
ATOM   1590  N   ILE B 192     -17.961  18.252  21.789  1.00106.12           N  
ATOM   1591  CA  ILE B 192     -18.235  19.258  22.776  1.00106.12           C  
ATOM   1596  C   ILE B 192     -19.473  18.903  23.548  1.00106.12           C  
ATOM   1597  O   ILE B 192     -19.539  19.105  24.759  1.00106.12           O  
ATOM   1592  CB  ILE B 192     -18.446  20.612  22.166  1.00106.12           C  
ATOM   1593  CG1 ILE B 192     -17.159  21.094  21.478  1.00106.12           C  
ATOM   1594  CG2 ILE B 192     -18.934  21.558  23.274  1.00106.12           C  
ATOM   1595  CD1 ILE B 192     -15.993  21.286  22.444  1.00106.12           C  
ATOM   1598  N   PHE B 193     -20.495  18.391  22.842  1.00 87.89           N  
ATOM   1599  CA  PHE B 193     -21.793  18.030  23.354  1.00 87.89           C  
ATOM   1607  C   PHE B 193     -21.733  16.839  24.272  1.00 87.89           C  
ATOM   1608  O   PHE B 193     -22.485  16.760  25.242  1.00 87.89           O  
ATOM   1600  CB  PHE B 193     -22.775  17.697  22.211  1.00 87.89           C  
ATOM   1601  CG  PHE B 193     -24.097  17.275  22.761  1.00 87.89           C  
ATOM   1602  CD1 PHE B 193     -25.068  18.203  23.062  1.00 87.89           C  
ATOM   1603  CD2 PHE B 193     -24.369  15.943  22.975  1.00 87.89           C  
ATOM   1604  CE1 PHE B 193     -26.286  17.808  23.567  1.00 87.89           C  
ATOM   1605  CE2 PHE B 193     -25.584  15.541  23.479  1.00 87.89           C  
ATOM   1606  CZ  PHE B 193     -26.547  16.476  23.775  1.00 87.89           C  
ATOM   1609  N   PHE B 194     -20.801  15.905  24.018  1.00131.34           N  
ATOM   1610  CA  PHE B 194     -20.753  14.602  24.631  1.00131.34           C  
ATOM   1618  C   PHE B 194     -20.742  14.618  26.134  1.00131.34           C  
ATOM   1619  O   PHE B 194     -21.381  13.744  26.721  1.00131.34           O  
ATOM   1611  CB  PHE B 194     -19.544  13.772  24.163  1.00131.34           C  
ATOM   1612  CG  PHE B 194     -19.561  12.485  24.913  1.00131.34           C  
ATOM   1613  CD1 PHE B 194     -20.352  11.438  24.500  1.00131.34           C  
ATOM   1614  CD2 PHE B 194     -18.796  12.334  26.047  1.00131.34           C  
ATOM   1615  CE1 PHE B 194     -20.366  10.254  25.198  1.00131.34           C  
ATOM   1616  CE2 PHE B 194     -18.804  11.151  26.748  1.00131.34           C  
ATOM   1617  CZ  PHE B 194     -19.592  10.109  26.325  1.00131.34           C  
ATOM   1620  N   PRO B 195     -20.081  15.511  26.815  1.00 95.13           N  
ATOM   1621  CA  PRO B 195     -20.039  15.452  28.252  1.00 95.13           C  
ATOM   1625  C   PRO B 195     -21.415  15.452  28.855  1.00 95.13           C  
ATOM   1626  O   PRO B 195     -21.590  14.893  29.938  1.00 95.13           O  
ATOM   1623  CB  PRO B 195     -19.139  16.611  28.670  1.00 95.13           C  
ATOM   1624  CG  PRO B 195     -18.177  16.765  27.473  1.00 95.13           C  
ATOM   1622  CD  PRO B 195     -18.980  16.275  26.256  1.00 95.13           C  
ATOM   1627  N   ALA B 196     -22.401  16.070  28.177  1.00 33.75           N  
ATOM   1628  CA  ALA B 196     -23.754  16.084  28.651  1.00 33.75           C  
ATOM   1630  C   ALA B 196     -24.280  14.679  28.665  1.00 33.75           C  
ATOM   1631  O   ALA B 196     -25.023  14.296  29.569  1.00 33.75           O  
ATOM   1629  CB  ALA B 196     -24.692  16.913  27.757  1.00 33.75           C  
ATOM   1632  N   ILE B 197     -23.928  13.880  27.638  1.00114.89           N  
ATOM   1633  CA  ILE B 197     -24.405  12.528  27.505  1.00114.89           C  
ATOM   1638  C   ILE B 197     -23.878  11.647  28.604  1.00114.89           C  
ATOM   1639  O   ILE B 197     -24.614  10.825  29.148  1.00114.89           O  
ATOM   1634  CB  ILE B 197     -24.030  11.889  26.198  1.00114.89           C  
ATOM   1635  CG1 ILE B 197     -24.734  12.605  25.034  1.00114.89           C  
ATOM   1636  CG2 ILE B 197     -24.376  10.394  26.282  1.00114.89           C  
ATOM   1637  CD1 ILE B 197     -26.259  12.494  25.095  1.00114.89           C  
ATOM   1640  N   GLN B 198     -22.578  11.765  28.941  1.00 85.53           N  
ATOM   1641  CA  GLN B 198     -21.990  10.911  29.940  1.00 85.53           C  
ATOM   1647  C   GLN B 198     -22.531  11.233  31.301  1.00 85.53           C  
ATOM   1648  O   GLN B 198     -22.614  10.362  32.166  1.00 85.53           O  
ATOM   1642  CB  GLN B 198     -20.454  10.964  29.989  1.00 85.53           C  
ATOM   1643  CG  GLN B 198     -19.868  10.008  31.033  1.00 85.53           C  
ATOM   1644  CD  GLN B 198     -18.401   9.787  30.702  1.00 85.53           C  
ATOM   1646  NE2 GLN B 198     -17.620   9.300  31.705  1.00 85.53           N  
ATOM   1645  OE1 GLN B 198     -17.965  10.026  29.577  1.00 85.53           O  
ATOM   1649  N   ILE B 199     -22.838  12.518  31.546  1.00121.24           N  
ATOM   1650  CA  ILE B 199     -23.370  13.004  32.789  1.00121.24           C  
ATOM   1655  C   ILE B 199     -24.776  12.505  33.001  1.00121.24           C  
ATOM   1656  O   ILE B 199     -25.169  12.179  34.119  1.00121.24           O  
ATOM   1651  CB  ILE B 199     -23.449  14.503  32.824  1.00121.24           C  
ATOM   1652  CG1 ILE B 199     -22.060  15.130  32.638  1.00121.24           C  
ATOM   1653  CG2 ILE B 199     -24.133  14.902  34.140  1.00121.24           C  
ATOM   1654  CD1 ILE B 199     -21.076  14.768  33.744  1.00121.24           C  
ATOM   1657  N   ALA B 200     -25.559  12.400  31.911  1.00 67.44           N  
ATOM   1658  CA  ALA B 200     -26.980  12.170  31.942  1.00 67.44           C  
ATOM   1660  C   ALA B 200     -27.380  10.956  32.742  1.00 67.44           C  
ATOM   1661  O   ALA B 200     -28.390  11.026  33.439  1.00 67.44           O  
ATOM   1659  CB  ALA B 200     -27.579  12.004  30.534  1.00 67.44           C  
ATOM   1662  N   PRO B 201     -26.677   9.860  32.719  1.00 90.99           N  
ATOM   1663  CA  PRO B 201     -27.125   8.683  33.425  1.00 90.99           C  
ATOM   1667  C   PRO B 201     -27.224   8.858  34.914  1.00 90.99           C  
ATOM   1668  O   PRO B 201     -27.793   7.990  35.577  1.00 90.99           O  
ATOM   1665  CB  PRO B 201     -26.174   7.569  32.995  1.00 90.99           C  
ATOM   1666  CG  PRO B 201     -25.743   7.990  31.577  1.00 90.99           C  
ATOM   1664  CD  PRO B 201     -25.832   9.525  31.585  1.00 90.99           C  
ATOM   1669  N   THR B 202     -26.649   9.941  35.463  1.00142.61           N  
ATOM   1670  CA  THR B 202     -26.679  10.219  36.873  1.00142.61           C  
ATOM   1674  C   THR B 202     -28.094  10.570  37.260  1.00142.61           C  
ATOM   1675  O   THR B 202     -28.478  10.508  38.427  1.00142.61           O  
ATOM   1671  CB  THR B 202     -25.802  11.382  37.233  1.00142.61           C  
ATOM   1673  CG2 THR B 202     -25.714  11.442  38.761  1.00142.61           C  
ATOM   1672  OG1 THR B 202     -24.495  11.195  36.712  1.00142.61           O  
ATOM   1676  N   PHE B 203     -28.861  11.062  36.274  1.00147.41           N  
ATOM   1677  CA  PHE B 203     -30.221  11.524  36.324  1.00147.41           C  
ATOM   1685  C   PHE B 203     -31.244  10.418  36.277  1.00147.41           C  
ATOM   1686  O   PHE B 203     -32.439  10.706  36.274  1.00147.41           O  
ATOM   1678  CB  PHE B 203     -30.516  12.558  35.227  1.00147.41           C  
ATOM   1679  CG  PHE B 203     -29.419  13.560  35.376  1.00147.41           C  
ATOM   1680  CD1 PHE B 203     -29.285  14.307  36.524  1.00147.41           C  
ATOM   1681  CD2 PHE B 203     -28.517  13.756  34.353  1.00147.41           C  
ATOM   1682  CE1 PHE B 203     -28.265  15.222  36.652  1.00147.41           C  
ATOM   1683  CE2 PHE B 203     -27.496  14.669  34.475  1.00147.41           C  
ATOM   1684  CZ  PHE B 203     -27.367  15.404  35.629  1.00147.41           C  
ATOM   1687  N   PHE B 204     -30.836   9.144  36.097  1.00184.38           N  
ATOM   1688  CA  PHE B 204     -31.796   8.072  35.971  1.00184.38           C  
ATOM   1696  C   PHE B 204     -32.732   8.021  37.143  1.00184.38           C  
ATOM   1697  O   PHE B 204     -33.927   7.797  36.952  1.00184.38           O  
ATOM   1689  CB  PHE B 204     -31.185   6.662  35.825  1.00184.38           C  
ATOM   1690  CG  PHE B 204     -30.853   6.410  34.392  1.00184.38           C  
ATOM   1691  CD1 PHE B 204     -31.846   5.996  33.533  1.00184.38           C  
ATOM   1692  CD2 PHE B 204     -29.581   6.584  33.896  1.00184.38           C  
ATOM   1693  CE1 PHE B 204     -31.582   5.752  32.205  1.00184.38           C  
ATOM   1694  CE2 PHE B 204     -29.312   6.341  32.567  1.00184.38           C  
ATOM   1695  CZ  PHE B 204     -30.309   5.922  31.719  1.00184.38           C  
ATOM   1698  N   GLU B 205     -32.239   8.192  38.384  1.00 58.30           N  
ATOM   1699  CA  GLU B 205     -33.140   8.103  39.500  1.00 58.30           C  
ATOM   1705  C   GLU B 205     -32.944   9.290  40.398  1.00 58.30           C  
ATOM   1706  O   GLU B 205     -31.945  10.000  40.312  1.00 58.30           O  
ATOM   1700  CB  GLU B 205     -32.925   6.828  40.336  1.00 58.30           C  
ATOM   1701  CG  GLU B 205     -33.279   5.552  39.564  1.00 58.30           C  
ATOM   1702  CD  GLU B 205     -32.971   4.339  40.434  1.00 58.30           C  
ATOM   1703  OE1 GLU B 205     -33.063   4.462  41.684  1.00 58.30           O  
ATOM   1704  OE2 GLU B 205     -32.636   3.272  39.854  1.00 58.30           O1-
ATOM   1707  N   ARG B 206     -33.952   9.556  41.255  1.00110.00           N  
ATOM   1708  CA  ARG B 206     -33.929  10.630  42.205  1.00110.00           C  
ATOM   1716  C   ARG B 206     -32.908  10.327  43.259  1.00110.00           C  
ATOM   1717  O   ARG B 206     -32.287  11.236  43.808  1.00110.00           O  
ATOM   1709  CB  ARG B 206     -35.301  10.863  42.857  1.00110.00           C  
ATOM   1710  CG  ARG B 206     -36.286  11.428  41.832  1.00110.00           C  
ATOM   1711  CD  ARG B 206     -35.891  12.830  41.367  1.00110.00           C  
ATOM   1712  NE  ARG B 206     -36.617  13.126  40.102  1.00110.00           N  
ATOM   1713  CZ  ARG B 206     -36.406  14.318  39.471  1.00110.00           C  
ATOM   1714  NH1 ARG B 206     -35.623  15.270  40.059  1.00110.00           N1+
ATOM   1715  NH2 ARG B 206     -36.961  14.557  38.247  1.00110.00           N  
ATOM   1718  N   LYS B 207     -32.721   9.033  43.582  1.00 66.56           N  
ATOM   1719  CA  LYS B 207     -31.761   8.627  44.570  1.00 66.56           C  
ATOM   1725  C   LYS B 207     -30.394   9.002  44.072  1.00 66.56           C  
ATOM   1726  O   LYS B 207     -30.202   9.220  42.877  1.00 66.56           O  
ATOM   1720  CB  LYS B 207     -31.769   7.110  44.828  1.00 66.56           C  
ATOM   1721  CG  LYS B 207     -33.086   6.592  45.407  1.00 66.56           C  
ATOM   1722  CD  LYS B 207     -33.215   5.068  45.353  1.00 66.56           C  
ATOM   1723  CE  LYS B 207     -34.533   4.546  45.929  1.00 66.56           C  
ATOM   1724  NZ  LYS B 207     -35.651   4.871  45.012  1.00 66.56           N1+
ATOM   1727  N   ARG B 208     -29.404   9.115  44.990  1.00123.95           N  
ATOM   1728  CA  ARG B 208     -28.085   9.544  44.597  1.00123.95           C  
ATOM   1736  C   ARG B 208     -27.337   8.433  43.915  1.00123.95           C  
ATOM   1737  O   ARG B 208     -27.614   7.253  44.122  1.00123.95           O  
ATOM   1729  CB  ARG B 208     -27.214  10.098  45.739  1.00123.95           C  
ATOM   1730  CG  ARG B 208     -26.922   9.120  46.876  1.00123.95           C  
ATOM   1731  CD  ARG B 208     -25.861   9.653  47.841  1.00123.95           C  
ATOM   1732  NE  ARG B 208     -26.407  10.887  48.474  1.00123.95           N  
ATOM   1733  CZ  ARG B 208     -25.588  11.951  48.722  1.00123.95           C  
ATOM   1734  NH1 ARG B 208     -24.273  11.900  48.356  1.00123.95           N1+
ATOM   1735  NH2 ARG B 208     -26.084  13.069  49.326  1.00123.95           N  
ATOM   1738  N   CYS B 209     -26.343   8.807  43.073  1.00 53.31           N  
ATOM   1739  CA  CYS B 209     -25.638   7.869  42.236  1.00 53.31           C  
ATOM   1742  C   CYS B 209     -24.228   7.636  42.710  1.00 53.31           C  
ATOM   1743  O   CYS B 209     -23.585   8.515  43.283  1.00 53.31           O  
ATOM   1740  CB  CYS B 209     -25.548   8.344  40.773  1.00 53.31           C  
ATOM   1741  SG  CYS B 209     -24.667   7.191  39.680  1.00 53.31           S  
ATOM   1744  N   LEU B 210     -23.722   6.401  42.476  1.00123.57           N  
ATOM   1745  CA  LEU B 210     -22.375   6.042  42.833  1.00123.57           C  
ATOM   1750  C   LEU B 210     -21.712   5.567  41.564  1.00123.57           C  
ATOM   1751  O   LEU B 210     -22.260   4.727  40.849  1.00123.57           O  
ATOM   1746  CB  LEU B 210     -22.342   4.904  43.874  1.00123.57           C  
ATOM   1747  CG  LEU B 210     -20.992   4.688  44.590  1.00123.57           C  
ATOM   1748  CD1 LEU B 210     -21.060   3.476  45.531  1.00123.57           C  
ATOM   1749  CD2 LEU B 210     -19.813   4.620  43.613  1.00123.57           C  
ATOM   1752  N   ILE B 211     -20.509   6.100  41.241  1.00151.48           N  
ATOM   1753  CA  ILE B 211     -19.853   5.780  39.994  1.00151.48           C  
ATOM   1758  C   ILE B 211     -18.547   5.072  40.259  1.00151.48           C  
ATOM   1759  O   ILE B 211     -17.568   5.731  40.611  1.00151.48           O  
ATOM   1754  CB  ILE B 211     -19.416   7.023  39.270  1.00151.48           C  
ATOM   1755  CG1 ILE B 211     -20.549   8.053  39.114  1.00151.48           C  
ATOM   1756  CG2 ILE B 211     -18.801   6.575  37.936  1.00151.48           C  
ATOM   1757  CD1 ILE B 211     -21.660   7.653  38.155  1.00151.48           C  
ATOM   1760  N   PRO B 212     -18.466   3.767  40.121  1.00135.58           N  
ATOM   1761  CA  PRO B 212     -17.178   3.119  40.237  1.00135.58           C  
ATOM   1765  C   PRO B 212     -16.438   3.232  38.933  1.00135.58           C  
ATOM   1766  O   PRO B 212     -16.956   2.745  37.929  1.00135.58           O  
ATOM   1763  CB  PRO B 212     -17.455   1.666  40.616  1.00135.58           C  
ATOM   1764  CG  PRO B 212     -18.844   1.716  41.274  1.00135.58           C  
ATOM   1762  CD  PRO B 212     -19.539   2.914  40.608  1.00135.58           C  
ATOM   1767  N   ALA B 213     -15.202   3.770  38.933  1.00 47.39           N  
ATOM   1768  CA  ALA B 213     -14.465   3.910  37.705  1.00 47.39           C  
ATOM   1770  C   ALA B 213     -13.064   4.307  38.062  1.00 47.39           C  
ATOM   1771  O   ALA B 213     -12.722   4.430  39.237  1.00 47.39           O  
ATOM   1769  CB  ALA B 213     -15.023   5.001  36.775  1.00 47.39           C  
ATOM   1772  N   ALA B 214     -12.196   4.458  37.040  1.00 58.33           N  
ATOM   1773  CA  ALA B 214     -10.842   4.894  37.244  1.00 58.33           C  
ATOM   1775  C   ALA B 214     -10.856   6.392  37.344  1.00 58.33           C
[truncated: 112,517 more chars]
