# Supplementary material for: Structural Descriptors for Subunit Interface Regions in Homodimers: Effect of Lipid Membrane and Secondary Structure Type
Source: J Chem Inf Model. 2025 Mar 27;65(7):3117–26. doi: 10.1021/acs.jcim.4c01233 (PMC12004529; doi:10.1021/acs.jcim.4c01233)
Supplement: Supplementary file 3 — ci4c01233_si_003.tar [file ci4c01233_si_003.tar › database/alpha/7pp7_cytop.pdb]

HEADER    7pp7_corrected_final_chain_A
ATOM      1  N   GLU A   1     -19.232 -26.955  -7.148  1.00 64.08           N  
ATOM      2  CA  GLU A   1     -17.815 -26.903  -7.574  1.00 64.08           C  
ATOM      3  CB  GLU A   1     -17.628 -27.653  -8.890  1.00 64.08           C  
ATOM      4  CG  GLU A   1     -18.344 -26.985 -10.059  1.00 64.08           C  
ATOM      5  CD  GLU A   1     -18.169 -27.907 -11.250  1.00 64.08           C  
ATOM      6  OE1 GLU A   1     -17.696 -29.055 -11.029  1.00 64.08           O  
ATOM      7  OE2 GLU A   1     -18.509 -27.488 -12.388  1.00 64.08           O1-
ATOM      8  C   GLU A   1     -17.446 -25.483  -7.807  1.00 64.08           C  
ATOM      9  O   GLU A   1     -16.277 -25.116  -7.742  1.00 64.08           O  
ATOM     10  N   LYS A   2     -18.463 -24.641  -8.075  1.00 88.18           N  
ATOM     11  CA  LYS A   2     -18.190 -23.253  -8.264  1.00 88.18           C  
ATOM     12  CB  LYS A   2     -19.452 -22.387  -8.432  1.00 88.18           C  
ATOM     13  CG  LYS A   2     -20.153 -22.503  -9.789  1.00 88.18           C  
ATOM     14  CD  LYS A   2     -21.568 -21.915  -9.784  1.00 88.18           C  
ATOM     15  CE  LYS A   2     -22.099 -21.566 -11.177  1.00 88.18           C  
ATOM     16  NZ  LYS A   2     -21.490 -22.450 -12.193  1.00 88.18           N1+
ATOM     17  C   LYS A   2     -17.561 -22.817  -6.988  1.00 88.18           C  
ATOM     18  O   LYS A   2     -16.631 -22.013  -6.974  1.00 88.18           O  
ATOM     19  N   ALA A   3     -18.070 -23.362  -5.869  1.00 33.08           N  
ATOM     20  CA  ALA A   3     -17.530 -23.028  -4.592  1.00 33.08           C  
ATOM     21  CB  ALA A   3     -18.267 -23.706  -3.425  1.00 33.08           C  
ATOM     22  C   ALA A   3     -16.105 -23.480  -4.553  1.00 33.08           C  
ATOM     23  O   ALA A   3     -15.228 -22.753  -4.086  1.00 33.08           O  
ATOM     24  N   GLU A   4     -15.832 -24.690  -5.070  1.00 77.61           N  
ATOM     25  CA  GLU A   4     -14.509 -25.240  -5.019  1.00 77.61           C  
ATOM     26  CB  GLU A   4     -14.445 -26.654  -5.611  1.00 77.61           C  
ATOM     27  CG  GLU A   4     -14.988 -27.726  -4.668  1.00 77.61           C  
ATOM     28  CD  GLU A   4     -13.868 -28.035  -3.688  1.00 77.61           C  
ATOM     29  OE1 GLU A   4     -13.193 -27.067  -3.246  1.00 77.61           O  
ATOM     30  OE2 GLU A   4     -13.656 -29.240  -3.388  1.00 77.61           O1-
ATOM     31  C   GLU A   4     -13.569 -24.387  -5.800  1.00 77.61           C  
ATOM     32  O   GLU A   4     -12.483 -24.058  -5.323  1.00 77.61           O  
ATOM     33  N   ILE A   5     -13.970 -23.972  -7.014  1.00 93.96           N  
ATOM     34  CA  ILE A   5     -13.077 -23.184  -7.808  1.00 93.96           C  
ATOM     35  CB  ILE A   5     -13.609 -22.838  -9.171  1.00 93.96           C  
ATOM     36  CG1 ILE A   5     -13.518 -24.051 -10.119  1.00 93.96           C  
ATOM     37  CG2 ILE A   5     -12.842 -21.605  -9.677  1.00 93.96           C  
ATOM     38  CD1 ILE A   5     -14.378 -25.242  -9.713  1.00 93.96           C  
ATOM     39  C   ILE A   5     -12.773 -21.923  -7.077  1.00 93.96           C  
ATOM     40  O   ILE A   5     -11.627 -21.476  -7.050  1.00 93.96           O  
ATOM     41  N   PHE A   6     -13.789 -21.315  -6.446  1.00168.39           N  
ATOM     42  CA  PHE A   6     -13.548 -20.099  -5.731  1.00168.39           C  
ATOM     43  CB  PHE A   6     -14.804 -19.486  -5.081  1.00168.39           C  
ATOM     44  CG  PHE A   6     -15.471 -18.616  -6.089  1.00168.39           C  
ATOM     45  CD1 PHE A   6     -15.069 -17.302  -6.183  1.00168.39           C  
ATOM     46  CD2 PHE A   6     -16.458 -19.078  -6.927  1.00168.39           C  
ATOM     47  CE1 PHE A   6     -15.643 -16.449  -7.093  1.00168.39           C  
ATOM     48  CE2 PHE A   6     -17.036 -18.227  -7.840  1.00168.39           C  
ATOM     49  CZ  PHE A   6     -16.633 -16.914  -7.924  1.00168.39           C  
ATOM     50  C   PHE A   6     -12.548 -20.326  -4.641  1.00168.39           C  
ATOM     51  O   PHE A   6     -11.682 -19.484  -4.410  1.00168.39           O  
ATOM     52  N   ASN A   7     -12.648 -21.467  -3.939  1.00 52.06           N  
ATOM     53  CA  ASN A   7     -11.790 -21.775  -2.829  1.00 52.06           C  
ATOM     54  CB  ASN A   7     -12.123 -23.164  -2.247  1.00 52.06           C  
ATOM     55  CG  ASN A   7     -11.254 -23.451  -1.032  1.00 52.06           C  
ATOM     56  OD1 ASN A   7     -10.028 -23.457  -1.106  1.00 52.06           O  
ATOM     57  ND2 ASN A   7     -11.917 -23.707   0.127  1.00 52.06           N  
ATOM     58  C   ASN A   7     -10.357 -21.812  -3.278  1.00 52.06           C  
ATOM     59  O   ASN A   7      -9.480 -21.252  -2.623  1.00 52.06           O  
ATOM     60  N   SER A   8     -10.094 -22.455  -4.430  1.00 92.40           N  
ATOM     61  CA  SER A   8      -8.759 -22.678  -4.920  1.00 92.40           C  
ATOM     62  CB  SER A   8      -8.758 -23.524  -6.204  1.00 92.40           C  
ATOM     63  OG  SER A   8      -9.404 -24.765  -5.976  1.00 92.40           O  
ATOM     64  C   SER A   8      -8.097 -21.380  -5.271  1.00 92.40           C  
ATOM     65  O   SER A   8      -6.871 -21.278  -5.265  1.00 92.40           O  
ATOM     66  N   MET A   9      -8.915 -20.365  -5.592  1.00 90.02           N  
ATOM     67  CA  MET A   9      -8.553 -19.058  -6.078  1.00 90.02           C  
ATOM     68  CB  MET A   9      -9.770 -18.293  -6.628  1.00 90.02           C  
ATOM     69  CG  MET A   9     -10.405 -18.985  -7.839  1.00 90.02           C  
ATOM     70  SD  MET A   9     -11.886 -18.165  -8.507  1.00 90.02           S  
ATOM     71  CE  MET A   9     -10.980 -16.782  -9.257  1.00 90.02           C  
ATOM     72  C   MET A   9      -7.886 -18.179  -5.054  1.00 90.02           C  
ATOM     73  O   MET A   9      -7.242 -17.195  -5.414  1.00 90.02           O  
ATOM     74  N   HIS A  10      -8.037 -18.473  -3.752  1.00 76.16           N  
ATOM     75  CA  HIS A  10      -7.651 -17.541  -2.728  1.00 76.16           C  
ATOM     76  ND1 HIS A  10      -9.529 -19.467  -0.035  1.00 76.16           N  
ATOM     77  CG  HIS A  10      -9.190 -18.505  -0.960  1.00 76.16           C  
ATOM     78  CB  HIS A  10      -7.775 -18.149  -1.321  1.00 76.16           C  
ATOM     79  NE2 HIS A  10     -11.436 -18.615  -0.790  1.00 76.16           N  
ATOM     80  CD2 HIS A  10     -10.369 -17.994  -1.411  1.00 76.16           C  
ATOM     81  CE1 HIS A  10     -10.883 -19.491   0.026  1.00 76.16           C  
ATOM     82  C   HIS A  10      -6.250 -17.011  -2.864  1.00 76.16           C  
ATOM     83  O   HIS A  10      -6.060 -15.795  -2.835  1.00 76.16           O  
ATOM     84  N   GLY A  11      -5.230 -17.871  -3.038  1.00 26.51           N  
ATOM     85  CA  GLY A  11      -3.882 -17.361  -3.043  1.00 26.51           C  
ATOM     86  C   GLY A  11      -3.705 -16.385  -4.158  1.00 26.51           C  
ATOM     87  O   GLY A  11      -3.098 -15.328  -3.984  1.00 26.51           O  
ATOM     88  N   TRP A  12      -4.229 -16.725  -5.345  1.00 72.45           N  
ATOM     89  CA  TRP A  12      -4.077 -15.905  -6.508  1.00 72.45           C  
ATOM     90  CB  TRP A  12      -4.662 -16.600  -7.750  1.00 72.45           C  
ATOM     91  CG  TRP A  12      -4.560 -15.830  -9.045  1.00 72.45           C  
ATOM     92  CD2 TRP A  12      -5.633 -15.051  -9.592  1.00 72.45           C  
ATOM     93  CD1 TRP A  12      -3.526 -15.744  -9.932  1.00 72.45           C  
ATOM     94  NE1 TRP A  12      -3.891 -14.962 -10.999  1.00 72.45           N  
ATOM     95  CE2 TRP A  12      -5.187 -14.527 -10.803  1.00 72.45           C  
ATOM     96  CE3 TRP A  12      -6.890 -14.798  -9.121  1.00 72.45           C  
ATOM     97  CZ2 TRP A  12      -5.993 -13.736 -11.566  1.00 72.45           C  
ATOM     98  CZ3 TRP A  12      -7.703 -13.997  -9.894  1.00 72.45           C  
ATOM     99  CH2 TRP A  12      -7.262 -13.476 -11.093  1.00 72.45           C  
ATOM    100  C   TRP A  12      -4.777 -14.602  -6.292  1.00 72.45           C  
ATOM    101  O   TRP A  12      -4.256 -13.540  -6.631  1.00 72.45           O  
ATOM    102  N   VAL A  13      -5.987 -14.641  -5.706  1.00 41.26           N  
ATOM    103  CA  VAL A  13      -6.709 -13.417  -5.533  1.00 41.26           C  
ATOM    104  CB  VAL A  13      -8.065 -13.617  -4.925  1.00 41.26           C  
ATOM    105  CG1 VAL A  13      -8.697 -12.237  -4.686  1.00 41.26           C  
ATOM    106  CG2 VAL A  13      -8.886 -14.503  -5.879  1.00 41.26           C  
ATOM    107  C   VAL A  13      -5.911 -12.502  -4.667  1.00 41.26           C  
ATOM    108  O   VAL A  13      -5.772 -11.318  -4.974  1.00 41.26           O  
ATOM    109  N   GLU A  14      -5.332 -13.021  -3.570  1.00 55.95           N  
ATOM    110  CA  GLU A  14      -4.625 -12.123  -2.709  1.00 55.95           C  
ATOM    111  CB  GLU A  14      -4.076 -12.791  -1.436  1.00 55.95           C  
ATOM    112  CG  GLU A  14      -3.579 -11.778  -0.402  1.00 55.95           C  
ATOM    113  CD  GLU A  14      -3.101 -12.538   0.824  1.00 55.95           C  
ATOM    114  OE1 GLU A  14      -1.933 -13.005   0.817  1.00 55.95           O  
ATOM    115  OE2 GLU A  14      -3.905 -12.662   1.788  1.00 55.95           O1-
ATOM    116  C   GLU A  14      -3.473 -11.523  -3.439  1.00 55.95           C  
ATOM    117  O   GLU A  14      -3.258 -10.313  -3.399  1.00 55.95           O  
ATOM    118  N   ASP A  15      -2.694 -12.361  -4.135  1.00 69.33           N  
ATOM    119  CA  ASP A  15      -1.523 -11.835  -4.753  1.00 69.33           C  
ATOM    120  CB  ASP A  15      -0.616 -12.960  -5.263  1.00 69.33           C  
ATOM    121  CG  ASP A  15      -0.138 -13.660  -4.000  1.00 69.33           C  
ATOM    122  OD1 ASP A  15       0.147 -12.934  -3.010  1.00 69.33           O  
ATOM    123  OD2 ASP A  15      -0.071 -14.917  -3.993  1.00 69.33           O1-
ATOM    124  C   ASP A  15      -1.856 -10.896  -5.875  1.00 69.33           C  
ATOM    125  O   ASP A  15      -1.356  -9.775  -5.906  1.00 69.33           O  
ATOM    126  N   THR A  16      -2.680 -11.345  -6.843  1.00156.25           N  
ATOM    127  CA  THR A  16      -2.960 -10.554  -8.013  1.00156.25           C  
ATOM    128  CB  THR A  16      -3.328 -11.420  -9.182  1.00156.25           C  
ATOM    129  OG1 THR A  16      -3.265 -10.669 -10.383  1.00156.25           O  
ATOM    130  CG2 THR A  16      -4.742 -11.985  -8.983  1.00156.25           C  
ATOM    131  C   THR A  16      -3.999  -9.461  -7.869  1.00156.25           C  
ATOM    132  O   THR A  16      -3.802  -8.341  -8.334  1.00156.25           O  
ATOM    133  N   ILE A  17      -5.167  -9.780  -7.279  1.00100.89           N  
ATOM    134  CA  ILE A  17      -6.306  -8.896  -7.241  1.00100.89           C  
ATOM    135  CB  ILE A  17      -7.557  -9.681  -7.060  1.00100.89           C  
ATOM    136  CG1 ILE A  17      -7.643 -10.653  -8.246  1.00100.89           C  
ATOM    137  CG2 ILE A  17      -8.750  -8.716  -6.962  1.00100.89           C  
ATOM    138  CD1 ILE A  17      -8.526 -11.859  -7.981  1.00100.89           C  
ATOM    139  C   ILE A  17      -6.233  -7.772  -6.245  1.00100.89           C  
ATOM    140  O   ILE A  17      -6.562  -6.630  -6.558  1.00100.89           O  
ATOM    141  N   LEU A  18      -5.776  -8.057  -5.016  1.00 73.64           N  
ATOM    142  CA  LEU A  18      -5.809  -7.099  -3.940  1.00 73.64           C  
ATOM    143  CB  LEU A  18      -5.292  -7.679  -2.615  1.00 73.64           C  
ATOM    144  CG  LEU A  18      -6.187  -8.812  -2.078  1.00 73.64           C  
ATOM    145  CD1 LEU A  18      -5.725  -9.286  -0.691  1.00 73.64           C  
ATOM    146  CD2 LEU A  18      -7.671  -8.413  -2.107  1.00 73.64           C  
ATOM    147  C   LEU A  18      -5.011  -5.870  -4.263  1.00 73.64           C  
ATOM    148  O   LEU A  18      -5.396  -4.785  -3.829  1.00 73.64           O  
ATOM    149  N   PRO A  19      -3.929  -5.940  -4.983  1.00 76.78           N  
ATOM    150  CA  PRO A  19      -3.197  -4.728  -5.225  1.00 76.78           C  
ATOM    151  CD  PRO A  19      -3.043  -7.094  -4.937  1.00 76.78           C  
ATOM    152  CB  PRO A  19      -1.874  -5.160  -5.849  1.00 76.78           C  
ATOM    153  CG  PRO A  19      -1.632  -6.547  -5.224  1.00 76.78           C  
ATOM    154  C   PRO A  19      -3.966  -3.704  -6.009  1.00 76.78           C  
ATOM    155  O   PRO A  19      -3.538  -2.552  -6.046  1.00 76.78           O  
ATOM    156  N   PHE A  20      -5.090  -4.084  -6.641  1.00 75.53           N  
ATOM    157  CA  PHE A  20      -5.882  -3.167  -7.419  1.00 75.53           C  
ATOM    158  CB  PHE A  20      -7.050  -3.831  -8.168  1.00 75.53           C  
ATOM    159  CG  PHE A  20      -6.440  -4.594  -9.291  1.00 75.53           C  
ATOM    160  CD1 PHE A  20      -5.981  -3.922 -10.399  1.00 75.53           C  
ATOM    161  CD2 PHE A  20      -6.334  -5.962  -9.237  1.00 75.53           C  
ATOM    162  CE1 PHE A  20      -5.411  -4.607 -11.443  1.00 75.53           C  
ATOM    163  CE2 PHE A  20      -5.766  -6.653 -10.278  1.00 75.53           C  
ATOM    164  CZ  PHE A  20      -5.305  -5.974 -11.383  1.00 75.53           C  
ATOM    165  C   PHE A  20      -6.463  -2.104  -6.531  1.00 75.53           C  
ATOM    166  O   PHE A  20      -6.741  -0.998  -6.990  1.00 75.53           O  
ATOM    167  N   LEU A  21      -6.714  -2.430  -5.248  1.00 58.77           N  
ATOM    168  CA  LEU A  21      -7.319  -1.507  -4.323  1.00 58.77           C  
ATOM    169  CB  LEU A  21      -7.543  -2.108  -2.923  1.00 58.77           C  
ATOM    170  CG  LEU A  21      -8.472  -3.337  -2.883  1.00 58.77           C  
ATOM    171  CD1 LEU A  21      -8.690  -3.816  -1.440  1.00 58.77           C  
ATOM    172  CD2 LEU A  21      -9.789  -3.068  -3.624  1.00 58.77           C  
ATOM    173  C   LEU A  21      -6.431  -0.319  -4.109  1.00 58.77           C  
ATOM    174  O   LEU A  21      -5.206  -0.417  -4.125  1.00 58.77           O  
ATOM    175  N   LYS A  22      -7.065   0.856  -3.904  1.00109.95           N  
ATOM    176  CA  LYS A  22      -6.368   2.082  -3.653  1.00109.95           C  
ATOM    177  CB  LYS A  22      -7.055   3.288  -4.327  1.00109.95           C  
ATOM    178  CG  LYS A  22      -6.278   4.603  -4.240  1.00109.95           C  
ATOM    179  CD  LYS A  22      -6.766   5.662  -5.237  1.00109.95           C  
ATOM    180  CE  LYS A  22      -8.160   6.223  -4.938  1.00109.95           C  
ATOM    181  NZ  LYS A  22      -9.200   5.210  -5.242  1.00109.95           N1+
ATOM    182  C   LYS A  22      -6.419   2.295  -2.175  1.00109.95           C  
ATOM    183  O   LYS A  22      -7.454   2.104  -1.538  1.00109.95           O  
ATOM    184  N   PRO A  23      -5.320   2.708  -1.615  1.00 67.28           N  
ATOM    185  CA  PRO A  23      -5.289   2.906  -0.198  1.00 67.28           C  
ATOM    186  CD  PRO A  23      -4.013   2.364  -2.146  1.00 67.28           C  
ATOM    187  CB  PRO A  23      -3.821   3.168   0.146  1.00 67.28           C  
ATOM    188  CG  PRO A  23      -3.063   2.370  -0.934  1.00 67.28           C  
ATOM    189  C   PRO A  23      -6.248   3.988   0.169  1.00 67.28           C  
ATOM    190  O   PRO A  23      -6.401   4.943  -0.590  1.00 67.28           O  
ATOM    191  N   VAL A  24      -6.911   3.839   1.330  1.00 37.32           N  
ATOM    192  CA  VAL A  24      -7.919   4.750   1.784  1.00 37.32           C  
ATOM    193  CB  VAL A  24      -8.515   4.345   3.098  1.00 37.32           C  
ATOM    194  CG1 VAL A  24      -9.541   5.408   3.518  1.00 37.32           C  
ATOM    195  CG2 VAL A  24      -9.092   2.927   2.956  1.00 37.32           C  
ATOM    196  C   VAL A  24      -7.315   6.097   1.998  1.00 37.32           C  
ATOM    197  O   VAL A  24      -7.927   7.114   1.680  1.00 37.32           O  
ATOM    198  N   GLU A  25      -6.091   6.157   2.546  1.00110.64           N  
ATOM    199  CA  GLU A  25      -5.577   7.455   2.867  1.00110.64           C  
ATOM    200  CB  GLU A  25      -4.218   7.417   3.572  1.00110.64           C  
ATOM    201  CG  GLU A  25      -4.012   8.680   4.397  1.00110.64           C  
ATOM    202  CD  GLU A  25      -5.176   8.682   5.375  1.00110.64           C  
ATOM    203  OE1 GLU A  25      -5.354   7.649   6.072  1.00110.64           O  
ATOM    204  OE2 GLU A  25      -5.918   9.699   5.422  1.00110.64           O1-
ATOM    205  C   GLU A  25      -5.428   8.254   1.611  1.00110.64           C  
ATOM    206  O   GLU A  25      -5.744   9.442   1.571  1.00110.64           O  
ATOM    207  N   GLU A  26      -4.945   7.595   0.548  1.00 58.36           N  
ATOM    208  CA  GLU A  26      -4.694   8.203  -0.722  1.00 58.36           C  
ATOM    209  CB  GLU A  26      -3.956   7.250  -1.687  1.00 58.36           C  
ATOM    210  CG  GLU A  26      -2.543   6.893  -1.210  1.00 58.36           C  
ATOM    211  CD  GLU A  26      -1.897   5.924  -2.196  1.00 58.36           C  
ATOM    212  OE1 GLU A  26      -1.981   6.177  -3.427  1.00 58.36           O  
ATOM    213  OE2 GLU A  26      -1.301   4.917  -1.725  1.00 58.36           O1-
ATOM    214  C   GLU A  26      -5.998   8.605  -1.352  1.00 58.36           C  
ATOM    215  O   GLU A  26      -6.031   9.505  -2.190  1.00 58.36           O  
ATOM    216  N   SER A  27      -7.107   7.936  -0.988  1.00119.24           N  
ATOM    217  CA  SER A  27      -8.350   8.135  -1.682  1.00119.24           C  
ATOM    218  CB  SER A  27      -9.347   6.972  -1.508  1.00119.24           C  
ATOM    219  OG  SER A  27      -9.715   6.824  -0.147  1.00119.24           O  
ATOM    220  C   SER A  27      -9.072   9.420  -1.392  1.00119.24           C  
ATOM    221  O   SER A  27      -8.975  10.031  -0.328  1.00119.24           O  
ATOM    222  N   TRP A  28      -9.844   9.841  -2.416  1.00103.79           N  
ATOM    223  CA  TRP A  28     -10.665  11.013  -2.433  1.00103.79           C  
ATOM    224  CB  TRP A  28     -11.005  11.455  -3.862  1.00103.79           C  
ATOM    225  CG  TRP A  28     -11.722  10.369  -4.630  1.00103.79           C  
ATOM    226  CD2 TRP A  28     -13.145  10.286  -4.815  1.00103.79           C  
ATOM    227  CD1 TRP A  28     -11.189   9.300  -5.289  1.00103.79           C  
ATOM    228  NE1 TRP A  28     -12.190   8.545  -5.853  1.00103.79           N  
ATOM    229  CE2 TRP A  28     -13.398   9.144  -5.574  1.00103.79           C  
ATOM    230  CE3 TRP A  28     -14.158  11.096  -4.385  1.00103.79           C  
ATOM    231  CZ2 TRP A  28     -14.671   8.793  -5.918  1.00103.79           C  
ATOM    232  CZ3 TRP A  28     -15.442  10.737  -4.737  1.00103.79           C  
ATOM    233  CH2 TRP A  28     -15.693   9.608  -5.487  1.00103.79           C  
ATOM    234  C   TRP A  28     -11.962  10.660  -1.788  1.00103.79           C  
ATOM    235  O   TRP A  28     -12.321   9.488  -1.695  1.00103.79           O  
ATOM    236  N   GLN A  29     -12.678  11.684  -1.289  1.00 67.43           N  
ATOM    237  CA  GLN A  29     -13.966  11.479  -0.702  1.00 67.43           C  
ATOM    238  CB  GLN A  29     -13.990  11.723   0.815  1.00 67.43           C  
ATOM    239  CG  GLN A  29     -13.122  10.725   1.582  1.00 67.43           C  
ATOM    240  CD  GLN A  29     -13.692   9.338   1.324  1.00 67.43           C  
ATOM    241  OE1 GLN A  29     -14.902   9.168   1.178  1.00 67.43           O  
ATOM    242  NE2 GLN A  29     -12.798   8.317   1.254  1.00 67.43           N  
ATOM    243  C   GLN A  29     -14.872  12.480  -1.348  1.00 67.43           C  
ATOM    244  O   GLN A  29     -14.413  13.486  -1.885  1.00 67.43           O  
ATOM    245  N   PRO A  30     -16.152  12.233  -1.297  1.00 92.32           N  
ATOM    246  CA  PRO A  30     -17.103  13.105  -1.928  1.00 92.32           C  
ATOM    247  CD  PRO A  30     -16.666  10.883  -1.142  1.00 92.32           C  
ATOM    248  CB  PRO A  30     -18.459  12.431  -1.727  1.00 92.32           C  
ATOM    249  CG  PRO A  30     -18.101  10.930  -1.690  1.00 92.32           C  
ATOM    250  C   PRO A  30     -16.991  14.484  -1.383  1.00 92.32           C  
ATOM    251  O   PRO A  30     -17.246  15.443  -2.110  1.00 92.32           O  
ATOM    252  N   THR A  31     -16.554  14.602  -0.124  1.00118.58           N  
ATOM    253  CA  THR A  31     -16.435  15.864   0.534  1.00118.58           C  
ATOM    254  CB  THR A  31     -15.881  15.718   1.923  1.00118.58           C  
ATOM    255  OG1 THR A  31     -15.826  16.982   2.565  1.00118.58           O  
ATOM    256  CG2 THR A  31     -14.475  15.092   1.837  1.00118.58           C  
ATOM    257  C   THR A  31     -15.477  16.720  -0.235  1.00118.58           C  
ATOM    258  O   THR A  31     -15.644  17.937  -0.293  1.00118.58           O  
ATOM    259  N   ASP A  32     -14.441  16.114  -0.848  1.00 71.11           N  
ATOM    260  CA  ASP A  32     -13.443  16.911  -1.505  1.00 71.11           C  
ATOM    261  CB  ASP A  32     -12.325  16.092  -2.178  1.00 71.11           C  
ATOM    262  CG  ASP A  32     -11.471  15.399  -1.121  1.00 71.11           C  
ATOM    263  OD1 ASP A  32     -12.051  14.706  -0.244  1.00 71.11           O  
ATOM    264  OD2 ASP A  32     -10.222  15.556  -1.178  1.00 71.11           O1-
ATOM    265  C   ASP A  32     -14.079  17.727  -2.593  1.00 71.11           C  
ATOM    266  O   ASP A  32     -13.712  18.878  -2.821  1.00 71.11           O  
ATOM    267  N   PHE A  33     -15.026  17.118  -3.318  1.00133.09           N  
ATOM    268  CA  PHE A  33     -15.684  17.674  -4.469  1.00133.09           C  
ATOM    269  CB  PHE A  33     -16.180  16.583  -5.427  1.00133.09           C  
ATOM    270  CG  PHE A  33     -14.924  15.853  -5.767  1.00133.09           C  
ATOM    271  CD1 PHE A  33     -14.023  16.365  -6.671  1.00133.09           C  
ATOM    272  CD2 PHE A  33     -14.643  14.655  -5.153  1.00133.09           C  
ATOM    273  CE1 PHE A  33     -12.868  15.679  -6.963  1.00133.09           C  
ATOM    274  CE2 PHE A  33     -13.488  13.966  -5.441  1.00133.09           C  
ATOM    275  CZ  PHE A  33     -12.595  14.478  -6.351  1.00133.09           C  
ATOM    276  C   PHE A  33     -16.792  18.642  -4.163  1.00133.09           C  
ATOM    277  O   PHE A  33     -17.280  19.306  -5.077  1.00133.09           O  
ATOM    278  N   LEU A  34     -17.307  18.676  -2.914  1.00 83.96           N  
ATOM    279  CA  LEU A  34     -18.467  19.480  -2.624  1.00 83.96           C  
ATOM    280  CB  LEU A  34     -19.517  18.674  -1.840  1.00 83.96           C  
ATOM    281  CG  LEU A  34     -19.969  17.399  -2.585  1.00 83.96           C  
ATOM    282  CD1 LEU A  34     -21.020  16.607  -1.786  1.00 83.96           C  
ATOM    283  CD2 LEU A  34     -20.447  17.730  -4.008  1.00 83.96           C  
ATOM    284  C   LEU A  34     -18.119  20.707  -1.831  1.00 83.96           C  
ATOM    285  O   LEU A  34     -16.999  20.887  -1.352  1.00 83.96           O  
ATOM    286  N   PRO A  35     -19.093  21.580  -1.713  1.00 77.89           N  
ATOM    287  CA  PRO A  35     -18.912  22.776  -0.938  1.00 77.89           C  
ATOM    288  CD  PRO A  35     -20.069  21.768  -2.774  1.00 77.89           C  
ATOM    289  CB  PRO A  35     -20.149  23.631  -1.204  1.00 77.89           C  
ATOM    290  CG  PRO A  35     -20.557  23.221  -2.633  1.00 77.89           C  
ATOM    291  C   PRO A  35     -18.709  22.380   0.490  1.00 77.89           C  
ATOM    292  O   PRO A  35     -19.226  21.341   0.898  1.00 77.89           O  
ATOM    293  N   ASP A  36     -17.946  23.180   1.260  1.00 49.03           N  
ATOM    294  CA  ASP A  36     -17.629  22.819   2.612  1.00 49.03           C  
ATOM    295  CB  ASP A  36     -16.344  23.499   3.124  1.00 49.03           C  
ATOM    296  CG  ASP A  36     -15.909  22.833   4.425  1.00 49.03           C  
ATOM    297  OD1 ASP A  36     -16.767  22.186   5.082  1.00 49.03           O  
ATOM    298  OD2 ASP A  36     -14.706  22.962   4.777  1.00 49.03           O1-
ATOM    299  C   ASP A  36     -18.767  23.207   3.505  1.00 49.03           C  
ATOM    300  O   ASP A  36     -19.072  24.384   3.679  1.00 49.03           O  
ATOM    301  N   SER A  37     -19.432  22.188   4.087  1.00 46.47           N  
ATOM    302  CA  SER A  37     -20.567  22.355   4.954  1.00 46.47           C  
ATOM    303  CB  SER A  37     -21.243  21.013   5.284  1.00 46.47           C  
ATOM    304  OG  SER A  37     -20.352  20.186   6.022  1.00 46.47           O  
ATOM    305  C   SER A  37     -20.158  22.974   6.259  1.00 46.47           C  
ATOM    306  O   SER A  37     -20.932  23.713   6.867  1.00 46.47           O  
ATOM    307  N   THR A  38     -18.944  22.659   6.749  1.00 40.16           N  
ATOM    308  CA  THR A  38     -18.522  23.204   8.011  1.00 40.16           C  
ATOM    309  CB  THR A  38     -17.241  22.621   8.531  1.00 40.16           C  
ATOM    310  OG1 THR A  38     -16.160  22.936   7.667  1.00 40.16           O  
ATOM    311  CG2 THR A  38     -17.403  21.096   8.644  1.00 40.16           C  
ATOM    312  C   THR A  38     -18.304  24.673   7.854  1.00 40.16           C  
ATOM    313  O   THR A  38     -18.590  25.450   8.765  1.00 40.16           O  
ATOM    314  N   SER A  39     -17.794  25.071   6.673  1.00 61.83           N  
ATOM    315  CA  SER A  39     -17.410  26.420   6.375  1.00 61.83           C  
ATOM    316  CB  SER A  39     -16.747  26.548   4.991  1.00 61.83           C  
ATOM    317  OG  SER A  39     -16.402  27.898   4.725  1.00 61.83           O  
ATOM    318  C   SER A  39     -18.585  27.344   6.384  1.00 61.83           C  
ATOM    319  O   SER A  39     -19.713  26.983   6.053  1.00 61.83           O  
ATOM    320  N   ASP A  40     -18.307  28.588   6.812  1.00 63.54           N  
ATOM    321  CA  ASP A  40     -19.238  29.674   6.852  1.00 63.54           C  
ATOM    322  CB  ASP A  40     -18.668  30.844   7.667  1.00 63.54           C  
ATOM    323  CG  ASP A  40     -18.476  30.296   9.082  1.00 63.54           C  
ATOM    324  OD1 ASP A  40     -19.415  29.618   9.583  1.00 63.54           O  
ATOM    325  OD2 ASP A  40     -17.390  30.537   9.676  1.00 63.54           O1-
ATOM    326  C   ASP A  40     -19.502  30.073   5.426  1.00 63.54           C  
ATOM    327  O   ASP A  40     -20.561  30.606   5.099  1.00 63.54           O  
ATOM    328  N   GLY A  41     -18.502  29.810   4.557  1.00 54.71           N  
ATOM    329  CA  GLY A  41     -18.429  30.046   3.136  1.00 54.71           C  
ATOM    330  C   GLY A  41     -19.421  29.194   2.396  1.00 54.71           C  
ATOM    331  O   GLY A  41     -19.723  29.444   1.231  1.00 54.71           O  
ATOM    332  N   PHE A  42     -19.943  28.145   3.052  1.00 79.82           N  
ATOM    333  CA  PHE A  42     -20.728  27.106   2.442  1.00 79.82           C  
ATOM    334  CB  PHE A  42     -21.419  26.239   3.515  1.00 79.82           C  
ATOM    335  CG  PHE A  42     -22.246  25.170   2.879  1.00 79.82           C  
ATOM    336  CD1 PHE A  42     -21.713  23.945   2.546  1.00 79.82           C  
ATOM    337  CD2 PHE A  42     -23.578  25.402   2.628  1.00 79.82           C  
ATOM    338  CE1 PHE A  42     -22.503  22.977   1.968  1.00 79.82           C  
ATOM    339  CE2 PHE A  42     -24.371  24.438   2.051  1.00 79.82           C  
ATOM    340  CZ  PHE A  42     -23.831  23.221   1.716  1.00 79.82           C  
ATOM    341  C   PHE A  42     -21.803  27.645   1.538  1.00 79.82           C  
ATOM    342  O   PHE A  42     -21.934  27.174   0.407  1.00 79.82           O  
ATOM    343  N   HIS A  43     -22.593  28.640   1.972  1.00 79.98           N  
ATOM    344  CA  HIS A  43     -23.702  29.100   1.181  1.00 79.98           C  
ATOM    345  ND1 HIS A  43     -24.082  29.807   4.369  1.00 79.98           N  
ATOM    346  CG  HIS A  43     -24.914  29.832   3.270  1.00 79.98           C  
ATOM    347  CB  HIS A  43     -24.462  30.231   1.895  1.00 79.98           C  
ATOM    348  NE2 HIS A  43     -26.083  29.146   5.075  1.00 79.98           N  
ATOM    349  CD2 HIS A  43     -26.133  29.427   3.722  1.00 79.98           C  
ATOM    350  CE1 HIS A  43     -24.830  29.389   5.419  1.00 79.98           C  
ATOM    351  C   HIS A  43     -23.219  29.620  -0.144  1.00 79.98           C  
ATOM    352  O   HIS A  43     -23.793  29.312  -1.190  1.00 79.98           O  
ATOM    353  N   GLU A  44     -22.138  30.421  -0.129  1.00 37.76           N  
ATOM    354  CA  GLU A  44     -21.619  31.027  -1.322  1.00 37.76           C  
ATOM    355  CB  GLU A  44     -20.471  32.010  -1.032  1.00 37.76           C  
ATOM    356  CG  GLU A  44     -20.111  32.909  -2.217  1.00 37.76           C  
ATOM    357  CD  GLU A  44     -19.000  33.852  -1.781  1.00 37.76           C  
ATOM    358  OE1 GLU A  44     -18.152  33.423  -0.953  1.00 37.76           O  
ATOM    359  OE2 GLU A  44     -18.989  35.017  -2.257  1.00 37.76           O1-
ATOM    360  C   GLU A  44     -21.114  29.965  -2.256  1.00 37.76           C  
ATOM    361  O   GLU A  44     -21.311  30.052  -3.467  1.00 37.76           O  
ATOM    362  N   GLN A  45     -20.459  28.925  -1.709  1.00 49.84           N  
ATOM    363  CA  GLN A  45     -19.898  27.860  -2.499  1.00 49.84           C  
ATOM    364  CB  GLN A  45     -19.172  26.826  -1.627  1.00 49.84           C  
ATOM    365  CG  GLN A  45     -17.950  27.412  -0.918  1.00 49.84           C  
ATOM    366  CD  GLN A  45     -17.464  26.410   0.117  1.00 49.84           C  
ATOM    367  OE1 GLN A  45     -17.535  26.664   1.318  1.00 49.84           O  
ATOM    368  NE2 GLN A  45     -16.960  25.238  -0.349  1.00 49.84           N  
ATOM    369  C   GLN A  45     -21.019  27.168  -3.209  1.00 49.84           C  
ATOM    370  O   GLN A  45     -20.878  26.736  -4.353  1.00 49.84           O  
ATOM    371  N   VAL A  46     -22.168  27.032  -2.526  1.00 44.56           N  
ATOM    372  CA  VAL A  46     -23.314  26.410  -3.119  1.00 44.56           C  
ATOM    373  CB  VAL A  46     -24.491  26.320  -2.191  1.00 44.56           C  
ATOM    374  CG1 VAL A  46     -25.723  25.870  -3.001  1.00 44.56           C  
ATOM    375  CG2 VAL A  46     -24.130  25.374  -1.036  1.00 44.56           C  
ATOM    376  C   VAL A  46     -23.747  27.244  -4.285  1.00 44.56           C  
ATOM    377  O   VAL A  46     -24.148  26.712  -5.319  1.00 44.56           O  
ATOM    378  N   GLU A  47     -23.683  28.580  -4.144  1.00 90.59           N  
ATOM    379  CA  GLU A  47     -24.127  29.452  -5.195  1.00 90.59           C  
ATOM    380  CB  GLU A  47     -24.064  30.944  -4.809  1.00 90.59           C  
ATOM    381  CG  GLU A  47     -24.906  31.871  -5.698  1.00 90.59           C  
ATOM    382  CD  GLU A  47     -24.279  31.966  -7.080  1.00 90.59           C  
ATOM    383  OE1 GLU A  47     -23.184  32.578  -7.198  1.00 90.59           O  
ATOM    384  OE2 GLU A  47     -24.896  31.428  -8.039  1.00 90.59           O1-
ATOM    385  C   GLU A  47     -23.256  29.262  -6.398  1.00 90.59           C  
ATOM    386  O   GLU A  47     -23.748  29.217  -7.526  1.00 90.59           O  
ATOM    387  N   GLU A  48     -21.930  29.128  -6.195  1.00 78.48           N  
ATOM    388  CA  GLU A  48     -21.044  29.006  -7.322  1.00 78.48           C  
ATOM    389  CB  GLU A  48     -19.557  28.965  -6.923  1.00 78.48           C  
ATOM    390  CG  GLU A  48     -19.023  30.324  -6.460  1.00 78.48           C  
ATOM    391  CD  GLU A  48     -18.951  31.229  -7.684  1.00 78.48           C  
ATOM    392  OE1 GLU A  48     -18.201  30.875  -8.630  1.00 78.48           O  
ATOM    393  OE2 GLU A  48     -19.651  32.279  -7.696  1.00 78.48           O1-
ATOM    394  C   GLU A  48     -21.364  27.754  -8.078  1.00 78.48           C  
ATOM    395  O   GLU A  48     -21.375  27.751  -9.308  1.00 78.48           O  
ATOM    396  N   LEU A  49     -21.662  26.659  -7.357  1.00105.91           N  
ATOM    397  CA  LEU A  49     -21.943  25.385  -7.961  1.00105.91           C  
ATOM    398  CB  LEU A  49     -22.162  24.304  -6.878  1.00105.91           C  
ATOM    399  CG  LEU A  49     -22.368  22.846  -7.347  1.00105.91           C  
ATOM    400  CD1 LEU A  49     -22.430  21.907  -6.131  1.00105.91           C  
ATOM    401  CD2 LEU A  49     -23.606  22.665  -8.246  1.00105.91           C  
ATOM    402  C   LEU A  49     -23.179  25.516  -8.794  1.00105.91           C  
ATOM    403  O   LEU A  49     -23.271  24.953  -9.884  1.00105.91           O  
ATOM    404  N   ARG A  50     -24.174  26.264  -8.294  1.00147.13           N  
ATOM    405  CA  ARG A  50     -25.416  26.443  -8.987  1.00147.13           C  
ATOM    406  CB  ARG A  50     -26.365  27.365  -8.214  1.00147.13           C  
ATOM    407  CG  ARG A  50     -27.697  27.625  -8.907  1.00147.13           C  
ATOM    408  CD  ARG A  50     -28.249  29.007  -8.547  1.00147.13           C  
ATOM    409  NE  ARG A  50     -29.636  29.112  -9.070  1.00147.13           N  
ATOM    410  CZ  ARG A  50     -30.683  28.884  -8.225  1.00147.13           C  
ATOM    411  NH1 ARG A  50     -30.442  28.607  -6.910  1.00147.13           N1+
ATOM    412  NH2 ARG A  50     -31.964  28.947  -8.689  1.00147.13           N  
ATOM    413  C   ARG A  50     -25.136  27.136 -10.278  1.00147.13           C  
ATOM    414  O   ARG A  50     -25.721  26.819 -11.311  1.00147.13           O  
ATOM    415  N   LYS A  51     -24.231  28.127 -10.223  1.00149.12           N  
ATOM    416  CA  LYS A  51     -23.878  28.947 -11.344  1.00149.12           C  
ATOM    417  CB  LYS A  51     -22.818  29.987 -10.948  1.00149.12           C  
ATOM    418  CG  LYS A  51     -22.670  31.155 -11.915  1.00149.12           C  
ATOM    419  CD  LYS A  51     -23.718  32.248 -11.709  1.00149.12           C  
ATOM    420  CE  LYS A  51     -23.286  33.280 -10.663  1.00149.12           C  
ATOM    421  NZ  LYS A  51     -24.404  34.196 -10.349  1.00149.12           N1+
ATOM    422  C   LYS A  51     -23.246  28.105 -12.413  1.00149.12           C  
ATOM    423  O   LYS A  51     -23.649  28.154 -13.574  1.00149.12           O  
ATOM    424  N   ARG A  52     -22.250  27.279 -12.036  1.00159.43           N  
ATOM    425  CA  ARG A  52     -21.517  26.534 -13.020  0.50159.43           C  
ATOM    426  CB  ARG A  52     -20.414  25.636 -12.453  0.50159.43           C  
ATOM    427  CG  ARG A  52     -19.434  26.321 -11.519  0.50159.43           C  
ATOM    428  CD  ARG A  52     -18.222  25.437 -11.227  0.50159.43           C  
ATOM    429  NE  ARG A  52     -17.792  25.769  -9.847  0.50159.43           N  
ATOM    430  CZ  ARG A  52     -18.412  25.130  -8.814  0.50159.43           C  
ATOM    431  NH1 ARG A  52     -19.328  24.153  -9.075  0.50159.43           N1+
ATOM    432  NH2 ARG A  52     -18.126  25.468  -7.523  0.50159.43           N  
ATOM    433  C   ARG A  52     -22.444  25.580 -13.689  1.00159.43           C  
ATOM    434  O   ARG A  52     -22.367  25.357 -14.894  1.00159.43           O  
ATOM    435  N   THR A  53     -23.340  24.981 -12.896  1.00153.94           N  
ATOM    436  CA  THR A  53     -24.241  23.969 -13.353  1.00153.94           C  
ATOM    437  CB  THR A  53     -24.835  23.170 -12.233  1.00153.94           C  
ATOM    438  OG1 THR A  53     -25.709  22.191 -12.758  1.00153.94           O  
ATOM    439  CG2 THR A  53     -25.560  24.083 -11.247  1.00153.94           C  
ATOM    440  C   THR A  53     -25.308  24.492 -14.270  1.00153.94           C  
ATOM    441  O   THR A  53     -25.918  23.721 -15.006  1.00153.94           O  
ATOM    442  N   ALA A  54     -25.603  25.802 -14.233  1.00 52.70           N  
ATOM    443  CA  ALA A  54     -26.624  26.391 -15.064  1.00 52.70           C  
ATOM    444  CB  ALA A  54     -26.781  27.901 -14.825  1.00 52.70           C  
ATOM    445  C   ALA A  54     -26.271  26.206 -16.514  1.00 52.70           C  
ATOM    446  O   ALA A  54     -27.150  26.102 -17.366  1.00 52.70           O  
ATOM    447  N   ASP A  55     -24.962  26.216 -16.821  1.00 80.12           N  
ATOM    448  CA  ASP A  55     -24.369  26.135 -18.131  1.00 80.12           C  
ATOM    449  CB  ASP A  55     -22.868  26.452 -18.113  1.00 80.12           C  
ATOM    450  CG  ASP A  55     -22.769  27.941 -17.849  1.00 80.12           C  
ATOM    451  OD1 ASP A  55     -23.743  28.652 -18.212  1.00 80.12           O  
ATOM    452  OD2 ASP A  55     -21.736  28.392 -17.284  1.00 80.12           O1-
ATOM    453  C   ASP A  55     -24.529  24.787 -18.784  1.00 80.12           C  
ATOM    454  O   ASP A  55     -24.249  24.655 -19.974  1.00 80.12           O  
ATOM    455  N   LEU A  56     -24.885  23.728 -18.029  1.00 90.73           N  
ATOM    456  CA  LEU A  56     -24.934  22.408 -18.607  1.00 90.73           C  
ATOM    457  CB  LEU A  56     -24.937  21.282 -17.549  1.00 90.73           C  
ATOM    458  CG  LEU A  56     -23.667  21.234 -16.665  1.00 90.73           C  
ATOM    459  CD1 LEU A  56     -23.697  20.049 -15.687  1.00 90.73           C  
ATOM    460  CD2 LEU A  56     -22.388  21.257 -17.516  1.00 90.73           C  
ATOM    461  C   LEU A  56     -26.138  22.224 -19.493  1.00 90.73           C  
ATOM    462  O   LEU A  56     -27.229  22.728 -19.229  1.00 90.73           O  
ATOM    463  N   PRO A  57     -25.929  21.487 -20.565  1.00102.44           N  
ATOM    464  CA  PRO A  57     -26.978  21.205 -21.514  1.00102.44           C  
ATOM    465  CD  PRO A  57     -24.609  21.426 -21.172  1.00102.44           C  
ATOM    466  CB  PRO A  57     -26.281  20.680 -22.766  1.00102.44           C  
ATOM    467  CG  PRO A  57     -24.862  21.266 -22.681  1.00102.44           C  
ATOM    468  C   PRO A  57     -27.909  20.190 -20.925  1.00102.44           C  
ATOM    469  O   PRO A  57     -27.503  19.472 -20.014  1.00102.44           O  
ATOM    470  N   ASP A  58     -29.156  20.113 -21.438  1.00 50.39           N  
ATOM    471  CA  ASP A  58     -30.132  19.197 -20.924  1.00 50.39           C  
ATOM    472  CB  ASP A  58     -31.537  19.405 -21.520  1.00 50.39           C  
ATOM    473  CG  ASP A  58     -32.147  20.660 -20.898  1.00 50.39           C  
ATOM    474  OD1 ASP A  58     -31.679  21.075 -19.803  1.00 50.39           O  
ATOM    475  OD2 ASP A  58     -33.101  21.214 -21.506  1.00 50.39           O1-
ATOM    476  C   ASP A  58     -29.710  17.781 -21.180  1.00 50.39           C  
ATOM    477  O   ASP A  58     -29.903  16.911 -20.333  1.00 50.39           O  
ATOM    478  N   ASP A  59     -29.110  17.503 -22.354  1.00 62.41           N  
ATOM    479  CA  ASP A  59     -28.712  16.156 -22.663  1.00 62.41           C  
ATOM    480  CB  ASP A  59     -27.973  16.018 -24.012  1.00 62.41           C  
ATOM    481  CG  ASP A  59     -28.951  16.198 -25.167  1.00 62.41           C  
ATOM    482  OD1 ASP A  59     -30.124  16.570 -24.904  1.00 62.41           O  
ATOM    483  OD2 ASP A  59     -28.533  15.957 -26.332  1.00 62.41           O1-
ATOM    484  C   ASP A  59     -27.742  15.725 -21.613  1.00 62.41           C  
ATOM    485  O   ASP A  59     -27.762  14.578 -21.161  1.00 62.41           O  
ATOM    486  N   TYR A  60     -26.864  16.655 -21.207  1.00141.55           N  
ATOM    487  CA  TYR A  60     -25.838  16.378 -20.248  1.00141.55           C  
ATOM    488  CB  TYR A  60     -24.907  17.577 -20.021  1.00141.55           C  
ATOM    489  CG  TYR A  60     -23.703  17.082 -19.294  1.00141.55           C  
ATOM    490  CD1 TYR A  60     -23.685  16.970 -17.923  1.00141.55           C  
ATOM    491  CD2 TYR A  60     -22.585  16.712 -20.006  1.00141.55           C  
ATOM    492  CE1 TYR A  60     -22.561  16.509 -17.282  1.00141.55           C  
ATOM    493  CE2 TYR A  60     -21.460  16.251 -19.369  1.00141.55           C  
ATOM    494  CZ  TYR A  60     -21.446  16.151 -18.000  1.00141.55           C  
ATOM    495  OH  TYR A  60     -20.295  15.681 -17.332  1.00141.55           O  
ATOM    496  C   TYR A  60     -26.462  16.057 -18.923  1.00141.55           C  
ATOM    497  O   TYR A  60     -26.037  15.119 -18.248  1.00141.55           O  
ATOM    498  N   LEU A  61     -27.490  16.826 -18.508  1.00 65.84           N  
ATOM    499  CA  LEU A  61     -28.083  16.590 -17.219  1.00 65.84           C  
ATOM    500  CB  LEU A  61     -29.234  17.548 -16.871  1.00 65.84           C  
ATOM    501  CG  LEU A  61     -28.785  18.970 -16.510  1.00 65.84           C  
ATOM    502  CD1 LEU A  61     -29.995  19.856 -16.177  1.00 65.84           C  
ATOM    503  CD2 LEU A  61     -27.746  18.950 -15.375  1.00 65.84           C  
ATOM    504  C   LEU A  61     -28.652  15.212 -17.181  1.00 65.84           C  
ATOM    505  O   LEU A  61     -28.507  14.497 -16.189  1.00 65.84           O  
ATOM    506  N   VAL A  62     -29.315  14.800 -18.274  1.00 58.10           N  
ATOM    507  CA  VAL A  62     -29.939  13.511 -18.304  1.00 58.10           C  
ATOM    508  CB  VAL A  62     -30.669  13.246 -19.589  1.00 58.10           C  
ATOM    509  CG1 VAL A  62     -31.155  11.786 -19.583  1.00 58.10           C  
ATOM    510  CG2 VAL A  62     -31.800  14.277 -19.740  1.00 58.10           C  
ATOM    511  C   VAL A  62     -28.908  12.434 -18.154  1.00 58.10           C  
ATOM    512  O   VAL A  62     -29.094  11.486 -17.389  1.00 58.10           O  
ATOM    513  N   ALA A  63     -27.782  12.555 -18.878  1.00 42.55           N  
ATOM    514  CA  ALA A  63     -26.789  11.516 -18.868  1.00 42.55           C  
ATOM    515  CB  ALA A  63     -25.612  11.804 -19.817  1.00 42.55           C  
ATOM    516  C   ALA A  63     -26.240  11.365 -17.491  1.00 42.55           C  
ATOM    517  O   ALA A  63     -25.988  10.250 -17.035  1.00 42.55           O  
ATOM    518  N   LEU A  64     -26.014  12.492 -16.794  1.00184.87           N  
ATOM    519  CA  LEU A  64     -25.486  12.398 -15.466  1.00184.87           C  
ATOM    520  CB  LEU A  64     -25.121  13.731 -14.803  1.00184.87           C  
ATOM    521  CG  LEU A  64     -23.818  14.349 -15.322  1.00184.87           C  
ATOM    522  CD1 LEU A  64     -23.378  15.526 -14.443  1.00184.87           C  
ATOM    523  CD2 LEU A  64     -22.715  13.293 -15.453  1.00184.87           C  
ATOM    524  C   LEU A  64     -26.461  11.739 -14.556  1.00184.87           C  
ATOM    525  O   LEU A  64     -26.068  10.979 -13.673  1.00184.87           O  
ATOM    526  N   VAL A  65     -27.763  12.042 -14.705  1.00179.57           N  
ATOM    527  CA  VAL A  65     -28.690  11.398 -13.827  1.00179.57           C  
ATOM    528  CB  VAL A  65     -30.008  12.125 -13.698  1.00179.57           C  
ATOM    529  CG1 VAL A  65     -30.487  12.576 -15.069  1.00179.57           C  
ATOM    530  CG2 VAL A  65     -30.990  11.295 -12.861  1.00179.57           C  
ATOM    531  C   VAL A  65     -28.705   9.937 -14.142  1.00179.57           C  
ATOM    532  O   VAL A  65     -28.848   9.098 -13.251  1.00179.57           O  
ATOM    533  N   GLY A  66     -28.472   9.593 -15.422  1.00 53.14           N  
ATOM    534  CA  GLY A  66     -28.417   8.220 -15.815  1.00 53.14           C  
ATOM    535  C   GLY A  66     -27.339   7.512 -15.058  1.00 53.14           C  
ATOM    536  O   GLY A  66     -27.535   6.409 -14.540  1.00 53.14           O  
ATOM    537  N   ALA A  67     -26.164   8.147 -14.970  1.00 43.10           N  
ATOM    538  CA  ALA A  67     -25.044   7.557 -14.304  1.00 43.10           C  
ATOM    539  CB  ALA A  67     -23.765   8.409 -14.403  1.00 43.10           C  
ATOM    540  C   ALA A  67     -25.347   7.369 -12.849  1.00 43.10           C  
ATOM    541  O   ALA A  67     -24.963   6.366 -12.252  1.00 43.10           O  
ATOM    542  N   MET A  68     -26.036   8.350 -12.236  1.00101.49           N  
ATOM    543  CA  MET A  68     -26.312   8.323 -10.827  1.00101.49           C  
ATOM    544  CB  MET A  68     -27.011   9.619 -10.383  1.00101.49           C  
ATOM    545  CG  MET A  68     -27.031   9.851  -8.876  1.00101.49           C  
ATOM    546  SD  MET A  68     -27.778  11.438  -8.399  1.00101.49           S  
ATOM    547  CE  MET A  68     -29.460  11.005  -8.921  1.00101.49           C  
ATOM    548  C   MET A  68     -27.194   7.151 -10.478  1.00101.49           C  
ATOM    549  O   MET A  68     -26.920   6.457  -9.498  1.00101.49           O  
ATOM    550  N   VAL A  69     -28.272   6.872 -11.253  1.00128.70           N  
ATOM    551  CA  VAL A  69     -29.081   5.734 -10.878  1.00128.70           C  
ATOM    552  CB  VAL A  69     -30.422   5.544 -11.521  1.00128.70           C  
ATOM    553  CG1 VAL A  69     -30.835   4.065 -11.519  1.00128.70           C  
ATOM    554  CG2 VAL A  69     -31.397   6.223 -10.556  1.00128.70           C  
ATOM    555  C   VAL A  69     -28.339   4.459 -10.979  1.00128.70           C  
ATOM    556  O   VAL A  69     -28.522   3.576 -10.141  1.00128.70           O  
ATOM    557  N   THR A  70     -27.484   4.313 -11.999  1.00135.86           N  
ATOM    558  CA  THR A  70     -26.786   3.073 -12.078  1.00135.86           C  
ATOM    559  CB  THR A  70     -25.870   2.962 -13.262  1.00135.86           C  
ATOM    560  OG1 THR A  70     -24.842   3.938 -13.204  1.00135.86           O  
ATOM    561  CG2 THR A  70     -26.700   3.130 -14.544  1.00135.86           C  
ATOM    562  C   THR A  70     -25.960   2.914 -10.833  1.00135.86           C  
ATOM    563  O   THR A  70     -25.942   1.848 -10.219  1.00135.86           O  
ATOM    564  N   GLU A  71     -25.278   3.992 -10.412  1.00157.85           N  
ATOM    565  CA  GLU A  71     -24.400   3.961  -9.273  1.00157.85           C  
ATOM    566  CB  GLU A  71     -23.576   5.256  -9.160  1.00157.85           C  
ATOM    567  CG  GLU A  71     -22.278   5.097  -8.365  1.00157.85           C  
ATOM    568  CD  GLU A  71     -21.288   4.338  -9.236  1.00157.85           C  
ATOM    569  OE1 GLU A  71     -20.729   4.945 -10.185  1.00157.85           O  
ATOM    570  OE2 GLU A  71     -21.085   3.126  -8.964  1.00157.85           O1-
ATOM    571  C   GLU A  71     -25.172   3.754  -7.989  1.00157.85           C  
ATOM    572  O   GLU A  71     -24.700   3.057  -7.090  1.00157.85           O  
ATOM    573  N   GLU A  72     -26.376   4.353  -7.865  1.00124.67           N  
ATOM    574  CA  GLU A  72     -27.177   4.296  -6.660  1.00124.67           C  
ATOM    575  CB  GLU A  72     -28.384   5.256  -6.678  1.00124.67           C  
ATOM    576  CG  GLU A  72     -27.989   6.725  -6.488  1.00124.67           C  
ATOM    577  CD  GLU A  72     -27.809   7.002  -4.999  1.00124.67           C  
ATOM    578  OE1 GLU A  72     -26.951   6.337  -4.361  1.00124.67           O  
ATOM    579  OE2 GLU A  72     -28.538   7.890  -4.477  1.00124.67           O1-
ATOM    580  C   GLU A  72     -27.665   2.894  -6.404  1.00124.67           C  
ATOM    581  O   GLU A  72     -28.016   2.548  -5.279  1.00124.67           O  
ATOM    582  N   ALA A  73     -27.720   2.075  -7.468  1.00111.47           N  
ATOM    583  CA  ALA A  73     -28.115   0.695  -7.523  1.00111.47           C  
ATOM    584  CB  ALA A  73     -28.070   0.118  -8.945  1.00111.47           C  
ATOM    585  C   ALA A  73     -27.208  -0.160  -6.665  1.00111.47           C  
ATOM    586  O   ALA A  73     -27.509  -1.326  -6.433  1.00111.47           O  
ATOM    587  N   LEU A  74     -26.071   0.386  -6.180  1.00119.75           N  
ATOM    588  CA  LEU A  74     -24.969  -0.327  -5.570  1.00119.75           C  
ATOM    589  CB  LEU A  74     -23.996   0.621  -4.839  1.00119.75           C  
ATOM    590  CG  LEU A  74     -22.787  -0.074  -4.183  1.00119.75           C  
ATOM    591  CD1 LEU A  74     -21.851  -0.683  -5.238  1.00119.75           C  
ATOM    592  CD2 LEU A  74     -22.048   0.877  -3.223  1.00119.75           C  
ATOM    593  C   LEU A  74     -25.395  -1.361  -4.563  1.00119.75           C  
ATOM    594  O   LEU A  74     -24.757  -2.410  -4.539  1.00119.75           O  
ATOM    595  N   PRO A  75     -26.372  -1.194  -3.716  1.00100.20           N  
ATOM    596  CA  PRO A  75     -26.670  -2.251  -2.784  1.00100.20           C  
ATOM    597  CD  PRO A  75     -26.703   0.113  -3.176  1.00100.20           C  
ATOM    598  CB  PRO A  75     -27.661  -1.653  -1.792  1.00100.20           C  
ATOM    599  CG  PRO A  75     -27.288  -0.159  -1.778  1.00100.20           C  
ATOM    600  C   PRO A  75     -27.118  -3.532  -3.415  1.00100.20           C  
ATOM    601  O   PRO A  75     -26.918  -4.586  -2.812  1.00100.20           O  
ATOM    602  N   THR A  76     -27.758  -3.477  -4.595  1.00 79.92           N  
ATOM    603  CA  THR A  76     -28.191  -4.677  -5.243  1.00 79.92           C  
ATOM    604  CB  THR A  76     -29.078  -4.450  -6.437  1.00 79.92           C  
ATOM    605  OG1 THR A  76     -28.360  -3.782  -7.466  1.00 79.92           O  
ATOM    606  CG2 THR A  76     -30.293  -3.614  -6.008  1.00 79.92           C  
ATOM    607  C   THR A  76     -26.990  -5.385  -5.756  1.00 79.92           C  
ATOM    608  O   THR A  76     -26.991  -6.607  -5.818  1.00 79.92           O  
ATOM    609  N   TYR A  77     -25.980  -4.614  -6.203  1.00187.20           N  
ATOM    610  CA  TYR A  77     -24.768  -5.104  -6.797  1.00187.20           C  
ATOM    611  CB  TYR A  77     -24.013  -4.019  -7.579  1.00187.20           C  
ATOM    612  CG  TYR A  77     -24.783  -3.914  -8.846  1.00187.20           C  
ATOM    613  CD1 TYR A  77     -25.867  -3.076  -8.966  1.00187.20           C  
ATOM    614  CD2 TYR A  77     -24.423  -4.699  -9.912  1.00187.20           C  
ATOM    615  CE1 TYR A  77     -26.571  -3.015 -10.147  1.00187.20           C  
ATOM    616  CE2 TYR A  77     -25.121  -4.642 -11.092  1.00187.20           C  
ATOM    617  CZ  TYR A  77     -26.195  -3.795 -11.214  1.00187.20           C  
ATOM    618  OH  TYR A  77     -26.914  -3.733 -12.426  1.00187.20           O  
ATOM    619  C   TYR A  77     -23.809  -5.806  -5.872  1.00187.20           C  
ATOM    620  O   TYR A  77     -23.297  -6.872  -6.210  1.00187.20           O  
ATOM    621  N   GLN A  78     -23.526  -5.221  -4.693  1.00229.70           N  
ATOM    622  CA  GLN A  78     -22.558  -5.718  -3.747  1.00229.70           C  
ATOM    623  CB  GLN A  78     -22.405  -4.820  -2.514  1.00229.70           C  
ATOM    624  CG  GLN A  78     -21.938  -3.415  -2.831  1.00229.70           C  
ATOM    625  CD  GLN A  78     -20.606  -3.580  -3.527  1.00229.70           C  
ATOM    626  OE1 GLN A  78     -20.276  -2.818  -4.433  1.00229.70           O  
ATOM    627  NE2 GLN A  78     -19.825  -4.609  -3.098  1.00229.70           N  
ATOM    628  C   GLN A  78     -23.008  -7.011  -3.162  1.00229.70           C  
ATOM    629  O   GLN A  78     -22.204  -7.893  -2.861  1.00229.70           O  
ATOM    630  N   THR A  79     -24.327  -7.144  -2.988  1.00 90.59           N  
ATOM    631  CA  THR A  79     -24.928  -8.234  -2.281  1.00 90.59           C  
ATOM    632  CB  THR A  79     -26.415  -8.206  -2.446  1.00 90.59           C  
ATOM    633  OG1 THR A  79     -26.956  -7.026  -1.871  1.00 90.59           O  
ATOM    634  CG2 THR A  79     -27.021  -9.460  -1.821  1.00 90.59           C  
ATOM    635  C   THR A  79     -24.462  -9.544  -2.837  1.00 90.59           C  
ATOM    636  O   THR A  79     -24.123 -10.452  -2.079  1.00 90.59           O  
ATOM    637  N   MET A  80     -24.442  -9.678  -4.173  1.00172.92           N  
ATOM    638  CA  MET A  80     -24.098 -10.901  -4.856  1.00172.92           C  
ATOM    639  CB  MET A  80     -24.241 -10.760  -6.387  1.00172.92           C  
ATOM    640  CG  MET A  80     -23.293  -9.711  -6.987  1.00172.92           C  
ATOM    641  SD  MET A  80     -23.386  -9.485  -8.793  1.00172.92           S  
ATOM    642  CE  MET A  80     -24.892  -8.477  -8.836  1.00172.92           C  
ATOM    643  C   MET A  80     -22.679 -11.281  -4.593  1.00172.92           C  
ATOM    644  O   MET A  80     -22.370 -12.444  -4.333  1.00172.92           O  
ATOM    645  N   LEU A  81     -21.775 -10.292  -4.662  1.00103.89           N  
ATOM    646  CA  LEU A  81     -20.380 -10.517  -4.479  1.00103.89           C  
ATOM    647  CB  LEU A  81     -19.524  -9.260  -4.735  1.00103.89           C  
ATOM    648  CG  LEU A  81     -19.499  -8.806  -6.206  1.00103.89           C  
ATOM    649  CD1 LEU A  81     -18.621  -7.559  -6.392  1.00103.89           C  
ATOM    650  CD2 LEU A  81     -19.074  -9.948  -7.139  1.00103.89           C  
ATOM    651  C   LEU A  81     -20.170 -10.937  -3.056  1.00103.89           C  
ATOM    652  O   LEU A  81     -19.234 -11.677  -2.766  1.00103.89           O  
ATOM    653  N   ASN A  82     -21.017 -10.451  -2.124  1.00 82.72           N  
ATOM    654  CA  ASN A  82     -20.848 -10.754  -0.731  1.00 82.72           C  
ATOM    655  CB  ASN A  82     -21.942 -10.153   0.178  1.00 82.72           C  
ATOM    656  CG  ASN A  82     -21.776  -8.635   0.193  1.00 82.72           C  
ATOM    657  OD1 ASN A  82     -22.752  -7.892   0.297  1.00 82.72           O  
ATOM    658  ND2 ASN A  82     -20.506  -8.159   0.087  1.00 82.72           N  
ATOM    659  C   ASN A  82     -20.868 -12.235  -0.543  1.00 82.72           C  
ATOM    660  O   ASN A  82     -21.791 -12.927  -0.973  1.00 82.72           O  
ATOM    661  N   THR A  83     -19.820 -12.769   0.114  1.00131.05           N  
ATOM    662  CA  THR A  83     -19.799 -14.178   0.342  1.00131.05           C  
ATOM    663  CB  THR A  83     -18.698 -14.880  -0.406  1.00131.05           C  
ATOM    664  OG1 THR A  83     -18.859 -16.289  -0.316  1.00131.05           O  
ATOM    665  CG2 THR A  83     -17.335 -14.451   0.163  1.00131.05           C  
ATOM    666  C   THR A  83     -19.612 -14.384   1.810  1.00131.05           C  
ATOM    667  O   THR A  83     -18.736 -13.780   2.430  1.00131.05           O  
ATOM    668  N   THR A  84     -20.445 -15.243   2.430  1.00141.46           N  
ATOM    669  CA  THR A  84     -20.238 -15.396   3.835  1.00141.46           C  
ATOM    670  CB  THR A  84     -21.503 -15.612   4.628  1.00141.46           C  
ATOM    671  OG1 THR A  84     -21.195 -15.632   6.013  1.00141.46           O  
ATOM    672  CG2 THR A  84     -22.229 -16.898   4.197  1.00141.46           C  
ATOM    673  C   THR A  84     -19.264 -16.513   4.003  1.00141.46           C  
ATOM    674  O   THR A  84     -19.613 -17.682   4.163  1.00141.46           O  
ATOM    675  N   ASP A  85     -17.969 -16.146   3.938  1.00 70.40           N  
ATOM    676  CA  ASP A  85     -16.915 -17.104   4.029  1.00 70.40           C  
ATOM    677  CB  ASP A  85     -16.226 -17.391   2.686  1.00 70.40           C  
ATOM    678  CG  ASP A  85     -17.196 -18.104   1.755  1.00 70.40           C  
ATOM    679  OD1 ASP A  85     -18.101 -18.823   2.256  1.00 70.40           O  
ATOM    680  OD2 ASP A  85     -17.042 -17.922   0.517  1.00 70.40           O1-
ATOM    681  C   ASP A  85     -15.851 -16.543   4.910  1.00 70.40           C  
ATOM    682  O   ASP A  85     -15.557 -15.349   4.875  1.00 70.40           O  
ATOM    683  N   VAL A  86     -15.260 -17.415   5.743  1.00121.05           N  
ATOM    684  CA  VAL A  86     -14.191 -17.061   6.626  1.00121.05           C  
ATOM    685  CB  VAL A  86     -14.689 -16.808   8.016  1.00121.05           C  
ATOM    686  CG1 VAL A  86     -15.394 -18.081   8.512  1.00121.05           C  
ATOM    687  CG2 VAL A  86     -13.524 -16.345   8.901  1.00121.05           C  
ATOM    688  C   VAL A  86     -13.280 -18.254   6.627  1.00121.05           C  
ATOM    689  O   VAL A  86     -13.740 -19.395   6.637  1.00121.05           O  
ATOM    690  N   ILE A  87     -11.953 -18.024   6.643  1.00 58.67           N  
ATOM    691  CA  ILE A  87     -11.032 -19.113   6.478  1.00 58.67           C  
ATOM    692  CB  ILE A  87      -9.914 -18.796   5.528  1.00 58.67           C  
ATOM    693  CG1 ILE A  87     -10.446 -18.551   4.111  1.00 58.67           C  
ATOM    694  CG2 ILE A  87      -8.881 -19.931   5.609  1.00 58.67           C  
ATOM    695  CD1 ILE A  87      -9.401 -17.933   3.188  1.00 58.67           C  
ATOM    696  C   ILE A  87     -10.368 -19.447   7.774  1.00 58.67           C  
ATOM    697  O   ILE A  87     -10.045 -18.567   8.571  1.00 58.67           O  
ATOM    698  N   TYR A  88     -10.179 -20.766   8.008  1.00 65.98           N  
ATOM    699  CA  TYR A  88      -9.478 -21.268   9.153  1.00 65.98           C  
ATOM    700  CB  TYR A  88     -10.332 -22.184  10.037  1.00 65.98           C  
ATOM    701  CG  TYR A  88     -11.289 -21.266  10.696  1.00 65.98           C  
ATOM    702  CD1 TYR A  88     -10.918 -20.640  11.858  1.00 65.98           C  
ATOM    703  CD2 TYR A  88     -12.532 -21.016  10.162  1.00 65.98           C  
ATOM    704  CE1 TYR A  88     -11.772 -19.775  12.492  1.00 65.98           C  
ATOM    705  CE2 TYR A  88     -13.395 -20.147  10.793  1.00 65.98           C  
ATOM    706  CZ  TYR A  88     -13.014 -19.530  11.962  1.00 65.98           C  
ATOM    707  OH  TYR A  88     -13.886 -18.639  12.620  1.00 65.98           O  
ATOM    708  C   TYR A  88      -8.313 -22.062   8.659  1.00 65.98           C  
ATOM    709  O   TYR A  88      -8.469 -22.982   7.858  1.00 65.98           O  
ATOM    710  N   ASP A  89      -7.100 -21.702   9.127  1.00 71.73           N  
ATOM    711  CA  ASP A  89      -5.927 -22.390   8.681  1.00 71.73           C  
ATOM    712  CB  ASP A  89      -5.348 -21.803   7.377  1.00 71.73           C  
ATOM    713  CG  ASP A  89      -4.945 -20.348   7.592  1.00 71.73           C  
ATOM    714  OD1 ASP A  89      -5.218 -19.795   8.692  1.00 71.73           O  
ATOM    715  OD2 ASP A  89      -4.362 -19.763   6.641  1.00 71.73           O1-
ATOM    716  C   ASP A  89      -4.876 -22.304   9.735  1.00 71.73           C  
ATOM    717  O   ASP A  89      -5.150 -22.048  10.905  1.00 71.73           O  
ATOM    718  N   GLU A  90      -3.622 -22.507   9.293  1.00 90.70           N  
ATOM    719  CA  GLU A  90      -2.451 -22.563  10.110  1.00 90.70           C  
ATOM    720  CB  GLU A  90      -1.206 -22.702   9.214  1.00 90.70           C  
ATOM    721  CG  GLU A  90      -1.241 -23.966   8.349  1.00 90.70           C  
ATOM    722  CD  GLU A  90      -0.344 -23.765   7.131  1.00 90.70           C  
ATOM    723  OE1 GLU A  90       0.051 -22.599   6.870  1.00 90.70           O  
ATOM    724  OE2 GLU A  90      -0.051 -24.779   6.440  1.00 90.70           O1-
ATOM    725  C   GLU A  90      -2.322 -21.275  10.866  1.00 90.70           C  
ATOM    726  O   GLU A  90      -2.062 -21.275  12.068  1.00 90.70           O  
ATOM    727  N   SER A  91      -2.509 -20.138  10.171  1.00 85.95           N  
ATOM    728  CA  SER A  91      -2.350 -18.851  10.790  1.00 85.95           C  
ATOM    729  CB  SER A  91      -2.457 -17.695   9.785  1.00 85.95           C  
ATOM    730  OG  SER A  91      -1.489 -17.856   8.761  1.00 85.95           O  
ATOM    731  C   SER A  91      -3.437 -18.641  11.792  1.00 85.95           C  
ATOM    732  O   SER A  91      -3.219 -18.088  12.867  1.00 85.95           O  
ATOM    733  N   GLY A  92      -4.661 -19.075  11.464  1.00 40.55           N  
ATOM    734  CA  GLY A  92      -5.746 -18.823  12.363  1.00 40.55           C  
ATOM    735  C   GLY A  92      -6.884 -18.391  11.502  1.00 40.55           C  
ATOM    736  O   GLY A  92      -6.846 -18.588  10.289  1.00 40.55           O  
ATOM    737  N   ALA A  93      -7.936 -17.800  12.105  1.00 36.90           N  
ATOM    738  CA  ALA A  93      -9.063 -17.384  11.319  1.00 36.90           C  
ATOM    739  CB  ALA A  93     -10.328 -17.098  12.146  1.00 36.90           C  
ATOM    740  C   ALA A  93      -8.705 -16.132  10.582  1.00 36.90           C  
ATOM    741  O   ALA A  93      -7.923 -15.316  11.067  1.00 36.90           O  
ATOM    742  N   SER A  94      -9.262 -15.968   9.361  1.00 48.10           N  
ATOM    743  CA  SER A  94      -9.017 -14.781   8.591  1.00 48.10           C  
ATOM    744  CB  SER A  94      -7.680 -14.800   7.820  1.00 48.10           C  
ATOM    745  OG  SER A  94      -7.676 -15.835   6.845  1.00 48.10           O  
ATOM    746  C   SER A  94     -10.114 -14.614   7.579  1.00 48.10           C  
ATOM    747  O   SER A  94     -10.892 -15.525   7.307  1.00 48.10           O  
ATOM    748  N   PRO A  95     -10.211 -13.420   7.053  1.00112.88           N  
ATOM    749  CA  PRO A  95     -11.198 -13.167   6.032  1.00112.88           C  
ATOM    750  CD  PRO A  95     -10.003 -12.255   7.900  1.00112.88           C  
ATOM    751  CB  PRO A  95     -11.389 -11.651   6.002  1.00112.88           C  
ATOM    752  CG  PRO A  95     -11.023 -11.210   7.429  1.00112.88           C  
ATOM    753  C   PRO A  95     -10.766 -13.736   4.716  1.00112.88           C  
ATOM    754  O   PRO A  95      -9.579 -13.678   4.399  1.00112.88           O  
ATOM    755  N   VAL A  96     -11.714 -14.262   3.919  1.00111.17           N  
ATOM    756  CA  VAL A  96     -11.375 -14.797   2.632  1.00111.17           C  
ATOM    757  CB  VAL A  96     -12.526 -15.487   1.952  1.00111.17           C  
ATOM    758  CG1 VAL A  96     -13.682 -14.489   1.788  1.00111.17           C  
ATOM    759  CG2 VAL A  96     -12.028 -16.075   0.622  1.00111.17           C  
ATOM    760  C   VAL A  96     -10.931 -13.636   1.799  1.00111.17           C  
ATOM    761  O   VAL A  96     -11.391 -12.515   2.004  1.00111.17           O  
ATOM    762  N   PRO A  97     -10.023 -13.845   0.883  1.00 77.64           N  
ATOM    763  CA  PRO A  97      -9.547 -12.745   0.090  1.00 77.64           C  
ATOM    764  CD  PRO A  97      -9.034 -14.904   0.996  1.00 77.64           C  
ATOM    765  CB  PRO A  97      -8.378 -13.300  -0.719  1.00 77.64           C  
ATOM    766  CG  PRO A  97      -7.819 -14.417   0.185  1.00 77.64           C  
ATOM    767  C   PRO A  97     -10.642 -12.148  -0.725  1.00 77.64           C  
ATOM    768  O   PRO A  97     -10.580 -10.955  -1.019  1.00 77.64           O  
ATOM    769  N   TRP A  98     -11.654 -12.953  -1.092  1.00116.24           N  
ATOM    770  CA  TRP A  98     -12.754 -12.464  -1.871  1.00116.24           C  
ATOM    771  CB  TRP A  98     -13.818 -13.537  -2.161  1.00116.24           C  
ATOM    772  CG  TRP A  98     -13.369 -14.659  -3.062  1.00116.24           C  
ATOM    773  CD2 TRP A  98     -13.074 -14.490  -4.455  1.00116.24           C  
ATOM    774  CD1 TRP A  98     -13.176 -15.978  -2.780  1.00116.24           C  
ATOM    775  NE1 TRP A  98     -12.801 -16.648  -3.920  1.00116.24           N  
ATOM    776  CE2 TRP A  98     -12.729 -15.743  -4.957  1.00116.24           C  
ATOM    777  CE3 TRP A  98     -13.096 -13.379  -5.250  1.00116.24           C  
ATOM    778  CZ2 TRP A  98     -12.401 -15.906  -6.270  1.00116.24           C  
ATOM    779  CZ3 TRP A  98     -12.759 -13.547  -6.573  1.00116.24           C  
ATOM    780  CH2 TRP A  98     -12.419 -14.786  -7.074  1.00116.24           C  
ATOM    781  C   TRP A  98     -13.465 -11.406  -1.077  1.00116.24           C  
ATOM    782  O   TRP A  98     -13.855 -10.376  -1.621  1.00116.24           O  
ATOM    783  N   ALA A  99     -13.685 -11.665   0.229  1.00 45.22           N  
ATOM    784  CA  ALA A  99     -14.396 -10.764   1.099  1.00 45.22           C  
ATOM    785  CB  ALA A  99     -14.603 -11.320   2.519  1.00 45.22           C  
ATOM    786  C   ALA A  99     -13.618  -9.501   1.262  1.00 45.22           C  
ATOM    787  O   ALA A  99     -14.183  -8.408   1.297  1.00 45.22           O  
ATOM    788  N   VAL A 100     -12.287  -9.628   1.384  1.00 37.01           N  
ATOM    789  CA  VAL A 100     -11.455  -8.482   1.590  1.00 37.01           C  
ATOM    790  CB  VAL A 100      -9.999  -8.849   1.660  1.00 37.01           C  
ATOM    791  CG1 VAL A 100      -9.171  -7.558   1.787  1.00 37.01           C  
ATOM    792  CG2 VAL A 100      -9.792  -9.859   2.804  1.00 37.01           C  
ATOM    793  C   VAL A 100     -11.626  -7.573   0.413  1.00 37.01           C  
ATOM    794  O   VAL A 100     -11.786  -6.363   0.564  1.00 37.01           O  
ATOM    795  N   TRP A 101     -11.592  -8.144  -0.806  1.00 82.65           N  
ATOM    796  CA  TRP A 101     -11.724  -7.378  -2.014  1.00 82.65           C  
ATOM    797  CB  TRP A 101     -11.505  -8.241  -3.272  1.00 82.65           C  
ATOM    798  CG  TRP A 101     -11.971  -7.615  -4.569  1.00 82.65           C  
ATOM    799  CD2 TRP A 101     -11.279  -6.600  -5.318  1.00 82.65           C  
ATOM    800  CD1 TRP A 101     -13.122  -7.875  -5.250  1.00 82.65           C  
ATOM    801  NE1 TRP A 101     -13.191  -7.102  -6.381  1.00 82.65           N  
ATOM    802  CE2 TRP A 101     -12.067  -6.308  -6.435  1.00 82.65           C  
ATOM    803  CE3 TRP A 101     -10.094  -5.962  -5.098  1.00 82.65           C  
ATOM    804  CZ2 TRP A 101     -11.677  -5.368  -7.348  1.00 82.65           C  
ATOM    805  CZ3 TRP A 101      -9.707  -5.020  -6.025  1.00 82.65           C  
ATOM    806  CH2 TRP A 101     -10.481  -4.726  -7.130  1.00 82.65           C  
ATOM    807  C   TRP A 101     -13.078  -6.744  -2.119  1.00 82.65           C  
ATOM    808  O   TRP A 101     -13.194  -5.549  -2.389  1.00 82.65           O  
ATOM    809  N   THR A 102     -14.144  -7.529  -1.890  1.00130.31           N  
ATOM    810  CA  THR A 102     -15.475  -7.029  -2.089  1.00130.31           C  
ATOM    811  CB  THR A 102     -16.532  -8.086  -1.919  1.00130.31           C  
ATOM    812  OG1 THR A 102     -17.780  -7.601  -2.382  1.00130.31           O  
ATOM    813  CG2 THR A 102     -16.641  -8.488  -0.442  1.00130.31           C  
ATOM    814  C   THR A 102     -15.756  -5.897  -1.148  1.00130.31           C  
ATOM    815  O   THR A 102     -16.314  -4.878  -1.551  1.00130.31           O  
ATOM    816  N   ARG A 103     -15.365  -6.034   0.133  1.00105.78           N  
ATOM    817  CA  ARG A 103     -15.665  -5.030   1.114  1.00105.78           C  
ATOM    818  CB  ARG A 103     -15.183  -5.447   2.511  1.00105.78           C  
ATOM    819  CG  ARG A 103     -15.891  -6.704   3.030  1.00105.78           C  
ATOM    820  CD  ARG A 103     -15.142  -7.386   4.172  1.00105.78           C  
ATOM    821  NE  ARG A 103     -15.112  -6.437   5.314  1.00105.78           N  
ATOM    822  CZ  ARG A 103     -14.026  -6.395   6.141  1.00105.78           C  
ATOM    823  NH1 ARG A 103     -12.938  -7.180   5.887  1.00105.78           N1+
ATOM    824  NH2 ARG A 103     -14.029  -5.561   7.221  1.00105.78           N  
ATOM    825  C   ARG A 103     -14.994  -3.740   0.749  1.00105.78           C  
ATOM    826  O   ARG A 103     -15.615  -2.679   0.776  1.00105.78           O  
ATOM    827  N   ALA A 104     -13.698  -3.804   0.394  1.00 35.80           N  
ATOM    828  CA  ALA A 104     -12.945  -2.630   0.051  1.00 35.80           C  
ATOM    829  CB  ALA A 104     -11.462  -2.936  -0.211  1.00 35.80           C  
ATOM    830  C   ALA A 104     -13.497  -2.029  -1.202  1.00 35.80           C  
ATOM    831  O   ALA A 104     -13.562  -0.811  -1.348  1.00 35.80           O  
ATOM    832  N   TRP A 105     -13.878  -2.888  -2.162  1.00 84.99           N  
ATOM    833  CA  TRP A 105     -14.383  -2.439  -3.422  1.00 84.99           C  
ATOM    834  CB  TRP A 105     -14.561  -3.612  -4.400  1.00 84.99           C  
ATOM    835  CG  TRP A 105     -15.060  -3.235  -5.765  1.00 84.99           C  
ATOM    836  CD2 TRP A 105     -16.375  -3.558  -6.237  1.00 84.99           C  
ATOM    837  CD1 TRP A 105     -14.422  -2.607  -6.794  1.00 84.99           C  
ATOM    838  NE1 TRP A 105     -15.260  -2.515  -7.880  1.00 84.99           N  
ATOM    839  CE2 TRP A 105     -16.466  -3.100  -7.550  1.00 84.99           C  
ATOM    840  CE3 TRP A 105     -17.419  -4.192  -5.625  1.00 84.99           C  
ATOM    841  CZ2 TRP A 105     -17.609  -3.272  -8.278  1.00 84.99           C  
ATOM    842  CZ3 TRP A 105     -18.574  -4.356  -6.358  1.00 84.99           C  
ATOM    843  CH2 TRP A 105     -18.664  -3.905  -7.657  1.00 84.99           C  
ATOM    844  C   TRP A 105     -15.695  -1.739  -3.218  1.00 84.99           C  
ATOM    845  O   TRP A 105     -15.926  -0.668  -3.774  1.00 84.99           O  
ATOM    846  N   THR A 106     -16.596  -2.319  -2.398  1.00134.62           N  
ATOM    847  CA  THR A 106     -17.868  -1.687  -2.183  1.00134.62           C  
ATOM    848  CB  THR A 106     -18.827  -2.463  -1.334  1.00134.62           C  
ATOM    849  OG1 THR A 106     -20.108  -1.856  -1.394  1.00134.62           O  
ATOM    850  CG2 THR A 106     -18.331  -2.481   0.116  1.00134.62           C  
ATOM    851  C   THR A 106     -17.638  -0.377  -1.515  1.00134.62           C  
ATOM    852  O   THR A 106     -18.338   0.600  -1.780  1.00134.62           O  
ATOM    853  N   ALA A 107     -16.637  -0.317  -0.621  1.00 38.50           N  
ATOM    854  CA  ALA A 107     -16.381   0.910   0.067  1.00 38.50           C  
ATOM    855  CB  ALA A 107     -15.184   0.820   1.028  1.00 38.50           C  
ATOM    856  C   ALA A 107     -16.056   1.929  -0.969  1.00 38.50           C  
ATOM    857  O   ALA A 107     -16.483   3.077  -0.874  1.00 38.50           O  
ATOM    858  N   GLU A 108     -15.284   1.534  -1.996  1.00 65.22           N  
ATOM    859  CA  GLU A 108     -14.902   2.462  -3.017  1.00 65.22           C  
ATOM    860  CB  GLU A 108     -13.893   1.853  -4.000  1.00 65.22           C  
ATOM    861  CG  GLU A 108     -12.538   1.603  -3.340  1.00 65.22           C  
ATOM    862  CD  GLU A 108     -11.764   0.641  -4.219  1.00 65.22           C  
ATOM    863  OE1 GLU A 108     -12.297   0.281  -5.299  1.00 65.22           O  
ATOM    864  OE2 GLU A 108     -10.634   0.247  -3.822  1.00 65.22           O1-
ATOM    865  C   GLU A 108     -16.111   2.908  -3.786  1.00 65.22           C  
ATOM    866  O   GLU A 108     -16.277   4.099  -4.045  1.00 65.22           O  
ATOM    867  N   GLU A 109     -17.008   1.965  -4.129  1.00115.29           N  
ATOM    868  CA  GLU A 109     -18.158   2.204  -4.965  1.00115.29           C  
ATOM    869  CB  GLU A 109     -18.946   0.922  -5.270  1.00115.29           C  
ATOM    870  CG  GLU A 109     -18.155  -0.065  -6.125  1.00115.29           C  
ATOM    871  CD  GLU A 109     -17.786   0.665  -7.403  1.00115.29           C  
ATOM    872  OE1 GLU A 109     -18.717   1.049  -8.160  1.00115.29           O  
ATOM    873  OE2 GLU A 109     -16.565   0.866  -7.632  1.00115.29           O1-
ATOM    874  C   GLU A 109     -19.130   3.144  -4.327  1.00115.29           C  
ATOM    875  O   GLU A 109     -19.755   3.953  -5.012  1.00115.29           O  
ATOM    876  N   ASN A 110     -19.268   3.072  -2.993  1.00 73.30           N  
ATOM    877  CA  ASN A 110     -20.255   3.814  -2.259  1.00 73.30           C  
ATOM    878  CB  ASN A 110     -20.102   3.636  -0.737  1.00 73.30           C  
ATOM    879  CG  ASN A 110     -21.324   4.212  -0.033  1.00 73.30           C  
ATOM    880  OD1 ASN A 110     -22.149   3.473   0.499  1.00 73.30           O  
ATOM    881  ND2 ASN A 110     -21.445   5.566  -0.017  1.00 73.30           N  
ATOM    882  C   ASN A 110     -20.110   5.272  -2.561  1.00 73.30           C  
ATOM    883  O   ASN A 110     -21.099   5.998  -2.621  1.00 73.30           O  
ATOM    884  N   ARG A 111     -18.867   5.733  -2.757  1.00148.33           N  
ATOM    885  CA  ARG A 111     -18.560   7.115  -2.987  1.00148.33           C  
ATOM    886  CB  ARG A 111     -17.045   7.354  -3.121  1.00148.33           C  
ATOM    887  CG  ARG A 111     -16.231   6.965  -1.887  1.00148.33           C  
ATOM    888  CD  ARG A 111     -14.719   7.073  -2.096  1.00148.33           C  
ATOM    889  NE  ARG A 111     -14.306   6.027  -3.074  1.00148.33           N  
ATOM    890  CZ  ARG A 111     -13.007   5.975  -3.493  1.00148.33           C  
ATOM    891  NH1 ARG A 111     -12.092   6.845  -2.978  1.00148.33           N1+
ATOM    892  NH2 ARG A 111     -12.621   5.063  -4.433  1.00148.33           N  
ATOM    893  C   ARG A 111     -19.161   7.610  -4.272  1.00148.33           C  
ATOM    894  O   ARG A 111     -19.545   8.775  -4.362  1.00148.33           O  
ATOM    895  N   HIS A 112     -19.229   6.759  -5.315  1.00 76.01           N  
ATOM    896  CA  HIS A 112     -19.618   7.213  -6.625  1.00 76.01           C  
ATOM    897  ND1 HIS A 112     -17.712   4.512  -8.553  1.00 76.01           N  
ATOM    898  CG  HIS A 112     -18.072   5.650  -7.865  1.00 76.01           C  
ATOM    899  CB  HIS A 112     -19.493   6.104  -7.683  1.00 76.01           C  
ATOM    900  NE2 HIS A 112     -15.826   5.444  -7.834  1.00 76.01           N  
ATOM    901  CD2 HIS A 112     -16.908   6.207  -7.434  1.00 76.01           C  
ATOM    902  CE1 HIS A 112     -16.359   4.438  -8.503  1.00 76.01           C  
ATOM    903  C   HIS A 112     -21.015   7.776  -6.683  1.00 76.01           C  
ATOM    904  O   HIS A 112     -21.193   8.900  -7.151  1.00 76.01           O  
ATOM    905  N   GLY A 113     -22.042   7.037  -6.218  1.00 38.65           N  
ATOM    906  CA  GLY A 113     -23.399   7.518  -6.280  1.00 38.65           C  
ATOM    907  C   GLY A 113     -23.546   8.721  -5.400  1.00 38.65           C  
ATOM    908  O   GLY A 113     -24.256   9.667  -5.728  1.00 38.65           O  
ATOM    909  N   ASP A 114     -22.871   8.694  -4.239  1.00 75.60           N  
ATOM    910  CA  ASP A 114     -22.959   9.719  -3.239  0.50 75.60           C  
ATOM    911  CB  ASP A 114     -22.023   9.375  -2.063  0.50 75.60           C  
ATOM    912  CG  ASP A 114     -22.107  10.451  -1.001  0.50 75.60           C  
ATOM    913  OD1 ASP A 114     -21.622  11.586  -1.243  0.50 75.60           O  
ATOM    914  OD2 ASP A 114     -22.665  10.142   0.088  0.50 75.60           O1-
ATOM    915  C   ASP A 114     -22.523  11.045  -3.781  1.00 75.60           C  
ATOM    916  O   ASP A 114     -23.214  12.047  -3.601  1.00 75.60           O  
ATOM    917  N   ILE A 115     -21.366  11.092  -4.467  1.00124.94           N  
ATOM    918  CA  ILE A 115     -20.866  12.359  -4.905  1.00124.94           C  
ATOM    919  CB  ILE A 115     -19.459  12.275  -5.461  1.00124.94           C  
ATOM    920  CG1 ILE A 115     -18.777  13.659  -5.450  1.00124.94           C  
ATOM    921  CG2 ILE A 115     -19.482  11.592  -6.836  1.00124.94           C  
ATOM    922  CD1 ILE A 115     -19.495  14.741  -6.251  1.00124.94           C  
ATOM    923  C   ILE A 115     -21.807  12.933  -5.927  1.00124.94           C  
ATOM    924  O   ILE A 115     -22.172  14.104  -5.839  1.00124.94           O  
ATOM    925  N   VAL A 116     -22.247  12.124  -6.915  1.00127.32           N  
ATOM    926  CA  VAL A 116     -23.129  12.611  -7.938  1.00127.32           C  
ATOM    927  CB  VAL A 116     -23.367  11.655  -9.072  1.00127.32           C  
ATOM    928  CG1 VAL A 116     -22.102  11.573  -9.934  1.00127.32           C  
ATOM    929  CG2 VAL A 116     -23.787  10.299  -8.491  1.00127.32           C  
ATOM    930  C   VAL A 116     -24.468  12.994  -7.369  1.00127.32           C  
ATOM    931  O   VAL A 116     -25.034  14.008  -7.772  1.00127.32           O  
ATOM    932  N   ASN A 117     -25.028  12.208  -6.424  1.00 82.86           N  
ATOM    933  CA  ASN A 117     -26.335  12.531  -5.911  1.00 82.86           C  
ATOM    934  CB  ASN A 117     -26.822  11.586  -4.792  1.00 82.86           C  
ATOM    935  CG  ASN A 117     -28.242  11.951  -4.322  1.00 82.86           C  
ATOM    936  OD1 ASN A 117     -28.605  13.106  -4.098  1.00 82.86           O  
ATOM    937  ND2 ASN A 117     -29.085  10.902  -4.140  1.00 82.86           N  
ATOM    938  C   ASN A 117     -26.290  13.881  -5.281  1.00 82.86           C  
ATOM    939  O   ASN A 117     -27.142  14.724  -5.556  1.00 82.86           O  
ATOM    940  N   LYS A 118     -25.311  14.114  -4.390  1.00146.75           N  
ATOM    941  CA  LYS A 118     -25.272  15.351  -3.670  0.50146.75           C  
ATOM    942  CB  LYS A 118     -24.251  15.360  -2.514  0.50146.75           C  
ATOM    943  CG  LYS A 118     -24.831  14.773  -1.223  0.50146.75           C  
ATOM    944  CD  LYS A 118     -25.226  13.305  -1.334  0.50146.75           C  
ATOM    945  CE  LYS A 118     -24.285  12.374  -0.582  0.50146.75           C  
ATOM    946  NZ  LYS A 118     -24.558  12.440   0.869  0.50146.75           N1+
ATOM    947  C   LYS A 118     -24.998  16.494  -4.592  1.00146.75           C  
ATOM    948  O   LYS A 118     -25.540  17.581  -4.402  1.00146.75           O  
ATOM    949  N   TYR A 119     -24.143  16.294  -5.611  1.00 99.71           N  
ATOM    950  CA  TYR A 119     -23.809  17.383  -6.482  1.00 99.71           C  
ATOM    951  CB  TYR A 119     -22.731  16.998  -7.523  1.00 99.71           C  
ATOM    952  CG  TYR A 119     -22.117  18.217  -8.150  1.00 99.71           C  
ATOM    953  CD1 TYR A 119     -21.142  18.925  -7.480  1.00 99.71           C  
ATOM    954  CD2 TYR A 119     -22.477  18.648  -9.409  1.00 99.71           C  
ATOM    955  CE1 TYR A 119     -20.553  20.038  -8.038  1.00 99.71           C  
ATOM    956  CE2 TYR A 119     -21.892  19.761  -9.975  1.00 99.71           C  
ATOM    957  CZ  TYR A 119     -20.928  20.463  -9.290  1.00 99.71           C  
ATOM    958  OH  TYR A 119     -20.323  21.605  -9.862  1.00 99.71           O  
ATOM    959  C   TYR A 119     -25.050  17.804  -7.212  1.00 99.71           C  
ATOM    960  O   TYR A 119     -25.369  18.988  -7.280  1.00 99.71           O  
ATOM    961  N   LEU A 120     -25.802  16.828  -7.755  1.00 82.81           N  
ATOM    962  CA  LEU A 120     -26.979  17.108  -8.527  1.00 82.81           C  
ATOM    963  CB  LEU A 120     -27.492  15.858  -9.268  1.00 82.81           C  
ATOM    964  CG  LEU A 120     -26.498  15.420 -10.371  1.00 82.81           C  
ATOM    965  CD1 LEU A 120     -26.975  14.172 -11.124  1.00 82.81           C  
ATOM    966  CD2 LEU A 120     -26.199  16.585 -11.327  1.00 82.81           C  
ATOM    967  C   LEU A 120     -28.039  17.734  -7.673  1.00 82.81           C  
ATOM    968  O   LEU A 120     -28.751  18.631  -8.128  1.00 82.81           O  
ATOM    969  N   TYR A 121     -28.185  17.294  -6.409  1.00 67.20           N  
ATOM    970  CA  TYR A 121     -29.224  17.870  -5.603  1.00 67.20           C  
ATOM    971  CB  TYR A 121     -29.403  17.200  -4.233  1.00 67.20           C  
ATOM    972  CG  TYR A 121     -30.690  17.737  -3.707  1.00 67.20           C  
ATOM    973  CD1 TYR A 121     -31.874  17.320  -4.267  1.00 67.20           C  
ATOM    974  CD2 TYR A 121     -30.725  18.634  -2.665  1.00 67.20           C  
ATOM    975  CE1 TYR A 121     -33.081  17.792  -3.813  1.00 67.20           C  
ATOM    976  CE2 TYR A 121     -31.929  19.111  -2.202  1.00 67.20           C  
ATOM    977  CZ  TYR A 121     -33.108  18.689  -2.773  1.00 67.20           C  
ATOM    978  OH  TYR A 121     -34.345  19.177  -2.299  1.00 67.20           O  
ATOM    979  C   TYR A 121     -28.938  19.332  -5.384  1.00 67.20           C  
ATOM    980  O   TYR A 121     -29.829  20.169  -5.519  1.00 67.20           O  
ATOM    981  N   LEU A 122     -27.674  19.681  -5.071  1.00 57.78           N  
ATOM    982  CA  LEU A 122     -27.291  21.040  -4.793  1.00 57.78           C  
ATOM    983  CB  LEU A 122     -25.801  21.194  -4.445  1.00 57.78           C  
ATOM    984  CG  LEU A 122     -25.387  20.630  -3.072  1.00 57.78           C  
ATOM    985  CD1 LEU A 122     -23.882  20.827  -2.824  1.00 57.78           C  
ATOM    986  CD2 LEU A 122     -26.234  21.239  -1.942  1.00 57.78           C  
ATOM    987  C   LEU A 122     -27.533  21.907  -5.999  1.00 57.78           C  
ATOM    988  O   LEU A 122     -27.982  23.045  -5.871  1.00 57.78           O  
ATOM    989  N   SER A 123     -27.247  21.394  -7.213  1.00 38.97           N  
ATOM    990  CA  SER A 123     -27.356  22.183  -8.411  1.00 38.97           C  
ATOM    991  CB  SER A 123     -26.932  21.409  -9.672  1.00 38.97           C  
ATOM    992  OG  SER A 123     -27.788  20.293  -9.869  1.00 38.97           O  
ATOM    993  C   SER A 123     -28.770  22.644  -8.606  1.00 38.97           C  
ATOM    994  O   SER A 123     -29.001  23.750  -9.095  1.00 38.97           O  
ATOM    995  N   GLY A 124     -29.760  21.810  -8.247  1.00 27.22           N  
ATOM    996  CA  GLY A 124     -31.130  22.225  -8.370  1.00 27.22           C  
ATOM    997  C   GLY A 124     -31.586  21.974  -9.776  1.00 27.22           C  
ATOM    998  O   GLY A 124     -32.736  22.238 -10.124  1.00 27.22           O  
ATOM    999  N   ARG A 125     -30.686  21.438 -10.617  1.00114.74           N  
ATOM   1000  CA  ARG A 125     -30.930  21.208 -12.013  1.00114.74           C  
ATOM   1001  CB  ARG A 125     -29.662  20.875 -12.818  1.00114.74           C  
ATOM   1002  CG  ARG A 125     -28.727  22.068 -13.040  1.00114.74           C  
ATOM   1003  CD  ARG A 125     -29.441  23.363 -13.446  1.00114.74           C  
ATOM   1004  NE  ARG A 125     -30.289  23.071 -14.635  1.00114.74           N  
ATOM   1005  CZ  ARG A 125     -29.806  23.237 -15.902  1.00114.74           C  
ATOM   1006  NH1 ARG A 125     -28.539  23.704 -16.102  1.00114.74           N1+
ATOM   1007  NH2 ARG A 125     -30.598  22.932 -16.970  1.00114.74           N  
ATOM   1008  C   ARG A 125     -31.924  20.111 -12.269  1.00114.74           C  
ATOM   1009  O   ARG A 125     -32.528  20.101 -13.341  1.00114.74           O  
ATOM   1010  N   VAL A 126     -32.073  19.120 -11.358  1.00 71.32           N  
ATOM   1011  CA  VAL A 126     -32.975  18.025 -11.636  1.00 71.32           C  
ATOM   1012  CB  VAL A 126     -32.286  16.705 -11.877  1.00 71.32           C  
ATOM   1013  CG1 VAL A 126     -31.379  16.836 -13.116  1.00 71.32           C  
ATOM   1014  CG2 VAL A 126     -31.539  16.279 -10.607  1.00 71.32           C  
ATOM   1015  C   VAL A 126     -33.908  17.820 -10.483  1.00 71.32           C  
ATOM   1016  O   VAL A 126     -33.661  18.261  -9.361  1.00 71.32           O  
ATOM   1017  N   ASP A 127     -35.032  17.136 -10.774  1.00 65.96           N  
ATOM   1018  CA  ASP A 127     -36.065  16.845  -9.825  1.00 65.96           C  
ATOM   1019  CB  ASP A 127     -37.412  16.564 -10.530  1.00 65.96           C  
ATOM   1020  CG  ASP A 127     -38.557  16.584  -9.527  1.00 65.96           C  
ATOM   1021  OD1 ASP A 127     -38.277  16.482  -8.304  1.00 65.96           O  
ATOM   1022  OD2 ASP A 127     -39.731  16.699  -9.971  1.00 65.96           O1-
ATOM   1023  C   ASP A 127     -35.642  15.607  -9.126  1.00 65.96           C  
ATOM   1024  O   ASP A 127     -35.857  14.499  -9.623  1.00 65.96           O  
ATOM   1025  N   MET A 128     -35.021  15.773  -7.943  1.00178.64           N  
ATOM   1026  CA  MET A 128     -34.601  14.607  -7.244  1.00178.64           C  
ATOM   1027  CB  MET A 128     -33.911  14.899  -5.902  1.00178.64           C  
ATOM   1028  CG  MET A 128     -32.375  14.927  -5.962  1.00178.64           C  
ATOM   1029  SD  MET A 128     -31.597  16.003  -7.195  1.00178.64           S  
ATOM   1030  CE  MET A 128     -30.924  14.594  -8.124  1.00178.64           C  
ATOM   1031  C   MET A 128     -35.801  13.783  -6.996  1.00178.64           C  
ATOM   1032  O   MET A 128     -35.860  12.672  -7.475  1.00178.64           O  
ATOM   1033  N   LYS A 129     -36.884  14.361  -6.484  1.00252.16           N  
ATOM   1034  CA  LYS A 129     -38.010  13.625  -5.996  1.00252.16           C  
ATOM   1035  CB  LYS A 129     -39.153  14.540  -5.540  1.00252.16           C  
ATOM   1036  CG  LYS A 129     -39.015  14.985  -4.091  1.00252.16           C  
ATOM   1037  CD  LYS A 129     -39.044  13.784  -3.145  1.00252.16           C  
ATOM   1038  CE  LYS A 129     -40.106  12.751  -3.542  1.00252.16           C  
ATOM   1039  NZ  LYS A 129     -39.928  11.513  -2.754  1.00252.16           N1+
ATOM   1040  C   LYS A 129     -38.621  12.645  -6.935  1.00252.16           C  
ATOM   1041  O   LYS A 129     -39.407  11.869  -6.411  1.00252.16           O  
ATOM   1042  N   GLN A 130     -38.532  12.808  -8.280  1.00156.12           N  
ATOM   1043  CA  GLN A 130     -38.938  11.857  -9.311  1.00156.12           C  
ATOM   1044  CB  GLN A 130     -39.545  12.551 -10.536  1.00156.12           C  
ATOM   1045  CG  GLN A 130     -40.775  13.399 -10.174  1.00156.12           C  
ATOM   1046  CD  GLN A 130     -41.785  12.563  -9.385  1.00156.12           C  
ATOM   1047  OE1 GLN A 130     -42.478  11.705  -9.933  1.00156.12           O  
ATOM   1048  NE2 GLN A 130     -41.891  12.831  -8.056  1.00156.12           N  
ATOM   1049  C   GLN A 130     -37.820  10.916  -9.735  1.00156.12           C  
ATOM   1050  O   GLN A 130     -37.947   9.850 -10.330  1.00156.12           O  
ATOM   1051  N   ILE A 131     -36.593  11.296  -9.515  1.00250.12           N  
ATOM   1052  CA  ILE A 131     -35.645  10.347  -9.951  1.00250.12           C  
ATOM   1053  CB  ILE A 131     -34.403  11.143 -10.343  1.00250.12           C  
ATOM   1054  CG1 ILE A 131     -33.917  12.150  -9.306  1.00250.12           C  
ATOM   1055  CG2 ILE A 131     -34.712  11.854 -11.661  1.00250.12           C  
ATOM   1056  CD1 ILE A 131     -32.585  12.761  -9.717  1.00250.12           C  
ATOM   1057  C   ILE A 131     -35.618   9.043  -9.126  1.00250.12           C  
ATOM   1058  O   ILE A 131     -35.736   7.928  -9.624  1.00250.12           O  
ATOM   1059  N   GLU A 132     -35.584   9.081  -7.820  1.00257.43           N  
ATOM   1060  CA  GLU A 132     -35.306   7.917  -6.995  1.00257.43           C  
ATOM   1061  CB  GLU A 132     -34.566   7.871  -5.624  1.00257.43           C  
ATOM   1062  CG  GLU A 132     -35.445   8.183  -4.408  1.00257.43           C  
ATOM   1063  CD  GLU A 132     -34.597   8.013  -3.154  1.00257.43           C  
ATOM   1064  OE1 GLU A 132     -33.363   7.787  -3.289  1.00257.43           O  
ATOM   1065  OE2 GLU A 132     -35.187   8.112  -2.045  1.00257.43           O1-
ATOM   1066  C   GLU A 132     -36.377   6.944  -6.813  1.00257.43           C  
ATOM   1067  O   GLU A 132     -36.107   5.891  -6.257  1.00257.43           O  
ATOM   1068  N   LYS A 133     -37.633   7.250  -7.089  1.00172.36           N  
ATOM   1069  CA  LYS A 133     -38.521   6.144  -7.016  1.00172.36           C  
ATOM   1070  CB  LYS A 133     -40.054   6.263  -7.143  1.00172.36           C  
ATOM   1071  CG  LYS A 133     -40.696   6.871  -5.897  1.00172.36           C  
ATOM   1072  CD  LYS A 133     -42.217   7.049  -5.988  1.00172.36           C  
ATOM   1073  CE  LYS A 133     -42.739   7.407  -7.382  1.00172.36           C  
ATOM   1074  NZ  LYS A 133     -44.218   7.406  -7.384  1.00172.36           N1+
ATOM   1075  C   LYS A 133     -38.064   5.317  -8.143  1.00172.36           C  
ATOM   1076  O   LYS A 133     -38.207   4.101  -8.108  1.00172.36           O  
ATOM   1077  N   THR A 134     -37.505   5.969  -9.186  1.00107.04           N  
ATOM   1078  CA  THR A 134     -36.937   5.152 -10.210  1.00107.04           C  
ATOM   1079  CB  THR A 134     -36.259   5.890 -11.342  1.00107.04           C  
ATOM   1080  OG1 THR A 134     -37.189   6.727 -12.008  1.00107.04           O  
ATOM   1081  CG2 THR A 134     -35.649   4.883 -12.338  1.00107.04           C  
ATOM   1082  C   THR A 134     -35.893   4.310  -9.544  1.00107.04           C  
ATOM   1083  O   THR A 134     -35.811   3.106  -9.783  1.00107.04           O  
ATOM   1084  N   ILE A 135     -35.097   4.908  -8.639  1.00 83.73           N  
ATOM   1085  CA  ILE A 135     -34.075   4.114  -8.006  1.00 83.73           C  
ATOM   1086  CB  ILE A 135     -33.186   4.865  -7.068  1.00 83.73           C  
ATOM   1087  CG1 ILE A 135     -32.456   5.964  -7.831  1.00 83.73           C  
ATOM   1088  CG2 ILE A 135     -32.230   3.861  -6.398  1.00 83.73           C  
ATOM   1089  CD1 ILE A 135     -31.597   6.841  -6.937  1.00 83.73           C  
ATOM   1090  C   ILE A 135     -34.705   3.018  -7.208  1.00 83.73           C  
ATOM   1091  O   ILE A 135     -34.216   1.888  -7.208  1.00 83.73           O  
ATOM   1092  N   GLN A 136     -35.814   3.334  -6.509  1.00106.41           N  
ATOM   1093  CA  GLN A 136     -36.459   2.389  -5.645  1.00106.41           C  
ATOM   1094  CB  GLN A 136     -37.693   2.943  -4.913  1.00106.41           C  
ATOM   1095  CG  GLN A 136     -37.364   4.030  -3.888  1.00106.41           C  
ATOM   1096  CD  GLN A 136     -38.656   4.384  -3.173  1.00106.41           C  
ATOM   1097  OE1 GLN A 136     -38.648   5.085  -2.163  1.00106.41           O  
ATOM   1098  NE2 GLN A 136     -39.800   3.877  -3.702  1.00106.41           N  
ATOM   1099  C   GLN A 136     -36.936   1.230  -6.450  1.00106.41           C  
ATOM   1100  O   GLN A 136     -36.760   0.082  -6.038  1.00106.41           O  
ATOM   1101  N   TYR A 137     -37.527   1.484  -7.634  1.00 68.57           N  
ATOM   1102  CA  TYR A 137     -37.989   0.363  -8.403  1.00 68.57           C  
ATOM   1103  CB  TYR A 137     -38.615   0.714  -9.767  1.00 68.57           C  
ATOM   1104  CG  TYR A 137     -39.916   1.430  -9.602  1.00 68.57           C  
ATOM   1105  CD1 TYR A 137     -40.982   0.833  -8.968  1.00 68.57           C  
ATOM   1106  CD2 TYR A 137     -40.089   2.687 -10.138  1.00 68.57           C  
ATOM   1107  CE1 TYR A 137     -42.184   1.493  -8.838  1.00 68.57           C  
ATOM   1108  CE2 TYR A 137     -41.289   3.349 -10.012  1.00 68.57           C  
ATOM   1109  CZ  TYR A 137     -42.339   2.758  -9.359  1.00 68.57           C  
ATOM   1110  OH  TYR A 137     -43.567   3.443  -9.232  1.00 68.57           O  
ATOM   1111  C   TYR A 137     -36.793  -0.482  -8.718  1.00 68.57           C  
ATOM   1112  O   TYR A 137     -36.849  -1.710  -8.669  1.00 68.57           O  
ATOM   1113  N   LEU A 138     -35.669   0.179  -9.053  1.00 77.20           N  
ATOM   1114  CA  LEU A 138     -34.461  -0.494  -9.437  1.00 77.20           C  
ATOM   1115  CB  LEU A 138     -33.332   0.505  -9.711  1.00 77.20           C  
ATOM   1116  CG  LEU A 138     -31.994  -0.139 -10.110  1.00 77.20           C  
ATOM   1117  CD1 LEU A 138     -32.046  -0.739 -11.521  1.00 77.20           C  
ATOM   1118  CD2 LEU A 138     -30.833   0.843  -9.885  1.00 77.20           C  
ATOM   1119  C   LEU A 138     -33.949  -1.377  -8.331  1.00 77.20           C  
ATOM   1120  O   LEU A 138     -33.697  -2.560  -8.542  1.00 77.20           O  
ATOM   1121  N   ILE A 139     -33.775  -0.817  -7.116  1.00 65.13           N  
ATOM   1122  CA  ILE A 139     -33.260  -1.532  -5.976  1.00 65.13           C  
ATOM   1123  CB  ILE A 139     -32.926  -0.629  -4.824  1.00 65.13           C  
ATOM   1124  CG1 ILE A 139     -31.683   0.200  -5.186  1.00 65.13           C  
ATOM   1125  CG2 ILE A 139     -32.784  -1.473  -3.551  1.00 65.13           C  
ATOM   1126  CD1 ILE A 139     -31.354   1.308  -4.186  1.00 65.13           C  
ATOM   1127  C   ILE A 139     -34.231  -2.570  -5.508  1.00 65.13           C  
ATOM   1128  O   ILE A 139     -33.844  -3.668  -5.115  1.00 65.13           O  
ATOM   1129  N   GLY A 140     -35.529  -2.237  -5.550  1.00 57.41           N  
ATOM   1130  CA  GLY A 140     -36.581  -3.075  -5.061  1.00 57.41           C  
ATOM   1131  C   GLY A 140     -36.576  -4.363  -5.801  1.00 57.41           C  
ATOM   1132  O   GLY A 140     -37.028  -5.369  -5.256  1.00 57.41           O  
ATOM   1133  N   SER A 141     -36.103  -4.329  -7.067  1.00166.85           N  
ATOM   1134  CA  SER A 141     -36.074  -5.478  -7.922  1.00166.85           C  
ATOM   1135  CB  SER A 141     -35.215  -5.278  -9.175  1.00166.85           C  
ATOM   1136  OG  SER A 141     -35.352  -6.409 -10.018  1.00166.85           O  
ATOM   1137  C   SER A 141     -35.523  -6.613  -7.126  1.00166.85           C  
ATOM   1138  O   SER A 141     -34.568  -6.455  -6.370  1.00166.85           O  
ATOM   1139  N   GLY A 142     -36.155  -7.791  -7.258  1.00 66.10           N  
ATOM   1140  CA  GLY A 142     -35.835  -8.895  -6.405  1.00 66.10           C  
ATOM   1141  C   GLY A 142     -34.510  -9.448  -6.786  1.00 66.10           C  
ATOM   1142  O   GLY A 142     -33.805  -8.907  -7.633  1.00 66.10           O  
ATOM   1143  N   MET A 143     -34.125 -10.540  -6.108  1.00100.24           N  
ATOM   1144  CA  MET A 143     -32.869 -11.159  -6.373  1.00100.24           C  
ATOM   1145  CB  MET A 143     -32.556 -12.305  -5.404  1.00100.24           C  
ATOM   1146  CG  MET A 143     -31.093 -12.755  -5.424  1.00100.24           C  
ATOM   1147  SD  MET A 143     -30.761 -14.089  -4.248  1.00100.24           S  
ATOM   1148  CE  MET A 143     -31.425 -13.156  -2.840  1.00100.24           C  
ATOM   1149  C   MET A 143     -32.897 -11.713  -7.757  1.00100.24           C  
ATOM   1150  O   MET A 143     -31.886 -11.692  -8.451  1.00100.24           O  
ATOM   1151  N   ASP A 144     -34.029 -12.299  -8.187  1.00 45.37           N  
ATOM   1152  CA  ASP A 144     -34.042 -12.790  -9.536  1.00 45.37           C  
ATOM   1153  CB  ASP A 144     -35.191 -13.781  -9.833  1.00 45.37           C  
ATOM   1154  CG  ASP A 144     -34.864 -15.104  -9.155  1.00 45.37           C  
ATOM   1155  OD1 ASP A 144     -33.682 -15.535  -9.244  1.00 45.37           O  
ATOM   1156  OD2 ASP A 144     -35.786 -15.696  -8.535  1.00 45.37           O1-
ATOM   1157  C   ASP A 144     -34.106 -11.655 -10.521  1.00 45.37           C  
ATOM   1158  O   ASP A 144     -33.355 -11.656 -11.494  1.00 45.37           O  
ATOM   1159  N   PRO A 145     -34.957 -10.678 -10.320  1.00153.74           N  
ATOM   1160  CA  PRO A 145     -35.064  -9.642 -11.321  1.00153.74           C  
ATOM   1161  CD  PRO A 145     -36.254 -10.966  -9.728  1.00153.74           C  
ATOM   1162  CB  PRO A 145     -36.488  -9.096 -11.235  1.00153.74           C  
ATOM   1163  CG  PRO A 145     -37.287 -10.242 -10.603  1.00153.74           C  
ATOM   1164  C   PRO A 145     -34.052  -8.556 -11.177  1.00153.74           C  
ATOM   1165  O   PRO A 145     -33.507  -8.390 -10.090  1.00153.74           O  
ATOM   1166  N   GLY A 146     -33.820  -7.759 -12.238  1.00 82.67           N  
ATOM   1167  CA  GLY A 146     -32.872  -6.697 -12.088  1.00 82.67           C  
ATOM   1168  C   GLY A 146     -31.588  -7.367 -11.772  1.00 82.67           C  
ATOM   1169  O   GLY A 146     -31.022  -8.057 -12.619  1.00 82.67           O  
ATOM   1170  N   ALA A 147     -31.072  -7.177 -10.543  1.00320.44           N  
ATOM   1171  CA  ALA A 147     -29.878  -7.927 -10.246  1.00320.44           C  
ATOM   1172  CB  ALA A 147     -29.360  -7.687  -8.816  1.00320.44           C  
ATOM   1173  C   ALA A 147     -30.269  -9.434 -10.362  1.00320.44           C  
ATOM   1174  O   ALA A 147     -31.363  -9.705  -9.893  1.00320.44           O  
ATOM   1175  N   ASP A 148     -29.458 -10.430 -10.932  1.00196.35           N  
ATOM   1176  CA  ASP A 148     -29.739 -11.898 -11.131  1.00196.35           C  
ATOM   1177  CB  ASP A 148     -29.564 -12.326 -12.599  1.00196.35           C  
ATOM   1178  CG  ASP A 148     -30.105 -13.734 -12.791  1.00196.35           C  
ATOM   1179  OD1 ASP A 148     -31.266 -13.981 -12.367  1.00196.35           O  
ATOM   1180  OD2 ASP A 148     -29.376 -14.573 -13.385  1.00196.35           O1-
ATOM   1181  C   ASP A 148     -28.814 -12.848 -10.302  1.00196.35           C  
ATOM   1182  O   ASP A 148     -27.710 -12.461  -9.949  1.00196.35           O  
ATOM   1183  N   ASN A 149     -29.221 -14.141 -10.016  1.00133.73           N  
ATOM   1184  CA  ASN A 149     -28.663 -15.168  -9.090  1.00133.73           C  
ATOM   1185  CB  ASN A 149     -29.726 -16.209  -8.685  1.00133.73           C  
ATOM   1186  CG  ASN A 149     -30.212 -16.931  -9.926  1.00133.73           C  
ATOM   1187  OD1 ASN A 149     -29.829 -16.593 -11.044  1.00133.73           O  
ATOM   1188  ND2 ASN A 149     -31.095 -17.945  -9.730  1.00133.73           N  
ATOM   1189  C   ASN A 149     -27.320 -15.942  -9.263  1.00133.73           C  
ATOM   1190  O   ASN A 149     -26.610 -16.075  -8.268  1.00133.73           O  
ATOM   1191  N   ASN A 150     -26.883 -16.497 -10.430  1.00134.67           N  
ATOM   1192  CA  ASN A 150     -25.713 -17.410 -10.485  1.00134.67           C  
ATOM   1193  CB  ASN A 150     -25.532 -17.999 -11.898  1.00134.67           C  
ATOM   1194  CG  ASN A 150     -24.454 -19.063 -11.873  1.00134.67           C  
ATOM   1195  OD1 ASN A 150     -23.333 -18.849 -12.337  1.00134.67           O  
ATOM   1196  ND2 ASN A 150     -24.796 -20.248 -11.307  1.00134.67           N  
ATOM   1197  C   ASN A 150     -24.407 -16.742 -10.053  1.00134.67           C  
ATOM   1198  O   ASN A 150     -24.223 -15.557 -10.301  1.00134.67           O  
ATOM   1199  N   PRO A 151     -23.503 -17.472  -9.381  1.00140.14           N  
ATOM   1200  CA  PRO A 151     -22.224 -16.975  -8.848  1.00140.14           C  
ATOM   1201  CD  PRO A 151     -23.916 -18.693  -8.708  1.00140.14           C  
ATOM   1202  CB  PRO A 151     -21.745 -18.035  -7.852  1.00140.14           C  
ATOM   1203  CG  PRO A 151     -22.613 -19.271  -8.136  1.00140.14           C  
ATOM   1204  C   PRO A 151     -21.121 -16.487  -9.760  1.00140.14           C  
ATOM   1205  O   PRO A 151     -20.384 -15.589  -9.354  1.00140.14           O  
ATOM   1206  N   TYR A 152     -20.920 -17.077 -10.953  1.00131.16           N  
ATOM   1207  CA  TYR A 152     -19.906 -16.587 -11.850  1.00131.16           C  
ATOM   1208  CB  TYR A 152     -19.550 -17.524 -13.022  1.00131.16           C  
ATOM   1209  CG  TYR A 152     -18.898 -18.769 -12.514  1.00131.16           C  
ATOM   1210  CD1 TYR A 152     -17.882 -18.712 -11.587  1.00131.16           C  
ATOM   1211  CD2 TYR A 152     -19.256 -19.996 -13.026  1.00131.16           C  
ATOM   1212  CE1 TYR A 152     -17.272 -19.862 -11.140  1.00131.16           C  
ATOM   1213  CE2 TYR A 152     -18.648 -21.149 -12.585  1.00131.16           C  
ATOM   1214  CZ  TYR A 152     -17.658 -21.084 -11.637  1.00131.16           C  
ATOM   1215  OH  TYR A 152     -17.035 -22.265 -11.185  1.00131.16           O  
ATOM   1216  C   TYR A 152     -20.365 -15.292 -12.441  1.00131.16           C  
ATOM   1217  O   TYR A 152     -19.568 -14.401 -12.738  1.00131.16           O  
ATOM   1218  N   LEU A 153     -21.693 -15.164 -12.615  1.00147.13           N  
ATOM   1219  CA  LEU A 153     -22.287 -14.071 -13.325  1.00147.13           C  
ATOM   1220  CB  LEU A 153     -23.821 -14.131 -13.350  1.00147.13           C  
ATOM   1221  CG  LEU A 153     -24.382 -15.220 -14.281  1.00147.13           C  
ATOM   1222  CD1 LEU A 153     -23.885 -16.618 -13.907  1.00147.13           C  
ATOM   1223  CD2 LEU A 153     -25.911 -15.151 -14.332  1.00147.13           C  
ATOM   1224  C   LEU A 153     -21.889 -12.777 -12.714  1.00147.13           C  
ATOM   1225  O   LEU A 153     -21.678 -11.795 -13.427  1.00147.13           O  
ATOM   1226  N   ALA A 154     -21.751 -12.741 -11.382  1.00 77.74           N  
ATOM   1227  CA  ALA A 154     -21.461 -11.501 -10.734  1.00 77.74           C  
ATOM   1228  CB  ALA A 154     -21.267 -11.665  -9.218  1.00 77.74           C  
ATOM   1229  C   ALA A 154     -20.190 -10.946 -11.269  1.00 77.74           C  
ATOM   1230  O   ALA A 154     -20.116  -9.774 -11.642  1.00 77.74           O  
ATOM   1231  N   TYR A 155     -19.154 -11.788 -11.363  1.00 86.99           N  
ATOM   1232  CA  TYR A 155     -17.882 -11.308 -11.802  1.00 86.99           C  
ATOM   1233  CB  TYR A 155     -16.768 -12.350 -11.596  1.00 86.99           C  
ATOM   1234  CG  TYR A 155     -16.595 -12.454 -10.112  1.00 86.99           C  
ATOM   1235  CD1 TYR A 155     -15.717 -11.620  -9.456  1.00 86.99           C  
ATOM   1236  CD2 TYR A 155     -17.312 -13.364  -9.366  1.00 86.99           C  
ATOM   1237  CE1 TYR A 155     -15.552 -11.691  -8.091  1.00 86.99           C  
ATOM   1238  CE2 TYR A 155     -17.153 -13.440  -8.000  1.00 86.99           C  
ATOM   1239  CZ  TYR A 155     -16.269 -12.604  -7.357  1.00 86.99           C  
ATOM   1240  OH  TYR A 155     -16.104 -12.678  -5.958  1.00 86.99           O  
ATOM   1241  C   TYR A 155     -17.948 -10.842 -13.236  1.00 86.99           C  
ATOM   1242  O   TYR A 155     -17.412  -9.783 -13.562  1.00 86.99           O  
ATOM   1243  N   ILE A 156     -18.622 -11.599 -14.131  1.00 56.95           N  
ATOM   1244  CA  ILE A 156     -18.687 -11.256 -15.533  1.00 56.95           C  
ATOM   1245  CB  ILE A 156     -19.427 -12.278 -16.349  1.00 56.95           C  
ATOM   1246  CG1 ILE A 156     -18.708 -13.632 -16.296  1.00 56.95           C  
ATOM   1247  CG2 ILE A 156     -19.599 -11.727 -17.777  1.00 56.95           C  
ATOM   1248  CD1 ILE A 156     -19.539 -14.780 -16.859  1.00 56.95           C  
ATOM   1249  C   ILE A 156     -19.411  -9.955 -15.726  1.00 56.95           C  
ATOM   1250  O   ILE A 156     -18.941  -9.080 -16.451  1.00 56.95           O  
ATOM   1251  N   TYR A 157     -20.566  -9.779 -15.059  1.00 82.88           N  
ATOM   1252  CA  TYR A 157     -21.354  -8.588 -15.224  1.00 82.88           C  
ATOM   1253  CB  TYR A 157     -22.615  -8.583 -14.329  1.00 82.88           C  
ATOM   1254  CG  TYR A 157     -23.326  -7.271 -14.474  1.00 82.88           C  
ATOM   1255  CD1 TYR A 157     -24.272  -7.076 -15.454  1.00 82.88           C  
ATOM   1256  CD2 TYR A 157     -23.049  -6.231 -13.615  1.00 82.88           C  
ATOM   1257  CE1 TYR A 157     -24.921  -5.868 -15.585  1.00 82.88           C  
ATOM   1258  CE2 TYR A 157     -23.693  -5.022 -13.739  1.00 82.88           C  
ATOM   1259  CZ  TYR A 157     -24.636  -4.837 -14.720  1.00 82.88           C  
ATOM   1260  OH  TYR A 157     -25.292  -3.592 -14.842  1.00 82.88           O  
ATOM   1261  C   TYR A 157     -20.527  -7.429 -14.796  1.00 82.88           C  
ATOM   1262  O   TYR A 157     -20.522  -6.385 -15.447  1.00 82.88           O  
ATOM   1263  N   THR A 158     -19.799  -7.598 -13.679  1.00 64.22           N  
ATOM   1264  CA  THR A 158     -19.018  -6.538 -13.125  1.00 64.22           C  
ATOM   1265  CB  THR A 158     -18.378  -6.915 -11.821  1.00 64.22           C  
ATOM   1266  OG1 THR A 158     -19.371  -7.306 -10.882  1.00 64.22           O  
ATOM   1267  CG2 THR A 158     -17.614  -5.689 -11.291  1.00 64.22           C  
ATOM   1268  C   THR A 158     -17.943  -6.144 -14.091  1.00 64.22           C  
ATOM   1269  O   THR A 158     -17.630  -4.962 -14.224  1.00 64.22           O  
ATOM   1270  N   SER A 159     -17.339  -7.121 -14.790  1.00 43.01           N  
ATOM   1271  CA  SER A 159     -16.278  -6.800 -15.703  1.00 43.01           C  
ATOM   1272  CB  SER A 159     -15.683  -8.045 -16.393  1.00 43.01           C  
ATOM   1273  OG  SER A 159     -15.087  -8.908 -15.434  1.00 43.01           O  
ATOM   1274  C   SER A 159     -16.796  -5.899 -16.790  1.00 43.01           C  
ATOM   1275  O   SER A 159     -16.168  -4.888 -17.105  1.00 43.01           O  
ATOM   1276  N   TYR A 160     -17.955  -6.242 -17.391  1.00 74.76           N  
ATOM   1277  CA  TYR A 160     -18.526  -5.467 -18.462  1.00 74.76           C  
ATOM   1278  CB  TYR A 160     -19.811  -6.075 -19.064  1.00 74.76           C  
ATOM   1279  CG  TYR A 160     -19.517  -7.261 -19.920  1.00 74.76           C  
ATOM   1280  CD1 TYR A 160     -19.323  -8.507 -19.373  1.00 74.76           C  
ATOM   1281  CD2 TYR A 160     -19.460  -7.119 -21.288  1.00 74.76           C  
ATOM   1282  CE1 TYR A 160     -19.066  -9.589 -20.183  1.00 74.76           C  
ATOM   1283  CE2 TYR A 160     -19.203  -8.195 -22.103  1.00 74.76           C  
ATOM   1284  CZ  TYR A 160     -19.006  -9.435 -21.546  1.00 74.76           C  
ATOM   1285  OH  TYR A 160     -18.741 -10.548 -22.373  1.00 74.76           O  
ATOM   1286  C   TYR A 160     -18.939  -4.124 -17.964  1.00 74.76           C  
ATOM   1287  O   TYR A 160     -18.703  -3.111 -18.618  1.00 74.76           O  
ATOM   1288  N   GLN A 161     -19.589  -4.083 -16.789  1.00 73.00           N  
ATOM   1289  CA  GLN A 161     -20.089  -2.844 -16.290  1.00 73.00           C  
ATOM   1290  CB  GLN A 161     -20.888  -2.979 -14.981  1.00 73.00           C  
ATOM   1291  CG  GLN A 161     -21.300  -1.632 -14.375  1.00 73.00           C  
ATOM   1292  CD  GLN A 161     -22.239  -0.910 -15.336  1.00 73.00           C  
ATOM   1293  OE1 GLN A 161     -21.942  -0.752 -16.519  1.00 73.00           O  
ATOM   1294  NE2 GLN A 161     -23.405  -0.448 -14.812  1.00 73.00           N  
ATOM   1295  C   GLN A 161     -18.966  -1.903 -16.022  1.00 73.00           C  
ATOM   1296  O   GLN A 161     -19.044  -0.727 -16.372  1.00 73.00           O  
ATOM   1297  N   GLU A 162     -17.875  -2.395 -15.408  1.00108.41           N  
ATOM   1298  CA  GLU A 162     -16.828  -1.489 -15.048  1.00108.41           C  
ATOM   1299  CB  GLU A 162     -15.742  -2.113 -14.154  1.00108.41           C  
ATOM   1300  CG  GLU A 162     -16.249  -2.443 -12.739  1.00108.41           C  
ATOM   1301  CD  GLU A 162     -16.638  -1.155 -12.012  1.00108.41           C  
ATOM   1302  OE1 GLU A 162     -16.777  -0.099 -12.685  1.00108.41           O  
ATOM   1303  OE2 GLU A 162     -16.811  -1.214 -10.765  1.00108.41           O1-
ATOM   1304  C   GLU A 162     -16.219  -0.870 -16.276  1.00108.41           C  
ATOM   1305  O   GLU A 162     -15.932   0.325 -16.266  1.00108.41           O  
ATOM   1306  N   ARG A 163     -15.990  -1.632 -17.369  1.00191.35           N  
ATOM   1307  CA  ARG A 163     -15.399  -0.991 -18.516  1.00191.35           C  
ATOM   1308  CB  ARG A 163     -14.789  -1.933 -19.573  1.00191.35           C  
ATOM   1309  CG  ARG A 163     -15.721  -2.978 -20.170  1.00191.35           C  
ATOM   1310  CD  ARG A 163     -15.054  -3.762 -21.302  1.00191.35           C  
ATOM   1311  NE  ARG A 163     -13.593  -3.491 -21.227  1.00191.35           N  
ATOM   1312  CZ  ARG A 163     -13.042  -2.568 -22.067  1.00191.35           C  
ATOM   1313  NH1 ARG A 163     -13.798  -2.020 -23.062  1.00191.35           N1+
ATOM   1314  NH2 ARG A 163     -11.739  -2.188 -21.911  1.00191.35           N  
ATOM   1315  C   ARG A 163     -16.343  -0.013 -19.161  1.00191.35           C  
ATOM   1316  O   ARG A 163     -15.925   1.064 -19.582  1.00191.35           O  
ATOM   1317  N   ALA A 164     -17.645  -0.344 -19.258  1.00 41.70           N  
ATOM   1318  CA  ALA A 164     -18.569   0.561 -19.879  1.00 41.70           C  
ATOM   1319  CB  ALA A 164     -19.991  -0.016 -19.983  1.00 41.70           C  
ATOM   1320  C   ALA A 164     -18.643   1.820 -19.073  1.00 41.70           C  
ATOM   1321  O   ALA A 164     -18.650   2.922 -19.619  1.00 41.70           O  
ATOM   1322  N   THR A 165     -18.692   1.674 -17.738  1.00119.24           N  
ATOM   1323  CA  THR A 165     -18.823   2.775 -16.824  0.50119.24           C  
ATOM   1324  CB  THR A 165     -19.079   2.313 -15.413  0.50119.24           C  
ATOM   1325  OG1 THR A 165     -19.566   3.390 -14.627  0.50119.24           O  
ATOM   1326  CG2 THR A 165     -17.780   1.750 -14.811  0.50119.24           C  
ATOM   1327  C   THR A 165     -17.591   3.631 -16.856  1.00119.24           C  
ATOM   1328  O   THR A 165     -17.679   4.855 -16.765  1.00119.24           O  
ATOM   1329  N   ALA A 166     -16.398   3.019 -16.982  1.00 33.19           N  
ATOM   1330  CA  ALA A 166     -15.189   3.793 -17.005  1.00 33.19           C  
ATOM   1331  CB  ALA A 166     -13.930   2.923 -17.149  1.00 33.19           C  
ATOM   1332  C   ALA A 166     -15.251   4.701 -18.195  1.00 33.19           C  
ATOM   1333  O   ALA A 166     -14.907   5.879 -18.101  1.00 33.19           O  
ATOM   1334  N   ILE A 167     -15.695   4.163 -19.349  1.00 56.68           N  
ATOM   1335  CA  ILE A 167     -15.779   4.909 -20.572  1.00 56.68           C  
ATOM   1336  CB  ILE A 167     -16.193   4.067 -21.742  1.00 56.68           C  
ATOM   1337  CG1 ILE A 167     -15.067   3.091 -22.131  1.00 56.68           C  
ATOM   1338  CG2 ILE A 167     -16.647   5.011 -22.872  1.00 56.68           C  
ATOM   1339  CD1 ILE A 167     -15.484   2.070 -23.187  1.00 56.68           C  
ATOM   1340  C   ILE A 167     -16.800   6.000 -20.462  1.00 56.68           C  
ATOM   1341  O   ILE A 167     -16.554   7.134 -20.870  1.00 56.68           O  
ATOM   1342  N   SER A 168     -17.991   5.683 -19.924  1.00 48.54           N  
ATOM   1343  CA  SER A 168     -19.054   6.646 -19.871  1.00 48.54           C  
ATOM   1344  CB  SER A 168     -20.374   6.026 -19.392  1.00 48.54           C  
ATOM   1345  OG  SER A 168     -20.761   4.988 -20.280  1.00 48.54           O  
ATOM   1346  C   SER A 168     -18.714   7.788 -18.959  1.00 48.54           C  
ATOM   1347  O   SER A 168     -18.902   8.948 -19.322  1.00 48.54           O  
ATOM   1348  N   HIS A 169     -18.193   7.497 -17.751  1.00 72.69           N  
ATOM   1349  CA  HIS A 169     -17.891   8.553 -16.822  1.00 72.69           C  
ATOM   1350  ND1 HIS A 169     -19.670   7.716 -14.282  1.00 72.69           N  
ATOM   1351  CG  HIS A 169     -18.408   7.278 -14.623  1.00 72.69           C  
ATOM   1352  CB  HIS A 169     -17.412   8.070 -15.435  1.00 72.69           C  
ATOM   1353  NE2 HIS A 169     -19.418   5.720 -13.336  1.00 72.69           N  
ATOM   1354  CD2 HIS A 169     -18.273   6.056 -14.037  1.00 72.69           C  
ATOM   1355  CE1 HIS A 169     -20.228   6.746 -13.514  1.00 72.69           C  
ATOM   1356  C   HIS A 169     -16.788   9.393 -17.394  1.00 72.69           C  
ATOM   1357  O   HIS A 169     -16.748  10.606 -17.188  1.00 72.69           O  
ATOM   1358  N   GLY A 170     -15.833   8.764 -18.104  1.00 28.08           N  
ATOM   1359  CA  GLY A 170     -14.727   9.509 -18.632  1.00 28.08           C  
ATOM   1360  C   GLY A 170     -15.208  10.510 -19.640  1.00 28.08           C  
ATOM   1361  O   GLY A 170     -14.805  11.670 -19.606  1.00 28.08           O  
ATOM   1362  N   SER A 171     -16.090  10.083 -20.566  1.00 84.86           N  
ATOM   1363  CA  SER A 171     -16.550  10.957 -21.610  1.00 84.86           C  
ATOM   1364  CB  SER A 171     -17.310  10.214 -22.723  1.00 84.86           C  
ATOM   1365  OG  SER A 171     -18.408   9.499 -22.183  1.00 84.86           O  
ATOM   1366  C   SER A 171     -17.407  12.049 -21.041  1.00 84.86           C  
ATOM   1367  O   SER A 171     -17.385  13.181 -21.521  1.00 84.86           O  
ATOM   1368  N   LEU A 172     -18.191  11.744 -19.989  1.00 62.67           N  
ATOM   1369  CA  LEU A 172     -18.993  12.750 -19.346  1.00 62.67           C  
ATOM   1370  CB  LEU A 172     -19.804  12.194 -18.162  1.00 62.67           C  
ATOM   1371  CG  LEU A 172     -20.991  11.307 -18.562  1.00 62.67           C  
ATOM   1372  CD1 LEU A 172     -21.736  10.794 -17.321  1.00 62.67           C  
ATOM   1373  CD2 LEU A 172     -21.927  12.046 -19.532  1.00 62.67           C  
ATOM   1374  C   LEU A 172     -18.067  13.781 -18.781  1.00 62.67           C  
ATOM   1375  O   LEU A 172     -18.324  14.981 -18.859  1.00 62.67           O  
ATOM   1376  N   GLY A 173     -16.952  13.323 -18.189  1.00 23.41           N  
ATOM   1377  CA  GLY A 173     -16.019  14.224 -17.580  1.00 23.41           C  
ATOM   1378  C   GLY A 173     -15.432  15.122 -18.625  1.00 23.41           C  
ATOM   1379  O   GLY A 173     -15.263  16.321 -18.399  1.00 23.41           O  
ATOM   1380  N   ARG A 174     -15.095  14.570 -19.806  1.00 90.44           N  
ATOM   1381  CA  ARG A 174     -14.468  15.385 -20.806  1.00 90.44           C  
ATOM   1382  CB  ARG A 174     -14.074  14.636 -22.086  1.00 90.44           C  
ATOM   1383  CG  ARG A 174     -13.421  15.567 -23.113  1.00 90.44           C  
ATOM   1384  CD  ARG A 174     -13.385  15.002 -24.530  1.00 90.44           C  
ATOM   1385  NE  ARG A 174     -14.798  14.798 -24.958  1.00 90.44           N  
ATOM   1386  CZ  ARG A 174     -15.241  13.543 -25.260  1.00 90.44           C  
ATOM   1387  NH1 ARG A 174     -14.365  12.499 -25.258  1.00 90.44           N1+
ATOM   1388  NH2 ARG A 174     -16.556  13.330 -25.556  1.00 90.44           N  
ATOM   1389  C   ARG A 174     -15.399  16.471 -21.240  1.00 90.44           C  
ATOM   1390  O   ARG A 174     -14.988  17.617 -21.407  1.00 90.44           O  
ATOM   1391  N   LEU A 175     -16.687  16.132 -21.435  1.00 50.93           N  
ATOM   1392  CA  LEU A 175     -17.655  17.075 -21.915  1.00 50.93           C  
ATOM   1393  CB  LEU A 175     -19.032  16.435 -22.147  1.00 50.93           C  
ATOM   1394  CG  LEU A 175     -18.992  15.325 -23.214  1.00 50.93           C  
ATOM   1395  CD1 LEU A 175     -20.386  14.719 -23.446  1.00 50.93           C  
ATOM   1396  CD2 LEU A 175     -18.321  15.817 -24.507  1.00 50.93           C  
ATOM   1397  C   LEU A 175     -17.818  18.184 -20.918  1.00 50.93           C  
ATOM   1398  O   LEU A 175     -17.946  19.350 -21.294  1.00 50.93           O  
ATOM   1399  N   ALA A 176     -17.835  17.846 -19.614  1.00 34.17           N  
ATOM   1400  CA  ALA A 176     -17.985  18.822 -18.569  1.00 34.17           C  
ATOM   1401  CB  ALA A 176     -18.028  18.185 -17.167  1.00 34.17           C  
ATOM   1402  C   ALA A 176     -16.811  19.756 -18.603  1.00 34.17           C  
ATOM   1403  O   ALA A 176     -16.963  20.965 -18.425  1.00 34.17           O  
ATOM   1404  N   ARG A 177     -15.597  19.220 -18.828  1.00131.97           N  
ATOM   1405  CA  ARG A 177     -14.423  20.047 -18.816  1.00131.97           C  
ATOM   1406  CB  ARG A 177     -13.115  19.232 -18.898  1.00131.97           C  
ATOM   1407  CG  ARG A 177     -11.886  19.981 -18.368  1.00131.97           C  
ATOM   1408  CD  ARG A 177     -10.767  19.044 -17.900  1.00131.97           C  
ATOM   1409  NE  ARG A 177      -9.646  19.865 -17.360  1.00131.97           N  
ATOM   1410  CZ  ARG A 177      -9.688  20.336 -16.078  1.00131.97           C  
ATOM   1411  NH1 ARG A 177     -10.816  20.176 -15.325  1.00131.97           N1+
ATOM   1412  NH2 ARG A 177      -8.599  20.967 -15.546  1.00131.97           N  
ATOM   1413  C   ARG A 177     -14.504  21.012 -19.956  1.00131.97           C  
ATOM   1414  O   ARG A 177     -14.161  22.186 -19.823  1.00131.97           O  
ATOM   1415  N   GLN A 178     -15.013  20.539 -21.105  1.00 61.47           N  
ATOM   1416  CA  GLN A 178     -15.122  21.337 -22.288  1.00 61.47           C  
ATOM   1417  CB  GLN A 178     -15.729  20.507 -23.429  1.00 61.47           C  
ATOM   1418  CG  GLN A 178     -15.800  21.183 -24.794  1.00 61.47           C  
ATOM   1419  CD  GLN A 178     -16.226  20.082 -25.752  1.00 61.47           C  
ATOM   1420  OE1 GLN A 178     -16.660  20.337 -26.873  1.00 61.47           O  
ATOM   1421  NE2 GLN A 178     -16.098  18.808 -25.287  1.00 61.47           N  
ATOM   1422  C   GLN A 178     -16.013  22.507 -21.966  1.00 61.47           C  
ATOM   1423  O   GLN A 178     -15.779  23.625 -22.426  1.00 61.47           O  
ATOM   1424  N   LYS A 179     -17.065  22.262 -21.161  1.00126.35           N  
ATOM   1425  CA  LYS A 179     -18.042  23.231 -20.733  1.00126.35           C  
ATOM   1426  CB  LYS A 179     -19.199  22.607 -19.938  1.00126.35           C  
ATOM   1427  CG  LYS A 179     -19.850  21.395 -20.599  1.00126.35           C  
ATOM   1428  CD  LYS A 179     -20.381  21.637 -22.011  1.00126.35           C  
ATOM   1429  CE  LYS A 179     -21.056  20.392 -22.591  1.00126.35           C  
ATOM   1430  NZ  LYS A 179     -21.335  20.576 -24.031  1.00126.35           N1+
ATOM   1431  C   LYS A 179     -17.421  24.229 -19.798  1.00126.35           C  
ATOM   1432  O   LYS A 179     -17.943  25.329 -19.631  1.00126.35           O  
ATOM   1433  N   GLY A 180     -16.333  23.855 -19.100  1.00 38.26           N  
ATOM   1434  CA  GLY A 180     -15.749  24.782 -18.173  1.00 38.26           C  
ATOM   1435  C   GLY A 180     -16.152  24.396 -16.781  1.00 38.26           C  
ATOM   1436  O   GLY A 180     -15.767  25.054 -15.814  1.00 38.26           O  
ATOM   1437  N   GLU A 181     -16.959  23.326 -16.636  1.00138.60           N  
ATOM   1438  CA  GLU A 181     -17.297  22.893 -15.311  1.00138.60           C  
ATOM   1439  CB  GLU A 181     -18.671  22.202 -15.239  1.00138.60           C  
ATOM   1440  CG  GLU A 181     -18.940  21.425 -13.945  1.00138.60           C  
ATOM   1441  CD  GLU A 181     -19.111  22.349 -12.750  1.00138.60           C  
ATOM   1442  OE1 GLU A 181     -20.264  22.798 -12.501  1.00138.60           O  
ATOM   1443  OE2 GLU A 181     -18.091  22.594 -12.057  1.00138.60           O1-
ATOM   1444  C   GLU A 181     -16.232  21.927 -14.892  1.00138.60           C  
ATOM   1445  O   GLU A 181     -16.349  20.716 -15.069  1.00138.60           O  
ATOM   1446  N   MET A 182     -15.143  22.481 -14.324  1.00122.11           N  
ATOM   1447  CA  MET A 182     -14.003  21.725 -13.890  1.00122.11           C  
ATOM   1448  CB  MET A 182     -12.789  22.592 -13.513  1.00122.11           C  
ATOM   1449  CG  MET A 182     -11.935  22.989 -14.716  1.00122.11           C  
ATOM   1450  SD  MET A 182     -12.679  24.182 -15.861  1.00122.11           S  
ATOM   1451  CE  MET A 182     -11.565  23.798 -17.242  1.00122.11           C  
ATOM   1452  C   MET A 182     -14.317  20.843 -12.723  1.00122.11           C  
ATOM   1453  O   MET A 182     -13.783  19.740 -12.625  1.00122.11           O  
ATOM   1454  N   LYS A 183     -15.153  21.306 -11.777  1.00148.38           N  
ATOM   1455  CA  LYS A 183     -15.426  20.496 -10.620  1.00148.38           C  
ATOM   1456  CB  LYS A 183     -16.342  21.180  -9.591  1.00148.38           C  
ATOM   1457  CG  LYS A 183     -15.621  22.231  -8.756  1.00148.38           C  
ATOM   1458  CD  LYS A 183     -14.439  21.652  -7.974  1.00148.38           C  
ATOM   1459  CE  LYS A 183     -13.505  22.709  -7.378  1.00148.38           C  
ATOM   1460  NZ  LYS A 183     -12.256  22.066  -6.910  1.00148.38           N1+
ATOM   1461  C   LYS A 183     -16.123  19.243 -11.034  1.00148.38           C  
ATOM   1462  O   LYS A 183     -15.773  18.147 -10.597  1.00148.38           O  
ATOM   1463  N   LEU A 184     -17.138  19.380 -11.900  1.00 70.40           N  
ATOM   1464  CA  LEU A 184     -17.882  18.235 -12.324  1.00 70.40           C  
ATOM   1465  CB  LEU A 184     -19.076  18.581 -13.221  1.00 70.40           C  
ATOM   1466  CG  LEU A 184     -19.875  17.355 -13.687  1.00 70.40           C  
ATOM   1467  CD1 LEU A 184     -20.496  16.602 -12.500  1.00 70.40           C  
ATOM   1468  CD2 LEU A 184     -20.908  17.745 -14.752  1.00 70.40           C  
ATOM   1469  C   LEU A 184     -16.992  17.324 -13.111  1.00 70.40           C  
ATOM   1470  O   LEU A 184     -17.107  16.105 -13.021  1.00 70.40           O  
ATOM   1471  N   ALA A 185     -16.090  17.896 -13.929  1.00 34.40           N  
ATOM   1472  CA  ALA A 185     -15.211  17.095 -14.736  1.00 34.40           C  
ATOM   1473  CB  ALA A 185     -14.291  17.941 -15.631  1.00 34.40           C  
ATOM   1474  C   ALA A 185     -14.336  16.267 -13.847  1.00 34.40           C  
ATOM   1475  O   ALA A 185     -14.120  15.086 -14.112  1.00 34.40           O  
ATOM   1476  N   GLN A 186     -13.815  16.862 -12.757  1.00 51.50           N  
ATOM   1477  CA  GLN A 186     -12.922  16.135 -11.900  1.00 51.50           C  
ATOM   1478  CB  GLN A 186     -12.297  16.977 -10.778  1.00 51.50           C  
ATOM   1479  CG  GLN A 186     -11.309  16.174  -9.926  1.00 51.50           C  
ATOM   1480  CD  GLN A 186     -10.710  17.089  -8.867  1.00 51.50           C  
ATOM   1481  OE1 GLN A 186     -11.314  18.084  -8.467  1.00 51.50           O  
ATOM   1482  NE2 GLN A 186      -9.480  16.741  -8.401  1.00 51.50           N  
ATOM   1483  C   GLN A 186     -13.659  14.999 -11.270  1.00 51.50           C  
ATOM   1484  O   GLN A 186     -13.111  13.911 -11.086  1.00 51.50           O  
ATOM   1485  N   ILE A 187     -14.934  15.234 -10.905  1.00 57.07           N  
ATOM   1486  CA  ILE A 187     -15.728  14.228 -10.267  1.00 57.07           C  
ATOM   1487  CB  ILE A 187     -17.079  14.775  -9.894  1.00 57.07           C  
ATOM   1488  CG1 ILE A 187     -16.901  15.976  -8.946  1.00 57.07           C  
ATOM   1489  CG2 ILE A 187     -17.925  13.640  -9.299  1.00 57.07           C  
ATOM   1490  CD1 ILE A 187     -18.173  16.799  -8.719  1.00 57.07           C  
ATOM   1491  C   ILE A 187     -15.912  13.073 -11.216  1.00 57.07           C  
ATOM   1492  O   ILE A 187     -15.676  11.918 -10.863  1.00 57.07           O  
ATOM   1493  N   CYS A 188     -16.307  13.353 -12.470  1.00 42.34           N  
ATOM   1494  CA  CYS A 188     -16.531  12.300 -13.422  1.00 42.34           C  
ATOM   1495  CB  CYS A 188     -17.148  12.808 -14.740  1.00 42.34           C  
ATOM   1496  SG  CYS A 188     -18.872  13.350 -14.533  1.00 42.34           S  
ATOM   1497  C   CYS A 188     -15.247  11.588 -13.740  1.00 42.34           C  
ATOM   1498  O   CYS A 188     -15.235  10.365 -13.883  1.00 42.34           O  
ATOM   1499  N   GLY A 189     -14.135  12.336 -13.883  1.00 30.71           N  
ATOM   1500  CA  GLY A 189     -12.853  11.773 -14.219  1.00 30.71           C  
ATOM   1501  C   GLY A 189     -12.335  10.915 -13.106  1.00 30.71           C  
ATOM   1502  O   GLY A 189     -11.718   9.877 -13.345  1.00 30.71           O  
ATOM   1503  N   THR A 190     -12.530  11.352 -11.852  1.00116.48           N  
ATOM   1504  CA  THR A 190     -12.008  10.611 -10.743  1.00116.48           C  
ATOM   1505  CB  THR A 190     -12.134  11.340  -9.432  1.00116.48           C  
ATOM   1506  OG1 THR A 190     -11.394  10.665  -8.429  1.00116.48           O  
ATOM   1507  CG2 THR A 190     -13.610  11.440  -9.023  1.00116.48           C  
ATOM   1508  C   THR A 190     -12.708   9.291 -10.657  1.00116.48           C  
ATOM   1509  O   THR A 190     -12.085   8.258 -10.416  1.00116.48           O  
ATOM   1510  N   ILE A 191     -14.035   9.292 -10.873  1.00 51.55           N  
ATOM   1511  CA  ILE A 191     -14.795   8.079 -10.810  1.00 51.55           C  
ATOM   1512  CB  ILE A 191     -16.262   8.306 -11.040  1.00 51.55           C  
ATOM   1513  CG1 ILE A 191     -16.854   9.192  -9.928  1.00 51.55           C  
ATOM   1514  CG2 ILE A 191     -16.942   6.933 -11.162  1.00 51.55           C  
ATOM   1515  CD1 ILE A 191     -18.277   9.674 -10.216  1.00 51.55           C  
ATOM   1516  C   ILE A 191     -14.302   7.146 -11.880  1.00 51.55           C  
ATOM   1517  O   ILE A 191     -14.147   5.947 -11.652  1.00 51.55           O  
ATOM   1518  N   SER A 192     -14.029   7.676 -13.086  1.00 85.56           N  
ATOM   1519  CA  SER A 192     -13.619   6.859 -14.194  1.00 85.56           C  
ATOM   1520  CB  SER A 192     -13.369   7.685 -15.466  1.00 85.56           C  
ATOM   1521  OG  SER A 192     -14.543   8.406 -15.807  1.00 85.56           O  
ATOM   1522  C   SER A 192     -12.338   6.153 -13.856  1.00 85.56           C  
ATOM   1523  O   SER A 192     -12.175   4.972 -14.165  1.00 85.56           O  
ATOM   1524  N   ALA A 193     -11.399   6.853 -13.192  1.00 27.49           N  
ATOM   1525  CA  ALA A 193     -10.124   6.274 -12.871  1.00 27.49           C  
ATOM   1526  CB  ALA A 193      -9.185   7.255 -12.145  1.00 27.49           C  
ATOM   1527  C   ALA A 193     -10.339   5.107 -11.962  1.00 27.49           C  
ATOM   1528  O   ALA A 193      -9.676   4.078 -12.092  1.00 27.49           O  
ATOM   1529  N   ASP A 194     -11.275   5.240 -11.007  1.00 49.51           N  
ATOM   1530  CA  ASP A 194     -11.536   4.158 -10.106  1.00 49.51           C  
ATOM   1531  CB  ASP A 194     -12.648   4.468  -9.088  1.00 49.51           C  
ATOM   1532  CG  ASP A 194     -12.157   5.519  -8.105  1.00 49.51           C  
ATOM   1533  OD1 ASP A 194     -11.062   6.094  -8.340  1.00 49.51           O  
ATOM   1534  OD2 ASP A 194     -12.875   5.758  -7.098  1.00 49.51           O1-
ATOM   1535  C   ASP A 194     -12.027   3.001 -10.917  1.00 49.51           C  
ATOM   1536  O   ASP A 194     -11.629   1.856 -10.714  1.00 49.51           O  
ATOM   1537  N   GLU A 195     -12.898   3.292 -11.896  1.00109.36           N  
ATOM   1538  CA  GLU A 195     -13.542   2.280 -12.680  1.00109.36           C  
ATOM   1539  CB  GLU A 195     -14.536   2.879 -13.692  1.00109.36           C  
ATOM   1540  CG  GLU A 195     -15.531   3.890 -13.100  1.00109.36           C  
ATOM   1541  CD  GLU A 195     -16.355   3.285 -11.964  1.00109.36           C  
ATOM   1542  OE1 GLU A 195     -15.992   2.193 -11.450  1.00109.36           O  
ATOM   1543  OE2 GLU A 195     -17.368   3.935 -11.588  1.00109.36           O1-
ATOM   1544  C   GLU A 195     -12.513   1.527 -13.466  1.00109.36           C  
ATOM   1545  O   GLU A 195     -12.652   0.325 -13.685  1.00109.36           O  
ATOM   1546  N   LYS A 196     -11.461   2.227 -13.933  1.00 99.33           N  
ATOM   1547  CA  LYS A 196     -10.445   1.595 -14.726  1.00 99.33           C  
ATOM   1548  CB  LYS A 196      -9.329   2.570 -15.140  1.00 99.33           C  
ATOM   1549  CG  LYS A 196      -8.225   1.918 -15.976  1.00 99.33           C  
ATOM   1550  CD  LYS A 196      -7.159   2.900 -16.468  1.00 99.33           C  
ATOM   1551  CE  LYS A 196      -6.474   3.666 -15.333  1.00 99.33           C  
ATOM   1552  NZ  LYS A 196      -5.981   2.721 -14.306  1.00 99.33           N1+
ATOM   1553  C   LYS A 196      -9.787   0.527 -13.914  1.00 99.33           C  
ATOM   1554  O   LYS A 196      -9.585  -0.588 -14.388  1.00 99.33           O  
ATOM   1555  N   ARG A 197      -9.424   0.838 -12.658  1.00176.96           N  
ATOM   1556  CA  ARG A 197      -8.749  -0.152 -11.875  1.00176.96           C  
ATOM   1557  CB  ARG A 197      -8.071   0.401 -10.607  1.00176.96           C  
ATOM   1558  CG  ARG A 197      -8.962   1.133  -9.605  1.00176.96           C  
ATOM   1559  CD  ARG A 197      -8.116   1.928  -8.614  1.00176.96           C  
ATOM   1560  NE  ARG A 197      -9.032   2.617  -7.668  1.00176.96           N  
ATOM   1561  CZ  ARG A 197      -9.455   1.962  -6.551  1.00176.96           C  
ATOM   1562  NH1 ARG A 197      -9.081   0.666  -6.337  1.00176.96           N1+
ATOM   1563  NH2 ARG A 197     -10.246   2.611  -5.649  1.00176.96           N  
ATOM   1564  C   ARG A 197      -9.673  -1.282 -11.554  1.00176.96           C  
ATOM   1565  O   ARG A 197      -9.264  -2.442 -11.525  1.00176.96           O  
ATOM   1566  N   HIS A 198     -10.954  -0.970 -11.304  1.00 63.03           N  
ATOM   1567  CA  HIS A 198     -11.903  -1.990 -10.977  1.00 63.03           C  
ATOM   1568  ND1 HIS A 198     -14.277   0.543  -9.383  1.00 63.03           N  
ATOM   1569  CG  HIS A 198     -13.276  -0.377  -9.607  1.00 63.03           C  
ATOM   1570  CB  HIS A 198     -13.302  -1.410 -10.691  1.00 63.03           C  
ATOM   1571  NE2 HIS A 198     -12.690   0.953  -7.877  1.00 63.03           N  
ATOM   1572  CD2 HIS A 198     -12.316  -0.112  -8.676  1.00 63.03           C  
ATOM   1573  CE1 HIS A 198     -13.876   1.314  -8.341  1.00 63.03           C  
ATOM   1574  C   HIS A 198     -12.032  -2.916 -12.146  1.00 63.03           C  
ATOM   1575  O   HIS A 198     -12.015  -4.133 -11.974  1.00 63.03           O  
ATOM   1576  N   GLU A 199     -12.132  -2.372 -13.380  1.00119.64           N  
ATOM   1577  CA  GLU A 199     -12.354  -3.261 -14.483  1.00119.64           C  
ATOM   1578  CB  GLU A 199     -12.651  -2.614 -15.850  1.00119.64           C  
ATOM   1579  CG  GLU A 199     -11.442  -2.065 -16.601  1.00119.64           C  
ATOM   1580  CD  GLU A 199     -11.835  -1.953 -18.067  1.00119.64           C  
ATOM   1581  OE1 GLU A 199     -12.142  -3.008 -18.683  1.00119.64           O  
ATOM   1582  OE2 GLU A 199     -11.833  -0.809 -18.591  1.00119.64           O1-
ATOM   1583  C   GLU A 199     -11.179  -4.176 -14.635  1.00119.64           C  
ATOM   1584  O   GLU A 199     -11.344  -5.324 -15.045  1.00119.64           O  
ATOM   1585  N   ALA A 200      -9.955  -3.695 -14.334  1.00 39.68           N  
ATOM   1586  CA  ALA A 200      -8.787  -4.524 -14.483  1.00 39.68           C  
ATOM   1587  CB  ALA A 200      -7.475  -3.786 -14.163  1.00 39.68           C  
ATOM   1588  C   ALA A 200      -8.861  -5.696 -13.549  1.00 39.68           C  
ATOM   1589  O   ALA A 200      -8.574  -6.826 -13.941  1.00 39.68           O  
ATOM   1590  N   ALA A 201      -9.251  -5.462 -12.280  1.00 38.85           N  
ATOM   1591  CA  ALA A 201      -9.290  -6.545 -11.339  1.00 38.85           C  
ATOM   1592  CB  ALA A 201      -9.689  -6.098  -9.923  1.00 38.85           C  
ATOM   1593  C   ALA A 201     -10.303  -7.558 -11.780  1.00 38.85           C  
ATOM   1594  O   ALA A 201     -10.034  -8.760 -11.776  1.00 38.85           O  
ATOM   1595  N   TYR A 202     -11.500  -7.095 -12.186  1.00 83.50           N  
ATOM   1596  CA  TYR A 202     -12.558  -7.991 -12.566  1.00 83.50           C  
ATOM   1597  CB  TYR A 202     -13.925  -7.316 -12.726  1.00 83.50           C  
ATOM   1598  CG  TYR A 202     -14.440  -7.203 -11.338  1.00 83.50           C  
ATOM   1599  CD1 TYR A 202     -15.052  -8.298 -10.771  1.00 83.50           C  
ATOM   1600  CD2 TYR A 202     -14.308  -6.044 -10.610  1.00 83.50           C  
ATOM   1601  CE1 TYR A 202     -15.536  -8.239  -9.490  1.00 83.50           C  
ATOM   1602  CE2 TYR A 202     -14.791  -5.982  -9.326  1.00 83.50           C  
ATOM   1603  CZ  TYR A 202     -15.404  -7.079  -8.769  1.00 83.50           C  
ATOM   1604  OH  TYR A 202     -15.900  -7.017  -7.452  1.00 83.50           O  
ATOM   1605  C   TYR A 202     -12.249  -8.773 -13.805  1.00 83.50           C  
ATOM   1606  O   TYR A 202     -12.530  -9.970 -13.853  1.00 83.50           O  
ATOM   1607  N   SER A 203     -11.673  -8.146 -14.849  1.00 39.36           N  
ATOM   1608  CA  SER A 203     -11.413  -8.914 -16.035  0.50 39.36           C  
ATOM   1609  CB  SER A 203     -10.782  -8.095 -17.177  0.50 39.36           C  
ATOM   1610  OG  SER A 203     -11.698  -7.111 -17.637  0.50 39.36           O  
ATOM   1611  C   SER A 203     -10.462 -10.022 -15.684  1.00 39.36           C  
ATOM   1612  O   SER A 203     -10.580 -11.133 -16.197  1.00 39.36           O  
ATOM   1613  N   LYS A 204      -9.497  -9.755 -14.786  1.00 64.43           N  
ATOM   1614  CA  LYS A 204      -8.558 -10.772 -14.397  1.00 64.43           C  
ATOM   1615  CB  LYS A 204      -7.524 -10.315 -13.351  1.00 64.43           C  
ATOM   1616  CG  LYS A 204      -6.259  -9.670 -13.916  1.00 64.43           C  
ATOM   1617  CD  LYS A 204      -5.307  -9.197 -12.812  1.00 64.43           C  
ATOM   1618  CE  LYS A 204      -3.895  -8.863 -13.300  1.00 64.43           C  
ATOM   1619  NZ  LYS A 204      -3.064  -8.371 -12.177  1.00 64.43           N1+
ATOM   1620  C   LYS A 204      -9.290 -11.903 -13.742  1.00 64.43           C  
ATOM   1621  O   LYS A 204      -8.961 -13.068 -13.959  1.00 64.43           O  
ATOM   1622  N   ILE A 205     -10.304 -11.594 -12.912  1.00122.17           N  
ATOM   1623  CA  ILE A 205     -10.999 -12.636 -12.207  1.00122.17           C  
ATOM   1624  CB  ILE A 205     -12.210 -12.142 -11.467  1.00122.17           C  
ATOM   1625  CG1 ILE A 205     -11.899 -11.039 -10.449  1.00122.17           C  
ATOM   1626  CG2 ILE A 205     -12.862 -13.380 -10.828  1.00122.17           C  
ATOM   1627  CD1 ILE A 205     -11.174 -11.538  -9.212  1.00122.17           C  
ATOM   1628  C   ILE A 205     -11.606 -13.553 -13.216  1.00122.17           C  
ATOM   1629  O   ILE A 205     -11.460 -14.772 -13.143  1.00122.17           O  
ATOM   1630  N   VAL A 206     -12.303 -12.970 -14.205  1.00113.12           N  
ATOM   1631  CA  VAL A 206     -13.019 -13.764 -15.158  1.00113.12           C  
ATOM   1632  CB  VAL A 206     -13.859 -12.945 -16.090  1.00113.12           C  
ATOM   1633  CG1 VAL A 206     -12.934 -12.242 -17.089  1.00113.12           C  
ATOM   1634  CG2 VAL A 206     -14.922 -13.849 -16.725  1.00113.12           C  
ATOM   1635  C   VAL A 206     -12.041 -14.571 -15.951  1.00113.12           C  
ATOM   1636  O   VAL A 206     -12.309 -15.716 -16.308  1.00113.12           O  
ATOM   1637  N   GLU A 207     -10.865 -13.986 -16.238  1.00 51.83           N  
ATOM   1638  CA  GLU A 207      -9.856 -14.642 -17.015  1.00 51.83           C  
ATOM   1639  CB  GLU A 207      -8.610 -13.757 -17.148  1.00 51.83           C  
ATOM   1640  CG  GLU A 207      -7.511 -14.303 -18.058  1.00 51.83           C  
ATOM   1641  CD  GLU A 207      -6.372 -13.297 -17.991  1.00 51.83           C  
ATOM   1642  OE1 GLU A 207      -6.403 -12.307 -18.769  1.00 51.83           O  
ATOM   1643  OE2 GLU A 207      -5.465 -13.498 -17.138  1.00 51.83           O1-
ATOM   1644  C   GLU A 207      -9.470 -15.893 -16.300  1.00 51.83           C  
ATOM   1645  O   GLU A 207      -9.331 -16.954 -16.906  1.00 51.83           O  
ATOM   1646  N   LYS A 208      -9.315 -15.799 -14.968  1.00 97.22           N  
ATOM   1647  CA  LYS A 208      -8.917 -16.933 -14.193  1.00 97.22           C  
ATOM   1648  CB  LYS A 208      -8.651 -16.586 -12.715  1.00 97.22           C  
ATOM   1649  CG  LYS A 208      -7.999 -17.735 -11.942  1.00 97.22           C  
ATOM   1650  CD  LYS A 208      -6.580 -18.067 -12.415  1.00 97.22           C  
ATOM   1651  CE  LYS A 208      -5.980 -19.289 -11.718  1.00 97.22           C  
ATOM   1652  NZ  LYS A 208      -4.585 -19.494 -12.163  1.00 97.22           N1+
ATOM   1653  C   LYS A 208      -9.984 -17.988 -14.251  1.00 97.22           C  
ATOM   1654  O   LYS A 208      -9.672 -19.172 -14.349  1.00 97.22           O  
ATOM   1655  N   LEU A 209     -11.273 -17.588 -14.201  1.00 56.09           N  
ATOM   1656  CA  LEU A 209     -12.364 -18.529 -14.211  1.00 56.09           C  
ATOM   1657  CB  LEU A 209     -13.744 -17.869 -14.063  1.00 56.09           C  
ATOM   1658  CG  LEU A 209     -13.973 -17.270 -12.663  1.00 56.09           C  
ATOM   1659  CD1 LEU A 209     -15.366 -16.631 -12.549  1.00 56.09           C  
ATOM   1660  CD2 LEU A 209     -13.706 -18.313 -11.564  1.00 56.09           C  
ATOM   1661  C   LEU A 209     -12.351 -19.296 -15.499  1.00 56.09           C  
ATOM   1662  O   LEU A 209     -12.624 -20.496 -15.515  1.00 56.09           O  
ATOM   1663  N   PHE A 210     -12.047 -18.623 -16.623  1.00 72.01           N  
ATOM   1664  CA  PHE A 210     -11.989 -19.311 -17.881  1.00 72.01           C  
ATOM   1665  CB  PHE A 210     -11.690 -18.401 -19.093  1.00 72.01           C  
ATOM   1666  CG  PHE A 210     -12.957 -17.790 -19.586  1.00 72.01           C  
ATOM   1667  CD1 PHE A 210     -13.783 -18.524 -20.406  1.00 72.01           C  
ATOM   1668  CD2 PHE A 210     -13.318 -16.503 -19.264  1.00 72.01           C  
ATOM   1669  CE1 PHE A 210     -14.956 -17.994 -20.890  1.00 72.01           C  
ATOM   1670  CE2 PHE A 210     -14.493 -15.966 -19.743  1.00 72.01           C  
ATOM   1671  CZ  PHE A 210     -15.313 -16.712 -20.557  1.00 72.01           C  
ATOM   1672  C   PHE A 210     -10.910 -20.345 -17.843  1.00 72.01           C  
ATOM   1673  O   PHE A 210     -11.075 -21.434 -18.392  1.00 72.01           O  
ATOM   1674  N   GLU A 211      -9.751 -20.027 -17.237  1.00 56.22           N  
ATOM   1675  CA  GLU A 211      -8.699 -21.004 -17.224  1.00 56.22           C  
ATOM   1676  CB  GLU A 211      -7.382 -20.484 -16.621  1.00 56.22           C  
ATOM   1677  CG  GLU A 211      -6.234 -21.492 -16.727  1.00 56.22           C  
ATOM   1678  CD  GLU A 211      -4.997 -20.873 -16.091  1.00 56.22           C  
ATOM   1679  OE1 GLU A 211      -4.403 -19.953 -16.716  1.00 56.22           O  
ATOM   1680  OE2 GLU A 211      -4.637 -21.306 -14.964  1.00 56.22           O1-
ATOM   1681  C   GLU A 211      -9.110 -22.191 -16.402  1.00 56.22           C  
ATOM   1682  O   GLU A 211      -8.944 -23.335 -16.822  1.00 56.22           O  
ATOM   1683  N   LEU A 212      -9.643 -21.934 -15.194  1.00 74.48           N  
ATOM   1684  CA  LEU A 212     -10.004 -22.958 -14.253  1.00 74.48           C  
ATOM   1685  CB  LEU A 212     -10.333 -22.382 -12.866  1.00 74.48           C  
ATOM   1686  CG  LEU A 212      -9.178 -21.605 -12.208  1.00 74.48           C  
ATOM   1687  CD1 LEU A 212      -9.593 -21.068 -10.827  1.00 74.48           C  
ATOM   1688  CD2 LEU A 212      -7.889 -22.442 -12.150  1.00 74.48           C  
ATOM   1689  C   LEU A 212     -11.210 -23.752 -14.661  1.00 74.48           C  
ATOM   1690  O   LEU A 212     -11.221 -24.973 -14.517  1.00 74.48           O  
ATOM   1691  N   ASP A 213     -12.276 -23.083 -15.143  1.00 86.98           N  
ATOM   1692  CA  ASP A 213     -13.492 -23.798 -15.427  1.00 86.98           C  
ATOM   1693  CB  ASP A 213     -14.527 -23.595 -14.301  1.00 86.98           C  
ATOM   1694  CG  ASP A 213     -15.681 -24.576 -14.435  1.00 86.98           C  
ATOM   1695  OD1 ASP A 213     -15.629 -25.464 -15.327  1.00 86.98           O  
ATOM   1696  OD2 ASP A 213     -16.640 -24.440 -13.629  1.00 86.98           O1-
ATOM   1697  C   ASP A 213     -14.070 -23.231 -16.688  1.00 86.98           C  
ATOM   1698  O   ASP A 213     -15.021 -22.451 -16.656  1.00 86.98           O  
ATOM   1699  N   PRO A 214     -13.502 -23.602 -17.799  1.00 77.04           N  
ATOM   1700  CA  PRO A 214     -13.920 -23.092 -19.074  1.00 77.04           C  
ATOM   1701  CD  PRO A 214     -12.801 -24.868 -17.924  1.00 77.04           C  
ATOM   1702  CB  PRO A 214     -13.036 -23.803 -20.092  1.00 77.04           C  
ATOM   1703  CG  PRO A 214     -12.801 -25.174 -19.434  1.00 77.04           C  
ATOM   1704  C   PRO A 214     -15.369 -23.367 -19.350  1.00 77.04           C  
ATOM   1705  O   PRO A 214     -16.019 -22.520 -19.964  1.00 77.04           O  
ATOM   1706  N   GLU A 215     -15.882 -24.546 -18.945  1.00 83.57           N  
ATOM   1707  CA  GLU A 215     -17.232 -24.946 -19.244  1.00 83.57           C  
ATOM   1708  CB  GLU A 215     -17.531 -26.368 -18.741  1.00 83.57           C  
ATOM   1709  CG  GLU A 215     -18.950 -26.841 -19.047  1.00 83.57           C  
ATOM   1710  CD  GLU A 215     -18.938 -27.413 -20.451  1.00 83.57           C  
ATOM   1711  OE1 GLU A 215     -17.831 -27.775 -20.928  1.00 83.57           O  
ATOM   1712  OE2 GLU A 215     -20.034 -27.507 -21.066  1.00 83.57           O1-
ATOM   1713  C   GLU A 215     -18.222 -24.058 -18.554  1.00 83.57           C  
ATOM   1714  O   GLU A 215     -19.129 -23.515 -19.183  1.00 83.57           O  
ATOM   1715  N   GLY A 216     -18.055 -23.887 -17.230  1.00 35.22           N  
ATOM   1716  CA  GLY A 216     -18.982 -23.139 -16.432  1.00 35.22           C  
ATOM   1717  C   GLY A 216     -18.972 -21.702 -16.836  1.00 35.22           C  
ATOM   1718  O   GLY A 216     -20.022 -21.065 -16.899  1.00 35.22           O  
ATOM   1719  N   THR A 217     -17.778 -21.142 -17.098  1.00 57.26           N  
ATOM   1720  CA  THR A 217     -17.695 -19.742 -17.387  1.00 57.26           C  
ATOM   1721  CB  THR A 217     -16.292 -19.211 -17.377  1.00 57.26           C  
ATOM   1722  OG1 THR A 217     -15.701 -19.447 -16.106  1.00 57.26           O  
ATOM   1723  CG2 THR A 217     -16.346 -17.697 -17.651  1.00 57.26           C  
ATOM   1724  C   THR A 217     -18.337 -19.419 -18.699  1.00 57.26           C  
ATOM   1725  O   THR A 217     -18.994 -18.388 -18.830  1.00 57.26           O  
ATOM   1726  N   MET A 218     -18.158 -20.286 -19.713  1.00 49.12           N  
ATOM   1727  CA  MET A 218     -18.696 -20.035 -21.022  1.00 49.12           C  
ATOM   1728  CB  MET A 218     -18.255 -21.088 -22.049  1.00 49.12           C  
ATOM   1729  CG  MET A 218     -18.641 -20.760 -23.497  1.00 49.12           C  
ATOM   1730  SD  MET A 218     -17.760 -19.346 -24.231  1.00 49.12           S  
ATOM   1731  CE  MET A 218     -19.093 -18.149 -23.928  1.00 49.12           C  
ATOM   1732  C   MET A 218     -20.192 -20.021 -20.965  1.00 49.12           C  
ATOM   1733  O   MET A 218     -20.840 -19.189 -21.599  1.00 49.12           O  
ATOM   1734  N   LEU A 219     -20.780 -20.954 -20.194  1.00 49.43           N  
ATOM   1735  CA  LEU A 219     -22.206 -21.058 -20.079  1.00 49.43           C  
ATOM   1736  CB  LEU A 219     -22.605 -22.285 -19.250  1.00 49.43           C  
ATOM   1737  CG  LEU A 219     -22.165 -23.583 -19.946  1.00 49.43           C  
ATOM   1738  CD1 LEU A 219     -22.553 -24.829 -19.135  1.00 49.43           C  
ATOM   1739  CD2 LEU A 219     -22.668 -23.612 -21.397  1.00 49.43           C  
ATOM   1740  C   LEU A 219     -22.745 -19.822 -19.430  1.00 49.43           C  
ATOM   1741  O   LEU A 219     -23.742 -19.266 -19.886  1.00 49.43           O  
ATOM   1742  N   ALA A 220     -22.091 -19.352 -18.351  1.00 44.23           N  
ATOM   1743  CA  ALA A 220     -22.539 -18.176 -17.664  1.00 44.23           C  
ATOM   1744  CB  ALA A 220     -21.728 -17.879 -16.390  1.00 44.23           C  
ATOM   1745  C   ALA A 220     -22.424 -16.998 -18.591  1.00 44.23           C  
ATOM   1746  O   ALA A 220     -23.313 -16.150 -18.644  1.00 44.23           O  
ATOM   1747  N   LEU A 221     -21.327 -16.935 -19.373  1.00127.50           N  
ATOM   1748  CA  LEU A 221     -21.043 -15.839 -20.266  1.00127.50           C  
ATOM   1749  CB  LEU A 221     -19.723 -16.094 -21.040  1.00127.50           C  
ATOM   1750  CG  LEU A 221     -19.236 -15.016 -22.039  1.00127.50           C  
ATOM   1751  CD1 LEU A 221     -20.182 -14.816 -23.228  1.00127.50           C  
ATOM   1752  CD2 LEU A 221     -18.895 -13.703 -21.336  1.00127.50           C  
ATOM   1753  C   LEU A 221     -22.143 -15.758 -21.269  1.00127.50           C  
ATOM   1754  O   LEU A 221     -22.635 -14.675 -21.586  1.00127.50           O  
ATOM   1755  N   ALA A 222     -22.553 -16.913 -21.816  1.00 31.51           N  
ATOM   1756  CA  ALA A 222     -23.582 -16.915 -22.812  1.00 31.51           C  
ATOM   1757  CB  ALA A 222     -23.866 -18.320 -23.363  1.00 31.51           C  
ATOM   1758  C   ALA A 222     -24.838 -16.392 -22.190  1.00 31.51           C  
ATOM   1759  O   ALA A 222     -25.573 -15.633 -22.818  1.00 31.51           O  
ATOM   1760  N   TYR A 223     -25.117 -16.784 -20.931  1.00 63.66           N  
ATOM   1761  CA  TYR A 223     -26.324 -16.350 -20.279  1.00 63.66           C  
ATOM   1762  CB  TYR A 223     -26.509 -16.944 -18.866  1.00 63.66           C  
ATOM   1763  CG  TYR A 223     -27.763 -16.385 -18.266  1.00 63.66           C  
ATOM   1764  CD1 TYR A 223     -27.746 -15.190 -17.580  1.00 63.66           C  
ATOM   1765  CD2 TYR A 223     -28.960 -17.054 -18.387  1.00 63.66           C  
ATOM   1766  CE1 TYR A 223     -28.894 -14.675 -17.027  1.00 63.66           C  
ATOM   1767  CE2 TYR A 223     -30.113 -16.545 -17.836  1.00 63.66           C  
ATOM   1768  CZ  TYR A 223     -30.082 -15.352 -17.157  1.00 63.66           C  
ATOM   1769  OH  TYR A 223     -31.261 -14.822 -16.589  1.00 63.66           O  
ATOM   1770  C   TYR A 223     -26.289 -14.865 -20.119  1.00 63.66           C  
ATOM   1771  O   TYR A 223     -27.283 -14.185 -20.369  1.00 63.66           O  
ATOM   1772  N   MET A 224     -25.135 -14.317 -19.695  1.00 54.53           N  
ATOM   1773  CA  MET A 224     -25.075 -12.909 -19.450  1.00 54.53           C  
ATOM   1774  CB  MET A 224     -23.690 -12.436 -18.975  1.00 54.53           C  
ATOM   1775  CG  MET A 224     -23.270 -13.022 -17.625  1.00 54.53           C  
ATOM   1776  SD  MET A 224     -24.305 -12.506 -16.226  1.00 54.53           S  
ATOM   1777  CE  MET A 224     -23.717 -10.788 -16.223  1.00 54.53           C  
ATOM   1778  C   MET A 224     -25.352 -12.171 -20.714  1.00 54.53           C  
ATOM   1779  O   MET A 224     -26.151 -11.236 -20.730  1.00 54.53           O  
ATOM   1780  N   MET A 225     -24.709 -12.581 -21.821  1.00 59.39           N  
ATOM   1781  CA  MET A 225     -24.914 -11.845 -23.032  1.00 59.39           C  
ATOM   1782  CB  MET A 225     -24.069 -12.355 -24.212  1.00 59.39           C  
ATOM   1783  CG  MET A 225     -22.558 -12.183 -24.020  1.00 59.39           C  
ATOM   1784  SD  MET A 225     -22.002 -10.463 -23.822  1.00 59.39           S  
ATOM   1785  CE  MET A 225     -22.459 -10.337 -22.070  1.00 59.39           C  
ATOM   1786  C   MET A 225     -26.350 -11.955 -23.431  1.00 59.39           C  
ATOM   1787  O   MET A 225     -26.967 -10.963 -23.818  1.00 59.39           O  
ATOM   1788  N   LYS A 226     -26.929 -13.170 -23.351  1.00128.41           N  
ATOM   1789  CA  LYS A 226     -28.282 -13.301 -23.805  1.00128.41           C  
ATOM   1790  CB  LYS A 226     -28.777 -14.758 -23.731  1.00128.41           C  
ATOM   1791  CG  LYS A 226     -30.123 -15.028 -24.403  1.00128.41           C  
ATOM   1792  CD  LYS A 226     -30.066 -15.131 -25.928  1.00128.41           C  
ATOM   1793  CE  LYS A 226     -29.755 -16.546 -26.431  1.00128.41           C  
ATOM   1794  NZ  LYS A 226     -30.024 -16.642 -27.882  1.00128.41           N1+
ATOM   1795  C   LYS A 226     -29.202 -12.483 -22.948  1.00128.41           C  
ATOM   1796  O   LYS A 226     -29.825 -11.534 -23.425  1.00128.41           O  
ATOM   1797  N   MET A 227     -29.343 -12.857 -21.660  1.00 87.87           N  
ATOM   1798  CA  MET A 227     -30.278 -12.149 -20.830  1.00 87.87           C  
ATOM   1799  CB  MET A 227     -30.707 -12.986 -19.615  1.00 87.87           C  
ATOM   1800  CG  MET A 227     -31.380 -14.302 -20.012  1.00 87.87           C  
ATOM   1801  SD  MET A 227     -33.011 -14.126 -20.798  1.00 87.87           S  
ATOM   1802  CE  MET A 227     -33.943 -14.062 -19.238  1.00 87.87           C  
ATOM   1803  C   MET A 227     -29.835 -10.803 -20.315  1.00 87.87           C  
ATOM   1804  O   MET A 227     -30.490  -9.791 -20.553  1.00 87.87           O  
ATOM   1805  N   LYS A 228     -28.681 -10.780 -19.614  1.00192.02           N  
ATOM   1806  CA  LYS A 228     -28.242  -9.658 -18.817  1.00192.02           C  
ATOM   1807  CB  LYS A 228     -26.984 -10.006 -17.999  1.00192.02           C  
ATOM   1808  CG  LYS A 228     -27.061 -11.272 -17.145  1.00192.02           C  
ATOM   1809  CD  LYS A 228     -28.061 -11.220 -15.994  1.00192.02           C  
ATOM   1810  CE  LYS A 228     -27.846 -12.360 -14.997  1.00192.02           C  
ATOM   1811  NZ  LYS A 228     -26.647 -12.083 -14.173  1.00192.02           N1+
ATOM   1812  C   LYS A 228     -27.816  -8.432 -19.560  1.00192.02           C  
ATOM   1813  O   LYS A 228     -28.473  -7.393 -19.507  1.00192.02           O  
ATOM   1814  N   ILE A 229     -26.712  -8.548 -20.325  1.00 84.82           N  
ATOM   1815  CA  ILE A 229     -26.109  -7.365 -20.865  1.00 84.82           C  
ATOM   1816  CB  ILE A 229     -24.608  -7.384 -20.747  1.00 84.82           C  
ATOM   1817  CG1 ILE A 229     -24.206  -7.480 -19.259  1.00 84.82           C  
ATOM   1818  CG2 ILE A 229     -24.040  -6.142 -21.452  1.00 84.82           C  
ATOM   1819  CD1 ILE A 229     -22.735  -7.812 -19.031  1.00 84.82           C  
ATOM   1820  C   ILE A 229     -26.507  -7.252 -22.294  1.00 84.82           C  
ATOM   1821  O   ILE A 229     -26.091  -8.034 -23.149  1.00 84.82           O  
ATOM   1822  N   VAL A 230     -27.312  -6.216 -22.587  1.00131.37           N  
ATOM   1823  CA  VAL A 230     -27.899  -6.050 -23.881  1.00131.37           C  
ATOM   1824  CB  VAL A 230     -29.373  -5.747 -23.762  1.00131.37           C  
ATOM   1825  CG1 VAL A 230     -30.005  -5.577 -25.148  1.00131.37           C  
ATOM   1826  CG2 VAL A 230     -30.032  -6.855 -22.926  1.00131.37           C  
ATOM   1827  C   VAL A 230     -27.191  -4.882 -24.477  1.00131.37           C  
ATOM   1828  O   VAL A 230     -26.355  -4.305 -23.784  1.00131.37           O  
ATOM   1829  N   MET A 231     -27.468  -4.543 -25.765  1.00125.18           N  
ATOM   1830  CA  MET A 231     -26.860  -3.415 -26.418  1.00125.18           C  
ATOM   1831  CB  MET A 231     -27.505  -3.094 -27.785  1.00125.18           C  
ATOM   1832  CG  MET A 231     -26.641  -2.246 -28.726  1.00125.18           C  
ATOM   1833  SD  MET A 231     -27.289  -2.054 -30.417  1.00125.18           S  
ATOM   1834  CE  MET A 231     -28.591  -0.866 -29.989  1.00125.18           C  
ATOM   1835  C   MET A 231     -27.120  -2.321 -25.448  1.00125.18           C  
ATOM   1836  O   MET A 231     -28.212  -2.296 -24.886  1.00125.18           O  
ATOM   1837  N   PRO A 232     -26.176  -1.438 -25.242  1.00253.67           N  
ATOM   1838  CA  PRO A 232     -26.155  -0.574 -24.087  1.00253.67           C  
ATOM   1839  CD  PRO A 232     -25.394  -0.888 -26.338  1.00253.67           C  
ATOM   1840  CB  PRO A 232     -25.116   0.510 -24.389  1.00253.67           C  
ATOM   1841  CG  PRO A 232     -25.069   0.557 -25.923  1.00253.67           C  
ATOM   1842  C   PRO A 232     -27.464  -0.020 -23.616  1.00253.67           C  
ATOM   1843  O   PRO A 232     -28.357   0.184 -24.426  1.00253.67           O  
ATOM   1844  N   ALA A 233     -27.643   0.109 -22.286  1.00271.96           N  
ATOM   1845  CA  ALA A 233     -28.851   0.661 -21.741  1.00271.96           C  
ATOM   1846  CB  ALA A 233     -29.897  -0.395 -21.341  1.00271.96           C  
ATOM   1847  C   ALA A 233     -28.438   1.377 -20.500  1.00271.96           C  
ATOM   1848  O   ALA A 233     -27.370   1.101 -19.956  1.00271.96           O  
ATOM   1849  N   ARG A 234     -29.256   2.330 -20.011  1.00324.76           N  
ATOM   1850  CA  ARG A 234     -28.788   3.059 -18.869  1.00324.76           C  
ATOM   1851  CB  ARG A 234     -28.297   4.471 -19.237  1.00324.76           C  
ATOM   1852  CG  ARG A 234     -27.121   4.471 -20.221  1.00324.76           C  
ATOM   1853  CD  ARG A 234     -25.811   3.975 -19.609  1.00324.76           C  
ATOM   1854  NE  ARG A 234     -25.460   4.888 -18.483  1.00324.76           N  
ATOM   1855  CZ  ARG A 234     -24.678   5.985 -18.703  1.00324.76           C  
ATOM   1856  NH1 ARG A 234     -24.227   6.264 -19.960  1.00324.76           N1+
ATOM   1857  NH2 ARG A 234     -24.343   6.805 -17.662  1.00324.76           N  
ATOM   1858  C   ARG A 234     -29.888   3.219 -17.862  1.00324.76           C  
ATOM   1859  O   ARG A 234     -31.071   3.103 -18.180  1.00324.76           O  
ATOM   1860  N   LEU A 235     -29.481   3.447 -16.593  1.00286.50           N  
ATOM   1861  CA  LEU A 235     -30.331   3.773 -15.476  1.00286.50           C  
ATOM   1862  CB  LEU A 235     -29.851   3.173 -14.140  1.00286.50           C  
ATOM   1863  CG  LEU A 235     -30.039   1.652 -13.990  1.00286.50           C  
ATOM   1864  CD1 LEU A 235     -29.275   0.871 -15.070  1.00286.50           C  
ATOM   1865  CD2 LEU A 235     -29.671   1.193 -12.570  1.00286.50           C  
ATOM   1866  C   LEU A 235     -30.183   5.258 -15.379  1.00286.50           C  
ATOM   1867  O   LEU A 235     -29.500   5.798 -16.241  1.00286.50           O  
ATOM   1868  N   MET A 236     -30.853   5.946 -14.414  1.00438.17           N  
ATOM   1869  CA  MET A 236     -30.768   7.385 -14.195  1.00438.17           C  
ATOM   1870  CB  MET A 236     -31.312   8.157 -15.413  1.00438.17           C  
ATOM   1871  CG  MET A 236     -31.473   9.670 -15.265  1.00438.17           C  
ATOM   1872  SD  MET A 236     -31.955  10.546 -16.793  1.00438.17           S  
ATOM   1873  CE  MET A 236     -33.134  11.647 -15.952  1.00438.17           C  
ATOM   1874  C   MET A 236     -31.716   7.660 -13.064  1.00438.17           C  
ATOM   1875  O   MET A 236     -32.686   6.900 -13.078  1.00438.17           O  
ATOM   1876  N   HIS A 237     -31.414   8.593 -12.054  1.00396.20           N  
ATOM   1877  CA  HIS A 237     -32.349   9.082 -11.008  1.00396.20           C  
ATOM   1878  ND1 HIS A 237     -35.752   8.887 -12.668  1.00396.20           N  
ATOM   1879  CG  HIS A 237     -34.399   9.003 -12.454  1.00396.20           C  
ATOM   1880  CB  HIS A 237     -33.704   8.476 -11.233  1.00396.20           C  
ATOM   1881  NE2 HIS A 237     -34.928   9.954 -14.431  1.00396.20           N  
ATOM   1882  CD2 HIS A 237     -33.913   9.660 -13.543  1.00396.20           C  
ATOM   1883  CE1 HIS A 237     -36.016   9.468 -13.860  1.00396.20           C  
ATOM   1884  C   HIS A 237     -31.976   9.056  -9.467  1.00396.20           C  
ATOM   1885  O   HIS A 237     -30.942   8.500  -9.100  1.00396.20           O  
ATOM   1886  N   ASP A 238     -32.820   9.707  -8.544  1.00273.23           N  
ATOM   1887  CA  ASP A 238     -32.827   9.952  -7.056  1.00273.23           C  
ATOM   1888  CB  ASP A 238     -31.515  10.559  -6.516  1.00273.23           C  
ATOM   1889  CG  ASP A 238     -30.567   9.453  -6.125  1.00273.23           C  
ATOM   1890  OD1 ASP A 238     -30.842   8.813  -5.079  1.00273.23           O  
ATOM   1891  OD2 ASP A 238     -29.562   9.220  -6.849  1.00273.23           O1-
ATOM   1892  C   ASP A 238     -33.917  10.978  -6.566  1.00273.23           C  
ATOM   1893  O   ASP A 238     -33.597  12.162  -6.583  1.00273.23           O  
ATOM   1894  N   GLY A 239     -35.078  10.513  -5.936  1.00138.68           N  
ATOM   1895  CA  GLY A 239     -36.477  10.901  -5.637  1.00138.68           C  
ATOM   1896  C   GLY A 239     -37.620   9.845  -6.023  1.00138.68           C  
ATOM   1897  O   GLY A 239     -37.942   9.020  -5.172  1.00138.68           O  
ATOM   1898  N   LYS A 240     -38.306   9.829  -7.260  1.00280.48           N  
ATOM   1899  CA  LYS A 240     -39.570   9.064  -7.584  1.00280.48           C  
ATOM   1900  CB  LYS A 240     -40.854   9.621  -6.921  1.00280.48           C  
ATOM   1901  CG  LYS A 240     -40.848   9.763  -5.394  1.00280.48           C  
ATOM   1902  CD  LYS A 240     -42.008  10.618  -4.870  1.00280.48           C  
ATOM   1903  CE  LYS A 240     -43.279   9.826  -4.550  1.00280.48           C  
ATOM   1904  NZ  LYS A 240     -44.345  10.743  -4.079  1.00280.48           N1+
ATOM   1905  C   LYS A 240     -40.070   8.958  -9.062  1.00280.48           C  
ATOM   1906  O   LYS A 240     -40.849   9.840  -9.395  1.00280.48           O  
ATOM   1907  N   ASP A 241     -39.724   7.949  -9.988  1.00281.88           N  
ATOM   1908  CA  ASP A 241     -40.213   7.958 -11.419  1.00281.88           C  
ATOM   1909  CB  ASP A 241     -39.873   9.266 -12.155  1.00281.88           C  
ATOM   1910  CG  ASP A 241     -41.128  10.119 -12.072  1.00281.88           C  
ATOM   1911  OD1 ASP A 241     -42.163   9.562 -11.616  1.00281.88           O  
ATOM   1912  OD2 ASP A 241     -41.087  11.318 -12.441  1.00281.88           O1-
ATOM   1913  C   ASP A 241     -40.009   6.740 -12.421  1.00281.88           C  
ATOM   1914  O   ASP A 241     -39.528   5.681 -12.024  1.00281.88           O  
ATOM   1915  N   PRO A 242     -40.457   6.882 -13.734  1.00172.93           N  
ATOM   1916  CA  PRO A 242     -40.456   5.887 -14.870  1.00172.93           C  
ATOM   1917  CD  PRO A 242     -41.706   7.646 -13.838  1.00172.93           C  
ATOM   1918  CB  PRO A 242     -41.729   6.132 -15.680  1.00172.93           C  
ATOM   1919  CG  PRO A 242     -42.199   7.522 -15.279  1.00172.93           C  
ATOM   1920  C   PRO A 242     -39.367   5.460 -15.909  1.00172.93           C  
ATOM   1921  O   PRO A 242     -38.194   5.341 -15.558  1.00172.93           O  
ATOM   1922  N   ASP A 243     -39.825   5.254 -17.214  1.00208.89           N  
ATOM   1923  CA  ASP A 243     -39.462   4.683 -18.556  1.00208.89           C  
ATOM   1924  CB  ASP A 243     -40.536   4.953 -19.628  1.00208.89           C  
ATOM   1925  CG  ASP A 243     -41.672   3.967 -19.492  1.00208.89           C  
ATOM   1926  OD1 ASP A 243     -41.590   3.092 -18.597  1.00208.89           O  
ATOM   1927  OD2 ASP A 243     -42.640   4.074 -20.293  1.00208.89           O1-
ATOM   1928  C   ASP A 243     -38.232   5.220 -19.200  1.00208.89           C  
ATOM   1929  O   ASP A 243     -37.830   4.861 -20.311  1.00208.89           O  
ATOM   1930  N   MET A 244     -37.624   6.164 -18.538  1.00192.84           N  
ATOM   1931  CA  MET A 244     -36.544   6.881 -19.087  1.00192.84           C  
ATOM   1932  CB  MET A 244     -36.146   8.023 -18.185  1.00192.84           C  
ATOM   1933  CG  MET A 244     -37.244   9.039 -17.978  1.00192.84           C  
ATOM   1934  SD  MET A 244     -36.672  10.317 -16.858  1.00192.84           S  
ATOM   1935  CE  MET A 244     -35.569  11.126 -18.043  1.00192.84           C  
ATOM   1936  C   MET A 244     -35.321   6.054 -19.361  1.00192.84           C  
ATOM   1937  O   MET A 244     -34.374   6.571 -19.946  1.00192.84           O  
ATOM   1938  N   PHE A 245     -35.249   4.803 -18.884  1.00 90.97           N  
ATOM   1939  CA  PHE A 245     -34.065   3.997 -19.043  1.00 90.97           C  
ATOM   1940  CB  PHE A 245     -34.355   2.546 -18.605  1.00 90.97           C  
ATOM   1941  CG  PHE A 245     -34.763   2.559 -17.162  1.00 90.97           C  
ATOM   1942  CD1 PHE A 245     -36.065   2.831 -16.796  1.00 90.97           C  
ATOM   1943  CD2 PHE A 245     -33.848   2.309 -16.165  1.00 90.97           C  
ATOM   1944  CE1 PHE A 245     -36.443   2.843 -15.472  1.00 90.97           C  
ATOM   1945  CE2 PHE A 245     -34.219   2.320 -14.841  1.00 90.97           C  
ATOM   1946  CZ  PHE A 245     -35.520   2.584 -14.487  1.00 90.97           C  
ATOM   1947  C   PHE A 245     -33.639   4.000 -20.486  1.00 90.97           C  
ATOM   1948  O   PHE A 245     -32.469   4.229 -20.783  1.00 90.97           O  
ATOM   1949  N   GLN A 246     -34.569   3.775 -21.433  1.00 85.44           N  
ATOM   1950  CA  GLN A 246     -34.194   3.801 -22.820  1.00 85.44           C  
ATOM   1951  CB  GLN A 246     -35.338   3.403 -23.762  1.00 85.44           C  
ATOM   1952  CG  GLN A 246     -34.888   3.347 -25.219  1.00 85.44           C  
ATOM   1953  CD  GLN A 246     -36.085   2.935 -26.057  1.00 85.44           C  
ATOM   1954  OE1 GLN A 246     -37.202   2.816 -25.554  1.00 85.44           O  
ATOM   1955  NE2 GLN A 246     -35.843   2.719 -27.378  1.00 85.44           N  
ATOM   1956  C   GLN A 246     -33.768   5.200 -23.164  1.00 85.44           C  
ATOM   1957  O   GLN A 246     -32.865   5.413 -23.970  1.00 85.44           O  
ATOM   1958  N   HIS A 247     -34.424   6.198 -22.548  1.00 71.52           N  
ATOM   1959  CA  HIS A 247     -34.145   7.583 -22.791  1.00 71.52           C  
ATOM   1960  ND1 HIS A 247     -35.604  10.589 -23.295  1.00 71.52           N  
ATOM   1961  CG  HIS A 247     -35.004   9.960 -22.225  1.00 71.52           C  
ATOM   1962  CB  HIS A 247     -35.083   8.485 -21.953  1.00 71.52           C  
ATOM   1963  NE2 HIS A 247     -34.620  12.180 -22.093  1.00 71.52           N  
ATOM   1964  CD2 HIS A 247     -34.407  10.947 -21.504  1.00 71.52           C  
ATOM   1965  CE1 HIS A 247     -35.342  11.914 -23.166  1.00 71.52           C  
ATOM   1966  C   HIS A 247     -32.717   7.874 -22.412  1.00 71.52           C  
ATOM   1967  O   HIS A 247     -32.020   8.601 -23.122  1.00 71.52           O  
ATOM   1968  N   PHE A 248     -32.229   7.312 -21.288  1.00118.11           N  
ATOM   1969  CA  PHE A 248     -30.881   7.591 -20.857  1.00118.11           C  
ATOM   1970  CB  PHE A 248     -30.430   6.819 -19.609  1.00118.11           C  
ATOM   1971  CG  PHE A 248     -31.548   6.836 -18.637  1.00118.11           C  
ATOM   1972  CD1 PHE A 248     -32.294   7.965 -18.446  1.00118.11           C  
ATOM   1973  CD2 PHE A 248     -31.811   5.720 -17.879  1.00118.11           C  
ATOM   1974  CE1 PHE A 248     -33.315   7.939 -17.537  1.00118.11           C  
ATOM   1975  CE2 PHE A 248     -32.834   5.701 -16.958  1.00118.11           C  
ATOM   1976  CZ  PHE A 248     -33.597   6.827 -16.786  1.00118.11           C  
ATOM   1977  C   PHE A 248     -29.968   7.096 -21.926  1.00118.11           C  
ATOM   1978  O   PHE A 248     -28.976   7.740 -22.265  1.00118.11           O  
ATOM   1979  N   SER A 249     -30.289   5.905 -22.459  1.00 45.40           N  
ATOM   1980  CA  SER A 249     -29.488   5.260 -23.450  1.00 45.40           C  
ATOM   1981  CB  SER A 249     -30.065   3.896 -23.863  1.00 45.40           C  
ATOM   1982  OG  SER A 249     -29.239   3.287 -24.843  1.00 45.40           O  
ATOM   1983  C   SER A 249     -29.424   6.113 -24.677  1.00 45.40           C  
ATOM   1984  O   SER A 249     -28.361   6.269 -25.277  1.00 45.40           O  
ATOM   1985  N   ALA A 250     -30.567   6.689 -25.085  1.00 44.11           N  
ATOM   1986  CA  ALA A 250     -30.586   7.458 -26.294  1.00 44.11           C  
ATOM   1987  CB  ALA A 250     -31.988   7.985 -26.648  1.00 44.11           C  
ATOM   1988  C   ALA A 250     -29.687   8.648 -26.148  1.00 44.11           C  
ATOM   1989  O   ALA A 250     -28.932   8.979 -27.062  1.00 44.11           O  
ATOM   1990  N   VAL A 251     -29.744   9.316 -24.980  1.00 55.14           N  
ATOM   1991  CA  VAL A 251     -28.980  10.510 -24.736  1.00 55.14           C  
ATOM   1992  CB  VAL A 251     -29.312  11.153 -23.421  1.00 55.14           C  
ATOM   1993  CG1 VAL A 251     -28.418  12.391 -23.240  1.00 55.14           C  
ATOM   1994  CG2 VAL A 251     -30.817  11.472 -23.400  1.00 55.14           C  
ATOM   1995  C   VAL A 251     -27.511  10.212 -24.755  1.00 55.14           C  
ATOM   1996  O   VAL A 251     -26.718  10.994 -25.280  1.00 55.14           O  
ATOM   1997  N   SER A 252     -27.103   9.072 -24.170  1.00 87.32           N  
ATOM   1998  CA  SER A 252     -25.712   8.713 -24.117  1.00 87.32           C  
ATOM   1999  CB  SER A 252     -25.489   7.400 -23.352  1.00 87.32           C  
ATOM   2000  OG  SER A 252     -24.108   7.079 -23.320  1.00 87.32           O  
ATOM   2001  C   SER A 252     -25.203   8.514 -25.513  1.00 87.32           C  
ATOM   2002  O   SER A 252     -24.045   8.813 -25.807  1.00 87.32           O  
ATOM   2003  N   GLN A 253     -26.054   7.972 -26.407  1.00 59.61           N  
ATOM   2004  CA  GLN A 253     -25.651   7.700 -27.763  1.00 59.61           C  
ATOM   2005  CB  GLN A 253     -26.732   6.951 -28.559  1.00 59.61           C  
ATOM   2006  CG  GLN A 253     -26.416   6.831 -30.052  1.00 59.61           C  
ATOM   2007  CD  GLN A 253     -25.178   5.963 -30.212  1.00 59.61           C  
ATOM   2008  OE1 GLN A 253     -24.996   4.981 -29.494  1.00 59.61           O  
ATOM   2009  NE2 GLN A 253     -24.300   6.341 -31.178  1.00 59.61           N  
ATOM   2010  C   GLN A 253     -25.375   8.968 -28.515  1.00 59.61           C  
ATOM   2011  O   GLN A 253     -24.324   9.106 -29.137  1.00 59.61           O  
ATOM   2012  N   ARG A 254     -26.301   9.940 -28.450  1.00204.15           N  
ATOM   2013  CA  ARG A 254     -26.184  11.156 -29.201  1.00204.15           C  
ATOM   2014  CB  ARG A 254     -27.394  12.072 -28.980  1.00204.15           C  
ATOM   2015  CG  ARG A 254     -28.721  11.385 -29.285  1.00204.15           C  
ATOM   2016  CD  ARG A 254     -29.950  12.218 -28.919  1.00204.15           C  
ATOM   2017  NE  ARG A 254     -29.996  12.345 -27.434  1.00204.15           N  
ATOM   2018  CZ  ARG A 254     -30.617  13.431 -26.894  1.00204.15           C  
ATOM   2019  NH1 ARG A 254     -31.156  14.374 -27.720  1.00204.15           N1+
ATOM   2020  NH2 ARG A 254     -30.689  13.582 -25.540  1.00204.15           N  
ATOM   2021  C   ARG A 254     -24.990  11.916 -28.720  1.00204.15           C  
ATOM   2022  O   ARG A 254     -24.234  12.484 -29.507  1.00204.15           O  
ATOM   2023  N   LEU A 255     -24.807  11.952 -27.389  1.00 68.33           N  
ATOM   2024  CA  LEU A 255     -23.731  12.665 -26.759  1.00 68.33           C  
ATOM   2025  CB  LEU A 255     -23.824  12.695 -25.222  1.00 68.33           C  
ATOM   2026  CG  LEU A 255     -24.921  13.632 -24.677  1.00 68.33           C  
ATOM   2027  CD1 LEU A 255     -24.934  13.637 -23.139  1.00 68.33           C  
ATOM   2028  CD2 LEU A 255     -24.772  15.048 -25.257  1.00 68.33           C  
ATOM   2029  C   LEU A 255     -22.417  12.054 -27.135  1.00 68.33           C  
ATOM   2030  O   LEU A 255     -21.400  12.746 -27.169  1.00 68.33           O  
ATOM   2031  N   GLY A 256     -22.392  10.728 -27.376  1.00 28.33           N  
ATOM   2032  CA  GLY A 256     -21.167  10.087 -27.765  1.00 28.33           C  
ATOM   2033  C   GLY A 256     -20.517   9.511 -26.551  1.00 28.33           C  
ATOM   2034  O   GLY A 256     -19.472   8.869 -26.646  1.00 28.33           O  
ATOM   2035  N   ILE A 257     -21.121   9.726 -25.367  1.00133.94           N  
ATOM   2036  CA  ILE A 257     -20.542   9.226 -24.155  0.50133.94           C  
ATOM   2037  CB  ILE A 257     -21.200   9.779 -22.925  0.50133.94           C  
ATOM   2038  CG1 ILE A 257     -22.712   9.514 -22.905  0.50133.94           C  
ATOM   2039  CG2 ILE A 257     -20.843  11.270 -22.839  0.50133.94           C  
ATOM   2040  CD1 ILE A 257     -23.378  10.043 -21.638  0.50133.94           C  
ATOM   2041  C   ILE A 257     -20.524   7.726 -24.150  1.00133.94           C  
ATOM   2042  O   ILE A 257     -19.520   7.134 -23.757  1.00133.94           O  
ATOM   2043  N   TYR A 258     -21.632   7.056 -24.539  1.00160.22           N  
ATOM   2044  CA  TYR A 258     -21.572   5.625 -24.653  1.00160.22           C  
ATOM   2045  CB  TYR A 258     -22.177   4.887 -23.451  1.00160.22           C  
ATOM   2046  CG  TYR A 258     -21.777   3.461 -23.577  1.00160.22           C  
ATOM   2047  CD1 TYR A 258     -22.435   2.613 -24.435  1.00160.22           C  
ATOM   2048  CD2 TYR A 258     -20.728   2.968 -22.838  1.00160.22           C  
ATOM   2049  CE1 TYR A 258     -22.060   1.294 -24.543  1.00160.22           C  
ATOM   2050  CE2 TYR A 258     -20.348   1.652 -22.941  1.00160.22           C  
ATOM   2051  CZ  TYR A 258     -21.011   0.813 -23.802  1.00160.22           C  
ATOM   2052  OH  TYR A 258     -20.622  -0.538 -23.915  1.00160.22           O  
ATOM   2053  C   TYR A 258     -22.386   5.270 -25.862  1.00160.22           C  
ATOM   2054  O   TYR A 258     -23.580   5.555 -25.908  1.00160.22           O  
ATOM   2055  N   THR A 259     -21.787   4.585 -26.856  1.00 59.52           N  
ATOM   2056  CA  THR A 259     -22.516   4.342 -28.067  1.00 59.52           C  
ATOM   2057  CB  THR A 259     -21.904   5.034 -29.248  1.00 59.52           C  
ATOM   2058  OG1 THR A 259     -20.592   4.545 -29.482  1.00 59.52           O  
ATOM   2059  CG2 THR A 259     -21.856   6.545 -28.949  1.00 59.52           C  
ATOM   2060  C   THR A 259     -22.548   2.877 -28.365  1.00 59.52           C  
ATOM   2061  O   THR A 259     -21.912   2.070 -27.691  1.00 59.52           O  
ATOM   2062  N   ALA A 260     -23.335   2.509 -29.398  1.00 34.94           N  
ATOM   2063  CA  ALA A 260     -23.504   1.149 -29.818  1.00 34.94           C  
ATOM   2064  CB  ALA A 260     -24.503   0.998 -30.979  1.00 34.94           C  
ATOM   2065  C   ALA A 260     -22.176   0.640 -30.278  1.00 34.94           C  
ATOM   2066  O   ALA A 260     -21.840  -0.525 -30.068  1.00 34.94           O  
ATOM   2067  N   LYS A 261     -21.391   1.509 -30.941  1.00 97.90           N  
ATOM   2068  CA  LYS A 261     -20.100   1.130 -31.431  1.00 97.90           C  
ATOM   2069  CB  LYS A 261     -19.365   2.302 -32.101  1.00 97.90           C  
ATOM   2070  CG  LYS A 261     -18.013   1.913 -32.699  1.00 97.90           C  
ATOM   2071  CD  LYS A 261     -17.273   3.070 -33.373  1.00 97.90           C  
ATOM   2072  CE  LYS A 261     -16.321   3.810 -32.431  1.00 97.90           C  
ATOM   2073  NZ  LYS A 261     -15.232   2.905 -31.990  1.00 97.90           N1+
ATOM   2074  C   LYS A 261     -19.255   0.730 -30.264  1.00 97.90           C  
ATOM   2075  O   LYS A 261     -18.560  -0.285 -30.305  1.00 97.90           O  
ATOM   2076  N   GLU A 262     -19.310   1.530 -29.181  1.00 51.70           N  
ATOM   2077  CA  GLU A 262     -18.506   1.266 -28.026  1.00 51.70           C  
ATOM   2078  CB  GLU A 262     -18.582   2.364 -26.953  1.00 51.70           C  
ATOM   2079  CG  GLU A 262     -17.960   3.679 -27.432  1.00 51.70           C  
ATOM   2080  CD  GLU A 262     -17.903   4.639 -26.256  1.00 51.70           C  
ATOM   2081  OE1 GLU A 262     -18.552   4.352 -25.215  1.00 51.70           O  
ATOM   2082  OE2 GLU A 262     -17.196   5.675 -26.386  1.00 51.70           O1-
ATOM   2083  C   GLU A 262     -18.924  -0.036 -27.425  1.00 51.70           C  
ATOM   2084  O   GLU A 262     -18.085  -0.799 -26.960  1.00 51.70           O  
ATOM   2085  N   TYR A 263     -20.235  -0.343 -27.433  1.00 66.16           N  
ATOM   2086  CA  TYR A 263     -20.697  -1.573 -26.845  1.00 66.16           C  
ATOM   2087  CB  TYR A 263     -22.223  -1.732 -26.980  1.00 66.16           C  
ATOM   2088  CG  TYR A 263     -22.662  -3.056 -26.449  1.00 66.16           C  
ATOM   2089  CD1 TYR A 263     -22.726  -3.286 -25.095  1.00 66.16           C  
ATOM   2090  CD2 TYR A 263     -23.040  -4.060 -27.313  1.00 66.16           C  
ATOM   2091  CE1 TYR A 263     -23.146  -4.502 -24.609  1.00 66.16           C  
ATOM   2092  CE2 TYR A 263     -23.459  -5.276 -26.835  1.00 66.16           C  
ATOM   2093  CZ  TYR A 263     -23.512  -5.499 -25.481  1.00 66.16           C  
ATOM   2094  OH  TYR A 263     -23.946  -6.748 -24.989  1.00 66.16           O  
ATOM   2095  C   TYR A 263     -20.059  -2.729 -27.562  1.00 66.16           C  
ATOM   2096  O   TYR A 263     -19.531  -3.643 -26.926  1.00 66.16           O  
ATOM   2097  N   THR A 264     -20.060  -2.706 -28.908  1.00 44.57           N  
ATOM   2098  CA  THR A 264     -19.503  -3.794 -29.660  1.00 44.57           C  
ATOM   2099  CB  THR A 264     -19.642  -3.620 -31.145  1.00 44.57           C  
ATOM   2100  OG1 THR A 264     -21.015  -3.565 -31.506  1.00 44.57           O  
ATOM   2101  CG2 THR A 264     -18.947  -4.796 -31.855  1.00 44.57           C  
ATOM   2102  C   THR A 264     -18.045  -3.895 -29.359  1.00 44.57           C  
ATOM   2103  O   THR A 264     -17.509  -4.993 -29.222  1.00 44.57           O  
ATOM   2104  N   ASP A 265     -17.372  -2.737 -29.234  1.00 41.97           N  
ATOM   2105  CA  ASP A 265     -15.959  -2.709 -28.985  1.00 41.97           C  
ATOM   2106  CB  ASP A 265     -15.384  -1.279 -28.931  1.00 41.97           C  
ATOM   2107  CG  ASP A 265     -15.421  -0.665 -30.332  1.00 41.97           C  
ATOM   2108  OD1 ASP A 265     -15.536  -1.431 -31.326  1.00 41.97           O  
ATOM   2109  OD2 ASP A 265     -15.325   0.590 -30.418  1.00 41.97           O1-
ATOM   2110  C   ASP A 265     -15.678  -3.389 -27.674  1.00 41.97           C  
ATOM   2111  O   ASP A 265     -14.689  -4.111 -27.558  1.00 41.97           O  
ATOM   2112  N   ILE A 266     -16.530  -3.178 -26.648  1.00105.10           N  
ATOM   2113  CA  ILE A 266     -16.336  -3.831 -25.376  1.00105.10           C  
ATOM   2114  CB  ILE A 266     -17.329  -3.413 -24.315  1.00105.10           C  
ATOM   2115  CG1 ILE A 266     -16.931  -2.091 -23.624  1.00105.10           C  
ATOM   2116  CG2 ILE A 266     -17.476  -4.590 -23.338  1.00105.10           C  
ATOM   2117  CD1 ILE A 266     -16.879  -0.855 -24.511  1.00105.10           C  
ATOM   2118  C   ILE A 266     -16.445  -5.325 -25.530  1.00105.10           C  
ATOM   2119  O   ILE A 266     -15.637  -6.066 -24.973  1.00105.10           O  
ATOM   2120  N   LEU A 267     -17.439  -5.812 -26.298  1.00125.72           N  
ATOM   2121  CA  LEU A 267     -17.664  -7.230 -26.428  1.00125.72           C  
ATOM   2122  CB  LEU A 267     -18.849  -7.548 -27.371  1.00125.72           C  
ATOM   2123  CG  LEU A 267     -19.411  -8.990 -27.313  1.00125.72           C  
ATOM   2124  CD1 LEU A 267     -18.334 -10.058 -27.535  1.00125.72           C  
ATOM   2125  CD2 LEU A 267     -20.245  -9.223 -26.046  1.00125.72           C  
ATOM   2126  C   LEU A 267     -16.440  -7.860 -27.035  1.00125.72           C  
ATOM   2127  O   LEU A 267     -15.980  -8.902 -26.571  1.00125.72           O  
ATOM   2128  N   GLU A 268     -15.866  -7.235 -28.084  1.00 49.59           N  
ATOM   2129  CA  GLU A 268     -14.726  -7.801 -28.758  1.00 49.59           C  
ATOM   2130  CB  GLU A 268     -14.336  -7.021 -30.027  1.00 49.59           C  
ATOM   2131  CG  GLU A 268     -15.366  -7.195 -31.150  1.00 49.59           C  
ATOM   2132  CD  GLU A 268     -14.978  -6.306 -32.321  1.00 49.59           C  
ATOM   2133  OE1 GLU A 268     -13.952  -5.587 -32.207  1.00 49.59           O  
ATOM   2134  OE2 GLU A 268     -15.712  -6.327 -33.345  1.00 49.59           O1-
ATOM   2135  C   GLU A 268     -13.549  -7.835 -27.834  1.00 49.59           C  
ATOM   2136  O   GLU A 268     -12.776  -8.793 -27.840  1.00 49.59           O  
ATOM   2137  N   HIS A 269     -13.396  -6.783 -27.011  1.00 63.39           N  
ATOM   2138  CA  HIS A 269     -12.299  -6.674 -26.094  1.00 63.39           C  
ATOM   2139  ND1 HIS A 269     -10.257  -4.381 -24.382  1.00 63.39           N  
ATOM   2140  CG  HIS A 269     -11.330  -5.228 -24.223  1.00 63.39           C  
ATOM   2141  CB  HIS A 269     -12.423  -5.406 -25.232  1.00 63.39           C  
ATOM   2142  NE2 HIS A 269     -10.033  -5.328 -22.381  1.00 63.39           N  
ATOM   2143  CD2 HIS A 269     -11.177  -5.802 -22.999  1.00 63.39           C  
ATOM   2144  CE1 HIS A 269      -9.514  -4.480 -23.250  1.00 63.39           C  
ATOM   2145  C   HIS A 269     -12.347  -7.842 -25.159  1.00 63.39           C  
ATOM   2146  O   HIS A 269     -11.338  -8.503 -24.926  1.00 63.39           O  
ATOM   2147  N   MET A 270     -13.536  -8.126 -24.597  1.00111.81           N  
ATOM   2148  CA  MET A 270     -13.675  -9.212 -23.669  1.00111.81           C  
ATOM   2149  CB  MET A 270     -15.054  -9.269 -22.984  1.00111.81           C  
ATOM   2150  CG  MET A 270     -15.084  -8.562 -21.626  1.00111.81           C  
ATOM   2151  SD  MET A 270     -14.673  -6.799 -21.610  1.00111.81           S  
ATOM   2152  CE  MET A 270     -14.600  -6.678 -19.797  1.00111.81           C  
ATOM   2153  C   MET A 270     -13.399 -10.533 -24.318  1.00111.81           C  
ATOM   2154  O   MET A 270     -12.749 -11.386 -23.715  1.00111.81           O  
ATOM   2155  N   ILE A 271     -13.862 -10.742 -25.566  1.00 95.43           N  
ATOM   2156  CA  ILE A 271     -13.646 -12.010 -26.204  1.00 95.43           C  
ATOM   2157  CB  ILE A 271     -14.212 -12.094 -27.593  1.00 95.43           C  
ATOM   2158  CG1 ILE A 271     -15.744 -11.974 -27.582  1.00 95.43           C  
ATOM   2159  CG2 ILE A 271     -13.711 -13.406 -28.222  1.00 95.43           C  
ATOM   2160  CD1 ILE A 271     -16.445 -13.119 -26.854  1.00 95.43           C  
ATOM   2161  C   ILE A 271     -12.173 -12.230 -26.342  1.00 95.43           C  
ATOM   2162  O   ILE A 271     -11.675 -13.320 -26.059  1.00 95.43           O  
ATOM   2163  N   ALA A 272     -11.440 -11.200 -26.808  1.00 37.63           N  
ATOM   2164  CA  ALA A 272     -10.021 -11.301 -27.010  1.00 37.63           C  
ATOM   2165  CB  ALA A 272      -9.439 -10.060 -27.707  1.00 37.63           C  
ATOM   2166  C   ALA A 272      -9.297 -11.458 -25.703  1.00 37.63           C  
ATOM   2167  O   ALA A 272      -8.453 -12.339 -25.552  1.00 37.63           O  
ATOM   2168  N   ARG A 273      -9.650 -10.633 -24.701  1.00113.76           N  
ATOM   2169  CA  ARG A 273      -8.926 -10.622 -23.461  1.00113.76           C  
ATOM   2170  CB  ARG A 273      -9.525  -9.610 -22.468  1.00113.76           C  
ATOM   2171  CG  ARG A 273      -8.929  -9.695 -21.061  1.00113.76           C  
ATOM   2172  CD  ARG A 273      -7.439  -9.367 -20.993  1.00113.76           C  
ATOM   2173  NE  ARG A 273      -7.286  -7.887 -20.910  1.00113.76           N  
ATOM   2174  CZ  ARG A 273      -7.171  -7.137 -22.045  1.00113.76           C  
ATOM   2175  NH1 ARG A 273      -7.268  -7.732 -23.270  1.00113.76           N1+
ATOM   2176  NH2 ARG A 273      -6.957  -5.791 -21.957  1.00113.76           N  
ATOM   2177  C   ARG A 273      -8.990 -11.977 -22.829  1.00113.76           C  
ATOM   2178  O   ARG A 273      -7.988 -12.494 -22.336  1.00113.76           O  
ATOM   2179  N   TRP A 274     -10.201 -12.551 -22.792  1.00119.89           N  
ATOM   2180  CA  TRP A 274     -10.512 -13.830 -22.222  1.00119.89           C  
ATOM   2181  CB  TRP A 274     -12.009 -13.923 -21.911  1.00119.89           C  
ATOM   2182  CG  TRP A 274     -12.392 -12.818 -20.955  1.00119.89           C  
ATOM   2183  CD2 TRP A 274     -13.732 -12.411 -20.664  1.00119.89           C  
ATOM   2184  CD1 TRP A 274     -11.570 -11.983 -20.248  1.00119.89           C  
ATOM   2185  NE1 TRP A 274     -12.324 -11.077 -19.545  1.00119.89           N  
ATOM   2186  CE2 TRP A 274     -13.658 -11.328 -19.790  1.00119.89           C  
ATOM   2187  CE3 TRP A 274     -14.932 -12.898 -21.096  1.00119.89           C  
ATOM   2188  CZ2 TRP A 274     -14.783 -10.713 -19.330  1.00119.89           C  
ATOM   2189  CZ3 TRP A 274     -16.066 -12.277 -20.628  1.00119.89           C  
ATOM   2190  CH2 TRP A 274     -15.996 -11.204 -19.761  1.00119.89           C  
ATOM   2191  C   TRP A 274     -10.097 -14.957 -23.129  1.00119.89           C  
ATOM   2192  O   TRP A 274      -9.845 -16.069 -22.668  1.00119.89           O  
ATOM   2193  N   GLY A 275     -10.065 -14.730 -24.458  1.00 29.99           N  
ATOM   2194  CA  GLY A 275      -9.707 -15.792 -25.356  1.00 29.99           C  
ATOM   2195  C   GLY A 275     -10.886 -16.712 -25.475  1.00 29.99           C  
ATOM   2196  O   GLY A 275     -10.738 -17.932 -25.521  1.00 29.99           O  
ATOM   2197  N   VAL A 276     -12.101 -16.134 -25.523  1.00 52.31           N  
ATOM   2198  CA  VAL A 276     -13.317 -16.892 -25.616  1.00 52.31           C  
ATOM   2199  CB  VAL A 276     -14.546 -16.023 -25.582  1.00 52.31           C  
ATOM   2200  CG1 VAL A 276     -15.783 -16.916 -25.784  1.00 52.31           C  
ATOM   2201  CG2 VAL A 276     -14.568 -15.231 -24.261  1.00 52.31           C  
ATOM   2202  C   VAL A 276     -13.341 -17.670 -26.901  1.00 52.31           C  
ATOM   2203  O   VAL A 276     -13.796 -18.812 -26.933  1.00 52.31           O  
ATOM   2204  N   ASP A 277     -12.877 -17.069 -28.010  1.00 76.64           N  
ATOM   2205  CA  ASP A 277     -12.886 -17.735 -29.286  1.00 76.64           C  
ATOM   2206  CB  ASP A 277     -12.556 -16.809 -30.472  1.00 76.64           C  
ATOM   2207  CG  ASP A 277     -11.165 -16.226 -30.278  1.00 76.64           C  
ATOM   2208  OD1 ASP A 277     -10.992 -15.432 -29.319  1.00 76.64           O  
ATOM   2209  OD2 ASP A 277     -10.254 -16.573 -31.080  1.00 76.64           O1-
ATOM   2210  C   ASP A 277     -11.910 -18.883 -29.302  1.00 76.64           C  
ATOM   2211  O   ASP A 277     -12.064 -19.823 -30.077  1.00 76.64           O  
ATOM   2212  N   LYS A 278     -10.822 -18.799 -28.515  1.00158.98           N  
ATOM   2213  CA  LYS A 278      -9.794 -19.808 -28.502  1.00158.98           C  
ATOM   2214  CB  LYS A 278      -8.427 -19.339 -27.982  1.00158.98           C  
ATOM   2215  CG  LYS A 278      -8.418 -19.014 -26.494  1.00158.98           C  
ATOM   2216  CD  LYS A 278      -7.033 -19.149 -25.865  1.00158.98           C  
ATOM   2217  CE  LYS A 278      -6.636 -20.609 -25.633  1.00158.98           C  
ATOM   2218  NZ  LYS A 278      -5.461 -20.687 -24.737  1.00158.98           N1+
ATOM   2219  C   LYS A 278     -10.137 -21.064 -27.745  1.00158.98           C  
ATOM   2220  O   LYS A 278      -9.526 -22.097 -27.995  1.00158.98           O  
ATOM   2221  N   LEU A 279     -11.089 -21.018 -26.790  1.00 77.39           N  
ATOM   2222  CA  LEU A 279     -11.354 -22.095 -25.865  1.00 77.39           C  
ATOM   2223  CB  LEU A 279     -12.673 -21.898 -25.099  1.00 77.39           C  
ATOM   2224  CG  LEU A 279     -12.759 -20.576 -24.313  1.00 77.39           C  
ATOM   2225  CD1 LEU A 279     -14.103 -20.464 -23.571  1.00 77.39           C  
ATOM   2226  CD2 LEU A 279     -11.541 -20.375 -23.394  1.00 77.39           C  
ATOM   2227  C   LEU A 279     -11.471 -23.411 -26.576  1.00 77.39           C  
ATOM   2228  O   LEU A 279     -11.954 -23.491 -27.704  1.00 77.39           O  
ATOM   2229  N   THR A 280     -10.966 -24.486 -25.922  1.00 45.27           N  
ATOM   2230  CA  THR A 280     -11.044 -25.810 -26.474  1.00 45.27           C  
ATOM   2231  CB  THR A 280      -9.766 -26.272 -27.108  1.00 45.27           C  
ATOM   2232  OG1 THR A 280      -8.714 -26.274 -26.154  1.00 45.27           O  
ATOM   2233  CG2 THR A 280      -9.431 -25.325 -28.276  1.00 45.27           C  
ATOM   2234  C   THR A 280     -11.407 -26.761 -25.367  1.00 45.27           C  
ATOM   2235  O   THR A 280     -11.364 -26.402 -24.191  1.00 45.27           O  
ATOM   2236  N   GLY A 281     -11.812 -27.999 -25.727  1.00 19.00           N  
ATOM   2237  CA  GLY A 281     -12.137 -29.006 -24.754  1.00 19.00           C  
ATOM   2238  C   GLY A 281     -13.545 -28.830 -24.269  1.00 19.00           C  
ATOM   2239  O   GLY A 281     -13.953 -29.454 -23.292  1.00 19.00           O  
ATOM   2240  N   LEU A 282     -14.331 -27.974 -24.945  1.00 53.44           N  
ATOM   2241  CA  LEU A 282     -15.682 -27.720 -24.533  1.00 53.44           C  
ATOM   2242  CB  LEU A 282     -16.283 -26.457 -25.179  1.00 53.44           C  
ATOM   2243  CG  LEU A 282     -15.669 -25.144 -24.664  1.00 53.44           C  
ATOM   2244  CD1 LEU A 282     -16.202 -23.933 -25.441  1.00 53.44           C  
ATOM   2245  CD2 LEU A 282     -15.893 -24.994 -23.151  1.00 53.44           C  
ATOM   2246  C   LEU A 282     -16.558 -28.863 -24.929  1.00 53.44           C  
ATOM   2247  O   LEU A 282     -16.259 -29.611 -25.857  1.00 53.44           O  
ATOM   2248  N   SER A 283     -17.671 -29.026 -24.192  1.00 32.20           N  
ATOM   2249  CA  SER A 283     -18.641 -30.035 -24.490  1.00 32.20           C  
ATOM   2250  CB  SER A 283     -19.586 -30.330 -23.314  1.00 32.20           C  
ATOM   2251  OG  SER A 283     -20.356 -29.174 -23.021  1.00 32.20           O  
ATOM   2252  C   SER A 283     -19.469 -29.481 -25.602  1.00 32.20           C  
ATOM   2253  O   SER A 283     -19.218 -28.375 -26.079  1.00 32.20           O  
ATOM   2254  N   GLY A 284     -20.470 -30.254 -26.063  1.00 17.96           N  
ATOM   2255  CA  GLY A 284     -21.300 -29.795 -27.139  1.00 17.96           C  
ATOM   2256  C   GLY A 284     -22.018 -28.557 -26.701  1.00 17.96           C  
ATOM   2257  O   GLY A 284     -22.107 -27.588 -27.453  1.00 17.96           O  
ATOM   2258  N   GLU A 285     -22.561 -28.552 -25.469  1.00118.83           N  
ATOM   2259  CA  GLU A 285     -23.279 -27.396 -25.013  1.00118.83           C  
ATOM   2260  CB  GLU A 285     -24.090 -27.615 -23.722  1.00118.83           C  
ATOM   2261  CG  GLU A 285     -23.427 -28.545 -22.713  1.00118.83           C  
ATOM   2262  CD  GLU A 285     -23.757 -29.951 -23.195  1.00118.83           C  
ATOM   2263  OE1 GLU A 285     -24.972 -30.271 -23.271  1.00118.83           O  
ATOM   2264  OE2 GLU A 285     -22.807 -30.719 -23.508  1.00118.83           O1-
ATOM   2265  C   GLU A 285     -22.352 -26.231 -24.865  1.00118.83           C  
ATOM   2266  O   GLU A 285     -22.731 -25.099 -25.157  1.00118.83           O  
ATOM   2267  N   GLY A 286     -21.106 -26.473 -24.419  1.00 18.96           N  
ATOM   2268  CA  GLY A 286     -20.173 -25.394 -24.245  1.00 18.96           C  
ATOM   2269  C   GLY A 286     -19.924 -24.749 -25.573  1.00 18.96           C  
ATOM   2270  O   GLY A 286     -19.798 -23.529 -25.663  1.00 18.96           O  
ATOM   2271  N   ARG A 287     -19.820 -25.570 -26.636  1.00 98.91           N  
ATOM   2272  CA  ARG A 287     -19.563 -25.081 -27.964  1.00 98.91           C  
ATOM   2273  CB  ARG A 287     -19.494 -26.205 -29.017  1.00 98.91           C  
ATOM   2274  CG  ARG A 287     -18.302 -27.158 -28.893  1.00 98.91           C  
ATOM   2275  CD  ARG A 287     -18.315 -28.260 -29.957  1.00 98.91           C  
ATOM   2276  NE  ARG A 287     -17.069 -29.065 -29.812  1.00 98.91           N  
ATOM   2277  CZ  ARG A 287     -17.068 -30.401 -30.095  1.00 98.91           C  
ATOM   2278  NH1 ARG A 287     -18.224 -31.027 -30.464  1.00 98.91           N1+
ATOM   2279  NH2 ARG A 287     -15.908 -31.114 -30.007  1.00 98.91           N  
ATOM   2280  C   ARG A 287     -20.707 -24.219 -28.382  1.00 98.91           C  
ATOM   2281  O   ARG A 287     -20.503 -23.165 -28.979  1.00 98.91           O  
ATOM   2282  N   ARG A 288     -21.946 -24.653 -28.080  1.00 95.63           N  
ATOM   2283  CA  ARG A 288     -23.094 -23.897 -28.485  1.00 95.63           C  
ATOM   2284  CB  ARG A 288     -24.418 -24.501 -27.986  1.00 95.63           C  
ATOM   2285  CG  ARG A 288     -25.642 -23.669 -28.374  1.00 95.63           C  
ATOM   2286  CD  ARG A 288     -26.910 -24.040 -27.602  1.00 95.63           C  
ATOM   2287  NE  ARG A 288     -26.614 -23.883 -26.148  1.00 95.63           N  
ATOM   2288  CZ  ARG A 288     -27.424 -24.498 -25.240  1.00 95.63           C  
ATOM   2289  NH1 ARG A 288     -28.541 -25.152 -25.672  1.00 95.63           N1+
ATOM   2290  NH2 ARG A 288     -27.114 -24.479 -23.911  1.00 95.63           N  
ATOM   2291  C   ARG A 288     -22.982 -22.544 -27.858  1.00 95.63           C  
ATOM   2292  O   ARG A 288     -23.204 -21.522 -28.505  1.00 95.63           O  
ATOM   2293  N   ALA A 289     -22.616 -22.506 -26.566  1.00 31.29           N  
ATOM   2294  CA  ALA A 289     -22.525 -21.256 -25.866  1.00 31.29           C  
ATOM   2295  CB  ALA A 289     -22.175 -21.444 -24.377  1.00 31.29           C  
ATOM   2296  C   ALA A 289     -21.454 -20.401 -26.477  1.00 31.29           C  
ATOM   2297  O   ALA A 289     -21.638 -19.195 -26.644  1.00 31.29           O  
ATOM   2298  N   GLN A 290     -20.298 -21.003 -26.820  1.00104.14           N  
ATOM   2299  CA  GLN A 290     -19.199 -20.245 -27.352  1.00104.14           C  
ATOM   2300  CB  GLN A 290     -17.905 -21.052 -27.542  1.00104.14           C  
ATOM   2301  CG  GLN A 290     -17.993 -22.098 -28.651  1.00104.14           C  
ATOM   2302  CD  GLN A 290     -16.578 -22.547 -28.984  1.00104.14           C  
ATOM   2303  OE1 GLN A 290     -15.899 -23.174 -28.173  1.00104.14           O  
ATOM   2304  NE2 GLN A 290     -16.115 -22.204 -30.214  1.00104.14           N  
ATOM   2305  C   GLN A 290     -19.548 -19.678 -28.693  1.00104.14           C  
ATOM   2306  O   GLN A 290     -19.211 -18.529 -28.977  1.00104.14           O  
ATOM   2307  N   ASP A 291     -20.222 -20.456 -29.568  1.00112.25           N  
ATOM   2308  CA  ASP A 291     -20.498 -19.913 -30.865  1.00112.25           C  
ATOM   2309  CB  ASP A 291     -20.975 -20.910 -31.954  1.00112.25           C  
ATOM   2310  CG  ASP A 291     -22.275 -21.621 -31.611  1.00112.25           C  
ATOM   2311  OD1 ASP A 291     -22.260 -22.441 -30.658  1.00112.25           O  
ATOM   2312  OD2 ASP A 291     -23.295 -21.375 -32.308  1.00112.25           O1-
ATOM   2313  C   ASP A 291     -21.446 -18.765 -30.746  1.00112.25           C  
ATOM   2314  O   ASP A 291     -21.322 -17.782 -31.474  1.00112.25           O  
ATOM   2315  N   TYR A 292     -22.409 -18.840 -29.808  1.00 69.11           N  
ATOM   2316  CA  TYR A 292     -23.361 -17.777 -29.652  1.00 69.11           C  
ATOM   2317  CB  TYR A 292     -24.418 -18.098 -28.578  1.00 69.11           C  
ATOM   2318  CG  TYR A 292     -25.149 -16.849 -28.218  1.00 69.11           C  
ATOM   2319  CD1 TYR A 292     -25.875 -16.152 -29.154  1.00 69.11           C  
ATOM   2320  CD2 TYR A 292     -25.132 -16.399 -26.917  1.00 69.11           C  
ATOM   2321  CE1 TYR A 292     -26.552 -15.007 -28.803  1.00 69.11           C  
ATOM   2322  CE2 TYR A 292     -25.807 -15.258 -26.559  1.00 69.11           C  
ATOM   2323  CZ  TYR A 292     -26.515 -14.557 -27.504  1.00 69.11           C  
ATOM   2324  OH  TYR A 292     -27.207 -13.386 -27.133  1.00 69.11           O  
ATOM   2325  C   TYR A 292     -22.656 -16.507 -29.280  1.00 69.11           C  
ATOM   2326  O   TYR A 292     -22.885 -15.469 -29.895  1.00 69.11           O  
ATOM   2327  N   VAL A 293     -21.755 -16.548 -28.279  1.00109.30           N  
ATOM   2328  CA  VAL A 293     -21.126 -15.328 -27.858  1.00109.30           C  
ATOM   2329  CB  VAL A 293     -20.331 -15.447 -26.586  1.00109.30           C  
ATOM   2330  CG1 VAL A 293     -19.041 -16.241 -26.848  1.00109.30           C  
ATOM   2331  CG2 VAL A 293     -20.085 -14.024 -26.064  1.00109.30           C  
ATOM   2332  C   VAL A 293     -20.217 -14.783 -28.924  1.00109.30           C  
ATOM   2333  O   VAL A 293     -20.214 -13.581 -29.188  1.00109.30           O  
ATOM   2334  N   CYS A 294     -19.439 -15.662 -29.584  1.00 50.39           N  
ATOM   2335  CA  CYS A 294     -18.460 -15.243 -30.551  1.00 50.39           C  
ATOM   2336  CB  CYS A 294     -17.631 -16.410 -31.123  1.00 50.39           C  
ATOM   2337  SG  CYS A 294     -16.493 -17.142 -29.906  1.00 50.39           S  
ATOM   2338  C   CYS A 294     -19.139 -14.569 -31.701  1.00 50.39           C  
ATOM   2339  O   CYS A 294     -18.568 -13.680 -32.329  1.00 50.39           O  
ATOM   2340  N   GLY A 295     -20.366 -15.011 -32.021  1.00 44.22           N  
ATOM   2341  CA  GLY A 295     -21.163 -14.526 -33.115  1.00 44.22           C  
ATOM   2342  C   GLY A 295     -21.605 -13.099 -32.937  1.00 44.22           C  
ATOM   2343  O   GLY A 295     -21.858 -12.414 -33.925  1.00 44.22           O  
ATOM   2344  N   LEU A 296     -21.749 -12.622 -31.683  1.00 78.76           N  
ATOM   2345  CA  LEU A 296     -22.382 -11.355 -31.412  1.00 78.76           C  
ATOM   2346  CB  LEU A 296     -22.513 -11.032 -29.912  1.00 78.76           C  
ATOM   2347  CG  LEU A 296     -23.563 -11.885 -29.178  1.00 78.76           C  
ATOM   2348  CD1 LEU A 296     -23.722 -11.437 -27.716  1.00 78.76           C  
ATOM   2349  CD2 LEU A 296     -24.901 -11.893 -29.937  1.00 78.76           C  
ATOM   2350  C   LEU A 296     -21.748 -10.144 -32.045  1.00 78.76           C  
ATOM   2351  O   LEU A 296     -22.498  -9.322 -32.570  1.00 78.76           O  
ATOM   2352  N   PRO A 297     -20.460  -9.931 -32.060  1.00 81.04           N  
ATOM   2353  CA  PRO A 297     -19.960  -8.695 -32.612  1.00 81.04           C  
ATOM   2354  CD  PRO A 297     -19.571 -10.479 -31.047  1.00 81.04           C  
ATOM   2355  CB  PRO A 297     -18.459  -8.712 -32.321  1.00 81.04           C  
ATOM   2356  CG  PRO A 297     -18.363  -9.524 -31.010  1.00 81.04           C  
ATOM   2357  C   PRO A 297     -20.343  -8.486 -34.045  1.00 81.04           C  
ATOM   2358  O   PRO A 297     -20.551  -7.337 -34.444  1.00 81.04           O  
ATOM   2359  N   MET A 298     -20.446  -9.574 -34.828  1.00 88.44           N  
ATOM   2360  CA  MET A 298     -20.816  -9.518 -36.214  1.00 88.44           C  
ATOM   2361  CB  MET A 298     -20.886 -10.920 -36.857  1.00 88.44           C  
ATOM   2362  CG  MET A 298     -19.570 -11.705 -36.885  1.00 88.44           C  
ATOM   2363  SD  MET A 298     -19.748 -13.428 -37.447  1.00 88.44           S  
ATOM   2364  CE  MET A 298     -18.055 -13.942 -37.035  1.00 88.44           C  
ATOM   2365  C   MET A 298     -22.212  -8.988 -36.274  1.00 88.44           C  
ATOM   2366  O   MET A 298     -22.544  -8.165 -37.127  1.00 88.44           O  
ATOM   2367  N   ARG A 299     -23.068  -9.482 -35.360  1.00 81.99           N  
ATOM   2368  CA  ARG A 299     -24.458  -9.133 -35.288  1.00 81.99           C  
ATOM   2369  CB  ARG A 299     -25.162  -9.919 -34.167  1.00 81.99           C  
ATOM   2370  CG  ARG A 299     -26.648  -9.599 -33.986  1.00 81.99           C  
ATOM   2371  CD  ARG A 299     -27.224 -10.155 -32.683  1.00 81.99           C  
ATOM   2372  NE  ARG A 299     -28.607  -9.623 -32.541  1.00 81.99           N  
ATOM   2373  CZ  ARG A 299     -28.811  -8.414 -31.939  1.00 81.99           C  
ATOM   2374  NH1 ARG A 299     -27.746  -7.695 -31.477  1.00 81.99           N1+
ATOM   2375  NH2 ARG A 299     -30.076  -7.925 -31.800  1.00 81.99           N  
ATOM   2376  C   ARG A 299     -24.616  -7.677 -34.956  1.00 81.99           C  
ATOM   2377  O   ARG A 299     -25.384  -6.965 -35.599  1.00 81.99           O  
ATOM   2378  N   PHE A 300     -23.862  -7.204 -33.945  1.00 80.45           N  
ATOM   2379  CA  PHE A 300     -23.971  -5.880 -33.397  1.00 80.45           C  
ATOM   2380  CB  PHE A 300     -23.225  -5.724 -32.059  1.00 80.45           C  
ATOM   2381  CG  PHE A 300     -24.024  -6.436 -31.016  1.00 80.45           C  
ATOM   2382  CD1 PHE A 300     -25.153  -5.844 -30.502  1.00 80.45           C  
ATOM   2383  CD2 PHE A 300     -23.654  -7.672 -30.534  1.00 80.45           C  
ATOM   2384  CE1 PHE A 300     -25.908  -6.471 -29.540  1.00 80.45           C  
ATOM   2385  CE2 PHE A 300     -24.406  -8.306 -29.571  1.00 80.45           C  
ATOM   2386  CZ  PHE A 300     -25.538  -7.708 -29.071  1.00 80.45           C  
ATOM   2387  C   PHE A 300     -23.513  -4.797 -34.326  1.00 80.45           C  
ATOM   2388  O   PHE A 300     -24.066  -3.698 -34.313  1.00 80.45           O  
ATOM   2389  N   ARG A 301     -22.482  -5.057 -35.146  1.00161.37           N  
ATOM   2390  CA  ARG A 301     -21.914  -4.032 -35.979  1.00161.37           C  
ATOM   2391  CB  ARG A 301     -20.724  -4.565 -36.806  1.00161.37           C  
ATOM   2392  CG  ARG A 301     -19.626  -5.186 -35.930  1.00161.37           C  
ATOM   2393  CD  ARG A 301     -18.277  -4.455 -35.926  1.00161.37           C  
ATOM   2394  NE  ARG A 301     -18.405  -3.225 -35.096  1.00161.37           N  
ATOM   2395  CZ  ARG A 301     -17.305  -2.618 -34.560  1.00161.37           C  
ATOM   2396  NH1 ARG A 301     -16.059  -3.159 -34.706  1.00161.37           N1+
ATOM   2397  NH2 ARG A 301     -17.458  -1.449 -33.874  1.00161.37           N  
ATOM   2398  C   ARG A 301     -22.968  -3.500 -36.907  1.00161.37           C  
ATOM   2399  O   ARG A 301     -23.010  -2.301 -37.180  1.00161.37           O  
ATOM   2400  N   LYS A 302     -23.864  -4.372 -37.400  1.00 76.14           N  
ATOM   2401  CA  LYS A 302     -24.864  -3.972 -38.352  1.00 76.14           C  
ATOM   2402  CB  LYS A 302     -25.806  -5.122 -38.740  1.00 76.14           C  
ATOM   2403  CG  LYS A 302     -25.210  -6.165 -39.682  1.00 76.14           C  
ATOM   2404  CD  LYS A 302     -26.009  -7.469 -39.690  1.00 76.14           C  
ATOM   2405  CE  LYS A 302     -25.898  -8.277 -40.986  1.00 76.14           C  
ATOM   2406  NZ  LYS A 302     -27.113  -8.073 -41.806  1.00 76.14           N1+
ATOM   2407  C   LYS A 302     -25.763  -2.895 -37.801  1.00 76.14           C  
ATOM   2408  O   LYS A 302     -26.089  -1.949 -38.514  1.00 76.14           O  
ATOM   2409  N   VAL A 303     -26.194  -3.035 -36.531  1.00 84.22           N  
ATOM   2410  CA  VAL A 303     -27.164  -2.221 -35.834  1.00 84.22           C  
ATOM   2411  CB  VAL A 303     -27.677  -2.888 -34.587  1.00 84.22           C  
ATOM   2412  CG1 VAL A 303     -28.223  -4.270 -34.984  1.00 84.22           C  
ATOM   2413  CG2 VAL A 303     -26.577  -2.928 -33.515  1.00 84.22           C  
ATOM   2414  C   VAL A 303     -26.670  -0.847 -35.461  1.00 84.22           C  
ATOM   2415  O   VAL A 303     -27.469   0.031 -35.140  1.00 84.22           O  
ATOM   2416  N   GLU A 304     -25.346  -0.615 -35.441  1.00 79.75           N  
ATOM   2417  CA  GLU A 304     -24.798   0.613 -34.923  1.00 79.75           C  
ATOM   2418  CB  GLU A 304     -23.262   0.645 -35.056  1.00 79.75           C  
ATOM   2419  CG  GLU A 304     -22.558  -0.423 -34.203  1.00 79.75           C  
ATOM   2420  CD  GLU A 304     -21.106  -0.549 -34.652  1.00 79.75           C  
ATOM   2421  OE1 GLU A 304     -20.869  -0.641 -35.882  1.00 79.75           O  
ATOM   2422  OE2 GLU A 304     -20.212  -0.565 -33.764  1.00 79.75           O1-
ATOM   2423  C   GLU A 304     -25.345   1.832 -35.613  1.00 79.75           C  
ATOM   2424  O   GLU A 304     -25.701   2.809 -34.950  1.00 79.75           O  
ATOM   2425  N   GLU A 305     -25.455   1.814 -36.953  1.00 67.59           N  
ATOM   2426  CA  GLU A 305     -25.863   2.977 -37.694  1.00 67.59           C  
ATOM   2427  CB  GLU A 305     -25.873   2.711 -39.206  1.00 67.59           C  
ATOM   2428  CG  GLU A 305     -24.481   2.407 -39.763  1.00 67.59           C  
ATOM   2429  CD  GLU A 305     -24.627   2.111 -41.245  1.00 67.59           C  
ATOM   2430  OE1 GLU A 305     -25.769   2.236 -41.763  1.00 67.59           O  
ATOM   2431  OE2 GLU A 305     -23.600   1.754 -41.880  1.00 67.59           O1-
ATOM   2432  C   GLU A 305     -27.244   3.390 -37.292  1.00 67.59           C  
ATOM   2433  O   GLU A 305     -27.537   4.582 -37.214  1.00 67.59           O  
ATOM   2434  N   ARG A 306     -28.140   2.413 -37.063  1.00113.52           N  
ATOM   2435  CA  ARG A 306     -29.498   2.693 -36.690  1.00113.52           C  
ATOM   2436  CB  ARG A 306     -30.400   1.461 -36.690  1.00113.52           C  
ATOM   2437  CG  ARG A 306     -30.785   1.054 -38.103  1.00113.52           C  
ATOM   2438  CD  ARG A 306     -31.414  -0.330 -38.151  1.00113.52           C  
ATOM   2439  NE  ARG A 306     -30.343  -1.274 -37.743  1.00113.52           N  
ATOM   2440  CZ  ARG A 306     -30.629  -2.602 -37.665  1.00113.52           C  
ATOM   2441  NH1 ARG A 306     -31.897  -3.034 -37.925  1.00113.52           N1+
ATOM   2442  NH2 ARG A 306     -29.648  -3.494 -37.346  1.00113.52           N  
ATOM   2443  C   ARG A 306     -29.568   3.298 -35.330  1.00113.52           C  
ATOM   2444  O   ARG A 306     -30.422   4.146 -35.077  1.00113.52           O  
ATOM   2445  N   ALA A 307     -28.682   2.884 -34.408  1.00 34.52           N  
ATOM   2446  CA  ALA A 307     -28.764   3.398 -33.074  1.00 34.52           C  
ATOM   2447  CB  ALA A 307     -27.645   2.872 -32.159  1.00 34.52           C  
ATOM   2448  C   ALA A 307     -28.627   4.885 -33.129  1.00 34.52           C  
ATOM   2449  O   ALA A 307     -29.336   5.601 -32.425  1.00 34.52           O  
ATOM   2450  N   GLN A 308     -27.724   5.398 -33.981  1.00 47.08           N  
ATOM   2451  CA  GLN A 308     -27.505   6.814 -34.033  0.50 47.08           C  
ATOM   2452  CB  GLN A 308     -26.386   7.202 -35.016  0.50 47.08           C  
ATOM   2453  CG  GLN A 308     -26.128   8.708 -35.091  0.50 47.08           C  
ATOM   2454  CD  GLN A 308     -25.257   9.113 -33.909  0.50 47.08           C  
ATOM   2455  OE1 GLN A 308     -25.152   8.396 -32.914  0.50 47.08           O  
ATOM   2456  NE2 GLN A 308     -24.608  10.303 -34.026  0.50 47.08           N  
ATOM   2457  C   GLN A 308     -28.752   7.533 -34.471  1.00 47.08           C  
ATOM   2458  O   GLN A 308     -29.130   8.536 -33.869  1.00 47.08           O  
ATOM   2459  N   ALA A 309     -29.442   7.031 -35.514  1.00 30.16           N  
ATOM   2460  CA  ALA A 309     -30.589   7.712 -36.056  1.00 30.16           C  
ATOM   2461  CB  ALA A 309     -31.177   7.009 -37.292  1.00 30.16           C  
ATOM   2462  C   ALA A 309     -31.682   7.809 -35.033  1.00 30.16           C  
ATOM   2463  O   ALA A 309     -32.291   8.864 -34.868  1.00 30.16           O  
ATOM   2464  N   TRP A 310     -31.938   6.711 -34.299  1.00 85.55           N  
ATOM   2465  CA  TRP A 310     -32.969   6.650 -33.300  1.00 85.55           C  
ATOM   2466  CB  TRP A 310     -33.040   5.266 -32.640  1.00 85.55           C  
ATOM   2467  CG  TRP A 310     -33.555   5.325 -31.227  1.00 85.55           C  
ATOM   2468  CD2 TRP A 310     -32.668   5.160 -30.113  1.00 85.55           C  
ATOM   2469  CD1 TRP A 310     -34.798   5.544 -30.709  1.00 85.55           C  
ATOM   2470  NE1 TRP A 310     -34.732   5.553 -29.333  1.00 85.55           N  
ATOM   2471  CE2 TRP A 310     -33.426   5.311 -28.955  1.00 85.55           C  
ATOM   2472  CE3 TRP A 310     -31.326   4.912 -30.067  1.00 85.55           C  
ATOM   2473  CZ2 TRP A 310     -32.846   5.216 -27.723  1.00 85.55           C  
ATOM   2474  CZ3 TRP A 310     -30.746   4.808 -28.824  1.00 85.55           C  
ATOM   2475  CH2 TRP A 310     -31.491   4.958 -27.674  1.00 85.55           C  
ATOM   2476  C   TRP A 310     -32.735   7.657 -32.221  1.00 85.55           C  
ATOM   2477  O   TRP A 310     -33.662   8.343 -31.799  1.00 85.55           O  
ATOM   2478  N   ALA A 311     -31.483   7.785 -31.755  1.00 47.85           N  
ATOM   2479  CA  ALA A 311     -31.173   8.633 -30.638  1.00 47.85           C  
ATOM   2480  CB  ALA A 311     -29.679   8.591 -30.271  1.00 47.85           C  
ATOM   2481  C   ALA A 311     -31.518  10.058 -30.951  1.00 47.85           C  
ATOM   2482  O   ALA A 311     -32.014  10.780 -30.094  1.00 47.85           O  
ATOM   2483  N   GLU A 312     -31.274  10.500 -32.196  1.00 79.19           N  
ATOM   2484  CA  GLU A 312     -31.463  11.875 -32.563  1.00 79.19           C  
ATOM   2485  CB  GLU A 312     -30.786  12.221 -33.900  1.00 79.19           C  
ATOM   2486  CG  GLU A 312     -29.263  12.237 -33.685  1.00 79.19           C  
ATOM   2487  CD  GLU A 312     -28.508  12.321 -35.000  1.00 79.19           C  
ATOM   2488  OE1 GLU A 312     -29.102  12.785 -36.008  1.00 79.19           O  
ATOM   2489  OE2 GLU A 312     -27.315  11.916 -35.009  1.00 79.19           O1-
ATOM   2490  C   GLU A 312     -32.910  12.293 -32.496  1.00 79.19           C  
ATOM   2491  O   GLU A 312     -33.198  13.477 -32.329  1.00 79.19           O  
ATOM   2492  N   ASN A 313     -33.859  11.350 -32.659  1.00 57.19           N  
ATOM   2493  CA  ASN A 313     -35.271  11.636 -32.601  1.00 57.19           C  
ATOM   2494  CB  ASN A 313     -36.130  10.421 -33.004  1.00 57.19           C  
ATOM   2495  CG  ASN A 313     -36.051  10.272 -34.519  1.00 57.19           C  
ATOM   2496  OD1 ASN A 313     -36.738  10.976 -35.258  1.00 57.19           O  
ATOM   2497  ND2 ASN A 313     -35.185   9.342 -35.003  1.00 57.19           N  
ATOM   2498  C   ASN A 313     -35.699  12.061 -31.214  1.00 57.19           C  
ATOM   2499  O   ASN A 313     -36.518  12.964 -31.069  1.00 57.19           O  
ATOM   2500  N   ILE A 314     -35.135  11.425 -30.166  1.00202.22           N  
ATOM   2501  CA  ILE A 314     -35.436  11.555 -28.759  1.00202.22           C  
ATOM   2502  CB  ILE A 314     -34.202  11.290 -27.932  1.00202.22           C  
ATOM   2503  CG1 ILE A 314     -34.522  11.147 -26.445  1.00202.22           C  
ATOM   2504  CG2 ILE A 314     -33.179  12.397 -28.215  1.00202.22           C  
ATOM   2505  CD1 ILE A 314     -33.314  10.667 -25.641  1.00202.22           C  
ATOM   2506  C   ILE A 314     -35.955  12.909 -28.375  1.00202.22           C  
ATOM   2507  O   ILE A 314     -35.385  13.935 -28.739  1.00202.22           O  
ATOM   2508  N   SER A 315     -37.069  12.929 -27.601  1.00 60.54           N  
ATOM   2509  CA  SER A 315     -37.628  14.165 -27.127  1.00 60.54           C  
ATOM   2510  CB  SER A 315     -39.058  14.423 -27.633  1.00 60.54           C  
ATOM   2511  OG  SER A 315     -39.550  15.649 -27.112  1.00 60.54           O  
ATOM   2512  C   SER A 315     -37.697  14.092 -25.628  1.00 60.54           C  
ATOM   2513  O   SER A 315     -38.069  13.065 -25.063  1.00 60.54           O  
ATOM   2514  N   HIS A 316     -37.285  15.188 -24.959  1.00 93.64           N  
ATOM   2515  CA  HIS A 316     -37.284  15.370 -23.532  1.00 93.64           C  
ATOM   2516  ND1 HIS A 316     -34.251  17.392 -24.024  1.00 93.64           N  
ATOM   2517  CG  HIS A 316     -34.967  16.412 -23.374  1.00 93.64           C  
ATOM   2518  CB  HIS A 316     -36.419  16.540 -23.034  1.00 93.64           C  
ATOM   2519  NE2 HIS A 316     -32.836  15.720 -23.643  1.00 93.64           N  
ATOM   2520  CD2 HIS A 316     -34.088  15.399 -23.145  1.00 93.64           C  
ATOM   2521  CE1 HIS A 316     -32.983  16.928 -24.158  1.00 93.64           C  
ATOM   2522  C   HIS A 316     -38.670  15.645 -23.032  1.00 93.64           C  
ATOM   2523  O   HIS A 316     -38.936  15.506 -21.841  1.00 93.64           O  
ATOM   2524  N   VAL A 317     -39.591  16.064 -23.919  1.00 56.04           N  
ATOM   2525  CA  VAL A 317     -40.868  16.573 -23.493  1.00 56.04           C  
ATOM   2526  CB  VAL A 317     -41.770  16.906 -24.641  1.00 56.04           C  
ATOM   2527  CG1 VAL A 317     -43.129  17.371 -24.087  1.00 56.04           C  
ATOM   2528  CG2 VAL A 317     -41.065  17.964 -25.505  1.00 56.04           C  
ATOM   2529  C   VAL A 317     -41.583  15.619 -22.581  1.00 56.04           C  
ATOM   2530  O   VAL A 317     -42.070  16.062 -21.543  1.00 56.04           O  
ATOM   2531  N   PRO A 318     -41.702  14.354 -22.855  1.00 98.54           N  
ATOM   2532  CA  PRO A 318     -42.385  13.499 -21.923  1.00 98.54           C  
ATOM   2533  CD  PRO A 318     -41.693  13.816 -24.203  1.00 98.54           C  
ATOM   2534  CB  PRO A 318     -42.658  12.192 -22.681  1.00 98.54           C  
ATOM   2535  CG  PRO A 318     -41.824  12.301 -23.977  1.00 98.54           C  
ATOM   2536  C   PRO A 318     -41.610  13.361 -20.646  1.00 98.54           C  
ATOM   2537  O   PRO A 318     -42.197  13.062 -19.609  1.00 98.54           O  
ATOM   2538  N   PHE A 319     -40.281  13.528 -20.747  1.00164.90           N  
ATOM   2539  CA  PHE A 319     -39.240  13.425 -19.759  1.00164.90           C  
ATOM   2540  CB  PHE A 319     -37.936  12.939 -20.397  1.00164.90           C  
ATOM   2541  CG  PHE A 319     -38.372  11.637 -20.987  1.00164.90           C  
ATOM   2542  CD1 PHE A 319     -38.535  10.522 -20.198  1.00164.90           C  
ATOM   2543  CD2 PHE A 319     -38.644  11.535 -22.330  1.00164.90           C  
ATOM   2544  CE1 PHE A 319     -38.948   9.329 -20.740  1.00164.90           C  
ATOM   2545  CE2 PHE A 319     -39.055  10.342 -22.881  1.00164.90           C  
ATOM   2546  CZ  PHE A 319     -39.211   9.230 -22.083  1.00164.90           C  
ATOM   2547  C   PHE A 319     -39.033  14.662 -18.930  1.00164.90           C  
ATOM   2548  O   PHE A 319     -38.250  14.634 -17.982  1.00164.90           O  
ATOM   2549  N   SER A 320     -39.665  15.796 -19.288  1.00118.64           N  
ATOM   2550  CA  SER A 320     -39.371  17.068 -18.673  1.00118.64           C  
ATOM   2551  CB  SER A 320     -40.319  18.186 -19.145  1.00118.64           C  
ATOM   2552  OG  SER A 320     -40.079  18.467 -20.517  1.00118.64           O  
ATOM   2553  C   SER A 320     -39.416  17.011 -17.171  1.00118.64           C  
ATOM   2554  O   SER A 320     -38.826  17.864 -16.512  1.00118.64           O  
ATOM   2555  N   TRP A 321     -40.075  16.005 -16.574  1.00135.59           N  
ATOM   2556  CA  TRP A 321     -40.166  15.914 -15.140  1.00135.59           C  
ATOM   2557  CB  TRP A 321     -41.205  14.903 -14.644  1.00135.59           C  
ATOM   2558  CG  TRP A 321     -41.154  13.565 -15.310  1.00135.59           C  
ATOM   2559  CD2 TRP A 321     -40.236  12.529 -14.952  1.00135.59           C  
ATOM   2560  CD1 TRP A 321     -41.936  13.069 -16.309  1.00135.59           C  
ATOM   2561  NE1 TRP A 321     -41.581  11.768 -16.577  1.00135.59           N  
ATOM   2562  CE2 TRP A 321     -40.533  11.426 -15.749  1.00135.59           C  
ATOM   2563  CE3 TRP A 321     -39.220  12.508 -14.037  1.00135.59           C  
ATOM   2564  CZ2 TRP A 321     -39.827  10.270 -15.638  1.00135.59           C  
ATOM   2565  CZ3 TRP A 321     -38.513  11.336 -13.918  1.00135.59           C  
ATOM   2566  CH2 TRP A 321     -38.820  10.245 -14.703  1.00135.59           C  
ATOM   2567  C   TRP A 321     -38.823  15.705 -14.483  1.00135.59           C  
ATOM   2568  O   TRP A 321     -38.679  15.976 -13.292  1.00135.59           O  
ATOM   2569  N   ILE A 322     -37.818  15.157 -15.197  1.00161.35           N  
ATOM   2570  CA  ILE A 322     -36.503  15.006 -14.612  1.00161.35           C  
ATOM   2571  CB  ILE A 322     -35.508  14.267 -15.451  1.00161.35           C  
ATOM   2572  CG1 ILE A 322     -35.404  14.839 -16.872  1.00161.35           C  
ATOM   2573  CG2 ILE A 322     -35.809  12.787 -15.307  1.00161.35           C  
ATOM   2574  CD1 ILE A 322     -34.352  14.139 -17.728  1.00161.35           C  
ATOM   2575  C   ILE A 322     -35.896  16.329 -14.288  1.00161.35           C  
ATOM   2576  O   ILE A 322     -35.170  16.447 -13.303  1.00161.35           O  
ATOM   2577  N   PHE A 323     -36.140  17.351 -15.126  1.00 83.96           N  
ATOM   2578  CA  PHE A 323     -35.478  18.614 -14.979  1.00 83.96           C  
ATOM   2579  CB  PHE A 323     -35.552  19.447 -16.273  1.00 83.96           C  
ATOM   2580  CG  PHE A 323     -34.882  18.627 -17.337  1.00 83.96           C  
ATOM   2581  CD1 PHE A 323     -33.524  18.703 -17.548  1.00 83.96           C  
ATOM   2582  CD2 PHE A 323     -35.620  17.767 -18.121  1.00 83.96           C  
ATOM   2583  CE1 PHE A 323     -32.921  17.941 -18.523  1.00 83.96           C  
ATOM   2584  CE2 PHE A 323     -35.024  17.007 -19.097  1.00 83.96           C  
ATOM   2585  CZ  PHE A 323     -33.669  17.091 -19.305  1.00 83.96           C  
ATOM   2586  C   PHE A 323     -36.023  19.405 -13.828  1.00 83.96           C  
ATOM   2587  O   PHE A 323     -37.187  19.291 -13.453  1.00 83.96           O  
ATOM   2588  N   GLY A 324     -35.134  20.212 -13.210  1.00 35.75           N  
ATOM   2589  CA  GLY A 324     -35.448  21.038 -12.079  1.00 35.75           C  
ATOM   2590  C   GLY A 324     -35.451  22.467 -12.525  1.00 35.75           C  
ATOM   2591  O   GLY A 324     -36.061  22.826 -13.530  1.00 35.75           O  
ATOM   2592  N   ARG A 325     -34.746  23.324 -11.759  1.00 57.71           N  
ATOM   2593  CA  ARG A 325     -34.699  24.731 -12.018  0.50 57.71           C  
ATOM   2594  CB  ARG A 325     -33.957  25.509 -10.921  0.50 57.71           C  
ATOM   2595  CG  ARG A 325     -32.559  24.956 -10.650  0.50 57.71           C  
ATOM   2596  CD  ARG A 325     -31.702  25.834  -9.739  0.50 57.71           C  
ATOM   2597  NE  ARG A 325     -31.218  26.966 -10.569  0.50 57.71           N  
ATOM   2598  CZ  ARG A 325     -30.105  26.796 -11.341  0.50 57.71           C  
ATOM   2599  NH1 ARG A 325     -29.483  25.581 -11.367  0.50 57.71           N1+
ATOM   2600  NH2 ARG A 325     -29.615  27.833 -12.079  0.50 57.71           N  
ATOM   2601  C   ARG A 325     -34.042  24.991 -13.335  1.00 57.71           C  
ATOM   2602  O   ARG A 325     -33.083  24.326 -13.724  1.00 57.71           O  
ATOM   2603  N   ARG A 326     -34.581  25.998 -14.056  1.00137.06           N  
ATOM   2604  CA  ARG A 326     -34.095  26.352 -15.353  1.00137.06           C  
ATOM   2605  CB  ARG A 326     -35.140  27.098 -16.200  1.00137.06           C  
ATOM   2606  CG  ARG A 326     -34.782  27.091 -17.681  1.00137.06           C  
ATOM   2607  CD  ARG A 326     -34.908  25.694 -18.294  1.00137.06           C  
ATOM   2608  NE  ARG A 326     -34.189  25.707 -19.599  1.00137.06           N  
ATOM   2609  CZ  ARG A 326     -33.312  24.702 -19.881  1.00137.06           C  
ATOM   2610  NH1 ARG A 326     -33.121  23.692 -18.983  1.00137.06           N1+
ATOM   2611  NH2 ARG A 326     -32.613  24.717 -21.054  1.00137.06           N  
ATOM   2612  C   ARG A 326     -32.905  27.277 -15.182  1.00137.06           C  
ATOM   2613  O   ARG A 326     -32.564  27.984 -16.167  1.00137.06           O  
ATOM   2614  OXT ARG A 326     -32.325  27.295 -14.064  1.00137.06           O1-
TER   
HEADER    7pp7_corrected_final_chain_B
ATOM      1  N   GLU B   1     -32.970 -27.700   6.827  1.00 29.81           N  
ATOM      2  CA  GLU B   1     -33.973 -27.438   7.887  1.00 29.81           C  
ATOM      3  CB  GLU B   1     -33.480 -27.939   9.251  1.00 29.81           C  
ATOM      4  CG  GLU B   1     -34.587 -27.884  10.308  1.00 29.81           C  
ATOM      5  CD  GLU B   1     -33.967 -28.188  11.661  1.00 29.81           C  
ATOM      6  OE1 GLU B   1     -32.823 -28.714  11.673  1.00 29.81           O  
ATOM      7  OE2 GLU B   1     -34.622 -27.896  12.696  1.00 29.81           O1-
ATOM      8  C   GLU B   1     -34.247 -25.980   8.018  1.00 29.81           C  
ATOM      9  O   GLU B   1     -35.376 -25.530   7.841  1.00 29.81           O  
ATOM     10  N   LYS B   2     -33.204 -25.194   8.338  1.00 68.91           N  
ATOM     11  CA  LYS B   2     -33.374 -23.783   8.496  1.00 68.91           C  
ATOM     12  CB  LYS B   2     -32.062 -23.089   8.885  1.00 68.91           C  
ATOM     13  CG  LYS B   2     -31.598 -23.459  10.294  1.00 68.91           C  
ATOM     14  CD  LYS B   2     -30.153 -23.054  10.584  1.00 68.91           C  
ATOM     15  CE  LYS B   2     -29.703 -23.366  12.012  1.00 68.91           C  
ATOM     16  NZ  LYS B   2     -30.540 -22.631  12.985  1.00 68.91           N1+
ATOM     17  C   LYS B   2     -33.834 -23.231   7.185  1.00 68.91           C  
ATOM     18  O   LYS B   2     -34.721 -22.381   7.129  1.00 68.91           O  
ATOM     19  N   ALA B   3     -33.252 -23.724   6.080  1.00 29.63           N  
ATOM     20  CA  ALA B   3     -33.639 -23.228   4.794  1.00 29.63           C  
ATOM     21  CB  ALA B   3     -32.883 -23.910   3.640  1.00 29.63           C  
ATOM     22  C   ALA B   3     -35.091 -23.528   4.624  1.00 29.63           C  
ATOM     23  O   ALA B   3     -35.861 -22.693   4.152  1.00 29.63           O  
ATOM     24  N   GLU B   4     -35.498 -24.738   5.045  1.00 82.52           N  
ATOM     25  CA  GLU B   4     -36.844 -25.202   4.902  1.00 82.52           C  
ATOM     26  CB  GLU B   4     -37.011 -26.649   5.384  1.00 82.52           C  
ATOM     27  CG  GLU B   4     -36.215 -27.646   4.541  1.00 82.52           C  
ATOM     28  CD  GLU B   4     -36.839 -27.671   3.155  1.00 82.52           C  
ATOM     29  OE1 GLU B   4     -37.845 -28.411   2.984  1.00 82.52           O  
ATOM     30  OE2 GLU B   4     -36.330 -26.953   2.253  1.00 82.52           O1-
ATOM     31  C   GLU B   4     -37.760 -24.355   5.722  1.00 82.52           C  
ATOM     32  O   GLU B   4     -38.863 -24.028   5.282  1.00 82.52           O  
ATOM     33  N   ILE B   5     -37.332 -23.958   6.934  1.00100.32           N  
ATOM     34  CA  ILE B   5     -38.233 -23.213   7.758  1.00100.32           C  
ATOM     35  CB  ILE B   5     -37.703 -22.873   9.126  1.00100.32           C  
ATOM     36  CG1 ILE B   5     -38.868 -22.459  10.037  1.00100.32           C  
ATOM     37  CG2 ILE B   5     -36.617 -21.791   9.019  1.00100.32           C  
ATOM     38  CD1 ILE B   5     -38.485 -22.368  11.511  1.00100.32           C  
ATOM     39  C   ILE B   5     -38.574 -21.948   7.043  1.00100.32           C  
ATOM     40  O   ILE B   5     -39.727 -21.522   7.029  1.00100.32           O  
ATOM     41  N   PHE B   6     -37.570 -21.325   6.407  1.00 81.10           N  
ATOM     42  CA  PHE B   6     -37.826 -20.112   5.696  1.00 81.10           C  
ATOM     43  CB  PHE B   6     -36.568 -19.438   5.116  1.00 81.10           C  
ATOM     44  CG  PHE B   6     -36.023 -18.509   6.148  1.00 81.10           C  
ATOM     45  CD1 PHE B   6     -35.164 -18.922   7.141  1.00 81.10           C  
ATOM     46  CD2 PHE B   6     -36.397 -17.185   6.100  1.00 81.10           C  
ATOM     47  CE1 PHE B   6     -34.696 -18.013   8.064  1.00 81.10           C  
ATOM     48  CE2 PHE B   6     -35.934 -16.274   7.017  1.00 81.10           C  
ATOM     49  CZ  PHE B   6     -35.079 -16.693   8.006  1.00 81.10           C  
ATOM     50  C   PHE B   6     -38.789 -20.343   4.574  1.00 81.10           C  
ATOM     51  O   PHE B   6     -39.680 -19.526   4.347  1.00 81.10           O  
ATOM     52  N   ASN B   7     -38.641 -21.462   3.843  1.00 51.90           N  
ATOM     53  CA  ASN B   7     -39.461 -21.764   2.698  1.00 51.90           C  
ATOM     54  CB  ASN B   7     -39.076 -23.134   2.100  1.00 51.90           C  
ATOM     55  CG  ASN B   7     -39.824 -23.393   0.799  1.00 51.90           C  
ATOM     56  OD1 ASN B   7     -40.940 -22.917   0.595  1.00 51.90           O  
ATOM     57  ND2 ASN B   7     -39.196 -24.189  -0.107  1.00 51.90           N  
ATOM     58  C   ASN B   7     -40.900 -21.840   3.119  1.00 51.90           C  
ATOM     59  O   ASN B   7     -41.785 -21.299   2.460  1.00 51.90           O  
ATOM     60  N   SER B   8     -41.154 -22.500   4.261  1.00 88.12           N  
ATOM     61  CA  SER B   8     -42.468 -22.757   4.779  1.00 88.12           C  
ATOM     62  CB  SER B   8     -42.375 -23.563   6.085  1.00 88.12           C  
ATOM     63  OG  SER B   8     -43.636 -23.627   6.725  1.00 88.12           O  
ATOM     64  C   SER B   8     -43.179 -21.475   5.103  1.00 88.12           C  
ATOM     65  O   SER B   8     -44.405 -21.405   5.043  1.00 88.12           O  
ATOM     66  N   MET B   9     -42.407 -20.437   5.455  1.00 90.27           N  
ATOM     67  CA  MET B   9     -42.823 -19.139   5.920  1.00 90.27           C  
ATOM     68  CB  MET B   9     -41.659 -18.353   6.545  1.00 90.27           C  
ATOM     69  CG  MET B   9     -41.124 -19.046   7.800  1.00 90.27           C  
ATOM     70  SD  MET B   9     -39.647 -18.286   8.534  1.00 90.27           S  
ATOM     71  CE  MET B   9     -40.505 -16.793   9.107  1.00 90.27           C  
ATOM     72  C   MET B   9     -43.471 -18.271   4.871  1.00 90.27           C  
ATOM     73  O   MET B   9     -44.128 -17.289   5.215  1.00 90.27           O  
ATOM     74  N   HIS B  10     -43.297 -18.570   3.572  1.00 74.37           N  
ATOM     75  CA  HIS B  10     -43.667 -17.652   2.521  1.00 74.37           C  
ATOM     76  ND1 HIS B  10     -41.780 -19.539  -0.238  1.00 74.37           N  
ATOM     77  CG  HIS B  10     -42.127 -18.700   0.799  1.00 74.37           C  
ATOM     78  CB  HIS B  10     -43.534 -18.285   1.123  1.00 74.37           C  
ATOM     79  NE2 HIS B  10     -39.887 -18.985   0.790  1.00 74.37           N  
ATOM     80  CD2 HIS B  10     -40.957 -18.370   1.414  1.00 74.37           C  
ATOM     81  CE1 HIS B  10     -40.430 -19.675  -0.198  1.00 74.37           C  
ATOM     82  C   HIS B  10     -45.069 -17.106   2.638  1.00 74.37           C  
ATOM     83  O   HIS B  10     -45.252 -15.890   2.551  1.00 74.37           O  
ATOM     84  N   GLY B  11     -46.096 -17.949   2.844  1.00 23.34           N  
ATOM     85  CA  GLY B  11     -47.446 -17.445   2.863  1.00 23.34           C  
ATOM     86  C   GLY B  11     -47.625 -16.466   3.982  1.00 23.34           C  
ATOM     87  O   GLY B  11     -48.259 -15.425   3.816  1.00 23.34           O  
ATOM     88  N   TRP B  12     -47.085 -16.790   5.165  1.00 75.53           N  
ATOM     89  CA  TRP B  12     -47.217 -15.946   6.315  1.00 75.53           C  
ATOM     90  CB  TRP B  12     -46.647 -16.617   7.570  1.00 75.53           C  
ATOM     91  CG  TRP B  12     -46.505 -15.708   8.764  1.00 75.53           C  
ATOM     92  CD2 TRP B  12     -45.250 -15.154   9.172  1.00 75.53           C  
ATOM     93  CD1 TRP B  12     -47.434 -15.272   9.658  1.00 75.53           C  
ATOM     94  NE1 TRP B  12     -46.831 -14.473  10.605  1.00 75.53           N  
ATOM     95  CE2 TRP B  12     -45.482 -14.397  10.315  1.00 75.53           C  
ATOM     96  CE3 TRP B  12     -43.996 -15.266   8.635  1.00 75.53           C  
ATOM     97  CZ2 TRP B  12     -44.467 -13.730  10.945  1.00 75.53           C  
ATOM     98  CZ3 TRP B  12     -42.974 -14.601   9.273  1.00 75.53           C  
ATOM     99  CH2 TRP B  12     -43.204 -13.849  10.406  1.00 75.53           C  
ATOM    100  C   TRP B  12     -46.507 -14.646   6.094  1.00 75.53           C  
ATOM    101  O   TRP B  12     -47.022 -13.584   6.442  1.00 75.53           O  
ATOM    102  N   VAL B  13     -45.294 -14.679   5.508  1.00118.13           N  
ATOM    103  CA  VAL B  13     -44.619 -13.425   5.331  1.00118.13           C  
ATOM    104  CB  VAL B  13     -43.220 -13.517   4.781  1.00118.13           C  
ATOM    105  CG1 VAL B  13     -42.344 -14.189   5.842  1.00118.13           C  
ATOM    106  CG2 VAL B  13     -43.218 -14.263   3.443  1.00118.13           C  
ATOM    107  C   VAL B  13     -45.445 -12.557   4.441  1.00118.13           C  
ATOM    108  O   VAL B  13     -45.559 -11.356   4.680  1.00118.13           O  
ATOM    109  N   GLU B  14     -46.065 -13.137   3.398  1.00 79.78           N  
ATOM    110  CA  GLU B  14     -46.849 -12.330   2.512  1.00 79.78           C  
ATOM    111  CB  GLU B  14     -47.545 -13.148   1.409  1.00 79.78           C  
ATOM    112  CG  GLU B  14     -46.600 -13.823   0.417  1.00 79.78           C  
ATOM    113  CD  GLU B  14     -47.447 -14.727  -0.468  1.00 79.78           C  
ATOM    114  OE1 GLU B  14     -48.368 -14.200  -1.151  1.00 79.78           O  
ATOM    115  OE2 GLU B  14     -47.190 -15.960  -0.466  1.00 79.78           O1-
ATOM    116  C   GLU B  14     -47.964 -11.705   3.287  1.00 79.78           C  
ATOM    117  O   GLU B  14     -48.173 -10.495   3.224  1.00 79.78           O  
ATOM    118  N   ASP B  15     -48.714 -12.523   4.047  1.00 62.41           N  
ATOM    119  CA  ASP B  15     -49.855 -11.981   4.721  1.00 62.41           C  
ATOM    120  CB  ASP B  15     -50.714 -13.047   5.419  1.00 62.41           C  
ATOM    121  CG  ASP B  15     -51.493 -13.843   4.384  1.00 62.41           C  
ATOM    122  OD1 ASP B  15     -51.523 -13.429   3.195  1.00 62.41           O  
ATOM    123  OD2 ASP B  15     -52.082 -14.880   4.789  1.00 62.41           O1-
ATOM    124  C   ASP B  15     -49.466 -11.004   5.786  1.00 62.41           C  
ATOM    125  O   ASP B  15     -49.929  -9.866   5.776  1.00 62.41           O  
ATOM    126  N   THR B  16     -48.641 -11.446   6.758  1.00158.31           N  
ATOM    127  CA  THR B  16     -48.324 -10.636   7.906  1.00158.31           C  
ATOM    128  CB  THR B  16     -47.920 -11.475   9.089  1.00158.31           C  
ATOM    129  OG1 THR B  16     -47.902 -10.685  10.265  1.00158.31           O  
ATOM    130  CG2 THR B  16     -46.534 -12.082   8.838  1.00158.31           C  
ATOM    131  C   THR B  16     -47.277  -9.564   7.725  1.00158.31           C  
ATOM    132  O   THR B  16     -47.457  -8.439   8.187  1.00158.31           O  
ATOM    133  N   ILE B  17     -46.123  -9.899   7.116  1.00 96.50           N  
ATOM    134  CA  ILE B  17     -44.997  -9.002   7.069  1.00 96.50           C  
ATOM    135  CB  ILE B  17     -43.698  -9.740   6.897  1.00 96.50           C  
ATOM    136  CG1 ILE B  17     -43.496 -10.651   8.120  1.00 96.50           C  
ATOM    137  CG2 ILE B  17     -42.558  -8.726   6.711  1.00 96.50           C  
ATOM    138  CD1 ILE B  17     -42.285 -11.565   8.015  1.00 96.50           C  
ATOM    139  C   ILE B  17     -45.099  -7.883   6.071  1.00 96.50           C  
ATOM    140  O   ILE B  17     -44.803  -6.733   6.382  1.00 96.50           O  
ATOM    141  N   LEU B  18     -45.549  -8.167   4.842  1.00 73.35           N  
ATOM    142  CA  LEU B  18     -45.501  -7.175   3.798  1.00 73.35           C  
ATOM    143  CB  LEU B  18     -45.933  -7.723   2.431  1.00 73.35           C  
ATOM    144  CG  LEU B  18     -44.975  -8.814   1.917  1.00 73.35           C  
ATOM    145  CD1 LEU B  18     -45.392  -9.313   0.528  1.00 73.35           C  
ATOM    146  CD2 LEU B  18     -43.512  -8.344   1.968  1.00 73.35           C  
ATOM    147  C   LEU B  18     -46.318  -5.952   4.114  1.00 73.35           C  
ATOM    148  O   LEU B  18     -45.927  -4.854   3.720  1.00 73.35           O  
ATOM    149  N   PRO B  19     -47.423  -6.047   4.791  1.00 75.88           N  
ATOM    150  CA  PRO B  19     -48.188  -4.857   5.047  1.00 75.88           C  
ATOM    151  CD  PRO B  19     -48.282  -7.217   4.687  1.00 75.88           C  
ATOM    152  CB  PRO B  19     -49.504  -5.341   5.646  1.00 75.88           C  
ATOM    153  CG  PRO B  19     -49.705  -6.715   4.980  1.00 75.88           C  
ATOM    154  C   PRO B  19     -47.465  -3.832   5.870  1.00 75.88           C  
ATOM    155  O   PRO B  19     -47.926  -2.694   5.917  1.00 75.88           O  
ATOM    156  N   PHE B  20     -46.349  -4.204   6.523  1.00 74.62           N  
ATOM    157  CA  PHE B  20     -45.576  -3.305   7.334  1.00 74.62           C  
ATOM    158  CB  PHE B  20     -44.439  -4.000   8.111  1.00 74.62           C  
ATOM    159  CG  PHE B  20     -45.064  -4.867   9.154  1.00 74.62           C  
ATOM    160  CD1 PHE B  20     -45.685  -4.302  10.244  1.00 74.62           C  
ATOM    161  CD2 PHE B  20     -45.016  -6.240   9.064  1.00 74.62           C  
ATOM    162  CE1 PHE B  20     -46.261  -5.094  11.209  1.00 74.62           C  
ATOM    163  CE2 PHE B  20     -45.590  -7.039  10.027  1.00 74.62           C  
ATOM    164  CZ  PHE B  20     -46.217  -6.463  11.102  1.00 74.62           C  
ATOM    165  C   PHE B  20     -44.980  -2.237   6.462  1.00 74.62           C  
ATOM    166  O   PHE B  20     -44.702  -1.134   6.928  1.00 74.62           O  
ATOM    167  N   LEU B  21     -44.710  -2.540   5.181  1.00 56.84           N  
ATOM    168  CA  LEU B  21     -44.100  -1.595   4.285  1.00 56.84           C  
ATOM    169  CB  LEU B  21     -43.751  -2.211   2.923  1.00 56.84           C  
ATOM    170  CG  LEU B  21     -42.632  -3.260   3.002  1.00 56.84           C  
ATOM    171  CD1 LEU B  21     -42.326  -3.854   1.621  1.00 56.84           C  
ATOM    172  CD2 LEU B  21     -41.380  -2.663   3.665  1.00 56.84           C  
ATOM    173  C   LEU B  21     -45.000  -0.425   4.021  1.00 56.84           C  
ATOM    174  O   LEU B  21     -46.223  -0.542   3.966  1.00 56.84           O  
ATOM    175  N   LYS B  22     -44.373   0.761   3.861  1.00 87.84           N  
ATOM    176  CA  LYS B  22     -45.077   1.970   3.565  1.00 87.84           C  
ATOM    177  CB  LYS B  22     -44.477   3.203   4.263  1.00 87.84           C  
ATOM    178  CG  LYS B  22     -45.251   4.490   3.992  1.00 87.84           C  
ATOM    179  CD  LYS B  22     -44.846   5.647   4.903  1.00 87.84           C  
ATOM    180  CE  LYS B  22     -44.947   5.316   6.392  1.00 87.84           C  
ATOM    181  NZ  LYS B  22     -44.655   6.525   7.194  1.00 87.84           N1+
ATOM    182  C   LYS B  22     -44.960   2.179   2.090  1.00 87.84           C  
ATOM    183  O   LYS B  22     -43.914   1.964   1.479  1.00 87.84           O  
ATOM    184  N   PRO B  23     -46.033   2.611   1.508  1.00 66.17           N  
ATOM    185  CA  PRO B  23     -46.069   2.814   0.088  1.00 66.17           C  
ATOM    186  CD  PRO B  23     -47.350   2.380   2.079  1.00 66.17           C  
ATOM    187  CB  PRO B  23     -47.526   3.152  -0.223  1.00 66.17           C  
ATOM    188  CG  PRO B  23     -48.318   2.430   0.887  1.00 66.17           C  
ATOM    189  C   PRO B  23     -45.082   3.880  -0.280  1.00 66.17           C  
ATOM    190  O   PRO B  23     -44.930   4.829   0.486  1.00 66.17           O  
ATOM    191  N   VAL B  24     -44.394   3.736  -1.432  1.00 34.03           N  
ATOM    192  CA  VAL B  24     -43.401   4.683  -1.857  1.00 34.03           C  
ATOM    193  CB  VAL B  24     -42.665   4.276  -3.107  1.00 34.03           C  
ATOM    194  CG1 VAL B  24     -41.703   5.409  -3.506  1.00 34.03           C  
ATOM    195  CG2 VAL B  24     -41.951   2.937  -2.853  1.00 34.03           C  
ATOM    196  C   VAL B  24     -44.066   5.998  -2.122  1.00 34.03           C  
ATOM    197  O   VAL B  24     -43.518   7.049  -1.792  1.00 34.03           O  
ATOM    198  N   GLU B  25     -45.280   5.982  -2.707  1.00 75.07           N  
ATOM    199  CA  GLU B  25     -45.921   7.226  -3.034  1.00 75.07           C  
ATOM    200  CB  GLU B  25     -47.341   7.073  -3.617  1.00 75.07           C  
ATOM    201  CG  GLU B  25     -47.412   6.734  -5.110  1.00 75.07           C  
ATOM    202  CD  GLU B  25     -47.119   5.258  -5.311  1.00 75.07           C  
ATOM    203  OE1 GLU B  25     -47.204   4.490  -4.316  1.00 75.07           O  
ATOM    204  OE2 GLU B  25     -46.806   4.875  -6.472  1.00 75.07           O1-
ATOM    205  C   GLU B  25     -46.074   8.038  -1.788  1.00 75.07           C  
ATOM    206  O   GLU B  25     -45.774   9.231  -1.775  1.00 75.07           O  
ATOM    207  N   GLU B  26     -46.528   7.403  -0.696  1.00 58.92           N  
ATOM    208  CA  GLU B  26     -46.776   8.089   0.539  1.00 58.92           C  
ATOM    209  CB  GLU B  26     -47.447   7.210   1.603  1.00 58.92           C  
ATOM    210  CG  GLU B  26     -48.911   6.882   1.317  1.00 58.92           C  
ATOM    211  CD  GLU B  26     -49.370   5.911   2.395  1.00 58.92           C  
ATOM    212  OE1 GLU B  26     -48.503   5.451   3.185  1.00 58.92           O  
ATOM    213  OE2 GLU B  26     -50.592   5.610   2.442  1.00 58.92           O1-
ATOM    214  C   GLU B  26     -45.502   8.564   1.162  1.00 58.92           C  
ATOM    215  O   GLU B  26     -45.498   9.563   1.877  1.00 58.92           O  
ATOM    216  N   SER B  27     -44.387   7.849   0.931  1.00116.20           N  
ATOM    217  CA  SER B  27     -43.188   8.093   1.683  1.00116.20           C  
ATOM    218  CB  SER B  27     -42.184   6.929   1.611  1.00116.20           C  
ATOM    219  OG  SER B  27     -41.862   6.644   0.261  1.00116.20           O  
ATOM    220  C   SER B  27     -42.464   9.371   1.384  1.00116.20           C  
ATOM    221  O   SER B  27     -42.523   9.948   0.300  1.00116.20           O  
ATOM    222  N   TRP B  28     -41.738   9.831   2.427  1.00 98.67           N  
ATOM    223  CA  TRP B  28     -40.921  11.007   2.438  1.00 98.67           C  
ATOM    224  CB  TRP B  28     -40.611  11.491   3.870  1.00 98.67           C  
ATOM    225  CG  TRP B  28     -39.998  10.421   4.747  1.00 98.67           C  
ATOM    226  CD2 TRP B  28     -38.586  10.215   4.941  1.00 98.67           C  
ATOM    227  CD1 TRP B  28     -40.627   9.476   5.508  1.00 98.67           C  
ATOM    228  NE1 TRP B  28     -39.701   8.688   6.145  1.00 98.67           N  
ATOM    229  CE2 TRP B  28     -38.439   9.132   5.811  1.00 98.67           C  
ATOM    230  CE3 TRP B  28     -37.501  10.872   4.435  1.00 98.67           C  
ATOM    231  CZ2 TRP B  28     -37.201   8.691   6.184  1.00 98.67           C  
ATOM    232  CZ3 TRP B  28     -36.254  10.426   4.819  1.00 98.67           C  
ATOM    233  CH2 TRP B  28     -36.107   9.355   5.678  1.00 98.67           C  
ATOM    234  C   TRP B  28     -39.626  10.662   1.782  1.00 98.67           C  
ATOM    235  O   TRP B  28     -39.276   9.489   1.664  1.00 98.67           O  
ATOM    236  N   GLN B  29     -38.906  11.691   1.290  1.00 62.72           N  
ATOM    237  CA  GLN B  29     -37.625  11.493   0.679  1.00 62.72           C  
ATOM    238  CB  GLN B  29     -37.623  11.745  -0.844  1.00 62.72           C  
ATOM    239  CG  GLN B  29     -38.623  10.875  -1.618  1.00 62.72           C  
ATOM    240  CD  GLN B  29     -38.233   9.404  -1.504  1.00 62.72           C  
ATOM    241  OE1 GLN B  29     -37.066   9.065  -1.311  1.00 62.72           O  
ATOM    242  NE2 GLN B  29     -39.242   8.500  -1.630  1.00 62.72           N  
ATOM    243  C   GLN B  29     -36.706  12.490   1.322  1.00 62.72           C  
ATOM    244  O   GLN B  29     -37.161  13.475   1.903  1.00 62.72           O  
ATOM    245  N   PRO B  30     -35.423  12.270   1.233  1.00 81.98           N  
ATOM    246  CA  PRO B  30     -34.467  13.137   1.864  1.00 81.98           C  
ATOM    247  CD  PRO B  30     -34.877  10.953   0.946  1.00 81.98           C  
ATOM    248  CB  PRO B  30     -33.102  12.502   1.582  1.00 81.98           C  
ATOM    249  CG  PRO B  30     -33.424  10.999   1.450  1.00 81.98           C  
ATOM    250  C   PRO B  30     -34.610  14.547   1.387  1.00 81.98           C  
ATOM    251  O   PRO B  30     -34.415  15.470   2.174  1.00 81.98           O  
ATOM    252  N   THR B  31     -35.011  14.733   0.123  1.00114.31           N  
ATOM    253  CA  THR B  31     -35.119  16.027  -0.480  1.00114.31           C  
ATOM    254  CB  THR B  31     -35.574  15.941  -1.909  1.00114.31           C  
ATOM    255  OG1 THR B  31     -35.552  17.226  -2.511  1.00114.31           O  
ATOM    256  CG2 THR B  31     -36.992  15.342  -1.956  1.00114.31           C  
ATOM    257  C   THR B  31     -36.116  16.840   0.282  1.00114.31           C  
ATOM    258  O   THR B  31     -35.997  18.061   0.382  1.00114.31           O  
ATOM    259  N   ASP B  32     -37.134  16.179   0.853  1.00 56.83           N  
ATOM    260  CA  ASP B  32     -38.186  16.884   1.523  1.00 56.83           C  
ATOM    261  CB  ASP B  32     -39.223  15.912   2.111  1.00 56.83           C  
ATOM    262  CG  ASP B  32     -39.927  15.196   0.957  1.00 56.83           C  
ATOM    263  OD1 ASP B  32     -40.006  15.780  -0.156  1.00 56.83           O  
ATOM    264  OD2 ASP B  32     -40.390  14.048   1.183  1.00 56.83           O1-
ATOM    265  C   ASP B  32     -37.608  17.699   2.651  1.00 56.83           C  
ATOM    266  O   ASP B  32     -38.039  18.820   2.914  1.00 56.83           O  
ATOM    267  N   PHE B  33     -36.631  17.121   3.361  1.00126.01           N  
ATOM    268  CA  PHE B  33     -35.978  17.650   4.524  1.00126.01           C  
ATOM    269  CB  PHE B  33     -35.416  16.524   5.400  1.00126.01           C  
ATOM    270  CG  PHE B  33     -36.630  15.755   5.801  1.00126.01           C  
ATOM    271  CD1 PHE B  33     -37.406  16.174   6.854  1.00126.01           C  
ATOM    272  CD2 PHE B  33     -37.001  14.621   5.111  1.00126.01           C  
ATOM    273  CE1 PHE B  33     -38.528  15.465   7.214  1.00126.01           C  
ATOM    274  CE2 PHE B  33     -38.122  13.909   5.466  1.00126.01           C  
ATOM    275  CZ  PHE B  33     -38.886  14.331   6.524  1.00126.01           C  
ATOM    276  C   PHE B  33     -34.913  18.677   4.241  1.00126.01           C  
ATOM    277  O   PHE B  33     -34.461  19.343   5.173  1.00126.01           O  
ATOM    278  N   LEU B  34     -34.394  18.764   2.997  1.00 83.76           N  
ATOM    279  CA  LEU B  34     -33.281  19.651   2.763  1.00 83.76           C  
ATOM    280  CB  LEU B  34     -32.069  18.948   2.135  1.00 83.76           C  
ATOM    281  CG  LEU B  34     -31.373  17.981   3.108  1.00 83.76           C  
ATOM    282  CD1 LEU B  34     -30.162  17.306   2.448  1.00 83.76           C  
ATOM    283  CD2 LEU B  34     -31.005  18.686   4.423  1.00 83.76           C  
ATOM    284  C   LEU B  34     -33.622  20.841   1.915  1.00 83.76           C  
ATOM    285  O   LEU B  34     -34.704  20.979   1.346  1.00 83.76           O  
ATOM    286  N   PRO B  35     -32.658  21.733   1.859  1.00 74.24           N  
ATOM    287  CA  PRO B  35     -32.806  22.922   1.073  1.00 74.24           C  
ATOM    288  CD  PRO B  35     -31.732  21.919   2.967  1.00 74.24           C  
ATOM    289  CB  PRO B  35     -31.598  23.794   1.420  1.00 74.24           C  
ATOM    290  CG  PRO B  35     -31.263  23.382   2.867  1.00 74.24           C  
ATOM    291  C   PRO B  35     -32.916  22.517  -0.367  1.00 74.24           C  
ATOM    292  O   PRO B  35     -32.318  21.514  -0.756  1.00 74.24           O  
ATOM    293  N   ASP B  36     -33.688  23.270  -1.172  1.00 45.92           N  
ATOM    294  CA  ASP B  36     -33.915  22.924  -2.545  1.00 45.92           C  
ATOM    295  CB  ASP B  36     -35.172  23.609  -3.114  1.00 45.92           C  
ATOM    296  CG  ASP B  36     -35.522  23.011  -4.468  1.00 45.92           C  
ATOM    297  OD1 ASP B  36     -34.783  22.099  -4.927  1.00 45.92           O  
ATOM    298  OD2 ASP B  36     -36.535  23.465  -5.066  1.00 45.92           O1-
ATOM    299  C   ASP B  36     -32.733  23.367  -3.353  1.00 45.92           C  
ATOM    300  O   ASP B  36     -32.487  24.559  -3.518  1.00 45.92           O  
ATOM    301  N   SER B  37     -31.959  22.394  -3.870  1.00 44.57           N  
ATOM    302  CA  SER B  37     -30.777  22.677  -4.642  1.00 44.57           C  
ATOM    303  CB  SER B  37     -29.886  21.440  -4.845  1.00 44.57           C  
ATOM    304  OG  SER B  37     -30.567  20.456  -5.614  1.00 44.57           O  
ATOM    305  C   SER B  37     -31.133  23.213  -5.993  1.00 44.57           C  
ATOM    306  O   SER B  37     -30.343  23.928  -6.610  1.00 44.57           O  
ATOM    307  N   THR B  38     -32.315  22.849  -6.513  1.00 39.65           N  
ATOM    308  CA  THR B  38     -32.702  23.303  -7.816  1.00 39.65           C  
ATOM    309  CB  THR B  38     -33.938  22.619  -8.321  1.00 39.65           C  
ATOM    310  OG1 THR B  38     -35.040  22.898  -7.473  1.00 39.65           O  
ATOM    311  CG2 THR B  38     -33.670  21.106  -8.350  1.00 39.65           C  
ATOM    312  C   THR B  38     -32.955  24.781  -7.793  1.00 39.65           C  
ATOM    313  O   THR B  38     -32.617  25.478  -8.749  1.00 39.65           O  
ATOM    314  N   SER B  39     -33.544  25.291  -6.690  1.00 60.10           N  
ATOM    315  CA  SER B  39     -33.967  26.664  -6.572  1.00 60.10           C  
ATOM    316  CB  SER B  39     -34.959  26.884  -5.417  1.00 60.10           C  
ATOM    317  OG  SER B  39     -35.269  28.263  -5.286  1.00 60.10           O  
ATOM    318  C   SER B  39     -32.823  27.615  -6.357  1.00 60.10           C  
ATOM    319  O   SER B  39     -31.750  27.246  -5.886  1.00 60.10           O  
ATOM    320  N   ASP B  40     -33.052  28.893  -6.741  1.00 62.18           N  
ATOM    321  CA  ASP B  40     -32.127  29.981  -6.566  1.00 62.18           C  
ATOM    322  CB  ASP B  40     -32.495  31.255  -7.345  1.00 62.18           C  
ATOM    323  CG  ASP B  40     -32.144  31.027  -8.811  1.00 62.18           C  
ATOM    324  OD1 ASP B  40     -31.591  29.943  -9.138  1.00 62.18           O  
ATOM    325  OD2 ASP B  40     -32.424  31.944  -9.629  1.00 62.18           O1-
ATOM    326  C   ASP B  40     -32.052  30.318  -5.105  1.00 62.18           C  
ATOM    327  O   ASP B  40     -31.078  30.917  -4.652  1.00 62.18           O  
ATOM    328  N   GLY B  41     -33.118  29.963  -4.361  1.00 54.17           N  
ATOM    329  CA  GLY B  41     -33.342  30.130  -2.945  1.00 54.17           C  
ATOM    330  C   GLY B  41     -32.356  29.309  -2.163  1.00 54.17           C  
ATOM    331  O   GLY B  41     -32.200  29.490  -0.956  1.00 54.17           O  
ATOM    332  N   PHE B  42     -31.689  28.354  -2.835  1.00 82.64           N  
ATOM    333  CA  PHE B  42     -30.850  27.366  -2.213  1.00 82.64           C  
ATOM    334  CB  PHE B  42     -30.008  26.584  -3.248  1.00 82.64           C  
ATOM    335  CG  PHE B  42     -28.922  25.824  -2.557  1.00 82.64           C  
ATOM    336  CD1 PHE B  42     -29.159  24.621  -1.930  1.00 82.64           C  
ATOM    337  CD2 PHE B  42     -27.637  26.321  -2.560  1.00 82.64           C  
ATOM    338  CE1 PHE B  42     -28.141  23.937  -1.305  1.00 82.64           C  
ATOM    339  CE2 PHE B  42     -26.616  25.644  -1.938  1.00 82.64           C  
ATOM    340  CZ  PHE B  42     -26.865  24.447  -1.309  1.00 82.64           C  
ATOM    341  C   PHE B  42     -29.895  27.972  -1.227  1.00 82.64           C  
ATOM    342  O   PHE B  42     -29.798  27.467  -0.112  1.00 82.64           O  
ATOM    343  N   HIS B  43     -29.175  29.054  -1.576  1.00 75.00           N  
ATOM    344  CA  HIS B  43     -28.197  29.593  -0.667  1.00 75.00           C  
ATOM    345  ND1 HIS B  43     -26.753  30.488  -3.689  1.00 75.00           N  
ATOM    346  CG  HIS B  43     -26.471  30.386  -2.346  1.00 75.00           C  
ATOM    347  CB  HIS B  43     -27.409  30.780  -1.247  1.00 75.00           C  
ATOM    348  NE2 HIS B  43     -24.695  29.657  -3.533  1.00 75.00           N  
ATOM    349  CD2 HIS B  43     -25.211  29.875  -2.268  1.00 75.00           C  
ATOM    350  CE1 HIS B  43     -25.656  30.039  -4.354  1.00 75.00           C  
ATOM    351  C   HIS B  43     -28.839  30.074   0.601  1.00 75.00           C  
ATOM    352  O   HIS B  43     -28.305  29.868   1.691  1.00 75.00           O  
ATOM    353  N   GLU B  44     -29.996  30.748   0.504  1.00 35.57           N  
ATOM    354  CA  GLU B  44     -30.597  31.263   1.697  1.00 35.57           C  
ATOM    355  CB  GLU B  44     -31.837  32.128   1.431  1.00 35.57           C  
ATOM    356  CG  GLU B  44     -32.411  32.732   2.713  1.00 35.57           C  
ATOM    357  CD  GLU B  44     -33.418  33.790   2.302  1.00 35.57           C  
ATOM    358  OE1 GLU B  44     -33.270  34.329   1.174  1.00 35.57           O  
ATOM    359  OE2 GLU B  44     -34.344  34.073   3.107  1.00 35.57           O1-
ATOM    360  C   GLU B  44     -31.008  30.130   2.582  1.00 35.57           C  
ATOM    361  O   GLU B  44     -30.813  30.181   3.796  1.00 35.57           O  
ATOM    362  N   GLN B  45     -31.572  29.066   1.991  1.00 48.00           N  
ATOM    363  CA  GLN B  45     -32.061  27.951   2.751  1.00 48.00           C  
ATOM    364  CB  GLN B  45     -32.797  26.956   1.840  1.00 48.00           C  
ATOM    365  CG  GLN B  45     -34.020  27.617   1.191  1.00 48.00           C  
ATOM    366  CD  GLN B  45     -34.517  26.744   0.050  1.00 48.00           C  
ATOM    367  OE1 GLN B  45     -33.943  25.701  -0.240  1.00 48.00           O  
ATOM    368  NE2 GLN B  45     -35.612  27.188  -0.628  1.00 48.00           N  
ATOM    369  C   GLN B  45     -30.921  27.271   3.451  1.00 48.00           C  
ATOM    370  O   GLN B  45     -31.049  26.859   4.604  1.00 48.00           O  
ATOM    371  N   VAL B  46     -29.765  27.127   2.772  1.00115.18           N  
ATOM    372  CA  VAL B  46     -28.636  26.487   3.387  1.00115.18           C  
ATOM    373  CB  VAL B  46     -27.501  26.163   2.453  1.00115.18           C  
ATOM    374  CG1 VAL B  46     -27.959  25.048   1.508  1.00115.18           C  
ATOM    375  CG2 VAL B  46     -27.067  27.429   1.710  1.00115.18           C  
ATOM    376  C   VAL B  46     -28.124  27.328   4.514  1.00115.18           C  
ATOM    377  O   VAL B  46     -27.661  26.803   5.525  1.00115.18           O  
ATOM    378  N   GLU B  47     -28.187  28.663   4.364  1.00 85.37           N  
ATOM    379  CA  GLU B  47     -27.716  29.573   5.369  1.00 85.37           C  
ATOM    380  CB  GLU B  47     -27.950  31.036   4.958  1.00 85.37           C  
ATOM    381  CG  GLU B  47     -27.582  32.046   6.043  1.00 85.37           C  
ATOM    382  CD  GLU B  47     -26.071  32.072   6.116  1.00 85.37           C  
ATOM    383  OE1 GLU B  47     -25.431  31.679   5.107  1.00 85.37           O  
ATOM    384  OE2 GLU B  47     -25.534  32.480   7.179  1.00 85.37           O1-
ATOM    385  C   GLU B  47     -28.505  29.370   6.617  1.00 85.37           C  
ATOM    386  O   GLU B  47     -27.957  29.317   7.718  1.00 85.37           O  
ATOM    387  N   GLU B  48     -29.829  29.238   6.467  1.00 85.37           N  
ATOM    388  CA  GLU B  48     -30.664  29.119   7.616  1.00 85.37           C  
ATOM    389  CB  GLU B  48     -32.150  29.148   7.242  1.00 85.37           C  
ATOM    390  CG  GLU B  48     -33.051  29.508   8.418  1.00 85.37           C  
ATOM    391  CD  GLU B  48     -34.324  30.077   7.821  1.00 85.37           C  
ATOM    392  OE1 GLU B  48     -34.408  30.128   6.565  1.00 85.37           O  
ATOM    393  OE2 GLU B  48     -35.220  30.483   8.606  1.00 85.37           O1-
ATOM    394  C   GLU B  48     -30.325  27.847   8.328  1.00 85.37           C  
ATOM    395  O   GLU B  48     -30.277  27.811   9.556  1.00 85.37           O  
ATOM    396  N   LEU B  49     -30.051  26.770   7.567  1.00 99.17           N  
ATOM    397  CA  LEU B  49     -29.741  25.488   8.136  1.00 99.17           C  
ATOM    398  CB  LEU B  49     -29.573  24.406   7.038  1.00 99.17           C  
ATOM    399  CG  LEU B  49     -29.273  22.954   7.492  1.00 99.17           C  
ATOM    400  CD1 LEU B  49     -29.333  21.994   6.293  1.00 99.17           C  
ATOM    401  CD2 LEU B  49     -27.928  22.813   8.225  1.00 99.17           C  
ATOM    402  C   LEU B  49     -28.473  25.610   8.927  1.00 99.17           C  
ATOM    403  O   LEU B  49     -28.368  25.043  10.015  1.00 99.17           O  
ATOM    404  N   ARG B  50     -27.468  26.343   8.410  1.00178.86           N  
ATOM    405  CA  ARG B  50     -26.241  26.433   9.150  1.00178.86           C  
ATOM    406  CB  ARG B  50     -25.058  27.109   8.428  1.00178.86           C  
ATOM    407  CG  ARG B  50     -25.293  28.555   8.004  1.00178.86           C  
ATOM    408  CD  ARG B  50     -24.005  29.314   7.664  1.00178.86           C  
ATOM    409  NE  ARG B  50     -23.391  29.794   8.942  1.00178.86           N  
ATOM    410  CZ  ARG B  50     -22.447  29.067   9.610  1.00178.86           C  
ATOM    411  NH1 ARG B  50     -21.999  27.880   9.107  1.00178.86           N1+
ATOM    412  NH2 ARG B  50     -21.931  29.540  10.783  1.00178.86           N  
ATOM    413  C   ARG B  50     -26.485  27.184  10.416  1.00178.86           C  
ATOM    414  O   ARG B  50     -25.884  26.879  11.444  1.00178.86           O  
ATOM    415  N   LYS B  51     -27.350  28.212  10.371  1.00 77.31           N  
ATOM    416  CA  LYS B  51     -27.602  28.983  11.554  1.00 77.31           C  
ATOM    417  CB  LYS B  51     -28.503  30.205  11.318  1.00 77.31           C  
ATOM    418  CG  LYS B  51     -27.839  31.303  10.489  1.00 77.31           C  
ATOM    419  CD  LYS B  51     -28.808  32.402  10.061  1.00 77.31           C  
ATOM    420  CE  LYS B  51     -29.860  31.933   9.057  1.00 77.31           C  
ATOM    421  NZ  LYS B  51     -30.707  33.078   8.671  1.00 77.31           N1+
ATOM    422  C   LYS B  51     -28.272  28.127  12.584  1.00 77.31           C  
ATOM    423  O   LYS B  51     -27.875  28.140  13.747  1.00 77.31           O  
ATOM    424  N   ARG B  52     -29.284  27.333  12.177  1.00157.15           N  
ATOM    425  CA  ARG B  52     -30.036  26.545  13.114  0.50157.15           C  
ATOM    426  CB  ARG B  52     -31.040  25.575  12.472  0.50157.15           C  
ATOM    427  CG  ARG B  52     -32.044  26.147  11.479  0.50157.15           C  
ATOM    428  CD  ARG B  52     -33.051  25.078  11.050  0.50157.15           C  
ATOM    429  NE  ARG B  52     -33.697  25.532   9.793  0.50157.15           N  
ATOM    430  CZ  ARG B  52     -33.422  24.895   8.619  0.50157.15           C  
ATOM    431  NH1 ARG B  52     -32.547  23.846   8.595  0.50157.15           N1+
ATOM    432  NH2 ARG B  52     -34.037  25.305   7.472  0.50157.15           N  
ATOM    433  C   ARG B  52     -29.099  25.601  13.789  1.00157.15           C  
ATOM    434  O   ARG B  52     -29.186  25.372  14.992  1.00157.15           O  
ATOM    435  N   THR B  53     -28.196  25.001  13.004  1.00152.40           N  
ATOM    436  CA  THR B  53     -27.284  23.993  13.456  1.00152.40           C  
ATOM    437  CB  THR B  53     -26.695  23.199  12.338  1.00152.40           C  
ATOM    438  OG1 THR B  53     -25.747  22.281  12.847  1.00152.40           O  
ATOM    439  CG2 THR B  53     -26.079  24.144  11.307  1.00152.40           C  
ATOM    440  C   THR B  53     -26.197  24.508  14.352  1.00152.40           C  
ATOM    441  O   THR B  53     -25.570  23.720  15.056  1.00152.40           O  
ATOM    442  N   ALA B  54     -25.886  25.813  14.314  1.00 52.87           N  
ATOM    443  CA  ALA B  54     -24.837  26.357  15.139  1.00 52.87           C  
ATOM    444  CB  ALA B  54     -24.611  27.860  14.904  1.00 52.87           C  
ATOM    445  C   ALA B  54     -25.184  26.171  16.588  1.00 52.87           C  
ATOM    446  O   ALA B  54     -24.302  26.016  17.432  1.00 52.87           O  
ATOM    447  N   ASP B  55     -26.483  26.224  16.918  1.00148.87           N  
ATOM    448  CA  ASP B  55     -26.972  26.155  18.267  1.00148.87           C  
ATOM    449  CB  ASP B  55     -28.423  26.656  18.440  1.00148.87           C  
ATOM    450  CG  ASP B  55     -29.417  25.783  17.690  1.00148.87           C  
ATOM    451  OD1 ASP B  55     -29.268  24.534  17.715  1.00148.87           O  
ATOM    452  OD2 ASP B  55     -30.345  26.368  17.071  1.00148.87           O1-
ATOM    453  C   ASP B  55     -26.816  24.798  18.907  1.00148.87           C  
ATOM    454  O   ASP B  55     -27.053  24.680  20.107  1.00148.87           O  
ATOM    455  N   LEU B  56     -26.498  23.722  18.152  1.00126.37           N  
ATOM    456  CA  LEU B  56     -26.470  22.417  18.765  1.00126.37           C  
ATOM    457  CB  LEU B  56     -26.664  21.259  17.771  1.00126.37           C  
ATOM    458  CG  LEU B  56     -28.020  21.330  17.038  1.00126.37           C  
ATOM    459  CD1 LEU B  56     -28.030  22.434  15.973  1.00126.37           C  
ATOM    460  CD2 LEU B  56     -28.458  19.964  16.501  1.00126.37           C  
ATOM    461  C   LEU B  56     -25.214  22.175  19.558  1.00126.37           C  
ATOM    462  O   LEU B  56     -24.115  22.590  19.197  1.00126.37           O  
ATOM    463  N   PRO B  57     -25.395  21.484  20.662  1.00102.07           N  
ATOM    464  CA  PRO B  57     -24.294  21.172  21.540  1.00102.07           C  
ATOM    465  CD  PRO B  57     -26.643  21.625  21.396  1.00102.07           C  
ATOM    466  CB  PRO B  57     -24.922  20.761  22.872  1.00102.07           C  
ATOM    467  CG  PRO B  57     -26.274  21.492  22.881  1.00102.07           C  
ATOM    468  C   PRO B  57     -23.418  20.108  20.955  1.00102.07           C  
ATOM    469  O   PRO B  57     -23.873  19.380  20.074  1.00102.07           O  
ATOM    470  N   ASP B  58     -22.166  20.006  21.446  1.00 45.49           N  
ATOM    471  CA  ASP B  58     -21.178  19.093  20.949  1.00 45.49           C  
ATOM    472  CB  ASP B  58     -19.832  19.251  21.674  1.00 45.49           C  
ATOM    473  CG  ASP B  58     -19.278  20.640  21.369  1.00 45.49           C  
ATOM    474  OD1 ASP B  58     -19.728  21.266  20.372  1.00 45.49           O  
ATOM    475  OD2 ASP B  58     -18.390  21.093  22.139  1.00 45.49           O1-
ATOM    476  C   ASP B  58     -21.632  17.676  21.153  1.00 45.49           C  
ATOM    477  O   ASP B  58     -21.505  16.850  20.251  1.00 45.49           O  
ATOM    478  N   ASP B  59     -22.196  17.352  22.334  1.00 62.86           N  
ATOM    479  CA  ASP B  59     -22.614  15.999  22.580  1.00 62.86           C  
ATOM    480  CB  ASP B  59     -23.241  15.750  23.971  1.00 62.86           C  
ATOM    481  CG  ASP B  59     -22.146  15.521  25.008  1.00 62.86           C  
ATOM    482  OD1 ASP B  59     -20.952  15.685  24.654  1.00 62.86           O  
ATOM    483  OD2 ASP B  59     -22.487  15.158  26.165  1.00 62.86           O1-
ATOM    484  C   ASP B  59     -23.643  15.628  21.564  1.00 62.86           C  
ATOM    485  O   ASP B  59     -23.682  14.488  21.102  1.00 62.86           O  
ATOM    486  N   TYR B  60     -24.512  16.585  21.200  1.00 64.16           N  
ATOM    487  CA  TYR B  60     -25.546  16.308  20.248  1.00 64.16           C  
ATOM    488  CB  TYR B  60     -26.557  17.453  20.067  1.00 64.16           C  
ATOM    489  CG  TYR B  60     -27.618  16.901  19.180  1.00 64.16           C  
ATOM    490  CD1 TYR B  60     -28.581  16.066  19.698  1.00 64.16           C  
ATOM    491  CD2 TYR B  60     -27.655  17.207  17.837  1.00 64.16           C  
ATOM    492  CE1 TYR B  60     -29.568  15.543  18.898  1.00 64.16           C  
ATOM    493  CE2 TYR B  60     -28.641  16.688  17.030  1.00 64.16           C  
ATOM    494  CZ  TYR B  60     -29.597  15.854  17.559  1.00 64.16           C  
ATOM    495  OH  TYR B  60     -30.612  15.315  16.740  1.00 64.16           O  
ATOM    496  C   TYR B  60     -24.937  16.012  18.908  1.00 64.16           C  
ATOM    497  O   TYR B  60     -25.382  15.101  18.213  1.00 64.16           O  
ATOM    498  N   LEU B  61     -23.897  16.769  18.502  1.00 55.95           N  
ATOM    499  CA  LEU B  61     -23.307  16.539  17.211  1.00 55.95           C  
ATOM    500  CB  LEU B  61     -22.145  17.496  16.872  1.00 55.95           C  
ATOM    501  CG  LEU B  61     -22.558  18.960  16.626  1.00 55.95           C  
ATOM    502  CD1 LEU B  61     -21.338  19.810  16.227  1.00 55.95           C  
ATOM    503  CD2 LEU B  61     -23.713  19.059  15.614  1.00 55.95           C  
ATOM    504  C   LEU B  61     -22.756  15.144  17.154  1.00 55.95           C  
ATOM    505  O   LEU B  61     -22.911  14.453  16.148  1.00 55.95           O  
ATOM    506  N   VAL B  62     -22.094  14.687  18.235  1.00 42.60           N  
ATOM    507  CA  VAL B  62     -21.485  13.384  18.235  1.00 42.60           C  
ATOM    508  CB  VAL B  62     -20.678  13.100  19.465  1.00 42.60           C  
ATOM    509  CG1 VAL B  62     -20.185  11.642  19.412  1.00 42.60           C  
ATOM    510  CG2 VAL B  62     -19.538  14.129  19.525  1.00 42.60           C  
ATOM    511  C   VAL B  62     -22.516  12.305  18.132  1.00 42.60           C  
ATOM    512  O   VAL B  62     -22.323  11.327  17.411  1.00 42.60           O  
ATOM    513  N   ALA B  63     -23.638  12.444  18.863  1.00 36.63           N  
ATOM    514  CA  ALA B  63     -24.639  11.412  18.874  1.00 36.63           C  
ATOM    515  CB  ALA B  63     -25.820  11.724  19.807  1.00 36.63           C  
ATOM    516  C   ALA B  63     -25.199  11.262  17.507  1.00 36.63           C  
ATOM    517  O   ALA B  63     -25.479  10.154  17.053  1.00 36.63           O  
ATOM    518  N   LEU B  64     -25.399  12.398  16.828  1.00 68.19           N  
ATOM    519  CA  LEU B  64     -25.968  12.386  15.519  1.00 68.19           C  
ATOM    520  CB  LEU B  64     -26.327  13.802  15.034  1.00 68.19           C  
ATOM    521  CG  LEU B  64     -27.184  13.811  13.759  1.00 68.19           C  
ATOM    522  CD1 LEU B  64     -28.431  12.932  13.944  1.00 68.19           C  
ATOM    523  CD2 LEU B  64     -27.567  15.246  13.358  1.00 68.19           C  
ATOM    524  C   LEU B  64     -25.010  11.723  14.576  1.00 68.19           C  
ATOM    525  O   LEU B  64     -25.428  11.024  13.654  1.00 68.19           O  
ATOM    526  N   VAL B  65     -23.692  11.943  14.765  1.00 41.73           N  
ATOM    527  CA  VAL B  65     -22.710  11.321  13.920  1.00 41.73           C  
ATOM    528  CB  VAL B  65     -21.314  11.789  14.194  1.00 41.73           C  
ATOM    529  CG1 VAL B  65     -20.366  10.986  13.294  1.00 41.73           C  
ATOM    530  CG2 VAL B  65     -21.245  13.309  13.961  1.00 41.73           C  
ATOM    531  C   VAL B  65     -22.759   9.838  14.142  1.00 41.73           C  
ATOM    532  O   VAL B  65     -22.658   9.057  13.195  1.00 41.73           O  
ATOM    533  N   GLY B  66     -22.932   9.413  15.411  1.00 25.91           N  
ATOM    534  CA  GLY B  66     -22.960   8.013  15.726  1.00 25.91           C  
ATOM    535  C   GLY B  66     -24.086   7.379  14.968  1.00 25.91           C  
ATOM    536  O   GLY B  66     -23.932   6.302  14.393  1.00 25.91           O  
ATOM    537  N   ALA B  67     -25.254   8.047  14.946  1.00 38.06           N  
ATOM    538  CA  ALA B  67     -26.418   7.541  14.272  1.00 38.06           C  
ATOM    539  CB  ALA B  67     -27.664   8.415  14.491  1.00 38.06           C  
ATOM    540  C   ALA B  67     -26.177   7.443  12.793  1.00 38.06           C  
ATOM    541  O   ALA B  67     -26.630   6.507  12.141  1.00 38.06           O  
ATOM    542  N   MET B  68     -25.484   8.429  12.198  1.00 78.91           N  
ATOM    543  CA  MET B  68     -25.250   8.405  10.778  1.00 78.91           C  
ATOM    544  CB  MET B  68     -24.508   9.665  10.285  1.00 78.91           C  
ATOM    545  CG  MET B  68     -24.338   9.748   8.765  1.00 78.91           C  
ATOM    546  SD  MET B  68     -23.337  11.157   8.190  1.00 78.91           S  
ATOM    547  CE  MET B  68     -21.723  10.388   8.503  1.00 78.91           C  
ATOM    548  C   MET B  68     -24.375   7.237  10.429  1.00 78.91           C  
ATOM    549  O   MET B  68     -24.633   6.540   9.448  1.00 78.91           O  
ATOM    550  N   VAL B  69     -23.318   6.982  11.233  1.00 65.91           N  
ATOM    551  CA  VAL B  69     -22.379   5.950  10.884  1.00 65.91           C  
ATOM    552  CB  VAL B  69     -21.174   5.848  11.781  1.00 65.91           C  
ATOM    553  CG1 VAL B  69     -20.312   4.697  11.236  1.00 65.91           C  
ATOM    554  CG2 VAL B  69     -20.440   7.200  11.830  1.00 65.91           C  
ATOM    555  C   VAL B  69     -23.088   4.635  10.920  1.00 65.91           C  
ATOM    556  O   VAL B  69     -22.857   3.769  10.073  1.00 65.91           O  
ATOM    557  N   THR B  70     -23.977   4.441  11.913  1.00125.51           N  
ATOM    558  CA  THR B  70     -24.661   3.185  11.976  1.00125.51           C  
ATOM    559  CB  THR B  70     -25.520   2.994  13.198  1.00125.51           C  
ATOM    560  OG1 THR B  70     -26.053   1.678  13.209  1.00125.51           O  
ATOM    561  CG2 THR B  70     -26.665   4.009  13.230  1.00125.51           C  
ATOM    562  C   THR B  70     -25.517   3.009  10.756  1.00125.51           C  
ATOM    563  O   THR B  70     -25.511   1.943  10.147  1.00125.51           O  
ATOM    564  N   GLU B  71     -26.264   4.057  10.354  1.00 95.88           N  
ATOM    565  CA  GLU B  71     -27.149   3.978   9.223  1.00 95.88           C  
ATOM    566  CB  GLU B  71     -28.030   5.227   9.061  1.00 95.88           C  
ATOM    567  CG  GLU B  71     -29.152   5.319  10.098  1.00 95.88           C  
ATOM    568  CD  GLU B  71     -30.142   4.199   9.815  1.00 95.88           C  
ATOM    569  OE1 GLU B  71     -30.193   3.737   8.642  1.00 95.88           O  
ATOM    570  OE2 GLU B  71     -30.859   3.784  10.767  1.00 95.88           O1-
ATOM    571  C   GLU B  71     -26.386   3.782   7.942  1.00 95.88           C  
ATOM    572  O   GLU B  71     -26.845   3.073   7.046  1.00 95.88           O  
ATOM    573  N   GLU B  72     -25.200   4.410   7.824  1.00112.67           N  
ATOM    574  CA  GLU B  72     -24.372   4.368   6.642  1.00112.67           C  
ATOM    575  CB  GLU B  72     -23.130   5.269   6.745  1.00112.67           C  
ATOM    576  CG  GLU B  72     -23.438   6.763   6.622  1.00112.67           C  
ATOM    577  CD  GLU B  72     -23.745   7.029   5.155  1.00112.67           C  
ATOM    578  OE1 GLU B  72     -24.232   6.083   4.481  1.00112.67           O  
ATOM    579  OE2 GLU B  72     -23.492   8.170   4.685  1.00112.67           O1-
ATOM    580  C   GLU B  72     -23.891   2.964   6.387  1.00112.67           C  
ATOM    581  O   GLU B  72     -23.583   2.608   5.252  1.00112.67           O  
ATOM    582  N   ALA B  73     -23.805   2.151   7.456  1.00105.58           N  
ATOM    583  CA  ALA B  73     -23.388   0.774   7.522  1.00105.58           C  
ATOM    584  CB  ALA B  73     -23.380   0.207   8.955  1.00105.58           C  
ATOM    585  C   ALA B  73     -24.307  -0.091   6.689  1.00105.58           C  
ATOM    586  O   ALA B  73     -24.035  -1.274   6.504  1.00105.58           O  
ATOM    587  N   LEU B  74     -25.435   0.454   6.189  1.00118.37           N  
ATOM    588  CA  LEU B  74     -26.525  -0.262   5.561  1.00118.37           C  
ATOM    589  CB  LEU B  74     -27.476   0.678   4.797  1.00118.37           C  
ATOM    590  CG  LEU B  74     -28.578  -0.068   4.021  1.00118.37           C  
ATOM    591  CD1 LEU B  74     -29.554  -0.765   4.980  1.00118.37           C  
ATOM    592  CD2 LEU B  74     -29.267   0.841   2.990  1.00118.37           C  
ATOM    593  C   LEU B  74     -26.089  -1.296   4.557  1.00118.37           C  
ATOM    594  O   LEU B  74     -26.743  -2.336   4.498  1.00118.37           O  
ATOM    595  N   PRO B  75     -25.092  -1.125   3.741  1.00 93.23           N  
ATOM    596  CA  PRO B  75     -24.765  -2.166   2.800  1.00 93.23           C  
ATOM    597  CD  PRO B  75     -24.702   0.188   3.263  1.00 93.23           C  
ATOM    598  CB  PRO B  75     -23.716  -1.560   1.874  1.00 93.23           C  
ATOM    599  CG  PRO B  75     -24.059  -0.057   1.885  1.00 93.23           C  
ATOM    600  C   PRO B  75     -24.362  -3.454   3.439  1.00 93.23           C  
ATOM    601  O   PRO B  75     -24.613  -4.497   2.839  1.00 93.23           O  
ATOM    602  N   THR B  76     -23.720  -3.400   4.621  1.00 76.58           N  
ATOM    603  CA  THR B  76     -23.270  -4.562   5.333  1.00 76.58           C  
ATOM    604  CB  THR B  76     -22.456  -4.226   6.554  1.00 76.58           C  
ATOM    605  OG1 THR B  76     -23.259  -3.554   7.514  1.00 76.58           O  
ATOM    606  CG2 THR B  76     -21.276  -3.325   6.144  1.00 76.58           C  
ATOM    607  C   THR B  76     -24.463  -5.307   5.823  1.00 76.58           C  
ATOM    608  O   THR B  76     -24.456  -6.532   5.842  1.00 76.58           O  
ATOM    609  N   TYR B  77     -25.483  -4.557   6.282  1.00122.28           N  
ATOM    610  CA  TYR B  77     -26.692  -5.040   6.885  1.00122.28           C  
ATOM    611  CB  TYR B  77     -27.414  -3.946   7.681  1.00122.28           C  
ATOM    612  CG  TYR B  77     -26.587  -3.842   8.913  1.00122.28           C  
ATOM    613  CD1 TYR B  77     -26.802  -4.735   9.933  1.00122.28           C  
ATOM    614  CD2 TYR B  77     -25.603  -2.889   9.054  1.00122.28           C  
ATOM    615  CE1 TYR B  77     -26.055  -4.692  11.082  1.00122.28           C  
ATOM    616  CE2 TYR B  77     -24.850  -2.841  10.205  1.00122.28           C  
ATOM    617  CZ  TYR B  77     -25.075  -3.744  11.219  1.00122.28           C  
ATOM    618  OH  TYR B  77     -24.309  -3.712  12.402  1.00122.28           O  
ATOM    619  C   TYR B  77     -27.668  -5.734   5.972  1.00122.28           C  
ATOM    620  O   TYR B  77     -28.266  -6.737   6.355  1.00122.28           O  
ATOM    621  N   GLN B  78     -27.897  -5.202   4.760  1.00180.18           N  
ATOM    622  CA  GLN B  78     -28.864  -5.734   3.835  1.00180.18           C  
ATOM    623  CB  GLN B  78     -28.884  -4.983   2.503  1.00180.18           C  
ATOM    624  CG  GLN B  78     -29.034  -3.477   2.564  1.00180.18           C  
ATOM    625  CD  GLN B  78     -28.610  -2.981   1.189  1.00180.18           C  
ATOM    626  OE1 GLN B  78     -28.562  -1.778   0.943  1.00180.18           O  
ATOM    627  NE2 GLN B  78     -28.276  -3.926   0.268  1.00180.18           N  
ATOM    628  C   GLN B  78     -28.430  -7.077   3.350  1.00180.18           C  
ATOM    629  O   GLN B  78     -29.244  -7.976   3.146  1.00180.18           O  
ATOM    630  N   THR B  79     -27.112  -7.230   3.143  1.00150.21           N  
ATOM    631  CA  THR B  79     -26.545  -8.351   2.454  1.00150.21           C  
ATOM    632  CB  THR B  79     -25.048  -8.309   2.425  1.00150.21           C  
ATOM    633  OG1 THR B  79     -24.518  -8.346   3.743  1.00150.21           O  
ATOM    634  CG2 THR B  79     -24.633  -7.008   1.726  1.00150.21           C  
ATOM    635  C   THR B  79     -26.957  -9.640   3.096  1.00150.21           C  
ATOM    636  O   THR B  79     -27.214 -10.622   2.402  1.00150.21           O  
ATOM    637  N   MET B  80     -27.005  -9.678   4.435  1.00141.85           N  
ATOM    638  CA  MET B  80     -27.315 -10.878   5.171  1.00141.85           C  
ATOM    639  CB  MET B  80     -27.313 -10.644   6.693  1.00141.85           C  
ATOM    640  CG  MET B  80     -26.027 -10.038   7.249  1.00141.85           C  
ATOM    641  SD  MET B  80     -25.975  -9.904   9.066  1.00141.85           S  
ATOM    642  CE  MET B  80     -27.210  -8.582   9.261  1.00141.85           C  
ATOM    643  C   MET B  80     -28.713 -11.320   4.880  1.00141.85           C  
ATOM    644  O   MET B  80     -28.969 -12.493   4.609  1.00141.85           O  
ATOM    645  N   LEU B  81     -29.657 -10.367   4.941  1.00145.94           N  
ATOM    646  CA  LEU B  81     -31.032 -10.682   4.747  1.00145.94           C  
ATOM    647  CB  LEU B  81     -32.026  -9.571   5.138  1.00145.94           C  
ATOM    648  CG  LEU B  81     -32.042  -9.255   6.651  1.00145.94           C  
ATOM    649  CD1 LEU B  81     -30.932  -8.275   7.060  1.00145.94           C  
ATOM    650  CD2 LEU B  81     -33.438  -8.829   7.116  1.00145.94           C  
ATOM    651  C   LEU B  81     -31.246 -11.062   3.319  1.00145.94           C  
ATOM    652  O   LEU B  81     -32.184 -11.791   3.005  1.00145.94           O  
ATOM    653  N   ASN B  82     -30.397 -10.547   2.409  1.00 82.82           N  
ATOM    654  CA  ASN B  82     -30.550 -10.820   1.011  1.00 82.82           C  
ATOM    655  CB  ASN B  82     -29.467 -10.155   0.143  1.00 82.82           C  
ATOM    656  CG  ASN B  82     -29.603  -8.640   0.269  1.00 82.82           C  
ATOM    657  OD1 ASN B  82     -28.643  -7.900   0.059  1.00 82.82           O  
ATOM    658  ND2 ASN B  82     -30.824  -8.158   0.626  1.00 82.82           N  
ATOM    659  C   ASN B  82     -30.481 -12.299   0.796  1.00 82.82           C  
ATOM    660  O   ASN B  82     -29.551 -12.973   1.237  1.00 82.82           O  
ATOM    661  N   THR B  83     -31.498 -12.854   0.110  1.00134.04           N  
ATOM    662  CA  THR B  83     -31.463 -14.257  -0.163  1.00134.04           C  
ATOM    663  CB  THR B  83     -32.538 -15.036   0.547  1.00134.04           C  
ATOM    664  OG1 THR B  83     -32.377 -16.427   0.308  1.00134.04           O  
ATOM    665  CG2 THR B  83     -33.925 -14.550   0.089  1.00134.04           C  
ATOM    666  C   THR B  83     -31.617 -14.424  -1.642  1.00134.04           C  
ATOM    667  O   THR B  83     -32.494 -13.825  -2.261  1.00134.04           O  
ATOM    668  N   THR B  84     -30.755 -15.252  -2.266  1.00 59.16           N  
ATOM    669  CA  THR B  84     -30.883 -15.390  -3.685  1.00 59.16           C  
ATOM    670  CB  THR B  84     -29.595 -15.743  -4.378  1.00 59.16           C  
ATOM    671  OG1 THR B  84     -28.609 -14.756  -4.108  1.00 59.16           O  
ATOM    672  CG2 THR B  84     -29.853 -15.818  -5.894  1.00 59.16           C  
ATOM    673  C   THR B  84     -31.857 -16.497  -3.912  1.00 59.16           C  
ATOM    674  O   THR B  84     -31.480 -17.654  -4.095  1.00 59.16           O  
ATOM    675  N   ASP B  85     -33.161 -16.168  -3.885  1.00129.32           N  
ATOM    676  CA  ASP B  85     -34.136 -17.188  -4.112  1.00129.32           C  
ATOM    677  CB  ASP B  85     -34.709 -17.831  -2.830  1.00129.32           C  
ATOM    678  CG  ASP B  85     -35.443 -16.774  -2.025  1.00129.32           C  
ATOM    679  OD1 ASP B  85     -35.201 -15.570  -2.295  1.00129.32           O  
ATOM    680  OD2 ASP B  85     -36.244 -17.150  -1.127  1.00129.32           O1-
ATOM    681  C   ASP B  85     -35.264 -16.609  -4.902  1.00129.32           C  
ATOM    682  O   ASP B  85     -35.566 -15.421  -4.801  1.00129.32           O  
ATOM    683  N   VAL B  86     -35.883 -17.446  -5.761  1.00118.51           N  
ATOM    684  CA  VAL B  86     -37.022 -17.050  -6.540  1.00118.51           C  
ATOM    685  CB  VAL B  86     -36.680 -16.665  -7.944  1.00118.51           C  
ATOM    686  CG1 VAL B  86     -35.826 -15.390  -7.938  1.00118.51           C  
ATOM    687  CG2 VAL B  86     -35.960 -17.862  -8.578  1.00118.51           C  
ATOM    688  C   VAL B  86     -37.927 -18.248  -6.643  1.00118.51           C  
ATOM    689  O   VAL B  86     -37.464 -19.385  -6.714  1.00118.51           O  
ATOM    690  N   ILE B  87     -39.255 -18.015  -6.683  1.00 50.37           N  
ATOM    691  CA  ILE B  87     -40.207 -19.093  -6.730  1.00 50.37           C  
ATOM    692  CB  ILE B  87     -41.455 -18.824  -5.939  1.00 50.37           C  
ATOM    693  CG1 ILE B  87     -41.147 -18.751  -4.435  1.00 50.37           C  
ATOM    694  CG2 ILE B  87     -42.503 -19.883  -6.320  1.00 50.37           C  
ATOM    695  CD1 ILE B  87     -42.303 -18.191  -3.608  1.00 50.37           C  
ATOM    696  C   ILE B  87     -40.657 -19.288  -8.146  1.00 50.37           C  
ATOM    697  O   ILE B  87     -40.920 -18.324  -8.864  1.00 50.37           O  
ATOM    698  N   TYR B  88     -40.739 -20.560  -8.591  1.00 68.37           N  
ATOM    699  CA  TYR B  88     -41.201 -20.825  -9.922  1.00 68.37           C  
ATOM    700  CB  TYR B  88     -40.175 -21.541 -10.815  1.00 68.37           C  
ATOM    701  CG  TYR B  88     -39.133 -20.542 -11.175  1.00 68.37           C  
ATOM    702  CD1 TYR B  88     -39.322 -19.707 -12.254  1.00 68.37           C  
ATOM    703  CD2 TYR B  88     -37.975 -20.424 -10.441  1.00 68.37           C  
ATOM    704  CE1 TYR B  88     -38.369 -18.780 -12.604  1.00 68.37           C  
ATOM    705  CE2 TYR B  88     -37.020 -19.498 -10.788  1.00 68.37           C  
ATOM    706  CZ  TYR B  88     -37.217 -18.668 -11.866  1.00 68.37           C  
ATOM    707  OH  TYR B  88     -36.233 -17.718 -12.214  1.00 68.37           O  
ATOM    708  C   TYR B  88     -42.408 -21.697  -9.860  1.00 68.37           C  
ATOM    709  O   TYR B  88     -42.426 -22.708  -9.160  1.00 68.37           O  
ATOM    710  N   ASP B  89     -43.476 -21.291 -10.576  1.00 70.62           N  
ATOM    711  CA  ASP B  89     -44.645 -22.110 -10.661  1.00 70.62           C  
ATOM    712  CB  ASP B  89     -45.648 -21.956  -9.497  1.00 70.62           C  
ATOM    713  CG  ASP B  89     -46.305 -20.588  -9.516  1.00 70.62           C  
ATOM    714  OD1 ASP B  89     -45.673 -19.611  -9.998  1.00 70.62           O  
ATOM    715  OD2 ASP B  89     -47.469 -20.509  -9.039  1.00 70.62           O1-
ATOM    716  C   ASP B  89     -45.316 -21.788 -11.962  1.00 70.62           C  
ATOM    717  O   ASP B  89     -44.699 -21.227 -12.867  1.00 70.62           O  
ATOM    718  N   GLU B  90     -46.613 -22.129 -12.086  1.00 80.41           N  
ATOM    719  CA  GLU B  90     -47.352 -21.959 -13.308  1.00 80.41           C  
ATOM    720  CB  GLU B  90     -48.829 -22.362 -13.159  1.00 80.41           C  
ATOM    721  CG  GLU B  90     -49.654 -22.183 -14.435  1.00 80.41           C  
ATOM    722  CD  GLU B  90     -51.097 -22.560 -14.123  1.00 80.41           C  
ATOM    723  OE1 GLU B  90     -51.308 -23.429 -13.237  1.00 80.41           O  
ATOM    724  OE2 GLU B  90     -52.010 -21.978 -14.768  1.00 80.41           O1-
ATOM    725  C   GLU B  90     -47.350 -20.520 -13.724  1.00 80.41           C  
ATOM    726  O   GLU B  90     -47.205 -20.218 -14.908  1.00 80.41           O  
ATOM    727  N   SER B  91     -47.515 -19.590 -12.763  1.00 34.10           N  
ATOM    728  CA  SER B  91     -47.596 -18.192 -13.090  1.00 34.10           C  
ATOM    729  CB  SER B  91     -47.910 -17.300 -11.875  1.00 34.10           C  
ATOM    730  OG  SER B  91     -46.863 -17.392 -10.921  1.00 34.10           O  
ATOM    731  C   SER B  91     -46.293 -17.745 -13.665  1.00 34.10           C  
ATOM    732  O   SER B  91     -46.240 -16.783 -14.429  1.00 34.10           O  
ATOM    733  N   GLY B  92     -45.187 -18.418 -13.313  1.00 29.95           N  
ATOM    734  CA  GLY B  92     -43.943 -17.987 -13.873  1.00 29.95           C  
ATOM    735  C   GLY B  92     -43.005 -17.759 -12.738  1.00 29.95           C  
ATOM    736  O   GLY B  92     -43.205 -18.279 -11.641  1.00 29.95           O  
ATOM    737  N   ALA B  93     -41.933 -16.988 -12.999  1.00 29.59           N  
ATOM    738  CA  ALA B  93     -40.977 -16.670 -11.986  1.00 29.59           C  
ATOM    739  CB  ALA B  93     -39.660 -16.112 -12.552  1.00 29.59           C  
ATOM    740  C   ALA B  93     -41.586 -15.621 -11.109  1.00 29.59           C  
ATOM    741  O   ALA B  93     -42.389 -14.807 -11.565  1.00 29.59           O  
ATOM    742  N   SER B  94     -41.230 -15.639  -9.806  1.00 40.65           N  
ATOM    743  CA  SER B  94     -41.734 -14.659  -8.884  1.00 40.65           C  
ATOM    744  CB  SER B  94     -43.018 -15.098  -8.170  1.00 40.65           C  
ATOM    745  OG  SER B  94     -42.733 -16.192  -7.311  1.00 40.65           O  
ATOM    746  C   SER B  94     -40.710 -14.480  -7.803  1.00 40.65           C  
ATOM    747  O   SER B  94     -39.904 -15.369  -7.534  1.00 40.65           O  
ATOM    748  N   PRO B  95     -40.700 -13.324  -7.195  1.00103.36           N  
ATOM    749  CA  PRO B  95     -39.783 -13.143  -6.104  1.00103.36           C  
ATOM    750  CD  PRO B  95     -40.861 -12.106  -7.972  1.00103.36           C  
ATOM    751  CB  PRO B  95     -39.556 -11.636  -5.985  1.00103.36           C  
ATOM    752  CG  PRO B  95     -39.838 -11.109  -7.401  1.00103.36           C  
ATOM    753  C   PRO B  95     -40.315 -13.766  -4.851  1.00103.36           C  
ATOM    754  O   PRO B  95     -41.522 -13.717  -4.618  1.00103.36           O  
ATOM    755  N   VAL B  96     -39.427 -14.325  -4.011  1.00106.80           N  
ATOM    756  CA  VAL B  96     -39.857 -14.902  -2.773  1.00106.80           C  
ATOM    757  CB  VAL B  96     -38.755 -15.623  -2.050  1.00106.80           C  
ATOM    758  CG1 VAL B  96     -37.685 -14.594  -1.649  1.00106.80           C  
ATOM    759  CG2 VAL B  96     -39.354 -16.404  -0.870  1.00106.80           C  
ATOM    760  C   VAL B  96     -40.309 -13.744  -1.934  1.00106.80           C  
ATOM    761  O   VAL B  96     -39.820 -12.632  -2.111  1.00106.80           O  
ATOM    762  N   PRO B  97     -41.246 -13.944  -1.047  1.00 76.19           N  
ATOM    763  CA  PRO B  97     -41.740 -12.846  -0.262  1.00 76.19           C  
ATOM    764  CD  PRO B  97     -42.213 -15.022  -1.166  1.00 76.19           C  
ATOM    765  CB  PRO B  97     -42.932 -13.405   0.513  1.00 76.19           C  
ATOM    766  CG  PRO B  97     -43.454 -14.536  -0.397  1.00 76.19           C  
ATOM    767  C   PRO B  97     -40.664 -12.246   0.593  1.00 76.19           C  
ATOM    768  O   PRO B  97     -40.730 -11.050   0.873  1.00 76.19           O  
ATOM    769  N   TRP B  98     -39.665 -13.049   1.009  1.00 86.45           N  
ATOM    770  CA  TRP B  98     -38.588 -12.574   1.834  1.00 86.45           C  
ATOM    771  CB  TRP B  98     -37.569 -13.673   2.195  1.00 86.45           C  
ATOM    772  CG  TRP B  98     -38.132 -14.776   3.062  1.00 86.45           C  
ATOM    773  CD2 TRP B  98     -38.486 -14.615   4.444  1.00 86.45           C  
ATOM    774  CD1 TRP B  98     -38.439 -16.063   2.732  1.00 86.45           C  
ATOM    775  NE1 TRP B  98     -38.956 -16.716   3.824  1.00 86.45           N  
ATOM    776  CE2 TRP B  98     -38.994 -15.836   4.885  1.00 86.45           C  
ATOM    777  CE3 TRP B  98     -38.398 -13.536   5.276  1.00 86.45           C  
ATOM    778  CZ2 TRP B  98     -39.424 -15.998   6.169  1.00 86.45           C  
ATOM    779  CZ3 TRP B  98     -38.831 -13.703   6.574  1.00 86.45           C  
ATOM    780  CH2 TRP B  98     -39.336 -14.910   7.011  1.00 86.45           C  
ATOM    781  C   TRP B  98     -37.831 -11.527   1.068  1.00 86.45           C  
ATOM    782  O   TRP B  98     -37.432 -10.504   1.623  1.00 86.45           O  
ATOM    783  N   ALA B  99     -37.583 -11.780  -0.232  1.00 45.31           N  
ATOM    784  CA  ALA B  99     -36.843 -10.871  -1.064  1.00 45.31           C  
ATOM    785  CB  ALA B  99     -36.546 -11.436  -2.466  1.00 45.31           C  
ATOM    786  C   ALA B  99     -37.615  -9.603  -1.253  1.00 45.31           C  
ATOM    787  O   ALA B  99     -37.044  -8.515  -1.265  1.00 45.31           O  
ATOM    788  N   VAL B 100     -38.945  -9.719  -1.423  1.00 34.97           N  
ATOM    789  CA  VAL B 100     -39.768  -8.569  -1.669  1.00 34.97           C  
ATOM    790  CB  VAL B 100     -41.212  -8.939  -1.854  1.00 34.97           C  
ATOM    791  CG1 VAL B 100     -42.057  -7.655  -1.943  1.00 34.97           C  
ATOM    792  CG2 VAL B 100     -41.316  -9.859  -3.086  1.00 34.97           C  
ATOM    793  C   VAL B 100     -39.659  -7.653  -0.491  1.00 34.97           C  
ATOM    794  O   VAL B 100     -39.514  -6.440  -0.650  1.00 34.97           O  
ATOM    795  N   TRP B 101     -39.727  -8.219   0.728  1.00 80.68           N  
ATOM    796  CA  TRP B 101     -39.625  -7.439   1.930  1.00 80.68           C  
ATOM    797  CB  TRP B 101     -39.794  -8.275   3.210  1.00 80.68           C  
ATOM    798  CG  TRP B 101     -39.348  -7.518   4.435  1.00 80.68           C  
ATOM    799  CD2 TRP B 101     -40.124  -6.513   5.103  1.00 80.68           C  
ATOM    800  CD1 TRP B 101     -38.153  -7.582   5.090  1.00 80.68           C  
ATOM    801  NE1 TRP B 101     -38.132  -6.677   6.122  1.00 80.68           N  
ATOM    802  CE2 TRP B 101     -39.339  -6.011   6.144  1.00 80.68           C  
ATOM    803  CE3 TRP B 101     -41.382  -6.043   4.865  1.00 80.68           C  
ATOM    804  CZ2 TRP B 101     -39.803  -5.023   6.962  1.00 80.68           C  
ATOM    805  CZ3 TRP B 101     -41.851  -5.053   5.700  1.00 80.68           C  
ATOM    806  CH2 TRP B 101     -41.075  -4.554   6.727  1.00 80.68           C  
ATOM    807  C   TRP B 101     -38.278  -6.793   2.035  1.00 80.68           C  
ATOM    808  O   TRP B 101     -38.173  -5.588   2.263  1.00 80.68           O  
ATOM    809  N   THR B 102     -37.205  -7.581   1.843  1.00 53.23           N  
ATOM    810  CA  THR B 102     -35.866  -7.095   2.041  1.00 53.23           C  
ATOM    811  CB  THR B 102     -34.822  -8.140   1.774  1.00 53.23           C  
ATOM    812  OG1 THR B 102     -35.024  -9.270   2.612  1.00 53.23           O  
ATOM    813  CG2 THR B 102     -33.441  -7.522   2.045  1.00 53.23           C  
ATOM    814  C   THR B 102     -35.589  -5.961   1.104  1.00 53.23           C  
ATOM    815  O   THR B 102     -35.012  -4.953   1.504  1.00 53.23           O  
ATOM    816  N   ARG B 103     -35.989  -6.099  -0.174  1.00112.74           N  
ATOM    817  CA  ARG B 103     -35.706  -5.092  -1.155  1.00112.74           C  
ATOM    818  CB  ARG B 103     -36.269  -5.476  -2.534  1.00112.74           C  
ATOM    819  CG  ARG B 103     -35.849  -4.551  -3.676  1.00112.74           C  
ATOM    820  CD  ARG B 103     -36.501  -4.916  -5.013  1.00112.74           C  
ATOM    821  NE  ARG B 103     -36.131  -6.326  -5.323  1.00112.74           N  
ATOM    822  CZ  ARG B 103     -36.984  -7.118  -6.037  1.00112.74           C  
ATOM    823  NH1 ARG B 103     -38.178  -6.619  -6.468  1.00112.74           N1+
ATOM    824  NH2 ARG B 103     -36.643  -8.408  -6.327  1.00112.74           N  
ATOM    825  C   ARG B 103     -36.369  -3.812  -0.753  1.00112.74           C  
ATOM    826  O   ARG B 103     -35.738  -2.757  -0.730  1.00112.74           O  
ATOM    827  N   ALA B 104     -37.667  -3.885  -0.412  1.00 36.26           N  
ATOM    828  CA  ALA B 104     -38.425  -2.718  -0.060  1.00 36.26           C  
ATOM    829  CB  ALA B 104     -39.919  -3.012   0.144  1.00 36.26           C  
ATOM    830  C   ALA B 104     -37.889  -2.129   1.207  1.00 36.26           C  
ATOM    831  O   ALA B 104     -37.831  -0.908   1.346  1.00 36.26           O  
ATOM    832  N   TRP B 105     -37.511  -2.984   2.177  1.00 72.03           N  
ATOM    833  CA  TRP B 105     -36.991  -2.511   3.432  1.00 72.03           C  
ATOM    834  CB  TRP B 105     -36.707  -3.655   4.427  1.00 72.03           C  
ATOM    835  CG  TRP B 105     -36.063  -3.232   5.729  1.00 72.03           C  
ATOM    836  CD2 TRP B 105     -34.662  -3.385   6.013  1.00 72.03           C  
ATOM    837  CD1 TRP B 105     -36.624  -2.687   6.849  1.00 72.03           C  
ATOM    838  NE1 TRP B 105     -35.657  -2.483   7.806  1.00 72.03           N  
ATOM    839  CE2 TRP B 105     -34.447  -2.914   7.307  1.00 72.03           C  
ATOM    840  CE3 TRP B 105     -33.639  -3.884   5.259  1.00 72.03           C  
ATOM    841  CZ2 TRP B 105     -33.199  -2.935   7.868  1.00 72.03           C  
ATOM    842  CZ3 TRP B 105     -32.383  -3.902   5.828  1.00 72.03           C  
ATOM    843  CH2 TRP B 105     -32.165  -3.436   7.108  1.00 72.03           C  
ATOM    844  C   TRP B 105     -35.699  -1.795   3.186  1.00 72.03           C  
ATOM    845  O   TRP B 105     -35.478  -0.708   3.716  1.00 72.03           O  
ATOM    846  N   THR B 106     -34.809  -2.376   2.356  1.00124.61           N  
ATOM    847  CA  THR B 106     -33.544  -1.742   2.109  1.00124.61           C  
ATOM    848  CB  THR B 106     -32.617  -2.520   1.216  1.00124.61           C  
ATOM    849  OG1 THR B 106     -33.204  -2.764  -0.054  1.00124.61           O  
ATOM    850  CG2 THR B 106     -32.254  -3.836   1.915  1.00124.61           C  
ATOM    851  C   THR B 106     -33.792  -0.422   1.467  1.00124.61           C  
ATOM    852  O   THR B 106     -33.094   0.552   1.744  1.00124.61           O  
ATOM    853  N   ALA B 107     -34.801  -0.359   0.585  1.00 35.22           N  
ATOM    854  CA  ALA B 107     -35.086   0.866  -0.091  1.00 35.22           C  
ATOM    855  CB  ALA B 107     -36.265   0.754  -1.075  1.00 35.22           C  
ATOM    856  C   ALA B 107     -35.442   1.883   0.940  1.00 35.22           C  
ATOM    857  O   ALA B 107     -35.045   3.041   0.827  1.00 35.22           O  
ATOM    858  N   GLU B 108     -36.212   1.492   1.977  1.00 68.30           N  
ATOM    859  CA  GLU B 108     -36.581   2.461   2.969  1.00 68.30           C  
ATOM    860  CB  GLU B 108     -37.655   1.984   3.969  1.00 68.30           C  
ATOM    861  CG  GLU B 108     -39.056   1.895   3.352  1.00 68.30           C  
ATOM    862  CD  GLU B 108     -40.097   1.886   4.468  1.00 68.30           C  
ATOM    863  OE1 GLU B 108     -39.754   2.287   5.613  1.00 68.30           O  
ATOM    864  OE2 GLU B 108     -41.258   1.486   4.183  1.00 68.30           O1-
ATOM    865  C   GLU B 108     -35.378   2.912   3.747  1.00 68.30           C  
ATOM    866  O   GLU B 108     -35.216   4.104   4.003  1.00 68.30           O  
ATOM    867  N   GLU B 109     -34.487   1.970   4.115  1.00105.39           N  
ATOM    868  CA  GLU B 109     -33.340   2.251   4.944  1.00105.39           C  
ATOM    869  CB  GLU B 109     -32.560   0.998   5.377  1.00105.39           C  
ATOM    870  CG  GLU B 109     -33.295   0.161   6.422  1.00105.39           C  
ATOM    871  CD  GLU B 109     -33.395   0.983   7.701  1.00105.39           C  
ATOM    872  OE1 GLU B 109     -32.398   1.668   8.051  1.00105.39           O  
ATOM    873  OE2 GLU B 109     -34.480   0.942   8.341  1.00105.39           O1-
ATOM    874  C   GLU B 109     -32.368   3.165   4.261  1.00105.39           C  
ATOM    875  O   GLU B 109     -31.713   3.966   4.923  1.00105.39           O  
ATOM    876  N   ASN B 110     -32.269   3.088   2.923  1.00114.85           N  
ATOM    877  CA  ASN B 110     -31.297   3.823   2.155  1.00114.85           C  
ATOM    878  CB  ASN B 110     -31.596   3.804   0.642  1.00114.85           C  
ATOM    879  CG  ASN B 110     -31.617   2.382   0.110  1.00114.85           C  
ATOM    880  OD1 ASN B 110     -32.460   2.026  -0.711  1.00114.85           O  
ATOM    881  ND2 ASN B 110     -30.658   1.541   0.581  1.00114.85           N  
ATOM    882  C   ASN B 110     -31.398   5.273   2.507  1.00114.85           C  
ATOM    883  O   ASN B 110     -30.392   5.970   2.613  1.00114.85           O  
ATOM    884  N   ARG B 111     -32.633   5.760   2.680  1.00160.59           N  
ATOM    885  CA  ARG B 111     -32.916   7.143   2.919  1.00160.59           C  
ATOM    886  CB  ARG B 111     -34.425   7.429   2.841  1.00160.59           C  
ATOM    887  CG  ARG B 111     -34.973   7.285   1.417  1.00160.59           C  
ATOM    888  CD  ARG B 111     -36.494   7.411   1.321  1.00160.59           C  
ATOM    889  NE  ARG B 111     -37.093   6.165   1.872  1.00160.59           N  
ATOM    890  CZ  ARG B 111     -37.952   6.229   2.931  1.00160.59           C  
ATOM    891  NH1 ARG B 111     -38.225   7.430   3.514  1.00160.59           N1+
ATOM    892  NH2 ARG B 111     -38.534   5.092   3.412  1.00160.59           N  
ATOM    893  C   ARG B 111     -32.392   7.633   4.243  1.00160.59           C  
ATOM    894  O   ARG B 111     -32.062   8.811   4.368  1.00160.59           O  
ATOM    895  N   HIS B 112     -32.326   6.775   5.283  1.00 69.09           N  
ATOM    896  CA  HIS B 112     -31.974   7.247   6.598  1.00 69.09           C  
ATOM    897  ND1 HIS B 112     -33.848   4.685   8.759  1.00 69.09           N  
ATOM    898  CG  HIS B 112     -33.462   5.602   7.806  1.00 69.09           C  
ATOM    899  CB  HIS B 112     -32.071   6.153   7.675  1.00 69.09           C  
ATOM    900  NE2 HIS B 112     -35.643   5.096   7.514  1.00 69.09           N  
ATOM    901  CD2 HIS B 112     -34.571   5.841   7.054  1.00 69.09           C  
ATOM    902  CE1 HIS B 112     -35.160   4.418   8.538  1.00 69.09           C  
ATOM    903  C   HIS B 112     -30.589   7.832   6.657  1.00 69.09           C  
ATOM    904  O   HIS B 112     -30.419   8.955   7.126  1.00 69.09           O  
ATOM    905  N   GLY B 113     -29.563   7.098   6.187  1.00 37.27           N  
ATOM    906  CA  GLY B 113     -28.214   7.590   6.246  1.00 37.27           C  
ATOM    907  C   GLY B 113     -28.077   8.795   5.365  1.00 37.27           C  
ATOM    908  O   GLY B 113     -27.402   9.756   5.727  1.00 37.27           O  
ATOM    909  N   ASP B 114     -28.716   8.774   4.179  1.00 58.19           N  
ATOM    910  CA  ASP B 114     -28.563   9.823   3.205  0.50 58.19           C  
ATOM    911  CB  ASP B 114     -29.374   9.549   1.923  0.50 58.19           C  
ATOM    912  CG  ASP B 114     -29.032  10.595   0.867  0.50 58.19           C  
ATOM    913  OD1 ASP B 114     -27.820  10.783   0.577  0.50 58.19           O  
ATOM    914  OD2 ASP B 114     -29.987  11.228   0.345  0.50 58.19           O1-
ATOM    915  C   ASP B 114     -29.030  11.139   3.754  1.00 58.19           C  
ATOM    916  O   ASP B 114     -28.331  12.141   3.619  1.00 58.19           O  
ATOM    917  N   ILE B 115     -30.215  11.183   4.400  1.00 94.29           N  
ATOM    918  CA  ILE B 115     -30.720  12.444   4.870  1.00 94.29           C  
ATOM    919  CB  ILE B 115     -32.111  12.381   5.449  1.00 94.29           C  
ATOM    920  CG1 ILE B 115     -32.569  13.782   5.908  1.00 94.29           C  
ATOM    921  CG2 ILE B 115     -32.122  11.338   6.578  1.00 94.29           C  
ATOM    922  CD1 ILE B 115     -32.706  14.806   4.780  1.00 94.29           C  
ATOM    923  C   ILE B 115     -29.815  13.002   5.920  1.00 94.29           C  
ATOM    924  O   ILE B 115     -29.470  14.180   5.879  1.00 94.29           O  
ATOM    925  N   VAL B 116     -29.397  12.170   6.888  1.00 39.21           N  
ATOM    926  CA  VAL B 116     -28.565  12.620   7.966  1.00 39.21           C  
ATOM    927  CB  VAL B 116     -28.298  11.549   8.981  1.00 39.21           C  
ATOM    928  CG1 VAL B 116     -27.360  12.119  10.057  1.00 39.21           C  
ATOM    929  CG2 VAL B 116     -29.644  11.048   9.530  1.00 39.21           C  
ATOM    930  C   VAL B 116     -27.239  13.057   7.427  1.00 39.21           C  
ATOM    931  O   VAL B 116     -26.677  14.057   7.874  1.00 39.21           O  
ATOM    932  N   ASN B 117     -26.695  12.303   6.454  1.00 48.75           N  
ATOM    933  CA  ASN B 117     -25.399  12.603   5.916  1.00 48.75           C  
ATOM    934  CB  ASN B 117     -24.951  11.567   4.872  1.00 48.75           C  
ATOM    935  CG  ASN B 117     -23.514  11.880   4.484  1.00 48.75           C  
ATOM    936  OD1 ASN B 117     -23.225  12.943   3.938  1.00 48.75           O  
ATOM    937  ND2 ASN B 117     -22.586  10.933   4.783  1.00 48.75           N  
ATOM    938  C   ASN B 117     -25.420  13.949   5.255  1.00 48.75           C  
ATOM    939  O   ASN B 117     -24.543  14.776   5.494  1.00 48.75           O  
ATOM    940  N   LYS B 118     -26.429  14.213   4.405  1.00 54.20           N  
ATOM    941  CA  LYS B 118     -26.479  15.454   3.688  0.50 54.20           C  
ATOM    942  CB  LYS B 118     -27.562  15.479   2.593  0.50 54.20           C  
ATOM    943  CG  LYS B 118     -27.231  14.558   1.414  0.50 54.20           C  
ATOM    944  CD  LYS B 118     -28.384  14.355   0.429  0.50 54.20           C  
ATOM    945  CE  LYS B 118     -28.031  13.419  -0.730  0.50 54.20           C  
ATOM    946  NZ  LYS B 118     -29.177  13.300  -1.658  0.50 54.20           N1+
ATOM    947  C   LYS B 118     -26.711  16.595   4.634  1.00 54.20           C  
ATOM    948  O   LYS B 118     -26.169  17.681   4.441  1.00 54.20           O  
ATOM    949  N   TYR B 119     -27.534  16.381   5.681  1.00 89.35           N  
ATOM    950  CA  TYR B 119     -27.866  17.436   6.596  1.00 89.35           C  
ATOM    951  CB  TYR B 119     -28.857  16.965   7.682  1.00 89.35           C  
ATOM    952  CG  TYR B 119     -29.538  18.141   8.303  1.00 89.35           C  
ATOM    953  CD1 TYR B 119     -30.664  18.646   7.698  1.00 89.35           C  
ATOM    954  CD2 TYR B 119     -29.086  18.728   9.466  1.00 89.35           C  
ATOM    955  CE1 TYR B 119     -31.333  19.720   8.229  1.00 89.35           C  
ATOM    956  CE2 TYR B 119     -29.752  19.808  10.007  1.00 89.35           C  
ATOM    957  CZ  TYR B 119     -30.873  20.305   9.382  1.00 89.35           C  
ATOM    958  OH  TYR B 119     -31.568  21.409   9.915  1.00 89.35           O  
ATOM    959  C   TYR B 119     -26.608  17.867   7.292  1.00 89.35           C  
ATOM    960  O   TYR B 119     -26.309  19.056   7.382  1.00 89.35           O  
ATOM    961  N   LEU B 120     -25.819  16.892   7.783  1.00 55.12           N  
ATOM    962  CA  LEU B 120     -24.604  17.157   8.500  1.00 55.12           C  
ATOM    963  CB  LEU B 120     -23.925  15.881   9.010  1.00 55.12           C  
ATOM    964  CG  LEU B 120     -24.668  15.226  10.183  1.00 55.12           C  
ATOM    965  CD1 LEU B 120     -23.953  13.951  10.651  1.00 55.12           C  
ATOM    966  CD2 LEU B 120     -24.866  16.227  11.332  1.00 55.12           C  
ATOM    967  C   LEU B 120     -23.618  17.840   7.607  1.00 55.12           C  
ATOM    968  O   LEU B 120     -22.899  18.741   8.034  1.00 55.12           O  
ATOM    969  N   TYR B 121     -23.542  17.419   6.335  1.00 45.77           N  
ATOM    970  CA  TYR B 121     -22.575  18.010   5.460  1.00 45.77           C  
ATOM    971  CB  TYR B 121     -22.577  17.386   4.058  1.00 45.77           C  
ATOM    972  CG  TYR B 121     -21.573  18.147   3.270  1.00 45.77           C  
ATOM    973  CD1 TYR B 121     -20.230  17.881   3.398  1.00 45.77           C  
ATOM    974  CD2 TYR B 121     -21.985  19.131   2.403  1.00 45.77           C  
ATOM    975  CE1 TYR B 121     -19.309  18.592   2.666  1.00 45.77           C  
ATOM    976  CE2 TYR B 121     -21.069  19.846   1.670  1.00 45.77           C  
ATOM    977  CZ  TYR B 121     -19.729  19.575   1.801  1.00 45.77           C  
ATOM    978  OH  TYR B 121     -18.785  20.306   1.051  1.00 45.77           O  
ATOM    979  C   TYR B 121     -22.871  19.471   5.307  1.00 45.77           C  
ATOM    980  O   TYR B 121     -21.978  20.309   5.414  1.00 45.77           O  
ATOM    981  N   LEU B 122     -24.148  19.819   5.082  1.00 99.78           N  
ATOM    982  CA  LEU B 122     -24.507  21.181   4.815  1.00 99.78           C  
ATOM    983  CB  LEU B 122     -25.996  21.312   4.438  1.00 99.78           C  
ATOM    984  CG  LEU B 122     -26.439  22.669   3.846  1.00 99.78           C  
ATOM    985  CD1 LEU B 122     -27.917  22.607   3.429  1.00 99.78           C  
ATOM    986  CD2 LEU B 122     -26.162  23.855   4.783  1.00 99.78           C  
ATOM    987  C   LEU B 122     -24.217  22.025   6.023  1.00 99.78           C  
ATOM    988  O   LEU B 122     -23.754  23.158   5.898  1.00 99.78           O  
ATOM    989  N   SER B 123     -24.464  21.484   7.231  1.00 39.89           N  
ATOM    990  CA  SER B 123     -24.306  22.233   8.449  1.00 39.89           C  
ATOM    991  CB  SER B 123     -24.649  21.403   9.700  1.00 39.89           C  
ATOM    992  OG  SER B 123     -23.715  20.350   9.873  1.00 39.89           O  
ATOM    993  C   SER B 123     -22.890  22.714   8.595  1.00 39.89           C  
ATOM    994  O   SER B 123     -22.658  23.831   9.058  1.00 39.89           O  
ATOM    995  N   GLY B 124     -21.898  21.887   8.224  1.00 27.85           N  
ATOM    996  CA  GLY B 124     -20.526  22.314   8.317  1.00 27.85           C  
ATOM    997  C   GLY B 124     -20.011  22.039   9.701  1.00 27.85           C  
ATOM    998  O   GLY B 124     -18.856  22.319  10.015  1.00 27.85           O  
ATOM    999  N   ARG B 125     -20.870  21.468  10.561  1.00139.58           N  
ATOM   1000  CA  ARG B 125     -20.597  21.200  11.946  1.00139.58           C  
ATOM   1001  CB  ARG B 125     -21.879  20.887  12.729  1.00139.58           C  
ATOM   1002  CG  ARG B 125     -22.823  22.093  12.765  1.00139.58           C  
ATOM   1003  CD  ARG B 125     -22.288  23.251  13.610  1.00139.58           C  
ATOM   1004  NE  ARG B 125     -22.320  22.812  15.035  1.00139.58           N  
ATOM   1005  CZ  ARG B 125     -21.403  23.296  15.923  1.00139.58           C  
ATOM   1006  NH1 ARG B 125     -20.471  24.202  15.515  1.00139.58           N1+
ATOM   1007  NH2 ARG B 125     -21.417  22.873  17.220  1.00139.58           N  
ATOM   1008  C   ARG B 125     -19.606  20.088  12.154  1.00139.58           C  
ATOM   1009  O   ARG B 125     -18.971  20.037  13.207  1.00139.58           O  
ATOM   1010  N   VAL B 126     -19.489  19.133  11.206  1.00 47.96           N  
ATOM   1011  CA  VAL B 126     -18.599  18.017  11.406  1.00 47.96           C  
ATOM   1012  CB  VAL B 126     -19.330  16.715  11.551  1.00 47.96           C  
ATOM   1013  CG1 VAL B 126     -20.248  16.798  12.781  1.00 47.96           C  
ATOM   1014  CG2 VAL B 126     -20.078  16.427  10.238  1.00 47.96           C  
ATOM   1015  C   VAL B 126     -17.714  17.870  10.203  1.00 47.96           C  
ATOM   1016  O   VAL B 126     -18.018  18.386   9.129  1.00 47.96           O  
ATOM   1017  N   ASP B 127     -16.573  17.159  10.369  1.00 47.84           N  
ATOM   1018  CA  ASP B 127     -15.656  16.943   9.283  1.00 47.84           C  
ATOM   1019  CB  ASP B 127     -14.188  16.796   9.724  1.00 47.84           C  
ATOM   1020  CG  ASP B 127     -13.298  16.877   8.487  1.00 47.84           C  
ATOM   1021  OD1 ASP B 127     -13.836  16.751   7.356  1.00 47.84           O  
ATOM   1022  OD2 ASP B 127     -12.064  17.066   8.661  1.00 47.84           O1-
ATOM   1023  C   ASP B 127     -16.063  15.673   8.608  1.00 47.84           C  
ATOM   1024  O   ASP B 127     -15.810  14.570   9.091  1.00 47.84           O  
ATOM   1025  N   MET B 128     -16.701  15.825   7.437  1.00 49.97           N  
ATOM   1026  CA  MET B 128     -17.246  14.732   6.689  1.00 49.97           C  
ATOM   1027  CB  MET B 128     -18.045  15.205   5.467  1.00 49.97           C  
ATOM   1028  CG  MET B 128     -19.300  15.984   5.858  1.00 49.97           C  
ATOM   1029  SD  MET B 128     -20.556  14.993   6.723  1.00 49.97           S  
ATOM   1030  CE  MET B 128     -21.091  14.079   5.248  1.00 49.97           C  
ATOM   1031  C   MET B 128     -16.167  13.814   6.207  1.00 49.97           C  
ATOM   1032  O   MET B 128     -16.364  12.601   6.153  1.00 49.97           O  
ATOM   1033  N   LYS B 129     -15.000  14.367   5.831  1.00118.89           N  
ATOM   1034  CA  LYS B 129     -13.939  13.573   5.276  1.00118.89           C  
ATOM   1035  CB  LYS B 129     -12.721  14.441   4.902  1.00118.89           C  
ATOM   1036  CG  LYS B 129     -11.627  13.736   4.094  1.00118.89           C  
ATOM   1037  CD  LYS B 129     -10.928  12.589   4.825  1.00118.89           C  
ATOM   1038  CE  LYS B 129      -9.613  12.153   4.169  1.00118.89           C  
ATOM   1039  NZ  LYS B 129      -9.880  11.451   2.893  1.00118.89           N1+
ATOM   1040  C   LYS B 129     -13.498  12.542   6.270  1.00118.89           C  
ATOM   1041  O   LYS B 129     -13.311  11.377   5.925  1.00118.89           O  
ATOM   1042  N   GLN B 130     -13.326  12.938   7.541  1.00 56.31           N  
ATOM   1043  CA  GLN B 130     -12.860  12.021   8.541  1.00 56.31           C  
ATOM   1044  CB  GLN B 130     -12.613  12.740   9.878  1.00 56.31           C  
ATOM   1045  CG  GLN B 130     -11.642  13.918   9.754  1.00 56.31           C  
ATOM   1046  CD  GLN B 130     -10.312  13.373   9.260  1.00 56.31           C  
ATOM   1047  OE1 GLN B 130      -9.808  13.765   8.208  1.00 56.31           O  
ATOM   1048  NE2 GLN B 130      -9.726  12.432  10.043  1.00 56.31           N  
ATOM   1049  C   GLN B 130     -13.900  10.959   8.752  1.00 56.31           C  
ATOM   1050  O   GLN B 130     -13.588   9.778   8.892  1.00 56.31           O  
ATOM   1051  N   ILE B 131     -15.176  11.380   8.759  1.00 48.04           N  
ATOM   1052  CA  ILE B 131     -16.322  10.545   8.992  1.00 48.04           C  
ATOM   1053  CB  ILE B 131     -17.583  11.365   9.007  1.00 48.04           C  
ATOM   1054  CG1 ILE B 131     -17.553  12.345  10.194  1.00 48.04           C  
ATOM   1055  CG2 ILE B 131     -18.797  10.423   8.985  1.00 48.04           C  
ATOM   1056  CD1 ILE B 131     -18.633  13.425  10.139  1.00 48.04           C  
ATOM   1057  C   ILE B 131     -16.425   9.519   7.907  1.00 48.04           C  
ATOM   1058  O   ILE B 131     -16.755   8.360   8.168  1.00 48.04           O  
ATOM   1059  N   GLU B 132     -16.152   9.928   6.656  1.00103.44           N  
ATOM   1060  CA  GLU B 132     -16.278   9.062   5.517  1.00103.44           C  
ATOM   1061  CB  GLU B 132     -15.919   9.791   4.209  1.00103.44           C  
ATOM   1062  CG  GLU B 132     -16.618   9.220   2.981  1.00103.44           C  
ATOM   1063  CD  GLU B 132     -17.992   9.873   2.950  1.00103.44           C  
ATOM   1064  OE1 GLU B 132     -18.601  10.018   4.043  1.00103.44           O  
ATOM   1065  OE2 GLU B 132     -18.439  10.253   1.836  1.00103.44           O1-
ATOM   1066  C   GLU B 132     -15.316   7.923   5.671  1.00103.44           C  
ATOM   1067  O   GLU B 132     -15.654   6.770   5.404  1.00103.44           O  
ATOM   1068  N   LYS B 133     -14.088   8.225   6.136  1.00 88.36           N  
ATOM   1069  CA  LYS B 133     -13.072   7.219   6.258  1.00 88.36           C  
ATOM   1070  CB  LYS B 133     -11.794   7.735   6.936  1.00 88.36           C  
ATOM   1071  CG  LYS B 133     -11.068   8.870   6.222  1.00 88.36           C  
ATOM   1072  CD  LYS B 133     -10.030   9.535   7.132  1.00 88.36           C  
ATOM   1073  CE  LYS B 133      -9.363   8.551   8.099  1.00 88.36           C  
ATOM   1074  NZ  LYS B 133      -8.186   9.169   8.751  1.00 88.36           N1+
ATOM   1075  C   LYS B 133     -13.565   6.184   7.203  1.00 88.36           C  
ATOM   1076  O   LYS B 133     -13.513   4.987   6.923  1.00 88.36           O  
ATOM   1077  N   THR B 134     -14.107   6.641   8.343  1.00 62.00           N  
ATOM   1078  CA  THR B 134     -14.469   5.742   9.392  1.00 62.00           C  
ATOM   1079  CB  THR B 134     -14.953   6.454  10.608  1.00 62.00           C  
ATOM   1080  OG1 THR B 134     -14.013   7.436  11.014  1.00 62.00           O  
ATOM   1081  CG2 THR B 134     -15.039   5.398  11.703  1.00 62.00           C  
ATOM   1082  C   THR B 134     -15.528   4.814   8.895  1.00 62.00           C  
ATOM   1083  O   THR B 134     -15.553   3.631   9.235  1.00 62.00           O  
ATOM   1084  N   ILE B 135     -16.434   5.337   8.053  1.00100.54           N  
ATOM   1085  CA  ILE B 135     -17.503   4.546   7.523  1.00100.54           C  
ATOM   1086  CB  ILE B 135     -18.397   5.344   6.616  1.00100.54           C  
ATOM   1087  CG1 ILE B 135     -18.973   6.563   7.357  1.00100.54           C  
ATOM   1088  CG2 ILE B 135     -19.491   4.402   6.087  1.00100.54           C  
ATOM   1089  CD1 ILE B 135     -19.888   6.198   8.523  1.00100.54           C  
ATOM   1090  C   ILE B 135     -16.911   3.431   6.711  1.00100.54           C  
ATOM   1091  O   ILE B 135     -17.367   2.290   6.788  1.00100.54           O  
ATOM   1092  N   GLN B 136     -15.862   3.740   5.916  1.00 85.47           N  
ATOM   1093  CA  GLN B 136     -15.259   2.768   5.043  1.00 85.47           C  
ATOM   1094  CB  GLN B 136     -14.081   3.344   4.237  1.00 85.47           C  
ATOM   1095  CG  GLN B 136     -14.497   4.413   3.224  1.00 85.47           C  
ATOM   1096  CD  GLN B 136     -13.244   4.889   2.507  1.00 85.47           C  
ATOM   1097  OE1 GLN B 136     -12.537   5.773   2.987  1.00 85.47           O  
ATOM   1098  NE2 GLN B 136     -12.954   4.280   1.325  1.00 85.47           N  
ATOM   1099  C   GLN B 136     -14.723   1.637   5.861  1.00 85.47           C  
ATOM   1100  O   GLN B 136     -14.937   0.471   5.533  1.00 85.47           O  
ATOM   1101  N   TYR B 137     -14.036   1.952   6.972  1.00105.77           N  
ATOM   1102  CA  TYR B 137     -13.499   0.907   7.793  1.00105.77           C  
ATOM   1103  CB  TYR B 137     -12.720   1.444   9.010  1.00105.77           C  
ATOM   1104  CG  TYR B 137     -11.380   1.916   8.551  1.00105.77           C  
ATOM   1105  CD1 TYR B 137     -11.178   3.197   8.090  1.00105.77           C  
ATOM   1106  CD2 TYR B 137     -10.313   1.047   8.583  1.00105.77           C  
ATOM   1107  CE1 TYR B 137      -9.929   3.601   7.673  1.00105.77           C  
ATOM   1108  CE2 TYR B 137      -9.064   1.444   8.169  1.00105.77           C  
ATOM   1109  CZ  TYR B 137      -8.868   2.726   7.718  1.00105.77           C  
ATOM   1110  OH  TYR B 137      -7.587   3.139   7.293  1.00105.77           O  
ATOM   1111  C   TYR B 137     -14.635   0.073   8.307  1.00105.77           C  
ATOM   1112  O   TYR B 137     -14.568  -1.155   8.311  1.00105.77           O  
ATOM   1113  N   LEU B 138     -15.728   0.733   8.730  1.00116.58           N  
ATOM   1114  CA  LEU B 138     -16.855   0.078   9.335  1.00116.58           C  
ATOM   1115  CB  LEU B 138     -17.921   1.125   9.743  1.00116.58           C  
ATOM   1116  CG  LEU B 138     -19.247   0.623  10.361  1.00116.58           C  
ATOM   1117  CD1 LEU B 138     -20.133  -0.068   9.316  1.00116.58           C  
ATOM   1118  CD2 LEU B 138     -19.022  -0.232  11.616  1.00116.58           C  
ATOM   1119  C   LEU B 138     -17.470  -0.905   8.383  1.00116.58           C  
ATOM   1120  O   LEU B 138     -17.747  -2.047   8.750  1.00116.58           O  
ATOM   1121  N   ILE B 139     -17.704  -0.493   7.128  1.00 99.34           N  
ATOM   1122  CA  ILE B 139     -18.324  -1.383   6.194  1.00 99.34           C  
ATOM   1123  CB  ILE B 139     -18.669  -0.716   4.899  1.00 99.34           C  
ATOM   1124  CG1 ILE B 139     -19.575   0.506   5.157  1.00 99.34           C  
ATOM   1125  CG2 ILE B 139     -19.305  -1.780   3.989  1.00 99.34           C  
ATOM   1126  CD1 ILE B 139     -20.863   0.188   5.919  1.00 99.34           C  
ATOM   1127  C   ILE B 139     -17.391  -2.523   5.922  1.00 99.34           C  
ATOM   1128  O   ILE B 139     -17.794  -3.684   5.899  1.00 99.34           O  
ATOM   1129  N   GLY B 140     -16.094  -2.218   5.753  1.00 44.45           N  
ATOM   1130  CA  GLY B 140     -15.119  -3.213   5.416  1.00 44.45           C  
ATOM   1131  C   GLY B 140     -15.084  -4.254   6.485  1.00 44.45           C  
ATOM   1132  O   GLY B 140     -14.844  -5.425   6.193  1.00 44.45           O  
ATOM   1133  N   SER B 141     -15.330  -3.840   7.745  1.00137.77           N  
ATOM   1134  CA  SER B 141     -15.206  -4.658   8.924  1.00137.77           C  
ATOM   1135  CB  SER B 141     -15.948  -4.089  10.150  1.00137.77           C  
ATOM   1136  OG  SER B 141     -15.375  -2.853  10.553  1.00137.77           O  
ATOM   1137  C   SER B 141     -15.671  -6.065   8.713  1.00137.77           C  
ATOM   1138  O   SER B 141     -16.699  -6.329   8.094  1.00137.77           O  
ATOM   1139  N   GLY B 142     -14.872  -7.017   9.231  1.00 89.26           N  
ATOM   1140  CA  GLY B 142     -15.205  -8.405   9.138  1.00 89.26           C  
ATOM   1141  C   GLY B 142     -15.095  -8.818   7.711  1.00 89.26           C  
ATOM   1142  O   GLY B 142     -14.165  -8.439   7.000  1.00 89.26           O  
ATOM   1143  N   MET B 143     -16.073  -9.623   7.266  1.00235.56           N  
ATOM   1144  CA  MET B 143     -16.108 -10.083   5.917  1.00235.56           C  
ATOM   1145  CB  MET B 143     -17.261 -11.075   5.679  1.00235.56           C  
ATOM   1146  CG  MET B 143     -17.111 -11.941   4.431  1.00235.56           C  
ATOM   1147  SD  MET B 143     -18.336 -13.281   4.339  1.00235.56           S  
ATOM   1148  CE  MET B 143     -17.320 -14.397   3.329  1.00235.56           C  
ATOM   1149  C   MET B 143     -16.340  -8.853   5.110  1.00235.56           C  
ATOM   1150  O   MET B 143     -16.616  -7.794   5.672  1.00235.56           O  
ATOM   1151  N   ASP B 144     -16.209  -8.935   3.775  1.00 67.18           N  
ATOM   1152  CA  ASP B 144     -16.401  -7.742   3.004  1.00 67.18           C  
ATOM   1153  CB  ASP B 144     -16.225  -7.934   1.485  1.00 67.18           C  
ATOM   1154  CG  ASP B 144     -14.728  -8.013   1.215  1.00 67.18           C  
ATOM   1155  OD1 ASP B 144     -13.953  -7.589   2.115  1.00 67.18           O  
ATOM   1156  OD2 ASP B 144     -14.335  -8.494   0.119  1.00 67.18           O1-
ATOM   1157  C   ASP B 144     -17.779  -7.222   3.259  1.00 67.18           C  
ATOM   1158  O   ASP B 144     -17.949  -6.009   3.367  1.00 67.18           O  
ATOM   1159  N   PRO B 145     -18.779  -8.050   3.384  1.00218.32           N  
ATOM   1160  CA  PRO B 145     -20.076  -7.505   3.636  1.00218.32           C  
ATOM   1161  CD  PRO B 145     -18.860  -9.317   2.675  1.00218.32           C  
ATOM   1162  CB  PRO B 145     -21.050  -8.671   3.532  1.00218.32           C  
ATOM   1163  CG  PRO B 145     -20.366  -9.597   2.511  1.00218.32           C  
ATOM   1164  C   PRO B 145     -20.134  -6.750   4.916  1.00218.32           C  
ATOM   1165  O   PRO B 145     -20.826  -5.738   4.947  1.00218.32           O  
ATOM   1166  N   GLY B 146     -19.427  -7.201   5.969  1.00 98.68           N  
ATOM   1167  CA  GLY B 146     -19.470  -6.523   7.235  1.00 98.68           C  
ATOM   1168  C   GLY B 146     -20.549  -7.188   8.023  1.00 98.68           C  
ATOM   1169  O   GLY B 146     -21.642  -7.400   7.497  1.00 98.68           O  
ATOM   1170  N   ALA B 147     -20.260  -7.508   9.307  1.00368.63           N  
ATOM   1171  CA  ALA B 147     -21.186  -8.224  10.176  1.00368.63           C  
ATOM   1172  CB  ALA B 147     -22.680  -7.895   9.970  1.00368.63           C  
ATOM   1173  C   ALA B 147     -20.981  -9.786  10.008  1.00368.63           C  
ATOM   1174  O   ALA B 147     -20.344 -10.120   9.011  1.00368.63           O  
ATOM   1175  N   ASP B 148     -21.474 -10.759  10.926  1.00196.99           N  
ATOM   1176  CA  ASP B 148     -21.338 -12.274  10.947  1.00196.99           C  
ATOM   1177  CB  ASP B 148     -21.053 -12.889  12.339  1.00196.99           C  
ATOM   1178  CG  ASP B 148     -20.281 -14.199  12.132  1.00196.99           C  
ATOM   1179  OD1 ASP B 148     -19.781 -14.420  10.996  1.00196.99           O  
ATOM   1180  OD2 ASP B 148     -20.169 -14.989  13.106  1.00196.99           O1-
ATOM   1181  C   ASP B 148     -22.481 -13.136  10.296  1.00196.99           C  
ATOM   1182  O   ASP B 148     -23.574 -12.640  10.049  1.00196.99           O  
ATOM   1183  N   ASN B 149     -22.229 -14.486  10.087  1.00136.70           N  
ATOM   1184  CA  ASN B 149     -22.861 -15.587   9.293  1.00136.70           C  
ATOM   1185  CB  ASN B 149     -21.902 -16.790   9.152  1.00136.70           C  
ATOM   1186  CG  ASN B 149     -21.701 -17.472  10.503  1.00136.70           C  
ATOM   1187  OD1 ASN B 149     -21.277 -16.853  11.476  1.00136.70           O  
ATOM   1188  ND2 ASN B 149     -22.006 -18.797  10.559  1.00136.70           N  
ATOM   1189  C   ASN B 149     -24.263 -16.239   9.482  1.00136.70           C  
ATOM   1190  O   ASN B 149     -25.015 -16.273   8.510  1.00136.70           O  
ATOM   1191  N   ASN B 150     -24.713 -16.788  10.648  1.00129.22           N  
ATOM   1192  CA  ASN B 150     -25.911 -17.662  10.677  1.00129.22           C  
ATOM   1193  CB  ASN B 150     -26.140 -18.297  12.062  1.00129.22           C  
ATOM   1194  CG  ASN B 150     -27.101 -19.471  11.926  1.00129.22           C  
ATOM   1195  OD1 ASN B 150     -28.298 -19.297  11.704  1.00129.22           O  
ATOM   1196  ND2 ASN B 150     -26.562 -20.713  12.070  1.00129.22           N  
ATOM   1197  C   ASN B 150     -27.198 -16.964  10.240  1.00129.22           C  
ATOM   1198  O   ASN B 150     -27.363 -15.779  10.510  1.00129.22           O  
ATOM   1199  N   PRO B 151     -28.114 -17.669   9.561  1.00204.59           N  
ATOM   1200  CA  PRO B 151     -29.367 -17.135   9.000  1.00204.59           C  
ATOM   1201  CD  PRO B 151     -27.724 -18.906   8.899  1.00204.59           C  
ATOM   1202  CB  PRO B 151     -29.929 -18.240   8.109  1.00204.59           C  
ATOM   1203  CG  PRO B 151     -28.698 -19.074   7.720  1.00204.59           C  
ATOM   1204  C   PRO B 151     -30.429 -16.582   9.925  1.00204.59           C  
ATOM   1205  O   PRO B 151     -31.143 -15.660   9.530  1.00204.59           O  
ATOM   1206  N   TYR B 152     -30.611 -17.170  11.117  1.00166.78           N  
ATOM   1207  CA  TYR B 152     -31.550 -16.721  12.116  1.00166.78           C  
ATOM   1208  CB  TYR B 152     -31.657 -17.729  13.286  1.00166.78           C  
ATOM   1209  CG  TYR B 152     -32.581 -18.864  12.963  1.00166.78           C  
ATOM   1210  CD1 TYR B 152     -32.572 -19.503  11.743  1.00166.78           C  
ATOM   1211  CD2 TYR B 152     -33.431 -19.339  13.937  1.00166.78           C  
ATOM   1212  CE1 TYR B 152     -33.426 -20.552  11.489  1.00166.78           C  
ATOM   1213  CE2 TYR B 152     -34.285 -20.389  13.692  1.00166.78           C  
ATOM   1214  CZ  TYR B 152     -34.292 -20.995  12.462  1.00166.78           C  
ATOM   1215  OH  TYR B 152     -35.167 -22.070  12.202  1.00166.78           O  
ATOM   1216  C   TYR B 152     -31.067 -15.418  12.679  1.00166.78           C  
ATOM   1217  O   TYR B 152     -31.852 -14.538  13.033  1.00166.78           O  
ATOM   1218  N   LEU B 153     -29.733 -15.269  12.755  1.00 78.92           N  
ATOM   1219  CA  LEU B 153     -29.082 -14.193  13.443  1.00 78.92           C  
ATOM   1220  CB  LEU B 153     -27.553 -14.258  13.278  1.00 78.92           C  
ATOM   1221  CG  LEU B 153     -26.941 -15.619  13.673  1.00 78.92           C  
ATOM   1222  CD1 LEU B 153     -25.408 -15.600  13.542  1.00 78.92           C  
ATOM   1223  CD2 LEU B 153     -27.431 -16.095  15.050  1.00 78.92           C  
ATOM   1224  C   LEU B 153     -29.532 -12.882  12.882  1.00 78.92           C  
ATOM   1225  O   LEU B 153     -29.746 -11.921  13.622  1.00 78.92           O  
ATOM   1226  N   ALA B 154     -29.706 -12.818  11.552  1.00 68.06           N  
ATOM   1227  CA  ALA B 154     -30.004 -11.569  10.925  1.00 68.06           C  
ATOM   1228  CB  ALA B 154     -30.148 -11.692   9.399  1.00 68.06           C  
ATOM   1229  C   ALA B 154     -31.283 -11.014  11.452  1.00 68.06           C  
ATOM   1230  O   ALA B 154     -31.358  -9.838  11.809  1.00 68.06           O  
ATOM   1231  N   TYR B 155     -32.319 -11.857  11.541  1.00 80.18           N  
ATOM   1232  CA  TYR B 155     -33.591 -11.367  11.973  1.00 80.18           C  
ATOM   1233  CB  TYR B 155     -34.731 -12.383  11.792  1.00 80.18           C  
ATOM   1234  CG  TYR B 155     -34.998 -12.363  10.327  1.00 80.18           C  
ATOM   1235  CD1 TYR B 155     -35.777 -11.365   9.785  1.00 80.18           C  
ATOM   1236  CD2 TYR B 155     -34.469 -13.322   9.498  1.00 80.18           C  
ATOM   1237  CE1 TYR B 155     -36.026 -11.326   8.435  1.00 80.18           C  
ATOM   1238  CE2 TYR B 155     -34.715 -13.288   8.146  1.00 80.18           C  
ATOM   1239  CZ  TYR B 155     -35.493 -12.289   7.614  1.00 80.18           C  
ATOM   1240  OH  TYR B 155     -35.746 -12.252   6.227  1.00 80.18           O  
ATOM   1241  C   TYR B 155     -33.540 -10.912  13.401  1.00 80.18           C  
ATOM   1242  O   TYR B 155     -34.102  -9.873  13.743  1.00 80.18           O  
ATOM   1243  N   ILE B 156     -32.857 -11.675  14.272  1.00 56.39           N  
ATOM   1244  CA  ILE B 156     -32.788 -11.371  15.673  1.00 56.39           C  
ATOM   1245  CB  ILE B 156     -31.947 -12.387  16.389  1.00 56.39           C  
ATOM   1246  CG1 ILE B 156     -32.513 -13.799  16.179  1.00 56.39           C  
ATOM   1247  CG2 ILE B 156     -31.838 -11.986  17.868  1.00 56.39           C  
ATOM   1248  CD1 ILE B 156     -31.520 -14.905  16.532  1.00 56.39           C  
ATOM   1249  C   ILE B 156     -32.108 -10.053  15.869  1.00 56.39           C  
ATOM   1250  O   ILE B 156     -32.607  -9.180  16.578  1.00 56.39           O  
ATOM   1251  N   TYR B 157     -30.952  -9.863  15.209  1.00 67.99           N  
ATOM   1252  CA  TYR B 157     -30.166  -8.675  15.385  1.00 67.99           C  
ATOM   1253  CB  TYR B 157     -28.878  -8.707  14.542  1.00 67.99           C  
ATOM   1254  CG  TYR B 157     -28.095  -7.492  14.889  1.00 67.99           C  
ATOM   1255  CD1 TYR B 157     -27.184  -7.534  15.919  1.00 67.99           C  
ATOM   1256  CD2 TYR B 157     -28.275  -6.318  14.198  1.00 67.99           C  
ATOM   1257  CE1 TYR B 157     -26.453  -6.423  16.259  1.00 67.99           C  
ATOM   1258  CE2 TYR B 157     -27.547  -5.201  14.534  1.00 67.99           C  
ATOM   1259  CZ  TYR B 157     -26.637  -5.251  15.563  1.00 67.99           C  
ATOM   1260  OH  TYR B 157     -25.890  -4.106  15.910  1.00 67.99           O  
ATOM   1261  C   TYR B 157     -30.970  -7.495  14.939  1.00 67.99           C  
ATOM   1262  O   TYR B 157     -30.990  -6.463  15.608  1.00 67.99           O  
ATOM   1263  N   THR B 158     -31.666  -7.626  13.793  1.00142.64           N  
ATOM   1264  CA  THR B 158     -32.432  -6.534  13.264  1.00142.64           C  
ATOM   1265  CB  THR B 158     -33.075  -6.815  11.933  1.00142.64           C  
ATOM   1266  OG1 THR B 158     -33.852  -7.999  11.993  1.00142.64           O  
ATOM   1267  CG2 THR B 158     -31.997  -6.933  10.851  1.00142.64           C  
ATOM   1268  C   THR B 158     -33.519  -6.155  14.218  1.00142.64           C  
ATOM   1269  O   THR B 158     -33.816  -4.973  14.389  1.00142.64           O  
ATOM   1270  N   SER B 159     -34.156  -7.142  14.867  1.00 44.77           N  
ATOM   1271  CA  SER B 159     -35.219  -6.802  15.766  1.00 44.77           C  
ATOM   1272  CB  SER B 159     -35.816  -8.025  16.488  1.00 44.77           C  
ATOM   1273  OG  SER B 159     -36.443  -8.894  15.560  1.00 44.77           O  
ATOM   1274  C   SER B 159     -34.690  -5.895  16.838  1.00 44.77           C  
ATOM   1275  O   SER B 159     -35.301  -4.869  17.134  1.00 44.77           O  
ATOM   1276  N   TYR B 160     -33.539  -6.249  17.450  1.00 65.16           N  
ATOM   1277  CA  TYR B 160     -32.989  -5.457  18.517  1.00 65.16           C  
ATOM   1278  CB  TYR B 160     -31.718  -6.044  19.170  1.00 65.16           C  
ATOM   1279  CG  TYR B 160     -32.054  -7.181  20.072  1.00 65.16           C  
ATOM   1280  CD1 TYR B 160     -32.103  -8.474  19.604  1.00 65.16           C  
ATOM   1281  CD2 TYR B 160     -32.307  -6.945  21.404  1.00 65.16           C  
ATOM   1282  CE1 TYR B 160     -32.408  -9.514  20.455  1.00 65.16           C  
ATOM   1283  CE2 TYR B 160     -32.612  -7.979  22.258  1.00 65.16           C  
ATOM   1284  CZ  TYR B 160     -32.663  -9.265  21.780  1.00 65.16           C  
ATOM   1285  OH  TYR B 160     -32.975 -10.330  22.653  1.00 65.16           O  
ATOM   1286  C   TYR B 160     -32.587  -4.115  18.013  1.00 65.16           C  
ATOM   1287  O   TYR B 160     -32.854  -3.101  18.656  1.00 65.16           O  
ATOM   1288  N   GLN B 161     -31.925  -4.080  16.844  1.00 58.84           N  
ATOM   1289  CA  GLN B 161     -31.411  -2.847  16.337  1.00 58.84           C  
ATOM   1290  CB  GLN B 161     -30.601  -3.007  15.040  1.00 58.84           C  
ATOM   1291  CG  GLN B 161     -30.113  -1.671  14.472  1.00 58.84           C  
ATOM   1292  CD  GLN B 161     -29.168  -1.034  15.479  1.00 58.84           C  
ATOM   1293  OE1 GLN B 161     -28.248  -1.677  15.984  1.00 58.84           O  
ATOM   1294  NE2 GLN B 161     -29.402   0.270  15.793  1.00 58.84           N  
ATOM   1295  C   GLN B 161     -32.522  -1.895  16.051  1.00 58.84           C  
ATOM   1296  O   GLN B 161     -32.426  -0.709  16.365  1.00 58.84           O  
ATOM   1297  N   GLU B 162     -33.620  -2.393  15.459  1.00100.34           N  
ATOM   1298  CA  GLU B 162     -34.687  -1.525  15.062  1.00100.34           C  
ATOM   1299  CB  GLU B 162     -35.793  -2.268  14.295  1.00100.34           C  
ATOM   1300  CG  GLU B 162     -35.301  -2.862  12.968  1.00100.34           C  
ATOM   1301  CD  GLU B 162     -34.967  -1.737  11.990  1.00100.34           C  
ATOM   1302  OE1 GLU B 162     -34.472  -0.668  12.437  1.00100.34           O  
ATOM   1303  OE2 GLU B 162     -35.205  -1.938  10.770  1.00100.34           O1-
ATOM   1304  C   GLU B 162     -35.279  -0.857  16.278  1.00100.34           C  
ATOM   1305  O   GLU B 162     -35.565   0.337  16.246  1.00100.34           O  
ATOM   1306  N   ARG B 163     -35.486  -1.598  17.387  1.00 96.38           N  
ATOM   1307  CA  ARG B 163     -36.068  -1.020  18.571  1.00 96.38           C  
ATOM   1308  CB  ARG B 163     -36.369  -2.063  19.664  1.00 96.38           C  
ATOM   1309  CG  ARG B 163     -37.112  -1.482  20.871  1.00 96.38           C  
ATOM   1310  CD  ARG B 163     -37.338  -2.481  22.009  1.00 96.38           C  
ATOM   1311  NE  ARG B 163     -38.011  -1.742  23.114  1.00 96.38           N  
ATOM   1312  CZ  ARG B 163     -39.368  -1.603  23.095  1.00 96.38           C  
ATOM   1313  NH1 ARG B 163     -40.086  -2.161  22.079  1.00 96.38           N1+
ATOM   1314  NH2 ARG B 163     -40.003  -0.904  24.080  1.00 96.38           N  
ATOM   1315  C   ARG B 163     -35.141   0.005  19.169  1.00 96.38           C  
ATOM   1316  O   ARG B 163     -35.568   1.089  19.564  1.00 96.38           O  
ATOM   1317  N   ALA B 164     -33.836  -0.312  19.254  1.00 35.71           N  
ATOM   1318  CA  ALA B 164     -32.897   0.589  19.855  1.00 35.71           C  
ATOM   1319  CB  ALA B 164     -31.477  -0.002  19.905  1.00 35.71           C  
ATOM   1320  C   ALA B 164     -32.832   1.851  19.053  1.00 35.71           C  
ATOM   1321  O   ALA B 164     -32.822   2.951  19.602  1.00 35.71           O  
ATOM   1322  N   THR B 165     -32.797   1.707  17.716  1.00113.64           N  
ATOM   1323  CA  THR B 165     -32.673   2.813  16.809  0.50113.64           C  
ATOM   1324  CB  THR B 165     -32.440   2.365  15.393  0.50113.64           C  
ATOM   1325  OG1 THR B 165     -31.984   3.455  14.605  0.50113.64           O  
ATOM   1326  CG2 THR B 165     -33.749   1.810  14.816  0.50113.64           C  
ATOM   1327  C   THR B 165     -33.903   3.674  16.852  1.00113.64           C  
ATOM   1328  O   THR B 165     -33.811   4.898  16.766  1.00113.64           O  
ATOM   1329  N   ALA B 166     -35.097   3.062  16.976  1.00 32.99           N  
ATOM   1330  CA  ALA B 166     -36.312   3.828  17.007  1.00 32.99           C  
ATOM   1331  CB  ALA B 166     -37.564   2.945  17.138  1.00 32.99           C  
ATOM   1332  C   ALA B 166     -36.275   4.727  18.208  1.00 32.99           C  
ATOM   1333  O   ALA B 166     -36.633   5.900  18.124  1.00 32.99           O  
ATOM   1334  N   ILE B 167     -35.835   4.191  19.363  1.00 46.60           N  
ATOM   1335  CA  ILE B 167     -35.791   4.948  20.583  1.00 46.60           C  
ATOM   1336  CB  ILE B 167     -35.395   4.133  21.772  1.00 46.60           C  
ATOM   1337  CG1 ILE B 167     -36.447   3.051  22.055  1.00 46.60           C  
ATOM   1338  CG2 ILE B 167     -35.165   5.103  22.943  1.00 46.60           C  
ATOM   1339  CD1 ILE B 167     -35.969   1.981  23.031  1.00 46.60           C  
ATOM   1340  C   ILE B 167     -34.777   6.046  20.485  1.00 46.60           C  
ATOM   1341  O   ILE B 167     -35.035   7.175  20.900  1.00 46.60           O  
ATOM   1342  N   SER B 168     -33.581   5.722  19.956  1.00 86.60           N  
ATOM   1343  CA  SER B 168     -32.483   6.646  19.891  1.00 86.60           C  
ATOM   1344  CB  SER B 168     -31.187   5.965  19.419  1.00 86.60           C  
ATOM   1345  OG  SER B 168     -30.093   6.856  19.544  1.00 86.60           O  
ATOM   1346  C   SER B 168     -32.784   7.792  18.969  1.00 86.60           C  
ATOM   1347  O   SER B 168     -32.573   8.950  19.328  1.00 86.60           O  
ATOM   1348  N   HIS B 169     -33.291   7.512  17.754  1.00 55.01           N  
ATOM   1349  CA  HIS B 169     -33.577   8.576  16.828  1.00 55.01           C  
ATOM   1350  ND1 HIS B 169     -31.860   8.030  14.166  1.00 55.01           N  
ATOM   1351  CG  HIS B 169     -32.982   7.401  14.654  1.00 55.01           C  
ATOM   1352  CB  HIS B 169     -34.045   8.099  15.444  1.00 55.01           C  
ATOM   1353  NE2 HIS B 169     -31.738   5.910  13.505  1.00 55.01           N  
ATOM   1354  CD2 HIS B 169     -32.892   6.107  14.245  1.00 55.01           C  
ATOM   1355  CE1 HIS B 169     -31.151   7.093  13.485  1.00 55.01           C  
ATOM   1356  C   HIS B 169     -34.677   9.419  17.390  1.00 55.01           C  
ATOM   1357  O   HIS B 169     -34.698  10.633  17.197  1.00 55.01           O  
ATOM   1358  N   GLY B 170     -35.645   8.788  18.076  1.00 22.66           N  
ATOM   1359  CA  GLY B 170     -36.744   9.533  18.618  1.00 22.66           C  
ATOM   1360  C   GLY B 170     -36.243  10.502  19.649  1.00 22.66           C  
ATOM   1361  O   GLY B 170     -36.684  11.649  19.695  1.00 22.66           O  
ATOM   1362  N   SER B 171     -35.317  10.056  20.523  1.00 39.12           N  
ATOM   1363  CA  SER B 171     -34.804  10.890  21.577  1.00 39.12           C  
ATOM   1364  CB  SER B 171     -33.900  10.122  22.560  1.00 39.12           C  
ATOM   1365  OG  SER B 171     -34.653   9.153  23.279  1.00 39.12           O  
ATOM   1366  C   SER B 171     -33.989  12.005  20.991  1.00 39.12           C  
ATOM   1367  O   SER B 171     -34.052  13.144  21.447  1.00 39.12           O  
ATOM   1368  N   LEU B 172     -33.193  11.708  19.949  1.00 56.63           N  
ATOM   1369  CA  LEU B 172     -32.402  12.722  19.311  1.00 56.63           C  
ATOM   1370  CB  LEU B 172     -31.571  12.170  18.137  1.00 56.63           C  
ATOM   1371  CG  LEU B 172     -30.341  11.352  18.563  1.00 56.63           C  
ATOM   1372  CD1 LEU B 172     -29.594  10.791  17.342  1.00 56.63           C  
ATOM   1373  CD2 LEU B 172     -29.414  12.194  19.458  1.00 56.63           C  
ATOM   1374  C   LEU B 172     -33.331  13.757  18.761  1.00 56.63           C  
ATOM   1375  O   LEU B 172     -33.053  14.955  18.824  1.00 56.63           O  
ATOM   1376  N   GLY B 173     -34.466  13.313  18.194  1.00 22.72           N  
ATOM   1377  CA  GLY B 173     -35.401  14.233  17.616  1.00 22.72           C  
ATOM   1378  C   GLY B 173     -35.961  15.129  18.676  1.00 22.72           C  
ATOM   1379  O   GLY B 173     -36.091  16.335  18.472  1.00 22.72           O  
ATOM   1380  N   ARG B 174     -36.313  14.565  19.848  1.00130.81           N  
ATOM   1381  CA  ARG B 174     -36.933  15.362  20.870  1.00130.81           C  
ATOM   1382  CB  ARG B 174     -37.441  14.538  22.069  1.00130.81           C  
ATOM   1383  CG  ARG B 174     -36.346  13.769  22.793  1.00130.81           C  
ATOM   1384  CD  ARG B 174     -36.860  12.660  23.707  1.00130.81           C  
ATOM   1385  NE  ARG B 174     -35.653  12.036  24.308  1.00130.81           N  
ATOM   1386  CZ  ARG B 174     -35.109  12.579  25.434  1.00130.81           C  
ATOM   1387  NH1 ARG B 174     -35.747  13.602  26.071  1.00130.81           N1+
ATOM   1388  NH2 ARG B 174     -33.921  12.112  25.915  1.00130.81           N  
ATOM   1389  C   ARG B 174     -35.977  16.416  21.348  1.00130.81           C  
ATOM   1390  O   ARG B 174     -36.375  17.559  21.574  1.00130.81           O  
ATOM   1391  N   LEU B 175     -34.686  16.068  21.505  1.00 43.53           N  
ATOM   1392  CA  LEU B 175     -33.712  17.015  21.974  1.00 43.53           C  
ATOM   1393  CB  LEU B 175     -32.319  16.396  22.185  1.00 43.53           C  
ATOM   1394  CG  LEU B 175     -32.286  15.359  23.319  1.00 43.53           C  
ATOM   1395  CD1 LEU B 175     -30.856  14.853  23.579  1.00 43.53           C  
ATOM   1396  CD2 LEU B 175     -32.962  15.914  24.582  1.00 43.53           C  
ATOM   1397  C   LEU B 175     -33.565  18.131  20.983  1.00 43.53           C  
ATOM   1398  O   LEU B 175     -33.457  19.294  21.365  1.00 43.53           O  
ATOM   1399  N   ALA B 176     -33.557  17.806  19.676  1.00 29.01           N  
ATOM   1400  CA  ALA B 176     -33.412  18.804  18.653  1.00 29.01           C  
ATOM   1401  CB  ALA B 176     -33.404  18.208  17.236  1.00 29.01           C  
ATOM   1402  C   ALA B 176     -34.577  19.739  18.757  1.00 29.01           C  
ATOM   1403  O   ALA B 176     -34.433  20.951  18.604  1.00 29.01           O  
ATOM   1404  N   ARG B 177     -35.773  19.193  19.027  1.00 42.75           N  
ATOM   1405  CA  ARG B 177     -36.943  20.017  19.139  1.00 42.75           C  
ATOM   1406  CB  ARG B 177     -38.231  19.206  19.373  1.00 42.75           C  
ATOM   1407  CG  ARG B 177     -39.425  20.072  19.789  1.00 42.75           C  
ATOM   1408  CD  ARG B 177     -40.750  19.311  19.916  1.00 42.75           C  
ATOM   1409  NE  ARG B 177     -41.346  19.210  18.553  1.00 42.75           N  
ATOM   1410  CZ  ARG B 177     -42.384  20.024  18.202  1.00 42.75           C  
ATOM   1411  NH1 ARG B 177     -42.939  20.862  19.126  1.00 42.75           N1+
ATOM   1412  NH2 ARG B 177     -42.873  19.989  16.927  1.00 42.75           N  
ATOM   1413  C   ARG B 177     -36.778  20.966  20.289  1.00 42.75           C  
ATOM   1414  O   ARG B 177     -37.143  22.137  20.190  1.00 42.75           O  
ATOM   1415  N   GLN B 178     -36.197  20.493  21.406  1.00 55.65           N  
ATOM   1416  CA  GLN B 178     -36.054  21.300  22.584  1.00 55.65           C  
ATOM   1417  CB  GLN B 178     -35.372  20.507  23.712  1.00 55.65           C  
ATOM   1418  CG  GLN B 178     -35.292  21.214  25.064  1.00 55.65           C  
ATOM   1419  CD  GLN B 178     -34.925  20.141  26.081  1.00 55.65           C  
ATOM   1420  OE1 GLN B 178     -35.522  20.047  27.152  1.00 55.65           O  
ATOM   1421  NE2 GLN B 178     -33.922  19.293  25.727  1.00 55.65           N  
ATOM   1422  C   GLN B 178     -35.213  22.493  22.229  1.00 55.65           C  
ATOM   1423  O   GLN B 178     -35.471  23.612  22.675  1.00 55.65           O  
ATOM   1424  N   LYS B 179     -34.182  22.260  21.398  1.00138.91           N  
ATOM   1425  CA  LYS B 179     -33.263  23.256  20.924  1.00138.91           C  
ATOM   1426  CB  LYS B 179     -32.068  22.672  20.149  1.00138.91           C  
ATOM   1427  CG  LYS B 179     -31.094  21.884  21.026  1.00138.91           C  
ATOM   1428  CD  LYS B 179     -30.532  22.697  22.194  1.00138.91           C  
ATOM   1429  CE  LYS B 179     -29.654  23.874  21.763  1.00138.91           C  
ATOM   1430  NZ  LYS B 179     -29.162  24.607  22.950  1.00138.91           N1+
ATOM   1431  C   LYS B 179     -33.962  24.206  20.004  1.00138.91           C  
ATOM   1432  O   LYS B 179     -33.486  25.318  19.787  1.00138.91           O  
ATOM   1433  N   GLY B 180     -35.076  23.783  19.379  1.00 37.72           N  
ATOM   1434  CA  GLY B 180     -35.757  24.676  18.485  1.00 37.72           C  
ATOM   1435  C   GLY B 180     -35.365  24.346  17.080  1.00 37.72           C  
ATOM   1436  O   GLY B 180     -35.758  25.044  16.146  1.00 37.72           O  
ATOM   1437  N   GLU B 181     -34.564  23.278  16.886  1.00157.90           N  
ATOM   1438  CA  GLU B 181     -34.207  22.939  15.539  1.00157.90           C  
ATOM   1439  CB  GLU B 181     -32.821  22.278  15.451  1.00157.90           C  
ATOM   1440  CG  GLU B 181     -31.886  22.922  14.417  1.00157.90           C  
ATOM   1441  CD  GLU B 181     -32.111  22.364  13.023  1.00157.90           C  
ATOM   1442  OE1 GLU B 181     -33.226  21.856  12.732  1.00157.90           O  
ATOM   1443  OE2 GLU B 181     -31.141  22.456  12.225  1.00157.90           O1-
ATOM   1444  C   GLU B 181     -35.259  21.965  15.096  1.00157.90           C  
ATOM   1445  O   GLU B 181     -35.118  20.748  15.220  1.00157.90           O  
ATOM   1446  N   MET B 182     -36.367  22.519  14.574  1.00 67.34           N  
ATOM   1447  CA  MET B 182     -37.525  21.775  14.164  1.00 67.34           C  
ATOM   1448  CB  MET B 182     -38.744  22.669  13.877  1.00 67.34           C  
ATOM   1449  CG  MET B 182     -39.339  23.258  15.158  1.00 67.34           C  
ATOM   1450  SD  MET B 182     -39.907  22.001  16.343  1.00 67.34           S  
ATOM   1451  CE  MET B 182     -40.183  23.163  17.710  1.00 67.34           C  
ATOM   1452  C   MET B 182     -37.268  20.921  12.961  1.00 67.34           C  
ATOM   1453  O   MET B 182     -37.839  19.839  12.838  1.00 67.34           O  
ATOM   1454  N   LYS B 183     -36.448  21.393  12.009  1.00138.28           N  
ATOM   1455  CA  LYS B 183     -36.221  20.620  10.817  1.00138.28           C  
ATOM   1456  CB  LYS B 183     -35.347  21.376   9.804  1.00138.28           C  
ATOM   1457  CG  LYS B 183     -35.366  20.761   8.407  1.00138.28           C  
ATOM   1458  CD  LYS B 183     -36.758  20.826   7.778  1.00138.28           C  
ATOM   1459  CE  LYS B 183     -37.599  21.997   8.298  1.00138.28           C  
ATOM   1460  NZ  LYS B 183     -38.949  21.954   7.696  1.00138.28           N1+
ATOM   1461  C   LYS B 183     -35.506  19.354  11.176  1.00138.28           C  
ATOM   1462  O   LYS B 183     -35.851  18.267  10.713  1.00138.28           O  
ATOM   1463  N   LEU B 184     -34.474  19.475  12.025  1.00 56.07           N  
ATOM   1464  CA  LEU B 184     -33.684  18.347  12.414  1.00 56.07           C  
ATOM   1465  CB  LEU B 184     -32.461  18.763  13.245  1.00 56.07           C  
ATOM   1466  CG  LEU B 184     -31.577  17.583  13.670  1.00 56.07           C  
ATOM   1467  CD1 LEU B 184     -31.088  16.790  12.447  1.00 56.07           C  
ATOM   1468  CD2 LEU B 184     -30.416  18.071  14.549  1.00 56.07           C  
ATOM   1469  C   LEU B 184     -34.539  17.411  13.214  1.00 56.07           C  
ATOM   1470  O   LEU B 184     -34.401  16.192  13.117  1.00 56.07           O  
ATOM   1471  N   ALA B 185     -35.444  17.962  14.044  1.00 26.30           N  
ATOM   1472  CA  ALA B 185     -36.306  17.141  14.846  1.00 26.30           C  
ATOM   1473  CB  ALA B 185     -37.232  17.962  15.763  1.00 26.30           C  
ATOM   1474  C   ALA B 185     -37.176  16.320  13.942  1.00 26.30           C  
ATOM   1475  O   ALA B 185     -37.415  15.142  14.206  1.00 26.30           O  
ATOM   1476  N   GLN B 186     -37.676  16.920  12.842  1.00 43.62           N  
ATOM   1477  CA  GLN B 186     -38.567  16.212  11.963  1.00 43.62           C  
ATOM   1478  CB  GLN B 186     -39.126  17.050  10.804  1.00 43.62           C  
ATOM   1479  CG  GLN B 186     -40.097  16.246   9.931  1.00 43.62           C  
ATOM   1480  CD  GLN B 186     -40.571  17.129   8.785  1.00 43.62           C  
ATOM   1481  OE1 GLN B 186     -40.052  18.224   8.571  1.00 43.62           O  
ATOM   1482  NE2 GLN B 186     -41.583  16.637   8.022  1.00 43.62           N  
ATOM   1483  C   GLN B 186     -37.841  15.074  11.322  1.00 43.62           C  
ATOM   1484  O   GLN B 186     -38.407  13.997  11.125  1.00 43.62           O  
ATOM   1485  N   ILE B 187     -36.567  15.298  10.951  1.00 42.65           N  
ATOM   1486  CA  ILE B 187     -35.833  14.258  10.294  1.00 42.65           C  
ATOM   1487  CB  ILE B 187     -34.447  14.672   9.882  1.00 42.65           C  
ATOM   1488  CG1 ILE B 187     -34.488  15.804   8.843  1.00 42.65           C  
ATOM   1489  CG2 ILE B 187     -33.718  13.415   9.380  1.00 42.65           C  
ATOM   1490  CD1 ILE B 187     -33.107  16.377   8.523  1.00 42.65           C  
ATOM   1491  C   ILE B 187     -35.683  13.101  11.229  1.00 42.65           C  
ATOM   1492  O   ILE B 187     -35.985  11.964  10.868  1.00 42.65           O  
ATOM   1493  N   CYS B 188     -35.245  13.365  12.476  1.00 34.68           N  
ATOM   1494  CA  CYS B 188     -35.014  12.311  13.424  1.00 34.68           C  
ATOM   1495  CB  CYS B 188     -34.411  12.804  14.750  1.00 34.68           C  
ATOM   1496  SG  CYS B 188     -32.700  13.386  14.558  1.00 34.68           S  
ATOM   1497  C   CYS B 188     -36.301  11.622  13.752  1.00 34.68           C  
ATOM   1498  O   CYS B 188     -36.334  10.401  13.902  1.00 34.68           O  
ATOM   1499  N   GLY B 189     -37.395  12.391  13.900  1.00 27.84           N  
ATOM   1500  CA  GLY B 189     -38.668  11.830  14.263  1.00 27.84           C  
ATOM   1501  C   GLY B 189     -39.196  10.951  13.173  1.00 27.84           C  
ATOM   1502  O   GLY B 189     -39.786   9.905  13.441  1.00 27.84           O  
ATOM   1503  N   THR B 190     -39.031  11.374  11.906  1.00114.09           N  
ATOM   1504  CA  THR B 190     -39.565  10.631  10.800  1.00114.09           C  
ATOM   1505  CB  THR B 190     -39.463  11.372   9.491  1.00114.09           C  
ATOM   1506  OG1 THR B 190     -40.237  10.717   8.500  1.00114.09           O  
ATOM   1507  CG2 THR B 190     -37.996  11.458   9.043  1.00114.09           C  
ATOM   1508  C   THR B 190     -38.866   9.311  10.688  1.00114.09           C  
ATOM   1509  O   THR B 190     -39.491   8.284  10.429  1.00114.09           O  
ATOM   1510  N   ILE B 191     -37.537   9.312  10.894  1.00 45.29           N  
ATOM   1511  CA  ILE B 191     -36.758   8.113  10.812  1.00 45.29           C  
ATOM   1512  CB  ILE B 191     -35.301   8.378  11.039  1.00 45.29           C  
ATOM   1513  CG1 ILE B 191     -34.777   9.374   9.989  1.00 45.29           C  
ATOM   1514  CG2 ILE B 191     -34.566   7.029  11.031  1.00 45.29           C  
ATOM   1515  CD1 ILE B 191     -33.412   9.957  10.345  1.00 45.29           C  
ATOM   1516  C   ILE B 191     -37.231   7.171  11.884  1.00 45.29           C  
ATOM   1517  O   ILE B 191     -37.397   5.977  11.640  1.00 45.29           O  
ATOM   1518  N   SER B 192     -37.492   7.697  13.100  1.00 84.56           N  
ATOM   1519  CA  SER B 192     -37.899   6.888  14.218  1.00 84.56           C  
ATOM   1520  CB  SER B 192     -38.248   7.708  15.473  1.00 84.56           C  
ATOM   1521  OG  SER B 192     -37.137   8.492  15.892  1.00 84.56           O  
ATOM   1522  C   SER B 192     -39.158   6.159  13.860  1.00 84.56           C  
ATOM   1523  O   SER B 192     -39.300   4.973  14.155  1.00 84.56           O  
ATOM   1524  N   ALA B 193     -40.101   6.857  13.200  1.00 27.79           N  
ATOM   1525  CA  ALA B 193     -41.374   6.286  12.866  1.00 27.79           C  
ATOM   1526  CB  ALA B 193     -42.292   7.286  12.137  1.00 27.79           C  
ATOM   1527  C   ALA B 193     -41.161   5.113  11.962  1.00 27.79           C  
ATOM   1528  O   ALA B 193     -41.816   4.081  12.105  1.00 27.79           O  
ATOM   1529  N   ASP B 194     -40.226   5.238  11.002  1.00 54.19           N  
ATOM   1530  CA  ASP B 194     -39.957   4.158  10.100  1.00 54.19           C  
ATOM   1531  CB  ASP B 194     -38.810   4.481   9.128  1.00 54.19           C  
ATOM   1532  CG  ASP B 194     -39.192   5.655   8.238  1.00 54.19           C  
ATOM   1533  OD1 ASP B 194     -40.402   5.829   7.935  1.00 54.19           O  
ATOM   1534  OD2 ASP B 194     -38.257   6.403   7.848  1.00 54.19           O1-
ATOM   1535  C   ASP B 194     -39.460   3.000  10.911  1.00 54.19           C  
ATOM   1536  O   ASP B 194     -39.863   1.855  10.716  1.00 54.19           O  
ATOM   1537  N   GLU B 195     -38.577   3.291  11.877  1.00 96.62           N  
ATOM   1538  CA  GLU B 195     -37.909   2.272  12.631  1.00 96.62           C  
ATOM   1539  CB  GLU B 195     -36.895   2.872  13.621  1.00 96.62           C  
ATOM   1540  CG  GLU B 195     -35.925   3.876  12.984  1.00 96.62           C  
ATOM   1541  CD  GLU B 195     -35.049   3.196  11.938  1.00 96.62           C  
ATOM   1542  OE1 GLU B 195     -35.497   2.191  11.326  1.00 96.62           O  
ATOM   1543  OE2 GLU B 195     -33.910   3.694  11.735  1.00 96.62           O1-
ATOM   1544  C   GLU B 195     -38.913   1.497  13.419  1.00 96.62           C  
ATOM   1545  O   GLU B 195     -38.768   0.290  13.603  1.00 96.62           O  
ATOM   1546  N   LYS B 196     -39.956   2.173  13.929  1.00 73.55           N  
ATOM   1547  CA  LYS B 196     -40.919   1.484  14.736  1.00 73.55           C  
ATOM   1548  CB  LYS B 196     -41.917   2.422  15.427  1.00 73.55           C  
ATOM   1549  CG  LYS B 196     -42.673   1.722  16.557  1.00 73.55           C  
ATOM   1550  CD  LYS B 196     -43.202   2.676  17.628  1.00 73.55           C  
ATOM   1551  CE  LYS B 196     -44.526   3.358  17.287  1.00 73.55           C  
ATOM   1552  NZ  LYS B 196     -44.975   4.169  18.442  1.00 73.55           N1+
ATOM   1553  C   LYS B 196     -41.654   0.476  13.905  1.00 73.55           C  
ATOM   1554  O   LYS B 196     -41.971  -0.616  14.371  1.00 73.55           O  
ATOM   1555  N   ARG B 197     -41.957   0.826  12.643  1.00131.10           N  
ATOM   1556  CA  ARG B 197     -42.681  -0.039  11.760  1.00131.10           C  
ATOM   1557  CB  ARG B 197     -42.957   0.695  10.437  1.00131.10           C  
ATOM   1558  CG  ARG B 197     -44.281   0.323   9.775  1.00131.10           C  
ATOM   1559  CD  ARG B 197     -44.550   1.097   8.483  1.00131.10           C  
ATOM   1560  NE  ARG B 197     -44.068   2.488   8.664  1.00131.10           N  
ATOM   1561  CZ  ARG B 197     -42.798   2.786   8.271  1.00131.10           C  
ATOM   1562  NH1 ARG B 197     -41.999   1.813   7.742  1.00131.10           N1+
ATOM   1563  NH2 ARG B 197     -42.336   4.062   8.386  1.00131.10           N  
ATOM   1564  C   ARG B 197     -41.831  -1.249  11.491  1.00131.10           C  
ATOM   1565  O   ARG B 197     -42.305  -2.385  11.520  1.00131.10           O  
ATOM   1566  N   HIS B 198     -40.526  -1.017  11.240  1.00 53.83           N  
ATOM   1567  CA  HIS B 198     -39.595  -2.066  10.934  1.00 53.83           C  
ATOM   1568  ND1 HIS B 198     -37.121   0.184   9.073  1.00 53.83           N  
ATOM   1569  CG  HIS B 198     -38.188  -0.621   9.405  1.00 53.83           C  
ATOM   1570  CB  HIS B 198     -38.193  -1.547  10.583  1.00 53.83           C  
ATOM   1571  NE2 HIS B 198     -38.713   0.590   7.574  1.00 53.83           N  
ATOM   1572  CD2 HIS B 198     -39.151  -0.363   8.476  1.00 53.83           C  
ATOM   1573  CE1 HIS B 198     -37.489   0.888   7.973  1.00 53.83           C  
ATOM   1574  C   HIS B 198     -39.448  -2.957  12.125  1.00 53.83           C  
ATOM   1575  O   HIS B 198     -39.418  -4.178  11.985  1.00 53.83           O  
ATOM   1576  N   GLU B 199     -39.373  -2.374  13.336  1.00 46.70           N  
ATOM   1577  CA  GLU B 199     -39.186  -3.182  14.508  1.00 46.70           C  
ATOM   1578  CB  GLU B 199     -39.140  -2.374  15.819  1.00 46.70           C  
ATOM   1579  CG  GLU B 199     -38.995  -3.260  17.060  1.00 46.70           C  
ATOM   1580  CD  GLU B 199     -39.131  -2.396  18.307  1.00 46.70           C  
ATOM   1581  OE1 GLU B 199     -39.138  -1.142  18.171  1.00 46.70           O  
ATOM   1582  OE2 GLU B 199     -39.231  -2.984  19.417  1.00 46.70           O1-
ATOM   1583  C   GLU B 199     -40.333  -4.140  14.613  1.00 46.70           C  
ATOM   1584  O   GLU B 199     -40.141  -5.292  14.997  1.00 46.70           O  
ATOM   1585  N   ALA B 200     -41.562  -3.691  14.286  1.00 38.60           N  
ATOM   1586  CA  ALA B 200     -42.709  -4.553  14.403  1.00 38.60           C  
ATOM   1587  CB  ALA B 200     -44.037  -3.856  14.059  1.00 38.60           C  
ATOM   1588  C   ALA B 200     -42.593  -5.720  13.466  1.00 38.60           C  
ATOM   1589  O   ALA B 200     -42.881  -6.855  13.848  1.00 38.60           O  
ATOM   1590  N   ALA B 201     -42.177  -5.478  12.207  1.00 40.30           N  
ATOM   1591  CA  ALA B 201     -42.116  -6.554  11.258  1.00 40.30           C  
ATOM   1592  CB  ALA B 201     -41.678  -6.089   9.858  1.00 40.30           C  
ATOM   1593  C   ALA B 201     -41.110  -7.568  11.709  1.00 40.30           C  
ATOM   1594  O   ALA B 201     -41.382  -8.767  11.719  1.00 40.30           O  
ATOM   1595  N   TYR B 202     -39.914  -7.102  12.120  1.00 88.05           N  
ATOM   1596  CA  TYR B 202     -38.858  -8.001  12.499  1.00 88.05           C  
ATOM   1597  CB  TYR B 202     -37.487  -7.326  12.677  1.00 88.05           C  
ATOM   1598  CG  TYR B 202     -36.973  -7.034  11.307  1.00 88.05           C  
ATOM   1599  CD1 TYR B 202     -36.590  -8.071  10.490  1.00 88.05           C  
ATOM   1600  CD2 TYR B 202     -36.854  -5.743  10.842  1.00 88.05           C  
ATOM   1601  CE1 TYR B 202     -36.109  -7.841   9.223  1.00 88.05           C  
ATOM   1602  CE2 TYR B 202     -36.372  -5.505   9.574  1.00 88.05           C  
ATOM   1603  CZ  TYR B 202     -36.001  -6.552   8.764  1.00 88.05           C  
ATOM   1604  OH  TYR B 202     -35.508  -6.301   7.468  1.00 88.05           O  
ATOM   1605  C   TYR B 202     -39.191  -8.774  13.740  1.00 88.05           C  
ATOM   1606  O   TYR B 202     -38.902  -9.967  13.811  1.00 88.05           O  
ATOM   1607  N   SER B 203     -39.795  -8.135  14.760  1.00 36.63           N  
ATOM   1608  CA  SER B 203     -40.099  -8.857  15.967  0.50 36.63           C  
ATOM   1609  CB  SER B 203     -40.754  -7.976  17.048  0.50 36.63           C  
ATOM   1610  OG  SER B 203     -39.827  -7.008  17.526  0.50 36.63           O  
ATOM   1611  C   SER B 203     -41.058  -9.965  15.640  1.00 36.63           C  
ATOM   1612  O   SER B 203     -40.978 -11.049  16.217  1.00 36.63           O  
ATOM   1613  N   LYS B 204     -42.001  -9.730  14.708  1.00 58.00           N  
ATOM   1614  CA  LYS B 204     -42.937 -10.761  14.353  1.00 58.00           C  
ATOM   1615  CB  LYS B 204     -44.045 -10.324  13.375  1.00 58.00           C  
ATOM   1616  CG  LYS B 204     -45.187  -9.546  14.032  1.00 58.00           C  
ATOM   1617  CD  LYS B 204     -46.273  -9.106  13.047  1.00 58.00           C  
ATOM   1618  CE  LYS B 204     -47.559  -8.631  13.731  1.00 58.00           C  
ATOM   1619  NZ  LYS B 204     -48.608  -8.363  12.722  1.00 58.00           N1+
ATOM   1620  C   LYS B 204     -42.221 -11.910  13.709  1.00 58.00           C  
ATOM   1621  O   LYS B 204     -42.559 -13.066  13.959  1.00 58.00           O  
ATOM   1622  N   ILE B 205     -41.215 -11.631  12.854  1.00 54.30           N  
ATOM   1623  CA  ILE B 205     -40.531 -12.701  12.180  1.00 54.30           C  
ATOM   1624  CB  ILE B 205     -39.487 -12.232  11.200  1.00 54.30           C  
ATOM   1625  CG1 ILE B 205     -40.144 -11.441  10.053  1.00 54.30           C  
ATOM   1626  CG2 ILE B 205     -38.696 -13.458  10.711  1.00 54.30           C  
ATOM   1627  CD1 ILE B 205     -39.143 -10.728   9.145  1.00 54.30           C  
ATOM   1628  C   ILE B 205     -39.851 -13.574  13.190  1.00 54.30           C  
ATOM   1629  O   ILE B 205     -39.936 -14.799  13.123  1.00 54.30           O  
ATOM   1630  N   VAL B 206     -39.165 -12.971  14.172  1.00121.54           N  
ATOM   1631  CA  VAL B 206     -38.465 -13.768  15.137  1.00121.54           C  
ATOM   1632  CB  VAL B 206     -37.601 -12.957  16.047  1.00121.54           C  
ATOM   1633  CG1 VAL B 206     -38.506 -12.041  16.861  1.00121.54           C  
ATOM   1634  CG2 VAL B 206     -36.734 -13.897  16.895  1.00121.54           C  
ATOM   1635  C   VAL B 206     -39.466 -14.551  15.931  1.00121.54           C  
ATOM   1636  O   VAL B 206     -39.207 -15.692  16.315  1.00121.54           O  
ATOM   1637  N   GLU B 207     -40.649 -13.958  16.192  1.00 72.05           N  
ATOM   1638  CA  GLU B 207     -41.651 -14.647  16.952  1.00 72.05           C  
ATOM   1639  CB  GLU B 207     -42.986 -13.884  17.060  1.00 72.05           C  
ATOM   1640  CG  GLU B 207     -42.977 -12.659  17.976  1.00 72.05           C  
ATOM   1641  CD  GLU B 207     -44.388 -12.086  17.984  1.00 72.05           C  
ATOM   1642  OE1 GLU B 207     -45.065 -12.161  16.924  1.00 72.05           O  
ATOM   1643  OE2 GLU B 207     -44.815 -11.572  19.054  1.00 72.05           O1-
ATOM   1644  C   GLU B 207     -41.965 -15.904  16.218  1.00 72.05           C  
ATOM   1645  O   GLU B 207     -42.066 -16.973  16.816  1.00 72.05           O  
ATOM   1646  N   LYS B 208     -42.101 -15.803  14.884  1.00 91.36           N  
ATOM   1647  CA  LYS B 208     -42.472 -16.926  14.076  1.00 91.36           C  
ATOM   1648  CB  LYS B 208     -42.631 -16.565  12.589  1.00 91.36           C  
ATOM   1649  CG  LYS B 208     -43.422 -17.617  11.812  1.00 91.36           C  
ATOM   1650  CD  LYS B 208     -44.884 -17.669  12.255  1.00 91.36           C  
ATOM   1651  CE  LYS B 208     -45.729 -18.718  11.536  1.00 91.36           C  
ATOM   1652  NZ  LYS B 208     -47.131 -18.620  11.999  1.00 91.36           N1+
ATOM   1653  C   LYS B 208     -41.417 -17.986  14.159  1.00 91.36           C  
ATOM   1654  O   LYS B 208     -41.730 -19.174  14.233  1.00 91.36           O  
ATOM   1655  N   LEU B 209     -40.130 -17.589  14.139  1.00111.95           N  
ATOM   1656  CA  LEU B 209     -39.079 -18.565  14.205  1.00111.95           C  
ATOM   1657  CB  LEU B 209     -37.661 -17.990  14.073  1.00111.95           C  
ATOM   1658  CG  LEU B 209     -37.181 -17.832  12.617  1.00111.95           C  
ATOM   1659  CD1 LEU B 209     -36.962 -19.210  11.981  1.00111.95           C  
ATOM   1660  CD2 LEU B 209     -38.114 -16.961  11.770  1.00111.95           C  
ATOM   1661  C   LEU B 209     -39.148 -19.298  15.504  1.00111.95           C  
ATOM   1662  O   LEU B 209     -38.915 -20.504  15.548  1.00111.95           O  
ATOM   1663  N   PHE B 210     -39.464 -18.588  16.599  1.00 71.24           N  
ATOM   1664  CA  PHE B 210     -39.561 -19.221  17.878  1.00 71.24           C  
ATOM   1665  CB  PHE B 210     -39.928 -18.248  19.015  1.00 71.24           C  
ATOM   1666  CG  PHE B 210     -38.708 -17.476  19.379  1.00 71.24           C  
ATOM   1667  CD1 PHE B 210     -37.764 -18.067  20.183  1.00 71.24           C  
ATOM   1668  CD2 PHE B 210     -38.507 -16.184  18.944  1.00 71.24           C  
ATOM   1669  CE1 PHE B 210     -36.625 -17.392  20.546  1.00 71.24           C  
ATOM   1670  CE2 PHE B 210     -37.367 -15.503  19.305  1.00 71.24           C  
ATOM   1671  CZ  PHE B 210     -36.427 -16.107  20.107  1.00 71.24           C  
ATOM   1672  C   PHE B 210     -40.642 -20.250  17.815  1.00 71.24           C  
ATOM   1673  O   PHE B 210     -40.520 -21.324  18.399  1.00 71.24           O  
ATOM   1674  N   GLU B 211     -41.757 -19.929  17.137  1.00 60.13           N  
ATOM   1675  CA  GLU B 211     -42.845 -20.859  17.058  1.00 60.13           C  
ATOM   1676  CB  GLU B 211     -44.044 -20.306  16.276  1.00 60.13           C  
ATOM   1677  CG  GLU B 211     -45.200 -21.302  16.186  1.00 60.13           C  
ATOM   1678  CD  GLU B 211     -46.094 -20.892  15.024  1.00 60.13           C  
ATOM   1679  OE1 GLU B 211     -45.581 -20.262  14.061  1.00 60.13           O  
ATOM   1680  OE2 GLU B 211     -47.308 -21.218  15.081  1.00 60.13           O1-
ATOM   1681  C   GLU B 211     -42.437 -22.091  16.306  1.00 60.13           C  
ATOM   1682  O   GLU B 211     -42.634 -23.211  16.774  1.00 60.13           O  
ATOM   1683  N   LEU B 212     -41.881 -21.898  15.097  1.00 76.71           N  
ATOM   1684  CA  LEU B 212     -41.552 -22.976  14.208  1.00 76.71           C  
ATOM   1685  CB  LEU B 212     -41.337 -22.493  12.764  1.00 76.71           C  
ATOM   1686  CG  LEU B 212     -42.600 -21.834  12.166  1.00 76.71           C  
ATOM   1687  CD1 LEU B 212     -42.412 -21.510  10.676  1.00 76.71           C  
ATOM   1688  CD2 LEU B 212     -43.866 -22.664  12.445  1.00 76.71           C  
ATOM   1689  C   LEU B 212     -40.351 -23.766  14.635  1.00 76.71           C  
ATOM   1690  O   LEU B 212     -40.334 -24.988  14.492  1.00 76.71           O  
ATOM   1691  N   ASP B 213     -39.296 -23.094  15.134  1.00 78.07           N  
ATOM   1692  CA  ASP B 213     -38.107 -23.819  15.482  1.00 78.07           C  
ATOM   1693  CB  ASP B 213     -37.017 -23.657  14.409  1.00 78.07           C  
ATOM   1694  CG  ASP B 213     -35.861 -24.594  14.716  1.00 78.07           C  
ATOM   1695  OD1 ASP B 213     -36.021 -25.486  15.592  1.00 78.07           O  
ATOM   1696  OD2 ASP B 213     -34.793 -24.422  14.070  1.00 78.07           O1-
ATOM   1697  C   ASP B 213     -37.569 -23.243  16.758  1.00 78.07           C  
ATOM   1698  O   ASP B 213     -36.618 -22.465  16.743  1.00 78.07           O  
ATOM   1699  N   PRO B 214     -38.160 -23.598  17.862  1.00 75.66           N  
ATOM   1700  CA  PRO B 214     -37.760 -23.100  19.151  1.00 75.66           C  
ATOM   1701  CD  PRO B 214     -38.953 -24.810  17.959  1.00 75.66           C  
ATOM   1702  CB  PRO B 214     -38.690 -23.791  20.144  1.00 75.66           C  
ATOM   1703  CG  PRO B 214     -38.983 -25.141  19.461  1.00 75.66           C  
ATOM   1704  C   PRO B 214     -36.317 -23.385  19.477  1.00 75.66           C  
ATOM   1705  O   PRO B 214     -35.664 -22.517  20.053  1.00 75.66           O  
ATOM   1706  N   GLU B 215     -35.805 -24.591  19.145  1.00116.92           N  
ATOM   1707  CA  GLU B 215     -34.459 -24.966  19.501  1.00116.92           C  
ATOM   1708  CB  GLU B 215     -34.112 -26.418  19.122  1.00116.92           C  
ATOM   1709  CG  GLU B 215     -34.701 -27.482  20.047  1.00116.92           C  
ATOM   1710  CD  GLU B 215     -33.836 -27.532  21.297  1.00116.92           C  
ATOM   1711  OE1 GLU B 215     -32.614 -27.810  21.165  1.00116.92           O  
ATOM   1712  OE2 GLU B 215     -34.388 -27.294  22.405  1.00116.92           O1-
ATOM   1713  C   GLU B 215     -33.453 -24.111  18.793  1.00116.92           C  
ATOM   1714  O   GLU B 215     -32.544 -23.567  19.420  1.00116.92           O  
ATOM   1715  N   GLY B 216     -33.597 -23.966  17.463  1.00 34.74           N  
ATOM   1716  CA  GLY B 216     -32.646 -23.232  16.678  1.00 34.74           C  
ATOM   1717  C   GLY B 216     -32.642 -21.785  17.070  1.00 34.74           C  
ATOM   1718  O   GLY B 216     -31.584 -21.167  17.162  1.00 34.74           O  
ATOM   1719  N   THR B 217     -33.833 -21.198  17.289  1.00136.00           N  
ATOM   1720  CA  THR B 217     -33.922 -19.803  17.608  1.00136.00           C  
ATOM   1721  CB  THR B 217     -35.330 -19.274  17.576  1.00136.00           C  
ATOM   1722  OG1 THR B 217     -36.189 -20.147  18.287  1.00136.00           O  
ATOM   1723  CG2 THR B 217     -35.803 -19.116  16.125  1.00136.00           C  
ATOM   1724  C   THR B 217     -33.301 -19.501  18.939  1.00136.00           C  
ATOM   1725  O   THR B 217     -32.650 -18.468  19.093  1.00136.00           O  
ATOM   1726  N   MET B 218     -33.491 -20.373  19.948  1.00139.75           N  
ATOM   1727  CA  MET B 218     -32.924 -20.104  21.243  1.00139.75           C  
ATOM   1728  CB  MET B 218     -33.327 -21.102  22.338  1.00139.75           C  
ATOM   1729  CG  MET B 218     -34.704 -20.816  22.929  1.00139.75           C  
ATOM   1730  SD  MET B 218     -34.847 -19.154  23.658  1.00139.75           S  
ATOM   1731  CE  MET B 218     -33.343 -19.233  24.677  1.00139.75           C  
ATOM   1732  C   MET B 218     -31.428 -20.115  21.182  1.00139.75           C  
ATOM   1733  O   MET B 218     -30.779 -19.275  21.802  1.00139.75           O  
ATOM   1734  N   LEU B 219     -30.841 -21.076  20.445  1.00 52.59           N  
ATOM   1735  CA  LEU B 219     -29.411 -21.177  20.360  1.00 52.59           C  
ATOM   1736  CB  LEU B 219     -28.944 -22.421  19.576  1.00 52.59           C  
ATOM   1737  CG  LEU B 219     -29.250 -23.740  20.318  1.00 52.59           C  
ATOM   1738  CD1 LEU B 219     -28.721 -24.973  19.565  1.00 52.59           C  
ATOM   1739  CD2 LEU B 219     -28.744 -23.676  21.768  1.00 52.59           C  
ATOM   1740  C   LEU B 219     -28.866 -19.947  19.701  1.00 52.59           C  
ATOM   1741  O   LEU B 219     -27.859 -19.401  20.148  1.00 52.59           O  
ATOM   1742  N   ALA B 220     -29.518 -19.473  18.620  1.00 42.49           N  
ATOM   1743  CA  ALA B 220     -29.062 -18.299  17.932  1.00 42.49           C  
ATOM   1744  CB  ALA B 220     -29.874 -18.005  16.658  1.00 42.49           C  
ATOM   1745  C   ALA B 220     -29.170 -17.104  18.840  1.00 42.49           C  
ATOM   1746  O   ALA B 220     -28.273 -16.262  18.870  1.00 42.49           O  
ATOM   1747  N   LEU B 221     -30.273 -16.999  19.611  1.00 55.02           N  
ATOM   1748  CA  LEU B 221     -30.490 -15.845  20.444  1.00 55.02           C  
ATOM   1749  CB  LEU B 221     -31.863 -15.850  21.137  1.00 55.02           C  
ATOM   1750  CG  LEU B 221     -32.170 -14.538  21.878  1.00 55.02           C  
ATOM   1751  CD1 LEU B 221     -32.242 -13.361  20.889  1.00 55.02           C  
ATOM   1752  CD2 LEU B 221     -33.440 -14.660  22.734  1.00 55.02           C  
ATOM   1753  C   LEU B 221     -29.438 -15.788  21.508  1.00 55.02           C  
ATOM   1754  O   LEU B 221     -28.925 -14.717  21.828  1.00 55.02           O  
ATOM   1755  N   ALA B 222     -29.092 -16.947  22.098  1.00 28.90           N  
ATOM   1756  CA  ALA B 222     -28.095 -16.963  23.128  1.00 28.90           C  
ATOM   1757  CB  ALA B 222     -27.880 -18.359  23.737  1.00 28.90           C  
ATOM   1758  C   ALA B 222     -26.801 -16.507  22.524  1.00 28.90           C  
ATOM   1759  O   ALA B 222     -26.031 -15.785  23.152  1.00 28.90           O  
ATOM   1760  N   TYR B 223     -26.537 -16.930  21.274  1.00 63.64           N  
ATOM   1761  CA  TYR B 223     -25.337 -16.589  20.559  1.00 63.64           C  
ATOM   1762  CB  TYR B 223     -25.329 -17.276  19.177  1.00 63.64           C  
ATOM   1763  CG  TYR B 223     -24.134 -16.890  18.373  1.00 63.64           C  
ATOM   1764  CD1 TYR B 223     -24.163 -15.783  17.557  1.00 63.64           C  
ATOM   1765  CD2 TYR B 223     -22.986 -17.645  18.424  1.00 63.64           C  
ATOM   1766  CE1 TYR B 223     -23.065 -15.437  16.803  1.00 63.64           C  
ATOM   1767  CE2 TYR B 223     -21.885 -17.305  17.674  1.00 63.64           C  
ATOM   1768  CZ  TYR B 223     -21.924 -16.196  16.864  1.00 63.64           C  
ATOM   1769  OH  TYR B 223     -20.795 -15.845  16.093  1.00 63.64           O  
ATOM   1770  C   TYR B 223     -25.290 -15.104  20.352  1.00 63.64           C  
ATOM   1771  O   TYR B 223     -24.257 -14.469  20.561  1.00 63.64           O  
ATOM   1772  N   MET B 224     -26.422 -14.510  19.930  1.00 57.00           N  
ATOM   1773  CA  MET B 224     -26.470 -13.099  19.670  1.00 57.00           C  
ATOM   1774  CB  MET B 224     -27.842 -12.642  19.151  1.00 57.00           C  
ATOM   1775  CG  MET B 224     -28.127 -13.036  17.703  1.00 57.00           C  
ATOM   1776  SD  MET B 224     -27.092 -12.155  16.497  1.00 57.00           S  
ATOM   1777  CE  MET B 224     -27.467 -10.514  17.178  1.00 57.00           C  
ATOM   1778  C   MET B 224     -26.216 -12.327  20.920  1.00 57.00           C  
ATOM   1779  O   MET B 224     -25.417 -11.391  20.924  1.00 57.00           O  
ATOM   1780  N   MET B 225     -26.884 -12.698  22.026  1.00147.39           N  
ATOM   1781  CA  MET B 225     -26.688 -11.938  23.224  1.00147.39           C  
ATOM   1782  CB  MET B 225     -27.560 -12.401  24.406  1.00147.39           C  
ATOM   1783  CG  MET B 225     -28.964 -11.785  24.453  1.00147.39           C  
ATOM   1784  SD  MET B 225     -30.081 -12.227  23.096  1.00147.39           S  
ATOM   1785  CE  MET B 225     -29.572 -10.835  22.047  1.00147.39           C  
ATOM   1786  C   MET B 225     -25.265 -12.060  23.644  1.00147.39           C  
ATOM   1787  O   MET B 225     -24.640 -11.069  24.018  1.00147.39           O  
ATOM   1788  N   LYS B 226     -24.706 -13.281  23.612  1.00108.68           N  
ATOM   1789  CA  LYS B 226     -23.367 -13.369  24.095  1.00108.68           C  
ATOM   1790  CB  LYS B 226     -22.890 -14.828  24.251  1.00108.68           C  
ATOM   1791  CG  LYS B 226     -21.530 -14.970  24.940  1.00108.68           C  
ATOM   1792  CD  LYS B 226     -21.230 -16.378  25.470  1.00108.68           C  
ATOM   1793  CE  LYS B 226     -21.433 -16.543  26.980  1.00108.68           C  
ATOM   1794  NZ  LYS B 226     -22.637 -17.360  27.251  1.00108.68           N1+
ATOM   1795  C   LYS B 226     -22.424 -12.629  23.191  1.00108.68           C  
ATOM   1796  O   LYS B 226     -21.745 -11.702  23.631  1.00108.68           O  
ATOM   1797  N   MET B 227     -22.326 -13.041  21.910  1.00 99.03           N  
ATOM   1798  CA  MET B 227     -21.368 -12.410  21.046  1.00 99.03           C  
ATOM   1799  CB  MET B 227     -21.073 -13.278  19.814  1.00 99.03           C  
ATOM   1800  CG  MET B 227     -20.479 -14.640  20.182  1.00 99.03           C  
ATOM   1801  SD  MET B 227     -18.908 -14.561  21.093  1.00 99.03           S  
ATOM   1802  CE  MET B 227     -18.445 -16.287  20.770  1.00 99.03           C  
ATOM   1803  C   MET B 227     -21.704 -11.027  20.542  1.00 99.03           C  
ATOM   1804  O   MET B 227     -20.989 -10.066  20.821  1.00 99.03           O  
ATOM   1805  N   LYS B 228     -22.819 -10.902  19.783  1.00 95.34           N  
ATOM   1806  CA  LYS B 228     -23.104  -9.690  19.053  1.00 95.34           C  
ATOM   1807  CB  LYS B 228     -24.012  -9.949  17.838  1.00 95.34           C  
ATOM   1808  CG  LYS B 228     -23.331 -10.784  16.749  1.00 95.34           C  
ATOM   1809  CD  LYS B 228     -24.284 -11.226  15.638  1.00 95.34           C  
ATOM   1810  CE  LYS B 228     -23.618 -12.051  14.536  1.00 95.34           C  
ATOM   1811  NZ  LYS B 228     -24.624 -12.424  13.516  1.00 95.34           N1+
ATOM   1812  C   LYS B 228     -23.673  -8.528  19.811  1.00 95.34           C  
ATOM   1813  O   LYS B 228     -23.086  -7.447  19.821  1.00 95.34           O  
ATOM   1814  N   ILE B 229     -24.804  -8.729  20.518  1.00 81.98           N  
ATOM   1815  CA  ILE B 229     -25.505  -7.597  21.058  1.00 81.98           C  
ATOM   1816  CB  ILE B 229     -26.995  -7.805  21.075  1.00 81.98           C  
ATOM   1817  CG1 ILE B 229     -27.499  -8.059  19.645  1.00 81.98           C  
ATOM   1818  CG2 ILE B 229     -27.659  -6.593  21.748  1.00 81.98           C  
ATOM   1819  CD1 ILE B 229     -28.928  -8.591  19.589  1.00 81.98           C  
ATOM   1820  C   ILE B 229     -25.056  -7.380  22.464  1.00 81.98           C  
ATOM   1821  O   ILE B 229     -25.431  -8.110  23.378  1.00 81.98           O  
ATOM   1822  N   VAL B 230     -24.273  -6.304  22.667  1.00126.82           N  
ATOM   1823  CA  VAL B 230     -23.666  -6.016  23.934  1.00126.82           C  
ATOM   1824  CB  VAL B 230     -22.213  -5.669  23.775  1.00126.82           C  
ATOM   1825  CG1 VAL B 230     -22.127  -4.389  22.929  1.00126.82           C  
ATOM   1826  CG2 VAL B 230     -21.539  -5.577  25.153  1.00126.82           C  
ATOM   1827  C   VAL B 230     -24.367  -4.831  24.511  1.00126.82           C  
ATOM   1828  O   VAL B 230     -25.196  -4.244  23.819  1.00126.82           O  
ATOM   1829  N   MET B 231     -24.059  -4.492  25.795  1.00144.98           N  
ATOM   1830  CA  MET B 231     -24.627  -3.375  26.507  1.00144.98           C  
ATOM   1831  CB  MET B 231     -23.878  -3.079  27.827  1.00144.98           C  
ATOM   1832  CG  MET B 231     -24.708  -2.323  28.872  1.00144.98           C  
ATOM   1833  SD  MET B 231     -24.011  -2.234  30.549  1.00144.98           S  
ATOM   1834  CE  MET B 231     -22.594  -1.187  30.113  1.00144.98           C  
ATOM   1835  C   MET B 231     -24.477  -2.273  25.521  1.00144.98           C  
ATOM   1836  O   MET B 231     -23.449  -2.255  24.849  1.00144.98           O  
ATOM   1837  N   PRO B 232     -25.398  -1.337  25.464  1.00328.58           N  
ATOM   1838  CA  PRO B 232     -25.667  -0.573  24.269  1.00328.58           C  
ATOM   1839  CD  PRO B 232     -25.765  -0.587  26.656  1.00328.58           C  
ATOM   1840  CB  PRO B 232     -26.108   0.819  24.726  1.00328.58           C  
ATOM   1841  CG  PRO B 232     -26.596   0.606  26.166  1.00328.58           C  
ATOM   1842  C   PRO B 232     -24.666  -0.538  23.163  1.00328.58           C  
ATOM   1843  O   PRO B 232     -23.559  -0.043  23.338  1.00328.58           O  
ATOM   1844  N   ALA B 233     -25.035  -1.117  22.007  1.00232.26           N  
ATOM   1845  CA  ALA B 233     -24.132  -1.107  20.903  1.00232.26           C  
ATOM   1846  CB  ALA B 233     -23.489  -2.476  20.617  1.00232.26           C  
ATOM   1847  C   ALA B 233     -24.925  -0.733  19.702  1.00232.26           C  
ATOM   1848  O   ALA B 233     -26.005  -1.268  19.457  1.00232.26           O  
ATOM   1849  N   ARG B 234     -24.389   0.219  18.927  1.00293.37           N  
ATOM   1850  CA  ARG B 234     -25.005   0.668  17.720  1.00293.37           C  
ATOM   1851  CB  ARG B 234     -25.651   2.063  17.836  1.00293.37           C  
ATOM   1852  CG  ARG B 234     -26.915   2.084  18.699  1.00293.37           C  
ATOM   1853  CD  ARG B 234     -27.463   3.486  19.005  1.00293.37           C  
ATOM   1854  NE  ARG B 234     -28.014   4.073  17.749  1.00293.37           N  
ATOM   1855  CZ  ARG B 234     -27.380   5.114  17.130  1.00293.37           C  
ATOM   1856  NH1 ARG B 234     -26.236   5.637  17.659  1.00293.37           N1+
ATOM   1857  NH2 ARG B 234     -27.902   5.643  15.983  1.00293.37           N  
ATOM   1858  C   ARG B 234     -23.868   0.797  16.777  1.00293.37           C  
ATOM   1859  O   ARG B 234     -22.715   0.841  17.203  1.00293.37           O  
ATOM   1860  N   LEU B 235     -24.141   0.823  15.465  1.00278.61           N  
ATOM   1861  CA  LEU B 235     -23.015   1.013  14.614  1.00278.61           C  
ATOM   1862  CB  LEU B 235     -23.244   0.680  13.134  1.00278.61           C  
ATOM   1863  CG  LEU B 235     -23.473  -0.825  12.927  1.00278.61           C  
ATOM   1864  CD1 LEU B 235     -22.225  -1.640  13.309  1.00278.61           C  
ATOM   1865  CD2 LEU B 235     -24.732  -1.281  13.676  1.00278.61           C  
ATOM   1866  C   LEU B 235     -22.642   2.442  14.749  1.00278.61           C  
ATOM   1867  O   LEU B 235     -23.479   3.311  14.992  1.00278.61           O  
ATOM   1868  N   MET B 236     -21.344   2.716  14.638  1.00325.23           N  
ATOM   1869  CA  MET B 236     -20.880   4.044  14.832  1.00325.23           C  
ATOM   1870  CB  MET B 236     -20.478   4.303  16.287  1.00325.23           C  
ATOM   1871  CG  MET B 236     -21.604   4.085  17.297  1.00325.23           C  
ATOM   1872  SD  MET B 236     -22.950   5.301  17.224  1.00325.23           S  
ATOM   1873  CE  MET B 236     -23.757   4.665  18.722  1.00325.23           C  
ATOM   1874  C   MET B 236     -19.632   4.102  14.045  1.00325.23           C  
ATOM   1875  O   MET B 236     -19.344   3.176  13.284  1.00325.23           O  
ATOM   1876  N   HIS B 237     -18.868   5.198  14.192  1.00197.66           N  
ATOM   1877  CA  HIS B 237     -17.624   5.239  13.498  1.00197.66           C  
ATOM   1878  ND1 HIS B 237     -17.161   7.891  11.724  1.00197.66           N  
ATOM   1879  CG  HIS B 237     -17.221   7.736  13.091  1.00197.66           C  
ATOM   1880  CB  HIS B 237     -16.783   6.488  13.795  1.00197.66           C  
ATOM   1881  NE2 HIS B 237     -17.917   9.810  12.545  1.00197.66           N  
ATOM   1882  CD2 HIS B 237     -17.689   8.918  13.578  1.00197.66           C  
ATOM   1883  CE1 HIS B 237     -17.585   9.149  11.454  1.00197.66           C  
ATOM   1884  C   HIS B 237     -16.859   4.056  13.984  1.00197.66           C  
ATOM   1885  O   HIS B 237     -16.764   3.811  15.185  1.00197.66           O  
ATOM   1886  N   ASP B 238     -16.312   3.280  13.033  1.00 90.60           N  
ATOM   1887  CA  ASP B 238     -15.603   2.083  13.346  1.00 90.60           C  
ATOM   1888  CB  ASP B 238     -14.991   1.455  12.080  1.00 90.60           C  
ATOM   1889  CG  ASP B 238     -14.614   0.013  12.363  1.00 90.60           C  
ATOM   1890  OD1 ASP B 238     -15.071  -0.522  13.410  1.00 90.60           O  
ATOM   1891  OD2 ASP B 238     -13.876  -0.579  11.530  1.00 90.60           O1-
ATOM   1892  C   ASP B 238     -14.486   2.469  14.256  1.00 90.60           C  
ATOM   1893  O   ASP B 238     -14.315   1.884  15.324  1.00 90.60           O  
ATOM   1894  N   GLY B 239     -13.688   3.476  13.856  1.00 49.42           N  
ATOM   1895  CA  GLY B 239     -12.619   3.926  14.699  1.00 49.42           C  
ATOM   1896  C   GLY B 239     -11.591   2.844  14.737  1.00 49.42           C  
ATOM   1897  O   GLY B 239     -11.872   1.689  14.419  1.00 49.42           O  
ATOM   1898  N   LYS B 240     -10.349   3.182  15.135  1.00 88.90           N  
ATOM   1899  CA  LYS B 240      -9.395   2.118  15.219  1.00 88.90           C  
ATOM   1900  CB  LYS B 240      -8.005   2.571  15.694  1.00 88.90           C  
ATOM   1901  CG  LYS B 240      -7.341   3.621  14.803  1.00 88.90           C  
ATOM   1902  CD  LYS B 240      -6.075   4.224  15.417  1.00 88.90           C  
ATOM   1903  CE  LYS B 240      -6.163   4.454  16.928  1.00 88.90           C  
ATOM   1904  NZ  LYS B 240      -7.323   5.316  17.247  1.00 88.90           N1+
ATOM   1905  C   LYS B 240      -9.914   1.213  16.283  1.00 88.90           C  
ATOM   1906  O   LYS B 240     -10.115   0.018  16.075  1.00 88.90           O  
ATOM   1907  N   ASP B 241     -10.177   1.796  17.463  1.00166.96           N  
ATOM   1908  CA  ASP B 241     -10.703   1.037  18.551  1.00166.96           C  
ATOM   1909  CB  ASP B 241     -10.346   1.613  19.931  1.00166.96           C  
ATOM   1910  CG  ASP B 241      -8.893   1.294  20.239  1.00166.96           C  
ATOM   1911  OD1 ASP B 241      -8.575   0.082  20.383  1.00166.96           O  
ATOM   1912  OD2 ASP B 241      -8.079   2.250  20.331  1.00166.96           O1-
ATOM   1913  C   ASP B 241     -12.184   1.107  18.460  1.00166.96           C  
ATOM   1914  O   ASP B 241     -12.762   1.859  17.679  1.00166.96           O  
ATOM   1915  N   PRO B 242     -12.788   0.280  19.267  1.00145.74           N  
ATOM   1916  CA  PRO B 242     -14.204   0.312  19.492  1.00145.74           C  
ATOM   1917  CD  PRO B 242     -12.213  -1.013  19.590  1.00145.74           C  
ATOM   1918  CB  PRO B 242     -14.567  -1.032  20.132  1.00145.74           C  
ATOM   1919  CG  PRO B 242     -13.220  -1.634  20.570  1.00145.74           C  
ATOM   1920  C   PRO B 242     -14.434   1.496  20.374  1.00145.74           C  
ATOM   1921  O   PRO B 242     -15.583   1.822  20.670  1.00145.74           O  
ATOM   1922  N   ASP B 243     -13.337   2.155  20.797  1.00 60.93           N  
ATOM   1923  CA  ASP B 243     -13.391   3.262  21.693  1.00 60.93           C  
ATOM   1924  CB  ASP B 243     -12.007   3.851  22.003  1.00 60.93           C  
ATOM   1925  CG  ASP B 243     -12.112   4.641  23.301  1.00 60.93           C  
ATOM   1926  OD1 ASP B 243     -13.082   4.390  24.065  1.00 60.93           O  
ATOM   1927  OD2 ASP B 243     -11.214   5.486  23.555  1.00 60.93           O1-
ATOM   1928  C   ASP B 243     -14.227   4.328  21.058  1.00 60.93           C  
ATOM   1929  O   ASP B 243     -14.971   5.019  21.751  1.00 60.93           O  
ATOM   1930  N   MET B 244     -14.141   4.497  19.721  1.00 88.34           N  
ATOM   1931  CA  MET B 244     -14.972   5.498  19.116  1.00 88.34           C  
ATOM   1932  CB  MET B 244     -14.873   5.576  17.585  1.00 88.34           C  
ATOM   1933  CG  MET B 244     -13.639   6.295  17.058  1.00 88.34           C  
ATOM   1934  SD  MET B 244     -13.839   6.827  15.336  1.00 88.34           S  
ATOM   1935  CE  MET B 244     -15.198   7.943  15.794  1.00 88.34           C  
ATOM   1936  C   MET B 244     -16.387   5.128  19.404  1.00 88.34           C  
ATOM   1937  O   MET B 244     -17.179   5.968  19.825  1.00 88.34           O  
ATOM   1938  N   PHE B 245     -16.727   3.839  19.228  1.00 58.51           N  
ATOM   1939  CA  PHE B 245     -18.073   3.394  19.453  1.00 58.51           C  
ATOM   1940  CB  PHE B 245     -18.286   1.882  19.262  1.00 58.51           C  
ATOM   1941  CG  PHE B 245     -18.184   1.527  17.819  1.00 58.51           C  
ATOM   1942  CD1 PHE B 245     -16.974   1.191  17.256  1.00 58.51           C  
ATOM   1943  CD2 PHE B 245     -19.307   1.528  17.028  1.00 58.51           C  
ATOM   1944  CE1 PHE B 245     -16.883   0.855  15.925  1.00 58.51           C  
ATOM   1945  CE2 PHE B 245     -19.219   1.194  15.697  1.00 58.51           C  
ATOM   1946  CZ  PHE B 245     -18.007   0.866  15.137  1.00 58.51           C  
ATOM   1947  C   PHE B 245     -18.389   3.641  20.883  1.00 58.51           C  
ATOM   1948  O   PHE B 245     -19.497   4.052  21.223  1.00 58.51           O  
ATOM   1949  N   GLN B 246     -17.413   3.373  21.763  1.00 76.04           N  
ATOM   1950  CA  GLN B 246     -17.649   3.534  23.161  1.00 76.04           C  
ATOM   1951  CB  GLN B 246     -16.438   3.130  24.016  1.00 76.04           C  
ATOM   1952  CG  GLN B 246     -16.757   3.028  25.507  1.00 76.04           C  
ATOM   1953  CD  GLN B 246     -15.508   2.508  26.199  1.00 76.04           C  
ATOM   1954  OE1 GLN B 246     -15.431   1.339  26.573  1.00 76.04           O  
ATOM   1955  NE2 GLN B 246     -14.493   3.397  26.363  1.00 76.04           N  
ATOM   1956  C   GLN B 246     -17.962   4.975  23.410  1.00 76.04           C  
ATOM   1957  O   GLN B 246     -18.834   5.298  24.214  1.00 76.04           O  
ATOM   1958  N   HIS B 247     -17.261   5.888  22.712  1.00 50.56           N  
ATOM   1959  CA  HIS B 247     -17.500   7.288  22.907  1.00 50.56           C  
ATOM   1960  ND1 HIS B 247     -16.216  10.245  23.574  1.00 50.56           N  
ATOM   1961  CG  HIS B 247     -16.741   9.637  22.456  1.00 50.56           C  
ATOM   1962  CB  HIS B 247     -16.541   8.192  22.118  1.00 50.56           C  
ATOM   1963  NE2 HIS B 247     -17.378  11.802  22.492  1.00 50.56           N  
ATOM   1964  CD2 HIS B 247     -17.446  10.602  21.806  1.00 50.56           C  
ATOM   1965  CE1 HIS B 247     -16.629  11.538  23.549  1.00 50.56           C  
ATOM   1966  C   HIS B 247     -18.899   7.634  22.487  1.00 50.56           C  
ATOM   1967  O   HIS B 247     -19.585   8.389  23.174  1.00 50.56           O  
ATOM   1968  N   PHE B 248     -19.368   7.081  21.352  1.00 66.54           N  
ATOM   1969  CA  PHE B 248     -20.691   7.372  20.869  1.00 66.54           C  
ATOM   1970  CB  PHE B 248     -21.058   6.589  19.593  1.00 66.54           C  
ATOM   1971  CG  PHE B 248     -20.237   7.048  18.431  1.00 66.54           C  
ATOM   1972  CD1 PHE B 248     -20.551   8.206  17.758  1.00 66.54           C  
ATOM   1973  CD2 PHE B 248     -19.167   6.304  17.990  1.00 66.54           C  
ATOM   1974  CE1 PHE B 248     -19.794   8.609  16.682  1.00 66.54           C  
ATOM   1975  CE2 PHE B 248     -18.405   6.696  16.917  1.00 66.54           C  
ATOM   1976  CZ  PHE B 248     -18.721   7.858  16.259  1.00 66.54           C  
ATOM   1977  C   PHE B 248     -21.650   6.934  21.931  1.00 66.54           C  
ATOM   1978  O   PHE B 248     -22.626   7.623  22.226  1.00 66.54           O  
ATOM   1979  N   SER B 249     -21.383   5.758  22.529  1.00 42.93           N  
ATOM   1980  CA  SER B 249     -22.230   5.168  23.525  1.00 42.93           C  
ATOM   1981  CB  SER B 249     -21.738   3.774  23.962  1.00 42.93           C  
ATOM   1982  OG  SER B 249     -22.616   3.213  24.928  1.00 42.93           O  
ATOM   1983  C   SER B 249     -22.277   6.031  24.752  1.00 42.93           C  
ATOM   1984  O   SER B 249     -23.335   6.199  25.358  1.00 42.93           O  
ATOM   1985  N   ALA B 250     -21.127   6.597  25.162  1.00 38.21           N  
ATOM   1986  CA  ALA B 250     -21.066   7.389  26.359  1.00 38.21           C  
ATOM   1987  CB  ALA B 250     -19.638   7.860  26.674  1.00 38.21           C  
ATOM   1988  C   ALA B 250     -21.915   8.611  26.199  1.00 38.21           C  
ATOM   1989  O   ALA B 250     -22.635   9.004  27.116  1.00 38.21           O  
ATOM   1990  N   VAL B 251     -21.842   9.243  25.014  1.00 41.88           N  
ATOM   1991  CA  VAL B 251     -22.559  10.449  24.719  1.00 41.88           C  
ATOM   1992  CB  VAL B 251     -22.231  10.972  23.350  1.00 41.88           C  
ATOM   1993  CG1 VAL B 251     -23.138  12.174  23.040  1.00 41.88           C  
ATOM   1994  CG2 VAL B 251     -20.726  11.293  23.307  1.00 41.88           C  
ATOM   1995  C   VAL B 251     -24.032  10.185  24.768  1.00 41.88           C  
ATOM   1996  O   VAL B 251     -24.798  10.987  25.298  1.00 41.88           O  
ATOM   1997  N   SER B 252     -24.473   9.048  24.204  1.00 40.33           N  
ATOM   1998  CA  SER B 252     -25.871   8.726  24.193  1.00 40.33           C  
ATOM   1999  CB  SER B 252     -26.181   7.463  23.375  1.00 40.33           C  
ATOM   2000  OG  SER B 252     -25.944   7.718  22.000  1.00 40.33           O  
ATOM   2001  C   SER B 252     -26.342   8.501  25.599  1.00 40.33           C  
ATOM   2002  O   SER B 252     -27.494   8.783  25.926  1.00 40.33           O  
ATOM   2003  N   GLN B 253     -25.469   7.957  26.468  1.00 56.40           N  
ATOM   2004  CA  GLN B 253     -25.852   7.695  27.826  1.00 56.40           C  
ATOM   2005  CB  GLN B 253     -24.765   6.926  28.603  1.00 56.40           C  
ATOM   2006  CG  GLN B 253     -25.005   6.865  30.114  1.00 56.40           C  
ATOM   2007  CD  GLN B 253     -26.281   6.088  30.394  1.00 56.40           C  
ATOM   2008  OE1 GLN B 253     -26.854   5.459  29.506  1.00 56.40           O  
ATOM   2009  NE2 GLN B 253     -26.741   6.132  31.673  1.00 56.40           N  
ATOM   2010  C   GLN B 253     -26.114   8.977  28.562  1.00 56.40           C  
ATOM   2011  O   GLN B 253     -27.164   9.128  29.186  1.00 56.40           O  
ATOM   2012  N   ARG B 254     -25.185   9.951  28.470  1.00185.44           N  
ATOM   2013  CA  ARG B 254     -25.289  11.186  29.207  1.00185.44           C  
ATOM   2014  CB  ARG B 254     -24.073  12.117  28.985  1.00185.44           C  
ATOM   2015  CG  ARG B 254     -22.721  11.509  29.377  1.00185.44           C  
ATOM   2016  CD  ARG B 254     -21.537  12.490  29.402  1.00185.44           C  
ATOM   2017  NE  ARG B 254     -21.222  12.926  28.010  1.00185.44           N  
ATOM   2018  CZ  ARG B 254     -20.042  13.563  27.742  1.00185.44           C  
ATOM   2019  NH1 ARG B 254     -19.118  13.746  28.730  1.00185.44           N1+
ATOM   2020  NH2 ARG B 254     -19.784  14.028  26.485  1.00185.44           N  
ATOM   2021  C   ARG B 254     -26.492  11.947  28.738  1.00185.44           C  
ATOM   2022  O   ARG B 254     -27.230  12.529  29.531  1.00185.44           O  
ATOM   2023  N   LEU B 255     -26.701  11.967  27.413  1.00 66.32           N  
ATOM   2024  CA  LEU B 255     -27.781  12.692  26.812  1.00 66.32           C  
ATOM   2025  CB  LEU B 255     -27.673  12.785  25.279  1.00 66.32           C  
ATOM   2026  CG  LEU B 255     -26.473  13.636  24.810  1.00 66.32           C  
ATOM   2027  CD1 LEU B 255     -26.469  13.806  23.282  1.00 66.32           C  
ATOM   2028  CD2 LEU B 255     -26.410  14.981  25.555  1.00 66.32           C  
ATOM   2029  C   LEU B 255     -29.105  12.088  27.188  1.00 66.32           C  
ATOM   2030  O   LEU B 255     -30.109  12.798  27.253  1.00 66.32           O  
ATOM   2031  N   GLY B 256     -29.157  10.759  27.413  1.00 28.54           N  
ATOM   2032  CA  GLY B 256     -30.391  10.119  27.788  1.00 28.54           C  
ATOM   2033  C   GLY B 256     -31.031   9.543  26.561  1.00 28.54           C  
ATOM   2034  O   GLY B 256     -32.099   8.936  26.636  1.00 28.54           O  
ATOM   2035  N   ILE B 257     -30.376   9.710  25.395  1.00111.90           N  
ATOM   2036  CA  ILE B 257     -30.904   9.250  24.138  0.50111.90           C  
ATOM   2037  CB  ILE B 257     -29.978   9.559  22.996  0.50111.90           C  
ATOM   2038  CG1 ILE B 257     -29.703  11.066  22.891  0.50111.90           C  
ATOM   2039  CG2 ILE B 257     -30.591   8.964  21.716  0.50111.90           C  
ATOM   2040  CD1 ILE B 257     -30.930  11.894  22.522  0.50111.90           C  
ATOM   2041  C   ILE B 257     -31.025   7.761  24.159  1.00111.90           C  
ATOM   2042  O   ILE B 257     -32.055   7.212  23.767  1.00111.90           O  
ATOM   2043  N   TYR B 258     -29.942   7.068  24.572  1.00102.46           N  
ATOM   2044  CA  TYR B 258     -29.958   5.636  24.653  1.00102.46           C  
ATOM   2045  CB  TYR B 258     -29.317   5.020  23.395  1.00102.46           C  
ATOM   2046  CG  TYR B 258     -29.599   3.563  23.352  1.00102.46           C  
ATOM   2047  CD1 TYR B 258     -30.885   3.117  23.158  1.00102.46           C  
ATOM   2048  CD2 TYR B 258     -28.579   2.650  23.455  1.00102.46           C  
ATOM   2049  CE1 TYR B 258     -31.159   1.771  23.110  1.00102.46           C  
ATOM   2050  CE2 TYR B 258     -28.848   1.302  23.407  1.00102.46           C  
ATOM   2051  CZ  TYR B 258     -30.136   0.861  23.232  1.00102.46           C  
ATOM   2052  OH  TYR B 258     -30.403  -0.524  23.182  1.00102.46           O  
ATOM   2053  C   TYR B 258     -29.156   5.303  25.878  1.00102.46           C  
ATOM   2054  O   TYR B 258     -27.969   5.607  25.957  1.00102.46           O  
ATOM   2055  N   THR B 259     -29.776   4.621  26.854  1.00123.61           N  
ATOM   2056  CA  THR B 259     -29.160   4.397  28.129  1.00123.61           C  
ATOM   2057  CB  THR B 259     -29.938   5.096  29.208  1.00123.61           C  
ATOM   2058  OG1 THR B 259     -29.445   4.766  30.494  1.00123.61           O  
ATOM   2059  CG2 THR B 259     -31.425   4.731  29.072  1.00123.61           C  
ATOM   2060  C   THR B 259     -29.096   2.932  28.439  1.00123.61           C  
ATOM   2061  O   THR B 259     -29.717   2.102  27.775  1.00123.61           O  
ATOM   2062  N   ALA B 260     -28.297   2.595  29.473  1.00 36.06           N  
ATOM   2063  CA  ALA B 260     -28.095   1.255  29.941  1.00 36.06           C  
ATOM   2064  CB  ALA B 260     -27.136   1.188  31.141  1.00 36.06           C  
ATOM   2065  C   ALA B 260     -29.413   0.733  30.400  1.00 36.06           C  
ATOM   2066  O   ALA B 260     -29.737  -0.435  30.183  1.00 36.06           O  
ATOM   2067  N   LYS B 261     -30.207   1.593  31.064  1.00 83.55           N  
ATOM   2068  CA  LYS B 261     -31.495   1.183  31.532  1.00 83.55           C  
ATOM   2069  CB  LYS B 261     -32.283   2.287  32.259  1.00 83.55           C  
ATOM   2070  CG  LYS B 261     -33.628   1.765  32.767  1.00 83.55           C  
ATOM   2071  CD  LYS B 261     -34.448   2.758  33.588  1.00 83.55           C  
ATOM   2072  CE  LYS B 261     -35.618   2.086  34.307  1.00 83.55           C  
ATOM   2073  NZ  LYS B 261     -36.172   1.004  33.463  1.00 83.55           N1+
ATOM   2074  C   LYS B 261     -32.340   0.806  30.354  1.00 83.55           C  
ATOM   2075  O   LYS B 261     -33.013  -0.223  30.376  1.00 83.55           O  
ATOM   2076  N   GLU B 262     -32.329   1.624  29.283  1.00123.06           N  
ATOM   2077  CA  GLU B 262     -33.171   1.310  28.164  1.00123.06           C  
ATOM   2078  CB  GLU B 262     -33.401   2.459  27.166  1.00123.06           C  
ATOM   2079  CG  GLU B 262     -32.149   3.123  26.620  1.00123.06           C  
ATOM   2080  CD  GLU B 262     -32.607   4.351  25.845  1.00123.06           C  
ATOM   2081  OE1 GLU B 262     -33.103   4.165  24.703  1.00123.06           O  
ATOM   2082  OE2 GLU B 262     -32.480   5.485  26.380  1.00123.06           O1-
ATOM   2083  C   GLU B 262     -32.704   0.056  27.488  1.00123.06           C  
ATOM   2084  O   GLU B 262     -33.505  -0.679  26.916  1.00123.06           O  
ATOM   2085  N   TYR B 263     -31.390  -0.226  27.521  1.00 68.48           N  
ATOM   2086  CA  TYR B 263     -30.891  -1.429  26.915  1.00 68.48           C  
ATOM   2087  CB  TYR B 263     -29.358  -1.487  27.005  1.00 68.48           C  
ATOM   2088  CG  TYR B 263     -28.895  -2.796  26.481  1.00 68.48           C  
ATOM   2089  CD1 TYR B 263     -28.898  -3.055  25.131  1.00 68.48           C  
ATOM   2090  CD2 TYR B 263     -28.439  -3.763  27.347  1.00 68.48           C  
ATOM   2091  CE1 TYR B 263     -28.460  -4.270  24.659  1.00 68.48           C  
ATOM   2092  CE2 TYR B 263     -27.999  -4.978  26.880  1.00 68.48           C  
ATOM   2093  CZ  TYR B 263     -28.011  -5.234  25.532  1.00 68.48           C  
ATOM   2094  OH  TYR B 263     -27.560  -6.479  25.041  1.00 68.48           O  
ATOM   2095  C   TYR B 263     -31.482  -2.621  27.618  1.00 68.48           C  
ATOM   2096  O   TYR B 263     -31.961  -3.553  26.972  1.00 68.48           O  
ATOM   2097  N   THR B 264     -31.492  -2.610  28.965  1.00127.78           N  
ATOM   2098  CA  THR B 264     -32.023  -3.728  29.697  1.00127.78           C  
ATOM   2099  CB  THR B 264     -31.931  -3.598  31.189  1.00127.78           C  
ATOM   2100  OG1 THR B 264     -32.652  -2.457  31.623  1.00127.78           O  
ATOM   2101  CG2 THR B 264     -30.464  -3.495  31.620  1.00127.78           C  
ATOM   2102  C   THR B 264     -33.477  -3.835  29.392  1.00127.78           C  
ATOM   2103  O   THR B 264     -34.013  -4.935  29.263  1.00127.78           O  
ATOM   2104  N   ASP B 265     -34.155  -2.680  29.273  1.00 41.97           N  
ATOM   2105  CA  ASP B 265     -35.569  -2.687  29.038  1.00 41.97           C  
ATOM   2106  CB  ASP B 265     -36.184  -1.282  28.971  1.00 41.97           C  
ATOM   2107  CG  ASP B 265     -36.211  -0.704  30.377  1.00 41.97           C  
ATOM   2108  OD1 ASP B 265     -36.202  -1.499  31.355  1.00 41.97           O  
ATOM   2109  OD2 ASP B 265     -36.243   0.550  30.485  1.00 41.97           O1-
ATOM   2110  C   ASP B 265     -35.848  -3.371  27.738  1.00 41.97           C  
ATOM   2111  O   ASP B 265     -36.817  -4.120  27.635  1.00 41.97           O  
ATOM   2112  N   ILE B 266     -35.006  -3.138  26.710  1.00 40.62           N  
ATOM   2113  CA  ILE B 266     -35.227  -3.746  25.425  1.00 40.62           C  
ATOM   2114  CB  ILE B 266     -34.216  -3.332  24.391  1.00 40.62           C  
ATOM   2115  CG1 ILE B 266     -34.363  -1.835  24.075  1.00 40.62           C  
ATOM   2116  CG2 ILE B 266     -34.371  -4.246  23.162  1.00 40.62           C  
ATOM   2117  CD1 ILE B 266     -33.232  -1.277  23.215  1.00 40.62           C  
ATOM   2118  C   ILE B 266     -35.139  -5.231  25.575  1.00 40.62           C  
ATOM   2119  O   ILE B 266     -35.966  -5.963  25.034  1.00 40.62           O  
ATOM   2120  N   LEU B 267     -34.141  -5.721  26.333  1.00 59.28           N  
ATOM   2121  CA  LEU B 267     -33.976  -7.141  26.474  1.00 59.28           C  
ATOM   2122  CB  LEU B 267     -32.744  -7.542  27.303  1.00 59.28           C  
ATOM   2123  CG  LEU B 267     -32.618  -9.070  27.465  1.00 59.28           C  
ATOM   2124  CD1 LEU B 267     -32.600  -9.784  26.104  1.00 59.28           C  
ATOM   2125  CD2 LEU B 267     -31.404  -9.442  28.330  1.00 59.28           C  
ATOM   2126  C   LEU B 267     -35.183  -7.747  27.124  1.00 59.28           C  
ATOM   2127  O   LEU B 267     -35.643  -8.804  26.698  1.00 59.28           O  
ATOM   2128  N   GLU B 268     -35.736  -7.108  28.172  1.00 43.65           N  
ATOM   2129  CA  GLU B 268     -36.877  -7.672  28.843  1.00 43.65           C  
ATOM   2130  CB  GLU B 268     -37.249  -6.918  30.132  1.00 43.65           C  
ATOM   2131  CG  GLU B 268     -36.184  -7.079  31.221  1.00 43.65           C  
ATOM   2132  CD  GLU B 268     -36.692  -6.449  32.510  1.00 43.65           C  
ATOM   2133  OE1 GLU B 268     -37.488  -5.476  32.426  1.00 43.65           O  
ATOM   2134  OE2 GLU B 268     -36.293  -6.941  33.599  1.00 43.65           O1-
ATOM   2135  C   GLU B 268     -38.056  -7.682  27.912  1.00 43.65           C  
ATOM   2136  O   GLU B 268     -38.850  -8.622  27.910  1.00 43.65           O  
ATOM   2137  N   HIS B 269     -38.191  -6.631  27.084  1.00 53.64           N  
ATOM   2138  CA  HIS B 269     -39.280  -6.503  26.155  1.00 53.64           C  
ATOM   2139  ND1 HIS B 269     -41.462  -4.391  24.652  1.00 53.64           N  
ATOM   2140  CG  HIS B 269     -40.276  -5.026  24.358  1.00 53.64           C  
ATOM   2141  CB  HIS B 269     -39.156  -5.211  25.328  1.00 53.64           C  
ATOM   2142  NE2 HIS B 269     -41.610  -5.074  22.540  1.00 53.64           N  
ATOM   2143  CD2 HIS B 269     -40.381  -5.435  23.064  1.00 53.64           C  
ATOM   2144  CE1 HIS B 269     -42.224  -4.449  23.529  1.00 53.64           C  
ATOM   2145  C   HIS B 269     -39.243  -7.654  25.193  1.00 53.64           C  
ATOM   2146  O   HIS B 269     -40.272  -8.264  24.902  1.00 53.64           O  
ATOM   2147  N   MET B 270     -38.042  -7.976  24.675  1.00 53.93           N  
ATOM   2148  CA  MET B 270     -37.858  -9.028  23.716  1.00 53.93           C  
ATOM   2149  CB  MET B 270     -36.396  -9.136  23.240  1.00 53.93           C  
ATOM   2150  CG  MET B 270     -35.928  -7.901  22.476  1.00 53.93           C  
ATOM   2151  SD  MET B 270     -36.801  -7.649  20.903  1.00 53.93           S  
ATOM   2152  CE  MET B 270     -36.357  -5.897  20.755  1.00 53.93           C  
ATOM   2153  C   MET B 270     -38.206 -10.345  24.335  1.00 53.93           C  
ATOM   2154  O   MET B 270     -38.879 -11.163  23.710  1.00 53.93           O  
ATOM   2155  N   ILE B 271     -37.773 -10.579  25.591  1.00 41.13           N  
ATOM   2156  CA  ILE B 271     -38.024 -11.843  26.221  1.00 41.13           C  
ATOM   2157  CB  ILE B 271     -37.451 -11.950  27.611  1.00 41.13           C  
ATOM   2158  CG1 ILE B 271     -35.915 -11.879  27.551  1.00 41.13           C  
ATOM   2159  CG2 ILE B 271     -37.975 -13.241  28.272  1.00 41.13           C  
ATOM   2160  CD1 ILE B 271     -35.247 -11.673  28.910  1.00 41.13           C  
ATOM   2161  C   ILE B 271     -39.504 -12.018  26.323  1.00 41.13           C  
ATOM   2162  O   ILE B 271     -40.028 -13.088  26.018  1.00 41.13           O  
ATOM   2163  N   ALA B 272     -40.218 -10.965  26.763  1.00 36.92           N  
ATOM   2164  CA  ALA B 272     -41.641 -11.048  26.928  1.00 36.92           C  
ATOM   2165  CB  ALA B 272     -42.237  -9.798  27.595  1.00 36.92           C  
ATOM   2166  C   ALA B 272     -42.347 -11.223  25.616  1.00 36.92           C  
ATOM   2167  O   ALA B 272     -43.196 -12.102  25.481  1.00 36.92           O  
ATOM   2168  N   ARG B 273     -41.996 -10.422  24.590  1.00137.39           N  
ATOM   2169  CA  ARG B 273     -42.747 -10.472  23.365  1.00137.39           C  
ATOM   2170  CB  ARG B 273     -42.280  -9.441  22.326  1.00137.39           C  
ATOM   2171  CG  ARG B 273     -43.114  -9.479  21.044  1.00137.39           C  
ATOM   2172  CD  ARG B 273     -44.583  -9.111  21.274  1.00137.39           C  
ATOM   2173  NE  ARG B 273     -44.620  -7.673  21.664  1.00137.39           N  
ATOM   2174  CZ  ARG B 273     -45.639  -7.168  22.423  1.00137.39           C  
ATOM   2175  NH1 ARG B 273     -46.630  -7.981  22.891  1.00137.39           N1+
ATOM   2176  NH2 ARG B 273     -45.676  -5.834  22.708  1.00137.39           N  
ATOM   2177  C   ARG B 273     -42.632 -11.830  22.740  1.00137.39           C  
ATOM   2178  O   ARG B 273     -43.609 -12.373  22.227  1.00137.39           O  
ATOM   2179  N   TRP B 274     -41.406 -12.376  22.723  1.00105.59           N  
ATOM   2180  CA  TRP B 274     -41.065 -13.653  22.166  1.00105.59           C  
ATOM   2181  CB  TRP B 274     -39.561 -13.723  21.854  1.00105.59           C  
ATOM   2182  CG  TRP B 274     -39.187 -12.652  20.852  1.00105.59           C  
ATOM   2183  CD2 TRP B 274     -37.854 -12.203  20.554  1.00105.59           C  
ATOM   2184  CD1 TRP B 274     -40.026 -11.889  20.088  1.00105.59           C  
ATOM   2185  NE1 TRP B 274     -39.301 -11.002  19.333  1.00105.59           N  
ATOM   2186  CE2 TRP B 274     -37.963 -11.179  19.612  1.00105.59           C  
ATOM   2187  CE3 TRP B 274     -36.640 -12.606  21.029  1.00105.59           C  
ATOM   2188  CZ2 TRP B 274     -36.857 -10.543  19.125  1.00105.59           C  
ATOM   2189  CZ3 TRP B 274     -35.525 -11.961  20.536  1.00105.59           C  
ATOM   2190  CH2 TRP B 274     -35.633 -10.953  19.605  1.00105.59           C  
ATOM   2191  C   TRP B 274     -41.493 -14.773  23.078  1.00105.59           C  
ATOM   2192  O   TRP B 274     -41.692 -15.902  22.631  1.00105.59           O  
ATOM   2193  N   GLY B 275     -41.587 -14.515  24.400  1.00 28.65           N  
ATOM   2194  CA  GLY B 275     -42.001 -15.547  25.309  1.00 28.65           C  
ATOM   2195  C   GLY B 275     -40.864 -16.500  25.486  1.00 28.65           C  
ATOM   2196  O   GLY B 275     -41.062 -17.712  25.571  1.00 28.65           O  
ATOM   2197  N   VAL B 276     -39.632 -15.961  25.542  1.00 48.70           N  
ATOM   2198  CA  VAL B 276     -38.444 -16.757  25.670  1.00 48.70           C  
ATOM   2199  CB  VAL B 276     -37.197 -15.932  25.593  1.00 48.70           C  
ATOM   2200  CG1 VAL B 276     -35.988 -16.850  25.832  1.00 48.70           C  
ATOM   2201  CG2 VAL B 276     -37.175 -15.217  24.230  1.00 48.70           C  
ATOM   2202  C   VAL B 276     -38.441 -17.503  26.973  1.00 48.70           C  
ATOM   2203  O   VAL B 276     -37.989 -18.643  27.034  1.00 48.70           O  
ATOM   2204  N   ASP B 277     -38.910 -16.877  28.067  1.00 73.90           N  
ATOM   2205  CA  ASP B 277     -38.952 -17.536  29.346  1.00 73.90           C  
ATOM   2206  CB  ASP B 277     -39.235 -16.575  30.525  1.00 73.90           C  
ATOM   2207  CG  ASP B 277     -40.547 -15.837  30.302  1.00 73.90           C  
ATOM   2208  OD1 ASP B 277     -40.801 -15.416  29.142  1.00 73.90           O  
ATOM   2209  OD2 ASP B 277     -41.314 -15.676  31.289  1.00 73.90           O1-
ATOM   2210  C   ASP B 277     -39.977 -18.649  29.319  1.00 73.90           C  
ATOM   2211  O   ASP B 277     -39.915 -19.584  30.116  1.00 73.90           O  
ATOM   2212  N   LYS B 278     -40.991 -18.526  28.441  1.00 82.16           N  
ATOM   2213  CA  LYS B 278     -42.108 -19.428  28.262  1.00 82.16           C  
ATOM   2214  CB  LYS B 278     -43.226 -18.805  27.415  1.00 82.16           C  
ATOM   2215  CG  LYS B 278     -43.836 -17.534  27.999  1.00 82.16           C  
ATOM   2216  CD  LYS B 278     -44.687 -16.794  26.967  1.00 82.16           C  
ATOM   2217  CE  LYS B 278     -45.397 -15.549  27.493  1.00 82.16           C  
ATOM   2218  NZ  LYS B 278     -46.126 -14.898  26.381  1.00 82.16           N1+
ATOM   2219  C   LYS B 278     -41.782 -20.730  27.575  1.00 82.16           C  
ATOM   2220  O   LYS B 278     -42.434 -21.735  27.844  1.00 82.16           O  
ATOM   2221  N   LEU B 279     -40.788 -20.765  26.668  1.00 76.30           N  
ATOM   2222  CA  LEU B 279     -40.576 -21.899  25.799  1.00 76.30           C  
ATOM   2223  CB  LEU B 279     -39.308 -21.764  24.933  1.00 76.30           C  
ATOM   2224  CG  LEU B 279     -39.398 -20.634  23.887  1.00 76.30           C  
ATOM   2225  CD1 LEU B 279     -38.124 -20.560  23.029  1.00 76.30           C  
ATOM   2226  CD2 LEU B 279     -40.669 -20.762  23.034  1.00 76.30           C  
ATOM   2227  C   LEU B 279     -40.516 -23.208  26.532  1.00 76.30           C  
ATOM   2228  O   LEU B 279     -40.075 -23.286  27.677  1.00 76.30           O  
ATOM   2229  N   THR B 280     -41.024 -24.274  25.861  1.00 41.53           N  
ATOM   2230  CA  THR B 280     -41.057 -25.609  26.403  1.00 41.53           C  
ATOM   2231  CB  THR B 280     -42.428 -26.056  26.812  1.00 41.53           C  
ATOM   2232  OG1 THR B 280     -43.293 -26.098  25.687  1.00 41.53           O  
ATOM   2233  CG2 THR B 280     -42.959 -25.065  27.858  1.00 41.53           C  
ATOM   2234  C   THR B 280     -40.605 -26.576  25.344  1.00 41.53           C  
ATOM   2235  O   THR B 280     -40.535 -26.237  24.165  1.00 41.53           O  
ATOM   2236  N   GLY B 281     -40.258 -27.815  25.763  1.00 19.00           N  
ATOM   2237  CA  GLY B 281     -39.886 -28.863  24.852  1.00 19.00           C  
ATOM   2238  C   GLY B 281     -38.460 -28.700  24.421  1.00 19.00           C  
ATOM   2239  O   GLY B 281     -38.018 -29.347  23.471  1.00 19.00           O  
ATOM   2240  N   LEU B 282     -37.698 -27.831  25.107  1.00 52.68           N  
ATOM   2241  CA  LEU B 282     -36.331 -27.607  24.739  1.00 52.68           C  
ATOM   2242  CB  LEU B 282     -35.733 -26.299  25.298  1.00 52.68           C  
ATOM   2243  CG  LEU B 282     -36.293 -25.016  24.650  1.00 52.68           C  
ATOM   2244  CD1 LEU B 282     -35.647 -23.761  25.259  1.00 52.68           C  
ATOM   2245  CD2 LEU B 282     -36.163 -25.060  23.119  1.00 52.68           C  
ATOM   2246  C   LEU B 282     -35.492 -28.732  25.248  1.00 52.68           C  
ATOM   2247  O   LEU B 282     -35.848 -29.416  26.207  1.00 52.68           O  
ATOM   2248  N   SER B 283     -34.348 -28.973  24.581  1.00 39.51           N  
ATOM   2249  CA  SER B 283     -33.449 -29.992  25.032  1.00 39.51           C  
ATOM   2250  CB  SER B 283     -32.479 -30.504  23.955  1.00 39.51           C  
ATOM   2251  OG  SER B 283     -31.586 -29.471  23.567  1.00 39.51           O  
ATOM   2252  C   SER B 283     -32.636 -29.383  26.127  1.00 39.51           C  
ATOM   2253  O   SER B 283     -32.868 -28.243  26.526  1.00 39.51           O  
ATOM   2254  N   GLY B 284     -31.672 -30.154  26.662  1.00 21.55           N  
ATOM   2255  CA  GLY B 284     -30.844 -29.669  27.725  1.00 21.55           C  
ATOM   2256  C   GLY B 284     -30.075 -28.487  27.229  1.00 21.55           C  
ATOM   2257  O   GLY B 284     -29.916 -27.499  27.944  1.00 21.55           O  
ATOM   2258  N   GLU B 285     -29.566 -28.564  25.983  1.00 78.48           N  
ATOM   2259  CA  GLU B 285     -28.782 -27.488  25.450  1.00 78.48           C  
ATOM   2260  CB  GLU B 285     -28.168 -27.793  24.071  1.00 78.48           C  
ATOM   2261  CG  GLU B 285     -26.987 -28.771  24.104  1.00 78.48           C  
ATOM   2262  CD  GLU B 285     -27.517 -30.196  24.142  1.00 78.48           C  
ATOM   2263  OE1 GLU B 285     -28.763 -30.367  24.212  1.00 78.48           O  
ATOM   2264  OE2 GLU B 285     -26.677 -31.134  24.101  1.00 78.48           O1-
ATOM   2265  C   GLU B 285     -29.646 -26.275  25.307  1.00 78.48           C  
ATOM   2266  O   GLU B 285     -29.220 -25.162  25.614  1.00 78.48           O  
ATOM   2267  N   GLY B 286     -30.896 -26.465  24.845  1.00 19.17           N  
ATOM   2268  CA  GLY B 286     -31.784 -25.361  24.618  1.00 19.17           C  
ATOM   2269  C   GLY B 286     -32.067 -24.664  25.912  1.00 19.17           C  
ATOM   2270  O   GLY B 286     -32.125 -23.436  25.961  1.00 19.17           O  
ATOM   2271  N   ARG B 287     -32.271 -25.445  26.990  1.00 94.63           N  
ATOM   2272  CA  ARG B 287     -32.597 -24.900  28.278  1.00 94.63           C  
ATOM   2273  CB  ARG B 287     -32.945 -25.994  29.305  1.00 94.63           C  
ATOM   2274  CG  ARG B 287     -34.106 -26.888  28.848  1.00 94.63           C  
ATOM   2275  CD  ARG B 287     -35.506 -26.338  29.138  1.00 94.63           C  
ATOM   2276  NE  ARG B 287     -35.824 -26.596  30.570  1.00 94.63           N  
ATOM   2277  CZ  ARG B 287     -36.835 -25.898  31.165  1.00 94.63           C  
ATOM   2278  NH1 ARG B 287     -37.508 -24.940  30.464  1.00 94.63           N1+
ATOM   2279  NH2 ARG B 287     -37.173 -26.153  32.462  1.00 94.63           N  
ATOM   2280  C   ARG B 287     -31.427 -24.109  28.778  1.00 94.63           C  
ATOM   2281  O   ARG B 287     -31.591 -23.048  29.380  1.00 94.63           O  
ATOM   2282  N   ARG B 288     -30.202 -24.606  28.531  1.00116.77           N  
ATOM   2283  CA  ARG B 288     -29.028 -23.922  28.987  1.00116.77           C  
ATOM   2284  CB  ARG B 288     -27.753 -24.709  28.625  1.00116.77           C  
ATOM   2285  CG  ARG B 288     -26.447 -24.132  29.169  1.00116.77           C  
ATOM   2286  CD  ARG B 288     -25.271 -25.107  29.042  1.00116.77           C  
ATOM   2287  NE  ARG B 288     -25.438 -25.856  27.765  1.00116.77           N  
ATOM   2288  CZ  ARG B 288     -24.467 -25.806  26.806  1.00116.77           C  
ATOM   2289  NH1 ARG B 288     -23.357 -25.038  27.000  1.00116.77           N1+
ATOM   2290  NH2 ARG B 288     -24.611 -26.525  25.654  1.00116.77           N  
ATOM   2291  C   ARG B 288     -29.014 -22.569  28.330  1.00116.77           C  
ATOM   2292  O   ARG B 288     -28.767 -21.558  28.985  1.00116.77           O  
ATOM   2293  N   ALA B 289     -29.321 -22.513  27.018  1.00 28.96           N  
ATOM   2294  CA  ALA B 289     -29.330 -21.278  26.275  1.00 28.96           C  
ATOM   2295  CB  ALA B 289     -29.639 -21.488  24.781  1.00 28.96           C  
ATOM   2296  C   ALA B 289     -30.388 -20.358  26.817  1.00 28.96           C  
ATOM   2297  O   ALA B 289     -30.170 -19.153  26.942  1.00 28.96           O  
ATOM   2298  N   GLN B 290     -31.570 -20.912  27.142  1.00 55.13           N  
ATOM   2299  CA  GLN B 290     -32.695 -20.156  27.622  1.00 55.13           C  
ATOM   2300  CB  GLN B 290     -33.922 -21.060  27.832  1.00 55.13           C  
ATOM   2301  CG  GLN B 290     -35.178 -20.343  28.329  1.00 55.13           C  
ATOM   2302  CD  GLN B 290     -36.258 -21.405  28.472  1.00 55.13           C  
ATOM   2303  OE1 GLN B 290     -37.338 -21.143  28.999  1.00 55.13           O  
ATOM   2304  NE2 GLN B 290     -35.965 -22.646  27.999  1.00 55.13           N  
ATOM   2305  C   GLN B 290     -32.357 -19.532  28.942  1.00 55.13           C  
ATOM   2306  O   GLN B 290     -32.691 -18.373  29.190  1.00 55.13           O  
ATOM   2307  N   ASP B 291     -31.679 -20.291  29.826  1.00 34.49           N  
ATOM   2308  CA  ASP B 291     -31.352 -19.799  31.136  1.00 34.49           C  
ATOM   2309  CB  ASP B 291     -30.606 -20.822  32.018  1.00 34.49           C  
ATOM   2310  CG  ASP B 291     -31.563 -21.898  32.522  1.00 34.49           C  
ATOM   2311  OD1 ASP B 291     -32.790 -21.789  32.263  1.00 34.49           O  
ATOM   2312  OD2 ASP B 291     -31.067 -22.841  33.195  1.00 34.49           O1-
ATOM   2313  C   ASP B 291     -30.433 -18.630  30.992  1.00 34.49           C  
ATOM   2314  O   ASP B 291     -30.590 -17.618  31.673  1.00 34.49           O  
ATOM   2315  N   TYR B 292     -29.455 -18.742  30.074  1.00 61.73           N  
ATOM   2316  CA  TYR B 292     -28.468 -17.720  29.912  1.00 61.73           C  
ATOM   2317  CB  TYR B 292     -27.475 -18.054  28.781  1.00 61.73           C  
ATOM   2318  CG  TYR B 292     -26.583 -16.881  28.563  1.00 61.73           C  
ATOM   2319  CD1 TYR B 292     -25.526 -16.636  29.408  1.00 61.73           C  
ATOM   2320  CD2 TYR B 292     -26.795 -16.035  27.496  1.00 61.73           C  
ATOM   2321  CE1 TYR B 292     -24.703 -15.556  29.204  1.00 61.73           C  
ATOM   2322  CE2 TYR B 292     -25.975 -14.953  27.286  1.00 61.73           C  
ATOM   2323  CZ  TYR B 292     -24.928 -14.713  28.141  1.00 61.73           C
[truncated: 23,579 more chars]
