# Supplementary material for: Structural Descriptors for Subunit Interface Regions in Homodimers: Effect of Lipid Membrane and Secondary Structure Type
Source: J Chem Inf Model. 2025 Mar 27;65(7):3117–26. doi: 10.1021/acs.jcim.4c01233 (PMC12004529; doi:10.1021/acs.jcim.4c01233)
Supplement: Supplementary file 3 — ci4c01233_si_003.tar [file ci4c01233_si_003.tar › database/alpha/1ae7_cytop.pdb]

ATOM      1  N   ASN A   1      23.249  34.749  47.653  1.00 36.66           N  
ATOM      2  CA  ASN A   1      22.770  33.502  47.020  1.00 36.66           C  
ATOM      3  C   ASN A   1      22.366  33.740  45.598  1.00 36.66           C  
ATOM      4  O   ASN A   1      23.172  33.622  44.677  1.00 36.66           O  
ATOM      5  CB  ASN A   1      21.540  32.980  47.784  1.00 36.66           C  
ATOM      6  CG  ASN A   1      21.119  31.624  47.230  1.00 36.66           C  
ATOM      7  ND2 ASN A   1      20.179  30.952  47.946  1.00 36.66           N  
ATOM      8  OD1 ASN A   1      21.596  31.178  46.188  1.00 36.66           O  
ATOM      9  N   LEU A   2      21.087  34.111  45.402  1.00106.06           N  
ATOM     10  CA  LEU A   2      20.494  34.238  44.102  1.00106.06           C  
ATOM     11  C   LEU A   2      21.114  35.303  43.254  1.00106.06           C  
ATOM     12  O   LEU A   2      21.283  35.101  42.053  1.00106.06           O  
ATOM     13  CB  LEU A   2      18.978  34.504  44.146  1.00106.06           C  
ATOM     14  CG  LEU A   2      18.151  33.290  44.612  1.00106.06           C  
ATOM     15  CD1 LEU A   2      18.497  32.890  46.053  1.00106.06           C  
ATOM     16  CD2 LEU A   2      16.646  33.523  44.404  1.00106.06           C  
ATOM     17  N   VAL A   3      21.470  36.469  43.819  1.00 37.26           N  
ATOM     18  CA  VAL A   3      21.935  37.524  42.960  1.00 37.26           C  
ATOM     19  C   VAL A   3      23.159  37.100  42.202  1.00 37.26           C  
ATOM     20  O   VAL A   3      23.188  37.167  40.973  1.00 37.26           O  
ATOM     21  CB  VAL A   3      22.291  38.764  43.726  1.00 37.26           C  
ATOM     22  CG1 VAL A   3      22.843  39.809  42.745  1.00 37.26           C  
ATOM     23  CG2 VAL A   3      21.049  39.232  44.504  1.00 37.26           C  
ATOM     24  N   GLN A   4      24.203  36.630  42.909  1.00 54.18           N  
ATOM     25  CA  GLN A   4      25.425  36.268  42.245  1.00 54.18           C  
ATOM     26  C   GLN A   4      25.212  35.055  41.400  1.00 54.18           C  
ATOM     27  O   GLN A   4      25.786  34.939  40.319  1.00 54.18           O  
ATOM     28  CB  GLN A   4      26.606  36.018  43.198  1.00 54.18           C  
ATOM     29  CG  GLN A   4      27.106  37.308  43.854  1.00 54.18           C  
ATOM     30  CD  GLN A   4      28.446  37.033  44.524  1.00 54.18           C  
ATOM     31  NE2 GLN A   4      29.535  37.626  43.962  1.00 54.18           N  
ATOM     32  OE1 GLN A   4      28.530  36.311  45.516  1.00 54.18           O  
ATOM     33  N   PHE A   5      24.364  34.122  41.864  1.00 80.46           N  
ATOM     34  CA  PHE A   5      24.122  32.896  41.162  1.00 80.46           C  
ATOM     35  C   PHE A   5      23.576  33.245  39.810  1.00 80.46           C  
ATOM     36  O   PHE A   5      23.966  32.654  38.803  1.00 80.46           O  
ATOM     37  CB  PHE A   5      23.136  32.002  41.946  1.00 80.46           C  
ATOM     38  CG  PHE A   5      22.933  30.695  41.259  1.00 80.46           C  
ATOM     39  CD1 PHE A   5      24.001  29.877  40.976  1.00 80.46           C  
ATOM     40  CD2 PHE A   5      21.663  30.255  40.958  1.00 80.46           C  
ATOM     41  CE1 PHE A   5      23.813  28.663  40.358  1.00 80.46           C  
ATOM     42  CE2 PHE A   5      21.467  29.039  40.344  1.00 80.46           C  
ATOM     43  CZ  PHE A   5      22.543  28.243  40.037  1.00 80.46           C  
ATOM     44  N   SER A   6      22.669  34.239  39.746  1.00 80.00           N  
ATOM     45  CA  SER A   6      22.086  34.638  38.494  1.00 80.00           C  
ATOM     46  C   SER A   6      23.160  35.131  37.567  1.00 80.00           C  
ATOM     47  O   SER A   6      23.123  34.848  36.371  1.00 80.00           O  
ATOM     48  CB  SER A   6      21.061  35.775  38.640  1.00 80.00           C  
ATOM     49  OG  SER A   6      19.921  35.318  39.350  1.00 80.00           O  
ATOM     50  N   TYR A   7      24.156  35.875  38.086  1.00 58.37           N  
ATOM     51  CA  TYR A   7      25.190  36.419  37.246  1.00 58.37           C  
ATOM     52  C   TYR A   7      25.965  35.305  36.611  1.00 58.37           C  
ATOM     53  O   TYR A   7      26.342  35.389  35.443  1.00 58.37           O  
ATOM     54  CB  TYR A   7      26.215  37.279  38.007  1.00 58.37           C  
ATOM     55  CG  TYR A   7      25.536  38.505  38.513  1.00 58.37           C  
ATOM     56  CD1 TYR A   7      25.232  39.541  37.659  1.00 58.37           C  
ATOM     57  CD2 TYR A   7      25.221  38.629  39.845  1.00 58.37           C  
ATOM     58  CE1 TYR A   7      24.610  40.676  38.125  1.00 58.37           C  
ATOM     59  CE2 TYR A   7      24.599  39.760  40.317  1.00 58.37           C  
ATOM     60  CZ  TYR A   7      24.291  40.785  39.456  1.00 58.37           C  
ATOM     61  OH  TYR A   7      23.654  41.948  39.938  1.00 58.37           O  
ATOM     62  N   LEU A   8      26.273  34.244  37.374  1.00110.86           N  
ATOM     63  CA  LEU A   8      27.034  33.165  36.813  1.00110.86           C  
ATOM     64  C   LEU A   8      26.235  32.428  35.779  1.00110.86           C  
ATOM     65  O   LEU A   8      26.780  32.016  34.756  1.00110.86           O  
ATOM     66  CB  LEU A   8      27.576  32.191  37.869  1.00110.86           C  
ATOM     67  CG  LEU A   8      28.721  32.831  38.678  1.00110.86           C  
ATOM     68  CD1 LEU A   8      28.240  34.019  39.517  1.00110.86           C  
ATOM     69  CD2 LEU A   8      29.480  31.797  39.506  1.00110.86           C  
ATOM     70  N   ILE A   9      24.920  32.243  36.010  1.00 39.43           N  
ATOM     71  CA  ILE A   9      24.109  31.521  35.068  1.00 39.43           C  
ATOM     72  C   ILE A   9      24.098  32.276  33.775  1.00 39.43           C  
ATOM     73  O   ILE A   9      24.274  31.693  32.706  1.00 39.43           O  
ATOM     74  CB  ILE A   9      22.686  31.369  35.521  1.00 39.43           C  
ATOM     75  CG1 ILE A   9      22.628  30.540  36.815  1.00 39.43           C  
ATOM     76  CG2 ILE A   9      21.874  30.759  34.366  1.00 39.43           C  
ATOM     77  CD1 ILE A   9      21.261  30.567  37.499  1.00 39.43           C  
ATOM     78  N   GLN A  10      23.917  33.608  33.844  1.00 41.31           N  
ATOM     79  CA  GLN A  10      23.844  34.433  32.674  1.00 41.31           C  
ATOM     80  C   GLN A  10      25.148  34.359  31.938  1.00 41.31           C  
ATOM     81  O   GLN A  10      25.172  34.328  30.710  1.00 41.31           O  
ATOM     82  CB  GLN A  10      23.578  35.910  33.014  1.00 41.31           C  
ATOM     83  CG  GLN A  10      22.228  36.128  33.702  1.00 41.31           C  
ATOM     84  CD  GLN A  10      21.141  35.747  32.709  1.00 41.31           C  
ATOM     85  NE2 GLN A  10      20.243  34.812  33.122  1.00 41.31           N  
ATOM     86  OE1 GLN A  10      21.096  36.260  31.592  1.00 41.31           O  
ATOM     87  N   CYS A  11      26.282  34.347  32.663  1.00 41.94           N  
ATOM     88  CA  CYS A  11      27.559  34.298  32.001  1.00 41.94           C  
ATOM     89  C   CYS A  11      27.701  33.016  31.225  1.00 41.94           C  
ATOM     90  O   CYS A  11      28.071  33.031  30.053  1.00 41.94           O  
ATOM     91  CB  CYS A  11      28.749  34.391  32.981  1.00 41.94           C  
ATOM     92  SG  CYS A  11      30.360  34.251  32.146  1.00 41.94           S  
ATOM     93  N   ALA A  12      27.400  31.864  31.859  1.00 45.28           N  
ATOM     94  CA  ALA A  12      27.587  30.583  31.229  1.00 45.28           C  
ATOM     95  C   ALA A  12      26.673  30.402  30.051  1.00 45.28           C  
ATOM     96  O   ALA A  12      27.092  29.899  29.009  1.00 45.28           O  
ATOM     97  CB  ALA A  12      27.326  29.411  32.191  1.00 45.28           C  
ATOM     98  N   ASN A  13      25.387  30.776  30.200  1.00 95.41           N  
ATOM     99  CA  ASN A  13      24.397  30.608  29.168  1.00 95.41           C  
ATOM    100  C   ASN A  13      24.542  31.641  28.089  1.00 95.41           C  
ATOM    101  O   ASN A  13      23.989  31.493  27.002  1.00 95.41           O  
ATOM    102  CB  ASN A  13      22.934  30.544  29.670  1.00 95.41           C  
ATOM    103  CG  ASN A  13      22.448  31.868  30.238  1.00 95.41           C  
ATOM    104  ND2 ASN A  13      21.193  31.861  30.763  1.00 95.41           N  
ATOM    105  OD1 ASN A  13      23.149  32.877  30.218  1.00 95.41           O  
ATOM    106  N   HIS A  14      25.268  32.738  28.370  1.00 94.16           N  
ATOM    107  CA  HIS A  14      25.446  33.797  27.417  1.00 94.16           C  
ATOM    108  C   HIS A  14      24.142  34.493  27.166  1.00 94.16           C  
ATOM    109  O   HIS A  14      23.942  35.052  26.090  1.00 94.16           O  
ATOM    110  CB  HIS A  14      25.935  33.297  26.045  1.00 94.16           C  
ATOM    111  CG  HIS A  14      27.222  32.534  26.100  1.00 94.16           C  
ATOM    112  CD2 HIS A  14      28.094  32.359  27.130  1.00 94.16           C  
ATOM    113  ND1 HIS A  14      27.748  31.829  25.040  1.00 94.16           N  
ATOM    114  CE1 HIS A  14      28.901  31.266  25.477  1.00 94.16           C  
ATOM    115  NE2 HIS A  14      29.154  31.560  26.740  1.00 94.16           N  
ATOM    116  N   GLY A  15      23.226  34.502  28.156  1.00 30.90           N  
ATOM    117  CA  GLY A  15      22.009  35.261  28.023  1.00 30.90           C  
ATOM    118  C   GLY A  15      20.966  34.503  27.261  1.00 30.90           C  
ATOM    119  O   GLY A  15      19.942  35.071  26.887  1.00 30.90           O  
ATOM    120  N   LYS A  16      21.162  33.191  27.050  1.00 77.29           N  
ATOM    121  CA  LYS A  16      20.227  32.439  26.263  1.00 77.29           C  
ATOM    122  C   LYS A  16      18.866  32.545  26.877  1.00 77.29           C  
ATOM    123  O   LYS A  16      17.882  32.760  26.170  1.00 77.29           O  
ATOM    124  CB  LYS A  16      20.588  30.945  26.194  1.00 77.29           C  
ATOM    125  CG  LYS A  16      19.666  30.143  25.276  1.00 77.29           C  
ATOM    126  CD  LYS A  16      19.812  30.529  23.802  1.00 77.29           C  
ATOM    127  CE  LYS A  16      18.901  29.744  22.857  1.00 77.29           C  
ATOM    128  NZ  LYS A  16      19.079  30.230  21.470  1.00 77.29           N1+
ATOM    129  N   ARG A  17      18.757  32.405  28.212  1.00162.58           N  
ATOM    130  CA  ARG A  17      17.445  32.504  28.781  1.00162.58           C  
ATOM    131  C   ARG A  17      17.562  33.173  30.112  1.00162.58           C  
ATOM    132  O   ARG A  17      18.635  33.252  30.706  1.00162.58           O  
ATOM    133  CB  ARG A  17      16.762  31.136  28.967  1.00162.58           C  
ATOM    134  CG  ARG A  17      17.476  30.192  29.937  1.00162.58           C  
ATOM    135  CD  ARG A  17      17.141  28.716  29.714  1.00162.58           C  
ATOM    136  NE  ARG A  17      15.673  28.611  29.499  1.00162.58           N  
ATOM    137  CZ  ARG A  17      15.177  28.672  28.228  1.00162.58           C  
ATOM    138  NH1 ARG A  17      16.035  28.787  27.173  1.00162.58           N1+
ATOM    139  NH2 ARG A  17      13.832  28.603  28.009  1.00162.58           N  
ATOM    140  N   PRO A  18      16.461  33.681  30.580  1.00 77.15           N  
ATOM    141  CA  PRO A  18      16.442  34.364  31.843  1.00 77.15           C  
ATOM    142  C   PRO A  18      16.586  33.384  32.965  1.00 77.15           C  
ATOM    143  O   PRO A  18      16.221  32.221  32.801  1.00 77.15           O  
ATOM    144  CB  PRO A  18      15.147  35.180  31.867  1.00 77.15           C  
ATOM    145  CG  PRO A  18      14.323  34.647  30.678  1.00 77.15           C  
ATOM    146  CD  PRO A  18      15.387  34.118  29.707  1.00 77.15           C  
ATOM    147  N   THR A  19      17.104  33.852  34.116  1.00 44.39           N  
ATOM    148  CA  THR A  19      17.362  33.038  35.271  1.00 44.39           C  
ATOM    149  C   THR A  19      16.079  32.469  35.788  1.00 44.39           C  
ATOM    150  O   THR A  19      16.044  31.335  36.263  1.00 44.39           O  
ATOM    151  CB  THR A  19      17.986  33.809  36.399  1.00 44.39           C  
ATOM    152  CG2 THR A  19      18.203  32.856  37.587  1.00 44.39           C  
ATOM    153  OG1 THR A  19      19.221  34.373  35.984  1.00 44.39           O  
ATOM    154  N   TRP A  20      14.978  33.233  35.679  1.00 69.89           N  
ATOM    155  CA  TRP A  20      13.719  32.837  36.247  1.00 69.89           C  
ATOM    156  C   TRP A  20      13.271  31.536  35.654  1.00 69.89           C  
ATOM    157  O   TRP A  20      12.575  30.764  36.312  1.00 69.89           O  
ATOM    158  CB  TRP A  20      12.603  33.893  36.084  1.00 69.89           C  
ATOM    159  CG  TRP A  20      12.217  34.270  34.673  1.00 69.89           C  
ATOM    160  CD1 TRP A  20      12.730  35.245  33.868  1.00 69.89           C  
ATOM    161  CD2 TRP A  20      11.150  33.656  33.933  1.00 69.89           C  
ATOM    162  CE2 TRP A  20      11.075  34.302  32.700  1.00 69.89           C  
ATOM    163  CE3 TRP A  20      10.297  32.641  34.259  1.00 69.89           C  
ATOM    164  NE1 TRP A  20      12.051  35.275  32.673  1.00 69.89           N  
ATOM    165  CZ2 TRP A  20      10.141  33.942  31.770  1.00 69.89           C  
ATOM    166  CZ3 TRP A  20       9.362  32.275  33.317  1.00 69.89           C  
ATOM    167  CH2 TRP A  20       9.286  32.912  32.096  1.00 69.89           C  
ATOM    168  N   HIS A  21      13.661  31.244  34.401  1.00 77.62           N  
ATOM    169  CA  HIS A  21      13.224  30.031  33.766  1.00 77.62           C  
ATOM    170  C   HIS A  21      13.662  28.847  34.581  1.00 77.62           C  
ATOM    171  O   HIS A  21      13.009  27.806  34.573  1.00 77.62           O  
ATOM    172  CB  HIS A  21      13.784  29.837  32.347  1.00 77.62           C  
ATOM    173  CG  HIS A  21      13.187  30.772  31.339  1.00 77.62           C  
ATOM    174  CD2 HIS A  21      12.282  31.775  31.501  1.00 77.62           C  
ATOM    175  ND1 HIS A  21      13.485  30.750  29.995  1.00 77.62           N  
ATOM    176  CE1 HIS A  21      12.751  31.733  29.415  1.00 77.62           C  
ATOM    177  NE2 HIS A  21      12.006  32.383  30.290  1.00 77.62           N  
ATOM    178  N   TYR A  22      14.824  28.952  35.243  1.00113.49           N  
ATOM    179  CA  TYR A  22      15.411  27.929  36.069  1.00113.49           C  
ATOM    180  C   TYR A  22      14.700  27.747  37.384  1.00113.49           C  
ATOM    181  O   TYR A  22      14.882  26.723  38.035  1.00113.49           O  
ATOM    182  CB  TYR A  22      16.902  28.178  36.364  1.00113.49           C  
ATOM    183  CG  TYR A  22      17.600  28.171  35.046  1.00113.49           C  
ATOM    184  CD1 TYR A  22      17.821  26.993  34.370  1.00113.49           C  
ATOM    185  CD2 TYR A  22      18.041  29.349  34.490  1.00113.49           C  
ATOM    186  CE1 TYR A  22      18.465  26.995  33.155  1.00113.49           C  
ATOM    187  CE2 TYR A  22      18.685  29.359  33.276  1.00113.49           C  
ATOM    188  CZ  TYR A  22      18.898  28.179  32.606  1.00113.49           C  
ATOM    189  OH  TYR A  22      19.560  28.184  31.360  1.00113.49           O  
ATOM    190  N   MET A  23      13.983  28.777  37.871  1.00104.57           N  
ATOM    191  CA  MET A  23      13.390  28.814  39.186  1.00104.57           C  
ATOM    192  C   MET A  23      12.318  27.793  39.453  1.00104.57           C  
ATOM    193  O   MET A  23      12.251  27.306  40.577  1.00104.57           O  
ATOM    194  CB  MET A  23      12.799  30.196  39.506  1.00104.57           C  
ATOM    195  CG  MET A  23      13.854  31.304  39.562  1.00104.57           C  
ATOM    196  SD  MET A  23      15.034  31.178  40.943  1.00104.57           S  
ATOM    197  CE  MET A  23      16.034  29.838  40.233  1.00104.57           C  
ATOM    198  N   ASP A  24      11.409  27.484  38.500  1.00104.94           N  
ATOM    199  CA  ASP A  24      10.393  26.489  38.770  1.00104.94           C  
ATOM    200  C   ASP A  24      10.447  25.454  37.697  1.00104.94           C  
ATOM    201  O   ASP A  24       9.613  25.440  36.793  1.00104.94           O  
ATOM    202  CB  ASP A  24       8.950  27.024  38.736  1.00104.94           C  
ATOM    203  CG  ASP A  24       8.618  27.648  40.076  1.00104.94           C  
ATOM    204  OD1 ASP A  24       8.996  27.036  41.110  1.00104.94           O  
ATOM    205  OD2 ASP A  24       7.980  28.733  40.087  1.00104.94           O1-
ATOM    206  N   TYR A  25      11.418  24.533  37.786  1.00 84.42           N  
ATOM    207  CA  TYR A  25      11.570  23.568  36.743  1.00 84.42           C  
ATOM    208  C   TYR A  25      11.776  22.227  37.386  1.00 84.42           C  
ATOM    209  O   TYR A  25      12.568  22.097  38.318  1.00 84.42           O  
ATOM    210  CB  TYR A  25      12.824  23.911  35.917  1.00 84.42           C  
ATOM    211  CG  TYR A  25      13.010  23.010  34.748  1.00 84.42           C  
ATOM    212  CD1 TYR A  25      13.587  21.771  34.891  1.00 84.42           C  
ATOM    213  CD2 TYR A  25      12.626  23.431  33.496  1.00 84.42           C  
ATOM    214  CE1 TYR A  25      13.767  20.957  33.797  1.00 84.42           C  
ATOM    215  CE2 TYR A  25      12.803  22.624  32.400  1.00 84.42           C  
ATOM    216  CZ  TYR A  25      13.373  21.384  32.551  1.00 84.42           C  
ATOM    217  OH  TYR A  25      13.557  20.554  31.425  1.00 84.42           O  
ATOM    218  N   GLY A  26      11.042  21.195  36.920  1.00 43.14           N  
ATOM    219  CA  GLY A  26      11.238  19.862  37.411  1.00 43.14           C  
ATOM    220  C   GLY A  26      10.929  19.818  38.877  1.00 43.14           C  
ATOM    221  O   GLY A  26      10.231  20.680  39.412  1.00 43.14           O  
ATOM    222  N   CYS A  27      11.378  18.728  39.537  1.00 90.29           N  
ATOM    223  CA  CYS A  27      11.242  18.556  40.957  1.00 90.29           C  
ATOM    224  C   CYS A  27      12.218  19.372  41.752  1.00 90.29           C  
ATOM    225  O   CYS A  27      11.893  19.852  42.834  1.00 90.29           O  
ATOM    226  CB  CYS A  27      11.399  17.097  41.408  1.00 90.29           C  
ATOM    227  SG  CYS A  27       9.891  16.140  41.109  1.00 90.29           S  
ATOM    228  N   TYR A  28      13.481  19.416  41.295  1.00134.37           N  
ATOM    229  CA  TYR A  28      14.587  20.071  41.947  1.00134.37           C  
ATOM    230  C   TYR A  28      14.797  21.542  41.723  1.00134.37           C  
ATOM    231  O   TYR A  28      15.356  22.206  42.592  1.00134.37           O  
ATOM    232  CB  TYR A  28      15.920  19.332  41.752  1.00134.37           C  
ATOM    233  CG  TYR A  28      15.778  18.101  42.582  1.00134.37           C  
ATOM    234  CD1 TYR A  28      15.113  17.002  42.091  1.00134.37           C  
ATOM    235  CD2 TYR A  28      16.292  18.056  43.857  1.00134.37           C  
ATOM    236  CE1 TYR A  28      14.972  15.869  42.855  1.00134.37           C  
ATOM    237  CE2 TYR A  28      16.153  16.926  44.625  1.00134.37           C  
ATOM    238  CZ  TYR A  28      15.493  15.830  44.124  1.00134.37           C  
ATOM    239  OH  TYR A  28      15.347  14.668  44.911  1.00134.37           O  
ATOM    240  N   CYS A  29      14.463  22.097  40.543  1.00 67.81           N  
ATOM    241  CA  CYS A  29      14.814  23.479  40.329  1.00 67.81           C  
ATOM    242  C   CYS A  29      13.737  24.339  40.912  1.00 67.81           C  
ATOM    243  O   CYS A  29      12.707  24.584  40.284  1.00 67.81           O  
ATOM    244  CB  CYS A  29      14.959  23.821  38.841  1.00 67.81           C  
ATOM    245  SG  CYS A  29      16.169  22.754  37.999  1.00 67.81           S  
ATOM    246  N   GLY A  30      13.973  24.853  42.139  1.00 37.35           N  
ATOM    247  CA  GLY A  30      12.971  25.649  42.783  1.00 37.35           C  
ATOM    248  C   GLY A  30      13.058  25.382  44.260  1.00 37.35           C  
ATOM    249  O   GLY A  30      14.116  25.027  44.773  1.00 37.35           O  
ATOM    250  N   ALA A  31      11.942  25.606  44.986  1.00 53.14           N  
ATOM    251  CA  ALA A  31      11.855  25.475  46.419  1.00 53.14           C  
ATOM    252  C   ALA A  31      11.949  24.070  46.978  1.00 53.14           C  
ATOM    253  O   ALA A  31      12.700  23.838  47.924  1.00 53.14           O  
ATOM    254  CB  ALA A  31      10.555  26.078  46.980  1.00 53.14           C  
ATOM    255  N   GLY A  32      11.232  23.082  46.401  1.00 77.10           N  
ATOM    256  CA  GLY A  32      11.118  21.775  47.008  1.00 77.10           C  
ATOM    257  C   GLY A  32      12.323  20.942  46.700  1.00 77.10           C  
ATOM    258  O   GLY A  32      13.405  21.479  46.465  1.00 77.10           O  
ATOM    259  N   GLY A  33      12.164  19.600  46.590  1.00182.77           N  
ATOM    260  CA  GLY A  33      13.372  18.823  46.508  1.00182.77           C  
ATOM    261  C   GLY A  33      13.117  17.358  46.720  1.00182.77           C  
ATOM    262  O   GLY A  33      13.973  16.647  47.244  1.00182.77           O  
ATOM    263  N   SER A  34      11.919  16.859  46.344  1.00 71.21           N  
ATOM    264  CA  SER A  34      11.680  15.451  46.501  1.00 71.21           C  
ATOM    265  C   SER A  34      11.599  14.777  45.157  1.00 71.21           C  
ATOM    266  O   SER A  34      11.539  15.424  44.112  1.00 71.21           O  
ATOM    267  CB  SER A  34      10.376  15.126  47.255  1.00 71.21           C  
ATOM    268  OG  SER A  34       9.250  15.544  46.500  1.00 71.21           O  
ATOM    269  N   GLY A  35      11.649  13.425  45.173  1.00 33.94           N  
ATOM    270  CA  GLY A  35      11.484  12.601  44.003  1.00 33.94           C  
ATOM    271  C   GLY A  35      12.779  12.445  43.268  1.00 33.94           C  
ATOM    272  O   GLY A  35      13.855  12.747  43.779  1.00 33.94           O  
ATOM    273  N   THR A  36      12.686  11.938  42.020  1.00123.35           N  
ATOM    274  CA  THR A  36      13.834  11.745  41.183  1.00123.35           C  
ATOM    275  C   THR A  36      13.816  12.852  40.176  1.00123.35           C  
ATOM    276  O   THR A  36      12.752  13.301  39.755  1.00123.35           O  
ATOM    277  CB  THR A  36      13.807  10.463  40.410  1.00123.35           C  
ATOM    278  CG2 THR A  36      13.774   9.289  41.394  1.00123.35           C  
ATOM    279  OG1 THR A  36      12.668  10.427  39.562  1.00123.35           O  
ATOM    280  N   PRO A  37      14.968  13.318  39.778  1.00156.72           N  
ATOM    281  CA  PRO A  37      15.048  14.381  38.818  1.00156.72           C  
ATOM    282  C   PRO A  37      14.458  13.949  37.514  1.00156.72           C  
ATOM    283  O   PRO A  37      14.723  12.828  37.081  1.00156.72           O  
ATOM    284  CB  PRO A  37      16.523  14.802  38.770  1.00156.72           C  
ATOM    285  CG  PRO A  37      17.264  13.732  39.600  1.00156.72           C  
ATOM    286  CD  PRO A  37      16.188  13.184  40.551  1.00156.72           C  
ATOM    287  N   VAL A  38      13.640  14.826  36.892  1.00 61.29           N  
ATOM    288  CA  VAL A  38      12.957  14.550  35.658  1.00 61.29           C  
ATOM    289  C   VAL A  38      13.915  14.454  34.508  1.00 61.29           C  
ATOM    290  O   VAL A  38      13.726  13.630  33.615  1.00 61.29           O  
ATOM    291  CB  VAL A  38      11.926  15.589  35.312  1.00 61.29           C  
ATOM    292  CG1 VAL A  38      10.831  15.569  36.391  1.00 61.29           C  
ATOM    293  CG2 VAL A  38      12.620  16.951  35.153  1.00 61.29           C  
ATOM    294  N   ASP A  39      14.943  15.323  34.460  1.00 73.37           N  
ATOM    295  CA  ASP A  39      15.852  15.249  33.346  1.00 73.37           C  
ATOM    296  C   ASP A  39      17.201  15.755  33.772  1.00 73.37           C  
ATOM    297  O   ASP A  39      17.469  15.925  34.958  1.00 73.37           O  
ATOM    298  CB  ASP A  39      15.369  16.036  32.111  1.00 73.37           C  
ATOM    299  CG  ASP A  39      15.184  17.500  32.478  1.00 73.37           C  
ATOM    300  OD1 ASP A  39      15.450  17.864  33.656  1.00 73.37           O  
ATOM    301  OD2 ASP A  39      14.760  18.275  31.580  1.00 73.37           O1-
ATOM    302  N   GLU A  40      18.105  15.984  32.795  1.00 85.05           N  
ATOM    303  CA  GLU A  40      19.447  16.421  33.073  1.00 85.05           C  
ATOM    304  C   GLU A  40      19.472  17.789  33.705  1.00 85.05           C  
ATOM    305  O   GLU A  40      20.293  18.047  34.581  1.00 85.05           O  
ATOM    306  CB  GLU A  40      20.361  16.424  31.833  1.00 85.05           C  
ATOM    307  CG  GLU A  40      19.759  17.089  30.596  1.00 85.05           C  
ATOM    308  CD  GLU A  40      19.006  16.004  29.839  1.00 85.05           C  
ATOM    309  OE1 GLU A  40      19.632  14.948  29.552  1.00 85.05           O  
ATOM    310  OE2 GLU A  40      17.799  16.210  29.543  1.00 85.05           O1-
ATOM    311  N   LEU A  41      18.601  18.724  33.282  1.00 55.16           N  
ATOM    312  CA  LEU A  41      18.607  20.032  33.883  1.00 55.16           C  
ATOM    313  C   LEU A  41      18.223  19.895  35.330  1.00 55.16           C  
ATOM    314  O   LEU A  41      18.802  20.528  36.213  1.00 55.16           O  
ATOM    315  CB  LEU A  41      17.590  20.978  33.208  1.00 55.16           C  
ATOM    316  CG  LEU A  41      17.548  22.397  33.803  1.00 55.16           C  
ATOM    317  CD1 LEU A  41      18.897  23.114  33.619  1.00 55.16           C  
ATOM    318  CD2 LEU A  41      16.372  23.208  33.238  1.00 55.16           C  
ATOM    319  N   ASP A  42      17.226  19.040  35.617  1.00 50.36           N  
ATOM    320  CA  ASP A  42      16.737  18.862  36.955  1.00 50.36           C  
ATOM    321  C   ASP A  42      17.832  18.290  37.812  1.00 50.36           C  
ATOM    322  O   ASP A  42      17.977  18.668  38.972  1.00 50.36           O  
ATOM    323  CB  ASP A  42      15.529  17.912  37.005  1.00 50.36           C  
ATOM    324  CG  ASP A  42      14.791  18.136  38.314  1.00 50.36           C  
ATOM    325  OD1 ASP A  42      15.218  19.036  39.085  1.00 50.36           O  
ATOM    326  OD2 ASP A  42      13.783  17.419  38.557  1.00 50.36           O1-
ATOM    327  N   ARG A  43      18.644  17.360  37.268  1.00110.39           N  
ATOM    328  CA  ARG A  43      19.690  16.756  38.051  1.00110.39           C  
ATOM    329  C   ARG A  43      20.686  17.815  38.428  1.00110.39           C  
ATOM    330  O   ARG A  43      21.312  17.739  39.483  1.00110.39           O  
ATOM    331  CB  ARG A  43      20.445  15.601  37.362  1.00110.39           C  
ATOM    332  CG  ARG A  43      21.244  16.005  36.127  1.00110.39           C  
ATOM    333  CD  ARG A  43      21.928  14.835  35.415  1.00110.39           C  
ATOM    334  NE  ARG A  43      22.771  15.409  34.328  1.00110.39           N  
ATOM    335  CZ  ARG A  43      22.910  14.746  33.144  1.00110.39           C  
ATOM    336  NH1 ARG A  43      22.239  13.576  32.933  1.00110.39           N1+
ATOM    337  NH2 ARG A  43      23.712  15.254  32.163  1.00110.39           N  
ATOM    338  N   CYS A  44      20.873  18.834  37.566  1.00 41.24           N  
ATOM    339  CA  CYS A  44      21.820  19.875  37.854  1.00 41.24           C  
ATOM    340  C   CYS A  44      21.401  20.540  39.131  1.00 41.24           C  
ATOM    341  O   CYS A  44      22.238  20.869  39.971  1.00 41.24           O  
ATOM    342  CB  CYS A  44      21.844  20.989  36.785  1.00 41.24           C  
ATOM    343  SG  CYS A  44      22.255  20.414  35.109  1.00 41.24           S  
ATOM    344  N   CYS A  45      20.083  20.776  39.290  1.00 50.23           N  
ATOM    345  CA  CYS A  45      19.539  21.449  40.437  1.00 50.23           C  
ATOM    346  C   CYS A  45      19.701  20.610  41.669  1.00 50.23           C  
ATOM    347  O   CYS A  45      19.991  21.130  42.745  1.00 50.23           O  
ATOM    348  CB  CYS A  45      18.061  21.837  40.231  1.00 50.23           C  
ATOM    349  SG  CYS A  45      17.926  23.123  38.948  1.00 50.23           S  
ATOM    350  N   LYS A  46      19.520  19.283  41.544  1.00 53.23           N  
ATOM    351  CA  LYS A  46      19.648  18.394  42.667  1.00 53.23           C  
ATOM    352  C   LYS A  46      21.050  18.456  43.198  1.00 53.23           C  
ATOM    353  O   LYS A  46      21.263  18.538  44.406  1.00 53.23           O  
ATOM    354  CB  LYS A  46      19.374  16.934  42.272  1.00 53.23           C  
ATOM    355  CG  LYS A  46      19.478  15.949  43.434  1.00 53.23           C  
ATOM    356  CD  LYS A  46      18.862  14.587  43.117  1.00 53.23           C  
ATOM    357  CE  LYS A  46      18.766  13.662  44.330  1.00 53.23           C  
ATOM    358  NZ  LYS A  46      17.724  12.642  44.091  1.00 53.23           N1+
ATOM    359  N   ILE A  47      22.052  18.442  42.301  1.00 82.29           N  
ATOM    360  CA  ILE A  47      23.426  18.461  42.723  1.00 82.29           C  
ATOM    361  C   ILE A  47      23.661  19.736  43.473  1.00 82.29           C  
ATOM    362  O   ILE A  47      24.332  19.751  44.504  1.00 82.29           O  
ATOM    363  CB  ILE A  47      24.392  18.441  41.572  1.00 82.29           C  
ATOM    364  CG1 ILE A  47      24.247  17.140  40.765  1.00 82.29           C  
ATOM    365  CG2 ILE A  47      25.804  18.660  42.140  1.00 82.29           C  
ATOM    366  CD1 ILE A  47      24.577  15.884  41.570  1.00 82.29           C  
ATOM    367  N   HIS A  48      23.091  20.845  42.968  1.00 58.61           N  
ATOM    368  CA  HIS A  48      23.273  22.146  43.545  1.00 58.61           C  
ATOM    369  C   HIS A  48      22.759  22.130  44.955  1.00 58.61           C  
ATOM    370  O   HIS A  48      23.377  22.698  45.854  1.00 58.61           O  
ATOM    371  CB  HIS A  48      22.508  23.220  42.743  1.00 58.61           C  
ATOM    372  CG  HIS A  48      22.752  24.644  43.156  1.00 58.61           C  
ATOM    373  CD2 HIS A  48      23.793  25.473  42.869  1.00 58.61           C  
ATOM    374  ND1 HIS A  48      21.884  25.388  43.926  1.00 58.61           N  
ATOM    375  CE1 HIS A  48      22.439  26.620  44.061  1.00 58.61           C  
ATOM    376  NE2 HIS A  48      23.597  26.719  43.437  1.00 58.61           N  
ATOM    377  N   ASP A  49      21.607  21.475  45.187  1.00 78.81           N  
ATOM    378  CA  ASP A  49      21.007  21.421  46.492  1.00 78.81           C  
ATOM    379  C   ASP A  49      21.916  20.689  47.431  1.00 78.81           C  
ATOM    380  O   ASP A  49      22.116  21.111  48.569  1.00 78.81           O  
ATOM    381  CB  ASP A  49      19.658  20.681  46.458  1.00 78.81           C  
ATOM    382  CG  ASP A  49      18.889  20.978  47.734  1.00 78.81           C  
ATOM    383  OD1 ASP A  49      19.473  21.628  48.642  1.00 78.81           O  
ATOM    384  OD2 ASP A  49      17.702  20.562  47.813  1.00 78.81           O1-
ATOM    385  N   ASP A  50      22.506  19.570  46.968  1.00 30.01           N  
ATOM    386  CA  ASP A  50      23.351  18.782  47.816  1.00 30.01           C  
ATOM    387  C   ASP A  50      24.524  19.613  48.210  1.00 30.01           C  
ATOM    388  O   ASP A  50      24.942  19.605  49.368  1.00 30.01           O  
ATOM    389  CB  ASP A  50      23.907  17.536  47.106  1.00 30.01           C  
ATOM    390  CG  ASP A  50      22.762  16.566  46.851  1.00 30.01           C  
ATOM    391  OD1 ASP A  50      21.654  16.789  47.407  1.00 30.01           O  
ATOM    392  OD2 ASP A  50      22.986  15.583  46.095  1.00 30.01           O1-
ATOM    393  N   CYS A  51      25.086  20.363  47.246  1.00 94.14           N  
ATOM    394  CA  CYS A  51      26.263  21.112  47.552  1.00 94.14           C  
ATOM    395  C   CYS A  51      25.943  22.196  48.548  1.00 94.14           C  
ATOM    396  O   CYS A  51      26.733  22.459  49.453  1.00 94.14           O  
ATOM    397  CB  CYS A  51      26.961  21.684  46.320  1.00 94.14           C  
ATOM    398  SG  CYS A  51      26.260  23.247  45.790  1.00 94.14           S  
ATOM    399  N   TYR A  52      24.768  22.850  48.424  1.00 94.79           N  
ATOM    400  CA  TYR A  52      24.348  23.861  49.363  1.00 94.79           C  
ATOM    401  C   TYR A  52      24.171  23.255  50.720  1.00 94.79           C  
ATOM    402  O   TYR A  52      24.464  23.894  51.728  1.00 94.79           O  
ATOM    403  CB  TYR A  52      23.050  24.589  48.963  1.00 94.79           C  
ATOM    404  CG  TYR A  52      23.414  25.800  48.171  1.00 94.79           C  
ATOM    405  CD1 TYR A  52      24.148  25.732  47.009  1.00 94.79           C  
ATOM    406  CD2 TYR A  52      22.977  27.033  48.603  1.00 94.79           C  
ATOM    407  CE1 TYR A  52      24.459  26.878  46.310  1.00 94.79           C  
ATOM    408  CE2 TYR A  52      23.281  28.180  47.909  1.00 94.79           C  
ATOM    409  CZ  TYR A  52      24.027  28.105  46.760  1.00 94.79           C  
ATOM    410  OH  TYR A  52      24.338  29.285  46.052  1.00 94.79           O  
ATOM    411  N   ASP A  53      23.664  22.013  50.792  1.00 30.83           N  
ATOM    412  CA  ASP A  53      23.471  21.386  52.069  1.00 30.83           C  
ATOM    413  C   ASP A  53      24.811  21.259  52.731  1.00 30.83           C  
ATOM    414  O   ASP A  53      24.944  21.492  53.930  1.00 30.83           O  
ATOM    415  CB  ASP A  53      22.882  19.971  51.948  1.00 30.83           C  
ATOM    416  CG  ASP A  53      22.590  19.466  53.352  1.00 30.83           C  
ATOM    417  OD1 ASP A  53      22.755  20.259  54.316  1.00 30.83           O  
ATOM    418  OD2 ASP A  53      22.186  18.280  53.483  1.00 30.83           O1-
ATOM    419  N   GLU A  54      25.850  20.890  51.955  1.00 82.45           N  
ATOM    420  CA  GLU A  54      27.166  20.724  52.505  1.00 82.45           C  
ATOM    421  C   GLU A  54      27.652  22.040  53.023  1.00 82.45           C  
ATOM    422  O   GLU A  54      28.225  22.117  54.108  1.00 82.45           O  
ATOM    423  CB  GLU A  54      28.234  20.339  51.473  1.00 82.45           C  
ATOM    424  CG  GLU A  54      28.162  18.920  50.930  1.00 82.45           C  
ATOM    425  CD  GLU A  54      29.414  18.733  50.087  1.00 82.45           C  
ATOM    426  OE1 GLU A  54      30.522  19.015  50.614  1.00 82.45           O  
ATOM    427  OE2 GLU A  54      29.285  18.321  48.905  1.00 82.45           O1-
ATOM    428  N   ALA A  55      27.421  23.119  52.253  1.00 33.31           N  
ATOM    429  CA  ALA A  55      27.933  24.411  52.602  1.00 33.31           C  
ATOM    430  C   ALA A  55      27.377  24.816  53.931  1.00 33.31           C  
ATOM    431  O   ALA A  55      28.081  25.403  54.751  1.00 33.31           O  
ATOM    432  CB  ALA A  55      27.549  25.497  51.581  1.00 33.31           C  
ATOM    433  N   GLY A  56      26.087  24.522  54.168  1.00 21.57           N  
ATOM    434  CA  GLY A  56      25.441  24.880  55.400  1.00 21.57           C  
ATOM    435  C   GLY A  56      26.078  24.150  56.548  1.00 21.57           C  
ATOM    436  O   GLY A  56      26.274  24.720  57.620  1.00 21.57           O  
ATOM    437  N   LYS A  57      26.413  22.860  56.364  1.00 86.24           N  
ATOM    438  CA  LYS A  57      26.982  22.088  57.436  1.00 86.24           C  
ATOM    439  C   LYS A  57      28.280  22.726  57.814  1.00 86.24           C  
ATOM    440  O   LYS A  57      28.658  22.769  58.985  1.00 86.24           O  
ATOM    441  CB  LYS A  57      27.304  20.645  57.016  1.00 86.24           C  
ATOM    442  CG  LYS A  57      26.073  19.822  56.634  1.00 86.24           C  
ATOM    443  CD  LYS A  57      25.059  19.673  57.768  1.00 86.24           C  
ATOM    444  CE  LYS A  57      23.828  18.852  57.382  1.00 86.24           C  
ATOM    445  NZ  LYS A  57      22.905  18.753  58.533  1.00 86.24           N1+
ATOM    446  N   LYS A  58      28.994  23.212  56.787  1.00102.22           N  
ATOM    447  CA  LYS A  58      30.272  23.858  56.853  1.00102.22           C  
ATOM    448  C   LYS A  58      30.154  25.206  57.517  1.00102.22           C  
ATOM    449  O   LYS A  58      31.158  25.765  57.952  1.00102.22           O  
ATOM    450  CB  LYS A  58      30.907  23.997  55.458  1.00102.22           C  
ATOM    451  CG  LYS A  58      31.253  22.623  54.873  1.00102.22           C  
ATOM    452  CD  LYS A  58      31.511  22.604  53.366  1.00102.22           C  
ATOM    453  CE  LYS A  58      31.847  21.210  52.830  1.00102.22           C  
ATOM    454  NZ  LYS A  58      30.693  20.302  53.021  1.00102.22           N1+
ATOM    455  N   GLY A  59      28.947  25.807  57.557  1.00 31.08           N  
ATOM    456  CA  GLY A  59      28.792  27.070  58.236  1.00 31.08           C  
ATOM    457  C   GLY A  59      29.044  28.186  57.270  1.00 31.08           C  
ATOM    458  O   GLY A  59      29.329  29.316  57.664  1.00 31.08           O  
ATOM    459  N   CYS A  60      28.972  27.876  55.966  1.00 71.99           N  
ATOM    460  CA  CYS A  60      29.200  28.822  54.916  1.00 71.99           C  
ATOM    461  C   CYS A  60      28.083  29.819  54.756  1.00 71.99           C  
ATOM    462  O   CYS A  60      28.301  30.870  54.159  1.00 71.99           O  
ATOM    463  CB  CYS A  60      29.533  28.157  53.573  1.00 71.99           C  
ATOM    464  SG  CYS A  60      31.121  27.277  53.707  1.00 71.99           S  
ATOM    465  N   PHE A  61      26.846  29.513  55.206  1.00 74.00           N  
ATOM    466  CA  PHE A  61      25.776  30.475  55.061  1.00 74.00           C  
ATOM    467  C   PHE A  61      25.488  31.074  56.407  1.00 74.00           C  
ATOM    468  O   PHE A  61      25.698  30.420  57.427  1.00 74.00           O  
ATOM    469  CB  PHE A  61      24.458  29.875  54.541  1.00 74.00           C  
ATOM    470  CG  PHE A  61      24.678  29.414  53.140  1.00 74.00           C  
ATOM    471  CD1 PHE A  61      24.784  30.327  52.116  1.00 74.00           C  
ATOM    472  CD2 PHE A  61      24.753  28.073  52.845  1.00 74.00           C  
ATOM    473  CE1 PHE A  61      24.981  29.909  50.820  1.00 74.00           C  
ATOM    474  CE2 PHE A  61      24.950  27.649  51.551  1.00 74.00           C  
ATOM    475  CZ  PHE A  61      25.062  28.568  50.536  1.00 74.00           C  
ATOM    476  N   PRO A  62      25.041  32.306  56.490  1.00 68.01           N  
ATOM    477  CA  PRO A  62      24.813  33.175  55.366  1.00 68.01           C  
ATOM    478  C   PRO A  62      26.127  33.629  54.828  1.00 68.01           C  
ATOM    479  O   PRO A  62      27.131  33.523  55.530  1.00 68.01           O  
ATOM    480  CB  PRO A  62      23.940  34.320  55.884  1.00 68.01           C  
ATOM    481  CG  PRO A  62      24.092  34.262  57.414  1.00 68.01           C  
ATOM    482  CD  PRO A  62      24.369  32.776  57.688  1.00 68.01           C  
ATOM    483  N   LYS A  63      26.148  34.132  53.581  1.00 69.24           N  
ATOM    484  CA  LYS A  63      27.385  34.519  52.977  1.00 69.24           C  
ATOM    485  C   LYS A  63      27.935  35.720  53.668  1.00 69.24           C  
ATOM    486  O   LYS A  63      27.225  36.687  53.942  1.00 69.24           O  
ATOM    487  CB  LYS A  63      27.252  34.835  51.479  1.00 69.24           C  
ATOM    488  CG  LYS A  63      26.938  33.592  50.646  1.00 69.24           C  
ATOM    489  CD  LYS A  63      26.410  33.900  49.246  1.00 69.24           C  
ATOM    490  CE  LYS A  63      27.400  34.660  48.363  1.00 69.24           C  
ATOM    491  NZ  LYS A  63      26.791  34.909  47.037  1.00 69.24           N1+
ATOM    492  N   MET A  64      29.249  35.669  53.966  1.00 69.42           N  
ATOM    493  CA  MET A  64      29.919  36.750  54.624  1.00 69.42           C  
ATOM    494  C   MET A  64      29.848  37.952  53.736  1.00 69.42           C  
ATOM    495  O   MET A  64      29.474  39.038  54.172  1.00 69.42           O  
ATOM    496  CB  MET A  64      31.413  36.453  54.832  1.00 69.42           C  
ATOM    497  CG  MET A  64      32.183  37.578  55.523  1.00 69.42           C  
ATOM    498  SD  MET A  64      33.969  37.267  55.669  1.00 69.42           S  
ATOM    499  CE  MET A  64      34.314  37.510  53.903  1.00 69.42           C  
ATOM    500  N   SER A  65      30.174  37.778  52.443  1.00 63.34           N  
ATOM    501  CA  SER A  65      30.158  38.885  51.537  1.00 63.34           C  
ATOM    502  C   SER A  65      29.991  38.298  50.175  1.00 63.34           C  
ATOM    503  O   SER A  65      29.675  37.119  50.034  1.00 63.34           O  
ATOM    504  CB  SER A  65      31.461  39.699  51.534  1.00 63.34           C  
ATOM    505  OG  SER A  65      32.542  38.901  51.078  1.00 63.34           O  
ATOM    506  N   ALA A  66      30.150  39.131  49.131  1.00 36.06           N  
ATOM    507  CA  ALA A  66      30.045  38.623  47.795  1.00 36.06           C  
ATOM    508  C   ALA A  66      31.301  37.864  47.491  1.00 36.06           C  
ATOM    509  O   ALA A  66      32.393  38.257  47.899  1.00 36.06           O  
ATOM    510  CB  ALA A  66      29.895  39.723  46.732  1.00 36.06           C  
ATOM    511  N   TYR A  67      31.178  36.737  46.760  1.00100.46           N  
ATOM    512  CA  TYR A  67      32.339  35.975  46.391  1.00100.46           C  
ATOM    513  C   TYR A  67      32.900  36.531  45.115  1.00100.46           C  
ATOM    514  O   TYR A  67      32.200  37.188  44.348  1.00100.46           O  
ATOM    515  CB  TYR A  67      32.138  34.449  46.270  1.00100.46           C  
ATOM    516  CG  TYR A  67      31.029  34.096  45.338  1.00100.46           C  
ATOM    517  CD1 TYR A  67      31.170  34.230  43.977  1.00100.46           C  
ATOM    518  CD2 TYR A  67      29.849  33.589  45.834  1.00100.46           C  
ATOM    519  CE1 TYR A  67      30.142  33.885  43.130  1.00100.46           C  
ATOM    520  CE2 TYR A  67      28.818  33.242  44.993  1.00100.46           C  
ATOM    521  CZ  TYR A  67      28.965  33.392  43.636  1.00100.46           C  
ATOM    522  OH  TYR A  67      27.914  33.039  42.766  1.00100.46           O  
ATOM    523  N   ASP A  68      34.220  36.355  44.897  1.00 62.21           N  
ATOM    524  CA  ASP A  68      34.842  36.909  43.726  1.00 62.21           C  
ATOM    525  C   ASP A  68      34.788  35.917  42.596  1.00 62.21           C  
ATOM    526  O   ASP A  68      35.107  34.742  42.766  1.00 62.21           O  
ATOM    527  CB  ASP A  68      36.319  37.287  43.960  1.00 62.21           C  
ATOM    528  CG  ASP A  68      36.793  38.185  42.825  1.00 62.21           C  
ATOM    529  OD1 ASP A  68      35.962  38.520  41.939  1.00 62.21           O  
ATOM    530  OD2 ASP A  68      38.001  38.547  42.830  1.00 62.21           O1-
ATOM    531  N   TYR A  69      34.320  36.364  41.407  1.00 73.29           N  
ATOM    532  CA  TYR A  69      34.317  35.521  40.240  1.00 73.29           C  
ATOM    533  C   TYR A  69      34.519  36.405  39.045  1.00 73.29           C  
ATOM    534  O   TYR A  69      34.368  37.622  39.133  1.00 73.29           O  
ATOM    535  CB  TYR A  69      33.017  34.720  40.023  1.00 73.29           C  
ATOM    536  CG  TYR A  69      31.932  35.646  39.594  1.00 73.29           C  
ATOM    537  CD1 TYR A  69      31.247  36.410  40.509  1.00 73.29           C  
ATOM    538  CD2 TYR A  69      31.592  35.735  38.263  1.00 73.29           C  
ATOM    539  CE1 TYR A  69      30.244  37.257  40.098  1.00 73.29           C  
ATOM    540  CE2 TYR A  69      30.590  36.579  37.846  1.00 73.29           C  
ATOM    541  CZ  TYR A  69      29.915  37.342  38.765  1.00 73.29           C  
ATOM    542  OH  TYR A  69      28.887  38.212  38.344  1.00 73.29           O  
ATOM    543  N   TYR A  70      34.904  35.819  37.892  1.00 56.19           N  
ATOM    544  CA  TYR A  70      35.079  36.622  36.712  1.00 56.19           C  
ATOM    545  C   TYR A  70      34.384  35.924  35.579  1.00 56.19           C  
ATOM    546  O   TYR A  70      34.403  34.698  35.489  1.00 56.19           O  
ATOM    547  CB  TYR A  70      36.563  36.806  36.332  1.00 56.19           C  
ATOM    548  CG  TYR A  70      36.676  37.692  35.137  1.00 56.19           C  
ATOM    549  CD1 TYR A  70      36.508  39.052  35.261  1.00 56.19           C  
ATOM    550  CD2 TYR A  70      36.981  37.171  33.900  1.00 56.19           C  
ATOM    551  CE1 TYR A  70      36.621  39.878  34.166  1.00 56.19           C  
ATOM    552  CE2 TYR A  70      37.096  37.992  32.801  1.00 56.19           C  
ATOM    553  CZ  TYR A  70      36.913  39.347  32.934  1.00 56.19           C  
ATOM    554  OH  TYR A  70      37.030  40.190  31.807  1.00 56.19           O  
ATOM    555  N   CYS A  71      33.719  36.697  34.695  1.00 47.26           N  
ATOM    556  CA  CYS A  71      33.068  36.114  33.553  1.00 47.26           C  
ATOM    557  C   CYS A  71      33.971  36.341  32.377  1.00 47.26           C  
ATOM    558  O   CYS A  71      34.032  37.444  31.835  1.00 47.26           O  
ATOM    559  CB  CYS A  71      31.701  36.764  33.247  1.00 47.26           C  
ATOM    560  SG  CYS A  71      30.912  36.159  31.721  1.00 47.26           S  
ATOM    561  N   GLY A  72      34.719  35.295  31.966  1.00 26.92           N  
ATOM    562  CA  GLY A  72      35.620  35.409  30.850  1.00 26.92           C  
ATOM    563  C   GLY A  72      34.934  34.896  29.621  1.00 26.92           C  
ATOM    564  O   GLY A  72      33.759  34.537  29.651  1.00 26.92           O  
ATOM    565  N   GLU A  73      35.679  34.831  28.498  1.00 91.30           N  
ATOM    566  CA  GLU A  73      35.140  34.342  27.260  1.00 91.30           C  
ATOM    567  C   GLU A  73      34.789  32.914  27.492  1.00 91.30           C  
ATOM    568  O   GLU A  73      33.801  32.397  26.972  1.00 91.30           O  
ATOM    569  CB  GLU A  73      36.147  34.381  26.098  1.00 91.30           C  
ATOM    570  CG  GLU A  73      36.486  35.794  25.618  1.00 91.30           C  
ATOM    571  CD  GLU A  73      37.520  36.393  26.561  1.00 91.30           C  
ATOM    572  OE1 GLU A  73      37.114  36.933  27.625  1.00 91.30           O  
ATOM    573  OE2 GLU A  73      38.732  36.316  26.227  1.00 91.30           O1-
ATOM    574  N   ASN A  74      35.622  32.256  28.309  1.00 61.72           N  
ATOM    575  CA  ASN A  74      35.506  30.879  28.672  1.00 61.72           C  
ATOM    576  C   ASN A  74      34.212  30.630  29.380  1.00 61.72           C  
ATOM    577  O   ASN A  74      33.568  29.604  29.166  1.00 61.72           O  
ATOM    578  CB  ASN A  74      36.662  30.479  29.599  1.00 61.72           C  
ATOM    579  CG  ASN A  74      36.763  31.564  30.665  1.00 61.72           C  
ATOM    580  ND2 ASN A  74      36.346  31.248  31.919  1.00 61.72           N  
ATOM    581  OD1 ASN A  74      37.200  32.679  30.381  1.00 61.72           O  
ATOM    582  N   GLY A  75      33.792  31.563  30.247  1.00 49.27           N  
ATOM    583  CA  GLY A  75      32.601  31.361  31.015  1.00 49.27           C  
ATOM    584  C   GLY A  75      32.970  31.840  32.380  1.00 49.27           C  
ATOM    585  O   GLY A  75      34.013  32.472  32.543  1.00 49.27           O  
ATOM    586  N   PRO A  76      32.167  31.576  33.371  1.00 86.77           N  
ATOM    587  CA  PRO A  76      32.470  32.052  34.693  1.00 86.77           C  
ATOM    588  C   PRO A  76      33.456  31.189  35.422  1.00 86.77           C  
ATOM    589  O   PRO A  76      33.512  29.989  35.155  1.00 86.77           O  
ATOM    590  CB  PRO A  76      31.130  32.158  35.421  1.00 86.77           C  
ATOM    591  CG  PRO A  76      30.179  31.263  34.607  1.00 86.77           C  
ATOM    592  CD  PRO A  76      30.747  31.342  33.179  1.00 86.77           C  
ATOM    593  N   TYR A  77      34.262  31.785  36.327  1.00 73.05           N  
ATOM    594  CA  TYR A  77      35.134  31.007  37.162  1.00 73.05           C  
ATOM    595  C   TYR A  77      35.264  31.685  38.498  1.00 73.05           C  
ATOM    596  O   TYR A  77      35.075  32.896  38.610  1.00 73.05           O  
ATOM    597  CB  TYR A  77      36.539  30.743  36.580  1.00 73.05           C  
ATOM    598  CG  TYR A  77      37.272  32.017  36.334  1.00 73.05           C  
ATOM    599  CD1 TYR A  77      37.079  32.721  35.168  1.00 73.05           C  
ATOM    600  CD2 TYR A  77      38.168  32.496  37.263  1.00 73.05           C  
ATOM    601  CE1 TYR A  77      37.764  33.891  34.936  1.00 73.05           C  
ATOM    602  CE2 TYR A  77      38.856  33.665  37.038  1.00 73.05           C  
ATOM    603  CZ  TYR A  77      38.652  34.364  35.873  1.00 73.05           C  
ATOM    604  OH  TYR A  77      39.360  35.563  35.642  1.00 73.05           O  
ATOM    605  N   CYS A  78      35.585  30.891  39.544  1.00 77.94           N  
ATOM    606  CA  CYS A  78      35.706  31.324  40.917  1.00 77.94           C  
ATOM    607  C   CYS A  78      37.100  31.792  41.226  1.00 77.94           C  
ATOM    608  O   CYS A  78      38.077  31.121  40.902  1.00 77.94           O  
ATOM    609  CB  CYS A  78      35.461  30.185  41.912  1.00 77.94           C  
ATOM    610  SG  CYS A  78      33.708  29.862  42.168  1.00 77.94           S  
ATOM    611  N   ARG A  79      37.208  33.018  41.782  1.00154.71           N  
ATOM    612  CA  ARG A  79      38.437  33.645  42.194  1.00154.71           C  
ATOM    613  C   ARG A  79      38.964  33.359  43.592  1.00154.71           C  
ATOM    614  O   ARG A  79      40.177  33.273  43.771  1.00154.71           O  
ATOM    615  CB  ARG A  79      38.373  35.157  41.960  1.00154.71           C  
ATOM    616  CG  ARG A  79      38.135  35.437  40.472  1.00154.71           C  
ATOM    617  CD  ARG A  79      38.045  36.917  40.104  1.00154.71           C  
ATOM    618  NE  ARG A  79      39.437  37.440  40.008  1.00154.71           N  
ATOM    619  CZ  ARG A  79      39.643  38.756  39.715  1.00154.71           C  
ATOM    620  NH1 ARG A  79      38.580  39.583  39.491  1.00154.71           N1+
ATOM    621  NH2 ARG A  79      40.915  39.245  39.656  1.00154.71           N  
ATOM    622  N   ASN A  80      38.102  33.207  44.627  1.00 97.19           N  
ATOM    623  CA  ASN A  80      38.586  33.212  46.000  1.00 97.19           C  
ATOM    624  C   ASN A  80      39.374  31.991  46.386  1.00 97.19           C  
ATOM    625  O   ASN A  80      38.896  30.867  46.264  1.00 97.19           O  
ATOM    626  CB  ASN A  80      37.458  33.341  47.041  1.00 97.19           C  
ATOM    627  CG  ASN A  80      36.864  34.740  46.955  1.00 97.19           C  
ATOM    628  ND2 ASN A  80      37.625  35.756  47.440  1.00 97.19           N  
ATOM    629  OD1 ASN A  80      35.747  34.921  46.474  1.00 97.19           O  
ATOM    630  N   ILE A  81      40.669  32.167  46.742  1.00 85.79           N  
ATOM    631  CA  ILE A  81      41.427  31.098  47.340  1.00 85.79           C  
ATOM    632  C   ILE A  81      41.333  31.066  48.849  1.00 85.79           C  
ATOM    633  O   ILE A  81      40.932  30.066  49.446  1.00 85.79           O  
ATOM    634  CB  ILE A  81      42.882  31.168  46.987  1.00 85.79           C  
ATOM    635  CG1 ILE A  81      43.045  31.047  45.462  1.00 85.79           C  
ATOM    636  CG2 ILE A  81      43.623  30.076  47.778  1.00 85.79           C  
ATOM    637  CD1 ILE A  81      44.445  31.405  44.967  1.00 85.79           C  
ATOM    638  N   LYS A  82      41.684  32.207  49.493  1.00127.71           N  
ATOM    639  CA  LYS A  82      41.843  32.323  50.924  1.00127.71           C  
ATOM    640  C   LYS A  82      40.555  32.146  51.655  1.00127.71           C  
ATOM    641  O   LYS A  82      40.498  31.408  52.638  1.00127.71           O  
ATOM    642  CB  LYS A  82      42.417  33.683  51.359  1.00127.71           C  
ATOM    643  CG  LYS A  82      43.932  33.801  51.177  1.00127.71           C  
ATOM    644  CD  LYS A  82      44.718  32.830  52.061  1.00127.71           C  
ATOM    645  CE  LYS A  82      46.236  32.977  51.957  1.00127.71           C  
ATOM    646  NZ  LYS A  82      46.709  32.453  50.657  1.00127.71           N1+
ATOM    647  N   LYS A  83      39.482  32.814  51.198  1.00 79.41           N  
ATOM    648  CA  LYS A  83      38.242  32.710  51.909  1.00 79.41           C  
ATOM    649  C   LYS A  83      37.588  31.449  51.448  1.00 79.41           C  
ATOM    650  O   LYS A  83      37.021  31.386  50.358  1.00 79.41           O  
ATOM    651  CB  LYS A  83      37.293  33.885  51.624  1.00 79.41           C  
ATOM    652  CG  LYS A  83      37.861  35.229  52.084  1.00 79.41           C  
ATOM    653  CD  LYS A  83      37.131  36.445  51.509  1.00 79.41           C  
ATOM    654  CE  LYS A  83      37.792  37.782  51.851  1.00 79.41           C  
ATOM    655  NZ  LYS A  83      37.719  38.033  53.306  1.00 79.41           N1+
ATOM    656  N   LYS A  84      37.649  30.413  52.306  1.00 70.96           N  
ATOM    657  CA  LYS A  84      37.201  29.089  51.982  1.00 70.96           C  
ATOM    658  C   LYS A  84      35.722  29.019  51.731  1.00 70.96           C  
ATOM    659  O   LYS A  84      35.298  28.428  50.740  1.00 70.96           O  
ATOM    660  CB  LYS A  84      37.486  28.087  53.112  1.00 70.96           C  
ATOM    661  CG  LYS A  84      38.971  27.935  53.446  1.00 70.96           C  
ATOM    662  CD  LYS A  84      39.221  27.178  54.752  1.00 70.96           C  
ATOM    663  CE  LYS A  84      40.703  27.022  55.098  1.00 70.96           C  
ATOM    664  NZ  LYS A  84      41.194  28.244  55.776  1.00 70.96           N1+
ATOM    665  N   CYS A  85      34.885  29.597  52.617  1.00 53.74           N  
ATOM    666  CA  CYS A  85      33.465  29.470  52.428  1.00 53.74           C  
ATOM    667  C   CYS A  85      33.003  30.184  51.203  1.00 53.74           C  
ATOM    668  O   CYS A  85      32.098  29.712  50.517  1.00 53.74           O  
ATOM    669  CB  CYS A  85      32.597  29.920  53.615  1.00 53.74           C  
ATOM    670  SG  CYS A  85      32.303  28.552  54.775  1.00 53.74           S  
ATOM    671  N   LEU A  86      33.583  31.354  50.895  1.00 45.40           N  
ATOM    672  CA  LEU A  86      33.153  32.052  49.718  1.00 45.40           C  
ATOM    673  C   LEU A  86      33.472  31.213  48.517  1.00 45.40           C  
ATOM    674  O   LEU A  86      32.681  31.122  47.580  1.00 45.40           O  
ATOM    675  CB  LEU A  86      33.836  33.420  49.540  1.00 45.40           C  
ATOM    676  CG  LEU A  86      33.461  34.436  50.639  1.00 45.40           C  
ATOM    677  CD1 LEU A  86      34.161  35.785  50.416  1.00 45.40           C  
ATOM    678  CD2 LEU A  86      31.935  34.579  50.778  1.00 45.40           C  
ATOM    679  N   ARG A  87      34.654  30.573  48.504  1.00151.06           N  
ATOM    680  CA  ARG A  87      35.019  29.768  47.373  1.00151.06           C  
ATOM    681  C   ARG A  87      34.085  28.599  47.254  1.00151.06           C  
ATOM    682  O   ARG A  87      33.652  28.260  46.153  1.00151.06           O  
ATOM    683  CB  ARG A  87      36.450  29.208  47.451  1.00151.06           C  
ATOM    684  CG  ARG A  87      36.728  28.165  46.365  1.00151.06           C  
ATOM    685  CD  ARG A  87      36.523  28.686  44.941  1.00151.06           C  
ATOM    686  NE  ARG A  87      37.849  29.098  44.405  1.00151.06           N  
ATOM    687  CZ  ARG A  87      38.644  28.189  43.768  1.00151.06           C  
ATOM    688  NH1 ARG A  87      38.227  26.898  43.619  1.00151.06           N1+
ATOM    689  NH2 ARG A  87      39.856  28.575  43.273  1.00151.06           N  
ATOM    690  N   PHE A  88      33.730  27.960  48.386  1.00112.35           N  
ATOM    691  CA  PHE A  88      32.927  26.770  48.332  1.00112.35           C  
ATOM    692  C   PHE A  88      31.581  27.072  47.746  1.00112.35           C  
ATOM    693  O   PHE A  88      31.092  26.315  46.910  1.00112.35           O  
ATOM    694  CB  PHE A  88      32.687  26.127  49.712  1.00112.35           C  
ATOM    695  CG  PHE A  88      31.959  24.839  49.496  1.00112.35           C  
ATOM    696  CD1 PHE A  88      30.588  24.812  49.357  1.00112.35           C  
ATOM    697  CD2 PHE A  88      32.650  23.651  49.432  1.00112.35           C  
ATOM    698  CE1 PHE A  88      29.923  23.623  49.160  1.00112.35           C  
ATOM    699  CE2 PHE A  88      31.991  22.459  49.235  1.00112.35           C  
ATOM    700  CZ  PHE A  88      30.625  22.443  49.096  1.00112.35           C  
ATOM    701  N   VAL A  89      30.922  28.166  48.177  1.00112.11           N  
ATOM    702  CA  VAL A  89      29.613  28.428  47.647  1.00112.11           C  
ATOM    703  C   VAL A  89      29.707  28.770  46.187  1.00112.11           C  
ATOM    704  O   VAL A  89      28.873  28.347  45.386  1.00112.11           O  
ATOM    705  CB  VAL A  89      28.865  29.521  48.356  1.00112.11           C  
ATOM    706  CG1 VAL A  89      29.383  30.891  47.899  1.00112.11           C  
ATOM    707  CG2 VAL A  89      27.364  29.308  48.110  1.00112.11           C  
ATOM    708  N   CYS A  90      30.728  29.549  45.781  1.00118.57           N  
ATOM    709  CA  CYS A  90      30.784  29.919  44.397  1.00118.57           C  
ATOM    710  C   CYS A  90      31.026  28.696  43.557  1.00118.57           C  
ATOM    711  O   CYS A  90      30.516  28.597  42.443  1.00118.57           O  
ATOM    712  CB  CYS A  90      31.773  31.048  44.079  1.00118.57           C  
ATOM    713  SG  CYS A  90      33.498  30.548  44.058  1.00118.57           S  
ATOM    714  N   ASP A  91      31.790  27.708  44.069  1.00 46.08           N  
ATOM    715  CA  ASP A  91      32.038  26.506  43.316  1.00 46.08           C  
ATOM    716  C   ASP A  91      30.713  25.850  43.058  1.00 46.08           C  
ATOM    717  O   ASP A  91      30.476  25.310  41.979  1.00 46.08           O  
ATOM    718  CB  ASP A  91      32.926  25.498  44.066  1.00 46.08           C  
ATOM    719  CG  ASP A  91      34.345  26.053  44.107  1.00 46.08           C  
ATOM    720  OD1 ASP A  91      34.635  27.001  43.329  1.00 46.08           O  
ATOM    721  OD2 ASP A  91      35.157  25.533  44.917  1.00 46.08           O1-
ATOM    722  N   CYS A  92      29.808  25.895  44.052  1.00 69.59           N  
ATOM    723  CA  CYS A  92      28.493  25.328  43.929  1.00 69.59           C  
ATOM    724  C   CYS A  92      27.791  25.970  42.786  1.00 69.59           C  
ATOM    725  O   CYS A  92      27.225  25.300  41.924  1.00 69.59           O  
ATOM    726  CB  CYS A  92      27.604  25.713  45.118  1.00 69.59           C  
ATOM    727  SG  CYS A  92      27.667  24.526  46.462  1.00 69.59           S  
ATOM    728  N   ASP A  93      27.810  27.312  42.785  1.00 58.05           N  
ATOM    729  CA  ASP A  93      27.090  28.103  41.834  1.00 58.05           C  
ATOM    730  C   ASP A  93      27.617  27.926  40.437  1.00 58.05           C  
ATOM    731  O   ASP A  93      26.836  27.794  39.497  1.00 58.05           O  
ATOM    732  CB  ASP A  93      27.162  29.609  42.151  1.00 58.05           C  
ATOM    733  CG  ASP A  93      26.365  29.857  43.425  1.00 58.05           C  
ATOM    734  OD1 ASP A  93      25.662  28.912  43.872  1.00 58.05           O  
ATOM    735  OD2 ASP A  93      26.444  30.992  43.966  1.00 58.05           O1-
ATOM    736  N   VAL A  94      28.953  27.933  40.256  1.00 62.35           N  
ATOM    737  CA  VAL A  94      29.546  27.846  38.945  1.00 62.35           C  
ATOM    738  C   VAL A  94      29.271  26.514  38.322  1.00 62.35           C  
ATOM    739  O   VAL A  94      29.011  26.429  37.124  1.00 62.35           O  
ATOM    740  CB  VAL A  94      31.034  28.043  38.963  1.00 62.35           C  
ATOM    741  CG1 VAL A  94      31.593  27.670  37.583  1.00 62.35           C  
ATOM    742  CG2 VAL A  94      31.327  29.504  39.338  1.00 62.35           C  
ATOM    743  N   GLU A  95      29.339  25.431  39.114  1.00 74.47           N  
ATOM    744  CA  GLU A  95      29.137  24.119  38.570  1.00 74.47           C  
ATOM    745  C   GLU A  95      27.739  24.037  38.042  1.00 74.47           C  
ATOM    746  O   GLU A  95      27.500  23.469  36.978  1.00 74.47           O  
ATOM    747  CB  GLU A  95      29.307  23.018  39.629  1.00 74.47           C  
ATOM    748  CG  GLU A  95      30.728  22.941  40.195  1.00 74.47           C  
ATOM    749  CD  GLU A  95      31.664  22.542  39.064  1.00 74.47           C  
ATOM    750  OE1 GLU A  95      31.754  23.309  38.068  1.00 74.47           O  
ATOM    751  OE2 GLU A  95      32.302  21.463  39.180  1.00 74.47           O1-
ATOM    752  N   ALA A  96      26.768  24.591  38.791  1.00 37.00           N  
ATOM    753  CA  ALA A  96      25.395  24.581  38.375  1.00 37.00           C  
ATOM    754  C   ALA A  96      25.235  25.411  37.131  1.00 37.00           C  
ATOM    755  O   ALA A  96      24.503  25.030  36.220  1.00 37.00           O  
ATOM    756  CB  ALA A  96      24.443  25.154  39.440  1.00 37.00           C  
ATOM    757  N   ALA A  97      25.920  26.571  37.045  1.00 38.15           N  
ATOM    758  CA  ALA A  97      25.751  27.447  35.914  1.00 38.15           C  
ATOM    759  C   ALA A  97      26.151  26.742  34.650  1.00 38.15           C  
ATOM    760  O   ALA A  97      25.446  26.822  33.646  1.00 38.15           O  
ATOM    761  CB  ALA A  97      26.604  28.722  36.017  1.00 38.15           C  
ATOM    762  N   PHE A  98      27.294  26.029  34.653  1.00 52.89           N  
ATOM    763  CA  PHE A  98      27.712  25.324  33.472  1.00 52.89           C  
ATOM    764  C   PHE A  98      26.758  24.205  33.171  1.00 52.89           C  
ATOM    765  O   PHE A  98      26.432  23.953  32.012  1.00 52.89           O  
ATOM    766  CB  PHE A  98      29.142  24.758  33.546  1.00 52.89           C  
ATOM    767  CG  PHE A  98      30.077  25.894  33.293  1.00 52.89           C  
ATOM    768  CD1 PHE A  98      30.374  26.261  32.000  1.00 52.89           C  
ATOM    769  CD2 PHE A  98      30.656  26.590  34.327  1.00 52.89           C  
ATOM    770  CE1 PHE A  98      31.232  27.303  31.739  1.00 52.89           C  
ATOM    771  CE2 PHE A  98      31.517  27.634  34.074  1.00 52.89           C  
ATOM    772  CZ  PHE A  98      31.806  27.992  32.778  1.00 52.89           C  
ATOM    773  N   CYS A  99      26.280  23.499  34.212  1.00 38.05           N  
ATOM    774  CA  CYS A  99      25.417  22.367  34.018  1.00 38.05           C  
ATOM    775  C   CYS A  99      24.167  22.832  33.331  1.00 38.05           C  
ATOM    776  O   CYS A  99      23.677  22.183  32.406  1.00 38.05           O  
ATOM    777  CB  CYS A  99      25.012  21.707  35.353  1.00 38.05           C  
ATOM    778  SG  CYS A  99      24.253  20.063  35.160  1.00 38.05           S  
ATOM    779  N   PHE A 100      23.622  23.985  33.764  1.00109.61           N  
ATOM    780  CA  PHE A 100      22.413  24.502  33.189  1.00109.61           C  
ATOM    781  C   PHE A 100      22.641  24.845  31.747  1.00109.61           C  
ATOM    782  O   PHE A 100      21.808  24.546  30.894  1.00109.61           O  
ATOM    783  CB  PHE A 100      21.893  25.803  33.830  1.00109.61           C  
ATOM    784  CG  PHE A 100      21.482  25.562  35.239  1.00109.61           C  
ATOM    785  CD1 PHE A 100      20.573  24.579  35.549  1.00109.61           C  
ATOM    786  CD2 PHE A 100      21.963  26.364  36.246  1.00109.61           C  
ATOM    787  CE1 PHE A 100      20.182  24.371  36.851  1.00109.61           C  
ATOM    788  CE2 PHE A 100      21.575  26.161  37.546  1.00109.61           C  
ATOM    789  CZ  PHE A 100      20.687  25.161  37.855  1.00109.61           C  
ATOM    790  N   ALA A 101      23.783  25.486  31.431  1.00 36.85           N  
ATOM    791  CA  ALA A 101      24.014  25.924  30.085  1.00 36.85           C  
ATOM    792  C   ALA A 101      24.009  24.738  29.171  1.00 36.85           C  
ATOM    793  O   ALA A 101      23.453  24.799  28.076  1.00 36.85           O  
ATOM    794  CB  ALA A 101      25.368  26.634  29.913  1.00 36.85           C  
ATOM    795  N   LYS A 102      24.653  23.634  29.590  1.00 95.52           N  
ATOM    796  CA  LYS A 102      24.744  22.440  28.794  1.00 95.52           C  
ATOM    797  C   LYS A 102      23.435  21.709  28.661  1.00 95.52           C  
ATOM    798  O   LYS A 102      23.128  21.186  27.592  1.00 95.52           O  
ATOM    799  CB  LYS A 102      25.794  21.451  29.324  1.00 95.52           C  
ATOM    800  CG  LYS A 102      27.221  21.877  28.976  1.00 95.52           C  
ATOM    801  CD  LYS A 102      27.629  23.212  29.600  1.00 95.52           C  
ATOM    802  CE  LYS A 102      28.971  23.740  29.091  1.00 95.52           C  
ATOM    803  NZ  LYS A 102      29.137  25.152  29.502  1.00 95.52           N1+
ATOM    804  N   ALA A 103      22.618  21.638  29.731  1.00 37.01           N  
ATOM    805  CA  ALA A 103      21.428  20.825  29.681  1.00 37.01           C  
ATOM    806  C   ALA A 103      20.399  21.409  28.760  1.00 37.01           C  
ATOM    807  O   ALA A 103      20.292  22.622  28.595  1.00 37.01           O  
ATOM    808  CB  ALA A 103      20.758  20.638  31.054  1.00 37.01           C  
ATOM    809  N   PRO A 104      19.633  20.544  28.137  1.00 72.14           N  
ATOM    810  CA  PRO A 104      18.573  20.985  27.272  1.00 72.14           C  
ATOM    811  C   PRO A 104      17.447  21.496  28.111  1.00 72.14           C  
ATOM    812  O   PRO A 104      17.250  20.993  29.215  1.00 72.14           O  
ATOM    813  CB  PRO A 104      18.212  19.789  26.387  1.00 72.14           C  
ATOM    814  CG  PRO A 104      18.904  18.586  27.055  1.00 72.14           C  
ATOM    815  CD  PRO A 104      20.100  19.215  27.788  1.00 72.14           C  
ATOM    816  N   TYR A 105      16.681  22.478  27.608  1.00 78.49           N  
ATOM    817  CA  TYR A 105      15.631  23.027  28.409  1.00 78.49           C  
ATOM    818  C   TYR A 105      14.360  22.460  27.869  1.00 78.49           C  
ATOM    819  O   TYR A 105      13.937  22.787  26.761  1.00 78.49           O  
ATOM    820  CB  TYR A 105      15.574  24.567  28.303  1.00 78.49           C  
ATOM    821  CG  TYR A 105      14.608  25.135  29.289  1.00 78.49           C  
ATOM    822  CD1 TYR A 105      13.267  25.235  28.995  1.00 78.49           C  
ATOM    823  CD2 TYR A 105      15.052  25.581  30.514  1.00 78.49           C  
ATOM    824  CE1 TYR A 105      12.386  25.768  29.910  1.00 78.49           C  
ATOM    825  CE2 TYR A 105      14.178  26.114  31.432  1.00 78.49           C  
ATOM    826  CZ  TYR A 105      12.841  26.207  31.128  1.00 78.49           C  
ATOM    827  OH  TYR A 105      11.941  26.755  32.067  1.00 78.49           O  
ATOM    828  N   ASN A 106      13.722  21.566  28.649  1.00 48.87           N  
ATOM    829  CA  ASN A 106      12.507  20.956  28.198  1.00 48.87           C  
ATOM    830  C   ASN A 106      11.390  21.793  28.728  1.00 48.87           C  
ATOM    831  O   ASN A 106      11.177  21.887  29.935  1.00 48.87           O  
ATOM    832  CB  ASN A 106      12.328  19.524  28.727  1.00 48.87           C  
ATOM    833  CG  ASN A 106      11.151  18.878  28.012  1.00 48.87           C  
ATOM    834  ND2 ASN A 106      11.216  17.530  27.837  1.00 48.87           N  
ATOM    835  OD1 ASN A 106      10.196  19.548  27.621  1.00 48.87           O  
ATOM    836  N   ASN A 107      10.631  22.408  27.807  1.00 53.39           N  
ATOM    837  CA  ASN A 107       9.574  23.315  28.147  1.00 53.39           C  
ATOM    838  C   ASN A 107       8.515  22.588  28.914  1.00 53.39           C  
ATOM    839  O   ASN A 107       7.886  23.153  29.806  1.00 53.39           O  
ATOM    840  CB  ASN A 107       8.923  23.952  26.909  1.00 53.39           C  
ATOM    841  CG  ASN A 107       9.958  24.872  26.274  1.00 53.39           C  
ATOM    842  ND2 ASN A 107       9.540  26.123  25.951  1.00 53.39           N  
ATOM    843  OD1 ASN A 107      11.112  24.494  26.080  1.00 53.39           O  
ATOM    844  N   ALA A 108       8.301  21.302  28.592  1.00 40.40           N  
ATOM    845  CA  ALA A 108       7.273  20.534  29.236  1.00 40.40           C  
ATOM    846  C   ALA A 108       7.560  20.488  30.708  1.00 40.40           C  
ATOM    847  O   ALA A 108       6.642  20.464  31.525  1.00 40.40           O  
ATOM    848  CB  ALA A 108       7.213  19.082  28.734  1.00 40.40           C  
ATOM    849  N   ASN A 109       8.853  20.445  31.071  1.00 88.59           N  
ATOM    850  CA  ASN A 109       9.333  20.334  32.424  1.00 88.59           C  
ATOM    851  C   ASN A 109       9.118  21.577  33.250  1.00 88.59           C  
ATOM    852  O   ASN A 109       9.272  21.528  34.470  1.00 88.59           O  
ATOM    853  CB  ASN A 109      10.808  19.922  32.495  1.00 88.59           C  
ATOM    854  CG  ASN A 109      10.850  18.464  32.057  1.00 88.59           C  
ATOM    855  ND2 ASN A 109      11.990  18.039  31.450  1.00 88.59           N  
ATOM    856  OD1 ASN A 109       9.889  17.720  32.248  1.00 88.59           O  
ATOM    857  N   TRP A 110       8.864  22.746  32.630  1.00 80.66           N  
ATOM    858  CA  TRP A 110       8.627  23.946  33.400  1.00 80.66           C  
ATOM    859  C   TRP A 110       7.314  23.856  34.130  1.00 80.66           C  
ATOM    860  O   TRP A 110       6.326  23.364  33.590  1.00 80.66           O  
ATOM    861  CB  TRP A 110       8.598  25.215  32.528  1.00 80.66           C  
ATOM    862  CG  TRP A 110       8.057  26.456  33.203  1.00 80.66           C  
ATOM    863  CD1 TRP A 110       6.809  26.995  33.089  1.00 80.66           C  
ATOM    864  CD2 TRP A 110       8.782  27.300  34.114  1.00 80.66           C  
ATOM    865  CE2 TRP A 110       7.916  28.326  34.499  1.00 80.66           C  
ATOM    866  CE3 TRP A 110      10.058  27.229  34.591  1.00 80.66           C  
ATOM    867  NE1 TRP A 110       6.712  28.127  33.860  1.00 80.66           N  
ATOM    868  CZ2 TRP A 110       8.316  29.299  35.371  1.00 80.66           C  
ATOM    869  CZ3 TRP A 110      10.452  28.213  35.471  1.00 80.66           C  
ATOM    870  CH2 TRP A 110       9.602  29.227  35.854  1.00 80.66           C  
ATOM    871  N   ASN A 111       7.292  24.338  35.397  1.00108.79           N  
ATOM    872  CA  ASN A 111       6.122  24.384  36.239  1.00108.79           C  
ATOM    873  C   ASN A 111       5.284  23.151  36.114  1.00108.79           C  
ATOM    874  O   ASN A 111       4.198  23.172  35.538  1.00108.79           O  
ATOM    875  CB  ASN A 111       5.241  25.631  36.049  1.00108.79           C  
ATOM    876  CG  ASN A 111       5.847  26.716  36.920  1.00108.79           C  
ATOM    877  ND2 ASN A 111       5.825  27.985  36.430  1.00108.79           N  
ATOM    878  OD1 ASN A 111       6.321  26.437  38.020  1.00108.79           O  
ATOM    879  N   ILE A 112       5.762  22.042  36.702  1.00 71.68           N  
ATOM    880  CA  ILE A 112       5.096  20.777  36.610  1.00 71.68           C  
ATOM    881  C   ILE A 112       4.376  20.531  37.896  1.00 71.68           C  
ATOM    882  O   ILE A 112       4.623  21.200  38.897  1.00 71.68           O  
ATOM    883  CB  ILE A 112       6.053  19.636  36.407  1.00 71.68           C  
ATOM    884  CG1 ILE A 112       7.034  19.544  37.593  1.00 71.68           C  
ATOM    885  CG2 ILE A 112       6.737  19.824  35.044  1.00 71.68           C  
ATOM    886  CD1 ILE A 112       7.921  18.300  37.579  1.00 71.68           C  
ATOM    887  N   ASP A 113       3.397  19.600  37.866  1.00 60.23           N  
ATOM    888  CA  ASP A 113       2.668  19.263  39.054  1.00 60.23           C  
ATOM    889  C   ASP A 113       3.625  18.479  39.900  1.00 60.23           C  
ATOM    890  O   ASP A 113       3.773  17.269  39.740  1.00 60.23           O  
ATOM    891  CB  ASP A 113       1.438  18.381  38.762  1.00 60.23           C  
ATOM    892  CG  ASP A 113       0.541  18.354  39.993  1.00 60.23           C  
ATOM    893  OD1 ASP A 113       1.018  18.751  41.088  1.00 60.23           O  
ATOM    894  OD2 ASP A 113      -0.639  17.934  39.853  1.00 60.23           O1-
ATOM    895  N   THR A 114       4.292  19.174  40.842  1.00 42.80           N  
ATOM    896  CA  THR A 114       5.319  18.594  41.661  1.00 42.80           C  
ATOM    897  C   THR A 114       4.755  17.507  42.517  1.00 42.80           C  
ATOM    898  O   THR A 114       5.387  16.471  42.713  1.00 42.80           O  
ATOM    899  CB  THR A 114       5.967  19.593  42.575  1.00 42.80           C  
ATOM    900  CG2 THR A 114       6.609  20.705  41.728  1.00 42.80           C  
ATOM    901  OG1 THR A 114       5.002  20.141  43.460  1.00 42.80           O  
ATOM    902  N   LYS A 115       3.542  17.705  43.057  1.00125.43           N  
ATOM    903  CA  LYS A 115       3.006  16.713  43.941  1.00125.43           C  
ATOM    904  C   LYS A 115       2.881  15.415  43.205  1.00125.43           C  
ATOM    905  O   LYS A 115       3.165  14.356  43.760  1.00125.43           O  
ATOM    906  CB  LYS A 115       1.622  17.094  44.503  1.00125.43           C  
ATOM    907  CG  LYS A 115       0.553  17.334  43.433  1.00125.43           C  
ATOM    908  CD  LYS A 115      -0.862  17.467  43.998  1.00125.43           C  
ATOM    909  CE  LYS A 115      -1.667  16.167  43.964  1.00125.43           C  
ATOM    910  NZ  LYS A 115      -2.066  15.859  42.573  1.00125.43           N1+
ATOM    911  N   LYS A 116       2.400  15.450  41.947  1.00108.06           N  
ATOM    912  CA  LYS A 116       2.251  14.222  41.217  1.00108.06           C  
ATOM    913  C   LYS A 116       3.566  13.628  40.810  1.00108.06           C  
ATOM    914  O   LYS A 116       3.867  12.479  41.129  1.00108.06           O  
ATOM    915  CB  LYS A 116       1.451  14.390  39.913  1.00108.06           C  
ATOM    916  CG  LYS A 116      -0.049  14.617  40.101  1.00108.06           C  
ATOM    917  CD  LYS A 116      -0.749  15.059  38.813  1.00108.06           C  
ATOM    918  CE  LYS A 116      -2.277  15.051  38.903  1.00108.06           C  
ATOM    919  NZ  LYS A 116      -2.757  16.272  39.586  1.00108.06           N1+
ATOM    920  N   ARG A 117       4.382  14.421  40.086  1.00112.05           N  
ATOM    921  CA  ARG A 117       5.608  13.958  39.494  1.00112.05           C  
ATOM    922  C   ARG A 117       6.648  13.633  40.516  1.00112.05           C  
ATOM    923  O   ARG A 117       7.353  12.632  40.402  1.00112.05           O  
ATOM    924  CB  ARG A 117       6.237  15.002  38.561  1.00112.05           C  
ATOM    925  CG  ARG A 117       5.479  15.211  37.249  1.00112.05           C  
ATOM    926  CD  ARG A 117       6.109  16.304  36.392  1.00112.05           C  
ATOM    927  NE  ARG A 117       5.481  16.267  35.045  1.00112.05           N  
ATOM    928  CZ  ARG A 117       6.286  16.185  33.946  1.00112.05           C  
ATOM    929  NH1 ARG A 117       7.640  16.125  34.104  1.00112.05           N1+
ATOM    930  NH2 ARG A 117       5.740  16.159  32.696  1.00112.05           N  
ATOM    931  N   CYS A 118       6.802  14.514  41.516  1.00 57.37           N  
ATOM    932  CA  CYS A 118       7.808  14.367  42.523  1.00 57.37           C  
ATOM    933  C   CYS A 118       7.467  13.226  43.410  1.00 57.37           C  
ATOM    934  O   CYS A 118       8.355  12.544  43.917  1.00 57.37           O  
ATOM    935  CB  CYS A 118       7.969  15.632  43.376  1.00 57.37           C  
ATOM    936  SG  CYS A 118       8.556  17.020  42.363  1.00 57.37           S  
ATOM    937  N   GLN A 119       6.163  13.024  43.664  1.00 68.63           N  
ATOM    938  CA  GLN A 119       5.759  11.913  44.466  1.00 68.63           C  
ATOM    939  C   GLN A 119       5.472  10.789  43.481  1.00 68.63           C  
ATOM    940  O   GLN A 119       4.268  10.575  43.171  1.00 68.63           O  
ATOM    941  CB  GLN A 119       4.462  12.138  45.259  1.00 68.63           C  
ATOM    942  CG  GLN A 119       4.570  13.184  46.370  1.00 68.63           C  
ATOM    943  CD  GLN A 119       3.241  13.201  47.110  1.00 68.63           C  
ATOM    944  NE2 GLN A 119       2.924  14.345  47.775  1.00 68.63           N  
ATOM    945  OE1 GLN A 119       2.501  12.217  47.101  1.00 68.63           O  
ATOM    946  OXT GLN A 119       6.447  10.136  43.022  1.00 68.63           O1-
TER   
ATOM    947  N   ASN B   1      18.677  37.408  50.355  1.00 77.44           N  
ATOM    948  CA  ASN B   1      17.604  36.654  51.042  1.00 77.44           C  
ATOM    949  C   ASN B   1      18.018  36.318  52.435  1.00 77.44           C  
ATOM    950  O   ASN B   1      17.478  36.855  53.398  1.00 77.44           O  
ATOM    951  CB  ASN B   1      17.310  35.344  50.297  1.00 77.44           C  
ATOM    952  CG  ASN B   1      16.557  35.696  49.023  1.00 77.44           C  
ATOM    953  ND2 ASN B   1      17.135  35.317  47.852  1.00 77.44           N  
ATOM    954  OD1 ASN B   1      15.485  36.295  49.072  1.00 77.44           O  
ATOM    955  N   LEU B   2      19.022  35.430  52.560  1.00156.10           N  
ATOM    956  CA  LEU B   2      19.456  34.913  53.826  1.00156.10           C  
ATOM    957  C   LEU B   2      20.027  35.969  54.727  1.00156.10           C  
ATOM    958  O   LEU B   2      19.730  35.974  55.920  1.00156.10           O  
ATOM    959  CB  LEU B   2      20.522  33.811  53.687  1.00156.10           C  
ATOM    960  CG  LEU B   2      19.994  32.526  53.021  1.00156.10           C  
ATOM    961  CD1 LEU B   2      18.960  31.819  53.909  1.00156.10           C  
ATOM    962  CD2 LEU B   2      19.469  32.805  51.606  1.00156.10           C  
ATOM    963  N   VAL B   3      20.863  36.893  54.214  1.00100.08           N  
ATOM    964  CA  VAL B   3      21.489  37.811  55.127  1.00100.08           C  
ATOM    965  C   VAL B   3      20.475  38.641  55.847  1.00100.08           C  
ATOM    966  O   VAL B   3      20.489  38.704  57.075  1.00100.08           O  
ATOM    967  CB  VAL B   3      22.464  38.754  54.476  1.00100.08           C  
ATOM    968  CG1 VAL B   3      23.661  37.936  53.974  1.00100.08           C  
ATOM    969  CG2 VAL B   3      21.751  39.547  53.367  1.00100.08           C  
ATOM    970  N   GLN B   4      19.551  39.286  55.113  1.00 54.14           N  
ATOM    971  CA  GLN B   4      18.605  40.159  55.746  1.00 54.14           C  
ATOM    972  C   GLN B   4      17.667  39.370  56.601  1.00 54.14           C  
ATOM    973  O   GLN B   4      17.268  39.821  57.673  1.00 54.14           O  
ATOM    974  CB  GLN B   4      17.783  41.006  54.759  1.00 54.14           C  
ATOM    975  CG  GLN B   4      18.626  42.067  54.043  1.00 54.14           C  
ATOM    976  CD  GLN B   4      17.692  43.034  53.330  1.00 54.14           C  
ATOM    977  NE2 GLN B   4      17.760  44.335  53.723  1.00 54.14           N  
ATOM    978  OE1 GLN B   4      16.917  42.647  52.456  1.00 54.14           O  
ATOM    979  N   PHE B   5      17.297  38.161  56.148  1.00 83.99           N  
ATOM    980  CA  PHE B   5      16.369  37.332  56.858  1.00 83.99           C  
ATOM    981  C   PHE B   5      16.958  37.024  58.206  1.00 83.99           C  
ATOM    982  O   PHE B   5      16.261  37.054  59.219  1.00 83.99           O  
ATOM    983  CB  PHE B   5      16.072  36.040  56.067  1.00 83.99           C  
ATOM    984  CG  PHE B   5      15.079  35.174  56.768  1.00 83.99           C  
ATOM    985  CD1 PHE B   5      13.821  35.640  57.086  1.00 83.99           C  
ATOM    986  CD2 PHE B   5      15.383  33.861  57.046  1.00 83.99           C  
ATOM    987  CE1 PHE B   5      12.909  34.825  57.716  1.00 83.99           C  
ATOM    988  CE2 PHE B   5      14.474  33.041  57.672  1.00 83.99           C  
ATOM    989  CZ  PHE B   5      13.235  33.525  58.015  1.00 83.99           C  
ATOM    990  N   SER B   6      18.275  36.745  58.257  1.00 35.24           N  
ATOM    991  CA  SER B   6      18.927  36.429  59.499  1.00 35.24           C  
ATOM    992  C   SER B   6      18.814  37.596  60.436  1.00 35.24           C  
ATOM    993  O   SER B   6      18.586  37.413  61.631  1.00 35.24           O  
ATOM    994  CB  SER B   6      20.425  36.123  59.333  1.00 35.24           C  
ATOM    995  OG  SER B   6      21.002  35.821  60.595  1.00 35.24           O  
ATOM    996  N   TYR B   7      18.958  38.831  59.922  1.00 57.93           N  
ATOM    997  CA  TYR B   7      18.898  39.994  60.765  1.00 57.93           C  
ATOM    998  C   TYR B   7      17.537  40.090  61.388  1.00 57.93           C  
ATOM    999  O   TYR B   7      17.403  40.434  62.562  1.00 57.93           O  
ATOM   1000  CB  TYR B   7      19.125  41.320  60.011  1.00 57.93           C  
ATOM   1001  CG  TYR B   7      20.544  41.372  59.556  1.00 57.93           C  
ATOM   1002  CD1 TYR B   7      21.552  41.656  60.447  1.00 57.93           C  
ATOM   1003  CD2 TYR B   7      20.868  41.163  58.235  1.00 57.93           C  
ATOM   1004  CE1 TYR B   7      22.862  41.710  60.030  1.00 57.93           C  
ATOM   1005  CE2 TYR B   7      22.175  41.215  57.812  1.00 57.93           C  
ATOM   1006  CZ  TYR B   7      23.177  41.487  58.711  1.00 57.93           C  
ATOM   1007  OH  TYR B   7      24.519  41.539  58.280  1.00 57.93           O  
ATOM   1008  N   LEU B   8      16.478  39.823  60.604  1.00 53.91           N  
ATOM   1009  CA  LEU B   8      15.145  39.933  61.126  1.00 53.91           C  
ATOM   1010  C   LEU B   8      14.927  38.890  62.178  1.00 53.91           C  
ATOM   1011  O   LEU B   8      14.338  39.169  63.222  1.00 53.91           O  
ATOM   1012  CB  LEU B   8      14.059  39.751  60.053  1.00 53.91           C  
ATOM   1013  CG  LEU B   8      14.111  40.818  58.942  1.00 53.91           C  
ATOM   1014  CD1 LEU B   8      12.866  40.738  58.041  1.00 53.91           C  
ATOM   1015  CD2 LEU B   8      14.359  42.224  59.516  1.00 53.91           C  
ATOM   1016  N   ILE B   9      15.403  37.653  61.936  1.00 55.50           N  
ATOM   1017  CA  ILE B   9      15.192  36.606  62.901  1.00 55.50           C  
ATOM   1018  C   ILE B   9      15.875  36.976  64.179  1.00 55.50           C  
ATOM   1019  O   ILE B   9      15.311  36.839  65.265  1.00 55.50           O  
ATOM   1020  CB  ILE B   9      15.759  35.278  62.482  1.00 55.50           C  
ATOM   1021  CG1 ILE B   9      15.052  34.754  61.220  1.00 55.50           C  
ATOM   1022  CG2 ILE B   9      15.665  34.319  63.683  1.00 55.50           C  
ATOM   1023  CD1 ILE B   9      15.763  33.566  60.575  1.00 55.50           C  
ATOM   1024  N   GLN B  10      17.116  37.478  64.083  1.00137.06           N  
ATOM   1025  CA  GLN B  10      17.838  37.768  65.288  1.00137.06           C  
ATOM   1026  C   GLN B  10      17.126  38.856  66.036  1.00137.06           C  
ATOM   1027  O   GLN B  10      17.110  38.856  67.267  1.00137.06           O  
ATOM   1028  CB  GLN B  10      19.290  38.193  65.033  1.00137.06           C  
ATOM   1029  CG  GLN B  10      20.160  38.006  66.272  1.00137.06           C  
ATOM   1030  CD  GLN B  10      20.093  36.530  66.648  1.00137.06           C  
ATOM   1031  NE2 GLN B  10      20.002  35.641  65.622  1.00137.06           N  
ATOM   1032  OE1 GLN B  10      20.117  36.177  67.827  1.00137.06           O  
ATOM   1033  N   CYS B  11      16.536  39.833  65.314  1.00105.87           N  
ATOM   1034  CA  CYS B  11      15.842  40.912  65.967  1.00105.87           C  
ATOM   1035  C   CYS B  11      14.683  40.415  66.783  1.00105.87           C  
ATOM   1036  O   CYS B  11      14.595  40.697  67.977  1.00105.87           O  
ATOM   1037  CB  CYS B  11      15.208  41.895  64.977  1.00105.87           C  
ATOM   1038  SG  CYS B  11      16.366  43.111  64.316  1.00105.87           S  
ATOM   1039  N   ALA B  12      13.760  39.656  66.158  1.00 51.59           N  
ATOM   1040  CA  ALA B  12      12.555  39.240  66.829  1.00 51.59           C  
ATOM   1041  C   ALA B  12      12.858  38.329  67.979  1.00 51.59           C  
ATOM   1042  O   ALA B  12      12.288  38.442  69.061  1.00 51.59           O  
ATOM   1043  CB  ALA B  12      11.588  38.491  65.896  1.00 51.59           C  
ATOM   1044  N   ASN B  13      13.769  37.381  67.742  1.00177.14           N  
ATOM   1045  CA  ASN B  13      14.195  36.374  68.661  1.00177.14           C  
ATOM   1046  C   ASN B  13      15.021  36.987  69.726  1.00177.14           C  
ATOM   1047  O   ASN B  13      15.217  36.401  70.791  1.00177.14           O  
ATOM   1048  CB  ASN B  13      15.036  35.327  67.911  1.00177.14           C  
ATOM   1049  CG  ASN B  13      15.707  34.385  68.887  1.00177.14           C  
ATOM   1050  ND2 ASN B  13      15.045  33.245  69.209  1.00177.14           N  
ATOM   1051  OD1 ASN B  13      16.811  34.660  69.343  1.00177.14           O  
ATOM   1052  N   HIS B  14      15.582  38.171  69.426  1.00211.19           N  
ATOM   1053  CA  HIS B  14      16.588  38.709  70.271  1.00211.19           C  
ATOM   1054  C   HIS B  14      17.690  37.758  69.950  1.00211.19           C  
ATOM   1055  O   HIS B  14      17.637  37.025  68.979  1.00211.19           O  
ATOM   1056  CB  HIS B  14      16.238  38.732  71.770  1.00211.19           C  
ATOM   1057  CG  HIS B  14      15.010  39.557  72.007  1.00211.19           C  
ATOM   1058  CD2 HIS B  14      13.711  39.172  72.133  1.00211.19           C  
ATOM   1059  ND1 HIS B  14      15.007  40.930  72.101  1.00211.19           N  
ATOM   1060  CE1 HIS B  14      13.714  41.306  72.278  1.00211.19           C  
ATOM   1061  NE2 HIS B  14      12.892  40.274  72.303  1.00211.19           N  
ATOM   1062  N   GLY B  15      18.750  37.731  70.712  1.00159.62           N  
ATOM   1063  CA  GLY B  15      19.887  36.895  70.469  1.00159.62           C  
ATOM   1064  C   GLY B  15      19.651  35.431  70.726  1.00159.62           C  
ATOM   1065  O   GLY B  15      20.536  34.631  70.429  1.00159.62           O  
ATOM   1066  N   LYS B  16      18.495  35.039  71.303  1.00132.49           N  
ATOM   1067  CA  LYS B  16      18.289  33.741  71.899  1.00132.49           C  
ATOM   1068  C   LYS B  16      18.858  32.591  71.110  1.00132.49           C  
ATOM   1069  O   LYS B  16      19.498  31.729  71.710  1.00132.49           O  
ATOM   1070  CB  LYS B  16      16.806  33.425  72.169  1.00132.49           C  
ATOM   1071  CG  LYS B  16      16.606  32.072  72.855  1.00132.49           C  
ATOM   1072  CD  LYS B  16      17.204  32.004  74.264  1.00132.49           C  
ATOM   1073  CE  LYS B  16      17.035  30.643  74.946  1.00132.49           C  
ATOM   1074  NZ  LYS B  16      17.751  30.632  76.243  1.00132.49           N1+
ATOM   1075  N   ARG B  17      18.682  32.500  69.782  1.00188.29           N  
ATOM   1076  CA  ARG B  17      19.264  31.352  69.144  1.00188.29           C  
ATOM   1077  C   ARG B  17      19.899  31.793  67.858  1.00188.29           C  
ATOM   1078  O   ARG B  17      19.490  32.790  67.265  1.00188.29           O  
ATOM   1079  CB  ARG B  17      18.180  30.306  68.830  1.00188.29           C  
ATOM   1080  CG  ARG B  17      18.663  28.955  68.319  1.00188.29           C  
ATOM   1081  CD  ARG B  17      17.510  27.968  68.126  1.00188.29           C  
ATOM   1082  NE  ARG B  17      16.866  27.772  69.457  1.00188.29           N  
ATOM   1083  CZ  ARG B  17      17.290  26.772  70.283  1.00188.29           C  
ATOM   1084  NH1 ARG B  17      18.314  25.957  69.895  1.00188.29           N1+
ATOM   1085  NH2 ARG B  17      16.686  26.578  71.492  1.00188.29           N  
ATOM   1086  N   PRO B  18      20.909  31.087  67.415  1.00 88.44           N  
ATOM   1087  CA  PRO B  18      21.527  31.459  66.172  1.00 88.44           C  
ATOM   1088  C   PRO B  18      20.632  31.061  65.037  1.00 88.44           C  
ATOM   1089  O   PRO B  18      19.809  30.164  65.210  1.00 88.44           O  
ATOM   1090  CB  PRO B  18      22.929  30.841  66.176  1.00 88.44           C  
ATOM   1091  CG  PRO B  18      22.947  29.915  67.407  1.00 88.44           C  
ATOM   1092  CD  PRO B  18      21.871  30.505  68.333  1.00 88.44           C  
ATOM   1093  N   THR B  19      20.783  31.722  63.873  1.00 52.88           N  
ATOM   1094  CA  THR B  19      19.935  31.537  62.732  1.00 52.88           C  
ATOM   1095  C   THR B  19      20.086  30.143  62.207  1.00 52.88           C  
ATOM   1096  O   THR B  19      19.122  29.549  61.728  1.00 52.88           O  
ATOM   1097  CB  THR B  19      20.242  32.502  61.626  1.00 52.88           C  
ATOM   1098  CG2 THR B  19      19.284  32.233  60.452  1.00 52.88           C  
ATOM   1099  OG1 THR B  19      20.083  33.836  62.091  1.00 52.88           O  
ATOM   1100  N   TRP B  20      21.299  29.571  62.316  1.00 71.90           N  
ATOM   1101  CA  TRP B  20      21.592  28.280  61.759  1.00 71.90           C  
ATOM   1102  C   TRP B  20      20.707  27.231  62.363  1.00 71.90           C  
ATOM   1103  O   TRP B  20      20.389  26.238  61.711  1.00 71.90           O  
ATOM   1104  CB  TRP B  20      23.072  27.857  61.898  1.00 71.90           C  
ATOM   1105  CG  TRP B  20      23.634  27.787  63.300  1.00 71.90           C  
ATOM   1106  CD1 TRP B  20      24.223  28.770  64.040  1.00 71.90           C  
ATOM   1107  CD2 TRP B  20      23.676  26.597  64.100  1.00 71.90           C  
ATOM   1108  CE2 TRP B  20      24.294  26.929  65.306  1.00 71.90           C  
ATOM   1109  CE3 TRP B  20      23.242  25.327  63.849  1.00 71.90           C  
ATOM   1110  NE1 TRP B  20      24.622  28.268  65.256  1.00 71.90           N  
ATOM   1111  CZ2 TRP B  20      24.485  25.995  66.283  1.00 71.90           C  
ATOM   1112  CZ3 TRP B  20      23.433  24.388  64.838  1.00 71.90           C  
ATOM   1113  CH2 TRP B  20      24.042  24.714  66.032  1.00 71.90           C  
ATOM   1114  N   HIS B  21      20.269  27.415  63.622  1.00 88.91           N  
ATOM   1115  CA  HIS B  21      19.443  26.430  64.267  1.00 88.91           C  
ATOM   1116  C   HIS B  21      18.188  26.224  63.468  1.00 88.91           C  
ATOM   1117  O   HIS B  21      17.608  25.140  63.484  1.00 88.91           O  
ATOM   1118  CB  HIS B  21      19.031  26.817  65.696  1.00 88.91           C  
ATOM   1119  CG  HIS B  21      20.137  26.642  66.691  1.00 88.91           C  
ATOM   1120  CD2 HIS B  21      21.215  27.426  66.952  1.00 88.91           C  
ATOM   1121  ND1 HIS B  21      20.238  25.570  67.550  1.00 88.91           N  
ATOM   1122  CE1 HIS B  21      21.362  25.761  68.283  1.00 88.91           C  
ATOM   1123  NE2 HIS B  21      21.990  26.875  67.956  1.00 88.91           N  
ATOM   1124  N   TYR B  22      17.703  27.286  62.810  1.00118.65           N  
ATOM   1125  CA  TYR B  22      16.519  27.314  61.994  1.00118.65           C  
ATOM   1126  C   TYR B  22      16.694  26.616  60.669  1.00118.65           C  
ATOM   1127  O   TYR B  22      15.707  26.284  60.021  1.00118.65           O  
ATOM   1128  CB  TYR B  22      16.036  28.752  61.752  1.00118.65           C  
ATOM   1129  CG  TYR B  22      15.748  29.296  63.112  1.00118.65           C  
ATOM   1130  CD1 TYR B  22      14.621  28.908  63.798  1.00118.65           C  
ATOM   1131  CD2 TYR B  22      16.609  30.191  63.708  1.00118.65           C  
ATOM   1132  CE1 TYR B  22      14.356  29.408  65.053  1.00118.65           C  
ATOM   1133  CE2 TYR B  22      16.350  30.696  64.962  1.00118.65           C  
ATOM   1134  CZ  TYR B  22      15.221  30.302  65.638  1.00118.65           C  
ATOM   1135  OH  TYR B  22      14.949  30.816  66.924  1.00118.65           O  
ATOM   1136  N   MET B  23      17.941  26.493  60.173  1.00 92.62           N  
ATOM   1137  CA  MET B  23      18.265  25.990  58.861  1.00 92.62           C  
ATOM   1138  C   MET B  23      17.958  24.539  58.606  1.00 92.62           C  
ATOM   1139  O   MET B  23      17.643  24.198  57.468  1.00 92.62           O  
ATOM   1140  CB  MET B  23      19.733  26.256  58.495  1.00 92.62           C  
ATOM   1141  CG  MET B  23      20.017  27.758  58.465  1.00 92.62           C  
ATOM   1142  SD  MET B  23      19.068  28.669  57.209  1.00 92.62           S  
ATOM   1143  CE  MET B  23      19.059  30.231  58.135  1.00 92.62           C  
ATOM   1144  N   ASP B  24      18.105  23.621  59.584  1.00 62.87           N  
ATOM   1145  CA  ASP B  24      17.795  22.245  59.278  1.00 62.87           C  
ATOM   1146  C   ASP B  24      16.869  21.741  60.338  1.00 62.87           C  
ATOM   1147  O   ASP B  24      17.266  20.973  61.213  1.00 62.87           O  
ATOM   1148  CB  ASP B  24      19.041  21.341  59.288  1.00 62.87           C  
ATOM   1149  CG  ASP B  24      18.669  19.968  58.745  1.00 62.87           C  
ATOM   1150  OD1 ASP B  24      17.463  19.744  58.458  1.00 62.87           O  
ATOM   1151  OD2 ASP B  24      19.594  19.123  58.612  1.00 62.87           O1-
ATOM   1152  N   TYR B  25      15.589  22.148  60.269  1.00 83.41           N  
ATOM   1153  CA  TYR B  25      14.661  21.798  61.302  1.00 83.41           C  
ATOM   1154  C   TYR B  25      13.400  21.315  60.647  1.00 83.41           C  
ATOM   1155  O   TYR B  25      12.904  21.943  59.713  1.00 83.41           O  
ATOM   1156  CB  TYR B  25      14.326  23.054  62.130  1.00 83.41           C  
ATOM   1157  CG  TYR B  25      13.420  22.772  63.275  1.00 83.41           C  
ATOM   1158  CD1 TYR B  25      12.065  22.615  63.094  1.00 83.41           C  
ATOM   1159  CD2 TYR B  25      13.943  22.703  64.544  1.00 83.41           C  
ATOM   1160  CE1 TYR B  25      11.243  22.373  64.169  1.00 83.41           C  
ATOM   1161  CE2 TYR B  25      13.128  22.462  65.621  1.00 83.41           C  
ATOM   1162  CZ  TYR B  25      11.780  22.294  65.434  1.00 83.41           C  
ATOM   1163  OH  TYR B  25      10.950  22.047  66.547  1.00 83.41           O  
ATOM   1164  N   GLY B  26      12.863  20.165  61.104  1.00 42.80           N  
ATOM   1165  CA  GLY B  26      11.611  19.684  60.598  1.00 42.80           C  
ATOM   1166  C   GLY B  26      11.742  19.390  59.136  1.00 42.80           C  
ATOM   1167  O   GLY B  26      12.843  19.207  58.617  1.00 42.80           O  
ATOM   1168  N   CYS B  27      10.582  19.236  58.464  1.00 89.58           N  
ATOM   1169  CA  CYS B  27      10.522  19.025  57.045  1.00 89.58           C  
ATOM   1170  C   CYS B  27      10.741  20.282  56.250  1.00 89.58           C  
ATOM   1171  O   CYS B  27      11.321  20.246  55.167  1.00 89.58           O  
ATOM   1172  CB  CYS B  27       9.194  18.399  56.596  1.00 89.58           C  
ATOM   1173  SG  CYS B  27       9.132  16.643  57.036  1.00 89.58           S  
ATOM   1174  N   TYR B  28      10.146  21.396  56.710  1.00126.84           N  
ATOM   1175  CA  TYR B  28      10.163  22.690  56.074  1.00126.84           C  
ATOM   1176  C   TYR B  28      11.335  23.602  56.304  1.00126.84           C  
ATOM   1177  O   TYR B  28      11.637  24.422  55.440  1.00126.84           O  
ATOM   1178  CB  TYR B  28       8.869  23.486  56.302  1.00126.84           C  
ATOM   1179  CG  TYR B  28       7.879  22.832  55.405  1.00126.84           C  
ATOM   1180  CD1 TYR B  28       7.261  21.661  55.772  1.00126.84           C  
ATOM   1181  CD2 TYR B  28       7.586  23.394  54.184  1.00126.84           C  
ATOM   1182  CE1 TYR B  28       6.354  21.063  54.931  1.00126.84           C  
ATOM   1183  CE2 TYR B  28       6.681  22.800  53.339  1.00126.84           C  
ATOM   1184  CZ  TYR B  28       6.065  21.632  53.714  1.00126.84           C  
ATOM   1185  OH  TYR B  28       5.138  21.019  52.846  1.00126.84           O  
ATOM   1186  N   CYS B  29      11.974  23.585  57.488  1.00 66.92           N  
ATOM   1187  CA  CYS B  29      12.994  24.577  57.705  1.00 66.92           C  
ATOM   1188  C   CYS B  29      14.278  24.075  57.125  1.00 66.92           C  
ATOM   1189  O   CYS B  29      14.999  23.298  57.751  1.00 66.92           O  
ATOM   1190  CB  CYS B  29      13.208  24.876  59.195  1.00 66.92           C  
ATOM   1191  SG  CYS B  29      11.673  25.426  60.006  1.00 66.92           S  
ATOM   1192  N   GLY B  30      14.609  24.538  55.902  1.00 37.25           N  
ATOM   1193  CA  GLY B  30      15.802  24.068  55.262  1.00 37.25           C  
ATOM   1194  C   GLY B  30      15.539  24.018  53.783  1.00 37.25           C  
ATOM   1195  O   GLY B  30      14.701  24.754  53.269  1.00 37.25           O  
ATOM   1196  N   ALA B  31      16.301  23.172  53.057  1.00 52.92           N  
ATOM   1197  CA  ALA B  31      16.243  23.041  51.623  1.00 52.92           C  
ATOM   1198  C   ALA B  31      14.985  22.419  51.054  1.00 52.92           C  
ATOM   1199  O   ALA B  31      14.414  22.954  50.105  1.00 52.92           O  
ATOM   1200  CB  ALA B  31      17.423  22.224  51.069  1.00 52.92           C  
ATOM   1201  N   GLY B  32      14.486  21.303  51.626  1.00 76.31           N  
ATOM   1202  CA  GLY B  32      13.417  20.552  51.007  1.00 76.31           C  
ATOM   1203  C   GLY B  32      12.092  21.179  51.307  1.00 76.31           C  
ATOM   1204  O   GLY B  32      12.011  22.383  51.543  1.00 76.31           O  
ATOM   1205  N   GLY B  33      11.012  20.369  51.410  1.00181.67           N  
ATOM   1206  CA  GLY B  33       9.737  21.026  51.483  1.00181.67           C  
ATOM   1207  C   GLY B  33       8.603  20.067  51.259  1.00181.67           C  
ATOM   1208  O   GLY B  33       7.557  20.452  50.735  1.00181.67           O  
ATOM   1209  N   SER B  34       8.779  18.780  51.626  1.00 71.11           N  
ATOM   1210  CA  SER B  34       7.692  17.857  51.452  1.00 71.11           C  
ATOM   1211  C   SER B  34       7.133  17.451  52.788  1.00 71.11           C  
ATOM   1212  O   SER B  34       7.705  17.730  53.842  1.00 71.11           O  
ATOM   1213  CB  SER B  34       8.090  16.562  50.723  1.00 71.11           C  
ATOM   1214  OG  SER B  34       8.978  15.797  51.526  1.00 71.11           O  
ATOM   1215  N   GLY B  35       5.946  16.807  52.753  1.00 33.34           N  
ATOM   1216  CA  GLY B  35       5.311  16.242  53.916  1.00 33.34           C  
ATOM   1217  C   GLY B  35       4.509  17.274  54.644  1.00 33.34           C  
ATOM   1218  O   GLY B  35       4.219  18.352  54.129  1.00 33.34           O  
ATOM   1219  N   THR B  36       4.118  16.936  55.891  1.00113.03           N  
ATOM   1220  CA  THR B  36       3.341  17.820  56.708  1.00113.03           C  
ATOM   1221  C   THR B  36       4.271  18.370  57.750  1.00113.03           C  
ATOM   1222  O   THR B  36       5.188  17.683  58.196  1.00113.03           O  
ATOM   1223  CB  THR B  36       2.217  17.129  57.419  1.00113.03           C  
ATOM   1224  CG2 THR B  36       2.815  16.239  58.522  1.00113.03           C  
ATOM   1225  OG1 THR B  36       1.332  18.085  57.982  1.00113.03           O  
ATOM   1226  N   PRO B  37       4.070  19.599  58.149  1.00 80.66           N  
ATOM   1227  CA  PRO B  37       4.931  20.206  59.127  1.00 80.66           C  
ATOM   1228  C   PRO B  37       4.864  19.468  60.426  1.00 80.66           C  
ATOM   1229  O   PRO B  37       3.768  19.126  60.865  1.00 80.66           O  
ATOM   1230  CB  PRO B  37       4.495  21.668  59.203  1.00 80.66           C  
ATOM   1231  CG  PRO B  37       3.935  21.949  57.796  1.00 80.66           C  
ATOM   1232  CD  PRO B  37       3.417  20.585  57.305  1.00 80.66           C  
ATOM   1233  N   VAL B  38       6.036  19.210  61.040  1.00127.48           N  
ATOM   1234  CA  VAL B  38       6.163  18.494  62.277  1.00127.48           C  
ATOM   1235  C   VAL B  38       5.585  19.265  63.428  1.00127.48           C  
ATOM   1236  O   VAL B  38       4.965  18.681  64.315  1.00127.48           O  
ATOM   1237  CB  VAL B  38       7.597  18.173  62.581  1.00127.48           C  
ATOM   1238  CG1 VAL B  38       8.439  19.450  62.460  1.00127.48           C  
ATOM   1239  CG2 VAL B  38       7.658  17.549  63.978  1.00127.48           C  
ATOM   1240  N   ASP B  39       5.803  20.593  63.482  1.00 75.78           N  
ATOM   1241  CA  ASP B  39       5.265  21.338  64.590  1.00 75.78           C  
ATOM   1242  C   ASP B  39       5.028  22.758  64.169  1.00 75.78           C  
ATOM   1243  O   ASP B  39       5.041  23.073  62.982  1.00 75.78           O  
ATOM   1244  CB  ASP B  39       6.166  21.318  65.838  1.00 75.78           C  
ATOM   1245  CG  ASP B  39       7.524  21.903  65.484  1.00 75.78           C  
ATOM   1246  OD1 ASP B  39       7.730  22.286  64.300  1.00 75.78           O  
ATOM   1247  OD2 ASP B  39       8.378  21.961  66.406  1.00 75.78           O1-
ATOM   1248  N   GLU B  40       4.776  23.655  65.146  1.00 87.75           N  
ATOM   1249  CA  GLU B  40       4.478  25.035  64.873  1.00 87.75           C  
ATOM   1250  C   GLU B  40       5.651  25.748  64.248  1.00 87.75           C  
ATOM   1251  O   GLU B  40       5.462  26.586  63.370  1.00 87.75           O  
ATOM   1252  CB  GLU B  40       4.019  25.818  66.119  1.00 87.75           C  
ATOM   1253  CG  GLU B  40       4.949  25.699  67.327  1.00 87.75           C  
ATOM   1254  CD  GLU B  40       4.563  24.429  68.071  1.00 87.75           C  
ATOM   1255  OE1 GLU B  40       3.335  24.194  68.234  1.00 87.75           O  
ATOM   1256  OE2 GLU B  40       5.484  23.673  68.481  1.00 87.75           O1-
ATOM   1257  N   LEU B  41       6.897  25.470  64.678  1.00 55.67           N  
ATOM   1258  CA  LEU B  41       8.025  26.140  64.081  1.00 55.67           C  
ATOM   1259  C   LEU B  41       8.123  25.724  62.639  1.00 55.67           C  
ATOM   1260  O   LEU B  41       8.405  26.532  61.754  1.00 55.67           O  
ATOM   1261  CB  LEU B  41       9.354  25.778  64.773  1.00 55.67           C  
ATOM   1262  CG  LEU B  41      10.592  26.464  64.170  1.00 55.67           C  
ATOM   1263  CD1 LEU B  41      10.497  27.993  64.293  1.00 55.67           C  
ATOM   1264  CD2 LEU B  41      11.884  25.920  64.796  1.00 55.67           C  
ATOM   1265  N   ASP B  42       7.877  24.429  62.365  1.00 56.18           N  
ATOM   1266  CA  ASP B  42       7.979  23.888  61.040  1.00 56.18           C  
ATOM   1267  C   ASP B  42       6.961  24.557  60.160  1.00 56.18           C  
ATOM   1268  O   ASP B  42       7.242  24.887  59.010  1.00 56.18           O  
ATOM   1269  CB  ASP B  42       7.706  22.369  61.032  1.00 56.18           C  
ATOM   1270  CG  ASP B  42       8.264  21.755  59.757  1.00 56.18           C  
ATOM   1271  OD1 ASP B  42       8.943  22.494  58.996  1.00 56.18           O  
ATOM   1272  OD2 ASP B  42       8.027  20.537  59.532  1.00 56.18           O1-
ATOM   1273  N   ARG B  43       5.742  24.794  60.683  1.00114.42           N  
ATOM   1274  CA  ARG B  43       4.713  25.409  59.891  1.00114.42           C  
ATOM   1275  C   ARG B  43       5.121  26.812  59.542  1.00114.42           C  
ATOM   1276  O   ARG B  43       4.735  27.330  58.495  1.00114.42           O  
ATOM   1277  CB  ARG B  43       3.315  25.407  60.542  1.00114.42           C  
ATOM   1278  CG  ARG B  43       3.212  26.123  61.883  1.00114.42           C  
ATOM   1279  CD  ARG B  43       1.865  25.908  62.574  1.00114.42           C  
ATOM   1280  NE  ARG B  43       1.907  26.632  63.874  1.00114.42           N  
ATOM   1281  CZ  ARG B  43       1.080  26.259  64.895  1.00114.42           C  
ATOM   1282  NH1 ARG B  43       0.197  25.234  64.718  1.00114.42           N1+
ATOM   1283  NH2 ARG B  43       1.144  26.903  66.096  1.00114.42           N  
ATOM   1284  N   CYS B  44       5.905  27.477  60.412  1.00 39.75           N  
ATOM   1285  CA  CYS B  44       6.329  28.821  60.129  1.00 39.75           C  
ATOM   1286  C   CYS B  44       7.127  28.798  58.854  1.00 39.75           C  
ATOM   1287  O   CYS B  44       6.993  29.686  58.014  1.00 39.75           O  
ATOM   1288  CB  CYS B  44       7.264  29.402  61.211  1.00 39.75           C  
ATOM   1289  SG  CYS B  44       6.544  29.473  62.880  1.00 39.75           S  
ATOM   1290  N   CYS B  45       7.998  27.780  58.695  1.00 51.35           N  
ATOM   1291  CA  CYS B  45       8.857  27.649  57.549  1.00 51.35           C  
ATOM   1292  C   CYS B  45       8.052  27.371  56.314  1.00 51.35           C  
ATOM   1293  O   CYS B  45       8.363  27.880  55.238  1.00 51.35           O  
ATOM   1294  CB  CYS B  45       9.934  26.565  57.746  1.00 51.35           C  
ATOM   1295  SG  CYS B  45      11.140  27.109  58.997  1.00 51.35           S  
ATOM   1296  N   LYS B  46       6.994  26.551  56.437  1.00 71.27           N  
ATOM   1297  CA  LYS B  46       6.149  26.201  55.328  1.00 71.27           C  
ATOM   1298  C   LYS B  46       5.516  27.443  54.778  1.00 71.27           C  
ATOM   1299  O   LYS B  46       5.502  27.664  53.568  1.00 71.27           O  
ATOM   1300  CB  LYS B  46       4.995  25.293  55.779  1.00 71.27           C  
ATOM   1301  CG  LYS B  46       4.052  24.875  54.655  1.00 71.27           C  
ATOM   1302  CD  LYS B  46       3.024  23.831  55.098  1.00 71.27           C  
ATOM   1303  CE  LYS B  46       2.089  23.382  53.976  1.00 71.27           C  
ATOM   1304  NZ  LYS B  46       2.808  22.449  53.081  1.00 71.27           N1+
ATOM   1305  N   ILE B  47       4.988  28.305  55.664  1.00 82.36           N  
ATOM   1306  CA  ILE B  47       4.322  29.501  55.231  1.00 82.36           C  
ATOM   1307  C   ILE B  47       5.316  30.343  54.491  1.00 82.36           C  
ATOM   1308  O   ILE B  47       5.002  30.926  53.456  1.00 82.36           O  
ATOM   1309  CB  ILE B  47       3.798  30.321  56.374  1.00 82.36           C  
ATOM   1310  CG1 ILE B  47       2.718  29.547  57.150  1.00 82.36           C  
ATOM   1311  CG2 ILE B  47       3.304  31.662  55.800  1.00 82.36           C  
ATOM   1312  CD1 ILE B  47       1.488  29.205  56.311  1.00 82.36           C  
ATOM   1313  N   HIS B  48       6.557  30.405  55.008  1.00 60.17           N  
ATOM   1314  CA  HIS B  48       7.603  31.210  54.444  1.00 60.17           C  
ATOM   1315  C   HIS B  48       7.860  30.768  53.030  1.00 60.17           C  
ATOM   1316  O   HIS B  48       8.031  31.601  52.141  1.00 60.17           O  
ATOM   1317  CB  HIS B  48       8.901  31.065  55.267  1.00 60.17           C  
ATOM   1318  CG  HIS B  48      10.043  31.951  54.859  1.00 60.17           C  
ATOM   1319  CD2 HIS B  48      10.269  33.268  55.122  1.00 60.17           C  
ATOM   1320  ND1 HIS B  48      11.131  31.522  54.130  1.00 60.17           N  
ATOM   1321  CE1 HIS B  48      11.957  32.591  53.994  1.00 60.17           C  
ATOM   1322  NE2 HIS B  48      11.475  33.673  54.580  1.00 60.17           N  
ATOM   1323  N   ASP B  49       7.890  29.443  52.779  1.00 32.33           N  
ATOM   1324  CA  ASP B  49       8.146  28.942  51.452  1.00 32.33           C  
ATOM   1325  C   ASP B  49       7.047  29.368  50.530  1.00 32.33           C  
ATOM   1326  O   ASP B  49       7.298  29.764  49.393  1.00 32.33           O  
ATOM   1327  CB  ASP B  49       8.216  27.406  51.388  1.00 32.33           C  
ATOM   1328  CG  ASP B  49       9.527  26.954  52.016  1.00 32.33           C  
ATOM   1329  OD1 ASP B  49      10.414  27.821  52.240  1.00 32.33           O  
ATOM   1330  OD2 ASP B  49       9.663  25.727  52.271  1.00 32.33           O1-
ATOM   1331  N   ASP B  50       5.790  29.301  51.002  1.00 26.96           N  
ATOM   1332  CA  ASP B  50       4.678  29.651  50.170  1.00 26.96           C  
ATOM   1333  C   ASP B  50       4.816  31.093  49.809  1.00 26.96           C  
ATOM   1334  O   ASP B  50       4.552  31.487  48.673  1.00 26.96           O  
ATOM   1335  CB  ASP B  50       3.331  29.487  50.891  1.00 26.96           C  
ATOM   1336  CG  ASP B  50       3.110  28.003  51.148  1.00 26.96           C  
ATOM   1337  OD1 ASP B  50       3.758  27.170  50.460  1.00 26.96           O  
ATOM   1338  OD2 ASP B  50       2.286  27.685  52.045  1.00 26.96           O1-
ATOM   1339  N   CYS B  51       5.244  31.920  50.781  1.00 37.69           N  
ATOM   1340  CA  CYS B  51       5.347  33.333  50.561  1.00 37.69           C  
ATOM   1341  C   CYS B  51       6.370  33.579  49.490  1.00 37.69           C  
ATOM   1342  O   CYS B  51       6.147  34.378  48.583  1.00 37.69           O  
ATOM   1343  CB  CYS B  51       5.776  34.106  51.826  1.00 37.69           C  
ATOM   1344  SG  CYS B  51       5.353  35.872  51.740  1.00 37.69           S  
ATOM   1345  N   TYR B  52       7.519  32.878  49.557  1.00 85.25           N  
ATOM   1346  CA  TYR B  52       8.566  33.021  48.581  1.00 85.25           C  
ATOM   1347  C   TYR B  52       8.090  32.595  47.227  1.00 85.25           C  
ATOM   1348  O   TYR B  52       8.446  33.208  46.223  1.00 85.25           O  
ATOM   1349  CB  TYR B  52       9.843  32.230  48.922  1.00 85.25           C  
ATOM   1350  CG  TYR B  52      10.736  33.098  49.744  1.00 85.25           C  
ATOM   1351  CD1 TYR B  52      10.349  33.613  50.959  1.00 85.25           C  
ATOM   1352  CD2 TYR B  52      12.002  33.378  49.285  1.00 85.25           C  
ATOM   1353  CE1 TYR B  52      11.210  34.406  51.684  1.00 85.25           C  
ATOM   1354  CE2 TYR B  52      12.866  34.166  50.004  1.00 85.25           C  
ATOM   1355  CZ  TYR B  52      12.470  34.687  51.209  1.00 85.25           C  
ATOM   1356  OH  TYR B  52      13.355  35.498  51.950  1.00 85.25           O  
ATOM   1357  N   ASP B  53       7.286  31.519  47.150  1.00 31.32           N  
ATOM   1358  CA  ASP B  53       6.830  31.051  45.871  1.00 31.32           C  
ATOM   1359  C   ASP B  53       6.011  32.135  45.235  1.00 31.32           C  
ATOM   1360  O   ASP B  53       6.130  32.390  44.038  1.00 31.32           O  
ATOM   1361  CB  ASP B  53       5.932  29.804  45.975  1.00 31.32           C  
ATOM   1362  CG  ASP B  53       5.594  29.326  44.566  1.00 31.32           C  
ATOM   1363  OD1 ASP B  53       6.149  29.893  43.587  1.00 31.32           O  
ATOM   1364  OD2 ASP B  53       4.767  28.382  44.453  1.00 31.32           O1-
ATOM   1365  N   GLU B  54       5.159  32.808  46.031  1.00 33.02           N  
ATOM   1366  CA  GLU B  54       4.293  33.835  45.525  1.00 33.02           C  
ATOM   1367  C   GLU B  54       5.117  34.986  45.025  1.00 33.02           C  
ATOM   1368  O   GLU B  54       4.834  35.556  43.972  1.00 33.02           O  
ATOM   1369  CB  GLU B  54       3.330  34.368  46.597  1.00 33.02           C  
ATOM   1370  CG  GLU B  54       2.348  35.414  46.068  1.00 33.02           C  
ATOM   1371  CD  GLU B  54       1.363  35.743  47.179  1.00 33.02           C  
ATOM   1372  OE1 GLU B  54       1.437  35.086  48.253  1.00 33.02           O  
ATOM   1373  OE2 GLU B  54       0.517  36.652  46.968  1.00 33.02           O1-
ATOM   1374  N   ALA B  55       6.179  35.344  45.768  1.00 34.29           N  
ATOM   1375  CA  ALA B  55       7.016  36.456  45.419  1.00 34.29           C  
ATOM   1376  C   ALA B  55       7.644  36.196  44.083  1.00 34.29           C  
ATOM   1377  O   ALA B  55       7.808  37.114  43.280  1.00 34.29           O  
ATOM   1378  CB  ALA B  55       8.147  36.686  46.436  1.00 34.29           C  
ATOM   1379  N   GLY B  56       8.033  34.933  43.824  1.00 24.69           N  
ATOM   1380  CA  GLY B  56       8.668  34.561  42.590  1.00 24.69           C  
ATOM   1381  C   GLY B  56       7.721  34.772  41.446  1.00 24.69           C  
ATOM   1382  O   GLY B  56       8.123  35.231  40.378  1.00 24.69           O  
ATOM   1383  N   LYS B  57       6.433  34.430  41.634  1.00 92.25           N  
ATOM   1384  CA  LYS B  57       5.468  34.592  40.583  1.00 92.25           C  
ATOM   1385  C   LYS B  57       5.381  36.051  40.270  1.00 92.25           C  
ATOM   1386  O   LYS B  57       5.171  36.445  39.124  1.00 92.25           O  
ATOM   1387  CB  LYS B  57       4.065  34.108  40.979  1.00 92.25           C  
ATOM   1388  CG  LYS B  57       3.920  32.588  40.929  1.00 92.25           C  
ATOM   1389  CD  LYS B  57       4.127  32.034  39.519  1.00 92.25           C  
ATOM   1390  CE  LYS B  57       3.979  30.515  39.418  1.00 92.25           C  
ATOM   1391  NZ  LYS B  57       3.971  30.108  37.995  1.00 92.25           N1+
ATOM   1392  N   LYS B  58       5.521  36.875  41.322  1.00124.15           N  
ATOM   1393  CA  LYS B  58       5.469  38.309  41.290  1.00124.15           C  
ATOM   1394  C   LYS B  58       6.653  38.844  40.532  1.00124.15           C  
ATOM   1395  O   LYS B  58       6.612  39.970  40.044  1.00124.15           O  
ATOM   1396  CB  LYS B  58       5.558  38.934  42.695  1.00124.15           C  
ATOM   1397  CG  LYS B  58       4.492  38.446  43.679  1.00124.15           C  
ATOM   1398  CD  LYS B  58       3.054  38.749  43.262  1.00124.15           C  
ATOM   1399  CE  LYS B  58       2.016  38.207  44.247  1.00124.15           C  
ATOM   1400  NZ  LYS B  58       0.649  38.501  43.763  1.00124.15           N1+
ATOM   1401  N   GLY B  59       7.773  38.092  40.471  1.00 30.54           N  
ATOM   1402  CA  GLY B  59       8.928  38.574  39.757  1.00 30.54           C  
ATOM   1403  C   GLY B  59       9.785  39.351  40.710  1.00 30.54           C  
ATOM   1404  O   GLY B  59      10.616  40.161  40.305  1.00 30.54           O  
ATOM   1405  N   CYS B  60       9.564  39.137  42.018  1.00 74.58           N  
ATOM   1406  CA  CYS B  60      10.272  39.806  43.069  1.00 74.58           C  
ATOM   1407  C   CYS B  60      11.683  39.318  43.234  1.00 74.58           C  
ATOM   1408  O   CYS B  60      12.487  40.003  43.862  1.00 74.58           O  
ATOM   1409  CB  CYS B  60       9.528  39.771  44.411  1.00 74.58           C  
ATOM   1410  SG  CYS B  60       7.989  40.731  44.280  1.00 74.58           S  
ATOM   1411  N   PHE B  61      12.024  38.107  42.748  1.00 92.68           N  
ATOM   1412  CA  PHE B  61      13.373  37.628  42.921  1.00 92.68           C  
ATOM   1413  C   PHE B  61      14.113  37.790  41.625  1.00 92.68           C  
ATOM   1414  O   PHE B  61      13.488  37.896  40.570  1.00 92.68           O  
ATOM   1415  CB  PHE B  61      13.442  36.143  43.324  1.00 92.68           C  
ATOM   1416  CG  PHE B  61      12.820  36.018  44.676  1.00 92.68           C  
ATOM   1417  CD1 PHE B  61      13.481  36.482  45.790  1.00 92.68           C  
ATOM   1418  CD2 PHE B  61      11.589  35.423  44.838  1.00 92.68           C  
ATOM   1419  CE1 PHE B  61      12.923  36.370  47.041  1.00 92.68           C  
ATOM   1420  CE2 PHE B  61      11.025  35.305  46.088  1.00 92.68           C  
ATOM   1421  CZ  PHE B  61      11.690  35.783  47.192  1.00 92.68           C  
ATOM   1422  N   PRO B  62      15.432  37.805  41.648  1.00265.11           N  
ATOM   1423  CA  PRO B  62      16.199  37.691  42.861  1.00265.11           C  
ATOM   1424  C   PRO B  62      15.975  38.714  43.932  1.00265.11           C  
ATOM   1425  O   PRO B  62      15.389  38.385  44.954  1.00265.11           O  
ATOM   1426  CB  PRO B  62      17.654  37.543  42.428  1.00265.11           C  
ATOM   1427  CG  PRO B  62      17.544  36.873  41.045  1.00265.11           C  
ATOM   1428  CD  PRO B  62      16.191  37.353  40.491  1.00265.11           C  
ATOM   1429  N   LYS B  63      16.385  39.974  43.736  1.00166.64           N  
ATOM   1430  CA  LYS B  63      16.177  40.950  44.762  1.00166.64           C  
ATOM   1431  C   LYS B  63      16.876  42.150  44.235  1.00166.64           C  
ATOM   1432  O   LYS B  63      18.087  42.131  44.022  1.00166.64           O  
ATOM   1433  CB  LYS B  63      16.802  40.538  46.102  1.00166.64           C  
ATOM   1434  CG  LYS B  63      16.178  41.218  47.319  1.00166.64           C  
ATOM   1435  CD  LYS B  63      16.516  40.504  48.628  1.00166.64           C  
ATOM   1436  CE  LYS B  63      15.924  41.175  49.866  1.00166.64           C  
ATOM   1437  NZ  LYS B  63      16.298  40.406  51.073  1.00166.64           N1+
ATOM   1438  N   MET B  64      16.116  43.230  44.004  1.00 74.61           N  
ATOM   1439  CA  MET B  64      16.687  44.400  43.406  1.00 74.61           C  
ATOM   1440  C   MET B  64      17.778  44.916  44.281  1.00 74.61           C  
ATOM   1441  O   MET B  64      18.895  45.144  43.821  1.00 74.61           O  
ATOM   1442  CB  MET B  64      15.646  45.527  43.287  1.00 74.61           C  
ATOM   1443  CG  MET B  64      16.227  46.901  42.948  1.00 74.61           C  
ATOM   1444  SD  MET B  64      14.993  48.239  42.967  1.00 74.61           S  
ATOM   1445  CE  MET B  64      16.204  49.591  42.942  1.00 74.61           C  
ATOM   1446  N   SER B  65      17.496  45.073  45.585  1.00124.55           N  
ATOM   1447  CA  SER B  65      18.479  45.617  46.471  1.00124.55           C  
ATOM   1448  C   SER B  65      18.119  45.110  47.820  1.00124.55           C  
ATOM   1449  O   SER B  65      17.309  44.194  47.955  1.00124.55           O  
ATOM   1450  CB  SER B  65      18.408  47.146  46.608  1.00124.55           C  
ATOM   1451  OG  SER B  65      18.580  47.765  45.346  1.00124.55           O  
ATOM   1452  N   ALA B  66      18.759  45.674  48.859  1.00 42.52           N  
ATOM   1453  CA  ALA B  66      18.393  45.311  50.192  1.00 42.52           C  
ATOM   1454  C   ALA B  66      17.111  46.028  50.496  1.00 42.52           C  
ATOM   1455  O   ALA B  66      16.913  47.167  50.075  1.00 42.52           O  
ATOM   1456  CB  ALA B  66      19.420  45.730  51.256  1.00 42.52           C  
ATOM   1457  N   TYR B  67      16.195  45.376  51.238  1.00100.68           N  
ATOM   1458  CA  TYR B  67      14.961  46.015  51.593  1.00100.68           C  
ATOM   1459  C   TYR B  67      15.157  46.776  52.868  1.00100.68           C  
ATOM   1460  O   TYR B  67      16.066  46.485  53.643  1.00100.68           O  
ATOM   1461  CB  TYR B  67      13.719  45.100  51.705  1.00100.68           C  
ATOM   1462  CG  TYR B  67      13.926  43.964  52.649  1.00100.68           C  
ATOM   1463  CD1 TYR B  67      14.005  44.162  54.009  1.00100.68           C  
ATOM   1464  CD2 TYR B  67      13.998  42.678  52.164  1.00100.68           C  
ATOM   1465  CE1 TYR B  67      14.179  43.099  54.865  1.00100.68           C  
ATOM   1466  CE2 TYR B  67      14.171  41.612  53.013  1.00100.68           C  
ATOM   1467  CZ  TYR B  67      14.264  41.820  54.367  1.00100.68           C  
ATOM   1468  OH  TYR B  67      14.441  40.725  55.240  1.00100.68           O  
ATOM   1469  N   ASP B  68      14.355  47.840  53.079  1.00 61.44           N  
ATOM   1470  CA  ASP B  68      14.516  48.654  54.253  1.00 61.44           C  
ATOM   1471  C   ASP B  68      13.721  48.080  55.393  1.00 61.44           C  
ATOM   1472  O   ASP B  68      12.548  47.739  55.246  1.00 61.44           O  
ATOM   1473  CB  ASP B  68      14.059  50.110  54.047  1.00 61.44           C  
ATOM   1474  CG  ASP B  68      14.601  50.958  55.191  1.00 61.44           C  
ATOM   1475  OD1 ASP B  68      15.301  50.390  56.071  1.00 61.44           O  
ATOM   1476  OD2 ASP B  68      14.324  52.188  55.200  1.00 61.44           O1-
ATOM   1477  N   TYR B  69      14.371  47.925  56.569  1.00 65.58           N  
ATOM   1478  CA  TYR B  69      13.699  47.443  57.746  1.00 65.58           C  
ATOM   1479  C   TYR B  69      14.322  48.112  58.933  1.00 65.58           C  
ATOM   1480  O   TYR B  69      15.423  48.654  58.845  1.00 65.58           O  
ATOM   1481  CB  TYR B  69      13.845  45.927  57.977  1.00 65.58           C  
ATOM   1482  CG  TYR B  69      15.269  45.644  58.325  1.00 65.58           C  
ATOM   1483  CD1 TYR B  69      16.214  45.454  57.344  1.00 65.58           C  
ATOM   1484  CD2 TYR B  69      15.659  45.570  59.643  1.00 65.58           C  
ATOM   1485  CE1 TYR B  69      17.526  45.193  57.672  1.00 65.58           C  
ATOM   1486  CE2 TYR B  69      16.966  45.309  59.978  1.00 65.58           C  
ATOM   1487  CZ  TYR B  69      17.904  45.120  58.991  1.00 65.58           C  
ATOM   1488  OH  TYR B  69      19.247  44.852  59.329  1.00 65.58           O  
ATOM   1489  N   TYR B  70      13.617  48.122  60.083  1.00 59.46           N  
ATOM   1490  CA  TYR B  70      14.223  48.695  61.251  1.00 59.46           C  
ATOM   1491  C   TYR B  70      14.028  47.729  62.377  1.00 59.46           C  
ATOM   1492  O   TYR B  70      12.994  47.071  62.476  1.00 59.46           O  
ATOM   1493  CB  TYR B  70      13.619  50.050  61.659  1.00 59.46           C  
ATOM   1494  CG  TYR B  70      14.407  50.586  62.806  1.00 59.46           C  
ATOM   1495  CD1 TYR B  70      15.649  51.137  62.592  1.00 59.46           C  
ATOM   1496  CD2 TYR B  70      13.900  50.562  64.084  1.00 59.46           C  
ATOM   1497  CE1 TYR B  70      16.385  51.640  63.638  1.00 59.46           C  
ATOM   1498  CE2 TYR B  70      14.632  51.064  65.134  1.00 59.46           C  
ATOM   1499  CZ  TYR B  70      15.876  51.603  64.914  1.00 59.46           C  
ATOM   1500  OH  TYR B  70      16.626  52.118  65.992  1.00 59.46           O  
ATOM   1501  N   CYS B  71      15.047  47.608  63.249  1.00 63.34           N  
ATOM   1502  CA  CYS B  71      14.982  46.719  64.372  1.00 63.34           C  
ATOM   1503  C   CYS B  71      14.685  47.591  65.556  1.00 63.34           C  
ATOM   1504  O   CYS B  71      15.596  48.184  66.129  1.00 63.34           O  
ATOM   1505  CB  CYS B  71      16.346  46.063  64.638  1.00 63.34           C  
ATOM   1506  SG  CYS B  71      16.242  44.596  65.691  1.00 63.34           S  
ATOM   1507  N   GLY B  72      13.398  47.702  65.949  1.00 27.39           N  
ATOM   1508  CA  GLY B  72      13.048  48.540  67.063  1.00 27.39           C  
ATOM   1509  C   GLY B  72      13.013  47.710  68.305  1.00 27.39           C  
ATOM   1510  O   GLY B  72      13.295  46.514  68.284  1.00 27.39           O  
ATOM   1511  N   GLU B  73      12.646  48.344  69.435  1.00 40.47           N  
ATOM   1512  CA  GLU B  73      12.561  47.658  70.691  1.00 40.47           C  
ATOM   1513  C   GLU B  73      11.460  46.661  70.544  1.00 40.47           C  
ATOM   1514  O   GLU B  73      11.498  45.566  71.103  1.00 40.47           O  
ATOM   1515  CB  GLU B  73      12.238  48.598  71.863  1.00 40.47           C  
ATOM   1516  CG  GLU B  73      12.486  47.961  73.231  1.00 40.47           C  
ATOM   1517  CD  GLU B  73      12.485  49.077  74.263  1.00 40.47           C  
ATOM   1518  OE1 GLU B  73      12.095  50.217  73.897  1.00 40.47           O  
ATOM   1519  OE2 GLU B  73      12.879  48.806  75.429  1.00 40.47           O1-
ATOM   1520  N   ASN B  74      10.446  47.052  69.757  1.00 64.02           N  
ATOM   1521  CA  ASN B  74       9.273  46.291  69.448  1.00 64.02           C  
ATOM   1522  C   ASN B  74       9.633  45.029  68.730  1.00 64.02           C  
ATOM   1523  O   ASN B  74       9.030  43.982  68.968  1.00 64.02           O  
ATOM   1524  CB  ASN B  74       8.335  47.113  68.555  1.00 64.02           C  
ATOM   1525  CG  ASN B  74       9.196  47.719  67.451  1.00 64.02           C  
ATOM   1526  ND2 ASN B  74       9.063  47.206  66.199  1.00 64.02           N  
ATOM   1527  OD1 ASN B  74       9.981  48.634  67.704  1.00 64.02           O  
ATOM   1528  N   GLY B  75      10.620  45.092  67.823  1.00 47.28           N  
ATOM   1529  CA  GLY B  75      10.982  43.950  67.037  1.00 47.28           C  
ATOM   1530  C   GLY B  75      11.180  44.504  65.664  1.00 47.28           C  
ATOM   1531  O   GLY B  75      11.185  45.722  65.491  1.00 47.28           O  
ATOM   1532  N   PRO B  76      11.347  43.670  64.681  1.00 89.78           N  
ATOM   1533  CA  PRO B  76      11.574  44.167  63.350  1.00 89.78           C  
ATOM   1534  C   PRO B  76      10.329  44.603  62.638  1.00 89.78           C  
ATOM   1535  O   PRO B  76       9.257  44.060  62.904  1.00 89.78           O  
ATOM   1536  CB  PRO B  76      12.334  43.066  62.611  1.00 89.78           C  
ATOM   1537  CG  PRO B  76      12.123  41.807  63.468  1.00 89.78           C  
ATOM   1538  CD  PRO B  76      11.943  42.363  64.887  1.00 89.78           C  
ATOM   1539  N   TYR B  77      10.452  45.604  61.740  1.00 84.44           N  
ATOM   1540  CA  TYR B  77       9.342  46.010  60.923  1.00 84.44           C  
ATOM   1541  C   TYR B  77       9.854  46.418  59.575  1.00 84.44           C  
ATOM   1542  O   TYR B  77      11.025  46.762  59.411  1.00 84.44           O  
ATOM   1543  CB  TYR B  77       8.465  47.136  61.512  1.00 84.44           C  
ATOM   1544  CG  TYR B  77       9.283  48.339  61.837  1.00 84.44           C  
ATOM   1545  CD1 TYR B  77       9.948  48.414  63.039  1.00 84.44           C  
ATOM   1546  CD2 TYR B  77       9.374  49.395  60.958  1.00 84.44           C  
ATOM   1547  CE1 TYR B  77      10.699  49.518  63.360  1.00 84.44           C  
ATOM   1548  CE2 TYR B  77      10.124  50.504  61.273  1.00 84.44           C  
ATOM   1549  CZ  TYR B  77      10.789  50.567  62.476  1.00 84.44           C  
ATOM   1550  OH  TYR B  77      11.559  51.702  62.804  1.00 84.44           O  
ATOM   1551  N   CYS B  78       8.949  46.389  58.576  1.00118.74           N  
ATOM   1552  CA  CYS B  78       9.236  46.606  57.186  1.00118.74           C  
ATOM   1553  C   CYS B  78       8.983  48.051  56.832  1.00118.74           C  
ATOM   1554  O   CYS B  78       7.915  48.581  57.131  1.00118.74           O  
ATOM   1555  CB  CYS B  78       8.255  45.797  56.339  1.00118.74           C  
ATOM   1556  SG  CYS B  78       8.929  45.408  54.724  1.00118.74           S  
ATOM   1557  N   ARG B  79      10.005  48.747  56.283  1.00120.87           N  
ATOM   1558  CA  ARG B  79       9.908  50.122  55.847  1.00120.87           C  
ATOM   1559  C   ARG B  79       9.367  50.413  54.457  1.00120.87           C  
ATOM   1560  O   ARG B  79       8.613  51.368  54.294  1.00120.87           O  
ATOM   1561  CB  ARG B  79      11.240  50.863  56.013  1.00120.87           C  
ATOM   1562  CG  ARG B  79      11.517  51.214  57.475  1.00120.87           C  
ATOM   1563  CD  ARG B  79      12.956  51.661  57.720  1.00120.87           C  
ATOM   1564  NE  ARG B  79      13.011  52.327  59.050  1.00120.87           N  
ATOM   1565  CZ  ARG B  79      13.088  53.688  59.106  1.00120.87           C  
ATOM   1566  NH1 ARG B  79      13.146  54.410  57.948  1.00120.87           N1+
ATOM   1567  NH2 ARG B  79      13.125  54.328  60.311  1.00120.87           N  
ATOM   1568  N   ASN B  80       9.713  49.619  53.416  1.00104.33           N  
ATOM   1569  CA  ASN B  80       9.455  50.038  52.048  1.00104.33           C  
ATOM   1570  C   ASN B  80       8.001  50.112  51.691  1.00104.33           C  
ATOM   1571  O   ASN B  80       7.268  49.133  51.804  1.00104.33           O  
ATOM   1572  CB  ASN B  80      10.112  49.126  50.996  1.00104.33           C  
ATOM   1573  CG  ASN B  80      11.613  49.383  50.995  1.00104.33           C  
ATOM   1574  ND2 ASN B  80      12.029  50.528  50.392  1.00104.33           N  
ATOM   1575  OD1 ASN B  80      12.394  48.585  51.510  1.00104.33           O  
ATOM   1576  N   ILE B  81       7.500  51.326  51.375  1.00194.53           N  
ATOM   1577  CA  ILE B  81       6.177  51.417  50.830  1.00194.53           C  
ATOM   1578  C   ILE B  81       6.160  51.352  49.314  1.00194.53           C  
ATOM   1579  O   ILE B  81       5.467  50.528  48.721  1.00194.53           O  
ATOM   1580  CB  ILE B  81       5.439  52.627  51.355  1.00194.53           C  
ATOM   1581  CG1 ILE B  81       3.922  52.418  51.243  1.00194.53           C  
ATOM   1582  CG2 ILE B  81       5.963  53.904  50.677  1.00194.53           C  
ATOM   1583  CD1 ILE B  81       3.401  52.237  49.819  1.00194.53           C  
ATOM   1584  N   LYS B  82       6.968  52.223  48.654  1.00166.55           N  
ATOM   1585  CA  LYS B  82       6.952  52.440  47.228  1.00166.55           C  
ATOM   1586  C   LYS B  82       7.448  51.245  46.477  1.00166.55           C  
ATOM   1587  O   LYS B  82       6.820  50.811  45.511  1.00166.55           O  
ATOM   1588  CB  LYS B  82       7.815  53.649  46.823  1.00166.55           C  
ATOM   1589  CG  LYS B  82       7.537  54.170  45.413  1.00166.55           C  
ATOM   1590  CD  LYS B  82       7.890  53.184  44.296  1.00166.55           C  
ATOM   1591  CE  LYS B  82       9.360  53.242  43.874  1.00166.55           C  
ATOM   1592  NZ  LYS B  82       9.615  52.266  42.791  1.00166.55           N1+
ATOM   1593  N   LYS B  83       8.588  50.674  46.911  1.00138.02           N  
ATOM   1594  CA  LYS B  83       9.158  49.556  46.216  1.00138.02           C  
ATOM   1595  C   LYS B  83       8.371  48.359  46.636  1.00138.02           C  
ATOM   1596  O   LYS B  83       8.564  47.823  47.726  1.00138.02           O  
ATOM   1597  CB  LYS B  83      10.620  49.279  46.608  1.00138.02           C  
ATOM   1598  CG  LYS B  83      11.600  50.394  46.239  1.00138.02           C  
ATOM   1599  CD  LYS B  83      11.743  50.627  44.737  1.00138.02           C  
ATOM   1600  CE  LYS B  83      12.729  51.744  44.393  1.00138.02           C  
ATOM   1601  NZ  LYS B  83      14.081  51.376  44.871  1.00138.02           N1+
ATOM   1602  N   LYS B  84       7.471  47.905  45.749  1.00110.45           N  
ATOM   1603  CA  LYS B  84       6.547  46.863  46.075  1.00110.45           C  
ATOM   1604  C   LYS B  84       7.212  45.533  46.309  1.00110.45           C  
ATOM   1605  O   LYS B  84       6.906  44.866  47.295  1.00110.45           O  
ATOM   1606  CB  LYS B  84       5.491  46.688  44.976  1.00110.45           C  
ATOM   1607  CG  LYS B  84       4.199  46.062  45.489  1.00110.45           C  
ATOM   1608  CD  LYS B  84       3.036  46.217  44.512  1.00110.45           C  
ATOM   1609  CE  LYS B  84       1.673  45.931  45.140  1.00110.45           C  
ATOM   1610  NZ  LYS B  84       1.281  47.060  46.012  1.00110.45           N1+
ATOM   1611  N   CYS B  85       8.132  45.097  45.421  1.00 55.50           N  
ATOM   1612  CA  CYS B  85       8.740  43.803  45.595  1.00 55.50           C  
ATOM   1613  C   CYS B  85       9.601  43.748  46.814  1.00 55.50           C  
ATOM   1614  O   CYS B  85       9.663  42.719  47.486  1.00 55.50           O  
ATOM   1615  CB  CYS B  85       9.569  43.301  44.401  1.00 55.50           C  
ATOM   1616  SG  CYS B  85       8.533  42.388  43.223  1.00 55.50           S  
ATOM   1617  N   LEU B  86      10.316  44.838  47.128  1.00 53.45           N  
ATOM   1618  CA  LEU B  86      11.153  44.815  48.291  1.00 53.45           C  
ATOM   1619  C   LEU B  86      10.282  44.645  49.500  1.00 53.45           C  
ATOM   1620  O   LEU B  86      10.614  43.898  50.420  1.00 53.45           O  
ATOM   1621  CB  LEU B  86      11.969  46.109  48.453  1.00 53.45           C  
ATOM   1622  CG  LEU B  86      13.019  46.309  47.340  1.00 53.45           C  
ATOM   1623  CD1 LEU B  86      13.812  47.610  47.536  1.00 53.45           C  
ATOM   1624  CD2 LEU B  86      13.934  45.079  47.214  1.00 53.45           C  
ATOM   1625  N   ARG B  87       9.134  45.344  49.541  1.00 98.54           N  
ATOM   1626  CA  ARG B  87       8.293  45.223  50.696  1.00 98.54           C  
ATOM   1627  C   ARG B  87       7.733  43.834  50.802  1.00 98.54           C  
ATOM   1628  O   ARG B  87       7.652  43.278  51.896  1.00 98.54           O  
ATOM   1629  CB  ARG B  87       7.087  46.164  50.722  1.00 98.54           C  
ATOM   1630  CG  ARG B  87       6.267  45.904  51.982  1.00 98.54           C  
ATOM   1631  CD  ARG B  87       4.924  46.617  52.027  1.00 98.54           C  
ATOM   1632  NE  ARG B  87       4.171  46.033  53.172  1.00 98.54           N  
ATOM   1633  CZ  ARG B  87       3.309  46.809  53.890  1.00 98.54           C  
ATOM   1634  NH1 ARG B  87       3.171  48.130  53.581  1.00 98.54           N1+
ATOM   1635  NH2 ARG B  87       2.581  46.271  54.911  1.00 98.54           N  
ATOM   1636  N   PHE B  88       7.337  43.230  49.663  1.00108.15           N  
ATOM   1637  CA  PHE B  88       6.685  41.949  49.664  1.00108.15           C  
ATOM   1638  C   PHE B  88       7.596  40.909  50.254  1.00108.15           C  
ATOM   1639  O   PHE B  88       7.167  40.101  51.076  1.00108.15           O  
ATOM   1640  CB  PHE B  88       6.310  41.498  48.237  1.00108.15           C  
ATOM   1641  CG  PHE B  88       5.473  40.265  48.301  1.00108.15           C  
ATOM   1642  CD1 PHE B  88       6.054  39.025  48.428  1.00108.15           C  
ATOM   1643  CD2 PHE B  88       4.102  40.350  48.220  1.00108.15           C  
ATOM   1644  CE1 PHE B  88       5.278  37.890  48.482  1.00108.15           C  
ATOM   1645  CE2 PHE B  88       3.322  39.219  48.272  1.00108.15           C  
ATOM   1646  CZ  PHE B  88       3.910  37.984  48.403  1.00108.15           C  
ATOM   1647  N   VAL B  89       8.879  40.887  49.843  1.00 48.69           N  
ATOM   1648  CA  VAL B  89       9.813  39.907  50.339  1.00 48.69           C  
ATOM   1649  C   VAL B  89      10.044  40.119  51.806  1.00 48.69           C  
ATOM   1650  O   VAL B  89      10.112  39.177  52.595  1.00 48.69           O  
ATOM   1651  CB  VAL B  89      11.148  39.989  49.651  1.00 48.69           C  
ATOM   1652  CG1 VAL B  89      12.104  38.973  50.297  1.00 48.69           C  
ATOM   1653  CG2 VAL B  89      10.932  39.761  48.145  1.00 48.69           C  
ATOM   1654  N   CYS B  90      10.170  41.388  52.208  1.00 65.38           N  
ATOM   1655  CA  CYS B  90      10.412  41.773  53.566  1.00 65.38           C  
ATOM   1656  C   CYS B  90       9.261  41.310  54.418  1.00 65.38           C  
ATOM   1657  O   CYS B  90       9.460  40.814  55.526  1.00 65.38           O  
ATOM   1658  CB  CYS B  90      10.573  43.294  53.599  1.00 65.38           C  
ATOM   1659  SG  CYS B  90      10.349  44.051  55.211  1.00 65.38           S  
ATOM   1660  N   ASP B  91       8.018  41.430  53.912  1.00 38.02           N  
ATOM   1661  CA  ASP B  91       6.867  41.024  54.671  1.00 38.02           C  
ATOM   1662  C   ASP B  91       6.972  39.552  54.935  1.00 38.02           C  
ATOM   1663  O   ASP B  91       6.654  39.087  56.028  1.00 38.02           O  
ATOM   1664  CB  ASP B  91       5.543  41.254  53.917  1.00 38.02           C  
ATOM   1665  CG  ASP B  91       5.265  42.751  53.822  1.00 38.02           C  
ATOM   1666  OD1 ASP B  91       5.944  43.538  54.533  1.00 38.02           O  
ATOM   1667  OD2 ASP B  91       4.355  43.125  53.035  1.00 38.02           O1-
ATOM   1668  N   CYS B  92       7.427  38.773  53.935  1.00 38.34           N  
ATOM   1669  CA  CYS B  92       7.516  37.350  54.101  1.00 38.34           C  
ATOM   1670  C   CYS B  92       8.481  37.060  55.206  1.00 38.34           C  
ATOM   1671  O   CYS B  92       8.218  36.225  56.071  1.00 38.34           O  
ATOM   1672  CB  CYS B  92       8.080  36.617  52.866  1.00 38.34           C  
ATOM   1673  SG  CYS B  92       7.101  36.826  51.349  1.00 38.34           S  
ATOM   1674  N   ASP B  93       9.638  37.748  55.188  1.00 52.20           N  
ATOM   1675  CA  ASP B  93      10.695  37.518  56.132  1.00 52.20           C  
ATOM   1676  C   ASP B  93      10.303  37.900  57.533  1.00 52.20           C  
ATOM   1677  O   ASP B  93      10.598  37.171  58.477  1.00 52.20           O  
ATOM   1678  CB  ASP B  93      11.979  38.296  55.793  1.00 52.20           C  
ATOM   1679  CG  ASP B  93      12.619  37.662  54.564  1.00 52.20           C  
ATOM   1680  OD1 ASP B  93      12.190  36.539  54.182  1.00 52.20           O  
ATOM   1681  OD2 ASP B  93      13.550  38.291  53.996  1.00 52.20           O1-
ATOM   1682  N   VAL B  94       9.642  39.061  57.715  1.00105.68           N  
ATOM   1683  CA  VAL B  94       9.300  39.550  59.025  1.00105.68           C  
ATOM   1684  C   VAL B  94       8.283  38.658  59.668  1.00105.68           C  
ATOM   1685  O   VAL B  94       8.348  38.401  60.868  1.00105.68           O  
ATOM   1686  CB  VAL B  94       8.762  40.953  58.986  1.00105.68           C  
ATOM   1687  CG1 VAL B  94       7.381  40.944  58.309  1.00105.68           C  
ATOM   1688  CG2 VAL B  94       8.773  41.525  60.412  1.00105.68           C  
ATOM   1689  N   GLU B  95       7.301  38.167  58.890  1.00 70.94           N  
ATOM   1690  CA  GLU B  95       6.277  37.329  59.448  1.00 70.94           C  
ATOM   1691  C   GLU B  95       6.906  36.069  59.956  1.00 70.94           C  
ATOM   1692  O   GLU B  95       6.532  35.565  61.013  1.00 70.94           O  
ATOM   1693  CB  GLU B  95       5.190  36.945  58.429  1.00 70.94           C  
ATOM   1694  CG  GLU B  95       4.294  38.125  58.044  1.00 70.94           C  
ATOM   1695  CD  GLU B  95       3.567  38.583  59.304  1.00 70.94           C  
ATOM   1696  OE1 GLU B  95       2.933  37.722  59.970  1.00 70.94           O  
ATOM   1697  OE2 GLU B  95       3.644  39.800  59.619  1.00 70.94           O1-
ATOM   1698  N   ALA B  96       7.872  35.515  59.199  1.00 39.09           N  
ATOM   1699  CA  ALA B  96       8.544  34.317  59.614  1.00 39.09           C  
ATOM   1700  C   ALA B  96       9.325  34.595  60.868  1.00 39.09           C  
ATOM   1701  O   ALA B  96       9.296  33.801  61.802  1.00 39.09           O  
ATOM   1702  CB  ALA B  96       9.532  33.794  58.556  1.00 39.09           C  
ATOM   1703  N   ALA B  97      10.018  35.751  60.949  1.00 43.12           N  
ATOM   1704  CA  ALA B  97      10.868  36.032  62.079  1.00 43.12           C  
ATOM   1705  C   ALA B  97      10.054  36.034  63.342  1.00 43.12           C  
ATOM   1706  O   ALA B  97      10.481  35.480  64.355  1.00 43.12           O  
ATOM   1707  CB  ALA B  97      11.568  37.399  61.974  1.00 43.12           C  
ATOM   1708  N   PHE B  98       8.862  36.660  63.327  1.00 54.65           N  
ATOM   1709  CA  PHE B  98       8.026  36.673  64.496  1.00 54.65           C  
ATOM   1710  C   PHE B  98       7.550  35.278  64.802  1.00 54.65           C  
ATOM   1711  O   PHE B  98       7.514  34.866  65.961  1.00 54.65           O  
ATOM   1712  CB  PHE B  98       6.792  37.585  64.357  1.00 54.65           C  
ATOM   1713  CG  PHE B  98       7.260  38.994  64.497  1.00 54.65           C  
ATOM   1714  CD1 PHE B  98       7.443  39.531  65.751  1.00 54.65           C  
ATOM   1715  CD2 PHE B  98       7.510  39.778  63.396  1.00 54.65           C  
ATOM   1716  CE1 PHE B  98       7.876  40.826  65.910  1.00 54.65           C  
ATOM   1717  CE2 PHE B  98       7.943  41.076  63.548  1.00 54.65           C  
ATOM   1718  CZ  PHE B  98       8.124  41.603  64.805  1.00 54.65           C  
ATOM   1719  N   CYS B  99       7.176  34.504  63.767  1.00 39.38           N  
ATOM   1720  CA  CYS B  99       6.631  33.185  63.962  1.00 39.38           C  
ATOM   1721  C   CYS B  99       7.655  32.326  64.652  1.00 39.38           C  
ATOM   1722  O   CYS B  99       7.333  31.579  65.576  1.00 39.38           O  
ATOM   1723  CB  CYS B  99       6.261  32.507  62.624  1.00 39.38           C  
ATOM   1724  SG  CYS B  99       5.230  31.019  62.811  1.00 39.38           S  
ATOM   1725  N   PHE B 100       8.926  32.424  64.216  1.00 81.64           N  
ATOM   1726  CA  PHE B 100      10.026  31.676  64.766  1.00 81.64           C  
ATOM   1727  C   PHE B 100      10.217  32.038  66.211  1.00 81.64           C  
ATOM   1728  O   PHE B 100      10.411  31.167  67.057  1.00 81.64           O  
ATOM   1729  CB  PHE B 100      11.354  31.998  64.050  1.00 81.64           C  
ATOM   1730  CG  PHE B 100      11.434  31.284  62.739  1.00 81.64           C  
ATOM   1731  CD1 PHE B 100      10.392  31.301  61.844  1.00 81.64           C  
ATOM   1732  CD2 PHE B 100      12.594  30.640  62.377  1.00 81.64           C  
ATOM   1733  CE1 PHE B 100      10.484  30.657  60.632  1.00 81.64           C  
ATOM   1734  CE2 PHE B 100      12.699  29.995  61.167  1.00 81.64           C  
ATOM   1735  CZ  PHE B 100      11.641  29.999  60.292  1.00 81.64           C  
ATOM   1736  N   ALA B 101      10.168  33.344  66.536  1.00 39.83           N  
ATOM   1737  CA  ALA B 101      10.428  33.766  67.883  1.00 39.83           C  
ATOM   1738  C   ALA B 101       9.412  33.158  68.798  1.00 39.83           C  
ATOM   1739  O   ALA B 101       9.753  32.706  69.889  1.00 39.83           O  
ATOM   1740  CB  ALA B 101      10.343  35.293  68.053  1.00 39.83           C  
ATOM   1741  N   LYS B 102       8.129  33.160  68.383  1.00 97.00           N  
ATOM   1742  CA  LYS B 102       7.047  32.644  69.176  1.00 97.00           C  
ATOM   1743  C   LYS B 102       7.066  31.145  69.307  1.00 97.00           C  
ATOM   1744  O   LYS B 102       6.776  30.618  70.378  1.00 97.00           O  
ATOM   1745  CB  LYS B 102       5.664  33.047  68.637  1.00 97.00           C  
ATOM   1746  CG  LYS B 102       5.307  34.497  68.962  1.00 97.00           C  
ATOM   1747  CD  LYS B 102       6.234  35.515  68.298  1.00 97.00           C  
ATOM   1748  CE  LYS B 102       5.922  36.969  68.652  1.00 97.00           C  
ATOM   1749  NZ  LYS B 102       7.031  37.834  68.195  1.00 97.00           N1+
ATOM   1750  N   ALA B 103       7.404  30.406  68.235  1.00 36.63           N  
ATOM   1751  CA  ALA B 103       7.283  28.970  68.282  1.00 36.63           C  
ATOM   1752  C   ALA B 103       8.285  28.361  69.215  1.00 36.63           C  
ATOM   1753  O   ALA B 103       9.394  28.862  69.394  1.00 36.63           O  
ATOM   1754  CB  ALA B 103       7.459  28.299  66.909  1.00 36.63           C  
ATOM   1755  N   PRO B 104       7.890  27.271  69.829  1.00150.80           N  
ATOM   1756  CA  PRO B 104       8.783  26.565  70.709  1.00150.80           C  
ATOM   1757  C   PRO B 104       9.811  25.863  69.884  1.00150.80           C  
ATOM   1758  O   PRO B 104       9.501  25.456  68.766  1.00150.80           O  
ATOM   1759  CB  PRO B 104       7.909  25.616  71.526  1.00150.80           C  
ATOM   1760  CG  PRO B 104       6.535  26.310  71.538  1.00150.80           C  
ATOM   1761  CD  PRO B 104       6.500  27.109  70.225  1.00150.80           C  
ATOM   1762  N   TYR B 105      11.034  25.685  70.410  1.00 67.70           N  
ATOM   1763  CA  TYR B 105      12.045  25.053  69.621  1.00 67.70           C  
ATOM   1764  C   TYR B 105      12.175  23.664  70.157  1.00 67.70           C  
ATOM   1765  O   TYR B 105      12.660  23.456  71.269  1.00 67.70           O  
ATOM   1766  CB  TYR B 105      13.410  25.758  69.748  1.00 67.70           C  
ATOM   1767  CG  TYR B 105      14.384  25.175  68.780  1.00 67.70           C  
ATOM   1768  CD1 TYR B 105      15.080  24.028  69.085  1.00 67.70           C  
ATOM   1769  CD2 TYR B 105      14.607  25.789  67.569  1.00 67.70           C  
ATOM   1770  CE1 TYR B 105      15.984  23.501  68.191  1.00 67.70           C  
ATOM   1771  CE2 TYR B 105      15.508  25.266  66.672  1.00 67.70           C  
ATOM   1772  CZ  TYR B 105      16.198  24.120  66.983  1.00 67.70           C  
ATOM   1773  OH  TYR B 105      17.125  23.579  66.068  1.00 67.70           O  
ATOM   1774  N   ASN B 106      11.728  22.664  69.372  1.00 47.86           N  
ATOM   1775  CA  ASN B 106      11.803  21.311  69.836  1.00 47.86           C  
ATOM   1776  C   ASN B 106      13.084  20.750  69.313  1.00 47.86           C  
ATOM   1777  O   ASN B 106      13.276  20.604  68.108  1.00 47.86           O  
ATOM   1778  CB  ASN B 106      10.647  20.431  69.324  1.00 47.86           C  
ATOM   1779  CG  ASN B 106      10.661  19.120  70.096  1.00 47.86           C  
ATOM   1780  ND2 ASN B 106       9.450  18.611  70.449  1.00 47.86           N  
ATOM   1781  OD1 ASN B 106      11.720  18.567  70.387  1.00 47.86           O  
ATOM   1782  N   ASN B 107      13.991  20.401  70.241  1.00 40.24           N  
ATOM   1783  CA  ASN B 107      15.305  19.929  69.921  1.00 40.24           C  
ATOM   1784  C   ASN B 107      15.203  18.650  69.150  1.00 40.24           C  
ATOM   1785  O   ASN B 107      16.008  18.387  68.259  1.00 40.24           O  
ATOM   1786  CB  ASN B 107      16.157  19.674  71.176  1.00 40.24           C  
ATOM   1787  CG  ASN B 107      16.483  21.026  71.802  1.00 40.24           C  
ATOM   1788  ND2 ASN B 107      16.045  21.232  73.073  1.00 40.24           N  
ATOM   1789  OD1 ASN B 107      17.105  21.880  71.172  1.00 40.24           O  
ATOM   1790  N   ALA B 108      14.190  17.823  69.462  1.00 40.42           N  
ATOM   1791  CA  ALA B 108      14.035  16.550  68.819  1.00 40.42           C  
ATOM   1792  C   ALA B 108      13.872  16.773  67.345  1.00 40.42           C  
ATOM   1793  O   ALA B 108      14.304  15.958  66.534  1.00 40.42           O  
ATOM   1794  CB  ALA B 108      12.793  15.789  69.314  1.00 40.42           C  
ATOM   1795  N   ASN B 109      13.206  17.880  66.974  1.00 89.85           N  
ATOM   1796  CA  ASN B 109      12.886  18.246  65.623  1.00 89.85           C  
ATOM   1797  C   ASN B 109      14.082  18.672  64.812  1.00 89.85           C  
ATOM   1798  O   ASN B 109      13.982  18.786  63.591  1.00 89.85           O  
ATOM   1799  CB  ASN B 109      11.805  19.331  65.559  1.00 89.85           C  
ATOM   1800  CG  ASN B 109      10.520  18.655  66.029  1.00 89.85           C  
ATOM   1801  ND2 ASN B 109       9.548  19.459  66.534  1.00 89.85           N  
ATOM   1802  OD1 ASN B 109      10.391  17.435  65.946  1.00 89.85           O  
ATOM   1803  N   TRP B 110      15.215  19.023  65.447  1.00 81.15           N  
ATOM   1804  CA  TRP B 110      16.385  19.415  64.699  1.00 81.15           C  
ATOM   1805  C   TRP B 110      16.973  18.237  63.972  1.00 81.15           C  
ATOM   1806  O   TRP B 110      17.026  17.128  64.499  1.00 81.15           O  
ATOM   1807  CB  TRP B 110      17.489  20.001  65.598  1.00 81.15           C  
ATOM   1808  CG  TRP B 110      18.854  20.113  64.955  1.00 81.15           C  
ATOM   1809  CD1 TRP B 110      19.903  19.246  65.057  1.00 81.15           C  
ATOM   1810  CD2 TRP B 110      19.291  21.178  64.096  1.00 81.15           C  
ATOM   1811  CE2 TRP B 110      20.605  20.893  63.722  1.00 81.15           C  
ATOM   1812  CE3 TRP B 110      18.651  22.298  63.653  1.00 81.15           C  
ATOM   1813  NE1 TRP B 110      20.968  19.705  64.320  1.00 81.15           N  
ATOM   1814  CZ2 TRP B 110      21.303  21.729  62.898  1.00 81.15           C  
ATOM   1815  CZ3 TRP B 110      19.359  23.138  62.822  1.00 81.15           C  
ATOM   1816  CH2 TRP B 110      20.659  22.861  62.453  1.00 81.15           C  
ATOM   1817  N   ASN B 111      17.425  18.473  62.717  1.00 74.51           N  
ATOM   1818  CA  ASN B 111      18.099  17.505  61.889  1.00 74.51           C  
ATOM   1819  C   ASN B 111      17.436  16.161  61.965  1.00 74.51           C  
ATOM   1820  O   ASN B 111      17.994  15.215  62.518  1.00 74.51           O  
ATOM   1821  CB  ASN B 111      19.586  17.332  62.250  1.00 74.51           C  
ATOM   1822  CG  ASN B 111      20.269  16.539  61.143  1.00 74.51           C  
ATOM   1823  ND2 ASN B 111      21.608  16.346  61.276  1.00 74.51           N  
ATOM   1824  OD1 ASN B 111      19.629  16.100  60.189  1.00 74.51           O  
ATOM   1825  N   ILE B 112      16.237  16.023  61.368  1.00 64.91           N  
ATOM   1826  CA  ILE B 112      15.503  14.793  61.460  1.00 64.91           C  
ATOM   1827  C   ILE B 112      15.645  14.049  60.169  1.00 64.91           C  
ATOM   1828  O   ILE B 112      16.110  14.590  59.168  1.00 64.91           O  
ATOM   1829  CB  ILE B 112      14.032  14.992  61.699  1.00 64.91           C  
ATOM   1830  CG1 ILE B 112      13.399  15.771  60.532  1.00 64.91           C  
ATOM   1831  CG2 ILE B 112      13.849  15.659  63.073  1.00 64.91           C  
ATOM   1832  CD1 ILE B 112      11.873  15.806  60.577  1.00 64.91           C  
ATOM   1833  N   ASP B 113      15.315  12.740  60.196  1.00 63.78           N  
ATOM   1834  CA  ASP B 113      15.375  11.920  59.021  1.00 63.78           C  
ATOM   1835  C   ASP B 113      14.249  12.376  58.137  1.00 63.78           C  
ATOM   1836  O   ASP B 113      13.120  11.902  58.252  1.00 63.78           O  
ATOM   1837  CB  ASP B 113      15.162  10.429  59.352  1.00 63.78           C  
ATOM   1838  CG  ASP B 113      15.419   9.576  58.118  1.00 63.78           C  
ATOM   1839  OD1 ASP B 113      15.532  10.158  57.007  1.00 63.78           O  
ATOM   1840  OD2 ASP B 113      15.504   8.328  58.269  1.00 63.78           O1-
ATOM   1841  N   THR B 114      14.553  13.302  57.205  1.00 41.14           N  
ATOM   1842  CA  THR B 114      13.568  13.920  56.361  1.00 41.14           C  
ATOM   1843  C   THR B 114      12.905  12.908  55.486  1.00 41.14           C  
ATOM   1844  O   THR B 114      11.691  12.945  55.296  1.00 41.14           O  
ATOM   1845  CB  THR B 114      14.149  14.973  55.463  1.00 41.14           C  
ATOM   1846  CG2 THR B 114      14.789  16.068  56.333  1.00 41.14           C  
ATOM   1847  OG1 THR B 114      15.119  14.395  54.601  1.00 41.14           O  
ATOM   1848  N   LYS B 115      13.677  11.962  54.929  1.00165.47           N  
ATOM   1849  CA  LYS B 115      13.084  11.014  54.033  1.00165.47           C  
ATOM   1850  C   LYS B 115      12.030  10.255  54.773  1.00165.47           C  
ATOM   1851  O   LYS B 115      10.967   9.956  54.231  1.00165.47           O  
ATOM   1852  CB  LYS B 115      14.093   9.981  53.512  1.00165.47           C  
ATOM   1853  CG  LYS B 115      15.140  10.582  52.577  1.00165.47           C  
ATOM   1854  CD  LYS B 115      16.087  11.567  53.263  1.00165.47           C  
ATOM   1855  CE  LYS B 115      17.053  10.904  54.246  1.00165.47           C  
ATOM   1856  NZ  LYS B 115      17.993  10.027  53.513  1.00165.47           N1+
ATOM   1857  N   LYS B 116      12.329   9.872  56.025  1.00 88.47           N  
ATOM   1858  CA  LYS B 116      11.398   9.107  56.801  1.00 88.47           C  
ATOM   1859  C   LYS B 116      10.192   9.910  57.205  1.00 88.47           C  
ATOM   1860  O   LYS B 116       9.058   9.549  56.898  1.00 88.47           O  
ATOM   1861  CB  LYS B 116      12.059   8.597  58.092  1.00 88.47           C  
ATOM   1862  CG  LYS B 116      11.184   7.686  58.949  1.00 88.47           C  
ATOM   1863  CD  LYS B 116      11.971   6.988  60.059  1.00 88.47           C  
ATOM   1864  CE  LYS B 116      12.460   7.946  61.146  1.00 88.47           C  
ATOM   1865  NZ  LYS B 116      13.202   7.195  62.183  1.00 88.47           N1+
ATOM   1866  N   ARG B 117      10.427  11.036  57.910  1.00148.70           N  
ATOM   1867  CA  ARG B 117       9.379  11.843  58.477  1.00148.70           C  
ATOM   1868  C   ARG B 117       8.568  12.541  57.432  1.00148.70           C  
ATOM   1869  O   ARG B 117       7.341  12.586  57.501  1.00148.70           O  
ATOM   1870  CB  ARG B 117       9.926  12.973  59.362  1.00148.70           C  
ATOM   1871  CG  ARG B 117      10.506  12.545  60.708  1.00148.70           C  
ATOM   1872  CD  ARG B 117       9.540  12.810  61.861  1.00148.70           C  
ATOM   1873  NE  ARG B 117      10.345  12.900  63.109  1.00148.70           N  
ATOM   1874  CZ  ARG B 117      10.108  13.926  63.979  1.00148.70           C  
ATOM   1875  NH1 ARG B 117       9.123  14.832  63.711  1.00148.70           N1+
ATOM   1876  NH2 ARG B 117      10.857  14.050  65.111  1.00148.70           N  
ATOM   1877  N   CYS B 118       9.264  13.163  56.469  1.00 62.73           N  
ATOM   1878  CA  CYS B 118       8.661  13.960  55.443  1.00 62.73           C  
ATOM   1879  C   CYS B 118       7.954  13.112  54.448  1.00 62.73           C  
ATOM   1880  O   CYS B 118       6.921  13.509  53.912  1.00 62.73           O  
ATOM   1881  CB  CYS B 118       9.701  14.815  54.705  1.00 62.73           C  
ATOM   1882  SG  CYS B 118      10.608  15.857  55.884  1.00 62.73           S  
ATOM   1883  N   GLN B 119       8.520  11.933  54.140  1.00 28.55           N  
ATOM   1884  CA  GLN B 119       7.919  11.065  53.175  1.00 28.55           C  
ATOM   1885  C   GLN B 119       7.180   9.986  53.950  1.00 28.55           C  
ATOM   1886  O   GLN B 119       7.692   8.835  54.012  1.00 28.55           O  
ATOM   1887  CB  GLN B 119       8.951  10.385  52.259  1.00 28.55           C  
ATOM   1888  CG  GLN B 119       8.336   9.450  51.214  1.00 28.55           C  
ATOM   1889  CD  GLN B 119       9.470   8.872  50.377  1.00 28.55           C  
ATOM   1890  NE2 GLN B 119      10.378   9.760  49.890  1.00 28.55           N  
ATOM   1891  OE1 GLN B 119       9.539   7.665  50.150  1.00 28.55           O  
ATOM   1892  OXT GLN B 119       6.090  10.304  54.496  1.00 28.55           O1-
TER   
