# Supplementary material for: Structural Descriptors for Subunit Interface Regions in Homodimers: Effect of Lipid Membrane and Secondary Structure Type
Source: J Chem Inf Model. 2025 Mar 27;65(7):3117–26. doi: 10.1021/acs.jcim.4c01233 (PMC12004529; doi:10.1021/acs.jcim.4c01233)
Supplement: Supplementary file 3 — ci4c01233_si_003.tar [file ci4c01233_si_003.tar › database/alpha/2i22_cytop.pdb]

HEADER    model_1_1_chain_A
ATOM    144  N   HIS A  20     -13.890  20.071   1.514  1.00243.59           N  
ATOM    145  CA  HIS A  20     -12.702  20.498   2.182  1.00243.59           C  
ATOM    146  ND1 HIS A  20     -10.845  20.909   4.803  1.00243.59           N  
ATOM    147  CG  HIS A  20     -10.865  19.942   3.823  1.00243.59           C  
ATOM    148  CB  HIS A  20     -12.103  19.450   3.133  1.00243.59           C  
ATOM    149  NE2 HIS A  20      -8.736  20.280   4.482  1.00243.59           N  
ATOM    150  CD2 HIS A  20      -9.573  19.569   3.640  1.00243.59           C  
ATOM    151  CE1 HIS A  20      -9.545  21.073   5.161  1.00243.59           C  
ATOM    152  C   HIS A  20     -11.715  20.827   1.115  1.00243.59           C  
ATOM    153  O   HIS A  20     -11.648  20.157   0.086  1.00243.59           O  
ATOM    154  N   MET A  21     -10.931  21.899   1.335  1.00105.11           N  
ATOM    155  CA  MET A  21      -9.994  22.346   0.348  1.00105.11           C  
ATOM    156  CB  MET A  21      -9.331  23.696   0.671  1.00105.11           C  
ATOM    157  CG  MET A  21     -10.273  24.885   0.469  1.00105.11           C  
ATOM    158  SD  MET A  21      -9.506  26.511   0.744  1.00105.11           S  
ATOM    159  CE  MET A  21     -10.919  27.471   0.128  1.00105.11           C  
ATOM    160  C   MET A  21      -8.928  21.321   0.135  1.00105.11           C  
ATOM    161  O   MET A  21      -8.473  21.146  -0.991  1.00105.11           O  
ATOM    162  N   TYR A  22      -8.485  20.629   1.205  1.00 68.65           N  
ATOM    163  CA  TYR A  22      -7.448  19.635   1.087  1.00 68.65           C  
ATOM    164  CB  TYR A  22      -6.896  19.081   2.413  1.00 68.65           C  
ATOM    165  CG  TYR A  22      -5.847  20.019   2.892  1.00 68.65           C  
ATOM    166  CD1 TYR A  22      -6.162  21.139   3.625  1.00 68.65           C  
ATOM    167  CD2 TYR A  22      -4.531  19.757   2.587  1.00 68.65           C  
ATOM    168  CE1 TYR A  22      -5.166  21.984   4.052  1.00 68.65           C  
ATOM    169  CE2 TYR A  22      -3.534  20.598   3.012  1.00 68.65           C  
ATOM    170  CZ  TYR A  22      -3.854  21.716   3.745  1.00 68.65           C  
ATOM    171  OH  TYR A  22      -2.833  22.583   4.185  1.00 68.65           O  
ATOM    172  C   TYR A  22      -7.876  18.464   0.266  1.00 68.65           C  
ATOM    173  O   TYR A  22      -7.064  17.889  -0.455  1.00 68.65           O  
ATOM    174  N   GLN A  23      -9.153  18.065   0.350  1.00 97.13           N  
ATOM    175  CA  GLN A  23      -9.596  16.872  -0.308  1.00 97.13           C  
ATOM    176  CB  GLN A  23     -11.064  16.568   0.018  1.00 97.13           C  
ATOM    177  CG  GLN A  23     -11.218  16.353   1.528  1.00 97.13           C  
ATOM    178  CD  GLN A  23     -12.666  16.053   1.858  1.00 97.13           C  
ATOM    179  OE1 GLN A  23     -13.573  16.779   1.454  1.00 97.13           O  
ATOM    180  NE2 GLN A  23     -12.892  14.947   2.618  1.00 97.13           N  
ATOM    181  C   GLN A  23      -9.363  16.979  -1.787  1.00 97.13           C  
ATOM    182  O   GLN A  23      -9.077  15.982  -2.448  1.00 97.13           O  
ATOM    183  N   ASP A  24      -9.485  18.194  -2.350  1.00 47.26           N  
ATOM    184  CA  ASP A  24      -9.241  18.398  -3.750  1.00 47.26           C  
ATOM    185  CB  ASP A  24      -9.352  19.880  -4.150  1.00 47.26           C  
ATOM    186  CG  ASP A  24     -10.770  20.363  -3.893  1.00 47.26           C  
ATOM    187  OD1 ASP A  24     -11.728  19.658  -4.307  1.00 47.26           O  
ATOM    188  OD2 ASP A  24     -10.912  21.446  -3.262  1.00 47.26           O1-
ATOM    189  C   ASP A  24      -7.810  18.038  -3.985  1.00 47.26           C  
ATOM    190  O   ASP A  24      -7.448  17.434  -4.995  1.00 47.26           O  
ATOM    191  N   LEU A  25      -6.964  18.412  -3.012  1.00118.47           N  
ATOM    192  CA  LEU A  25      -5.551  18.215  -3.066  1.00118.47           C  
ATOM    193  CB  LEU A  25      -4.837  18.817  -1.837  1.00118.47           C  
ATOM    194  CG  LEU A  25      -3.320  18.538  -1.739  1.00118.47           C  
ATOM    195  CD1 LEU A  25      -3.021  17.113  -1.242  1.00118.47           C  
ATOM    196  CD2 LEU A  25      -2.609  18.847  -3.065  1.00118.47           C  
ATOM    197  C   LEU A  25      -5.239  16.755  -3.142  1.00118.47           C  
ATOM    198  O   LEU A  25      -4.343  16.360  -3.885  1.00118.47           O  
ATOM    199  N   ILE A  26      -5.956  15.905  -2.386  1.00105.97           N  
ATOM    200  CA  ILE A  26      -5.594  14.519  -2.390  1.00105.97           C  
ATOM    201  CB  ILE A  26      -6.343  13.711  -1.361  1.00105.97           C  
ATOM    202  CG1 ILE A  26      -5.672  12.342  -1.180  1.00105.97           C  
ATOM    203  CG2 ILE A  26      -7.833  13.636  -1.732  1.00105.97           C  
ATOM    204  CD1 ILE A  26      -6.176  11.582   0.045  1.00105.97           C  
ATOM    205  C   ILE A  26      -5.795  13.921  -3.752  1.00105.97           C  
ATOM    206  O   ILE A  26      -4.891  13.287  -4.298  1.00105.97           O  
ATOM    207  N   ARG A  27      -6.972  14.143  -4.364  1.00188.22           N  
ATOM    208  CA  ARG A  27      -7.259  13.567  -5.645  1.00188.22           C  
ATOM    209  CB  ARG A  27      -8.679  13.887  -6.141  1.00188.22           C  
ATOM    210  CG  ARG A  27      -9.791  13.363  -5.229  1.00188.22           C  
ATOM    211  CD  ARG A  27      -9.970  11.843  -5.260  1.00188.22           C  
ATOM    212  NE  ARG A  27      -8.888  11.245  -4.428  1.00188.22           N  
ATOM    213  CZ  ARG A  27      -9.027  11.205  -3.070  1.00188.22           C  
ATOM    214  NH1 ARG A  27     -10.138  11.740  -2.485  1.00188.22           N1+
ATOM    215  NH2 ARG A  27      -8.051  10.645  -2.297  1.00188.22           N  
ATOM    216  C   ARG A  27      -6.311  14.163  -6.625  1.00188.22           C  
ATOM    217  O   ARG A  27      -5.803  13.484  -7.518  1.00188.22           O  
ATOM    218  N   ASN A  28      -6.053  15.472  -6.468  1.00 45.26           N  
ATOM    219  CA  ASN A  28      -5.210  16.174  -7.384  1.00 45.26           C  
ATOM    220  CB  ASN A  28      -5.073  17.666  -7.049  1.00 45.26           C  
ATOM    221  CG  ASN A  28      -4.383  18.328  -8.232  1.00 45.26           C  
ATOM    222  OD1 ASN A  28      -4.208  17.717  -9.286  1.00 45.26           O  
ATOM    223  ND2 ASN A  28      -3.972  19.612  -8.058  1.00 45.26           N  
ATOM    224  C   ASN A  28      -3.839  15.594  -7.320  1.00 45.26           C  
ATOM    225  O   ASN A  28      -3.169  15.426  -8.336  1.00 45.26           O  
ATOM    226  N   GLU A  29      -3.387  15.263  -6.104  1.00138.37           N  
ATOM    227  CA  GLU A  29      -2.065  14.757  -5.903  1.00138.37           C  
ATOM    228  CB  GLU A  29      -1.812  14.464  -4.416  1.00138.37           C  
ATOM    229  CG  GLU A  29      -0.338  14.330  -4.046  1.00138.37           C  
ATOM    230  CD  GLU A  29       0.187  15.727  -3.758  1.00138.37           C  
ATOM    231  OE1 GLU A  29      -0.041  16.219  -2.621  1.00138.37           O  
ATOM    232  OE2 GLU A  29       0.815  16.323  -4.674  1.00138.37           O1-
ATOM    233  C   GLU A  29      -1.923  13.468  -6.646  1.00138.37           C  
ATOM    234  O   GLU A  29      -0.924  13.219  -7.321  1.00138.37           O  
ATOM    235  N   LEU A  30      -2.953  12.617  -6.565  1.00 51.30           N  
ATOM    236  CA  LEU A  30      -2.873  11.322  -7.171  1.00 51.30           C  
ATOM    237  CB  LEU A  30      -4.195  10.553  -6.988  1.00 51.30           C  
ATOM    238  CG  LEU A  30      -4.667  10.459  -5.519  1.00 51.30           C  
ATOM    239  CD1 LEU A  30      -5.989   9.684  -5.388  1.00 51.30           C  
ATOM    240  CD2 LEU A  30      -3.556   9.910  -4.609  1.00 51.30           C  
ATOM    241  C   LEU A  30      -2.665  11.536  -8.636  1.00 51.30           C  
ATOM    242  O   LEU A  30      -1.817  10.893  -9.255  1.00 51.30           O  
ATOM    243  N   ASN A  31      -3.430  12.472  -9.228  1.00109.25           N  
ATOM    244  CA  ASN A  31      -3.303  12.673 -10.638  1.00109.25           C  
ATOM    245  CB  ASN A  31      -4.420  13.518 -11.288  1.00109.25           C  
ATOM    246  CG  ASN A  31      -4.497  14.901 -10.674  1.00109.25           C  
ATOM    247  OD1 ASN A  31      -5.432  15.209  -9.938  1.00109.25           O  
ATOM    248  ND2 ASN A  31      -3.492  15.763 -10.983  1.00109.25           N  
ATOM    249  C   ASN A  31      -1.955  13.237 -10.974  1.00109.25           C  
ATOM    250  O   ASN A  31      -1.383  12.901 -12.009  1.00109.25           O  
ATOM    251  N   GLU A  32      -1.398  14.096 -10.098  1.00 65.68           N  
ATOM    252  CA  GLU A  32      -0.122  14.692 -10.373  1.00 65.68           C  
ATOM    253  CB  GLU A  32       0.341  15.676  -9.284  1.00 65.68           C  
ATOM    254  CG  GLU A  32       1.596  16.466  -9.664  1.00 65.68           C  
ATOM    255  CD  GLU A  32       1.700  17.646  -8.706  1.00 65.68           C  
ATOM    256  OE1 GLU A  32       1.359  17.462  -7.508  1.00 65.68           O  
ATOM    257  OE2 GLU A  32       2.108  18.749  -9.161  1.00 65.68           O1-
ATOM    258  C   GLU A  32       0.878  13.591 -10.467  1.00 65.68           C  
ATOM    259  O   GLU A  32       1.834  13.669 -11.240  1.00 65.68           O  
ATOM    260  N   ALA A  33       0.682  12.534  -9.658  1.00 36.90           N  
ATOM    261  CA  ALA A  33       1.581  11.427  -9.684  1.00 36.90           C  
ATOM    262  CB  ALA A  33       1.183  10.331  -8.682  1.00 36.90           C  
ATOM    263  C   ALA A  33       1.544  10.836 -11.056  1.00 36.90           C  
ATOM    264  O   ALA A  33       2.582  10.616 -11.676  1.00 36.90           O  
ATOM    265  N   ALA A  34       0.332  10.627 -11.598  1.00 32.64           N  
ATOM    266  CA  ALA A  34       0.228  10.013 -12.890  1.00 32.64           C  
ATOM    267  CB  ALA A  34      -1.228   9.848 -13.355  1.00 32.64           C  
ATOM    268  C   ALA A  34       0.908  10.894 -13.885  1.00 32.64           C  
ATOM    269  O   ALA A  34       1.605  10.413 -14.779  1.00 32.64           O  
ATOM    270  N   GLU A  35       0.715  12.217 -13.751  1.00 81.78           N  
ATOM    271  CA  GLU A  35       1.279  13.127 -14.702  1.00 81.78           C  
ATOM    272  CB  GLU A  35       0.851  14.587 -14.473  1.00 81.78           C  
ATOM    273  CG  GLU A  35       1.403  15.539 -15.539  1.00 81.78           C  
ATOM    274  CD  GLU A  35       0.920  16.948 -15.221  1.00 81.78           C  
ATOM    275  OE1 GLU A  35       0.183  17.104 -14.211  1.00 81.78           O  
ATOM    276  OE2 GLU A  35       1.281  17.887 -15.980  1.00 81.78           O1-
ATOM    277  C   GLU A  35       2.773  13.078 -14.639  1.00 81.78           C  
ATOM    278  O   GLU A  35       3.437  13.025 -15.673  1.00 81.78           O  
ATOM    279  N   THR A  36       3.345  13.055 -13.421  1.00118.86           N  
ATOM    280  CA  THR A  36       4.772  13.102 -13.290  1.00118.86           C  
ATOM    281  CB  THR A  36       5.214  13.187 -11.851  1.00118.86           C  
ATOM    282  OG1 THR A  36       6.577  13.570 -11.774  1.00118.86           O  
ATOM    283  CG2 THR A  36       5.008  11.832 -11.159  1.00118.86           C  
ATOM    284  C   THR A  36       5.349  11.878 -13.933  1.00118.86           C  
ATOM    285  O   THR A  36       6.365  11.958 -14.625  1.00118.86           O  
ATOM    286  N   LEU A  37       4.708  10.707 -13.731  1.00109.21           N  
ATOM    287  CA  LEU A  37       5.204   9.503 -14.333  1.00109.21           C  
ATOM    288  CB  LEU A  37       4.430   8.227 -13.960  1.00109.21           C  
ATOM    289  CG  LEU A  37       4.790   7.668 -12.576  1.00109.21           C  
ATOM    290  CD1 LEU A  37       4.523   8.693 -11.472  1.00109.21           C  
ATOM    291  CD2 LEU A  37       4.097   6.319 -12.324  1.00109.21           C  
ATOM    292  C   LEU A  37       5.118   9.635 -15.812  1.00109.21           C  
ATOM    293  O   LEU A  37       6.047   9.256 -16.524  1.00109.21           O  
ATOM    294  N   ALA A  38       3.993  10.177 -16.312  1.00 30.64           N  
ATOM    295  CA  ALA A  38       3.837  10.301 -17.732  1.00 30.64           C  
ATOM    296  CB  ALA A  38       2.482  10.912 -18.129  1.00 30.64           C  
ATOM    297  C   ALA A  38       4.915  11.206 -18.247  1.00 30.64           C  
ATOM    298  O   ALA A  38       5.586  10.894 -19.229  1.00 30.64           O  
ATOM    299  N   ASN A  39       5.143  12.339 -17.560  1.00 42.18           N  
ATOM    300  CA  ASN A  39       6.147  13.266 -17.999  1.00 42.18           C  
ATOM    301  CB  ASN A  39       6.316  14.477 -17.067  1.00 42.18           C  
ATOM    302  CG  ASN A  39       5.095  15.371 -17.191  1.00 42.18           C  
ATOM    303  OD1 ASN A  39       4.619  15.649 -18.291  1.00 42.18           O  
ATOM    304  ND2 ASN A  39       4.580  15.843 -16.026  1.00 42.18           N  
ATOM    305  C   ASN A  39       7.468  12.563 -17.976  1.00 42.18           C  
ATOM    306  O   ASN A  39       8.283  12.733 -18.879  1.00 42.18           O  
ATOM    307  N   PHE A  40       7.724  11.751 -16.934  1.00 63.72           N  
ATOM    308  CA  PHE A  40       9.006  11.107 -16.832  1.00 63.72           C  
ATOM    309  CB  PHE A  40       9.186  10.319 -15.517  1.00 63.72           C  
ATOM    310  CG  PHE A  40      10.541   9.692 -15.514  1.00 63.72           C  
ATOM    311  CD1 PHE A  40      11.670  10.449 -15.305  1.00 63.72           C  
ATOM    312  CD2 PHE A  40      10.674   8.333 -15.702  1.00 63.72           C  
ATOM    313  CE1 PHE A  40      12.914   9.859 -15.300  1.00 63.72           C  
ATOM    314  CE2 PHE A  40      11.914   7.739 -15.695  1.00 63.72           C  
ATOM    315  CZ  PHE A  40      13.038   8.503 -15.495  1.00 63.72           C  
ATOM    316  C   PHE A  40       9.217  10.154 -17.979  1.00 63.72           C  
ATOM    317  O   PHE A  40      10.303  10.100 -18.555  1.00 63.72           O  
ATOM    318  N   LEU A  41       8.169   9.382 -18.328  1.00 56.98           N  
ATOM    319  CA  LEU A  41       8.186   8.348 -19.335  1.00 56.98           C  
ATOM    320  CB  LEU A  41       6.840   7.602 -19.389  1.00 56.98           C  
ATOM    321  CG  LEU A  41       6.757   6.531 -20.493  1.00 56.98           C  
ATOM    322  CD1 LEU A  41       7.737   5.379 -20.229  1.00 56.98           C  
ATOM    323  CD2 LEU A  41       5.308   6.061 -20.705  1.00 56.98           C  
ATOM    324  C   LEU A  41       8.443   8.878 -20.721  1.00 56.98           C  
ATOM    325  O   LEU A  41       9.185   8.270 -21.491  1.00 56.98           O  
ATOM    326  N   LYS A  42       7.827  10.021 -21.077  1.00121.39           N  
ATOM    327  CA  LYS A  42       7.883  10.590 -22.399  1.00121.39           C  
ATOM    328  CB  LYS A  42       7.041  11.877 -22.448  1.00121.39           C  
ATOM    329  CG  LYS A  42       7.599  12.959 -21.521  1.00121.39           C  
ATOM    330  CD  LYS A  42       6.693  14.173 -21.315  1.00121.39           C  
ATOM    331  CE  LYS A  42       6.334  14.935 -22.587  1.00121.39           C  
ATOM    332  NZ  LYS A  42       5.292  15.937 -22.270  1.00121.39           N1+
ATOM    333  C   LYS A  42       9.294  10.934 -22.779  1.00121.39           C  
ATOM    334  O   LYS A  42       9.728  10.623 -23.886  1.00121.39           O  
ATOM    335  N   ASP A  43      10.058  11.570 -21.872  1.00 54.62           N  
ATOM    336  CA  ASP A  43      11.392  11.986 -22.214  1.00 54.62           C  
ATOM    337  CB  ASP A  43      12.044  12.821 -21.097  1.00 54.62           C  
ATOM    338  CG  ASP A  43      13.337  13.458 -21.587  1.00 54.62           C  
ATOM    339  OD1 ASP A  43      14.019  12.869 -22.465  1.00 54.62           O  
ATOM    340  OD2 ASP A  43      13.657  14.566 -21.078  1.00 54.62           O1-
ATOM    341  C   ASP A  43      12.248  10.776 -22.470  1.00 54.62           C  
ATOM    342  O   ASP A  43      12.392   9.894 -21.624  1.00 54.62           O  
ATOM    343  N   ASP A  44      12.861  10.736 -23.670  1.00 52.45           N  
ATOM    344  CA  ASP A  44      13.691   9.656 -24.130  1.00 52.45           C  
ATOM    345  CB  ASP A  44      14.116   9.845 -25.596  1.00 52.45           C  
ATOM    346  CG  ASP A  44      12.869   9.771 -26.467  1.00 52.45           C  
ATOM    347  OD1 ASP A  44      12.252  10.845 -26.695  1.00 52.45           O  
ATOM    348  OD2 ASP A  44      12.525   8.648 -26.924  1.00 52.45           O1-
ATOM    349  C   ASP A  44      14.949   9.594 -23.321  1.00 52.45           C  
ATOM    350  O   ASP A  44      15.443   8.516 -22.994  1.00 52.45           O  
ATOM    351  N   ALA A  45      15.493  10.770 -22.966  1.00 26.59           N  
ATOM    352  CA  ALA A  45      16.750  10.843 -22.281  1.00 26.59           C  
ATOM    353  CB  ALA A  45      17.162  12.292 -21.973  1.00 26.59           C  
ATOM    354  C   ALA A  45      16.626  10.115 -20.986  1.00 26.59           C  
ATOM    355  O   ALA A  45      17.530   9.379 -20.591  1.00 26.59           O  
ATOM    356  N   ASN A  46      15.484  10.293 -20.303  1.00 64.62           N  
ATOM    357  CA  ASN A  46      15.273   9.673 -19.034  1.00 64.62           C  
ATOM    358  CB  ASN A  46      13.901  10.041 -18.454  1.00 64.62           C  
ATOM    359  CG  ASN A  46      13.937  11.536 -18.156  1.00 64.62           C  
ATOM    360  OD1 ASN A  46      12.904  12.175 -17.965  1.00 64.62           O  
ATOM    361  ND2 ASN A  46      15.166  12.116 -18.126  1.00 64.62           N  
ATOM    362  C   ASN A  46      15.337   8.188 -19.211  1.00 64.62           C  
ATOM    363  O   ASN A  46      16.052   7.495 -18.487  1.00 64.62           O  
ATOM    364  N   ILE A  47      14.648   7.659 -20.235  1.00 96.15           N  
ATOM    365  CA  ILE A  47      14.618   6.238 -20.416  1.00 96.15           C  
ATOM    366  CB  ILE A  47      13.826   5.808 -21.618  1.00 96.15           C  
ATOM    367  CG1 ILE A  47      12.351   6.217 -21.461  1.00 96.15           C  
ATOM    368  CG2 ILE A  47      14.029   4.295 -21.811  1.00 96.15           C  
ATOM    369  CD1 ILE A  47      11.677   5.621 -20.226  1.00 96.15           C  
ATOM    370  C   ILE A  47      16.022   5.750 -20.603  1.00 96.15           C  
ATOM    371  O   ILE A  47      16.369   4.673 -20.125  1.00 96.15           O  
ATOM    372  N   HIS A  48      16.860   6.515 -21.330  1.00 49.90           N  
ATOM    373  CA  HIS A  48      18.205   6.084 -21.608  1.00 49.90           C  
ATOM    374  ND1 HIS A  48      18.757   7.827 -24.998  1.00 49.90           N  
ATOM    375  CG  HIS A  48      18.380   6.974 -23.983  1.00 49.90           C  
ATOM    376  CB  HIS A  48      18.951   7.003 -22.595  1.00 49.90           C  
ATOM    377  NE2 HIS A  48      17.202   6.483 -25.845  1.00 49.90           N  
ATOM    378  CD2 HIS A  48      17.430   6.161 -24.518  1.00 49.90           C  
ATOM    379  CE1 HIS A  48      18.022   7.488 -26.088  1.00 49.90           C  
ATOM    380  C   HIS A  48      19.039   6.011 -20.363  1.00 49.90           C  
ATOM    381  O   HIS A  48      19.741   5.023 -20.148  1.00 49.90           O  
ATOM    382  N   ALA A  49      18.951   7.030 -19.485  1.00 41.96           N  
ATOM    383  CA  ALA A  49      19.830   7.101 -18.349  1.00 41.96           C  
ATOM    384  CB  ALA A  49      19.526   8.300 -17.436  1.00 41.96           C  
ATOM    385  C   ALA A  49      19.660   5.861 -17.538  1.00 41.96           C  
ATOM    386  O   ALA A  49      20.637   5.248 -17.102  1.00 41.96           O  
ATOM    387  N   ILE A  50      18.403   5.422 -17.376  1.00110.29           N  
ATOM    388  CA  ILE A  50      18.131   4.288 -16.551  1.00110.29           C  
ATOM    389  CB  ILE A  50      16.692   3.891 -16.581  1.00110.29           C  
ATOM    390  CG1 ILE A  50      15.801   5.094 -16.232  1.00110.29           C  
ATOM    391  CG2 ILE A  50      16.526   2.702 -15.618  1.00110.29           C  
ATOM    392  CD1 ILE A  50      16.076   5.685 -14.853  1.00110.29           C  
ATOM    393  C   ILE A  50      18.906   3.130 -17.102  1.00110.29           C  
ATOM    394  O   ILE A  50      19.540   2.387 -16.355  1.00110.29           O  
ATOM    395  N   GLN A  51      18.902   2.961 -18.436  1.00 44.89           N  
ATOM    396  CA  GLN A  51      19.574   1.822 -18.997  1.00 44.89           C  
ATOM    397  CB  GLN A  51      19.380   1.664 -20.513  1.00 44.89           C  
ATOM    398  CG  GLN A  51      20.114   0.437 -21.060  1.00 44.89           C  
ATOM    399  CD  GLN A  51      19.905   0.354 -22.565  1.00 44.89           C  
ATOM    400  OE1 GLN A  51      18.965   0.928 -23.112  1.00 44.89           O  
ATOM    401  NE2 GLN A  51      20.814  -0.383 -23.258  1.00 44.89           N  
ATOM    402  C   GLN A  51      21.053   1.885 -18.760  1.00 44.89           C  
ATOM    403  O   GLN A  51      21.663   0.885 -18.387  1.00 44.89           O  
ATOM    404  N   ARG A  52      21.677   3.062 -18.964  1.00 78.25           N  
ATOM    405  CA  ARG A  52      23.106   3.174 -18.846  1.00 78.25           C  
ATOM    406  CB  ARG A  52      23.580   4.598 -19.165  1.00 78.25           C  
ATOM    407  CG  ARG A  52      23.191   5.053 -20.575  1.00 78.25           C  
ATOM    408  CD  ARG A  52      23.441   6.539 -20.826  1.00 78.25           C  
ATOM    409  NE  ARG A  52      22.530   7.307 -19.932  1.00 78.25           N  
ATOM    410  CZ  ARG A  52      22.941   8.504 -19.421  1.00 78.25           C  
ATOM    411  NH1 ARG A  52      24.186   8.975 -19.718  1.00 78.25           N1+
ATOM    412  NH2 ARG A  52      22.112   9.227 -18.611  1.00 78.25           N  
ATOM    413  C   ARG A  52      23.506   2.877 -17.431  1.00 78.25           C  
ATOM    414  O   ARG A  52      24.451   2.130 -17.183  1.00 78.25           O  
ATOM    415  N   ALA A  53      22.775   3.446 -16.455  1.00 39.35           N  
ATOM    416  CA  ALA A  53      23.119   3.246 -15.080  1.00 39.35           C  
ATOM    417  CB  ALA A  53      22.201   4.009 -14.113  1.00 39.35           C  
ATOM    418  C   ALA A  53      23.032   1.788 -14.744  1.00 39.35           C  
ATOM    419  O   ALA A  53      23.929   1.241 -14.098  1.00 39.35           O  
ATOM    420  N   ALA A  54      21.966   1.105 -15.205  1.00 44.88           N  
ATOM    421  CA  ALA A  54      21.814  -0.290 -14.898  1.00 44.88           C  
ATOM    422  CB  ALA A  54      20.561  -0.905 -15.546  1.00 44.88           C  
ATOM    423  C   ALA A  54      23.012  -1.006 -15.437  1.00 44.88           C  
ATOM    424  O   ALA A  54      23.547  -1.897 -14.779  1.00 44.88           O  
ATOM    425  N   VAL A  55      23.471  -0.651 -16.657  1.00128.54           N  
ATOM    426  CA  VAL A  55      24.614  -1.344 -17.186  1.00128.54           C  
ATOM    427  CB  VAL A  55      24.879  -1.173 -18.664  1.00128.54           C  
ATOM    428  CG1 VAL A  55      23.666  -1.704 -19.438  1.00128.54           C  
ATOM    429  CG2 VAL A  55      25.271   0.268 -19.002  1.00128.54           C  
ATOM    430  C   VAL A  55      25.859  -1.008 -16.419  1.00128.54           C  
ATOM    431  O   VAL A  55      26.686  -1.883 -16.179  1.00128.54           O  
ATOM    432  N   LEU A  56      26.033   0.266 -16.012  1.00 66.73           N  
ATOM    433  CA  LEU A  56      27.228   0.685 -15.326  1.00 66.73           C  
ATOM    434  CB  LEU A  56      27.265   2.203 -15.072  1.00 66.73           C  
ATOM    435  CG  LEU A  56      28.445   2.646 -14.186  1.00 66.73           C  
ATOM    436  CD1 LEU A  56      29.795   2.230 -14.789  1.00 66.73           C  
ATOM    437  CD2 LEU A  56      28.370   4.150 -13.874  1.00 66.73           C  
ATOM    438  C   LEU A  56      27.373   0.003 -13.999  1.00 66.73           C  
ATOM    439  O   LEU A  56      28.475  -0.393 -13.620  1.00 66.73           O  
ATOM    440  N   LEU A  57      26.277  -0.141 -13.234  1.00 55.14           N  
ATOM    441  CA  LEU A  57      26.399  -0.742 -11.936  1.00 55.14           C  
ATOM    442  CB  LEU A  57      25.056  -0.781 -11.188  1.00 55.14           C  
ATOM    443  CG  LEU A  57      24.470   0.614 -10.888  1.00 55.14           C  
ATOM    444  CD1 LEU A  57      23.130   0.502 -10.148  1.00 55.14           C  
ATOM    445  CD2 LEU A  57      25.476   1.500 -10.133  1.00 55.14           C  
ATOM    446  C   LEU A  57      26.853  -2.150 -12.125  1.00 55.14           C  
ATOM    447  O   LEU A  57      27.800  -2.599 -11.480  1.00 55.14           O  
ATOM    448  N   ALA A  58      26.204  -2.855 -13.073  1.00 45.19           N  
ATOM    449  CA  ALA A  58      26.430  -4.248 -13.335  1.00 45.19           C  
ATOM    450  CB  ALA A  58      25.510  -4.811 -14.429  1.00 45.19           C  
ATOM    451  C   ALA A  58      27.829  -4.489 -13.788  1.00 45.19           C  
ATOM    452  O   ALA A  58      28.461  -5.463 -13.386  1.00 45.19           O  
ATOM    453  N   ASP A  59      28.360  -3.613 -14.649  1.00 38.00           N  
ATOM    454  CA  ASP A  59      29.692  -3.846 -15.113  1.00 38.00           C  
ATOM    455  CB  ASP A  59      30.157  -2.791 -16.130  1.00 38.00           C  
ATOM    456  CG  ASP A  59      29.342  -2.972 -17.408  1.00 38.00           C  
ATOM    457  OD1 ASP A  59      28.480  -3.891 -17.448  1.00 38.00           O  
ATOM    458  OD2 ASP A  59      29.577  -2.190 -18.367  1.00 38.00           O1-
ATOM    459  C   ASP A  59      30.588  -3.781 -13.920  1.00 38.00           C  
ATOM    460  O   ASP A  59      31.557  -4.531 -13.820  1.00 38.00           O  
ATOM    461  N   SER A  60      30.258  -2.883 -12.976  1.00 84.67           N  
ATOM    462  CA  SER A  60      31.053  -2.644 -11.809  1.00 84.67           C  
ATOM    463  CB  SER A  60      30.452  -1.529 -10.937  1.00 84.67           C  
ATOM    464  OG  SER A  60      31.257  -1.321  -9.791  1.00 84.67           O  
ATOM    465  C   SER A  60      31.156  -3.889 -10.981  1.00 84.67           C  
ATOM    466  O   SER A  60      32.248  -4.251 -10.545  1.00 84.67           O  
ATOM    467  N   PHE A  61      30.029  -4.594 -10.760  1.00 74.12           N  
ATOM    468  CA  PHE A  61      30.011  -5.767  -9.929  1.00 74.12           C  
ATOM    469  CB  PHE A  61      28.611  -6.384  -9.761  1.00 74.12           C  
ATOM    470  CG  PHE A  61      27.724  -5.419  -9.047  1.00 74.12           C  
ATOM    471  CD1 PHE A  61      27.991  -5.048  -7.750  1.00 74.12           C  
ATOM    472  CD2 PHE A  61      26.600  -4.917  -9.662  1.00 74.12           C  
ATOM    473  CE1 PHE A  61      27.170  -4.167  -7.083  1.00 74.12           C  
ATOM    474  CE2 PHE A  61      25.775  -4.038  -8.999  1.00 74.12           C  
ATOM    475  CZ  PHE A  61      26.058  -3.658  -7.710  1.00 74.12           C  
ATOM    476  C   PHE A  61      30.870  -6.842 -10.529  1.00 74.12           C  
ATOM    477  O   PHE A  61      31.633  -7.491  -9.818  1.00 74.12           O  
ATOM    478  N   LYS A  62      30.774  -7.060 -11.856  1.00 54.36           N  
ATOM    479  CA  LYS A  62      31.534  -8.093 -12.509  1.00 54.36           C  
ATOM    480  CB  LYS A  62      31.287  -8.134 -14.027  1.00 54.36           C  
ATOM    481  CG  LYS A  62      29.851  -8.538 -14.381  1.00 54.36           C  
ATOM    482  CD  LYS A  62      29.453  -8.240 -15.827  1.00 54.36           C  
ATOM    483  CE  LYS A  62      27.991  -8.579 -16.134  1.00 54.36           C  
ATOM    484  NZ  LYS A  62      27.615  -8.076 -17.475  1.00 54.36           N1+
ATOM    485  C   LYS A  62      32.989  -7.811 -12.277  1.00 54.36           C  
ATOM    486  O   LYS A  62      33.789  -8.724 -12.073  1.00 54.36           O  
ATOM    487  N   ALA A  63      33.351  -6.517 -12.301  1.00 55.98           N  
ATOM    488  CA  ALA A  63      34.673  -6.007 -12.066  1.00 55.98           C  
ATOM    489  CB  ALA A  63      34.765  -4.484 -12.263  1.00 55.98           C  
ATOM    490  C   ALA A  63      35.046  -6.322 -10.646  1.00 55.98           C  
ATOM    491  O   ALA A  63      36.222  -6.352 -10.290  1.00 55.98           O  
ATOM    492  N   GLY A  64      34.039  -6.495  -9.771  1.00 33.85           N  
ATOM    493  CA  GLY A  64      34.297  -6.811  -8.396  1.00 33.85           C  
ATOM    494  C   GLY A  64      34.215  -5.563  -7.580  1.00 33.85           C  
ATOM    495  O   GLY A  64      34.803  -5.475  -6.503  1.00 33.85           O  
ATOM    496  N   GLY A  65      33.492  -4.550  -8.093  1.00 29.44           N  
ATOM    497  CA  GLY A  65      33.331  -3.332  -7.360  1.00 29.44           C  
ATOM    498  C   GLY A  65      32.031  -3.415  -6.621  1.00 29.44           C  
ATOM    499  O   GLY A  65      31.216  -4.305  -6.855  1.00 29.44           O  
ATOM    500  N   LYS A  66      31.818  -2.467  -5.693  1.00118.61           N  
ATOM    501  CA  LYS A  66      30.620  -2.410  -4.911  1.00118.61           C  
ATOM    502  CB  LYS A  66      30.914  -2.449  -3.409  1.00118.61           C  
ATOM    503  CG  LYS A  66      31.891  -1.337  -3.026  1.00118.61           C  
ATOM    504  CD  LYS A  66      31.979  -1.044  -1.530  1.00118.61           C  
ATOM    505  CE  LYS A  66      32.996   0.050  -1.207  1.00118.61           C  
ATOM    506  NZ  LYS A  66      34.370  -0.454  -1.425  1.00118.61           N1+
ATOM    507  C   LYS A  66      30.021  -1.061  -5.151  1.00118.61           C  
ATOM    508  O   LYS A  66      30.689  -0.144  -5.627  1.00118.61           O  
ATOM    509  N   VAL A  67      28.724  -0.905  -4.836  1.00102.11           N  
ATOM    510  CA  VAL A  67      28.128   0.384  -5.012  1.00102.11           C  
ATOM    511  CB  VAL A  67      26.919   0.358  -5.907  1.00102.11           C  
ATOM    512  CG1 VAL A  67      25.827  -0.503  -5.248  1.00102.11           C  
ATOM    513  CG2 VAL A  67      26.489   1.805  -6.195  1.00102.11           C  
ATOM    514  C   VAL A  67      27.701   0.875  -3.665  1.00102.11           C  
ATOM    515  O   VAL A  67      27.132   0.125  -2.872  1.00102.11           O  
ATOM    516  N   LEU A  68      27.995   2.155  -3.361  1.00 62.71           N  
ATOM    517  CA  LEU A  68      27.579   2.699  -2.096  1.00 62.71           C  
ATOM    518  CB  LEU A  68      28.622   3.620  -1.446  1.00 62.71           C  
ATOM    519  CG  LEU A  68      29.926   2.890  -1.081  1.00 62.71           C  
ATOM    520  CD1 LEU A  68      30.941   3.844  -0.430  1.00 62.71           C  
ATOM    521  CD2 LEU A  68      29.644   1.642  -0.228  1.00 62.71           C  
ATOM    522  C   LEU A  68      26.358   3.532  -2.350  1.00 62.71           C  
ATOM    523  O   LEU A  68      26.362   4.403  -3.217  1.00 62.71           O  
ATOM    524  N   SER A  69      25.263   3.300  -1.594  1.00107.06           N  
ATOM    525  CA  SER A  69      24.088   4.078  -1.869  1.00107.06           C  
ATOM    526  CB  SER A  69      22.827   3.251  -2.151  1.00107.06           C  
ATOM    527  OG  SER A  69      22.965   2.561  -3.378  1.00107.06           O  
ATOM    528  C   SER A  69      23.743   4.934  -0.694  1.00107.06           C  
ATOM    529  O   SER A  69      24.059   4.607   0.449  1.00107.06           O  
ATOM    530  N   CYS A  70      23.073   6.077  -0.966  1.00 83.78           N  
ATOM    531  CA  CYS A  70      22.704   6.955   0.102  1.00 83.78           C  
ATOM    532  CB  CYS A  70      23.895   7.760   0.649  1.00 83.78           C  
ATOM    533  SG  CYS A  70      24.655   8.834  -0.608  1.00 83.78           S  
ATOM    534  C   CYS A  70      21.699   7.949  -0.388  1.00 83.78           C  
ATOM    535  O   CYS A  70      21.653   8.262  -1.578  1.00 83.78           O  
ATOM    536  N   GLY A  71      20.877   8.482   0.548  1.00 58.12           N  
ATOM    537  CA  GLY A  71      19.873   9.464   0.242  1.00 58.12           C  
ATOM    538  C   GLY A  71      19.309   9.932   1.555  1.00 58.12           C  
ATOM    539  O   GLY A  71      19.474   9.274   2.580  1.00 58.12           O  
ATOM    540  N   ASN A  72      18.629  11.101   1.564  1.00109.13           N  
ATOM    541  CA  ASN A  72      18.081  11.624   2.790  1.00109.13           C  
ATOM    542  CB  ASN A  72      18.217  13.144   2.951  1.00109.13           C  
ATOM    543  CG  ASN A  72      19.688  13.381   3.254  1.00109.13           C  
ATOM    544  OD1 ASN A  72      20.493  12.454   3.199  1.00109.13           O  
ATOM    545  ND2 ASN A  72      20.052  14.638   3.615  1.00109.13           N  
ATOM    546  C   ASN A  72      16.654  11.260   2.877  1.00109.13           C  
ATOM    547  O   ASN A  72      16.095  10.845   1.867  1.00109.13           O  
ATOM    548  N   GLY A  73      16.073  11.420   4.091  1.00146.48           N  
ATOM    549  CA  GLY A  73      14.726  11.123   4.531  1.00146.48           C  
ATOM    550  C   GLY A  73      13.862  10.649   3.423  1.00146.48           C  
ATOM    551  O   GLY A  73      13.715  11.300   2.406  1.00146.48           O  
ATOM    552  N   GLY A  74      13.262   9.467   3.556  1.00196.48           N  
ATOM    553  CA  GLY A  74      12.357   9.037   2.532  1.00196.48           C  
ATOM    554  C   GLY A  74      13.181   8.439   1.438  1.00196.48           C  
ATOM    555  O   GLY A  74      12.852   7.388   0.894  1.00196.48           O  
ATOM    556  N   SER A  75      14.271   9.140   1.070  1.00 93.00           N  
ATOM    557  CA  SER A  75      15.168   8.704   0.050  1.00 93.00           C  
ATOM    558  CB  SER A  75      15.915   9.844  -0.663  1.00 93.00           C  
ATOM    559  OG  SER A  75      15.006  10.611  -1.439  1.00 93.00           O  
ATOM    560  C   SER A  75      16.170   7.774   0.639  1.00 93.00           C  
ATOM    561  O   SER A  75      16.851   7.063  -0.094  1.00 93.00           O  
ATOM    562  N   HIS A  76      16.330   7.810   1.978  1.00 60.60           N  
ATOM    563  CA  HIS A  76      17.257   6.922   2.615  1.00 60.60           C  
ATOM    564  ND1 HIS A  76      19.613   6.104   4.708  1.00 60.60           N  
ATOM    565  CG  HIS A  76      18.243   6.165   4.832  1.00 60.60           C  
ATOM    566  CB  HIS A  76      17.371   7.166   4.129  1.00 60.60           C  
ATOM    567  NE2 HIS A  76      19.030   4.483   6.115  1.00 60.60           N  
ATOM    568  CD2 HIS A  76      17.905   5.167   5.695  1.00 60.60           C  
ATOM    569  CE1 HIS A  76      20.032   5.081   5.497  1.00 60.60           C  
ATOM    570  C   HIS A  76      16.760   5.533   2.444  1.00 60.60           C  
ATOM    571  O   HIS A  76      17.507   4.629   2.071  1.00 60.60           O  
ATOM    572  N   CYS A  77      15.455   5.342   2.691  1.00 52.38           N  
ATOM    573  CA  CYS A  77      14.912   4.020   2.593  1.00 52.38           C  
ATOM    574  CB  CYS A  77      13.401   3.961   2.867  1.00 52.38           C  
ATOM    575  SG  CYS A  77      13.010   4.354   4.597  1.00 52.38           S  
ATOM    576  C   CYS A  77      15.146   3.523   1.208  1.00 52.38           C  
ATOM    577  O   CYS A  77      15.643   2.410   1.038  1.00 52.38           O  
ATOM    578  N   ASP A  78      14.869   4.360   0.185  1.00 62.83           N  
ATOM    579  CA  ASP A  78      15.042   3.931  -1.176  1.00 62.83           C  
ATOM    580  CB  ASP A  78      14.809   5.046  -2.215  1.00 62.83           C  
ATOM    581  CG  ASP A  78      13.329   5.410  -2.282  1.00 62.83           C  
ATOM    582  OD1 ASP A  78      12.489   4.678  -1.693  1.00 62.83           O  
ATOM    583  OD2 ASP A  78      13.022   6.441  -2.941  1.00 62.83           O1-
ATOM    584  C   ASP A  78      16.470   3.500  -1.312  1.00 62.83           C  
ATOM    585  O   ASP A  78      16.768   2.541  -2.019  1.00 62.83           O  
ATOM    586  N   ALA A  79      17.398   4.191  -0.622  1.00 53.52           N  
ATOM    587  CA  ALA A  79      18.775   3.801  -0.725  1.00 53.52           C  
ATOM    588  CB  ALA A  79      19.730   4.757   0.008  1.00 53.52           C  
ATOM    589  C   ALA A  79      18.981   2.427  -0.145  1.00 53.52           C  
ATOM    590  O   ALA A  79      19.773   1.651  -0.676  1.00 53.52           O  
ATOM    591  N   MET A  80      18.325   2.111   0.996  1.00142.64           N  
ATOM    592  CA  MET A  80      18.504   0.832   1.650  1.00142.64           C  
ATOM    593  CB  MET A  80      17.782   0.774   3.006  1.00142.64           C  
ATOM    594  CG  MET A  80      18.275   1.822   4.004  1.00142.64           C  
ATOM    595  SD  MET A  80      20.029   1.672   4.462  1.00142.64           S  
ATOM    596  CE  MET A  80      19.856   0.151   5.438  1.00142.64           C  
ATOM    597  C   MET A  80      17.967  -0.304   0.831  1.00142.64           C  
ATOM    598  O   MET A  80      18.656  -1.296   0.584  1.00142.64           O  
ATOM    599  N   HIS A  81      16.727  -0.149   0.335  1.00 65.20           N  
ATOM    600  CA  HIS A  81      16.040  -1.181  -0.387  1.00 65.20           C  
ATOM    601  ND1 HIS A  81      13.472  -2.892  -1.216  1.00 65.20           N  
ATOM    602  CG  HIS A  81      13.883  -1.665  -1.686  1.00 65.20           C  
ATOM    603  CB  HIS A  81      14.676  -0.675  -0.890  1.00 65.20           C  
ATOM    604  NE2 HIS A  81      12.694  -2.711  -3.293  1.00 65.20           N  
ATOM    605  CD2 HIS A  81      13.400  -1.570  -2.955  1.00 65.20           C  
ATOM    606  CE1 HIS A  81      12.765  -3.475  -2.219  1.00 65.20           C  
ATOM    607  C   HIS A  81      16.891  -1.516  -1.556  1.00 65.20           C  
ATOM    608  O   HIS A  81      16.997  -2.670  -1.965  1.00 65.20           O  
ATOM    609  N   PHE A  82      17.537  -0.488  -2.117  1.00 73.76           N  
ATOM    610  CA  PHE A  82      18.356  -0.666  -3.268  1.00 73.76           C  
ATOM    611  CB  PHE A  82      18.993   0.682  -3.654  1.00 73.76           C  
ATOM    612  CG  PHE A  82      19.961   0.544  -4.776  1.00 73.76           C  
ATOM    613  CD1 PHE A  82      19.531   0.477  -6.080  1.00 73.76           C  
ATOM    614  CD2 PHE A  82      21.312   0.514  -4.514  1.00 73.76           C  
ATOM    615  CE1 PHE A  82      20.441   0.363  -7.105  1.00 73.76           C  
ATOM    616  CE2 PHE A  82      22.226   0.400  -5.535  1.00 73.76           C  
ATOM    617  CZ  PHE A  82      21.789   0.324  -6.834  1.00 73.76           C  
ATOM    618  C   PHE A  82      19.436  -1.642  -2.939  1.00 73.76           C  
ATOM    619  O   PHE A  82      19.611  -2.638  -3.637  1.00 73.76           O  
ATOM    620  N   ALA A  83      20.178  -1.384  -1.847  1.00 51.67           N  
ATOM    621  CA  ALA A  83      21.303  -2.199  -1.481  1.00 51.67           C  
ATOM    622  CB  ALA A  83      22.122  -1.594  -0.330  1.00 51.67           C  
ATOM    623  C   ALA A  83      20.883  -3.563  -1.047  1.00 51.67           C  
ATOM    624  O   ALA A  83      21.458  -4.566  -1.471  1.00 51.67           O  
ATOM    625  N   GLU A  84      19.846  -3.646  -0.199  1.00 97.99           N  
ATOM    626  CA  GLU A  84      19.512  -4.928   0.334  1.00 97.99           C  
ATOM    627  CB  GLU A  84      18.489  -4.879   1.487  1.00 97.99           C  
ATOM    628  CG  GLU A  84      17.180  -4.140   1.220  1.00 97.99           C  
ATOM    629  CD  GLU A  84      16.562  -3.894   2.591  1.00 97.99           C  
ATOM    630  OE1 GLU A  84      17.346  -3.784   3.573  1.00 97.99           O  
ATOM    631  OE2 GLU A  84      15.308  -3.812   2.684  1.00 97.99           O1-
ATOM    632  C   GLU A  84      19.086  -5.842  -0.768  1.00 97.99           C  
ATOM    633  O   GLU A  84      19.406  -7.029  -0.749  1.00 97.99           O  
ATOM    634  N   GLU A  85      18.362  -5.325  -1.776  1.00 81.08           N  
ATOM    635  CA  GLU A  85      17.954  -6.181  -2.851  1.00 81.08           C  
ATOM    636  CB  GLU A  85      17.039  -5.478  -3.864  1.00 81.08           C  
ATOM    637  CG  GLU A  85      15.634  -5.234  -3.317  1.00 81.08           C  
ATOM    638  CD  GLU A  85      14.993  -6.599  -3.111  1.00 81.08           C  
ATOM    639  OE1 GLU A  85      15.333  -7.530  -3.892  1.00 81.08           O  
ATOM    640  OE2 GLU A  85      14.163  -6.736  -2.172  1.00 81.08           O1-
ATOM    641  C   GLU A  85      19.160  -6.670  -3.595  1.00 81.08           C  
ATOM    642  O   GLU A  85      19.254  -7.848  -3.929  1.00 81.08           O  
ATOM    643  N   LEU A  86      20.119  -5.772  -3.882  1.00 71.05           N  
ATOM    644  CA  LEU A  86      21.283  -6.132  -4.642  1.00 71.05           C  
ATOM    645  CB  LEU A  86      22.166  -4.921  -4.978  1.00 71.05           C  
ATOM    646  CG  LEU A  86      21.530  -3.959  -5.994  1.00 71.05           C  
ATOM    647  CD1 LEU A  86      22.459  -2.771  -6.289  1.00 71.05           C  
ATOM    648  CD2 LEU A  86      21.117  -4.704  -7.273  1.00 71.05           C  
ATOM    649  C   LEU A  86      22.144  -7.080  -3.882  1.00 71.05           C  
ATOM    650  O   LEU A  86      22.666  -8.047  -4.433  1.00 71.05           O  
ATOM    651  N   THR A  87      22.339  -6.804  -2.586  1.00118.53           N  
ATOM    652  CA  THR A  87      23.185  -7.635  -1.791  1.00118.53           C  
ATOM    653  CB  THR A  87      23.457  -7.069  -0.426  1.00118.53           C  
ATOM    654  OG1 THR A  87      24.515  -7.787   0.186  1.00118.53           O  
ATOM    655  CG2 THR A  87      22.196  -7.169   0.442  1.00118.53           C  
ATOM    656  C   THR A  87      22.516  -8.955  -1.647  1.00118.53           C  
ATOM    657  O   THR A  87      23.166  -9.997  -1.610  1.00118.53           O  
ATOM    658  N   GLY A  88      21.174  -8.948  -1.579  1.00 38.66           N  
ATOM    659  CA  GLY A  88      20.494 -10.184  -1.352  1.00 38.66           C  
ATOM    660  C   GLY A  88      20.805 -11.161  -2.446  1.00 38.66           C  
ATOM    661  O   GLY A  88      21.047 -12.335  -2.172  1.00 38.66           O  
ATOM    662  N   ARG A  89      20.739 -10.727  -3.717  1.00103.80           N  
ATOM    663  CA  ARG A  89      20.960 -11.626  -4.815  1.00103.80           C  
ATOM    664  CB  ARG A  89      20.331 -11.091  -6.116  1.00103.80           C  
ATOM    665  CG  ARG A  89      18.827 -10.834  -5.951  1.00103.80           C  
ATOM    666  CD  ARG A  89      18.112 -10.360  -7.219  1.00103.80           C  
ATOM    667  NE  ARG A  89      16.781  -9.819  -6.809  1.00103.80           N  
ATOM    668  CZ  ARG A  89      15.638 -10.216  -7.443  1.00103.80           C  
ATOM    669  NH1 ARG A  89      15.695 -11.159  -8.429  1.00103.80           N1+
ATOM    670  NH2 ARG A  89      14.437  -9.670  -7.099  1.00103.80           N  
ATOM    671  C   ARG A  89      22.408 -11.976  -5.062  1.00103.80           C  
ATOM    672  O   ARG A  89      22.744 -13.136  -5.286  1.00103.80           O  
ATOM    673  N   TYR A  90      23.290 -10.962  -5.038  1.00207.90           N  
ATOM    674  CA  TYR A  90      24.679 -11.000  -5.424  1.00207.90           C  
ATOM    675  CB  TYR A  90      25.184  -9.645  -5.946  1.00207.90           C  
ATOM    676  CG  TYR A  90      24.320  -9.407  -7.142  1.00207.90           C  
ATOM    677  CD1 TYR A  90      24.577 -10.040  -8.337  1.00207.90           C  
ATOM    678  CD2 TYR A  90      23.220  -8.585  -7.060  1.00207.90           C  
ATOM    679  CE1 TYR A  90      23.765  -9.830  -9.429  1.00207.90           C  
ATOM    680  CE2 TYR A  90      22.406  -8.369  -8.145  1.00207.90           C  
ATOM    681  CZ  TYR A  90      22.678  -8.994  -9.335  1.00207.90           C  
ATOM    682  OH  TYR A  90      21.843  -8.778 -10.453  1.00207.90           O  
ATOM    683  C   TYR A  90      25.679 -11.598  -4.476  1.00207.90           C  
ATOM    684  O   TYR A  90      26.793 -11.900  -4.902  1.00207.90           O  
ATOM    685  N   ARG A  91      25.384 -11.694  -3.170  1.00185.89           N  
ATOM    686  CA  ARG A  91      26.392 -12.091  -2.222  1.00185.89           C  
ATOM    687  CB  ARG A  91      25.876 -12.164  -0.776  1.00185.89           C  
ATOM    688  CG  ARG A  91      25.620 -10.795  -0.157  1.00185.89           C  
ATOM    689  CD  ARG A  91      25.616 -10.819   1.373  1.00185.89           C  
ATOM    690  NE  ARG A  91      24.380 -11.516   1.825  1.00185.89           N  
ATOM    691  CZ  ARG A  91      23.536 -10.885   2.693  1.00185.89           C  
ATOM    692  NH1 ARG A  91      23.831  -9.629   3.139  1.00185.89           N1+
ATOM    693  NH2 ARG A  91      22.402 -11.511   3.121  1.00185.89           N  
ATOM    694  C   ARG A  91      26.991 -13.430  -2.532  1.00185.89           C  
ATOM    695  O   ARG A  91      28.204 -13.598  -2.425  1.00185.89           O  
ATOM    696  N   GLU A  92      26.175 -14.415  -2.941  1.00 95.02           N  
ATOM    697  CA  GLU A  92      26.674 -15.751  -3.121  1.00 95.02           C  
ATOM    698  CB  GLU A  92      25.605 -16.725  -3.652  1.00 95.02           C  
ATOM    699  CG  GLU A  92      26.034 -18.194  -3.638  1.00 95.02           C  
ATOM    700  CD  GLU A  92      24.876 -19.019  -4.180  1.00 95.02           C  
ATOM    701  OE1 GLU A  92      23.742 -18.869  -3.652  1.00 95.02           O  
ATOM    702  OE2 GLU A  92      25.110 -19.811  -5.134  1.00 95.02           O1-
ATOM    703  C   GLU A  92      27.851 -15.776  -4.056  1.00 95.02           C  
ATOM    704  O   GLU A  92      27.895 -15.070  -5.064  1.00 95.02           O  
ATOM    705  N   ASN A  93      28.865 -16.596  -3.690  1.00 79.94           N  
ATOM    706  CA  ASN A  93      30.072 -16.816  -4.441  1.00 79.94           C  
ATOM    707  CB  ASN A  93      29.883 -17.627  -5.740  1.00 79.94           C  
ATOM    708  CG  ASN A  93      29.895 -19.109  -5.389  1.00 79.94           C  
ATOM    709  OD1 ASN A  93      28.912 -19.823  -5.577  1.00 79.94           O  
ATOM    710  ND2 ASN A  93      31.057 -19.591  -4.871  1.00 79.94           N  
ATOM    711  C   ASN A  93      30.733 -15.522  -4.789  1.00 79.94           C  
ATOM    712  O   ASN A  93      31.337 -15.403  -5.854  1.00 79.94           O  
ATOM    713  N   ARG A  94      30.649 -14.517  -3.898  1.00 72.37           N  
ATOM    714  CA  ARG A  94      31.327 -13.282  -4.167  1.00 72.37           C  
ATOM    715  CB  ARG A  94      30.451 -12.248  -4.901  1.00 72.37           C  
ATOM    716  CG  ARG A  94      31.256 -11.147  -5.594  1.00 72.37           C  
ATOM    717  CD  ARG A  94      30.402  -9.987  -6.115  1.00 72.37           C  
ATOM    718  NE  ARG A  94      29.299 -10.565  -6.934  1.00 72.37           N  
ATOM    719  CZ  ARG A  94      29.502 -10.904  -8.239  1.00 72.37           C  
ATOM    720  NH1 ARG A  94      30.732 -10.751  -8.812  1.00 72.37           N1+
ATOM    721  NH2 ARG A  94      28.462 -11.399  -8.973  1.00 72.37           N  
ATOM    722  C   ARG A  94      31.698 -12.713  -2.833  1.00 72.37           C  
ATOM    723  O   ARG A  94      30.906 -12.767  -1.889  1.00 72.37           O  
ATOM    724  N   PRO A  95      32.891 -12.194  -2.717  1.00 86.48           N  
ATOM    725  CA  PRO A  95      33.325 -11.622  -1.465  1.00 86.48           C  
ATOM    726  CD  PRO A  95      34.003 -12.776  -3.447  1.00 86.48           C  
ATOM    727  CB  PRO A  95      34.854 -11.691  -1.458  1.00 86.48           C  
ATOM    728  CG  PRO A  95      35.237 -12.041  -2.907  1.00 86.48           C  
ATOM    729  C   PRO A  95      32.786 -10.247  -1.222  1.00 86.48           C  
ATOM    730  O   PRO A  95      32.294  -9.611  -2.154  1.00 86.48           O  
ATOM    731  N   GLY A  96      32.841  -9.783   0.042  1.00 25.65           N  
ATOM    732  CA  GLY A  96      32.407  -8.458   0.371  1.00 25.65           C  
ATOM    733  C   GLY A  96      30.930  -8.382   0.175  1.00 25.65           C  
ATOM    734  O   GLY A  96      30.222  -9.386   0.232  1.00 25.65           O  
ATOM    735  N   TYR A  97      30.431  -7.151  -0.040  1.00 78.71           N  
ATOM    736  CA  TYR A  97      29.041  -6.938  -0.300  1.00 78.71           C  
ATOM    737  CB  TYR A  97      28.314  -6.062   0.738  1.00 78.71           C  
ATOM    738  CG  TYR A  97      28.220  -6.750   2.057  1.00 78.71           C  
ATOM    739  CD1 TYR A  97      29.234  -6.636   2.980  1.00 78.71           C  
ATOM    740  CD2 TYR A  97      27.109  -7.498   2.376  1.00 78.71           C  
ATOM    741  CE1 TYR A  97      29.145  -7.260   4.203  1.00 78.71           C  
ATOM    742  CE2 TYR A  97      27.015  -8.125   3.596  1.00 78.71           C  
ATOM    743  CZ  TYR A  97      28.032  -8.003   4.513  1.00 78.71           C  
ATOM    744  OH  TYR A  97      27.934  -8.642   5.767  1.00 78.71           O  
ATOM    745  C   TYR A  97      28.975  -6.162  -1.571  1.00 78.71           C  
ATOM    746  O   TYR A  97      29.798  -5.279  -1.814  1.00 78.71           O  
ATOM    747  N   PRO A  98      28.065  -6.524  -2.427  1.00170.16           N  
ATOM    748  CA  PRO A  98      27.827  -5.833  -3.662  1.00170.16           C  
ATOM    749  CD  PRO A  98      27.063  -7.536  -2.135  1.00170.16           C  
ATOM    750  CB  PRO A  98      26.763  -6.661  -4.380  1.00170.16           C  
ATOM    751  CG  PRO A  98      26.000  -7.346  -3.229  1.00170.16           C  
ATOM    752  C   PRO A  98      27.362  -4.423  -3.422  1.00170.16           C  
ATOM    753  O   PRO A  98      27.827  -3.514  -4.111  1.00170.16           O  
ATOM    754  N   ALA A  99      26.452  -4.214  -2.443  1.00 50.89           N  
ATOM    755  CA  ALA A  99      25.924  -2.893  -2.243  1.00 50.89           C  
ATOM    756  CB  ALA A  99      24.521  -2.708  -2.843  1.00 50.89           C  
ATOM    757  C   ALA A  99      25.816  -2.612  -0.777  1.00 50.89           C  
ATOM    758  O   ALA A  99      25.458  -3.483   0.013  1.00 50.89           O  
ATOM    759  N   ILE A 100      26.135  -1.365  -0.370  1.00 50.12           N  
ATOM    760  CA  ILE A 100      26.029  -1.017   1.019  1.00 50.12           C  
ATOM    761  CB  ILE A 100      27.358  -0.889   1.699  1.00 50.12           C  
ATOM    762  CG1 ILE A 100      28.124  -2.223   1.628  1.00 50.12           C  
ATOM    763  CG2 ILE A 100      27.106  -0.386   3.131  1.00 50.12           C  
ATOM    764  CD1 ILE A 100      29.606  -2.106   1.981  1.00 50.12           C  
ATOM    765  C   ILE A 100      25.349   0.309   1.104  1.00 50.12           C  
ATOM    766  O   ILE A 100      25.668   1.224   0.348  1.00 50.12           O  
ATOM    767  N   ALA A 101      24.383   0.454   2.035  1.00 60.00           N  
ATOM    768  CA  ALA A 101      23.714   1.719   2.123  1.00 60.00           C  
ATOM    769  CB  ALA A 101      22.187   1.591   2.270  1.00 60.00           C  
ATOM    770  C   ALA A 101      24.236   2.442   3.324  1.00 60.00           C  
ATOM    771  O   ALA A 101      24.039   2.016   4.460  1.00 60.00           O  
ATOM    772  N   ILE A 102      24.863   3.608   3.086  1.00 95.58           N  
ATOM    773  CA  ILE A 102      25.507   4.365   4.115  1.00 95.58           C  
ATOM    774  CB  ILE A 102      26.180   5.605   3.602  1.00 95.58           C  
ATOM    775  CG1 ILE A 102      27.163   5.243   2.477  1.00 95.58           C  
ATOM    776  CG2 ILE A 102      26.862   6.305   4.791  1.00 95.58           C  
ATOM    777  CD1 ILE A 102      27.673   6.451   1.691  1.00 95.58           C  
ATOM    778  C   ILE A 102      24.504   4.768   5.148  1.00 95.58           C  
ATOM    779  O   ILE A 102      23.437   5.300   4.847  1.00 95.58           O  
ATOM    780  N   SER A 103      24.859   4.523   6.422  1.00139.68           N  
ATOM    781  CA  SER A 103      23.993   4.792   7.533  1.00139.68           C  
ATOM    782  CB  SER A 103      24.390   3.972   8.774  1.00139.68           C  
ATOM    783  OG  SER A 103      25.763   4.178   9.075  1.00139.68           O  
ATOM    784  C   SER A 103      24.029   6.277   7.857  1.00139.68           C  
ATOM    785  O   SER A 103      25.037   6.799   8.330  1.00139.68           O  
ATOM    786  N   ASP A 104      22.861   6.940   7.651  1.00176.85           N  
ATOM    787  CA  ASP A 104      22.421   8.325   7.763  1.00176.85           C  
ATOM    788  CB  ASP A 104      21.386   8.504   8.888  1.00176.85           C  
ATOM    789  CG  ASP A 104      20.636   9.803   8.652  1.00176.85           C  
ATOM    790  OD1 ASP A 104      21.287  10.880   8.667  1.00176.85           O  
ATOM    791  OD2 ASP A 104      19.392   9.731   8.458  1.00176.85           O1-
ATOM    792  C   ASP A 104      23.506   9.390   7.901  1.00176.85           C  
ATOM    793  O   ASP A 104      24.045   9.506   8.982  1.00176.85           O  
ATOM    794  N   VAL A 105      23.790  10.213   6.835  1.00288.42           N  
ATOM    795  CA  VAL A 105      24.762  11.282   6.514  1.00288.42           C  
ATOM    796  CB  VAL A 105      24.721  11.488   5.045  1.00288.42           C  
ATOM    797  CG1 VAL A 105      23.388  12.175   4.708  1.00288.42           C  
ATOM    798  CG2 VAL A 105      25.967  12.212   4.565  1.00288.42           C  
ATOM    799  C   VAL A 105      24.525  12.628   7.104  1.00288.42           C  
ATOM    800  O   VAL A 105      25.355  13.521   6.867  1.00288.42           O  
ATOM    801  N   SER A 106      23.312  12.844   7.649  1.00114.18           N  
ATOM    802  CA  SER A 106      22.948  14.070   8.288  1.00114.18           C  
ATOM    803  CB  SER A 106      21.448  14.399   8.194  1.00114.18           C  
ATOM    804  OG  SER A 106      20.700  13.434   8.917  1.00114.18           O  
ATOM    805  C   SER A 106      23.282  13.932   9.736  1.00114.18           C  
ATOM    806  O   SER A 106      23.808  12.908  10.169  1.00114.18           O  
ATOM    807  N   HIS A 107      22.978  14.990  10.511  1.00180.34           N  
ATOM    808  CA  HIS A 107      23.284  15.076  11.910  1.00180.34           C  
ATOM    809  ND1 HIS A 107      25.870  17.170  12.338  1.00180.34           N  
ATOM    810  CG  HIS A 107      24.607  17.223  11.800  1.00180.34           C  
ATOM    811  CB  HIS A 107      23.431  16.523  12.395  1.00180.34           C  
ATOM    812  NE2 HIS A 107      26.000  18.456  10.529  1.00180.34           N  
ATOM    813  CD2 HIS A 107      24.701  18.011  10.696  1.00180.34           C  
ATOM    814  CE1 HIS A 107      26.663  17.925  11.539  1.00180.34           C  
ATOM    815  C   HIS A 107      22.191  14.485  12.742  1.00180.34           C  
ATOM    816  O   HIS A 107      21.038  14.399  12.325  1.00180.34           O  
ATOM    817  N   ILE A 108      22.581  14.017  13.946  1.00175.07           N  
ATOM    818  CA  ILE A 108      21.702  13.549  14.979  1.00175.07           C  
ATOM    819  CB  ILE A 108      21.443  12.063  14.961  1.00175.07           C  
ATOM    820  CG1 ILE A 108      22.722  11.225  15.174  1.00175.07           C  
ATOM    821  CG2 ILE A 108      20.705  11.748  13.649  1.00175.07           C  
ATOM    822  CD1 ILE A 108      23.194  11.113  16.625  1.00175.07           C  
ATOM    823  C   ILE A 108      22.399  13.915  16.249  1.00175.07           C  
ATOM    824  O   ILE A 108      23.611  14.119  16.244  1.00175.07           O  
ATOM    825  N   SER A 109      21.667  14.046  17.371  1.00143.45           N  
ATOM    826  CA  SER A 109      22.384  14.370  18.569  1.00143.45           C  
ATOM    827  CB  SER A 109      22.437  15.875  18.877  1.00143.45           C  
ATOM    828  OG  SER A 109      21.139  16.354  19.180  1.00143.45           O  
ATOM    829  C   SER A 109      21.711  13.708  19.725  1.00143.45           C  
ATOM    830  O   SER A 109      20.512  13.434  19.698  1.00143.45           O  
ATOM    831  N   CYS A 110      22.501  13.417  20.773  1.00 56.44           N  
ATOM    832  CA  CYS A 110      22.009  12.816  21.973  1.00 56.44           C  
ATOM    833  CB  CYS A 110      22.279  11.303  22.068  1.00 56.44           C  
ATOM    834  SG  CYS A 110      21.379  10.348  20.810  1.00 56.44           S  
ATOM    835  C   CYS A 110      22.795  13.454  23.063  1.00 56.44           C  
ATOM    836  O   CYS A 110      23.608  14.338  22.796  1.00 56.44           O  
ATOM    837  N   VAL A 111      22.559  13.034  24.322  1.00 92.02           N  
ATOM    838  CA  VAL A 111      23.342  13.586  25.383  1.00 92.02           C  
ATOM    839  CB  VAL A 111      23.029  12.996  26.731  1.00 92.02           C  
ATOM    840  CG1 VAL A 111      24.031  13.554  27.759  1.00 92.02           C  
ATOM    841  CG2 VAL A 111      21.562  13.312  27.070  1.00 92.02           C  
ATOM    842  C   VAL A 111      24.737  13.214  25.024  1.00 92.02           C  
ATOM    843  O   VAL A 111      25.649  14.037  25.077  1.00 92.02           O  
ATOM    844  N   GLY A 112      24.925  11.951  24.604  1.00119.27           N  
ATOM    845  CA  GLY A 112      26.225  11.559  24.165  1.00119.27           C  
ATOM    846  C   GLY A 112      26.096  10.281  23.401  1.00119.27           C  
ATOM    847  O   GLY A 112      25.594   9.281  23.910  1.00119.27           O  
ATOM    848  N   ASN A 113      26.557  10.296  22.139  1.00218.05           N  
ATOM    849  CA  ASN A 113      26.565   9.121  21.319  1.00218.05           C  
ATOM    850  CB  ASN A 113      25.198   8.678  20.765  1.00218.05           C  
ATOM    851  CG  ASN A 113      24.534   7.797  21.817  1.00218.05           C  
ATOM    852  OD1 ASN A 113      25.111   6.806  22.264  1.00218.05           O  
ATOM    853  ND2 ASN A 113      23.290   8.164  22.225  1.00218.05           N  
ATOM    854  C   ASN A 113      27.485   9.385  20.180  1.00218.05           C  
ATOM    855  O   ASN A 113      28.199  10.385  20.158  1.00218.05           O  
ATOM    856  N   ASP A 114      27.491   8.475  19.193  1.00201.54           N  
ATOM    857  CA  ASP A 114      28.411   8.614  18.106  1.00201.54           C  
ATOM    858  CB  ASP A 114      28.254   7.523  17.039  1.00201.54           C  
ATOM    859  CG  ASP A 114      28.694   6.213  17.670  1.00201.54           C  
ATOM    860  OD1 ASP A 114      29.901   6.101  18.016  1.00201.54           O  
ATOM    861  OD2 ASP A 114      27.830   5.310  17.815  1.00201.54           O1-
ATOM    862  C   ASP A 114      28.182   9.931  17.449  1.00201.54           C  
ATOM    863  O   ASP A 114      27.050  10.325  17.175  1.00201.54           O  
ATOM    864  N   PHE A 115      29.289  10.651  17.190  1.00250.81           N  
ATOM    865  CA  PHE A 115      29.204  11.927  16.553  1.00250.81           C  
ATOM    866  CB  PHE A 115      30.462  12.809  16.686  1.00250.81           C  
ATOM    867  CG  PHE A 115      30.563  13.356  18.068  1.00250.81           C  
ATOM    868  CD1 PHE A 115      29.700  14.348  18.478  1.00250.81           C  
ATOM    869  CD2 PHE A 115      31.534  12.912  18.935  1.00250.81           C  
ATOM    870  CE1 PHE A 115      29.786  14.870  19.747  1.00250.81           C  
ATOM    871  CE2 PHE A 115      31.625  13.431  20.206  1.00250.81           C  
ATOM    872  CZ  PHE A 115      30.751  14.412  20.609  1.00250.81           C  
ATOM    873  C   PHE A 115      29.004  11.676  15.103  1.00250.81           C  
ATOM    874  O   PHE A 115      29.332  10.608  14.586  1.00250.81           O  
ATOM    875  N   GLY A 116      28.402  12.660  14.414  1.00139.25           N  
ATOM    876  CA  GLY A 116      28.226  12.519  13.007  1.00139.25           C  
ATOM    877  C   GLY A 116      28.026  13.887  12.457  1.00139.25           C  
ATOM    878  O   GLY A 116      27.603  14.804  13.159  1.00139.25           O  
ATOM    879  N   PHE A 117      28.332  14.047  11.159  1.00244.67           N  
ATOM    880  CA  PHE A 117      28.138  15.297  10.497  1.00244.67           C  
ATOM    881  CB  PHE A 117      29.430  16.035  10.101  1.00244.67           C  
ATOM    882  CG  PHE A 117      30.099  16.555  11.324  1.00244.67           C  
ATOM    883  CD1 PHE A 117      29.650  17.702  11.933  1.00244.67           C  
ATOM    884  CD2 PHE A 117      31.194  15.908  11.844  1.00244.67           C  
ATOM    885  CE1 PHE A 117      30.266  18.187  13.060  1.00244.67           C  
ATOM    886  CE2 PHE A 117      31.818  16.388  12.972  1.00244.67           C  
ATOM    887  CZ  PHE A 117      31.353  17.527  13.582  1.00244.67           C  
ATOM    888  C   PHE A 117      27.472  14.969   9.210  1.00244.67           C  
ATOM    889  O   PHE A 117      27.073  13.830   8.973  1.00244.67           O  
ATOM    890  N   ASN A 118      27.311  15.999   8.362  1.00 70.66           N  
ATOM    891  CA  ASN A 118      26.770  15.839   7.049  1.00 70.66           C  
ATOM    892  CB  ASN A 118      26.541  17.160   6.301  1.00 70.66           C  
ATOM    893  CG  ASN A 118      25.332  17.816   6.947  1.00 70.66           C  
ATOM    894  OD1 ASN A 118      24.222  17.286   6.901  1.00 70.66           O  
ATOM    895  ND2 ASN A 118      25.559  18.992   7.589  1.00 70.66           N  
ATOM    896  C   ASN A 118      27.774  15.026   6.310  1.00 70.66           C  
ATOM    897  O   ASN A 118      27.475  14.375   5.309  1.00 70.66           O  
ATOM    898  N   ASP A 119      29.010  15.062   6.826  1.00144.92           N  
ATOM    899  CA  ASP A 119      30.164  14.410   6.284  1.00144.92           C  
ATOM    900  CB  ASP A 119      31.470  14.776   7.004  1.00144.92           C  
ATOM    901  CG  ASP A 119      32.604  14.349   6.084  1.00144.92           C  
ATOM    902  OD1 ASP A 119      32.467  14.566   4.852  1.00144.92           O  
ATOM    903  OD2 ASP A 119      33.624  13.818   6.597  1.00144.92           O1-
ATOM    904  C   ASP A 119      29.988  12.927   6.382  1.00144.92           C  
ATOM    905  O   ASP A 119      30.822  12.163   5.900  1.00144.92           O  
ATOM    906  N   ILE A 120      28.913  12.474   7.045  1.00137.06           N  
ATOM    907  CA  ILE A 120      28.748  11.073   7.307  1.00137.06           C  
ATOM    908  CB  ILE A 120      27.519  10.744   8.090  1.00137.06           C  
ATOM    909  CG1 ILE A 120      27.750  11.138   9.560  1.00137.06           C  
ATOM    910  CG2 ILE A 120      27.172   9.269   7.844  1.00137.06           C  
ATOM    911  CD1 ILE A 120      26.522  10.971  10.448  1.00137.06           C  
ATOM    912  C   ILE A 120      28.791  10.210   6.080  1.00137.06           C  
ATOM    913  O   ILE A 120      29.367   9.129   6.132  1.00137.06           O  
ATOM    914  N   PHE A 121      28.162  10.601   4.965  1.00149.74           N  
ATOM    915  CA  PHE A 121      28.225   9.802   3.774  1.00149.74           C  
ATOM    916  CB  PHE A 121      27.325  10.209   2.585  1.00149.74           C  
ATOM    917  CG  PHE A 121      25.907   9.821   2.822  1.00149.74           C  
ATOM    918  CD1 PHE A 121      25.591   8.726   3.593  1.00149.74           C  
ATOM    919  CD2 PHE A 121      24.893  10.574   2.273  1.00149.74           C  
ATOM    920  CE1 PHE A 121      24.277   8.382   3.811  1.00149.74           C  
ATOM    921  CE2 PHE A 121      23.578  10.233   2.489  1.00149.74           C  
ATOM    922  CZ  PHE A 121      23.270   9.135   3.256  1.00149.74           C  
ATOM    923  C   PHE A 121      29.613   9.876   3.235  1.00149.74           C  
ATOM    924  O   PHE A 121      30.130   8.905   2.690  1.00149.74           O  
ATOM    925  N   SER A 122      30.232  11.065   3.334  1.00 91.24           N  
ATOM    926  CA  SER A 122      31.530  11.296   2.765  1.00 91.24           C  
ATOM    927  CB  SER A 122      31.934  12.777   2.842  1.00 91.24           C  
ATOM    928  OG  SER A 122      33.204  12.971   2.242  1.00 91.24           O  
ATOM    929  C   SER A 122      32.601  10.492   3.451  1.00 91.24           C  
ATOM    930  O   SER A 122      33.421   9.858   2.787  1.00 91.24           O  
ATOM    931  N   ARG A 123      32.628  10.474   4.798  1.00 83.22           N  
ATOM    932  CA  ARG A 123      33.675   9.752   5.469  1.00 83.22           C  
ATOM    933  CB  ARG A 123      33.607   9.817   7.004  1.00 83.22           C  
ATOM    934  CG  ARG A 123      34.072  11.143   7.605  1.00 83.22           C  
ATOM    935  CD  ARG A 123      34.183  11.088   9.130  1.00 83.22           C  
ATOM    936  NE  ARG A 123      32.799  11.043   9.670  1.00 83.22           N  
ATOM    937  CZ  ARG A 123      32.240  12.192  10.147  1.00 83.22           C  
ATOM    938  NH1 ARG A 123      32.985  13.335  10.194  1.00 83.22           N1+
ATOM    939  NH2 ARG A 123      30.947  12.197  10.586  1.00 83.22           N  
ATOM    940  C   ARG A 123      33.564   8.312   5.092  1.00 83.22           C  
ATOM    941  O   ARG A 123      34.569   7.632   4.893  1.00 83.22           O  
ATOM    942  N   TYR A 124      32.327   7.807   4.978  1.00 68.36           N  
ATOM    943  CA  TYR A 124      32.134   6.427   4.656  1.00 68.36           C  
ATOM    944  CB  TYR A 124      30.650   6.038   4.588  1.00 68.36           C  
ATOM    945  CG  TYR A 124      30.547   4.554   4.481  1.00 68.36           C  
ATOM    946  CD1 TYR A 124      30.784   3.774   5.589  1.00 68.36           C  
ATOM    947  CD2 TYR A 124      30.199   3.940   3.299  1.00 68.36           C  
ATOM    948  CE1 TYR A 124      30.686   2.406   5.521  1.00 68.36           C  
ATOM    949  CE2 TYR A 124      30.097   2.570   3.224  1.00 68.36           C  
ATOM    950  CZ  TYR A 124      30.343   1.802   4.338  1.00 68.36           C  
ATOM    951  OH  TYR A 124      30.239   0.396   4.269  1.00 68.36           O  
ATOM    952  C   TYR A 124      32.740   6.193   3.312  1.00 68.36           C  
ATOM    953  O   TYR A 124      33.442   5.206   3.108  1.00 68.36           O  
ATOM    954  N   VAL A 125      32.508   7.115   2.358  1.00 46.91           N  
ATOM    955  CA  VAL A 125      33.062   6.919   1.053  1.00 46.91           C  
ATOM    956  CB  VAL A 125      32.758   8.046   0.109  1.00 46.91           C  
ATOM    957  CG1 VAL A 125      33.440   7.741  -1.236  1.00 46.91           C  
ATOM    958  CG2 VAL A 125      31.230   8.219   0.016  1.00 46.91           C  
ATOM    959  C   VAL A 125      34.552   6.819   1.195  1.00 46.91           C  
ATOM    960  O   VAL A 125      35.176   5.914   0.647  1.00 46.91           O  
ATOM    961  N   GLU A 126      35.161   7.718   1.986  1.00 52.19           N  
ATOM    962  CA  GLU A 126      36.587   7.699   2.141  1.00 52.19           C  
ATOM    963  CB  GLU A 126      37.080   8.829   3.056  1.00 52.19           C  
ATOM    964  CG  GLU A 126      36.871  10.218   2.454  1.00 52.19           C  
ATOM    965  CD  GLU A 126      37.025  11.239   3.571  1.00 52.19           C  
ATOM    966  OE1 GLU A 126      36.862  10.847   4.757  1.00 52.19           O  
ATOM    967  OE2 GLU A 126      37.300  12.427   3.251  1.00 52.19           O1-
ATOM    968  C   GLU A 126      37.004   6.396   2.753  1.00 52.19           C  
ATOM    969  O   GLU A 126      37.983   5.786   2.326  1.00 52.19           O  
ATOM    970  N   ALA A 127      36.280   5.917   3.779  1.00 67.62           N  
ATOM    971  CA  ALA A 127      36.776   4.730   4.406  1.00 67.62           C  
ATOM    972  CB  ALA A 127      35.959   4.341   5.652  1.00 67.62           C  
ATOM    973  C   ALA A 127      36.755   3.550   3.474  1.00 67.62           C  
ATOM    974  O   ALA A 127      37.775   2.899   3.261  1.00 67.62           O  
ATOM    975  N   VAL A 128      35.576   3.253   2.909  1.00165.47           N  
ATOM    976  CA  VAL A 128      35.322   2.088   2.108  1.00165.47           C  
ATOM    977  CB  VAL A 128      33.886   1.687   2.216  1.00165.47           C  
ATOM    978  CG1 VAL A 128      33.036   2.764   1.527  1.00165.47           C  
ATOM    979  CG2 VAL A 128      33.720   0.276   1.642  1.00165.47           C  
ATOM    980  C   VAL A 128      35.651   2.178   0.643  1.00165.47           C  
ATOM    981  O   VAL A 128      36.022   1.177   0.031  1.00165.47           O  
ATOM    982  N   GLY A 129      35.507   3.368   0.029  1.00 46.69           N  
ATOM    983  CA  GLY A 129      35.510   3.476  -1.405  1.00 46.69           C  
ATOM    984  C   GLY A 129      36.771   2.960  -2.017  1.00 46.69           C  
ATOM    985  O   GLY A 129      37.856   3.048  -1.442  1.00 46.69           O  
ATOM    986  N   ARG A 130      36.618   2.402  -3.238  1.00 98.83           N  
ATOM    987  CA  ARG A 130      37.714   1.876  -3.992  1.00 98.83           C  
ATOM    988  CB  ARG A 130      37.872   0.348  -3.897  1.00 98.83           C  
ATOM    989  CG  ARG A 130      38.494  -0.131  -2.584  1.00 98.83           C  
ATOM    990  CD  ARG A 130      38.531  -1.654  -2.431  1.00 98.83           C  
ATOM    991  NE  ARG A 130      37.174  -2.087  -1.996  1.00 98.83           N  
ATOM    992  CZ  ARG A 130      37.039  -3.003  -0.993  1.00 98.83           C  
ATOM    993  NH1 ARG A 130      38.147  -3.588  -0.450  1.00 98.83           N1+
ATOM    994  NH2 ARG A 130      35.800  -3.321  -0.521  1.00 98.83           N  
ATOM    995  C   ARG A 130      37.466   2.188  -5.430  1.00 98.83           C  
ATOM    996  O   ARG A 130      36.322   2.254  -5.881  1.00 98.83           O  
ATOM    997  N   GLU A 131      38.563   2.359  -6.193  1.00 96.62           N  
ATOM    998  CA  GLU A 131      38.432   2.706  -7.570  1.00 96.62           C  
ATOM    999  CB  GLU A 131      39.759   2.762  -8.346  1.00 96.62           C  
ATOM   1000  CG  GLU A 131      40.368   1.379  -8.616  1.00 96.62           C  
ATOM   1001  CD  GLU A 131      41.345   1.015  -7.503  1.00 96.62           C  
ATOM   1002  OE1 GLU A 131      40.917   0.968  -6.320  1.00 96.62           O  
ATOM   1003  OE2 GLU A 131      42.536   0.770  -7.831  1.00 96.62           O1-
ATOM   1004  C   GLU A 131      37.642   1.621  -8.209  1.00 96.62           C  
ATOM   1005  O   GLU A 131      37.859   0.441  -7.938  1.00 96.62           O  
ATOM   1006  N   GLY A 132      36.688   2.010  -9.073  1.00 30.75           N  
ATOM   1007  CA  GLY A 132      35.910   1.045  -9.785  1.00 30.75           C  
ATOM   1008  C   GLY A 132      34.599   0.834  -9.093  1.00 30.75           C  
ATOM   1009  O   GLY A 132      33.705   0.197  -9.646  1.00 30.75           O  
ATOM   1010  N   ASP A 133      34.448   1.355  -7.861  1.00 48.16           N  
ATOM   1011  CA  ASP A 133      33.205   1.239  -7.151  1.00 48.16           C  
ATOM   1012  CB  ASP A 133      33.354   1.412  -5.633  1.00 48.16           C  
ATOM   1013  CG  ASP A 133      34.046   0.170  -5.103  1.00 48.16           C  
ATOM   1014  OD1 ASP A 133      33.919  -0.898  -5.760  1.00 48.16           O  
ATOM   1015  OD2 ASP A 133      34.713   0.269  -4.039  1.00 48.16           O1-
ATOM   1016  C   ASP A 133      32.321   2.337  -7.648  1.00 48.16           C  
ATOM   1017  O   ASP A 133      32.737   3.151  -8.469  1.00 48.16           O  
ATOM   1018  N   VAL A 134      31.065   2.393  -7.168  1.00 59.10           N  
ATOM   1019  CA  VAL A 134      30.167   3.391  -7.677  1.00 59.10           C  
ATOM   1020  CB  VAL A 134      29.090   2.774  -8.527  1.00 59.10           C  
ATOM   1021  CG1 VAL A 134      28.142   3.863  -9.061  1.00 59.10           C  
ATOM   1022  CG2 VAL A 134      29.773   1.932  -9.619  1.00 59.10           C  
ATOM   1023  C   VAL A 134      29.540   4.066  -6.489  1.00 59.10           C  
ATOM   1024  O   VAL A 134      29.710   3.611  -5.361  1.00 59.10           O  
ATOM   1025  N   LEU A 135      28.873   5.223  -6.699  1.00 72.68           N  
ATOM   1026  CA  LEU A 135      28.179   5.891  -5.627  1.00 72.68           C  
ATOM   1027  CB  LEU A 135      28.878   7.169  -5.123  1.00 72.68           C  
ATOM   1028  CG  LEU A 135      28.080   7.939  -4.051  1.00 72.68           C  
ATOM   1029  CD1 LEU A 135      27.879   7.103  -2.778  1.00 72.68           C  
ATOM   1030  CD2 LEU A 135      28.721   9.304  -3.755  1.00 72.68           C  
ATOM   1031  C   LEU A 135      26.837   6.308  -6.144  1.00 72.68           C  
ATOM   1032  O   LEU A 135      26.748   7.131  -7.052  1.00 72.68           O  
ATOM   1033  N   LEU A 136      25.751   5.750  -5.569  1.00 67.04           N  
ATOM   1034  CA  LEU A 136      24.436   6.122  -6.005  1.00 67.04           C  
ATOM   1035  CB  LEU A 136      23.463   4.936  -6.126  1.00 67.04           C  
ATOM   1036  CG  LEU A 136      22.057   5.342  -6.601  1.00 67.04           C  
ATOM   1037  CD1 LEU A 136      22.096   5.932  -8.018  1.00 67.04           C  
ATOM   1038  CD2 LEU A 136      21.061   4.177  -6.478  1.00 67.04           C  
ATOM   1039  C   LEU A 136      23.884   7.076  -4.992  1.00 67.04           C  
ATOM   1040  O   LEU A 136      23.500   6.678  -3.893  1.00 67.04           O  
ATOM   1041  N   GLY A 137      23.808   8.378  -5.339  1.00 51.22           N  
ATOM   1042  CA  GLY A 137      23.335   9.338  -4.378  1.00 51.22           C  
ATOM   1043  C   GLY A 137      21.946   9.754  -4.746  1.00 51.22           C  
ATOM   1044  O   GLY A 137      21.652  10.035  -5.904  1.00 51.22           O  
ATOM   1045  N   ILE A 138      21.041   9.842  -3.753  1.00 62.57           N  
ATOM   1046  CA  ILE A 138      19.700  10.187  -4.120  1.00 62.57           C  
ATOM   1047  CB  ILE A 138      18.682   9.174  -3.684  1.00 62.57           C  
ATOM   1048  CG1 ILE A 138      18.971   7.809  -4.326  1.00 62.57           C  
ATOM   1049  CG2 ILE A 138      17.284   9.721  -4.019  1.00 62.57           C  
ATOM   1050  CD1 ILE A 138      18.162   6.671  -3.703  1.00 62.57           C  
ATOM   1051  C   ILE A 138      19.316  11.467  -3.453  1.00 62.57           C  
ATOM   1052  O   ILE A 138      19.416  11.593  -2.235  1.00 62.57           O  
ATOM   1053  N   SER A 139      18.875  12.464  -4.247  1.00 68.17           N  
ATOM   1054  CA  SER A 139      18.407  13.690  -3.659  1.00 68.17           C  
ATOM   1055  CB  SER A 139      19.497  14.772  -3.588  1.00 68.17           C  
ATOM   1056  OG  SER A 139      18.988  15.951  -2.983  1.00 68.17           O  
ATOM   1057  C   SER A 139      17.307  14.203  -4.531  1.00 68.17           C  
ATOM   1058  O   SER A 139      17.523  14.543  -5.689  1.00 68.17           O  
ATOM   1059  N   THR A 140      16.089  14.309  -3.979  1.00 48.39           N  
ATOM   1060  CA  THR A 140      14.977  14.753  -4.763  1.00 48.39           C  
ATOM   1061  CB  THR A 140      13.693  14.732  -3.988  1.00 48.39           C  
ATOM   1062  OG1 THR A 140      13.773  15.622  -2.883  1.00 48.39           O  
ATOM   1063  CG2 THR A 140      13.446  13.298  -3.492  1.00 48.39           C  
ATOM   1064  C   THR A 140      15.213  16.165  -5.209  1.00 48.39           C  
ATOM   1065  O   THR A 140      14.891  16.533  -6.339  1.00 48.39           O  
ATOM   1066  N   SER A 141      15.752  17.000  -4.302  1.00 65.78           N  
ATOM   1067  CA  SER A 141      15.954  18.406  -4.531  1.00 65.78           C  
ATOM   1068  CB  SER A 141      16.130  19.181  -3.212  1.00 65.78           C  
ATOM   1069  OG  SER A 141      17.251  18.687  -2.495  1.00 65.78           O  
ATOM   1070  C   SER A 141      17.125  18.731  -5.415  1.00 65.78           C  
ATOM   1071  O   SER A 141      17.090  19.729  -6.134  1.00 65.78           O  
ATOM   1072  N   GLY A 142      18.202  17.924  -5.397  1.00 50.70           N  
ATOM   1073  CA  GLY A 142      19.349  18.293  -6.174  1.00 50.70           C  
ATOM   1074  C   GLY A 142      20.245  19.105  -5.279  1.00 50.70           C  
ATOM   1075  O   GLY A 142      21.309  19.550  -5.711  1.00 50.70           O  
ATOM   1076  N   ASN A 143      19.851  19.318  -3.997  1.00141.66           N  
ATOM   1077  CA  ASN A 143      20.670  20.196  -3.198  1.00141.66           C  
ATOM   1078  CB  ASN A 143      19.944  21.514  -2.866  1.00141.66           C  
ATOM   1079  CG  ASN A 143      19.619  22.232  -4.167  1.00141.66           C  
ATOM   1080  OD1 ASN A 143      20.491  22.466  -5.001  1.00141.66           O  
ATOM   1081  ND2 ASN A 143      18.319  22.588  -4.348  1.00141.66           N  
ATOM   1082  C   ASN A 143      21.081  19.624  -1.857  1.00141.66           C  
ATOM   1083  O   ASN A 143      21.339  20.404  -0.942  1.00141.66           O  
ATOM   1084  N   SER A 144      21.221  18.292  -1.682  1.00116.89           N  
ATOM   1085  CA  SER A 144      21.578  17.786  -0.369  1.00116.89           C  
ATOM   1086  CB  SER A 144      21.153  16.325  -0.147  1.00116.89           C  
ATOM   1087  OG  SER A 144      21.789  15.492  -1.101  1.00116.89           O  
ATOM   1088  C   SER A 144      23.063  17.904  -0.149  1.00116.89           C  
ATOM   1089  O   SER A 144      23.865  17.464  -0.970  1.00116.89           O  
ATOM   1090  N   ALA A 145      23.461  18.477   1.009  1.00 49.80           N  
ATOM   1091  CA  ALA A 145      24.844  18.725   1.335  1.00 49.80           C  
ATOM   1092  CB  ALA A 145      25.008  19.492   2.659  1.00 49.80           C  
ATOM   1093  C   ALA A 145      25.586  17.440   1.462  1.00 49.80           C  
ATOM   1094  O   ALA A 145      26.697  17.269   0.964  1.00 49.80           O  
ATOM   1095  N   ASN A 146      24.965  16.477   2.130  1.00112.87           N  
ATOM   1096  CA  ASN A 146      25.599  15.232   2.381  1.00112.87           C  
ATOM   1097  CB  ASN A 146      24.643  14.391   3.223  1.00112.87           C  
ATOM   1098  CG  ASN A 146      23.299  14.201   2.542  1.00112.87           C  
ATOM   1099  OD1 ASN A 146      22.947  13.099   2.126  1.00112.87           O  
ATOM   1100  ND2 ASN A 146      22.505  15.301   2.455  1.00112.87           N  
ATOM   1101  C   ASN A 146      25.926  14.541   1.087  1.00112.87           C  
ATOM   1102  O   ASN A 146      27.054  14.088   0.887  1.00112.87           O  
ATOM   1103  N   VAL A 147      24.958  14.475   0.155  1.00 63.72           N  
ATOM   1104  CA  VAL A 147      25.185  13.788  -1.088  1.00 63.72           C  
ATOM   1105  CB  VAL A 147      23.974  13.735  -1.975  1.00 63.72           C  
ATOM   1106  CG1 VAL A 147      24.395  13.114  -3.319  1.00 63.72           C  
ATOM   1107  CG2 VAL A 147      22.870  12.940  -1.255  1.00 63.72           C  
ATOM   1108  C   VAL A 147      26.271  14.471  -1.841  1.00 63.72           C  
ATOM   1109  O   VAL A 147      27.062  13.825  -2.527  1.00 63.72           O  
ATOM   1110  N   ILE A 148      26.314  15.810  -1.772  1.00130.25           N  
ATOM   1111  CA  ILE A 148      27.340  16.509  -2.483  1.00130.25           C  
ATOM   1112  CB  ILE A 148      27.087  17.985  -2.649  1.00130.25           C  
ATOM   1113  CG1 ILE A 148      26.964  18.740  -1.323  1.00130.25           C  
ATOM   1114  CG2 ILE A 148      25.841  18.115  -3.538  1.00130.25           C  
ATOM   1115  CD1 ILE A 148      26.913  20.257  -1.502  1.00130.25           C  
ATOM   1116  C   ILE A 148      28.662  16.195  -1.864  1.00130.25           C  
ATOM   1117  O   ILE A 148      29.668  16.078  -2.562  1.00130.25           O  
ATOM   1118  N   LYS A 149      28.697  16.051  -0.526  1.00155.97           N  
ATOM   1119  CA  LYS A 149      29.933  15.709   0.120  1.00155.97           C  
ATOM   1120  CB  LYS A 149      29.731  15.433   1.615  1.00155.97           C  
ATOM   1121  CG  LYS A 149      29.563  16.659   2.501  1.00155.97           C  
ATOM   1122  CD  LYS A 149      30.852  17.457   2.666  1.00155.97           C  
ATOM   1123  CE  LYS A 149      30.775  18.432   3.837  1.00155.97           C  
ATOM   1124  NZ  LYS A 149      30.395  17.690   5.060  1.00155.97           N1+
ATOM   1125  C   LYS A 149      30.395  14.393  -0.420  1.00155.97           C  
ATOM   1126  O   LYS A 149      31.546  14.240  -0.828  1.00155.97           O  
ATOM   1127  N   ALA A 150      29.478  13.407  -0.459  1.00 51.98           N  
ATOM   1128  CA  ALA A 150      29.834  12.073  -0.853  1.00 51.98           C  
ATOM   1129  CB  ALA A 150      28.644  11.100  -0.806  1.00 51.98           C  
ATOM   1130  C   ALA A 150      30.348  12.063  -2.253  1.00 51.98           C  
ATOM   1131  O   ALA A 150      31.372  11.443  -2.532  1.00 51.98           O  
ATOM   1132  N   ILE A 151      29.668  12.797  -3.154  1.00108.23           N  
ATOM   1133  CA  ILE A 151      29.997  12.809  -4.553  1.00108.23           C  
ATOM   1134  CB  ILE A 151      29.142  13.773  -5.338  1.00108.23           C  
ATOM   1135  CG1 ILE A 151      27.645  13.457  -5.181  1.00108.23           C  
ATOM   1136  CG2 ILE A 151      29.593  13.712  -6.808  1.00108.23           C  
ATOM   1137  CD1 ILE A 151      27.220  12.136  -5.816  1.00108.23           C  
ATOM   1138  C   ILE A 151      31.400  13.291  -4.683  1.00108.23           C  
ATOM   1139  O   ILE A 151      32.169  12.775  -5.494  1.00108.23           O  
ATOM   1140  N   ALA A 152      31.760  14.316  -3.894  1.00 36.39           N  
ATOM   1141  CA  ALA A 152      33.095  14.831  -3.972  1.00 36.39           C  
ATOM   1142  CB  ALA A 152      33.313  16.046  -3.052  1.00 36.39           C  
ATOM   1143  C   ALA A 152      34.043  13.755  -3.553  1.00 36.39           C  
ATOM   1144  O   ALA A 152      35.043  13.503  -4.225  1.00 36.39           O  
ATOM   1145  N   ALA A 153      33.727  13.056  -2.446  1.00 40.16           N  
ATOM   1146  CA  ALA A 153      34.615  12.036  -1.962  1.00 40.16           C  
ATOM   1147  CB  ALA A 153      34.116  11.365  -0.668  1.00 40.16           C  
ATOM   1148  C   ALA A 153      34.718  10.966  -3.005  1.00 40.16           C  
ATOM   1149  O   ALA A 153      35.791  10.408  -3.236  1.00 40.16           O  
ATOM   1150  N   ALA A 154      33.591  10.653  -3.672  1.00 40.46           N  
ATOM   1151  CA  ALA A 154      33.583   9.593  -4.639  1.00 40.46           C  
ATOM   1152  CB  ALA A 154      32.197   9.359  -5.263  1.00 40.46           C  
ATOM   1153  C   ALA A 154      34.536   9.906  -5.759  1.00 40.46           C  
ATOM   1154  O   ALA A 154      35.313   9.047  -6.174  1.00 40.46           O  
ATOM   1155  N   ARG A 155      34.539  11.155  -6.264  1.00128.48           N  
ATOM   1156  CA  ARG A 155      35.416  11.475  -7.357  1.00128.48           C  
ATOM   1157  CB  ARG A 155      35.285  12.931  -7.840  1.00128.48           C  
ATOM   1158  CG  ARG A 155      34.197  13.124  -8.903  1.00128.48           C  
ATOM   1159  CD  ARG A 155      32.772  12.810  -8.444  1.00128.48           C  
ATOM   1160  NE  ARG A 155      31.873  12.968  -9.626  1.00128.48           N  
ATOM   1161  CZ  ARG A 155      31.689  11.928 -10.491  1.00128.48           C  
ATOM   1162  NH1 ARG A 155      32.363  10.753 -10.307  1.00128.48           N1+
ATOM   1163  NH2 ARG A 155      30.824  12.057 -11.538  1.00128.48           N  
ATOM   1164  C   ARG A 155      36.832  11.249  -6.939  1.00128.48           C  
ATOM   1165  O   ARG A 155      37.630  10.713  -7.704  1.00128.48           O  
ATOM   1166  N   GLU A 156      37.183  11.621  -5.698  1.00 82.87           N  
ATOM   1167  CA  GLU A 156      38.551  11.478  -5.295  1.00 82.87           C  
ATOM   1168  CB  GLU A 156      38.823  12.013  -3.879  1.00 82.87           C  
ATOM   1169  CG  GLU A 156      38.584  13.522  -3.748  1.00 82.87           C  
ATOM   1170  CD  GLU A 156      39.436  14.248  -4.784  1.00 82.87           C  
ATOM   1171  OE1 GLU A 156      39.077  14.203  -5.992  1.00 82.87           O  
ATOM   1172  OE2 GLU A 156      40.459  14.861  -4.379  1.00 82.87           O1-
ATOM   1173  C   GLU A 156      38.931  10.026  -5.345  1.00 82.87           C  
ATOM   1174  O   GLU A 156      40.054   9.678  -5.702  1.00 82.87           O  
ATOM   1175  N   LYS A 157      37.994   9.138  -4.976  1.00132.38           N  
ATOM   1176  CA  LYS A 157      38.229   7.722  -4.934  1.00132.38           C  
ATOM   1177  CB  LYS A 157      37.177   6.949  -4.121  1.00132.38           C  
ATOM   1178  CG  LYS A 157      37.404   7.162  -2.621  1.00132.38           C  
ATOM   1179  CD  LYS A 157      38.823   6.768  -2.194  1.00132.38           C  
ATOM   1180  CE  LYS A 157      39.224   7.234  -0.794  1.00132.38           C  
ATOM   1181  NZ  LYS A 157      40.676   7.023  -0.594  1.00132.38           N1+
ATOM   1182  C   LYS A 157      38.362   7.143  -6.308  1.00132.38           C  
ATOM   1183  O   LYS A 157      38.844   6.019  -6.456  1.00132.38           O  
ATOM   1184  N   GLY A 158      37.896   7.862  -7.350  1.00 30.85           N  
ATOM   1185  CA  GLY A 158      37.998   7.322  -8.677  1.00 30.85           C  
ATOM   1186  C   GLY A 158      36.783   6.484  -8.903  1.00 30.85           C  
ATOM   1187  O   GLY A 158      36.825   5.475  -9.607  1.00 30.85           O  
ATOM   1188  N   MET A 159      35.659   6.901  -8.290  1.00 54.33           N  
ATOM   1189  CA  MET A 159      34.444   6.150  -8.364  1.00 54.33           C  
ATOM   1190  CB  MET A 159      33.759   6.012  -6.997  1.00 54.33           C  
ATOM   1191  CG  MET A 159      34.582   5.227  -5.974  1.00 54.33           C  
ATOM   1192  SD  MET A 159      33.969   5.362  -4.268  1.00 54.33           S  
ATOM   1193  CE  MET A 159      32.393   4.522  -4.596  1.00 54.33           C  
ATOM   1194  C   MET A 159      33.477   6.877  -9.244  1.00 54.33           C  
ATOM   1195  O   MET A 159      33.466   8.106  -9.290  1.00 54.33           O  
ATOM   1196  N   LYS A 160      32.650   6.108  -9.988  1.00122.90           N  
ATOM   1197  CA  LYS A 160      31.629   6.652 -10.840  1.00122.90           C  
ATOM   1198  CB  LYS A 160      31.099   5.645 -11.876  1.00122.90           C  
ATOM   1199  CG  LYS A 160      31.988   5.534 -13.117  1.00122.90           C  
ATOM   1200  CD  LYS A 160      33.440   5.185 -12.798  1.00122.90           C  
ATOM   1201  CE  LYS A 160      34.310   6.427 -12.595  1.00122.90           C  
ATOM   1202  NZ  LYS A 160      35.617   6.053 -12.015  1.00122.90           N1+
ATOM   1203  C   LYS A 160      30.497   7.066  -9.958  1.00122.90           C  
ATOM   1204  O   LYS A 160      30.339   6.539  -8.860  1.00122.90           O  
ATOM   1205  N   VAL A 161      29.698   8.056 -10.407  1.00 52.46           N  
ATOM   1206  CA  VAL A 161      28.609   8.512  -9.591  1.00 52.46           C  
ATOM   1207  CB  VAL A 161      28.796   9.908  -9.073  1.00 52.46           C  
ATOM   1208  CG1 VAL A 161      27.513  10.335  -8.342  1.00 52.46           C  
ATOM   1209  CG2 VAL A 161      30.049   9.936  -8.182  1.00 52.46           C  
ATOM   1210  C   VAL A 161      27.368   8.517 -10.422  1.00 52.46           C  
ATOM   1211  O   VAL A 161      27.377   8.981 -11.560  1.00 52.46           O  
ATOM   1212  N   ILE A 162      26.271   7.974  -9.855  1.00 54.75           N  
ATOM   1213  CA  ILE A 162      24.984   7.949 -10.487  1.00 54.75           C  
ATOM   1214  CB  ILE A 162      24.501   6.560 -10.797  1.00 54.75           C  
ATOM   1215  CG1 ILE A 162      25.443   5.878 -11.809  1.00 54.75           C  
ATOM   1216  CG2 ILE A 162      23.042   6.654 -11.265  1.00 54.75           C  
ATOM   1217  CD1 ILE A 162      25.180   4.382 -11.983  1.00 54.75           C  
ATOM   1218  C   ILE A 162      24.046   8.559  -9.493  1.00 54.75           C  
ATOM   1219  O   ILE A 162      24.057   8.193  -8.317  1.00 54.75           O  
ATOM   1220  N   THR A 163      23.208   9.519  -9.939  1.00 65.62           N  
ATOM   1221  CA  THR A 163      22.343  10.202  -9.021  1.00 65.62           C  
ATOM   1222  CB  THR A 163      22.590  11.682  -8.960  1.00 65.62           C  
ATOM   1223  OG1 THR A 163      22.382  12.261 -10.240  1.00 65.62           O  
ATOM   1224  CG2 THR A 163      24.033  11.933  -8.498  1.00 65.62           C  
ATOM   1225  C   THR A 163      20.921  10.049  -9.453  1.00 65.62           C  
ATOM   1226  O   THR A 163      20.623   9.849 -10.631  1.00 65.62           O  
ATOM   1227  N   LEU A 164      20.007  10.101  -8.464  1.00 89.25           N  
ATOM   1228  CA  LEU A 164      18.605  10.105  -8.743  1.00 89.25           C  
ATOM   1229  CB  LEU A 164      17.815   9.009  -8.004  1.00 89.25           C  
ATOM   1230  CG  LEU A 164      18.229   7.568  -8.378  1.00 89.25           C  
ATOM   1231  CD1 LEU A 164      17.317   6.538  -7.687  1.00 89.25           C  
ATOM   1232  CD2 LEU A 164      18.314   7.364  -9.901  1.00 89.25           C  
ATOM   1233  C   LEU A 164      18.127  11.441  -8.260  1.00 89.25           C  
ATOM   1234  O   LEU A 164      18.181  11.732  -7.064  1.00 89.25           O  
ATOM   1235  N   THR A 165      17.609  12.285  -9.176  1.00146.00           N  
ATOM   1236  CA  THR A 165      17.372  13.643  -8.778  1.00146.00           C  
ATOM   1237  CB  THR A 165      18.338  14.571  -9.469  1.00146.00           C  
ATOM   1238  OG1 THR A 165      19.647  14.034  -9.427  1.00146.00           O  
ATOM   1239  CG2 THR A 165      18.400  15.886  -8.690  1.00146.00           C  
ATOM   1240  C   THR A 165      15.993  14.042  -9.208  1.00146.00           C  
ATOM   1241  O   THR A 165      15.213  13.232  -9.708  1.00146.00           O  
ATOM   1242  N   GLY A 166      15.659  15.328  -8.989  1.00 42.10           N  
ATOM   1243  CA  GLY A 166      14.383  15.866  -9.350  1.00 42.10           C  
ATOM   1244  C   GLY A 166      14.553  17.337  -9.564  1.00 42.10           C  
ATOM   1245  O   GLY A 166      15.624  17.895  -9.324  1.00 42.10           O  
ATOM   1246  N   LYS A 167      13.477  17.999 -10.041  1.00 93.23           N  
ATOM   1247  CA  LYS A 167      13.509  19.419 -10.243  1.00 93.23           C  
ATOM   1248  CB  LYS A 167      13.764  20.213  -8.953  1.00 93.23           C  
ATOM   1249  CG  LYS A 167      12.622  20.079  -7.942  1.00 93.23           C  
ATOM   1250  CD  LYS A 167      12.995  20.519  -6.526  1.00 93.23           C  
ATOM   1251  CE  LYS A 167      11.850  20.362  -5.526  1.00 93.23           C  
ATOM   1252  NZ  LYS A 167      12.301  20.752  -4.172  1.00 93.23           N1+
ATOM   1253  C   LYS A 167      14.579  19.730 -11.239  1.00 93.23           C  
ATOM   1254  O   LYS A 167      14.850  18.944 -12.145  1.00 93.23           O  
ATOM   1255  N   ASP A 168      15.178  20.930 -11.113  1.00 66.59           N  
ATOM   1256  CA  ASP A 168      16.220  21.368 -11.996  1.00 66.59           C  
ATOM   1257  CB  ASP A 168      16.581  22.864 -11.879  1.00 66.59           C  
ATOM   1258  CG  ASP A 168      17.161  23.157 -10.506  1.00 66.59           C  
ATOM   1259  OD1 ASP A 168      16.883  22.373  -9.561  1.00 66.59           O  
ATOM   1260  OD2 ASP A 168      17.891  24.177 -10.387  1.00 66.59           O1-
ATOM   1261  C   ASP A 168      17.443  20.535 -11.769  1.00 66.59           C  
ATOM   1262  O   ASP A 168      18.321  20.470 -12.629  1.00 66.59           O  
ATOM   1263  N   GLY A 169      17.558  19.887 -10.593  1.00 44.21           N  
ATOM   1264  CA  GLY A 169      18.717  19.069 -10.361  1.00 44.21           C  
ATOM   1265  C   GLY A 169      19.665  19.791  -9.454  1.00 44.21           C  
ATOM   1266  O   GLY A 169      20.807  19.369  -9.269  1.00 44.21           O  
ATOM   1267  N   GLY A 170      19.236  20.957  -8.945  1.00 44.79           N  
ATOM   1268  CA  GLY A 170      19.909  21.677  -7.902  1.00 44.79           C  
ATOM   1269  C   GLY A 170      21.379  21.811  -8.136  1.00 44.79           C  
ATOM   1270  O   GLY A 170      21.869  21.851  -9.262  1.00 44.79           O  
ATOM   1271  N   LYS A 171      22.110  21.852  -7.004  1.00 61.29           N  
ATOM   1272  CA  LYS A 171      23.526  22.047  -6.901  1.00 61.29           C  
ATOM   1273  CB  LYS A 171      24.010  22.016  -5.442  1.00 61.29           C  
ATOM   1274  CG  LYS A 171      23.385  23.080  -4.543  1.00 61.29           C  
ATOM   1275  CD  LYS A 171      23.521  22.752  -3.055  1.00 61.29           C  
ATOM   1276  CE  LYS A 171      22.819  23.755  -2.141  1.00 61.29           C  
ATOM   1277  NZ  LYS A 171      22.915  23.309  -0.734  1.00 61.29           N1+
ATOM   1278  C   LYS A 171      24.220  20.905  -7.556  1.00 61.29           C  
ATOM   1279  O   LYS A 171      25.304  21.057  -8.111  1.00 61.29           O  
ATOM   1280  N   MET A 172      23.618  19.711  -7.458  1.00 76.10           N  
ATOM   1281  CA  MET A 172      24.205  18.499  -7.945  1.00 76.10           C  
ATOM   1282  CB  MET A 172      23.432  17.247  -7.496  1.00 76.10           C  
ATOM   1283  CG  MET A 172      23.571  16.945  -6.001  1.00 76.10           C  
ATOM   1284  SD  MET A 172      22.498  15.599  -5.419  1.00 76.10           S  
ATOM   1285  CE  MET A 172      23.239  14.358  -6.520  1.00 76.10           C  
ATOM   1286  C   MET A 172      24.305  18.480  -9.436  1.00 76.10           C  
ATOM   1287  O   MET A 172      25.203  17.830  -9.971  1.00 76.10           O  
ATOM   1288  N   ALA A 173      23.389  19.185 -10.132  1.00 60.76           N  
ATOM   1289  CA  ALA A 173      23.241  19.112 -11.563  1.00 60.76           C  
ATOM   1290  CB  ALA A 173      22.408  20.267 -12.143  1.00 60.76           C  
ATOM   1291  C   ALA A 173      24.554  19.086 -12.284  1.00 60.76           C  
ATOM   1292  O   ALA A 173      25.376  19.994 -12.181  1.00 60.76           O  
ATOM   1293  N   GLY A 174      24.761  17.975 -13.022  1.00 39.96           N  
ATOM   1294  CA  GLY A 174      25.883  17.756 -13.888  1.00 39.96           C  
ATOM   1295  C   GLY A 174      27.081  17.187 -13.179  1.00 39.96           C  
ATOM   1296  O   GLY A 174      28.121  16.993 -13.807  1.00 39.96           O  
ATOM   1297  N   THR A 175      27.007  16.946 -11.859  1.00 60.69           N  
ATOM   1298  CA  THR A 175      28.132  16.400 -11.145  1.00 60.69           C  
ATOM   1299  CB  THR A 175      28.057  16.644  -9.667  1.00 60.69           C  
ATOM   1300  OG1 THR A 175      26.884  16.059  -9.121  1.00 60.69           O  
ATOM   1301  CG2 THR A 175      28.049  18.162  -9.427  1.00 60.69           C  
ATOM   1302  C   THR A 175      28.288  14.924 -11.375  1.00 60.69           C  
ATOM   1303  O   THR A 175      29.395  14.391 -11.294  1.00 60.69           O  
ATOM   1304  N   ALA A 176      27.166  14.219 -11.613  1.00 52.51           N  
ATOM   1305  CA  ALA A 176      27.143  12.783 -11.705  1.00 52.51           C  
ATOM   1306  CB  ALA A 176      25.756  12.191 -11.397  1.00 52.51           C  
ATOM   1307  C   ALA A 176      27.546  12.293 -13.056  1.00 52.51           C  
ATOM   1308  O   ALA A 176      27.487  13.011 -14.051  1.00 52.51           O  
ATOM   1309  N   ASP A 177      28.015  11.029 -13.100  1.00 69.10           N  
ATOM   1310  CA  ASP A 177      28.338  10.369 -14.331  1.00 69.10           C  
ATOM   1311  CB  ASP A 177      29.056   9.024 -14.111  1.00 69.10           C  
ATOM   1312  CG  ASP A 177      30.495   9.308 -13.690  1.00 69.10           C  
ATOM   1313  OD1 ASP A 177      31.202  10.011 -14.460  1.00 69.10           O  
ATOM   1314  OD2 ASP A 177      30.908   8.838 -12.596  1.00 69.10           O1-
ATOM   1315  C   ASP A 177      27.048  10.120 -15.057  1.00 69.10           C  
ATOM   1316  O   ASP A 177      27.011  10.130 -16.287  1.00 69.10           O  
ATOM   1317  N   ILE A 178      25.958   9.825 -14.314  1.00138.73           N  
ATOM   1318  CA  ILE A 178      24.684   9.598 -14.950  1.00138.73           C  
ATOM   1319  CB  ILE A 178      24.340   8.135 -15.027  1.00138.73           C  
ATOM   1320  CG1 ILE A 178      25.399   7.321 -15.789  1.00138.73           C  
ATOM   1321  CG2 ILE A 178      22.928   8.021 -15.621  1.00138.73           C  
ATOM   1322  CD1 ILE A 178      25.512   7.649 -17.273  1.00138.73           C  
ATOM   1323  C   ILE A 178      23.607  10.183 -14.077  1.00138.73           C  
ATOM   1324  O   ILE A 178      23.385   9.702 -12.969  1.00138.73           O  
ATOM   1325  N   GLU A 179      22.851  11.190 -14.559  1.00 70.10           N  
ATOM   1326  CA  GLU A 179      21.809  11.727 -13.726  1.00 70.10           C  
ATOM   1327  CB  GLU A 179      21.811  13.268 -13.700  1.00 70.10           C  
ATOM   1328  CG  GLU A 179      20.800  13.900 -12.738  1.00 70.10           C  
ATOM   1329  CD  GLU A 179      20.975  15.412 -12.812  1.00 70.10           C  
ATOM   1330  OE1 GLU A 179      21.848  15.866 -13.599  1.00 70.10           O  
ATOM   1331  OE2 GLU A 179      20.244  16.134 -12.082  1.00 70.10           O1-
ATOM   1332  C   GLU A 179      20.501  11.269 -14.303  1.00 70.10           C  
ATOM   1333  O   GLU A 179      20.308  11.294 -15.518  1.00 70.10           O  
ATOM   1334  N   ILE A 180      19.590  10.768 -13.438  1.00117.14           N  
ATOM   1335  CA  ILE A 180      18.258  10.428 -13.853  1.00117.14           C  
ATOM   1336  CB  ILE A 180      17.783   9.076 -13.399  1.00117.14           C  
ATOM   1337  CG1 ILE A 180      18.583   7.946 -14.064  1.00117.14           C  
ATOM   1338  CG2 ILE A 180      16.274   8.993 -13.674  1.00117.14           C  
ATOM   1339  CD1 ILE A 180      19.975   7.746 -13.482  1.00117.14           C  
ATOM   1340  C   ILE A 180      17.418  11.432 -13.136  1.00117.14           C  
ATOM   1341  O   ILE A 180      17.194  11.305 -11.934  1.00117.14           O  
ATOM   1342  N   ARG A 181      16.906  12.444 -13.864  1.00103.03           N  
ATOM   1343  CA  ARG A 181      16.253  13.537 -13.197  1.00103.03           C  
ATOM   1344  CB  ARG A 181      16.712  14.905 -13.733  1.00103.03           C  
ATOM   1345  CG  ARG A 181      16.370  16.093 -12.833  1.00103.03           C  
ATOM   1346  CD  ARG A 181      16.868  17.425 -13.399  1.00103.03           C  
ATOM   1347  NE  ARG A 181      18.317  17.257 -13.704  1.00103.03           N  
ATOM   1348  CZ  ARG A 181      18.936  18.113 -14.570  1.00103.03           C  
ATOM   1349  NH1 ARG A 181      18.255  19.184 -15.073  1.00103.03           N1+
ATOM   1350  NH2 ARG A 181      20.231  17.890 -14.942  1.00103.03           N  
ATOM   1351  C   ARG A 181      14.774  13.440 -13.382  1.00103.03           C  
ATOM   1352  O   ARG A 181      14.285  13.062 -14.445  1.00103.03           O  
ATOM   1353  N   VAL A 182      14.011  13.781 -12.324  1.00 66.89           N  
ATOM   1354  CA  VAL A 182      12.585  13.705 -12.427  1.00 66.89           C  
ATOM   1355  CB  VAL A 182      11.923  13.218 -11.172  1.00 66.89           C  
ATOM   1356  CG1 VAL A 182      10.402  13.395 -11.315  1.00 66.89           C  
ATOM   1357  CG2 VAL A 182      12.357  11.765 -10.920  1.00 66.89           C  
ATOM   1358  C   VAL A 182      12.076  15.084 -12.665  1.00 66.89           C  
ATOM   1359  O   VAL A 182      12.300  15.960 -11.834  1.00 66.89           O  
ATOM   1360  N   PRO A 183      11.424  15.315 -13.782  1.00227.10           N  
ATOM   1361  CA  PRO A 183      10.925  16.641 -14.017  1.00227.10           C  
ATOM   1362  CD  PRO A 183      11.741  14.622 -15.018  1.00227.10           C  
ATOM   1363  CB  PRO A 183      10.554  16.694 -15.496  1.00227.10           C  
ATOM   1364  CG  PRO A 183      11.484  15.647 -16.136  1.00227.10           C  
ATOM   1365  C   PRO A 183       9.796  16.926 -13.083  1.00227.10           C  
ATOM   1366  O   PRO A 183       8.647  16.823 -13.503  1.00227.10           O  
ATOM   1367  N   HIS A 184      10.090  17.346 -11.840  1.00102.28           N  
ATOM   1368  CA  HIS A 184       9.066  17.685 -10.899  1.00102.28           C  
ATOM   1369  ND1 HIS A 184       6.282  17.236  -9.454  1.00102.28           N  
ATOM   1370  CG  HIS A 184       7.573  17.052  -9.011  1.00102.28           C  
ATOM   1371  CB  HIS A 184       8.691  16.584  -9.896  1.00102.28           C  
ATOM   1372  NE2 HIS A 184       6.308  17.818  -7.308  1.00102.28           N  
ATOM   1373  CD2 HIS A 184       7.571  17.411  -7.699  1.00102.28           C  
ATOM   1374  CE1 HIS A 184       5.568  17.696  -8.396  1.00102.28           C  
ATOM   1375  C   HIS A 184       9.588  18.833 -10.101  1.00102.28           C  
ATOM   1376  O   HIS A 184      10.699  18.793  -9.577  1.00102.28           O  
ATOM   1377  N   PHE A 185       8.817  19.927 -10.099  1.00116.74           N  
ATOM   1378  CA  PHE A 185       9.120  21.172  -9.453  1.00116.74           C  
ATOM   1379  CB  PHE A 185       8.627  22.360 -10.283  1.00116.74           C  
ATOM   1380  CG  PHE A 185       9.404  22.208 -11.549  1.00116.74           C  
ATOM   1381  CD1 PHE A 185      10.720  22.606 -11.615  1.00116.74           C  
ATOM   1382  CD2 PHE A 185       8.821  21.642 -12.660  1.00116.74           C  
ATOM   1383  CE1 PHE A 185      11.441  22.463 -12.777  1.00116.74           C  
ATOM   1384  CE2 PHE A 185       9.536  21.493 -13.824  1.00116.74           C  
ATOM   1385  CZ  PHE A 185      10.847  21.903 -13.883  1.00116.74           C  
ATOM   1386  C   PHE A 185       8.697  21.313  -8.009  1.00116.74           C  
ATOM   1387  O   PHE A 185       9.218  22.180  -7.307  1.00116.74           O  
ATOM   1388  N   GLY A 186       7.703  20.535  -7.530  1.00 54.88           N  
ATOM   1389  CA  GLY A 186       7.137  20.810  -6.227  1.00 54.88           C  
ATOM   1390  C   GLY A 186       7.766  20.007  -5.124  1.00 54.88           C  
ATOM   1391  O   GLY A 186       8.987  19.930  -5.005  1.00 54.88           O  
ATOM   1392  N   TYR A 187       6.898  19.457  -4.241  1.00 78.47           N  
ATOM   1393  CA  TYR A 187       7.220  18.641  -3.095  1.00 78.47           C  
ATOM   1394  CB  TYR A 187       5.989  18.111  -2.331  1.00 78.47           C  
ATOM   1395  CG  TYR A 187       5.289  19.243  -1.664  1.00 78.47           C  
ATOM   1396  CD1 TYR A 187       4.451  20.068  -2.375  1.00 78.47           C  
ATOM   1397  CD2 TYR A 187       5.461  19.468  -0.318  1.00 78.47           C  
ATOM   1398  CE1 TYR A 187       3.801  21.109  -1.756  1.00 78.47           C  
ATOM   1399  CE2 TYR A 187       4.814  20.507   0.309  1.00 78.47           C  
ATOM   1400  CZ  TYR A 187       3.984  21.331  -0.412  1.00 78.47           C  
ATOM   1401  OH  TYR A 187       3.317  22.400   0.223  1.00 78.47           O  
ATOM   1402  C   TYR A 187       7.967  17.428  -3.555  1.00 78.47           C  
ATOM   1403  O   TYR A 187       7.866  17.015  -4.708  1.00 78.47           O  
ATOM   1404  N   ALA A 188       8.764  16.847  -2.638  1.00 58.62           N  
ATOM   1405  CA  ALA A 188       9.598  15.705  -2.885  1.00 58.62           C  
ATOM   1406  CB  ALA A 188      10.442  15.311  -1.663  1.00 58.62           C  
ATOM   1407  C   ALA A 188       8.780  14.505  -3.270  1.00 58.62           C  
ATOM   1408  O   ALA A 188       9.214  13.714  -4.105  1.00 58.62           O  
ATOM   1409  N   ASP A 189       7.555  14.367  -2.717  1.00 95.74           N  
ATOM   1410  CA  ASP A 189       6.801  13.147  -2.815  1.00 95.74           C  
ATOM   1411  CB  ASP A 189       5.392  13.285  -2.220  1.00 95.74           C  
ATOM   1412  CG  ASP A 189       5.603  13.473  -0.722  1.00 95.74           C  
ATOM   1413  OD1 ASP A 189       6.790  13.597  -0.319  1.00 95.74           O  
ATOM   1414  OD2 ASP A 189       4.597  13.491   0.038  1.00 95.74           O1-
ATOM   1415  C   ASP A 189       6.706  12.654  -4.228  1.00 95.74           C  
ATOM   1416  O   ASP A 189       7.011  11.490  -4.485  1.00 95.74           O  
ATOM   1417  N   ARG A 190       6.372  13.529  -5.191  1.00174.87           N  
ATOM   1418  CA  ARG A 190       6.191  13.112  -6.554  1.00174.87           C  
ATOM   1419  CB  ARG A 190       5.822  14.250  -7.526  1.00174.87           C  
ATOM   1420  CG  ARG A 190       4.598  15.103  -7.171  1.00174.87           C  
ATOM   1421  CD  ARG A 190       3.953  14.826  -5.816  1.00174.87           C  
ATOM   1422  NE  ARG A 190       3.380  13.456  -5.836  1.00174.87           N  
ATOM   1423  CZ  ARG A 190       2.076  13.297  -6.190  1.00174.87           C  
ATOM   1424  NH1 ARG A 190       1.350  14.387  -6.574  1.00174.87           N1+
ATOM   1425  NH2 ARG A 190       1.507  12.058  -6.149  1.00174.87           N  
ATOM   1426  C   ARG A 190       7.481  12.568  -7.071  1.00174.87           C  
ATOM   1427  O   ARG A 190       7.498  11.648  -7.885  1.00174.87           O  
ATOM   1428  N   ILE A 191       8.604  13.180  -6.672  1.00 64.67           N  
ATOM   1429  CA  ILE A 191       9.880  12.745  -7.156  1.00 64.67           C  
ATOM   1430  CB  ILE A 191      10.981  13.692  -6.779  1.00 64.67           C  
ATOM   1431  CG1 ILE A 191      10.633  15.106  -7.276  1.00 64.67           C  
ATOM   1432  CG2 ILE A 191      12.300  13.150  -7.362  1.00 64.67           C  
ATOM   1433  CD1 ILE A 191      11.522  16.213  -6.711  1.00 64.67           C  
ATOM   1434  C   ILE A 191      10.223  11.406  -6.587  1.00 64.67           C  
ATOM   1435  O   ILE A 191      10.647  10.494  -7.297  1.00 64.67           O  
ATOM   1436  N   GLN A 192      10.007  11.243  -5.272  1.00 94.47           N  
ATOM   1437  CA  GLN A 192      10.443  10.040  -4.630  1.00 94.47           C  
ATOM   1438  CB  GLN A 192      10.112  10.021  -3.125  1.00 94.47           C  
ATOM   1439  CG  GLN A 192      10.558   8.748  -2.398  1.00 94.47           C  
ATOM   1440  CD  GLN A 192       9.364   7.806  -2.271  1.00 94.47           C  
ATOM   1441  OE1 GLN A 192       8.637   7.852  -1.281  1.00 94.47           O  
ATOM   1442  NE2 GLN A 192       9.155   6.925  -3.286  1.00 94.47           N  
ATOM   1443  C   GLN A 192       9.758   8.884  -5.274  1.00 94.47           C  
ATOM   1444  O   GLN A 192      10.397   7.897  -5.637  1.00 94.47           O  
ATOM   1445  N   GLU A 193       8.449   9.027  -5.529  1.00113.42           N  
ATOM   1446  CA  GLU A 193       7.661   7.941  -6.022  1.00113.42           C  
ATOM   1447  CB  GLU A 193       6.189   8.346  -6.256  1.00113.42           C  
ATOM   1448  CG  GLU A 193       5.981   9.454  -7.290  1.00113.42           C  
ATOM   1449  CD  GLU A 193       4.571  10.017  -7.157  1.00113.42           C  
ATOM   1450  OE1 GLU A 193       3.903   9.721  -6.129  1.00113.42           O  
ATOM   1451  OE2 GLU A 193       4.145  10.761  -8.080  1.00113.42           O1-
ATOM   1452  C   GLU A 193       8.254   7.437  -7.298  1.00113.42           C  
ATOM   1453  O   GLU A 193       8.229   6.237  -7.550  1.00113.42           O  
ATOM   1454  N   ILE A 194       8.776   8.330  -8.156  1.00109.55           N  
ATOM   1455  CA  ILE A 194       9.380   7.906  -9.388  1.00109.55           C  
ATOM   1456  CB  ILE A 194       9.713   9.047 -10.305  1.00109.55           C  
ATOM   1457  CG1 ILE A 194       8.414   9.735 -10.737  1.00109.55           C  
ATOM   1458  CG2 ILE A 194      10.525   8.503 -11.495  1.00109.55           C  
ATOM   1459  CD1 ILE A 194       7.471   8.784 -11.470  1.00109.55           C  
ATOM   1460  C   ILE A 194      10.649   7.181  -9.090  1.00109.55           C  
ATOM   1461  O   ILE A 194      10.948   6.158  -9.704  1.00109.55           O  
ATOM   1462  N   HIS A 195      11.426   7.691  -8.115  1.00 72.03           N  
ATOM   1463  CA  HIS A 195      12.713   7.130  -7.815  1.00 72.03           C  
ATOM   1464  ND1 HIS A 195      14.358  10.242  -6.423  1.00 72.03           N  
ATOM   1465  CG  HIS A 195      14.042   9.156  -7.207  1.00 72.03           C  
ATOM   1466  CB  HIS A 195      13.449   7.879  -6.697  1.00 72.03           C  
ATOM   1467  NE2 HIS A 195      14.959  10.759  -8.502  1.00 72.03           N  
ATOM   1468  CD2 HIS A 195      14.415   9.489  -8.473  1.00 72.03           C  
ATOM   1469  CE1 HIS A 195      14.903  11.171  -7.247  1.00 72.03           C  
ATOM   1470  C   HIS A 195      12.576   5.691  -7.431  1.00 72.03           C  
ATOM   1471  O   HIS A 195      13.383   4.852  -7.835  1.00 72.03           O  
ATOM   1472  N   ILE A 196      11.543   5.349  -6.651  1.00110.44           N  
ATOM   1473  CA  ILE A 196      11.407   3.989  -6.240  1.00110.44           C  
ATOM   1474  CB  ILE A 196      10.248   3.792  -5.288  1.00110.44           C  
ATOM   1475  CG1 ILE A 196      10.427   2.502  -4.473  1.00110.44           C  
ATOM   1476  CG2 ILE A 196       8.926   3.880  -6.067  1.00110.44           C  
ATOM   1477  CD1 ILE A 196      10.581   1.250  -5.322  1.00110.44           C  
ATOM   1478  C   ILE A 196      11.218   3.163  -7.480  1.00110.44           C  
ATOM   1479  O   ILE A 196      11.814   2.097  -7.616  1.00110.44           O  
ATOM   1480  N   LYS A 197      10.409   3.639  -8.447  1.00 80.44           N  
ATOM   1481  CA  LYS A 197      10.196   2.870  -9.640  1.00 80.44           C  
ATOM   1482  CB  LYS A 197       9.208   3.507 -10.635  1.00 80.44           C  
ATOM   1483  CG  LYS A 197       7.733   3.335 -10.268  1.00 80.44           C  
ATOM   1484  CD  LYS A 197       7.274   4.184  -9.086  1.00 80.44           C  
ATOM   1485  CE  LYS A 197       5.799   3.996  -8.733  1.00 80.44           C  
ATOM   1486  NZ  LYS A 197       5.402   4.953  -7.677  1.00 80.44           N1+
ATOM   1487  C   LYS A 197      11.493   2.716 -10.361  1.00 80.44           C  
ATOM   1488  O   LYS A 197      11.791   1.637 -10.871  1.00 80.44           O  
ATOM   1489  N   VAL A 198      12.315   3.780 -10.439  1.00126.34           N  
ATOM   1490  CA  VAL A 198      13.523   3.576 -11.184  1.00126.34           C  
ATOM   1491  CB  VAL A 198      14.380   4.797 -11.400  1.00126.34           C  
ATOM   1492  CG1 VAL A 198      13.587   5.814 -12.230  1.00126.34           C  
ATOM   1493  CG2 VAL A 198      14.889   5.341 -10.063  1.00126.34           C  
ATOM   1494  C   VAL A 198      14.348   2.542 -10.481  1.00126.34           C  
ATOM   1495  O   VAL A 198      14.911   1.654 -11.121  1.00126.34           O  
ATOM   1496  N   ILE A 199      14.410   2.603  -9.136  1.00130.86           N  
ATOM   1497  CA  ILE A 199      15.252   1.662  -8.460  1.00130.86           C  
ATOM   1498  CB  ILE A 199      15.448   1.916  -6.986  1.00130.86           C  
ATOM   1499  CG1 ILE A 199      14.139   1.889  -6.191  1.00130.86           C  
ATOM   1500  CG2 ILE A 199      16.236   3.226  -6.854  1.00130.86           C  
ATOM   1501  CD1 ILE A 199      14.355   2.057  -4.685  1.00130.86           C  
ATOM   1502  C   ILE A 199      14.755   0.282  -8.722  1.00130.86           C  
ATOM   1503  O   ILE A 199      15.556  -0.617  -8.975  1.00130.86           O  
ATOM   1504  N   HIS A 200      13.426   0.076  -8.703  1.00 75.77           N  
ATOM   1505  CA  HIS A 200      12.935  -1.244  -8.978  1.00 75.77           C  
ATOM   1506  ND1 HIS A 200       9.277  -1.272  -7.698  1.00 75.77           N  
ATOM   1507  CG  HIS A 200      10.649  -1.356  -7.782  1.00 75.77           C  
ATOM   1508  CB  HIS A 200      11.400  -1.340  -9.080  1.00 75.77           C  
ATOM   1509  NE2 HIS A 200      10.026  -1.500  -5.617  1.00 75.77           N  
ATOM   1510  CD2 HIS A 200      11.091  -1.492  -6.502  1.00 75.77           C  
ATOM   1511  CE1 HIS A 200       8.958  -1.365  -6.383  1.00 75.77           C  
ATOM   1512  C   HIS A 200      13.425  -1.671 -10.330  1.00 75.77           C  
ATOM   1513  O   HIS A 200      14.090  -2.696 -10.463  1.00 75.77           O  
ATOM   1514  N   ILE A 201      13.189  -0.835 -11.357  1.00 47.43           N  
ATOM   1515  CA  ILE A 201      13.503  -1.185 -12.716  1.00 47.43           C  
ATOM   1516  CB  ILE A 201      13.221  -0.064 -13.675  1.00 47.43           C  
ATOM   1517  CG1 ILE A 201      11.729   0.312 -13.645  1.00 47.43           C  
ATOM   1518  CG2 ILE A 201      13.724  -0.488 -15.063  1.00 47.43           C  
ATOM   1519  CD1 ILE A 201      11.421   1.646 -14.326  1.00 47.43           C  
ATOM   1520  C   ILE A 201      14.960  -1.474 -12.792  1.00 47.43           C  
ATOM   1521  O   ILE A 201      15.393  -2.392 -13.486  1.00 47.43           O  
ATOM   1522  N   LEU A 202      15.764  -0.692 -12.067  1.00145.33           N  
ATOM   1523  CA  LEU A 202      17.180  -0.842 -12.143  1.00145.33           C  
ATOM   1524  CB  LEU A 202      17.866   0.212 -11.268  1.00145.33           C  
ATOM   1525  CG  LEU A 202      19.371   0.343 -11.501  1.00145.33           C  
ATOM   1526  CD1 LEU A 202      19.672   0.776 -12.946  1.00145.33           C  
ATOM   1527  CD2 LEU A 202      19.986   1.299 -10.473  1.00145.33           C  
ATOM   1528  C   LEU A 202      17.557  -2.220 -11.678  1.00145.33           C  
ATOM   1529  O   LEU A 202      18.444  -2.857 -12.246  1.00145.33           O  
ATOM   1530  N   ILE A 203      16.882  -2.737 -10.638  1.00 39.28           N  
ATOM   1531  CA  ILE A 203      17.257  -4.024 -10.127  1.00 39.28           C  
ATOM   1532  CB  ILE A 203      16.486  -4.409  -8.901  1.00 39.28           C  
ATOM   1533  CG1 ILE A 203      16.814  -3.430  -7.757  1.00 39.28           C  
ATOM   1534  CG2 ILE A 203      16.816  -5.876  -8.583  1.00 39.28           C  
ATOM   1535  CD1 ILE A 203      15.858  -3.509  -6.566  1.00 39.28           C  
ATOM   1536  C   ILE A 203      17.048  -5.057 -11.189  1.00 39.28           C  
ATOM   1537  O   ILE A 203      17.892  -5.930 -11.390  1.00 39.28           O  
ATOM   1538  N   GLN A 204      15.909  -4.985 -11.903  1.00 78.77           N  
ATOM   1539  CA  GLN A 204      15.629  -5.947 -12.927  1.00 78.77           C  
ATOM   1540  CB  GLN A 204      14.223  -5.793 -13.535  1.00 78.77           C  
ATOM   1541  CG  GLN A 204      13.095  -6.212 -12.587  1.00 78.77           C  
ATOM   1542  CD  GLN A 204      13.004  -5.194 -11.463  1.00 78.77           C  
ATOM   1543  OE1 GLN A 204      12.360  -4.156 -11.603  1.00 78.77           O  
ATOM   1544  NE2 GLN A 204      13.666  -5.500 -10.314  1.00 78.77           N  
ATOM   1545  C   GLN A 204      16.641  -5.808 -14.023  1.00 78.77           C  
ATOM   1546  O   GLN A 204      17.164  -6.802 -14.524  1.00 78.77           O  
ATOM   1547  N   LEU A 205      16.986  -4.567 -14.402  1.00 43.52           N  
ATOM   1548  CA  LEU A 205      17.891  -4.395 -15.497  1.00 43.52           C  
ATOM   1549  CB  LEU A 205      18.177  -2.916 -15.819  1.00 43.52           C  
ATOM   1550  CG  LEU A 205      16.927  -2.135 -16.269  1.00 43.52           C  
ATOM   1551  CD1 LEU A 205      17.282  -0.712 -16.734  1.00 43.52           C  
ATOM   1552  CD2 LEU A 205      16.129  -2.931 -17.312  1.00 43.52           C  
ATOM   1553  C   LEU A 205      19.192  -5.040 -15.139  1.00 43.52           C  
ATOM   1554  O   LEU A 205      19.799  -5.720 -15.965  1.00 43.52           O  
ATOM   1555  N   ILE A 206      19.643  -4.871 -13.883  1.00 49.57           N  
ATOM   1556  CA  ILE A 206      20.908  -5.414 -13.475  1.00 49.57           C  
ATOM   1557  CB  ILE A 206      21.284  -5.065 -12.060  1.00 49.57           C  
ATOM   1558  CG1 ILE A 206      21.422  -3.541 -11.897  1.00 49.57           C  
ATOM   1559  CG2 ILE A 206      22.573  -5.828 -11.703  1.00 49.57           C  
ATOM   1560  CD1 ILE A 206      21.571  -3.086 -10.443  1.00 49.57           C  
ATOM   1561  C   ILE A 206      20.874  -6.911 -13.589  1.00 49.57           C  
ATOM   1562  O   ILE A 206      21.844  -7.527 -14.029  1.00 49.57           O  
ATOM   1563  N   GLU A 207      19.752  -7.548 -13.208  1.00 70.78           N  
ATOM   1564  CA  GLU A 207      19.716  -8.983 -13.205  1.00 70.78           C  
ATOM   1565  CB  GLU A 207      18.386  -9.544 -12.705  1.00 70.78           C  
ATOM   1566  CG  GLU A 207      18.407 -11.063 -12.575  1.00 70.78           C  
ATOM   1567  CD  GLU A 207      17.269 -11.381 -11.633  1.00 70.78           C  
ATOM   1568  OE1 GLU A 207      16.728 -10.392 -11.074  1.00 70.78           O  
ATOM   1569  OE2 GLU A 207      16.928 -12.580 -11.448  1.00 70.78           O1-
ATOM   1570  C   GLU A 207      19.946  -9.527 -14.579  1.00 70.78           C  
ATOM   1571  O   GLU A 207      20.745 -10.447 -14.753  1.00 70.78           O  
ATOM   1572  N   LYS A 208      19.290  -8.952 -15.603  1.00 41.77           N  
ATOM   1573  CA  LYS A 208      19.448  -9.450 -16.942  1.00 41.77           C  
ATOM   1574  CB  LYS A 208      18.745  -8.583 -18.001  1.00 41.77           C  
ATOM   1575  CG  LYS A 208      17.218  -8.526 -17.908  1.00 41.77           C  
ATOM   1576  CD  LYS A 208      16.610  -7.435 -18.798  1.00 41.77           C  
ATOM   1577  CE  LYS A 208      15.081  -7.458 -18.865  1.00 41.77           C  
ATOM   1578  NZ  LYS A 208      14.597  -6.379 -19.758  1.00 41.77           N1+
ATOM   1579  C   LYS A 208      20.902  -9.355 -17.266  1.00 41.77           C  
ATOM   1580  O   LYS A 208      21.469 -10.239 -17.903  1.00 41.77           O  
ATOM   1581  N   GLU A 209      21.541  -8.254 -16.834  1.00 92.83           N  
ATOM   1582  CA  GLU A 209      22.934  -8.054 -17.104  1.00 92.83           C  
ATOM   1583  CB  GLU A 209      23.476  -6.714 -16.575  1.00 92.83           C  
ATOM   1584  CG  GLU A 209      23.252  -5.527 -17.508  1.00 92.83           C  
ATOM   1585  CD  GLU A 209      24.480  -5.448 -18.405  1.00 92.83           C  
ATOM   1586  OE1 GLU A 209      25.482  -6.139 -18.082  1.00 92.83           O  
ATOM   1587  OE2 GLU A 209      24.438  -4.699 -19.416  1.00 92.83           O1-
ATOM   1588  C   GLU A 209      23.754  -9.100 -16.429  1.00 92.83           C  
ATOM   1589  O   GLU A 209      24.737  -9.577 -16.991  1.00 92.83           O  
ATOM   1590  N   MET A 210      23.408  -9.450 -15.179  1.00168.40           N  
ATOM   1591  CA  MET A 210      24.264 -10.349 -14.468  1.00168.40           C  
ATOM   1592  CB  MET A 210      23.931 -10.412 -12.970  1.00168.40           C  
ATOM   1593  CG  MET A 210      25.099 -10.954 -12.151  1.00168.40           C  
ATOM   1594  SD  MET A 210      26.614  -9.956 -12.311  1.00168.40           S  
ATOM   1595  CE  MET A 210      25.914  -8.443 -11.595  1.00168.40           C  
ATOM   1596  C   MET A 210      24.233 -11.717 -15.067  1.00168.40           C  
ATOM   1597  O   MET A 210      25.278 -12.332 -15.282  1.00168.40           O  
ATOM   1598  N   VAL A 211      23.031 -12.227 -15.384  1.00 32.54           N  
ATOM   1599  CA  VAL A 211      22.980 -13.547 -15.935  1.00 32.54           C  
ATOM   1600  CB  VAL A 211      21.572 -14.027 -16.172  1.00 32.54           C  
ATOM   1601  CG1 VAL A 211      20.878 -14.123 -14.801  1.00 32.54           C  
ATOM   1602  CG2 VAL A 211      20.849 -13.080 -17.145  1.00 32.54           C  
ATOM   1603  C   VAL A 211      23.723 -13.490 -17.227  1.00 32.54           C  
ATOM   1604  O   VAL A 211      24.571 -14.331 -17.517  1.00 32.54           O  
ATOM   1605  N   LYS A 212      23.454 -12.431 -18.008  1.00 76.80           N  
ATOM   1606  CA  LYS A 212      24.062 -12.201 -19.281  1.00 76.80           C  
ATOM   1607  CB  LYS A 212      23.573 -10.863 -19.873  1.00 76.80           C  
ATOM   1608  CG  LYS A 212      24.019 -10.562 -21.303  1.00 76.80           C  
ATOM   1609  CD  LYS A 212      23.279  -9.373 -21.930  1.00 76.80           C  
ATOM   1610  CE  LYS A 212      24.008  -8.034 -21.778  1.00 76.80           C  
ATOM   1611  NZ  LYS A 212      24.040  -7.629 -20.356  1.00 76.80           N1+
ATOM   1612  C   LYS A 212      25.576 -12.113 -19.080  1.00 76.80           C  
ATOM   1613  O   LYS A 212      26.292 -11.949 -20.103  1.00 76.80           O  
ATOM   1614  OXT LYS A 212      26.041 -12.204 -17.911  1.00 76.80           O1-
TER   
HEADER    model_1_2_chain_A
ATOM    144  N   HIS B  20      11.586  -9.637 -28.010  1.00248.74           N  
ATOM    145  CA  HIS B  20      12.501  -9.666 -26.910  1.00248.74           C  
ATOM    146  ND1 HIS B  20      13.485 -11.275 -24.225  1.00248.74           N  
ATOM    147  CG  HIS B  20      14.022 -11.098 -25.481  1.00248.74           C  
ATOM    148  CB  HIS B  20      13.207 -11.023 -26.736  1.00248.74           C  
ATOM    149  NE2 HIS B  20      15.688 -11.135 -23.959  1.00248.74           N  
ATOM    150  CD2 HIS B  20      15.370 -11.014 -25.300  1.00248.74           C  
ATOM    151  CE1 HIS B  20      14.525 -11.289 -23.353  1.00248.74           C  
ATOM    152  C   HIS B  20      13.550  -8.634 -27.158  1.00248.74           C  
ATOM    153  O   HIS B  20      14.335  -8.730 -28.100  1.00248.74           O  
ATOM    154  N   MET B  21      13.560  -7.595 -26.306  1.00396.45           N  
ATOM    155  CA  MET B  21      14.508  -6.524 -26.376  1.00396.45           C  
ATOM    156  CB  MET B  21      14.136  -5.474 -27.442  1.00396.45           C  
ATOM    157  CG  MET B  21      15.179  -4.380 -27.691  1.00396.45           C  
ATOM    158  SD  MET B  21      16.645  -4.924 -28.618  1.00396.45           S  
ATOM    159  CE  MET B  21      17.263  -3.243 -28.917  1.00396.45           C  
ATOM    160  C   MET B  21      14.395  -5.867 -25.036  1.00396.45           C  
ATOM    161  O   MET B  21      13.438  -6.132 -24.313  1.00396.45           O  
ATOM    162  N   TYR B  22      15.403  -5.069 -24.635  1.00 94.65           N  
ATOM    163  CA  TYR B  22      15.360  -4.336 -23.396  1.00 94.65           C  
ATOM    164  CB  TYR B  22      16.733  -3.787 -22.977  1.00 94.65           C  
ATOM    165  CG  TYR B  22      17.613  -4.964 -22.739  1.00 94.65           C  
ATOM    166  CD1 TYR B  22      18.286  -5.545 -23.788  1.00 94.65           C  
ATOM    167  CD2 TYR B  22      17.762  -5.494 -21.477  1.00 94.65           C  
ATOM    168  CE1 TYR B  22      19.102  -6.634 -23.585  1.00 94.65           C  
ATOM    169  CE2 TYR B  22      18.576  -6.584 -21.267  1.00 94.65           C  
ATOM    170  CZ  TYR B  22      19.247  -7.153 -22.321  1.00 94.65           C  
ATOM    171  OH  TYR B  22      20.082  -8.269 -22.104  1.00 94.65           O  
ATOM    172  C   TYR B  22      14.419  -3.169 -23.507  1.00 94.65           C  
ATOM    173  O   TYR B  22      13.667  -2.863 -22.580  1.00 94.65           O  
ATOM    174  N   GLN B  23      14.421  -2.506 -24.679  1.00 93.65           N  
ATOM    175  CA  GLN B  23      13.745  -1.254 -24.878  1.00 93.65           C  
ATOM    176  CB  GLN B  23      13.837  -0.784 -26.340  1.00 93.65           C  
ATOM    177  CG  GLN B  23      13.116   0.541 -26.607  1.00 93.65           C  
ATOM    178  CD  GLN B  23      13.981   1.683 -26.092  1.00 93.65           C  
ATOM    179  OE1 GLN B  23      15.158   1.785 -26.432  1.00 93.65           O  
ATOM    180  NE2 GLN B  23      13.390   2.563 -25.240  1.00 93.65           N  
ATOM    181  C   GLN B  23      12.290  -1.348 -24.562  1.00 93.65           C  
ATOM    182  O   GLN B  23      11.757  -0.490 -23.860  1.00 93.65           O  
ATOM    183  N   ASP B  24      11.599  -2.381 -25.072  1.00 39.75           N  
ATOM    184  CA  ASP B  24      10.192  -2.483 -24.824  1.00 39.75           C  
ATOM    185  CB  ASP B  24       9.517  -3.608 -25.634  1.00 39.75           C  
ATOM    186  CG  ASP B  24       9.403  -3.137 -27.078  1.00 39.75           C  
ATOM    187  OD1 ASP B  24       9.150  -1.919 -27.280  1.00 39.75           O  
ATOM    188  OD2 ASP B  24       9.568  -3.982 -27.997  1.00 39.75           O1-
ATOM    189  C   ASP B  24       9.958  -2.753 -23.372  1.00 39.75           C  
ATOM    190  O   ASP B  24       9.044  -2.195 -22.770  1.00 39.75           O  
ATOM    191  N   LEU B  25      10.825  -3.580 -22.761  1.00102.31           N  
ATOM    192  CA  LEU B  25      10.631  -4.026 -21.412  1.00102.31           C  
ATOM    193  CB  LEU B  25      11.787  -4.943 -20.946  1.00102.31           C  
ATOM    194  CG  LEU B  25      11.597  -5.705 -19.609  1.00102.31           C  
ATOM    195  CD1 LEU B  25      12.834  -6.570 -19.309  1.00102.31           C  
ATOM    196  CD2 LEU B  25      11.234  -4.798 -18.416  1.00102.31           C  
ATOM    197  C   LEU B  25      10.570  -2.840 -20.502  1.00102.31           C  
ATOM    198  O   LEU B  25       9.709  -2.774 -19.625  1.00102.31           O  
ATOM    199  N   ILE B  26      11.474  -1.863 -20.686  1.00 94.09           N  
ATOM    200  CA  ILE B  26      11.517  -0.742 -19.789  1.00 94.09           C  
ATOM    201  CB  ILE B  26      12.639   0.200 -20.122  1.00 94.09           C  
ATOM    202  CG1 ILE B  26      13.992  -0.529 -20.047  1.00 94.09           C  
ATOM    203  CG2 ILE B  26      12.537   1.417 -19.187  1.00 94.09           C  
ATOM    204  CD1 ILE B  26      14.307  -1.100 -18.665  1.00 94.09           C  
ATOM    205  C   ILE B  26      10.247   0.038 -19.892  1.00 94.09           C  
ATOM    206  O   ILE B  26       9.584   0.315 -18.893  1.00 94.09           O  
ATOM    207  N   ARG B  27       9.839   0.368 -21.128  1.00155.58           N  
ATOM    208  CA  ARG B  27       8.673   1.177 -21.303  1.00155.58           C  
ATOM    209  CB  ARG B  27       8.427   1.573 -22.772  1.00155.58           C  
ATOM    210  CG  ARG B  27       8.310   0.401 -23.748  1.00155.58           C  
ATOM    211  CD  ARG B  27       8.317   0.835 -25.217  1.00155.58           C  
ATOM    212  NE  ARG B  27       9.519   1.694 -25.429  1.00155.58           N  
ATOM    213  CZ  ARG B  27      10.056   1.838 -26.677  1.00155.58           C  
ATOM    214  NH1 ARG B  27       9.514   1.173 -27.739  1.00155.58           N1+
ATOM    215  NH2 ARG B  27      11.132   2.653 -26.871  1.00155.58           N  
ATOM    216  C   ARG B  27       7.508   0.419 -20.769  1.00155.58           C  
ATOM    217  O   ARG B  27       6.570   1.001 -20.225  1.00155.58           O  
ATOM    218  N   ASN B  28       7.553  -0.918 -20.897  1.00 60.40           N  
ATOM    219  CA  ASN B  28       6.464  -1.731 -20.450  1.00 60.40           C  
ATOM    220  CB  ASN B  28       6.716  -3.234 -20.668  1.00 60.40           C  
ATOM    221  CG  ASN B  28       6.713  -3.493 -22.169  1.00 60.40           C  
ATOM    222  OD1 ASN B  28       7.436  -4.355 -22.668  1.00 60.40           O  
ATOM    223  ND2 ASN B  28       5.888  -2.713 -22.916  1.00 60.40           N  
ATOM    224  C   ASN B  28       6.254  -1.515 -18.982  1.00 60.40           C  
ATOM    225  O   ASN B  28       5.119  -1.350 -18.538  1.00 60.40           O  
ATOM    226  N   GLU B  29       7.344  -1.490 -18.192  1.00 77.79           N  
ATOM    227  CA  GLU B  29       7.233  -1.345 -16.765  1.00 77.79           C  
ATOM    228  CB  GLU B  29       8.600  -1.387 -16.064  1.00 77.79           C  
ATOM    229  CG  GLU B  29       9.293  -2.745 -16.141  1.00 77.79           C  
ATOM    230  CD  GLU B  29       8.609  -3.678 -15.154  1.00 77.79           C  
ATOM    231  OE1 GLU B  29       7.930  -3.163 -14.226  1.00 77.79           O  
ATOM    232  OE2 GLU B  29       8.760  -4.918 -15.312  1.00 77.79           O1-
ATOM    233  C   GLU B  29       6.631  -0.017 -16.431  1.00 77.79           C  
ATOM    234  O   GLU B  29       5.710   0.072 -15.619  1.00 77.79           O  
ATOM    235  N   LEU B  30       7.116   1.054 -17.082  1.00 80.59           N  
ATOM    236  CA  LEU B  30       6.623   2.353 -16.736  1.00 80.59           C  
ATOM    237  CB  LEU B  30       7.290   3.501 -17.520  1.00 80.59           C  
ATOM    238  CG  LEU B  30       8.744   3.788 -17.095  1.00 80.59           C  
ATOM    239  CD1 LEU B  30       9.681   2.608 -17.392  1.00 80.59           C  
ATOM    240  CD2 LEU B  30       9.244   5.108 -17.704  1.00 80.59           C  
ATOM    241  C   LEU B  30       5.158   2.386 -17.012  1.00 80.59           C  
ATOM    242  O   LEU B  30       4.386   2.951 -16.237  1.00 80.59           O  
ATOM    243  N   ASN B  31       4.734   1.773 -18.128  1.00 47.93           N  
ATOM    244  CA  ASN B  31       3.344   1.790 -18.482  1.00 47.93           C  
ATOM    245  CB  ASN B  31       3.064   1.144 -19.849  1.00 47.93           C  
ATOM    246  CG  ASN B  31       3.669   2.043 -20.919  1.00 47.93           C  
ATOM    247  OD1 ASN B  31       3.773   1.659 -22.083  1.00 47.93           O  
ATOM    248  ND2 ASN B  31       4.095   3.270 -20.516  1.00 47.93           N  
ATOM    249  C   ASN B  31       2.558   1.042 -17.455  1.00 47.93           C  
ATOM    250  O   ASN B  31       1.477   1.481 -17.061  1.00 47.93           O  
ATOM    251  N   GLU B  32       3.086  -0.098 -16.968  1.00 97.50           N  
ATOM    252  CA  GLU B  32       2.301  -0.854 -16.038  1.00 97.50           C  
ATOM    253  CB  GLU B  32       2.914  -2.193 -15.585  1.00 97.50           C  
ATOM    254  CG  GLU B  32       4.137  -2.101 -14.679  1.00 97.50           C  
ATOM    255  CD  GLU B  32       4.331  -3.494 -14.089  1.00 97.50           C  
ATOM    256  OE1 GLU B  32       3.700  -4.451 -14.608  1.00 97.50           O  
ATOM    257  OE2 GLU B  32       5.110  -3.624 -13.109  1.00 97.50           O1-
ATOM    258  C   GLU B  32       2.077  -0.007 -14.834  1.00 97.50           C  
ATOM    259  O   GLU B  32       1.013  -0.068 -14.219  1.00 97.50           O  
ATOM    260  N   ALA B  33       3.080   0.804 -14.449  1.00 34.91           N  
ATOM    261  CA  ALA B  33       2.886   1.639 -13.302  1.00 34.91           C  
ATOM    262  CB  ALA B  33       4.129   2.482 -12.966  1.00 34.91           C  
ATOM    263  C   ALA B  33       1.765   2.585 -13.594  1.00 34.91           C  
ATOM    264  O   ALA B  33       0.836   2.739 -12.801  1.00 34.91           O  
ATOM    265  N   ALA B  34       1.791   3.200 -14.788  1.00 26.06           N  
ATOM    266  CA  ALA B  34       0.794   4.177 -15.114  1.00 26.06           C  
ATOM    267  CB  ALA B  34       0.978   4.749 -16.528  1.00 26.06           C  
ATOM    268  C   ALA B  34      -0.545   3.517 -15.077  1.00 26.06           C  
ATOM    269  O   ALA B  34      -1.519   4.081 -14.579  1.00 26.06           O  
ATOM    270  N   GLU B  35      -0.626   2.288 -15.613  1.00 50.58           N  
ATOM    271  CA  GLU B  35      -1.879   1.595 -15.679  1.00 50.58           C  
ATOM    272  CB  GLU B  35      -1.764   0.306 -16.510  1.00 50.58           C  
ATOM    273  CG  GLU B  35      -1.530   0.604 -17.995  1.00 50.58           C  
ATOM    274  CD  GLU B  35      -1.114  -0.676 -18.704  1.00 50.58           C  
ATOM    275  OE1 GLU B  35      -0.053  -1.241 -18.330  1.00 50.58           O  
ATOM    276  OE2 GLU B  35      -1.848  -1.099 -19.637  1.00 50.58           O1-
ATOM    277  C   GLU B  35      -2.379   1.264 -14.303  1.00 50.58           C  
ATOM    278  O   GLU B  35      -3.562   1.433 -14.004  1.00 50.58           O  
ATOM    279  N   THR B  36      -1.477   0.802 -13.413  1.00111.47           N  
ATOM    280  CA  THR B  36      -1.885   0.378 -12.104  1.00111.47           C  
ATOM    281  CB  THR B  36      -0.764  -0.256 -11.328  1.00111.47           C  
ATOM    282  OG1 THR B  36      -1.277  -0.895 -10.169  1.00111.47           O  
ATOM    283  CG2 THR B  36       0.266   0.811 -10.929  1.00111.47           C  
ATOM    284  C   THR B  36      -2.419   1.554 -11.351  1.00111.47           C  
ATOM    285  O   THR B  36      -3.424   1.448 -10.647  1.00111.47           O  
ATOM    286  N   LEU B  37      -1.752   2.713 -11.493  1.00 95.06           N  
ATOM    287  CA  LEU B  37      -2.176   3.895 -10.809  1.00 95.06           C  
ATOM    288  CB  LEU B  37      -1.231   5.080 -11.074  1.00 95.06           C  
ATOM    289  CG  LEU B  37      -1.442   6.285 -10.136  1.00 95.06           C  
ATOM    290  CD1 LEU B  37      -2.838   6.906 -10.281  1.00 95.06           C  
ATOM    291  CD2 LEU B  37      -1.111   5.907  -8.685  1.00 95.06           C  
ATOM    292  C   LEU B  37      -3.529   4.244 -11.340  1.00 95.06           C  
ATOM    293  O   LEU B  37      -4.433   4.591 -10.579  1.00 95.06           O  
ATOM    294  N   ALA B  38      -3.704   4.132 -12.670  1.00 30.04           N  
ATOM    295  CA  ALA B  38      -4.954   4.473 -13.280  1.00 30.04           C  
ATOM    296  CB  ALA B  38      -4.935   4.304 -14.807  1.00 30.04           C  
ATOM    297  C   ALA B  38      -6.026   3.571 -12.744  1.00 30.04           C  
ATOM    298  O   ALA B  38      -7.107   4.037 -12.383  1.00 30.04           O  
ATOM    299  N   ASN B  39      -5.752   2.253 -12.659  1.00 33.56           N  
ATOM    300  CA  ASN B  39      -6.751   1.325 -12.193  1.00 33.56           C  
ATOM    301  CB  ASN B  39      -6.309  -0.147 -12.277  1.00 33.56           C  
ATOM    302  CG  ASN B  39      -6.275  -0.562 -13.742  1.00 33.56           C  
ATOM    303  OD1 ASN B  39      -7.053  -0.068 -14.558  1.00 33.56           O  
ATOM    304  ND2 ASN B  39      -5.351  -1.497 -14.086  1.00 33.56           N  
ATOM    305  C   ASN B  39      -7.063   1.612 -10.758  1.00 33.56           C  
ATOM    306  O   ASN B  39      -8.222   1.598 -10.346  1.00 33.56           O  
ATOM    307  N   PHE B  40      -6.022   1.889  -9.956  1.00 49.33           N  
ATOM    308  CA  PHE B  40      -6.203   2.129  -8.554  1.00 49.33           C  
ATOM    309  CB  PHE B  40      -4.856   2.364  -7.848  1.00 49.33           C  
ATOM    310  CG  PHE B  40      -5.082   2.530  -6.388  1.00 49.33           C  
ATOM    311  CD1 PHE B  40      -5.184   1.425  -5.577  1.00 49.33           C  
ATOM    312  CD2 PHE B  40      -5.182   3.783  -5.831  1.00 49.33           C  
ATOM    313  CE1 PHE B  40      -5.386   1.570  -4.225  1.00 49.33           C  
ATOM    314  CE2 PHE B  40      -5.384   3.933  -4.480  1.00 49.33           C  
ATOM    315  CZ  PHE B  40      -5.486   2.824  -3.673  1.00 49.33           C  
ATOM    316  C   PHE B  40      -7.044   3.359  -8.394  1.00 49.33           C  
ATOM    317  O   PHE B  40      -7.940   3.403  -7.552  1.00 49.33           O  
ATOM    318  N   LEU B  41      -6.764   4.391  -9.215  1.00 47.64           N  
ATOM    319  CA  LEU B  41      -7.416   5.668  -9.114  1.00 47.64           C  
ATOM    320  CB  LEU B  41      -6.787   6.738 -10.022  1.00 47.64           C  
ATOM    321  CG  LEU B  41      -7.472   8.111  -9.894  1.00 47.64           C  
ATOM    322  CD1 LEU B  41      -7.348   8.658  -8.462  1.00 47.64           C  
ATOM    323  CD2 LEU B  41      -6.950   9.094 -10.954  1.00 47.64           C  
ATOM    324  C   LEU B  41      -8.878   5.593  -9.450  1.00 47.64           C  
ATOM    325  O   LEU B  41      -9.698   6.243  -8.801  1.00 47.64           O  
ATOM    326  N   LYS B  42      -9.247   4.803 -10.475  1.00 75.99           N  
ATOM    327  CA  LYS B  42     -10.610   4.767 -10.931  1.00 75.99           C  
ATOM    328  CB  LYS B  42     -10.802   3.803 -12.117  1.00 75.99           C  
ATOM    329  CG  LYS B  42     -10.514   2.341 -11.760  1.00 75.99           C  
ATOM    330  CD  LYS B  42     -10.968   1.326 -12.816  1.00 75.99           C  
ATOM    331  CE  LYS B  42     -10.590  -0.119 -12.473  1.00 75.99           C  
ATOM    332  NZ  LYS B  42     -10.911  -1.019 -13.604  1.00 75.99           N1+
ATOM    333  C   LYS B  42     -11.513   4.301  -9.830  1.00 75.99           C  
ATOM    334  O   LYS B  42     -12.544   4.917  -9.568  1.00 75.99           O  
ATOM    335  N   ASP B  43     -11.131   3.217  -9.128  1.00 53.37           N  
ATOM    336  CA  ASP B  43     -11.979   2.643  -8.117  1.00 53.37           C  
ATOM    337  CB  ASP B  43     -11.314   1.438  -7.417  1.00 53.37           C  
ATOM    338  CG  ASP B  43     -12.314   0.736  -6.514  1.00 53.37           C  
ATOM    339  OD1 ASP B  43     -13.422   1.300  -6.300  1.00 53.37           O  
ATOM    340  OD2 ASP B  43     -11.982  -0.376  -6.023  1.00 53.37           O1-
ATOM    341  C   ASP B  43     -12.293   3.678  -7.074  1.00 53.37           C  
ATOM    342  O   ASP B  43     -11.400   4.269  -6.472  1.00 53.37           O  
ATOM    343  N   ASP B  44     -13.603   3.917  -6.844  1.00 43.66           N  
ATOM    344  CA  ASP B  44     -14.068   4.880  -5.883  1.00 43.66           C  
ATOM    345  CB  ASP B  44     -15.589   5.092  -5.938  1.00 43.66           C  
ATOM    346  CG  ASP B  44     -15.918   5.811  -7.235  1.00 43.66           C  
ATOM    347  OD1 ASP B  44     -14.972   6.110  -8.010  1.00 43.66           O  
ATOM    348  OD2 ASP B  44     -17.130   6.068  -7.465  1.00 43.66           O1-
ATOM    349  C   ASP B  44     -13.751   4.416  -4.495  1.00 43.66           C  
ATOM    350  O   ASP B  44     -13.339   5.206  -3.645  1.00 43.66           O  
ATOM    351  N   ALA B  45     -13.909   3.104  -4.243  1.00 33.32           N  
ATOM    352  CA  ALA B  45     -13.753   2.558  -2.924  1.00 33.32           C  
ATOM    353  CB  ALA B  45     -13.961   1.033  -2.875  1.00 33.32           C  
ATOM    354  C   ALA B  45     -12.369   2.837  -2.434  1.00 33.32           C  
ATOM    355  O   ALA B  45     -12.178   3.196  -1.274  1.00 33.32           O  
ATOM    356  N   ASN B  46     -11.362   2.709  -3.317  1.00 64.16           N  
ATOM    357  CA  ASN B  46     -10.011   2.919  -2.899  1.00 64.16           C  
ATOM    358  CB  ASN B  46      -9.001   2.766  -4.046  1.00 64.16           C  
ATOM    359  CG  ASN B  46      -8.989   1.291  -4.410  1.00 64.16           C  
ATOM    360  OD1 ASN B  46      -8.902   0.925  -5.581  1.00 64.16           O  
ATOM    361  ND2 ASN B  46      -9.089   0.416  -3.373  1.00 64.16           N  
ATOM    362  C   ASN B  46      -9.908   4.307  -2.346  1.00 64.16           C  
ATOM    363  O   ASN B  46      -9.292   4.528  -1.306  1.00 64.16           O  
ATOM    364  N   ILE B  47     -10.546   5.280  -3.013  1.00 46.77           N  
ATOM    365  CA  ILE B  47     -10.463   6.643  -2.581  1.00 46.77           C  
ATOM    366  CB  ILE B  47     -11.127   7.577  -3.537  1.00 46.77           C  
ATOM    367  CG1 ILE B  47     -10.403   7.473  -4.885  1.00 46.77           C  
ATOM    368  CG2 ILE B  47     -11.117   8.995  -2.941  1.00 46.77           C  
ATOM    369  CD1 ILE B  47     -11.169   8.109  -6.033  1.00 46.77           C  
ATOM    370  C   ILE B  47     -11.093   6.792  -1.232  1.00 46.77           C  
ATOM    371  O   ILE B  47     -10.597   7.552  -0.403  1.00 46.77           O  
ATOM    372  N   HIS B  48     -12.221   6.098  -0.988  1.00 37.82           N  
ATOM    373  CA  HIS B  48     -12.894   6.202   0.278  1.00 37.82           C  
ATOM    374  ND1 HIS B  48     -15.390   5.324  -1.919  1.00 37.82           N  
ATOM    375  CG  HIS B  48     -15.229   5.862  -0.661  1.00 37.82           C  
ATOM    376  CB  HIS B  48     -14.206   5.396   0.331  1.00 37.82           C  
ATOM    377  NE2 HIS B  48     -16.894   6.950  -1.725  1.00 37.82           N  
ATOM    378  CD2 HIS B  48     -16.156   6.854  -0.560  1.00 37.82           C  
ATOM    379  CE1 HIS B  48     -16.398   6.011  -2.512  1.00 37.82           C  
ATOM    380  C   HIS B  48     -12.021   5.640   1.353  1.00 37.82           C  
ATOM    381  O   HIS B  48     -11.920   6.207   2.441  1.00 37.82           O  
ATOM    382  N   ALA B  49     -11.368   4.498   1.067  1.00 32.73           N  
ATOM    383  CA  ALA B  49     -10.581   3.828   2.060  1.00 32.73           C  
ATOM    384  CB  ALA B  49      -9.953   2.525   1.537  1.00 32.73           C  
ATOM    385  C   ALA B  49      -9.472   4.727   2.491  1.00 32.73           C  
ATOM    386  O   ALA B  49      -9.220   4.881   3.686  1.00 32.73           O  
ATOM    387  N   ILE B  50      -8.810   5.391   1.527  1.00 47.15           N  
ATOM    388  CA  ILE B  50      -7.710   6.231   1.880  1.00 47.15           C  
ATOM    389  CB  ILE B  50      -7.105   6.931   0.695  1.00 47.15           C  
ATOM    390  CG1 ILE B  50      -6.520   5.908  -0.297  1.00 47.15           C  
ATOM    391  CG2 ILE B  50      -6.073   7.943   1.218  1.00 47.15           C  
ATOM    392  CD1 ILE B  50      -6.066   6.524  -1.623  1.00 47.15           C  
ATOM    393  C   ILE B  50      -8.230   7.277   2.812  1.00 47.15           C  
ATOM    394  O   ILE B  50      -7.644   7.530   3.862  1.00 47.15           O  
ATOM    395  N   GLN B  51      -9.390   7.870   2.482  1.00 49.12           N  
ATOM    396  CA  GLN B  51      -9.928   8.936   3.280  1.00 49.12           C  
ATOM    397  CB  GLN B  51     -11.254   9.477   2.726  1.00 49.12           C  
ATOM    398  CG  GLN B  51     -11.848  10.593   3.584  1.00 49.12           C  
ATOM    399  CD  GLN B  51     -13.290  10.790   3.148  1.00 49.12           C  
ATOM    400  OE1 GLN B  51     -13.591  10.844   1.956  1.00 49.12           O  
ATOM    401  NE2 GLN B  51     -14.214  10.881   4.140  1.00 49.12           N  
ATOM    402  C   GLN B  51     -10.252   8.450   4.655  1.00 49.12           C  
ATOM    403  O   GLN B  51      -9.924   9.100   5.647  1.00 49.12           O  
ATOM    404  N   ARG B  52     -10.891   7.272   4.739  1.00105.30           N  
ATOM    405  CA  ARG B  52     -11.349   6.722   5.981  1.00105.30           C  
ATOM    406  CB  ARG B  52     -12.013   5.351   5.755  1.00105.30           C  
ATOM    407  CG  ARG B  52     -13.228   5.416   4.825  1.00105.30           C  
ATOM    408  CD  ARG B  52     -13.596   4.076   4.179  1.00105.30           C  
ATOM    409  NE  ARG B  52     -14.192   3.197   5.223  1.00105.30           N  
ATOM    410  CZ  ARG B  52     -14.344   1.862   4.973  1.00105.30           C  
ATOM    411  NH1 ARG B  52     -13.955   1.341   3.774  1.00105.30           N1+
ATOM    412  NH2 ARG B  52     -14.875   1.038   5.923  1.00105.30           N  
ATOM    413  C   ARG B  52     -10.168   6.503   6.876  1.00105.30           C  
ATOM    414  O   ARG B  52     -10.217   6.810   8.068  1.00105.30           O  
ATOM    415  N   ALA B  53      -9.068   5.965   6.317  1.00 41.87           N  
ATOM    416  CA  ALA B  53      -7.907   5.660   7.101  1.00 41.87           C  
ATOM    417  CB  ALA B  53      -6.802   4.979   6.273  1.00 41.87           C  
ATOM    418  C   ALA B  53      -7.315   6.905   7.706  1.00 41.87           C  
ATOM    419  O   ALA B  53      -7.038   6.934   8.903  1.00 41.87           O  
ATOM    420  N   ALA B  54      -7.148   7.988   6.920  1.00 35.30           N  
ATOM    421  CA  ALA B  54      -6.511   9.170   7.453  1.00 35.30           C  
ATOM    422  CB  ALA B  54      -6.399  10.310   6.426  1.00 35.30           C  
ATOM    423  C   ALA B  54      -7.328   9.679   8.600  1.00 35.30           C  
ATOM    424  O   ALA B  54      -6.790  10.084   9.629  1.00 35.30           O  
ATOM    425  N   VAL B  55      -8.663   9.667   8.451  1.00 31.19           N  
ATOM    426  CA  VAL B  55      -9.519  10.147   9.496  1.00 31.19           C  
ATOM    427  CB  VAL B  55     -10.969  10.121   9.109  1.00 31.19           C  
ATOM    428  CG1 VAL B  55     -11.810  10.532  10.330  1.00 31.19           C  
ATOM    429  CG2 VAL B  55     -11.160  11.030   7.880  1.00 31.19           C  
ATOM    430  C   VAL B  55      -9.341   9.285  10.712  1.00 31.19           C  
ATOM    431  O   VAL B  55      -9.227   9.787  11.830  1.00 31.19           O  
ATOM    432  N   LEU B  56      -9.283   7.955  10.513  1.00111.42           N  
ATOM    433  CA  LEU B  56      -9.175   7.011  11.591  1.00111.42           C  
ATOM    434  CB  LEU B  56      -9.124   5.563  11.051  1.00111.42           C  
ATOM    435  CG  LEU B  56      -9.125   4.420  12.094  1.00111.42           C  
ATOM    436  CD1 LEU B  56      -7.872   4.404  12.984  1.00111.42           C  
ATOM    437  CD2 LEU B  56     -10.424   4.406  12.904  1.00111.42           C  
ATOM    438  C   LEU B  56      -7.893   7.270  12.320  1.00111.42           C  
ATOM    439  O   LEU B  56      -7.853   7.266  13.552  1.00111.42           O  
ATOM    440  N   LEU B  57      -6.801   7.498  11.569  1.00 67.38           N  
ATOM    441  CA  LEU B  57      -5.518   7.696  12.185  1.00 67.38           C  
ATOM    442  CB  LEU B  57      -4.403   7.911  11.144  1.00 67.38           C  
ATOM    443  CG  LEU B  57      -4.084   6.675  10.288  1.00 67.38           C  
ATOM    444  CD1 LEU B  57      -2.963   6.980   9.280  1.00 67.38           C  
ATOM    445  CD2 LEU B  57      -3.763   5.454  11.168  1.00 67.38           C  
ATOM    446  C   LEU B  57      -5.549   8.942  13.020  1.00 67.38           C  
ATOM    447  O   LEU B  57      -5.150   8.931  14.186  1.00 67.38           O  
ATOM    448  N   ALA B  58      -6.069  10.042  12.441  1.00 42.15           N  
ATOM    449  CA  ALA B  58      -6.040  11.342  13.053  1.00 42.15           C  
ATOM    450  CB  ALA B  58      -6.646  12.433  12.152  1.00 42.15           C  
ATOM    451  C   ALA B  58      -6.811  11.355  14.329  1.00 42.15           C  
ATOM    452  O   ALA B  58      -6.350  11.897  15.332  1.00 42.15           O  
ATOM    453  N   ASP B  59      -8.003  10.738  14.332  1.00 43.51           N  
ATOM    454  CA  ASP B  59      -8.825  10.760  15.503  1.00 43.51           C  
ATOM    455  CB  ASP B  59     -10.170  10.052  15.292  1.00 43.51           C  
ATOM    456  CG  ASP B  59     -10.971  10.904  14.319  1.00 43.51           C  
ATOM    457  OD1 ASP B  59     -11.201  12.105  14.622  1.00 43.51           O  
ATOM    458  OD2 ASP B  59     -11.367  10.361  13.255  1.00 43.51           O1-
ATOM    459  C   ASP B  59      -8.080  10.051  16.582  1.00 43.51           C  
ATOM    460  O   ASP B  59      -8.169  10.415  17.753  1.00 43.51           O  
ATOM    461  N   SER B  60      -7.317   9.013  16.207  1.00 38.96           N  
ATOM    462  CA  SER B  60      -6.613   8.241  17.187  1.00 38.96           C  
ATOM    463  CB  SER B  60      -5.861   7.050  16.573  1.00 38.96           C  
ATOM    464  OG  SER B  60      -6.790   6.153  15.983  1.00 38.96           O  
ATOM    465  C   SER B  60      -5.613   9.101  17.889  1.00 38.96           C  
ATOM    466  O   SER B  60      -5.501   9.058  19.111  1.00 38.96           O  
ATOM    467  N   PHE B  61      -4.866   9.924  17.133  1.00 66.48           N  
ATOM    468  CA  PHE B  61      -3.864  10.752  17.735  1.00 66.48           C  
ATOM    469  CB  PHE B  61      -3.102  11.609  16.712  1.00 66.48           C  
ATOM    470  CG  PHE B  61      -2.518  10.673  15.713  1.00 66.48           C  
ATOM    471  CD1 PHE B  61      -1.588   9.734  16.090  1.00 66.48           C  
ATOM    472  CD2 PHE B  61      -2.886  10.754  14.390  1.00 66.48           C  
ATOM    473  CE1 PHE B  61      -1.049   8.874  15.162  1.00 66.48           C  
ATOM    474  CE2 PHE B  61      -2.349   9.898  13.459  1.00 66.48           C  
ATOM    475  CZ  PHE B  61      -1.427   8.954  13.843  1.00 66.48           C  
ATOM    476  C   PHE B  61      -4.557  11.699  18.667  1.00 66.48           C  
ATOM    477  O   PHE B  61      -4.096  11.934  19.783  1.00 66.48           O  
ATOM    478  N   LYS B  62      -5.711  12.242  18.236  1.00 48.29           N  
ATOM    479  CA  LYS B  62      -6.443  13.204  19.012  1.00 48.29           C  
ATOM    480  CB  LYS B  62      -7.774  13.608  18.346  1.00 48.29           C  
ATOM    481  CG  LYS B  62      -7.603  14.394  17.041  1.00 48.29           C  
ATOM    482  CD  LYS B  62      -8.882  14.496  16.201  1.00 48.29           C  
ATOM    483  CE  LYS B  62      -8.706  15.306  14.912  1.00 48.29           C  
ATOM    484  NZ  LYS B  62      -9.925  15.222  14.073  1.00 48.29           N1+
ATOM    485  C   LYS B  62      -6.776  12.578  20.331  1.00 48.29           C  
ATOM    486  O   LYS B  62      -6.719  13.222  21.378  1.00 48.29           O  
ATOM    487  N   ALA B  63      -7.140  11.288  20.291  1.00 66.35           N  
ATOM    488  CA  ALA B  63      -7.492  10.460  21.410  1.00 66.35           C  
ATOM    489  CB  ALA B  63      -8.010   9.074  20.988  1.00 66.35           C  
ATOM    490  C   ALA B  63      -6.290  10.267  22.287  1.00 66.35           C  
ATOM    491  O   ALA B  63      -6.422   9.849  23.435  1.00 66.35           O  
ATOM    492  N   GLY B  64      -5.072  10.456  21.749  1.00 33.01           N  
ATOM    493  CA  GLY B  64      -3.910  10.245  22.563  1.00 33.01           C  
ATOM    494  C   GLY B  64      -3.338   8.907  22.210  1.00 33.01           C  
ATOM    495  O   GLY B  64      -2.370   8.463  22.823  1.00 33.01           O  
ATOM    496  N   GLY B  65      -3.933   8.221  21.213  1.00 23.86           N  
ATOM    497  CA  GLY B  65      -3.440   6.929  20.819  1.00 23.86           C  
ATOM    498  C   GLY B  65      -2.326   7.105  19.833  1.00 23.86           C  
ATOM    499  O   GLY B  65      -2.055   8.210  19.370  1.00 23.86           O  
ATOM    500  N   LYS B  66      -1.646   5.991  19.482  1.00119.45           N  
ATOM    501  CA  LYS B  66      -0.558   6.049  18.547  1.00119.45           C  
ATOM    502  CB  LYS B  66       0.816   5.870  19.212  1.00119.45           C  
ATOM    503  CG  LYS B  66       0.921   4.609  20.070  1.00119.45           C  
ATOM    504  CD  LYS B  66       2.330   4.347  20.601  1.00119.45           C  
ATOM    505  CE  LYS B  66       2.375   3.274  21.689  1.00119.45           C  
ATOM    506  NZ  LYS B  66       1.510   3.672  22.822  1.00119.45           N1+
ATOM    507  C   LYS B  66      -0.743   4.954  17.547  1.00119.45           C  
ATOM    508  O   LYS B  66      -1.526   4.028  17.747  1.00119.45           O  
ATOM    509  N   VAL B  67      -0.032   5.046  16.410  1.00108.69           N  
ATOM    510  CA  VAL B  67      -0.177   4.034  15.408  1.00108.69           C  
ATOM    511  CB  VAL B  67      -0.389   4.597  14.030  1.00108.69           C  
ATOM    512  CG1 VAL B  67       0.816   5.478  13.657  1.00108.69           C  
ATOM    513  CG2 VAL B  67      -0.623   3.428  13.059  1.00108.69           C  
ATOM    514  C   VAL B  67       1.079   3.217  15.393  1.00108.69           C  
ATOM    515  O   VAL B  67       2.179   3.748  15.519  1.00108.69           O  
ATOM    516  N   LEU B  68       0.953   1.880  15.291  1.00 72.48           N  
ATOM    517  CA  LEU B  68       2.144   1.085  15.171  1.00 72.48           C  
ATOM    518  CB  LEU B  68       2.149  -0.158  16.077  1.00 72.48           C  
ATOM    519  CG  LEU B  68       2.154   0.184  17.580  1.00 72.48           C  
ATOM    520  CD1 LEU B  68       2.154  -1.088  18.442  1.00 72.48           C  
ATOM    521  CD2 LEU B  68       3.325   1.113  17.937  1.00 72.48           C  
ATOM    522  C   LEU B  68       2.133   0.605  13.756  1.00 72.48           C  
ATOM    523  O   LEU B  68       1.128   0.061  13.309  1.00 72.48           O  
ATOM    524  N   SER B  69       3.235   0.792  13.000  1.00 56.79           N  
ATOM    525  CA  SER B  69       3.189   0.385  11.624  1.00 56.79           C  
ATOM    526  CB  SER B  69       3.454   1.539  10.644  1.00 56.79           C  
ATOM    527  OG  SER B  69       4.801   1.969  10.764  1.00 56.79           O  
ATOM    528  C   SER B  69       4.246  -0.642  11.361  1.00 56.79           C  
ATOM    529  O   SER B  69       5.226  -0.740  12.099  1.00 56.79           O  
ATOM    530  N   CYS B  70       4.056  -1.453  10.291  1.00102.89           N  
ATOM    531  CA  CYS B  70       5.013  -2.486   9.991  1.00102.89           C  
ATOM    532  CB  CYS B  70       4.857  -3.672  10.955  1.00102.89           C  
ATOM    533  SG  CYS B  70       3.107  -4.140  11.134  1.00102.89           S  
ATOM    534  C   CYS B  70       4.792  -3.008   8.591  1.00102.89           C  
ATOM    535  O   CYS B  70       3.691  -2.887   8.057  1.00102.89           O  
ATOM    536  N   GLY B  71       5.842  -3.609   7.964  1.00 79.84           N  
ATOM    537  CA  GLY B  71       5.736  -4.195   6.645  1.00 79.84           C  
ATOM    538  C   GLY B  71       7.032  -4.911   6.321  1.00 79.84           C  
ATOM    539  O   GLY B  71       8.056  -4.644   6.939  1.00 79.84           O  
ATOM    540  N   ASN B  72       7.037  -5.840   5.327  1.00 99.24           N  
ATOM    541  CA  ASN B  72       8.229  -6.599   5.010  1.00 99.24           C  
ATOM    542  CB  ASN B  72       7.931  -8.050   4.618  1.00 99.24           C  
ATOM    543  CG  ASN B  72       7.455  -8.734   5.895  1.00 99.24           C  
ATOM    544  OD1 ASN B  72       8.245  -9.014   6.795  1.00 99.24           O  
ATOM    545  ND2 ASN B  72       6.124  -8.989   5.988  1.00 99.24           N  
ATOM    546  C   ASN B  72       8.959  -5.911   3.910  1.00 99.24           C  
ATOM    547  O   ASN B  72       8.415  -4.961   3.372  1.00 99.24           O  
ATOM    548  N   GLY B  73      10.197  -6.388   3.589  1.00138.19           N  
ATOM    549  CA  GLY B  73      11.160  -5.877   2.628  1.00138.19           C  
ATOM    550  C   GLY B  73      10.533  -4.913   1.675  1.00138.19           C  
ATOM    551  O   GLY B  73       9.481  -5.173   1.118  1.00138.19           O  
ATOM    552  N   GLY B  74      11.122  -3.729   1.488  1.00186.83           N  
ATOM    553  CA  GLY B  74      10.572  -2.805   0.540  1.00186.83           C  
ATOM    554  C   GLY B  74       9.450  -2.086   1.230  1.00186.83           C  
ATOM    555  O   GLY B  74       9.399  -0.859   1.266  1.00186.83           O  
ATOM    556  N   SER B  75       8.519  -2.863   1.813  1.00 81.36           N  
ATOM    557  CA  SER B  75       7.373  -2.374   2.516  1.00 81.36           C  
ATOM    558  CB  SER B  75       6.254  -3.412   2.706  1.00 81.36           C  
ATOM    559  OG  SER B  75       5.613  -3.668   1.467  1.00 81.36           O  
ATOM    560  C   SER B  75       7.753  -1.870   3.867  1.00 81.36           C  
ATOM    561  O   SER B  75       7.057  -1.020   4.418  1.00 81.36           O  
ATOM    562  N   HIS B  76       8.849  -2.393   4.450  1.00 53.55           N  
ATOM    563  CA  HIS B  76       9.240  -1.939   5.756  1.00 53.55           C  
ATOM    564  ND1 HIS B  76      10.258  -2.970   8.838  1.00 53.55           N  
ATOM    565  CG  HIS B  76      10.739  -2.279   7.749  1.00 53.55           C  
ATOM    566  CB  HIS B  76      10.475  -2.659   6.322  1.00 53.55           C  
ATOM    567  NE2 HIS B  76      11.407  -1.244   9.641  1.00 53.55           N  
ATOM    568  CD2 HIS B  76      11.438  -1.228   8.257  1.00 53.55           C  
ATOM    569  CE1 HIS B  76      10.686  -2.309   9.945  1.00 53.55           C  
ATOM    570  C   HIS B  76       9.590  -0.499   5.618  1.00 53.55           C  
ATOM    571  O   HIS B  76       9.288   0.326   6.481  1.00 53.55           O  
ATOM    572  N   CYS B  77      10.219  -0.165   4.482  1.00 46.58           N  
ATOM    573  CA  CYS B  77      10.650   1.180   4.252  1.00 46.58           C  
ATOM    574  CB  CYS B  77      11.283   1.363   2.862  1.00 46.58           C  
ATOM    575  SG  CYS B  77      12.814   0.401   2.671  1.00 46.58           S  
ATOM    576  C   CYS B  77       9.451   2.070   4.314  1.00 46.58           C  
ATOM    577  O   CYS B  77       9.500   3.166   4.869  1.00 46.58           O  
ATOM    578  N   ASP B  78       8.324   1.626   3.743  1.00 53.41           N  
ATOM    579  CA  ASP B  78       7.163   2.462   3.763  1.00 53.41           C  
ATOM    580  CB  ASP B  78       5.999   1.863   2.958  1.00 53.41           C  
ATOM    581  CG  ASP B  78       6.408   1.888   1.490  1.00 53.41           C  
ATOM    582  OD1 ASP B  78       7.472   2.490   1.183  1.00 53.41           O  
ATOM    583  OD2 ASP B  78       5.661   1.308   0.657  1.00 53.41           O1-
ATOM    584  C   ASP B  78       6.723   2.634   5.179  1.00 53.41           C  
ATOM    585  O   ASP B  78       6.247   3.701   5.562  1.00 53.41           O  
ATOM    586  N   ALA B  79       6.860   1.575   5.995  1.00 48.05           N  
ATOM    587  CA  ALA B  79       6.399   1.640   7.350  1.00 48.05           C  
ATOM    588  CB  ALA B  79       6.542   0.296   8.080  1.00 48.05           C  
ATOM    589  C   ALA B  79       7.185   2.651   8.113  1.00 48.05           C  
ATOM    590  O   ALA B  79       6.632   3.374   8.940  1.00 48.05           O  
ATOM    591  N   MET B  80       8.513   2.686   7.895  1.00 62.96           N  
ATOM    592  CA  MET B  80       9.345   3.628   8.589  1.00 62.96           C  
ATOM    593  CB  MET B  80      10.848   3.389   8.374  1.00 62.96           C  
ATOM    594  CG  MET B  80      11.337   2.076   8.989  1.00 62.96           C  
ATOM    595  SD  MET B  80      13.145   1.900   9.068  1.00 62.96           S  
ATOM    596  CE  MET B  80      13.400   1.999   7.274  1.00 62.96           C  
ATOM    597  C   MET B  80       9.046   5.036   8.161  1.00 62.96           C  
ATOM    598  O   MET B  80       8.923   5.922   9.004  1.00 62.96           O  
ATOM    599  N   HIS B  81       8.885   5.277   6.843  1.00 56.68           N  
ATOM    600  CA  HIS B  81       8.661   6.612   6.342  1.00 56.68           C  
ATOM    601  ND1 HIS B  81       9.300   8.812   3.788  1.00 56.68           N  
ATOM    602  CG  HIS B  81       8.278   8.008   4.239  1.00 56.68           C  
ATOM    603  CB  HIS B  81       8.475   6.635   4.814  1.00 56.68           C  
ATOM    604  NE2 HIS B  81       7.412   9.939   3.454  1.00 56.68           N  
ATOM    605  CD2 HIS B  81       7.132   8.713   4.030  1.00 56.68           C  
ATOM    606  CE1 HIS B  81       8.727   9.953   3.329  1.00 56.68           C  
ATOM    607  C   HIS B  81       7.396   7.131   6.937  1.00 56.68           C  
ATOM    608  O   HIS B  81       7.308   8.282   7.362  1.00 56.68           O  
ATOM    609  N   PHE B  82       6.379   6.264   6.990  1.00 71.96           N  
ATOM    610  CA  PHE B  82       5.091   6.611   7.496  1.00 71.96           C  
ATOM    611  CB  PHE B  82       4.199   5.355   7.479  1.00 71.96           C  
ATOM    612  CG  PHE B  82       2.860   5.600   8.080  1.00 71.96           C  
ATOM    613  CD1 PHE B  82       1.885   6.280   7.390  1.00 71.96           C  
ATOM    614  CD2 PHE B  82       2.567   5.107   9.333  1.00 71.96           C  
ATOM    615  CE1 PHE B  82       0.645   6.485   7.952  1.00 71.96           C  
ATOM    616  CE2 PHE B  82       1.332   5.309   9.900  1.00 71.96           C  
ATOM    617  CZ  PHE B  82       0.370   6.003   9.208  1.00 71.96           C  
ATOM    618  C   PHE B  82       5.252   7.079   8.908  1.00 71.96           C  
ATOM    619  O   PHE B  82       4.797   8.166   9.255  1.00 71.96           O  
ATOM    620  N   ALA B  83       5.927   6.275   9.753  1.00 50.36           N  
ATOM    621  CA  ALA B  83       6.067   6.593  11.150  1.00 50.36           C  
ATOM    622  CB  ALA B  83       6.706   5.446  11.949  1.00 50.36           C  
ATOM    623  C   ALA B  83       6.914   7.808  11.375  1.00 50.36           C  
ATOM    624  O   ALA B  83       6.551   8.708  12.133  1.00 50.36           O  
ATOM    625  N   GLU B  84       8.062   7.878  10.687  1.00 48.50           N  
ATOM    626  CA  GLU B  84       9.009   8.923  10.934  1.00 48.50           C  
ATOM    627  CB  GLU B  84      10.256   8.787  10.047  1.00 48.50           C  
ATOM    628  CG  GLU B  84      11.078   7.529  10.340  1.00 48.50           C  
ATOM    629  CD  GLU B  84      12.161   7.409   9.278  1.00 48.50           C  
ATOM    630  OE1 GLU B  84      11.805   7.418   8.069  1.00 48.50           O  
ATOM    631  OE2 GLU B  84      13.357   7.303   9.660  1.00 48.50           O1-
ATOM    632  C   GLU B  84       8.390  10.253  10.641  1.00 48.50           C  
ATOM    633  O   GLU B  84       8.514  11.183  11.436  1.00 48.50           O  
ATOM    634  N   GLU B  85       7.680  10.372   9.504  1.00 76.31           N  
ATOM    635  CA  GLU B  85       7.128  11.634   9.108  1.00 76.31           C  
ATOM    636  CB  GLU B  85       6.381  11.550   7.766  1.00 76.31           C  
ATOM    637  CG  GLU B  85       7.295  11.261   6.575  1.00 76.31           C  
ATOM    638  CD  GLU B  85       8.162  12.491   6.348  1.00 76.31           C  
ATOM    639  OE1 GLU B  85       7.624  13.624   6.469  1.00 76.31           O  
ATOM    640  OE2 GLU B  85       9.377  12.316   6.061  1.00 76.31           O1-
ATOM    641  C   GLU B  85       6.146  12.100  10.134  1.00 76.31           C  
ATOM    642  O   GLU B  85       6.165  13.260  10.540  1.00 76.31           O  
ATOM    643  N   LEU B  86       5.261  11.199  10.588  1.00 64.22           N  
ATOM    644  CA  LEU B  86       4.238  11.580  11.515  1.00 64.22           C  
ATOM    645  CB  LEU B  86       3.216  10.461  11.763  1.00 64.22           C  
ATOM    646  CG  LEU B  86       2.511  10.016  10.469  1.00 64.22           C  
ATOM    647  CD1 LEU B  86       1.322   9.090  10.773  1.00 64.22           C  
ATOM    648  CD2 LEU B  86       2.158  11.217   9.579  1.00 64.22           C  
ATOM    649  C   LEU B  86       4.829  11.959  12.836  1.00 64.22           C  
ATOM    650  O   LEU B  86       4.405  12.936  13.451  1.00 64.22           O  
ATOM    651  N   THR B  87       5.822  11.187  13.316  1.00 41.80           N  
ATOM    652  CA  THR B  87       6.406  11.468  14.598  1.00 41.80           C  
ATOM    653  CB  THR B  87       7.394  10.421  15.041  1.00 41.80           C  
ATOM    654  OG1 THR B  87       6.748   9.161  15.158  1.00 41.80           O  
ATOM    655  CG2 THR B  87       7.994  10.836  16.399  1.00 41.80           C  
ATOM    656  C   THR B  87       7.102  12.793  14.546  1.00 41.80           C  
ATOM    657  O   THR B  87       6.992  13.596  15.470  1.00 41.80           O  
ATOM    658  N   GLY B  88       7.810  13.082  13.443  1.00 30.92           N  
ATOM    659  CA  GLY B  88       8.548  14.308  13.394  1.00 30.92           C  
ATOM    660  C   GLY B  88       7.609  15.468  13.543  1.00 30.92           C  
ATOM    661  O   GLY B  88       7.966  16.474  14.152  1.00 30.92           O  
ATOM    662  N   ARG B  89       6.423  15.395  12.906  1.00 96.97           N  
ATOM    663  CA  ARG B  89       5.448  16.455  12.941  1.00 96.97           C  
ATOM    664  CB  ARG B  89       4.349  16.227  11.889  1.00 96.97           C  
ATOM    665  CG  ARG B  89       4.878  16.171  10.453  1.00 96.97           C  
ATOM    666  CD  ARG B  89       3.781  15.933   9.410  1.00 96.97           C  
ATOM    667  NE  ARG B  89       4.423  15.945   8.064  1.00 96.97           N  
ATOM    668  CZ  ARG B  89       3.661  16.123   6.944  1.00 96.97           C  
ATOM    669  NH1 ARG B  89       2.309  16.275   7.062  1.00 96.97           N1+
ATOM    670  NH2 ARG B  89       4.248  16.139   5.711  1.00 96.97           N  
ATOM    671  C   ARG B  89       4.746  16.614  14.271  1.00 96.97           C  
ATOM    672  O   ARG B  89       4.670  17.713  14.815  1.00 96.97           O  
ATOM    673  N   TYR B  90       4.196  15.502  14.796  1.00200.91           N  
ATOM    674  CA  TYR B  90       3.324  15.395  15.942  1.00200.91           C  
ATOM    675  CB  TYR B  90       2.357  14.214  15.822  1.00200.91           C  
ATOM    676  CG  TYR B  90       1.571  14.592  14.613  1.00200.91           C  
ATOM    677  CD1 TYR B  90       0.526  15.482  14.708  1.00200.91           C  
ATOM    678  CD2 TYR B  90       1.908  14.095  13.376  1.00200.91           C  
ATOM    679  CE1 TYR B  90      -0.189  15.844  13.591  1.00200.91           C  
ATOM    680  CE2 TYR B  90       1.196  14.452  12.255  1.00200.91           C  
ATOM    681  CZ  TYR B  90       0.142  15.327  12.362  1.00200.91           C  
ATOM    682  OH  TYR B  90      -0.589  15.695  11.212  1.00200.91           O  
ATOM    683  C   TYR B  90       3.941  15.447  17.307  1.00200.91           C  
ATOM    684  O   TYR B  90       3.228  15.681  18.278  1.00200.91           O  
ATOM    685  N   ARG B  91       5.243  15.158  17.450  1.00204.20           N  
ATOM    686  CA  ARG B  91       5.831  15.017  18.755  1.00204.20           C  
ATOM    687  CB  ARG B  91       7.355  14.858  18.700  1.00204.20           C  
ATOM    688  CG  ARG B  91       7.821  13.548  18.082  1.00204.20           C  
ATOM    689  CD  ARG B  91       9.341  13.482  17.968  1.00204.20           C  
ATOM    690  NE  ARG B  91       9.888  13.722  19.331  1.00204.20           N  
ATOM    691  CZ  ARG B  91      11.172  13.375  19.623  1.00204.20           C  
ATOM    692  NH1 ARG B  91      11.943  12.771  18.670  1.00204.20           N1+
ATOM    693  NH2 ARG B  91      11.675  13.618  20.868  1.00204.20           N  
ATOM    694  C   ARG B  91       5.597  16.222  19.615  1.00204.20           C  
ATOM    695  O   ARG B  91       5.227  16.077  20.779  1.00204.20           O  
ATOM    696  N   GLU B  92       5.776  17.440  19.076  1.00 63.11           N  
ATOM    697  CA  GLU B  92       5.727  18.613  19.904  1.00 63.11           C  
ATOM    698  CB  GLU B  92       5.942  19.925  19.130  1.00 63.11           C  
ATOM    699  CG  GLU B  92       7.366  20.084  18.591  1.00 63.11           C  
ATOM    700  CD  GLU B  92       7.445  21.412  17.853  1.00 63.11           C  
ATOM    701  OE1 GLU B  92       6.515  21.693  17.050  1.00 63.11           O  
ATOM    702  OE2 GLU B  92       8.434  22.161  18.076  1.00 63.11           O1-
ATOM    703  C   GLU B  92       4.426  18.717  20.641  1.00 63.11           C  
ATOM    704  O   GLU B  92       3.351  18.456  20.105  1.00 63.11           O  
ATOM    705  N   ASN B  93       4.537  19.101  21.932  1.00128.65           N  
ATOM    706  CA  ASN B  93       3.475  19.317  22.872  1.00128.65           C  
ATOM    707  CB  ASN B  93       2.651  20.608  22.646  1.00128.65           C  
ATOM    708  CG  ASN B  93       1.859  20.550  21.345  1.00128.65           C  
ATOM    709  OD1 ASN B  93       1.225  19.547  21.021  1.00128.65           O  
ATOM    710  ND2 ASN B  93       1.880  21.676  20.582  1.00128.65           N  
ATOM    711  C   ASN B  93       2.566  18.131  22.978  1.00128.65           C  
ATOM    712  O   ASN B  93       1.372  18.289  23.225  1.00128.65           O  
ATOM    713  N   ARG B  94       3.099  16.902  22.804  1.00158.94           N  
ATOM    714  CA  ARG B  94       2.279  15.748  23.048  1.00158.94           C  
ATOM    715  CB  ARG B  94       1.513  15.189  21.832  1.00158.94           C  
ATOM    716  CG  ARG B  94       2.371  14.675  20.684  1.00158.94           C  
ATOM    717  CD  ARG B  94       1.526  14.000  19.601  1.00158.94           C  
ATOM    718  NE  ARG B  94       0.640  15.036  18.995  1.00158.94           N  
ATOM    719  CZ  ARG B  94      -0.347  14.656  18.132  1.00158.94           C  
ATOM    720  NH1 ARG B  94      -0.508  13.337  17.823  1.00158.94           N1+
ATOM    721  NH2 ARG B  94      -1.174  15.595  17.589  1.00158.94           N  
ATOM    722  C   ARG B  94       3.175  14.683  23.593  1.00158.94           C  
ATOM    723  O   ARG B  94       4.345  14.578  23.219  1.00158.94           O  
ATOM    724  N   PRO B  95       2.654  13.914  24.505  1.00 92.56           N  
ATOM    725  CA  PRO B  95       3.452  12.880  25.106  1.00 92.56           C  
ATOM    726  CD  PRO B  95       1.716  14.488  25.461  1.00 92.56           C  
ATOM    727  CB  PRO B  95       2.784  12.546  26.440  1.00 92.56           C  
ATOM    728  CG  PRO B  95       2.046  13.840  26.815  1.00 92.56           C  
ATOM    729  C   PRO B  95       3.617  11.674  24.236  1.00 92.56           C  
ATOM    730  O   PRO B  95       2.791  11.440  23.353  1.00 92.56           O  
ATOM    731  N   GLY B  96       4.693  10.901  24.475  1.00 24.89           N  
ATOM    732  CA  GLY B  96       4.905   9.664  23.785  1.00 24.89           C  
ATOM    733  C   GLY B  96       5.238   9.948  22.360  1.00 24.89           C  
ATOM    734  O   GLY B  96       5.775  11.003  22.029  1.00 24.89           O  
ATOM    735  N   TYR B  97       4.940   8.973  21.477  1.00118.82           N  
ATOM    736  CA  TYR B  97       5.205   9.128  20.077  1.00118.82           C  
ATOM    737  CB  TYR B  97       6.263   8.153  19.527  1.00118.82           C  
ATOM    738  CG  TYR B  97       7.560   8.463  20.190  1.00118.82           C  
ATOM    739  CD1 TYR B  97       8.415   9.390  19.640  1.00118.82           C  
ATOM    740  CD2 TYR B  97       7.916   7.835  21.361  1.00118.82           C  
ATOM    741  CE1 TYR B  97       9.612   9.685  20.247  1.00118.82           C  
ATOM    742  CE2 TYR B  97       9.113   8.127  21.971  1.00118.82           C  
ATOM    743  CZ  TYR B  97       9.964   9.052  21.415  1.00118.82           C  
ATOM    744  OH  TYR B  97      11.191   9.352  22.042  1.00118.82           O  
ATOM    745  C   TYR B  97       3.926   8.823  19.368  1.00118.82           C  
ATOM    746  O   TYR B  97       3.132   8.008  19.821  1.00118.82           O  
ATOM    747  N   PRO B  98       3.671   9.542  18.311  1.00120.06           N  
ATOM    748  CA  PRO B  98       2.500   9.273  17.527  1.00120.06           C  
ATOM    749  CD  PRO B  98       4.072  10.933  18.236  1.00120.06           C  
ATOM    750  CB  PRO B  98       2.286  10.505  16.651  1.00120.06           C  
ATOM    751  CG  PRO B  98       2.959  11.637  17.446  1.00120.06           C  
ATOM    752  C   PRO B  98       2.623   8.011  16.735  1.00120.06           C  
ATOM    753  O   PRO B  98       1.620   7.320  16.568  1.00120.06           O  
ATOM    754  N   ALA B  99       3.835   7.685  16.233  1.00 59.67           N  
ATOM    755  CA  ALA B  99       3.917   6.509  15.410  1.00 59.67           C  
ATOM    756  CB  ALA B  99       3.871   6.809  13.901  1.00 59.67           C  
ATOM    757  C   ALA B  99       5.195   5.771  15.668  1.00 59.67           C  
ATOM    758  O   ALA B  99       6.241   6.365  15.912  1.00 59.67           O  
ATOM    759  N   ILE B 100       5.140   4.422  15.637  1.00 63.55           N  
ATOM    760  CA  ILE B 100       6.355   3.673  15.809  1.00 63.55           C  
ATOM    761  CB  ILE B 100       6.500   3.114  17.193  1.00 63.55           C  
ATOM    762  CG1 ILE B 100       6.503   4.266  18.211  1.00 63.55           C  
ATOM    763  CG2 ILE B 100       7.772   2.254  17.251  1.00 63.55           C  
ATOM    764  CD1 ILE B 100       6.385   3.800  19.659  1.00 63.55           C  
ATOM    765  C   ILE B 100       6.343   2.519  14.839  1.00 63.55           C  
ATOM    766  O   ILE B 100       5.308   1.891  14.628  1.00 63.55           O  
ATOM    767  N   ALA B 101       7.507   2.205  14.220  1.00 71.73           N  
ATOM    768  CA  ALA B 101       7.607   1.112  13.285  1.00 71.73           C  
ATOM    769  CB  ALA B 101       8.427   1.452  12.029  1.00 71.73           C  
ATOM    770  C   ALA B 101       8.307  -0.038  13.976  1.00 71.73           C  
ATOM    771  O   ALA B 101       9.279   0.183  14.694  1.00 71.73           O  
ATOM    772  N   ILE B 102       7.880  -1.305  13.724  1.00188.26           N  
ATOM    773  CA  ILE B 102       8.349  -2.445  14.502  1.00188.26           C  
ATOM    774  CB  ILE B 102       7.213  -3.167  15.171  1.00188.26           C  
ATOM    775  CG1 ILE B 102       6.260  -3.751  14.122  1.00188.26           C  
ATOM    776  CG2 ILE B 102       6.512  -2.180  16.115  1.00188.26           C  
ATOM    777  CD1 ILE B 102       5.188  -4.651  14.732  1.00188.26           C  
ATOM    778  C   ILE B 102       9.126  -3.496  13.683  1.00188.26           C  
ATOM    779  O   ILE B 102       9.339  -3.294  12.489  1.00188.26           O  
ATOM    780  N   SER B 103       9.655  -4.590  14.351  1.00257.34           N  
ATOM    781  CA  SER B 103      10.373  -5.763  13.787  1.00257.34           C  
ATOM    782  CB  SER B 103      11.676  -6.171  14.510  1.00257.34           C  
ATOM    783  OG  SER B 103      12.576  -5.074  14.543  1.00257.34           O  
ATOM    784  C   SER B 103       9.387  -7.006  13.577  1.00257.34           C  
ATOM    785  O   SER B 103       8.200  -6.732  13.488  1.00257.34           O  
ATOM    786  N   ASP B 104       9.803  -8.350  13.420  1.00254.52           N  
ATOM    787  CA  ASP B 104       9.036  -9.587  12.992  1.00254.52           C  
ATOM    788  CB  ASP B 104       9.970 -10.675  12.434  1.00254.52           C  
ATOM    789  CG  ASP B 104       9.193 -11.583  11.474  1.00254.52           C  
ATOM    790  OD1 ASP B 104       8.356 -12.398  11.946  1.00254.52           O  
ATOM    791  OD2 ASP B 104       9.452 -11.483  10.244  1.00254.52           O1-
ATOM    792  C   ASP B 104       7.958 -10.388  13.763  1.00254.52           C  
ATOM    793  O   ASP B 104       6.761 -10.212  13.518  1.00254.52           O  
ATOM    794  N   VAL B 105       8.311 -11.442  14.555  1.00227.19           N  
ATOM    795  CA  VAL B 105       7.253 -12.176  15.239  1.00227.19           C  
ATOM    796  CB  VAL B 105       7.423 -13.669  15.194  1.00227.19           C  
ATOM    797  CG1 VAL B 105       8.748 -14.093  15.829  1.00227.19           C  
ATOM    798  CG2 VAL B 105       6.195 -14.292  15.871  1.00227.19           C  
ATOM    799  C   VAL B 105       6.906 -11.758  16.635  1.00227.19           C  
ATOM    800  O   VAL B 105       5.961 -11.023  16.885  1.00227.19           O  
ATOM    801  N   SER B 106       7.738 -12.162  17.608  1.00202.68           N  
ATOM    802  CA  SER B 106       7.456 -11.882  18.982  1.00202.68           C  
ATOM    803  CB  SER B 106       5.995 -12.158  19.370  1.00202.68           C  
ATOM    804  OG  SER B 106       5.667 -13.517  19.125  1.00202.68           O  
ATOM    805  C   SER B 106       8.255 -12.855  19.769  1.00202.68           C  
ATOM    806  O   SER B 106       8.742 -13.849  19.234  1.00202.68           O  
ATOM    807  N   HIS B 107       8.424 -12.596  21.076  1.00204.76           N  
ATOM    808  CA  HIS B 107       9.125 -13.583  21.826  1.00204.76           C  
ATOM    809  ND1 HIS B 107      12.061 -14.830  21.921  1.00204.76           N  
ATOM    810  CG  HIS B 107      11.366 -14.103  22.864  1.00204.76           C  
ATOM    811  CB  HIS B 107      10.375 -13.032  22.524  1.00204.76           C  
ATOM    812  NE2 HIS B 107      12.765 -15.531  23.908  1.00204.76           N  
ATOM    813  CD2 HIS B 107      11.807 -14.547  24.072  1.00204.76           C  
ATOM    814  CE1 HIS B 107      12.884 -15.668  22.600  1.00204.76           C  
ATOM    815  C   HIS B 107       8.143 -14.056  22.844  1.00204.76           C  
ATOM    816  O   HIS B 107       8.179 -13.661  24.008  1.00204.76           O  
ATOM    817  N   ILE B 108       7.211 -14.913  22.394  1.00115.77           N  
ATOM    818  CA  ILE B 108       6.187 -15.435  23.247  1.00115.77           C  
ATOM    819  CB  ILE B 108       4.886 -14.691  23.174  1.00115.77           C  
ATOM    820  CG1 ILE B 108       4.237 -14.863  21.791  1.00115.77           C  
ATOM    821  CG2 ILE B 108       5.154 -13.222  23.543  1.00115.77           C  
ATOM    822  CD1 ILE B 108       2.770 -14.435  21.765  1.00115.77           C  
ATOM    823  C   ILE B 108       5.920 -16.819  22.754  1.00115.77           C  
ATOM    824  O   ILE B 108       6.685 -17.350  21.950  1.00115.77           O  
ATOM    825  N   SER B 109       4.828 -17.449  23.236  1.00 91.00           N  
ATOM    826  CA  SER B 109       4.517 -18.785  22.806  1.00 91.00           C  
ATOM    827  CB  SER B 109       3.183 -19.327  23.350  1.00 91.00           C  
ATOM    828  OG  SER B 109       2.104 -18.598  22.785  1.00 91.00           O  
ATOM    829  C   SER B 109       4.412 -18.754  21.319  1.00 91.00           C  
ATOM    830  O   SER B 109       4.025 -17.744  20.733  1.00 91.00           O  
ATOM    831  N   CYS B 110       4.765 -19.875  20.664  1.00 82.68           N  
ATOM    832  CA  CYS B 110       4.785 -19.914  19.230  1.00 82.68           C  
ATOM    833  CB  CYS B 110       5.331 -21.234  18.657  1.00 82.68           C  
ATOM    834  SG  CYS B 110       4.306 -22.664  19.114  1.00 82.68           S  
ATOM    835  C   CYS B 110       3.400 -19.749  18.704  1.00 82.68           C  
ATOM    836  O   CYS B 110       2.443 -20.317  19.228  1.00 82.68           O  
ATOM    837  N   VAL B 111       3.263 -18.926  17.648  1.00 34.56           N  
ATOM    838  CA  VAL B 111       1.975 -18.774  17.052  1.00 34.56           C  
ATOM    839  CB  VAL B 111       1.398 -17.397  17.206  1.00 34.56           C  
ATOM    840  CG1 VAL B 111       0.068 -17.333  16.436  1.00 34.56           C  
ATOM    841  CG2 VAL B 111       1.272 -17.079  18.708  1.00 34.56           C  
ATOM    842  C   VAL B 111       2.139 -19.013  15.588  1.00 34.56           C  
ATOM    843  O   VAL B 111       2.942 -18.353  14.930  1.00 34.56           O  
ATOM    844  N   GLY B 112       1.382 -19.986  15.051  1.00 63.25           N  
ATOM    845  CA  GLY B 112       1.382 -20.234  13.643  1.00 63.25           C  
ATOM    846  C   GLY B 112       2.734 -20.661  13.167  1.00 63.25           C  
ATOM    847  O   GLY B 112       3.393 -21.514  13.759  1.00 63.25           O  
ATOM    848  N   ASN B 113       3.148 -20.045  12.041  1.00 76.83           N  
ATOM    849  CA  ASN B 113       4.330 -20.346  11.284  1.00 76.83           C  
ATOM    850  CB  ASN B 113       4.437 -19.502  10.002  1.00 76.83           C  
ATOM    851  CG  ASN B 113       3.402 -20.010   9.012  1.00 76.83           C  
ATOM    852  OD1 ASN B 113       2.401 -19.348   8.741  1.00 76.83           O  
ATOM    853  ND2 ASN B 113       3.643 -21.226   8.456  1.00 76.83           N  
ATOM    854  C   ASN B 113       5.582 -20.097  12.053  1.00 76.83           C  
ATOM    855  O   ASN B 113       6.502 -20.911  11.981  1.00 76.83           O  
ATOM    856  N   ASP B 114       5.656 -18.981  12.805  1.00195.03           N  
ATOM    857  CA  ASP B 114       6.883 -18.608  13.455  1.00195.03           C  
ATOM    858  CB  ASP B 114       7.634 -19.748  14.169  1.00195.03           C  
ATOM    859  CG  ASP B 114       6.806 -20.245  15.340  1.00195.03           C  
ATOM    860  OD1 ASP B 114       5.835 -19.543  15.727  1.00195.03           O  
ATOM    861  OD2 ASP B 114       7.142 -21.339  15.865  1.00195.03           O1-
ATOM    862  C   ASP B 114       7.780 -18.106  12.370  1.00195.03           C  
ATOM    863  O   ASP B 114       7.578 -18.410  11.197  1.00195.03           O  
ATOM    864  N   PHE B 115       8.795 -17.294  12.724  1.00252.09           N  
ATOM    865  CA  PHE B 115       9.642 -16.764  11.697  1.00252.09           C  
ATOM    866  CB  PHE B 115       9.609 -15.214  11.619  1.00252.09           C  
ATOM    867  CG  PHE B 115      10.026 -14.711  10.265  1.00252.09           C  
ATOM    868  CD1 PHE B 115       9.074 -14.519   9.291  1.00252.09           C  
ATOM    869  CD2 PHE B 115      11.331 -14.408   9.942  1.00252.09           C  
ATOM    870  CE1 PHE B 115       9.414 -14.056   8.041  1.00252.09           C  
ATOM    871  CE2 PHE B 115      11.685 -13.946   8.695  1.00252.09           C  
ATOM    872  CZ  PHE B 115      10.721 -13.768   7.735  1.00252.09           C  
ATOM    873  C   PHE B 115      11.019 -17.202  12.078  1.00252.09           C  
ATOM    874  O   PHE B 115      11.197 -17.953  13.034  1.00252.09           O  
ATOM    875  N   GLY B 116      12.026 -16.753  11.311  1.00153.22           N  
ATOM    876  CA  GLY B 116      13.394 -17.092  11.549  1.00153.22           C  
ATOM    877  C   GLY B 116      13.866 -16.211  12.655  1.00153.22           C  
ATOM    878  O   GLY B 116      13.086 -15.813  13.518  1.00153.22           O  
ATOM    879  N   PHE B 117      15.169 -15.884  12.664  1.00225.24           N  
ATOM    880  CA  PHE B 117      15.684 -15.147  13.777  1.00225.24           C  
ATOM    881  CB  PHE B 117      17.215 -15.234  13.851  1.00225.24           C  
ATOM    882  CG  PHE B 117      17.639 -14.832  15.218  1.00225.24           C  
ATOM    883  CD1 PHE B 117      17.445 -15.704  16.266  1.00225.24           C  
ATOM    884  CD2 PHE B 117      18.246 -13.623  15.460  1.00225.24           C  
ATOM    885  CE1 PHE B 117      17.830 -15.370  17.542  1.00225.24           C  
ATOM    886  CE2 PHE B 117      18.636 -13.282  16.736  1.00225.24           C  
ATOM    887  CZ  PHE B 117      18.427 -14.154  17.777  1.00225.24           C  
ATOM    888  C   PHE B 117      15.287 -13.709  13.636  1.00225.24           C  
ATOM    889  O   PHE B 117      15.972 -12.911  12.996  1.00225.24           O  
ATOM    890  N   ASN B 118      14.130 -13.371  14.238  1.00250.57           N  
ATOM    891  CA  ASN B 118      13.597 -12.041  14.281  1.00250.57           C  
ATOM    892  CB  ASN B 118      13.636 -11.317  12.922  1.00250.57           C  
ATOM    893  CG  ASN B 118      12.889 -12.134  11.882  1.00250.57           C  
ATOM    894  OD1 ASN B 118      12.885 -13.361  11.934  1.00250.57           O  
ATOM    895  ND2 ASN B 118      12.260 -11.437  10.898  1.00250.57           N  
ATOM    896  C   ASN B 118      12.189 -12.193  14.754  1.00250.57           C  
ATOM    897  O   ASN B 118      11.424 -12.969  14.185  1.00250.57           O  
ATOM    898  N   ASP B 119      11.787 -11.455  15.809  1.00173.40           N  
ATOM    899  CA  ASP B 119      10.482 -11.758  16.317  1.00173.40           C  
ATOM    900  CB  ASP B 119      10.582 -12.605  17.601  1.00173.40           C  
ATOM    901  CG  ASP B 119      11.451 -13.844  17.367  1.00173.40           C  
ATOM    902  OD1 ASP B 119      11.426 -14.428  16.255  1.00173.40           O  
ATOM    903  OD2 ASP B 119      12.179 -14.219  18.326  1.00173.40           O1-
ATOM    904  C   ASP B 119       9.810 -10.484  16.754  1.00173.40           C  
ATOM    905  O   ASP B 119       9.541 -10.327  17.944  1.00173.40           O  
ATOM    906  N   ILE B 120       9.590  -9.485  15.882  1.00255.45           N  
ATOM    907  CA  ILE B 120       8.957  -8.352  16.487  1.00255.45           C  
ATOM    908  CB  ILE B 120       9.723  -7.060  16.476  1.00255.45           C  
ATOM    909  CG1 ILE B 120      10.899  -7.171  17.464  1.00255.45           C  
ATOM    910  CG2 ILE B 120       8.784  -5.865  16.723  1.00255.45           C  
ATOM    911  CD1 ILE B 120      11.857  -5.980  17.446  1.00255.45           C  
ATOM    912  C   ILE B 120       7.483  -8.096  16.416  1.00255.45           C  
ATOM    913  O   ILE B 120       6.921  -7.727  17.436  1.00255.45           O  
ATOM    914  N   PHE B 121       6.804  -8.309  15.266  1.00159.41           N  
ATOM    915  CA  PHE B 121       5.497  -7.743  15.018  1.00159.41           C  
ATOM    916  CB  PHE B 121       4.733  -8.403  13.843  1.00159.41           C  
ATOM    917  CG  PHE B 121       5.087  -7.880  12.490  1.00159.41           C  
ATOM    918  CD1 PHE B 121       6.345  -7.999  11.957  1.00159.41           C  
ATOM    919  CD2 PHE B 121       4.109  -7.305  11.711  1.00159.41           C  
ATOM    920  CE1 PHE B 121       6.646  -7.527  10.703  1.00159.41           C  
ATOM    921  CE2 PHE B 121       4.398  -6.838  10.451  1.00159.41           C  
ATOM    922  CZ  PHE B 121       5.670  -6.935   9.947  1.00159.41           C  
ATOM    923  C   PHE B 121       4.539  -7.925  16.156  1.00159.41           C  
ATOM    924  O   PHE B 121       4.163  -6.943  16.794  1.00159.41           O  
ATOM    925  N   SER B 122       4.170  -9.173  16.480  1.00 70.28           N  
ATOM    926  CA  SER B 122       3.146  -9.414  17.459  1.00 70.28           C  
ATOM    927  CB  SER B 122       2.640 -10.869  17.485  1.00 70.28           C  
ATOM    928  OG  SER B 122       3.670 -11.752  17.892  1.00 70.28           O  
ATOM    929  C   SER B 122       3.577  -9.086  18.857  1.00 70.28           C  
ATOM    930  O   SER B 122       2.807  -8.497  19.612  1.00 70.28           O  
ATOM    931  N   ARG B 123       4.815  -9.454  19.244  1.00157.28           N  
ATOM    932  CA  ARG B 123       5.240  -9.258  20.604  1.00157.28           C  
ATOM    933  CB  ARG B 123       6.680  -9.729  20.864  1.00157.28           C  
ATOM    934  CG  ARG B 123       7.129  -9.613  22.320  1.00157.28           C  
ATOM    935  CD  ARG B 123       8.565 -10.091  22.536  1.00157.28           C  
ATOM    936  NE  ARG B 123       9.443  -9.245  21.680  1.00157.28           N  
ATOM    937  CZ  ARG B 123       9.885  -8.040  22.143  1.00157.28           C  
ATOM    938  NH1 ARG B 123       9.522  -7.612  23.389  1.00157.28           N1+
ATOM    939  NH2 ARG B 123      10.682  -7.256  21.362  1.00157.28           N  
ATOM    940  C   ARG B 123       5.209  -7.801  20.907  1.00157.28           C  
ATOM    941  O   ARG B 123       4.759  -7.375  21.969  1.00157.28           O  
ATOM    942  N   TYR B 124       5.674  -6.989  19.953  1.00 73.65           N  
ATOM    943  CA  TYR B 124       5.749  -5.580  20.158  1.00 73.65           C  
ATOM    944  CB  TYR B 124       6.327  -4.846  18.938  1.00 73.65           C  
ATOM    945  CG  TYR B 124       6.562  -3.432  19.338  1.00 73.65           C  
ATOM    946  CD1 TYR B 124       7.652  -3.109  20.111  1.00 73.65           C  
ATOM    947  CD2 TYR B 124       5.708  -2.431  18.940  1.00 73.65           C  
ATOM    948  CE1 TYR B 124       7.884  -1.806  20.482  1.00 73.65           C  
ATOM    949  CE2 TYR B 124       5.936  -1.125  19.310  1.00 73.65           C  
ATOM    950  CZ  TYR B 124       7.027  -0.811  20.083  1.00 73.65           C  
ATOM    951  OH  TYR B 124       7.268   0.526  20.468  1.00 73.65           O  
ATOM    952  C   TYR B 124       4.363  -5.080  20.399  1.00 73.65           C  
ATOM    953  O   TYR B 124       4.124  -4.304  21.321  1.00 73.65           O  
ATOM    954  N   VAL B 125       3.398  -5.549  19.593  1.00 47.91           N  
ATOM    955  CA  VAL B 125       2.050  -5.095  19.746  1.00 47.91           C  
ATOM    956  CB  VAL B 125       1.117  -5.727  18.761  1.00 47.91           C  
ATOM    957  CG1 VAL B 125      -0.314  -5.243  19.048  1.00 47.91           C  
ATOM    958  CG2 VAL B 125       1.616  -5.386  17.348  1.00 47.91           C  
ATOM    959  C   VAL B 125       1.574  -5.442  21.123  1.00 47.91           C  
ATOM    960  O   VAL B 125       0.924  -4.629  21.775  1.00 47.91           O  
ATOM    961  N   GLU B 126       1.875  -6.656  21.619  1.00115.00           N  
ATOM    962  CA  GLU B 126       1.372  -6.980  22.920  1.00115.00           C  
ATOM    963  CB  GLU B 126       1.612  -8.438  23.346  1.00115.00           C  
ATOM    964  CG  GLU B 126       3.074  -8.798  23.587  1.00115.00           C  
ATOM    965  CD  GLU B 126       3.131 -10.277  23.929  1.00115.00           C  
ATOM    966  OE1 GLU B 126       2.074 -10.953  23.818  1.00115.00           O  
ATOM    967  OE2 GLU B 126       4.239 -10.750  24.298  1.00115.00           O1-
ATOM    968  C   GLU B 126       2.008  -6.080  23.935  1.00115.00           C  
ATOM    969  O   GLU B 126       1.343  -5.604  24.853  1.00115.00           O  
ATOM    970  N   ALA B 127       3.322  -5.819  23.812  1.00 66.52           N  
ATOM    971  CA  ALA B 127       3.953  -5.048  24.843  1.00 66.52           C  
ATOM    972  CB  ALA B 127       5.477  -4.958  24.657  1.00 66.52           C  
ATOM    973  C   ALA B 127       3.428  -3.639  24.892  1.00 66.52           C  
ATOM    974  O   ALA B 127       3.025  -3.162  25.952  1.00 66.52           O  
ATOM    975  N   VAL B 128       3.462  -2.939  23.740  1.00156.70           N  
ATOM    976  CA  VAL B 128       3.096  -1.553  23.603  1.00156.70           C  
ATOM    977  CB  VAL B 128       3.732  -0.912  22.409  1.00156.70           C  
ATOM    978  CG1 VAL B 128       3.138   0.490  22.275  1.00156.70           C  
ATOM    979  CG2 VAL B 128       5.255  -0.900  22.574  1.00156.70           C  
ATOM    980  C   VAL B 128       1.629  -1.252  23.455  1.00156.70           C  
ATOM    981  O   VAL B 128       1.126  -0.293  24.040  1.00156.70           O  
ATOM    982  N   GLY B 129       0.909  -2.069  22.661  1.00 54.08           N  
ATOM    983  CA  GLY B 129      -0.410  -1.750  22.180  1.00 54.08           C  
ATOM    984  C   GLY B 129      -1.357  -1.396  23.278  1.00 54.08           C  
ATOM    985  O   GLY B 129      -1.399  -2.023  24.334  1.00 54.08           O  
ATOM    986  N   ARG B 130      -2.171  -0.352  23.011  1.00 75.28           N  
ATOM    987  CA  ARG B 130      -3.161   0.071  23.947  1.00 75.28           C  
ATOM    988  CB  ARG B 130      -2.888   1.452  24.565  1.00 75.28           C  
ATOM    989  CG  ARG B 130      -1.612   1.474  25.403  1.00 75.28           C  
ATOM    990  CD  ARG B 130      -1.310   2.828  26.039  1.00 75.28           C  
ATOM    991  NE  ARG B 130      -0.022   2.677  26.766  1.00 75.28           N  
ATOM    992  CZ  ARG B 130       0.902   3.679  26.717  1.00 75.28           C  
ATOM    993  NH1 ARG B 130       0.622   4.837  26.053  1.00 75.28           N1+
ATOM    994  NH2 ARG B 130       2.107   3.520  27.339  1.00 75.28           N  
ATOM    995  C   ARG B 130      -4.431   0.171  23.186  1.00 75.28           C  
ATOM    996  O   ARG B 130      -4.434   0.383  21.975  1.00 75.28           O  
ATOM    997  N   GLU B 131      -5.555  -0.002  23.895  1.00 40.22           N  
ATOM    998  CA  GLU B 131      -6.823   0.082  23.254  1.00 40.22           C  
ATOM    999  CB  GLU B 131      -7.965  -0.114  24.267  1.00 40.22           C  
ATOM   1000  CG  GLU B 131      -9.380  -0.132  23.695  1.00 40.22           C  
ATOM   1001  CD  GLU B 131     -10.319  -0.443  24.857  1.00 40.22           C  
ATOM   1002  OE1 GLU B 131      -9.808  -0.603  26.000  1.00 40.22           O  
ATOM   1003  OE2 GLU B 131     -11.552  -0.525  24.622  1.00 40.22           O1-
ATOM   1004  C   GLU B 131      -6.888   1.468  22.709  1.00 40.22           C  
ATOM   1005  O   GLU B 131      -6.538   2.426  23.395  1.00 40.22           O  
ATOM   1006  N   GLY B 132      -7.320   1.608  21.441  1.00 27.25           N  
ATOM   1007  CA  GLY B 132      -7.438   2.915  20.867  1.00 27.25           C  
ATOM   1008  C   GLY B 132      -6.261   3.215  19.984  1.00 27.25           C  
ATOM   1009  O   GLY B 132      -6.294   4.186  19.229  1.00 27.25           O  
ATOM   1010  N   ASP B 133      -5.183   2.407  20.051  1.00 46.68           N  
ATOM   1011  CA  ASP B 133      -4.055   2.629  19.182  1.00 46.68           C  
ATOM   1012  CB  ASP B 133      -2.744   1.982  19.673  1.00 46.68           C  
ATOM   1013  CG  ASP B 133      -2.243   2.707  20.918  1.00 46.68           C  
ATOM   1014  OD1 ASP B 133      -2.896   3.705  21.327  1.00 46.68           O  
ATOM   1015  OD2 ASP B 133      -1.199   2.274  21.475  1.00 46.68           O1-
ATOM   1016  C   ASP B 133      -4.398   1.994  17.869  1.00 46.68           C  
ATOM   1017  O   ASP B 133      -5.443   1.360  17.746  1.00 46.68           O  
ATOM   1018  N   VAL B 134      -3.539   2.154  16.836  1.00 50.46           N  
ATOM   1019  CA  VAL B 134      -3.853   1.578  15.551  1.00 50.46           C  
ATOM   1020  CB  VAL B 134      -4.176   2.626  14.521  1.00 50.46           C  
ATOM   1021  CG1 VAL B 134      -4.365   1.956  13.149  1.00 50.46           C  
ATOM   1022  CG2 VAL B 134      -5.419   3.396  15.002  1.00 50.46           C  
ATOM   1023  C   VAL B 134      -2.686   0.771  15.049  1.00 50.46           C  
ATOM   1024  O   VAL B 134      -1.533   1.010  15.410  1.00 50.46           O  
ATOM   1025  N   LEU B 135      -2.976  -0.261  14.227  1.00 64.29           N  
ATOM   1026  CA  LEU B 135      -1.938  -1.032  13.604  1.00 64.29           C  
ATOM   1027  CB  LEU B 135      -2.033  -2.548  13.850  1.00 64.29           C  
ATOM   1028  CG  LEU B 135      -0.918  -3.357  13.155  1.00 64.29           C  
ATOM   1029  CD1 LEU B 135       0.470  -3.022  13.723  1.00 64.29           C  
ATOM   1030  CD2 LEU B 135      -1.221  -4.865  13.183  1.00 64.29           C  
ATOM   1031  C   LEU B 135      -2.088  -0.812  12.133  1.00 64.29           C  
ATOM   1032  O   LEU B 135      -3.190  -0.890  11.593  1.00 64.29           O  
ATOM   1033  N   LEU B 136      -0.982  -0.474  11.449  1.00 71.56           N  
ATOM   1034  CA  LEU B 136      -1.014  -0.318  10.026  1.00 71.56           C  
ATOM   1035  CB  LEU B 136      -0.371   1.000   9.557  1.00 71.56           C  
ATOM   1036  CG  LEU B 136      -0.385   1.205   8.031  1.00 71.56           C  
ATOM   1037  CD1 LEU B 136      -1.824   1.343   7.509  1.00 71.56           C  
ATOM   1038  CD2 LEU B 136       0.513   2.378   7.607  1.00 71.56           C  
ATOM   1039  C   LEU B 136      -0.139  -1.421   9.531  1.00 71.56           C  
ATOM   1040  O   LEU B 136       1.081  -1.342   9.661  1.00 71.56           O  
ATOM   1041  N   GLY B 137      -0.736  -2.477   8.948  1.00 45.80           N  
ATOM   1042  CA  GLY B 137       0.072  -3.574   8.505  1.00 45.80           C  
ATOM   1043  C   GLY B 137       0.164  -3.504   7.018  1.00 45.80           C  
ATOM   1044  O   GLY B 137      -0.833  -3.260   6.345  1.00 45.80           O  
ATOM   1045  N   ILE B 138       1.369  -3.736   6.455  1.00 66.25           N  
ATOM   1046  CA  ILE B 138       1.501  -3.643   5.028  1.00 66.25           C  
ATOM   1047  CB  ILE B 138       2.485  -2.586   4.609  1.00 66.25           C  
ATOM   1048  CG1 ILE B 138       2.027  -1.211   5.126  1.00 66.25           C  
ATOM   1049  CG2 ILE B 138       2.657  -2.648   3.081  1.00 66.25           C  
ATOM   1050  CD1 ILE B 138       3.091  -0.120   5.005  1.00 66.25           C  
ATOM   1051  C   ILE B 138       2.009  -4.947   4.480  1.00 66.25           C  
ATOM   1052  O   ILE B 138       2.987  -5.503   4.978  1.00 66.25           O  
ATOM   1053  N   SER B 139       1.330  -5.486   3.441  1.00124.54           N  
ATOM   1054  CA  SER B 139       1.827  -6.666   2.787  1.00124.54           C  
ATOM   1055  CB  SER B 139       1.360  -7.981   3.427  1.00124.54           C  
ATOM   1056  OG  SER B 139      -0.035  -8.134   3.243  1.00124.54           O  
ATOM   1057  C   SER B 139       1.334  -6.651   1.369  1.00124.54           C  
ATOM   1058  O   SER B 139       0.135  -6.720   1.093  1.00124.54           O  
ATOM   1059  N   THR B 140       2.282  -6.619   0.418  1.00 59.73           N  
ATOM   1060  CA  THR B 140       1.939  -6.549  -0.967  1.00 59.73           C  
ATOM   1061  CB  THR B 140       3.131  -6.507  -1.882  1.00 59.73           C  
ATOM   1062  OG1 THR B 140       3.936  -7.658  -1.682  1.00 59.73           O  
ATOM   1063  CG2 THR B 140       3.940  -5.228  -1.615  1.00 59.73           C  
ATOM   1064  C   THR B 140       1.180  -7.783  -1.311  1.00 59.73           C  
ATOM   1065  O   THR B 140       0.297  -7.745  -2.167  1.00 59.73           O  
ATOM   1066  N   SER B 141       1.582  -8.926  -0.716  1.00 63.19           N  
ATOM   1067  CA  SER B 141       0.942 -10.195  -0.949  1.00 63.19           C  
ATOM   1068  CB  SER B 141       1.847 -11.385  -0.587  1.00 63.19           C  
ATOM   1069  OG  SER B 141       2.097 -11.401   0.811  1.00 63.19           O  
ATOM   1070  C   SER B 141      -0.324 -10.365  -0.160  1.00 63.19           C  
ATOM   1071  O   SER B 141      -1.323 -10.858  -0.681  1.00 63.19           O  
ATOM   1072  N   GLY B 142      -0.325  -9.962   1.126  1.00 48.95           N  
ATOM   1073  CA  GLY B 142      -1.473 -10.184   1.960  1.00 48.95           C  
ATOM   1074  C   GLY B 142      -1.200 -11.416   2.775  1.00 48.95           C  
ATOM   1075  O   GLY B 142      -2.000 -11.791   3.634  1.00 48.95           O  
ATOM   1076  N   ASN B 143      -0.053 -12.090   2.541  1.00134.18           N  
ATOM   1077  CA  ASN B 143       0.143 -13.310   3.275  1.00134.18           C  
ATOM   1078  CB  ASN B 143       0.344 -14.518   2.342  1.00134.18           C  
ATOM   1079  CG  ASN B 143      -0.882 -14.664   1.454  1.00134.18           C  
ATOM   1080  OD1 ASN B 143      -2.013 -14.556   1.919  1.00134.18           O  
ATOM   1081  ND2 ASN B 143      -0.659 -14.907   0.134  1.00134.18           N  
ATOM   1082  C   ASN B 143       1.380 -13.272   4.133  1.00134.18           C  
ATOM   1083  O   ASN B 143       2.066 -14.289   4.250  1.00134.18           O  
ATOM   1084  N   SER B 144       1.701 -12.148   4.800  1.00 70.77           N  
ATOM   1085  CA  SER B 144       2.893 -12.155   5.609  1.00 70.77           C  
ATOM   1086  CB  SER B 144       3.483 -10.755   5.820  1.00 70.77           C  
ATOM   1087  OG  SER B 144       3.868 -10.204   4.569  1.00 70.77           O  
ATOM   1088  C   SER B 144       2.556 -12.717   6.956  1.00 70.77           C  
ATOM   1089  O   SER B 144       1.540 -12.372   7.557  1.00 70.77           O  
ATOM   1090  N   ALA B 145       3.426 -13.605   7.470  1.00 64.36           N  
ATOM   1091  CA  ALA B 145       3.206 -14.236   8.743  1.00 64.36           C  
ATOM   1092  CB  ALA B 145       4.291 -15.275   9.075  1.00 64.36           C  
ATOM   1093  C   ALA B 145       3.242 -13.222   9.839  1.00 64.36           C  
ATOM   1094  O   ALA B 145       2.384 -13.186  10.719  1.00 64.36           O  
ATOM   1095  N   ASN B 146       4.244 -12.339   9.810  1.00 97.72           N  
ATOM   1096  CA  ASN B 146       4.358 -11.407  10.882  1.00 97.72           C  
ATOM   1097  CB  ASN B 146       5.703 -10.654  10.856  1.00 97.72           C  
ATOM   1098  CG  ASN B 146       5.991 -10.108   9.464  1.00 97.72           C  
ATOM   1099  OD1 ASN B 146       5.095  -9.932   8.639  1.00 97.72           O  
ATOM   1100  ND2 ASN B 146       7.299  -9.860   9.182  1.00 97.72           N  
ATOM   1101  C   ASN B 146       3.189 -10.465  10.923  1.00 97.72           C  
ATOM   1102  O   ASN B 146       2.656 -10.198  12.001  1.00 97.72           O  
ATOM   1103  N   VAL B 147       2.730  -9.955   9.761  1.00 61.18           N  
ATOM   1104  CA  VAL B 147       1.624  -9.036   9.779  1.00 61.18           C  
ATOM   1105  CB  VAL B 147       1.255  -8.522   8.416  1.00 61.18           C  
ATOM   1106  CG1 VAL B 147       0.029  -7.602   8.562  1.00 61.18           C  
ATOM   1107  CG2 VAL B 147       2.482  -7.829   7.799  1.00 61.18           C  
ATOM   1108  C   VAL B 147       0.427  -9.739  10.322  1.00 61.18           C  
ATOM   1109  O   VAL B 147      -0.301  -9.183  11.146  1.00 61.18           O  
ATOM   1110  N   ILE B 148       0.210 -10.996   9.888  1.00 58.46           N  
ATOM   1111  CA  ILE B 148      -0.959 -11.716  10.295  1.00 58.46           C  
ATOM   1112  CB  ILE B 148      -1.058 -13.082   9.676  1.00 58.46           C  
ATOM   1113  CG1 ILE B 148      -1.219 -12.953   8.149  1.00 58.46           C  
ATOM   1114  CG2 ILE B 148      -2.216 -13.828  10.357  1.00 58.46           C  
ATOM   1115  CD1 ILE B 148      -1.092 -14.273   7.390  1.00 58.46           C  
ATOM   1116  C   ILE B 148      -0.932 -11.850  11.783  1.00 58.46           C  
ATOM   1117  O   ILE B 148      -1.938 -11.613  12.449  1.00 58.46           O  
ATOM   1118  N   LYS B 149       0.236 -12.199  12.352  1.00 98.27           N  
ATOM   1119  CA  LYS B 149       0.362 -12.356  13.780  1.00 98.27           C  
ATOM   1120  CB  LYS B 149       1.787 -12.770  14.206  1.00 98.27           C  
ATOM   1121  CG  LYS B 149       2.220 -14.153  13.706  1.00 98.27           C  
ATOM   1122  CD  LYS B 149       3.735 -14.405  13.776  1.00 98.27           C  
ATOM   1123  CE  LYS B 149       4.520 -13.847  12.581  1.00 98.27           C  
ATOM   1124  NZ  LYS B 149       5.956 -14.199  12.692  1.00 98.27           N1+
ATOM   1125  C   LYS B 149       0.086 -11.035  14.442  1.00 98.27           C  
ATOM   1126  O   LYS B 149      -0.588 -10.957  15.468  1.00 98.27           O  
ATOM   1127  N   ALA B 150       0.606  -9.948  13.851  1.00 47.74           N  
ATOM   1128  CA  ALA B 150       0.477  -8.639  14.424  1.00 47.74           C  
ATOM   1129  CB  ALA B 150       1.196  -7.558  13.600  1.00 47.74           C  
ATOM   1130  C   ALA B 150      -0.960  -8.253  14.497  1.00 47.74           C  
ATOM   1131  O   ALA B 150      -1.402  -7.662  15.480  1.00 47.74           O  
ATOM   1132  N   ILE B 151      -1.728  -8.582  13.445  1.00 54.71           N  
ATOM   1133  CA  ILE B 151      -3.101  -8.200  13.389  1.00 54.71           C  
ATOM   1134  CB  ILE B 151      -3.762  -8.579  12.101  1.00 54.71           C  
ATOM   1135  CG1 ILE B 151      -3.035  -7.921  10.917  1.00 54.71           C  
ATOM   1136  CG2 ILE B 151      -5.241  -8.177  12.206  1.00 54.71           C  
ATOM   1137  CD1 ILE B 151      -3.472  -8.467   9.559  1.00 54.71           C  
ATOM   1138  C   ILE B 151      -3.838  -8.877  14.489  1.00 54.71           C  
ATOM   1139  O   ILE B 151      -4.759  -8.300  15.064  1.00 54.71           O  
ATOM   1140  N   ALA B 152      -3.484 -10.144  14.768  1.00 37.53           N  
ATOM   1141  CA  ALA B 152      -4.150 -10.889  15.796  1.00 37.53           C  
ATOM   1142  CB  ALA B 152      -3.638 -12.338  15.905  1.00 37.53           C  
ATOM   1143  C   ALA B 152      -3.913 -10.241  17.118  1.00 37.53           C  
ATOM   1144  O   ALA B 152      -4.834 -10.090  17.920  1.00 37.53           O  
ATOM   1145  N   ALA B 153      -2.657  -9.839  17.375  1.00 37.25           N  
ATOM   1146  CA  ALA B 153      -2.338  -9.208  18.620  1.00 37.25           C  
ATOM   1147  CB  ALA B 153      -0.841  -8.872  18.766  1.00 37.25           C  
ATOM   1148  C   ALA B 153      -3.113  -7.932  18.671  1.00 37.25           C  
ATOM   1149  O   ALA B 153      -3.655  -7.559  19.711  1.00 37.25           O  
ATOM   1150  N   ALA B 154      -3.219  -7.254  17.514  1.00 38.71           N  
ATOM   1151  CA  ALA B 154      -3.869  -5.984  17.436  1.00 38.71           C  
ATOM   1152  CB  ALA B 154      -3.928  -5.438  15.999  1.00 38.71           C  
ATOM   1153  C   ALA B 154      -5.277  -6.149  17.907  1.00 38.71           C  
ATOM   1154  O   ALA B 154      -5.786  -5.329  18.670  1.00 38.71           O  
ATOM   1155  N   ARG B 155      -5.946  -7.230  17.474  1.00 91.51           N  
ATOM   1156  CA  ARG B 155      -7.312  -7.432  17.854  1.00 91.51           C  
ATOM   1157  CB  ARG B 155      -7.990  -8.569  17.084  1.00 91.51           C  
ATOM   1158  CG  ARG B 155      -8.353  -8.127  15.666  1.00 91.51           C  
ATOM   1159  CD  ARG B 155      -9.510  -7.121  15.657  1.00 91.51           C  
ATOM   1160  NE  ARG B 155      -9.767  -6.727  14.244  1.00 91.51           N  
ATOM   1161  CZ  ARG B 155      -9.369  -5.510  13.774  1.00 91.51           C  
ATOM   1162  NH1 ARG B 155      -8.805  -4.590  14.610  1.00 91.51           N1+
ATOM   1163  NH2 ARG B 155      -9.556  -5.210  12.456  1.00 91.51           N  
ATOM   1164  C   ARG B 155      -7.436  -7.683  19.322  1.00 91.51           C  
ATOM   1165  O   ARG B 155      -8.387  -7.218  19.948  1.00 91.51           O  
ATOM   1166  N   GLU B 156      -6.491  -8.426  19.925  1.00 82.44           N  
ATOM   1167  CA  GLU B 156      -6.636  -8.703  21.327  1.00 82.44           C  
ATOM   1168  CB  GLU B 156      -5.574  -9.660  21.897  1.00 82.44           C  
ATOM   1169  CG  GLU B 156      -5.768  -9.926  23.392  1.00 82.44           C  
ATOM   1170  CD  GLU B 156      -7.131 -10.577  23.583  1.00 82.44           C  
ATOM   1171  OE1 GLU B 156      -7.807 -10.852  22.557  1.00 82.44           O  
ATOM   1172  OE2 GLU B 156      -7.518 -10.805  24.761  1.00 82.44           O1-
ATOM   1173  C   GLU B 156      -6.559  -7.421  22.093  1.00 82.44           C  
ATOM   1174  O   GLU B 156      -7.237  -7.239  23.104  1.00 82.44           O  
ATOM   1175  N   LYS B 157      -5.703  -6.508  21.618  1.00175.09           N  
ATOM   1176  CA  LYS B 157      -5.434  -5.244  22.233  1.00175.09           C  
ATOM   1177  CB  LYS B 157      -4.212  -4.541  21.628  1.00175.09           C  
ATOM   1178  CG  LYS B 157      -3.643  -3.489  22.573  1.00175.09           C  
ATOM   1179  CD  LYS B 157      -3.098  -4.119  23.855  1.00175.09           C  
ATOM   1180  CE  LYS B 157      -1.957  -5.104  23.597  1.00175.09           C  
ATOM   1181  NZ  LYS B 157      -1.548  -5.758  24.859  1.00175.09           N1+
ATOM   1182  C   LYS B 157      -6.605  -4.314  22.127  1.00175.09           C  
ATOM   1183  O   LYS B 157      -6.676  -3.332  22.865  1.00175.09           O  
ATOM   1184  N   GLY B 158      -7.525  -4.543  21.169  1.00 31.30           N  
ATOM   1185  CA  GLY B 158      -8.628  -3.634  21.044  1.00 31.30           C  
ATOM   1186  C   GLY B 158      -8.179  -2.523  20.152  1.00 31.30           C  
ATOM   1187  O   GLY B 158      -8.649  -1.390  20.262  1.00 31.30           O  
ATOM   1188  N   MET B 159      -7.239  -2.835  19.237  1.00 58.96           N  
ATOM   1189  CA  MET B 159      -6.676  -1.847  18.360  1.00 58.96           C  
ATOM   1190  CB  MET B 159      -5.167  -2.045  18.143  1.00 58.96           C  
ATOM   1191  CG  MET B 159      -4.314  -1.783  19.385  1.00 58.96           C  
ATOM   1192  SD  MET B 159      -2.604  -2.387  19.251  1.00 58.96           S  
ATOM   1193  CE  MET B 159      -2.131  -1.276  17.893  1.00 58.96           C  
ATOM   1194  C   MET B 159      -7.318  -1.939  17.004  1.00 58.96           C  
ATOM   1195  O   MET B 159      -7.664  -3.024  16.540  1.00 58.96           O  
ATOM   1196  N   LYS B 160      -7.512  -0.782  16.328  1.00121.92           N  
ATOM   1197  CA  LYS B 160      -8.066  -0.811  14.999  1.00121.92           C  
ATOM   1198  CB  LYS B 160      -8.613   0.525  14.472  1.00121.92           C  
ATOM   1199  CG  LYS B 160      -9.990   0.886  15.017  1.00121.92           C  
ATOM   1200  CD  LYS B 160      -9.984   1.227  16.501  1.00121.92           C  
ATOM   1201  CE  LYS B 160     -11.326   1.768  16.988  1.00121.92           C  
ATOM   1202  NZ  LYS B 160     -12.219   0.651  17.353  1.00121.92           N1+
ATOM   1203  C   LYS B 160      -6.976  -1.218  14.066  1.00121.92           C  
ATOM   1204  O   LYS B 160      -5.798  -0.996  14.343  1.00121.92           O  
ATOM   1205  N   VAL B 161      -7.335  -1.842  12.924  1.00 57.02           N  
ATOM   1206  CA  VAL B 161      -6.282  -2.284  12.057  1.00 57.02           C  
ATOM   1207  CB  VAL B 161      -6.210  -3.780  11.957  1.00 57.02           C  
ATOM   1208  CG1 VAL B 161      -5.074  -4.171  11.000  1.00 57.02           C  
ATOM   1209  CG2 VAL B 161      -6.084  -4.356  13.374  1.00 57.02           C  
ATOM   1210  C   VAL B 161      -6.536  -1.777  10.665  1.00 57.02           C  
ATOM   1211  O   VAL B 161      -7.647  -1.875  10.144  1.00 57.02           O  
ATOM   1212  N   ILE B 162      -5.485  -1.233  10.022  1.00 49.59           N  
ATOM   1213  CA  ILE B 162      -5.588  -0.738   8.678  1.00 49.59           C  
ATOM   1214  CB  ILE B 162      -5.307   0.730   8.558  1.00 49.59           C  
ATOM   1215  CG1 ILE B 162      -6.296   1.554   9.400  1.00 49.59           C  
ATOM   1216  CG2 ILE B 162      -5.323   1.087   7.064  1.00 49.59           C  
ATOM   1217  CD1 ILE B 162      -5.858   3.007   9.580  1.00 49.59           C  
ATOM   1218  C   ILE B 162      -4.530  -1.440   7.880  1.00 49.59           C  
ATOM   1219  O   ILE B 162      -3.401  -1.600   8.342  1.00 49.59           O  
ATOM   1220  N   THR B 163      -4.872  -1.884   6.650  1.00 62.77           N  
ATOM   1221  CA  THR B 163      -3.907  -2.601   5.864  1.00 62.77           C  
ATOM   1222  CB  THR B 163      -4.262  -4.050   5.671  1.00 62.77           C  
ATOM   1223  OG1 THR B 163      -5.526  -4.165   5.034  1.00 62.77           O  
ATOM   1224  CG2 THR B 163      -4.295  -4.743   7.042  1.00 62.77           C  
ATOM   1225  C   THR B 163      -3.754  -2.009   4.493  1.00 62.77           C  
ATOM   1226  O   THR B 163      -4.667  -1.396   3.938  1.00 62.77           O  
ATOM   1227  N   LEU B 164      -2.528  -2.171   3.945  1.00131.40           N  
ATOM   1228  CA  LEU B 164      -2.154  -1.803   2.610  1.00131.40           C  
ATOM   1229  CB  LEU B 164      -0.920  -0.880   2.539  1.00131.40           C  
ATOM   1230  CG  LEU B 164      -1.169   0.594   2.913  1.00131.40           C  
ATOM   1231  CD1 LEU B 164      -1.857   1.350   1.769  1.00131.40           C  
ATOM   1232  CD2 LEU B 164      -1.947   0.719   4.229  1.00131.40           C  
ATOM   1233  C   LEU B 164      -1.745  -3.086   1.969  1.00131.40           C  
ATOM   1234  O   LEU B 164      -0.650  -3.591   2.211  1.00131.40           O  
ATOM   1235  N   THR B 165      -2.621  -3.617   1.103  1.00127.55           N  
ATOM   1236  CA  THR B 165      -2.450  -4.904   0.495  1.00127.55           C  
ATOM   1237  CB  THR B 165      -3.552  -5.816   0.955  1.00127.55           C  
ATOM   1238  OG1 THR B 165      -3.538  -7.054   0.266  1.00127.55           O  
ATOM   1239  CG2 THR B 165      -4.892  -5.086   0.779  1.00127.55           C  
ATOM   1240  C   THR B 165      -2.524  -4.729  -0.988  1.00127.55           C  
ATOM   1241  O   THR B 165      -2.753  -3.626  -1.478  1.00127.55           O  
ATOM   1242  N   GLY B 166      -2.281  -5.826  -1.734  1.00 42.86           N  
ATOM   1243  CA  GLY B 166      -2.325  -5.832  -3.175  1.00 42.86           C  
ATOM   1244  C   GLY B 166      -2.892  -7.162  -3.570  1.00 42.86           C  
ATOM   1245  O   GLY B 166      -3.133  -8.002  -2.706  1.00 42.86           O  
ATOM   1246  N   LYS B 167      -3.124  -7.392  -4.883  1.00100.74           N  
ATOM   1247  CA  LYS B 167      -3.670  -8.653  -5.310  1.00100.74           C  
ATOM   1248  CB  LYS B 167      -2.817  -9.878  -4.928  1.00100.74           C  
ATOM   1249  CG  LYS B 167      -1.427  -9.902  -5.570  1.00100.74           C  
ATOM   1250  CD  LYS B 167      -0.500 -10.966  -4.976  1.00100.74           C  
ATOM   1251  CE  LYS B 167       0.902 -10.989  -5.591  1.00100.74           C  
ATOM   1252  NZ  LYS B 167       1.724 -12.032  -4.932  1.00100.74           N1+
ATOM   1253  C   LYS B 167      -5.022  -8.821  -4.683  1.00100.74           C  
ATOM   1254  O   LYS B 167      -5.729  -7.852  -4.408  1.00100.74           O  
ATOM   1255  N   ASP B 168      -5.405 -10.096  -4.484  1.00 77.32           N  
ATOM   1256  CA  ASP B 168      -6.633 -10.568  -3.901  1.00 77.32           C  
ATOM   1257  CB  ASP B 168      -6.788 -12.092  -4.060  1.00 77.32           C  
ATOM   1258  CG  ASP B 168      -5.573 -12.793  -3.456  1.00 77.32           C  
ATOM   1259  OD1 ASP B 168      -4.659 -12.086  -2.954  1.00 77.32           O  
ATOM   1260  OD2 ASP B 168      -5.537 -14.051  -3.505  1.00 77.32           O1-
ATOM   1261  C   ASP B 168      -6.727 -10.189  -2.450  1.00 77.32           C  
ATOM   1262  O   ASP B 168      -7.822 -10.138  -1.889  1.00 77.32           O  
ATOM   1263  N   GLY B 169      -5.592  -9.940  -1.773  1.00 43.25           N  
ATOM   1264  CA  GLY B 169      -5.708  -9.559  -0.393  1.00 43.25           C  
ATOM   1265  C   GLY B 169      -5.229 -10.662   0.500  1.00 43.25           C  
ATOM   1266  O   GLY B 169      -5.180 -10.494   1.718  1.00 43.25           O  
ATOM   1267  N   GLY B 170      -4.934 -11.842  -0.073  1.00 41.92           N  
ATOM   1268  CA  GLY B 170      -4.308 -12.915   0.654  1.00 41.92           C  
ATOM   1269  C   GLY B 170      -5.123 -13.348   1.836  1.00 41.92           C  
ATOM   1270  O   GLY B 170      -6.315 -13.070   1.953  1.00 41.92           O  
ATOM   1271  N   LYS B 171      -4.428 -14.022   2.775  1.00138.06           N  
ATOM   1272  CA  LYS B 171      -4.977 -14.595   3.967  1.00138.06           C  
ATOM   1273  CB  LYS B 171      -3.931 -15.334   4.819  1.00138.06           C  
ATOM   1274  CG  LYS B 171      -3.177 -16.430   4.063  1.00138.06           C  
ATOM   1275  CD  LYS B 171      -4.085 -17.470   3.416  1.00138.06           C  
ATOM   1276  CE  LYS B 171      -4.393 -17.164   1.951  1.00138.06           C  
ATOM   1277  NZ  LYS B 171      -5.284 -18.211   1.404  1.00138.06           N1+
ATOM   1278  C   LYS B 171      -5.497 -13.476   4.795  1.00138.06           C  
ATOM   1279  O   LYS B 171      -6.335 -13.663   5.675  1.00138.06           O  
ATOM   1280  N   MET B 172      -4.932 -12.281   4.578  1.00171.52           N  
ATOM   1281  CA  MET B 172      -5.296 -11.136   5.350  1.00171.52           C  
ATOM   1282  CB  MET B 172      -4.256 -10.001   5.326  1.00171.52           C  
ATOM   1283  CG  MET B 172      -4.080  -9.256   4.013  1.00171.52           C  
ATOM   1284  SD  MET B 172      -2.790  -7.983   4.127  1.00171.52           S  
ATOM   1285  CE  MET B 172      -3.313  -7.322   5.733  1.00171.52           C  
ATOM   1286  C   MET B 172      -6.679 -10.638   5.048  1.00171.52           C  
ATOM   1287  O   MET B 172      -7.298 -10.004   5.902  1.00171.52           O  
ATOM   1288  N   ALA B 173      -7.196 -10.898   3.827  1.00 60.77           N  
ATOM   1289  CA  ALA B 173      -8.464 -10.367   3.390  1.00 60.77           C  
ATOM   1290  CB  ALA B 173      -8.985 -11.012   2.090  1.00 60.77           C  
ATOM   1291  C   ALA B 173      -9.536 -10.519   4.434  1.00 60.77           C  
ATOM   1292  O   ALA B 173      -9.825 -11.612   4.922  1.00 60.77           O  
ATOM   1293  N   GLY B 174     -10.137  -9.365   4.808  1.00 36.62           N  
ATOM   1294  CA  GLY B 174     -11.267  -9.294   5.694  1.00 36.62           C  
ATOM   1295  C   GLY B 174     -10.892  -9.011   7.124  1.00 36.62           C  
ATOM   1296  O   GLY B 174     -11.758  -8.647   7.918  1.00 36.62           O  
ATOM   1297  N   THR B 175      -9.615  -9.199   7.504  1.00 60.33           N  
ATOM   1298  CA  THR B 175      -9.187  -9.022   8.869  1.00 60.33           C  
ATOM   1299  CB  THR B 175      -7.838  -9.621   9.097  1.00 60.33           C  
ATOM   1300  OG1 THR B 175      -6.880  -9.004   8.248  1.00 60.33           O  
ATOM   1301  CG2 THR B 175      -7.926 -11.122   8.787  1.00 60.33           C  
ATOM   1302  C   THR B 175      -9.129  -7.584   9.311  1.00 60.33           C  
ATOM   1303  O   THR B 175      -9.434  -7.277  10.464  1.00 60.33           O  
ATOM   1304  N   ALA B 176      -8.689  -6.665   8.430  1.00 52.25           N  
ATOM   1305  CA  ALA B 176      -8.500  -5.289   8.808  1.00 52.25           C  
ATOM   1306  CB  ALA B 176      -7.563  -4.524   7.856  1.00 52.25           C  
ATOM   1307  C   ALA B 176      -9.798  -4.544   8.838  1.00 52.25           C  
ATOM   1308  O   ALA B 176     -10.781  -4.934   8.209  1.00 52.25           O  
ATOM   1309  N   ASP B 177      -9.823  -3.456   9.640  1.00 82.42           N  
ATOM   1310  CA  ASP B 177     -10.914  -2.526   9.734  1.00 82.42           C  
ATOM   1311  CB  ASP B 177     -10.718  -1.474  10.844  1.00 82.42           C  
ATOM   1312  CG  ASP B 177     -10.878  -2.108  12.222  1.00 82.42           C  
ATOM   1313  OD1 ASP B 177     -11.377  -3.262  12.296  1.00 82.42           O  
ATOM   1314  OD2 ASP B 177     -10.499  -1.444  13.223  1.00 82.42           O1-
ATOM   1315  C   ASP B 177     -11.001  -1.747   8.447  1.00 82.42           C  
ATOM   1316  O   ASP B 177     -12.086  -1.342   8.030  1.00 82.42           O  
ATOM   1317  N   ILE B 178      -9.845  -1.423   7.827  1.00 61.83           N  
ATOM   1318  CA  ILE B 178      -9.887  -0.703   6.584  1.00 61.83           C  
ATOM   1319  CB  ILE B 178      -9.649   0.769   6.765  1.00 61.83           C  
ATOM   1320  CG1 ILE B 178     -10.754   1.373   7.649  1.00 61.83           C  
ATOM   1321  CG2 ILE B 178      -9.538   1.419   5.376  1.00 61.83           C  
ATOM   1322  CD1 ILE B 178     -10.433   2.774   8.168  1.00 61.83           C  
ATOM   1323  C   ILE B 178      -8.794  -1.227   5.705  1.00 61.83           C  
ATOM   1324  O   ILE B 178      -7.616  -1.111   6.037  1.00 61.83           O  
ATOM   1325  N   GLU B 179      -9.151  -1.785   4.531  1.00 67.79           N  
ATOM   1326  CA  GLU B 179      -8.149  -2.332   3.665  1.00 67.79           C  
ATOM   1327  CB  GLU B 179      -8.476  -3.763   3.194  1.00 67.79           C  
ATOM   1328  CG  GLU B 179      -7.429  -4.384   2.265  1.00 67.79           C  
ATOM   1329  CD  GLU B 179      -7.894  -5.790   1.898  1.00 67.79           C  
ATOM   1330  OE1 GLU B 179      -8.749  -6.344   2.639  1.00 67.79           O  
ATOM   1331  OE2 GLU B 179      -7.397  -6.329   0.874  1.00 67.79           O1-
ATOM   1332  C   GLU B 179      -8.050  -1.465   2.448  1.00 67.79           C  
ATOM   1333  O   GLU B 179      -9.056  -1.059   1.868  1.00 67.79           O  
ATOM   1334  N   ILE B 180      -6.801  -1.144   2.052  1.00131.54           N  
ATOM   1335  CA  ILE B 180      -6.521  -0.381   0.874  1.00131.54           C  
ATOM   1336  CB  ILE B 180      -5.455   0.650   1.111  1.00131.54           C  
ATOM   1337  CG1 ILE B 180      -5.841   1.609   2.245  1.00131.54           C  
ATOM   1338  CG2 ILE B 180      -5.187   1.362  -0.221  1.00131.54           C  
ATOM   1339  CD1 ILE B 180      -7.025   2.514   1.917  1.00131.54           C  
ATOM   1340  C   ILE B 180      -5.901  -1.403  -0.019  1.00131.54           C  
ATOM   1341  O   ILE B 180      -4.734  -1.753   0.148  1.00131.54           O  
ATOM   1342  N   ARG B 181      -6.661  -1.913  -0.999  1.00114.59           N  
ATOM   1343  CA  ARG B 181      -6.136  -2.989  -1.785  1.00114.59           C  
ATOM   1344  CB  ARG B 181      -7.199  -4.075  -2.027  1.00114.59           C  
ATOM   1345  CG  ARG B 181      -6.702  -5.331  -2.738  1.00114.59           C  
ATOM   1346  CD  ARG B 181      -7.823  -6.335  -3.010  1.00114.59           C  
ATOM   1347  NE  ARG B 181      -8.391  -6.755  -1.695  1.00114.59           N  
ATOM   1348  CZ  ARG B 181      -9.739  -6.914  -1.545  1.00114.59           C  
ATOM   1349  NH1 ARG B 181     -10.580  -6.655  -2.590  1.00114.59           N1+
ATOM   1350  NH2 ARG B 181     -10.252  -7.326  -0.349  1.00114.59           N  
ATOM   1351  C   ARG B 181      -5.706  -2.442  -3.104  1.00114.59           C  
ATOM   1352  O   ARG B 181      -6.365  -1.578  -3.678  1.00114.59           O  
ATOM   1353  N   VAL B 182      -4.558  -2.917  -3.618  1.00 67.58           N  
ATOM   1354  CA  VAL B 182      -4.135  -2.464  -4.906  1.00 67.58           C  
ATOM   1355  CB  VAL B 182      -2.656  -2.210  -4.992  1.00 67.58           C  
ATOM   1356  CG1 VAL B 182      -2.271  -1.974  -6.462  1.00 67.58           C  
ATOM   1357  CG2 VAL B 182      -2.311  -1.031  -4.066  1.00 67.58           C  
ATOM   1358  C   VAL B 182      -4.449  -3.584  -5.832  1.00 67.58           C  
ATOM   1359  O   VAL B 182      -3.915  -4.676  -5.651  1.00 67.58           O  
ATOM   1360  N   PRO B 183      -5.329  -3.395  -6.787  1.00123.08           N  
ATOM   1361  CA  PRO B 183      -5.617  -4.490  -7.666  1.00123.08           C  
ATOM   1362  CD  PRO B 183      -6.456  -2.489  -6.660  1.00123.08           C  
ATOM   1363  CB  PRO B 183      -6.970  -4.186  -8.311  1.00123.08           C  
ATOM   1364  CG  PRO B 183      -7.244  -2.709  -7.961  1.00123.08           C  
ATOM   1365  C   PRO B 183      -4.496  -4.711  -8.629  1.00123.08           C  
ATOM   1366  O   PRO B 183      -4.542  -4.153  -9.725  1.00123.08           O  
ATOM   1367  N   HIS B 184      -3.524  -5.565  -8.256  1.00 99.68           N  
ATOM   1368  CA  HIS B 184      -2.413  -5.933  -9.087  1.00 99.68           C  
ATOM   1369  ND1 HIS B 184       0.809  -6.418  -9.841  1.00 99.68           N  
ATOM   1370  CG  HIS B 184      -0.104  -5.393  -9.939  1.00 99.68           C  
ATOM   1371  CB  HIS B 184      -1.144  -5.081  -8.901  1.00 99.68           C  
ATOM   1372  NE2 HIS B 184       1.200  -5.402 -11.780  1.00 99.68           N  
ATOM   1373  CD2 HIS B 184       0.148  -4.783 -11.129  1.00 99.68           C  
ATOM   1374  CE1 HIS B 184       1.564  -6.377 -10.967  1.00 99.68           C  
ATOM   1375  C   HIS B 184      -2.082  -7.334  -8.675  1.00 99.68           C  
ATOM   1376  O   HIS B 184      -2.073  -7.657  -7.488  1.00 99.68           O  
ATOM   1377  N   PHE B 185      -1.970  -8.231  -9.665  1.00121.09           N  
ATOM   1378  CA  PHE B 185      -1.684  -9.628  -9.489  1.00121.09           C  
ATOM   1379  CB  PHE B 185      -2.531 -10.499 -10.420  1.00121.09           C  
ATOM   1380  CG  PHE B 185      -3.911 -10.310  -9.883  1.00121.09           C  
ATOM   1381  CD1 PHE B 185      -4.399 -11.140  -8.900  1.00121.09           C  
ATOM   1382  CD2 PHE B 185      -4.700  -9.278 -10.339  1.00121.09           C  
ATOM   1383  CE1 PHE B 185      -5.666 -10.962  -8.395  1.00121.09           C  
ATOM   1384  CE2 PHE B 185      -5.968  -9.094  -9.839  1.00121.09           C  
ATOM   1385  CZ  PHE B 185      -6.453  -9.938  -8.868  1.00121.09           C  
ATOM   1386  C   PHE B 185      -0.235 -10.052  -9.525  1.00121.09           C  
ATOM   1387  O   PHE B 185       0.093 -11.136  -9.040  1.00121.09           O  
ATOM   1388  N   GLY B 186       0.669  -9.267 -10.149  1.00 48.68           N  
ATOM   1389  CA  GLY B 186       2.007  -9.756 -10.391  1.00 48.68           C  
ATOM   1390  C   GLY B 186       2.962  -9.432  -9.278  1.00 48.68           C  
ATOM   1391  O   GLY B 186       2.629  -9.533  -8.099  1.00 48.68           O  
ATOM   1392  N   TYR B 187       4.213  -9.090  -9.669  1.00124.64           N  
ATOM   1393  CA  TYR B 187       5.315  -8.766  -8.803  1.00124.64           C  
ATOM   1394  CB  TYR B 187       6.589  -8.338  -9.553  1.00124.64           C  
ATOM   1395  CG  TYR B 187       7.022  -9.455 -10.434  1.00124.64           C  
ATOM   1396  CD1 TYR B 187       7.825 -10.457  -9.945  1.00124.64           C  
ATOM   1397  CD2 TYR B 187       6.613  -9.500 -11.746  1.00124.64           C  
ATOM   1398  CE1 TYR B 187       8.224 -11.485 -10.763  1.00124.64           C  
ATOM   1399  CE2 TYR B 187       7.008 -10.528 -12.569  1.00124.64           C  
ATOM   1400  CZ  TYR B 187       7.816 -11.519 -12.074  1.00124.64           C  
ATOM   1401  OH  TYR B 187       8.226 -12.575 -12.914  1.00124.64           O  
ATOM   1402  C   TYR B 187       4.924  -7.591  -7.969  1.00124.64           C  
ATOM   1403  O   TYR B 187       4.213  -6.701  -8.430  1.00124.64           O  
ATOM   1404  N   ALA B 188       5.446  -7.556  -6.726  1.00 67.60           N  
ATOM   1405  CA  ALA B 188       5.153  -6.618  -5.678  1.00 67.60           C  
ATOM   1406  CB  ALA B 188       5.941  -6.898  -4.386  1.00 67.60           C  
ATOM   1407  C   ALA B 188       5.450  -5.207  -6.087  1.00 67.60           C  
ATOM   1408  O   ALA B 188       4.789  -4.294  -5.595  1.00 67.60           O  
ATOM   1409  N   ASP B 189       6.417  -4.985  -7.003  1.00 79.61           N  
ATOM   1410  CA  ASP B 189       6.913  -3.670  -7.317  1.00 79.61           C  
ATOM   1411  CB  ASP B 189       7.795  -3.681  -8.575  1.00 79.61           C  
ATOM   1412  CG  ASP B 189       8.993  -4.564  -8.263  1.00 79.61           C  
ATOM   1413  OD1 ASP B 189       9.439  -4.550  -7.085  1.00 79.61           O  
ATOM   1414  OD2 ASP B 189       9.467  -5.275  -9.189  1.00 79.61           O1-
ATOM   1415  C   ASP B 189       5.782  -2.710  -7.579  1.00 79.61           C  
ATOM   1416  O   ASP B 189       5.739  -1.639  -6.977  1.00 79.61           O  
ATOM   1417  N   ARG B 190       4.801  -3.072  -8.421  1.00174.24           N  
ATOM   1418  CA  ARG B 190       3.735  -2.157  -8.746  1.00174.24           C  
ATOM   1419  CB  ARG B 190       2.747  -2.690  -9.794  1.00174.24           C  
ATOM   1420  CG  ARG B 190       3.310  -2.718 -11.213  1.00174.24           C  
ATOM   1421  CD  ARG B 190       4.087  -1.453 -11.585  1.00174.24           C  
ATOM   1422  NE  ARG B 190       5.519  -1.731 -11.282  1.00174.24           N  
ATOM   1423  CZ  ARG B 190       6.512  -1.004 -11.871  1.00174.24           C  
ATOM   1424  NH1 ARG B 190       6.206   0.103 -12.607  1.00174.24           N1+
ATOM   1425  NH2 ARG B 190       7.815  -1.379 -11.709  1.00174.24           N  
ATOM   1426  C   ARG B 190       2.919  -1.810  -7.532  1.00174.24           C  
ATOM   1427  O   ARG B 190       2.351  -0.721  -7.451  1.00174.24           O  
ATOM   1428  N   ILE B 191       2.765  -2.757  -6.593  1.00122.28           N  
ATOM   1429  CA  ILE B 191       1.960  -2.562  -5.421  1.00122.28           C  
ATOM   1430  CB  ILE B 191       1.874  -3.814  -4.597  1.00122.28           C  
ATOM   1431  CG1 ILE B 191       1.346  -4.996  -5.425  1.00122.28           C  
ATOM   1432  CG2 ILE B 191       0.993  -3.502  -3.377  1.00122.28           C  
ATOM   1433  CD1 ILE B 191      -0.112  -4.864  -5.846  1.00122.28           C  
ATOM   1434  C   ILE B 191       2.605  -1.548  -4.527  1.00122.28           C  
ATOM   1435  O   ILE B 191       1.955  -0.638  -4.010  1.00122.28           O  
ATOM   1436  N   GLN B 192       3.929  -1.690  -4.339  1.00 96.86           N  
ATOM   1437  CA  GLN B 192       4.655  -0.885  -3.403  1.00 96.86           C  
ATOM   1438  CB  GLN B 192       6.148  -1.270  -3.332  1.00 96.86           C  
ATOM   1439  CG  GLN B 192       6.985  -0.455  -2.339  1.00 96.86           C  
ATOM   1440  CD  GLN B 192       7.507   0.800  -3.025  1.00 96.86           C  
ATOM   1441  OE1 GLN B 192       8.039   1.702  -2.379  1.00 96.86           O  
ATOM   1442  NE2 GLN B 192       7.355   0.860  -4.374  1.00 96.86           N  
ATOM   1443  C   GLN B 192       4.558   0.526  -3.844  1.00 96.86           C  
ATOM   1444  O   GLN B 192       4.343   1.436  -3.044  1.00 96.86           O  
ATOM   1445  N   GLU B 193       4.665   0.717  -5.163  1.00 57.80           N  
ATOM   1446  CA  GLU B 193       4.671   2.022  -5.733  1.00 57.80           C  
ATOM   1447  CB  GLU B 193       4.837   1.979  -7.259  1.00 57.80           C  
ATOM   1448  CG  GLU B 193       6.210   1.432  -7.664  1.00 57.80           C  
ATOM   1449  CD  GLU B 193       6.299   1.403  -9.181  1.00 57.80           C  
ATOM   1450  OE1 GLU B 193       5.224   1.460  -9.835  1.00 57.80           O  
ATOM   1451  OE2 GLU B 193       7.441   1.326  -9.708  1.00 57.80           O1-
ATOM   1452  C   GLU B 193       3.385   2.697  -5.389  1.00 57.80           C  
ATOM   1453  O   GLU B 193       3.364   3.899  -5.142  1.00 57.80           O  
ATOM   1454  N   ILE B 194       2.261   1.962  -5.400  1.00109.62           N  
ATOM   1455  CA  ILE B 194       1.020   2.592  -5.054  1.00109.62           C  
ATOM   1456  CB  ILE B 194      -0.178   1.749  -5.393  1.00109.62           C  
ATOM   1457  CG1 ILE B 194      -0.196   1.469  -6.905  1.00109.62           C  
ATOM   1458  CG2 ILE B 194      -1.440   2.480  -4.897  1.00109.62           C  
ATOM   1459  CD1 ILE B 194      -0.255   2.746  -7.743  1.00109.62           C  
ATOM   1460  C   ILE B 194       0.988   2.893  -3.589  1.00109.62           C  
ATOM   1461  O   ILE B 194       0.556   3.966  -3.172  1.00109.62           O  
ATOM   1462  N   HIS B 195       1.479   1.942  -2.771  1.00 64.43           N  
ATOM   1463  CA  HIS B 195       1.370   2.031  -1.343  1.00 64.43           C  
ATOM   1464  ND1 HIS B 195       1.773  -1.591  -0.061  1.00 64.43           N  
ATOM   1465  CG  HIS B 195       1.301  -0.435  -0.641  1.00 64.43           C  
ATOM   1466  CB  HIS B 195       2.043   0.868  -0.597  1.00 64.43           C  
ATOM   1467  NE2 HIS B 195      -0.201  -2.087  -0.954  1.00 64.43           N  
ATOM   1468  CD2 HIS B 195       0.095  -0.755  -1.184  1.00 64.43           C  
ATOM   1469  CE1 HIS B 195       0.835  -2.548  -0.278  1.00 64.43           C  
ATOM   1470  C   HIS B 195       2.043   3.271  -0.851  1.00 64.43           C  
ATOM   1471  O   HIS B 195       1.526   3.951   0.034  1.00 64.43           O  
ATOM   1472  N   ILE B 196       3.226   3.589  -1.404  1.00 82.14           N  
ATOM   1473  CA  ILE B 196       3.962   4.743  -0.972  1.00 82.14           C  
ATOM   1474  CB  ILE B 196       5.299   4.862  -1.645  1.00 82.14           C  
ATOM   1475  CG1 ILE B 196       6.104   6.016  -1.024  1.00 82.14           C  
ATOM   1476  CG2 ILE B 196       5.066   4.989  -3.160  1.00 82.14           C  
ATOM   1477  CD1 ILE B 196       6.469   5.795   0.445  1.00 82.14           C  
ATOM   1478  C   ILE B 196       3.177   5.989  -1.248  1.00 82.14           C  
ATOM   1479  O   ILE B 196       3.097   6.869  -0.392  1.00 82.14           O  
ATOM   1480  N   LYS B 197       2.561   6.098  -2.441  1.00 37.56           N  
ATOM   1481  CA  LYS B 197       1.819   7.284  -2.764  1.00 37.56           C  
ATOM   1482  CB  LYS B 197       1.180   7.236  -4.162  1.00 37.56           C  
ATOM   1483  CG  LYS B 197       2.198   7.343  -5.298  1.00 37.56           C  
ATOM   1484  CD  LYS B 197       1.619   7.036  -6.683  1.00 37.56           C  
ATOM   1485  CE  LYS B 197       2.608   7.299  -7.821  1.00 37.56           C  
ATOM   1486  NZ  LYS B 197       1.993   6.961  -9.124  1.00 37.56           N1+
ATOM   1487  C   LYS B 197       0.722   7.415  -1.760  1.00 37.56           C  
ATOM   1488  O   LYS B 197       0.422   8.510  -1.283  1.00 37.56           O  
ATOM   1489  N   VAL B 198       0.110   6.277  -1.394  1.00 34.37           N  
ATOM   1490  CA  VAL B 198      -0.972   6.301  -0.458  1.00 34.37           C  
ATOM   1491  CB  VAL B 198      -1.561   4.943  -0.196  1.00 34.37           C  
ATOM   1492  CG1 VAL B 198      -2.661   5.085   0.873  1.00 34.37           C  
ATOM   1493  CG2 VAL B 198      -2.060   4.359  -1.530  1.00 34.37           C  
ATOM   1494  C   VAL B 198      -0.469   6.836   0.848  1.00 34.37           C  
ATOM   1495  O   VAL B 198      -1.165   7.601   1.515  1.00 34.37           O  
ATOM   1496  N   ILE B 199       0.756   6.443   1.246  1.00 40.85           N  
ATOM   1497  CA  ILE B 199       1.286   6.868   2.511  1.00 40.85           C  
ATOM   1498  CB  ILE B 199       2.618   6.246   2.820  1.00 40.85           C  
ATOM   1499  CG1 ILE B 199       2.479   4.715   2.926  1.00 40.85           C  
ATOM   1500  CG2 ILE B 199       3.163   6.902   4.099  1.00 40.85           C  
ATOM   1501  CD1 ILE B 199       3.818   3.980   2.953  1.00 40.85           C  
ATOM   1502  C   ILE B 199       1.443   8.355   2.485  1.00 40.85           C  
ATOM   1503  O   ILE B 199       1.071   9.040   3.437  1.00 40.85           O  
ATOM   1504  N   HIS B 200       1.974   8.893   1.370  1.00 46.89           N  
ATOM   1505  CA  HIS B 200       2.197  10.307   1.253  1.00 46.89           C  
ATOM   1506  ND1 HIS B 200       4.643  10.174  -1.698  1.00 46.89           N  
ATOM   1507  CG  HIS B 200       4.140  10.290  -0.422  1.00 46.89           C  
ATOM   1508  CB  HIS B 200       2.735  10.720  -0.129  1.00 46.89           C  
ATOM   1509  NE2 HIS B 200       6.305   9.671  -0.312  1.00 46.89           N  
ATOM   1510  CD2 HIS B 200       5.167   9.980   0.414  1.00 46.89           C  
ATOM   1511  CE1 HIS B 200       5.941   9.802  -1.574  1.00 46.89           C  
ATOM   1512  C   HIS B 200       0.883  11.012   1.405  1.00 46.89           C  
ATOM   1513  O   HIS B 200       0.782  11.997   2.135  1.00 46.89           O  
ATOM   1514  N   ILE B 201      -0.161  10.509   0.718  1.00 86.19           N  
ATOM   1515  CA  ILE B 201      -1.455  11.132   0.735  1.00 86.19           C  
ATOM   1516  CB  ILE B 201      -2.454  10.430  -0.138  1.00 86.19           C  
ATOM   1517  CG1 ILE B 201      -2.048  10.501  -1.619  1.00 86.19           C  
ATOM   1518  CG2 ILE B 201      -3.829  11.057   0.144  1.00 86.19           C  
ATOM   1519  CD1 ILE B 201      -2.068  11.916  -2.198  1.00 86.19           C  
ATOM   1520  C   ILE B 201      -1.985  11.103   2.128  1.00 86.19           C  
ATOM   1521  O   ILE B 201      -2.520  12.095   2.615  1.00 86.19           O  
ATOM   1522  N   LEU B 202      -1.821   9.967   2.829  1.00 49.80           N  
ATOM   1523  CA  LEU B 202      -2.355   9.851   4.158  1.00 49.80           C  
ATOM   1524  CB  LEU B 202      -2.052   8.492   4.813  1.00 49.80           C  
ATOM   1525  CG  LEU B 202      -2.836   7.319   4.203  1.00 49.80           C  
ATOM   1526  CD1 LEU B 202      -2.479   5.999   4.903  1.00 49.80           C  
ATOM   1527  CD2 LEU B 202      -4.351   7.599   4.216  1.00 49.80           C  
ATOM   1528  C   LEU B 202      -1.731  10.911   5.009  1.00 49.80           C  
ATOM   1529  O   LEU B 202      -2.386  11.509   5.861  1.00 49.80           O  
ATOM   1530  N   ILE B 203      -0.438  11.198   4.784  1.00 99.30           N  
ATOM   1531  CA  ILE B 203       0.219  12.158   5.619  1.00 99.30           C  
ATOM   1532  CB  ILE B 203       1.642  12.395   5.201  1.00 99.30           C  
ATOM   1533  CG1 ILE B 203       2.446  11.084   5.236  1.00 99.30           C  
ATOM   1534  CG2 ILE B 203       2.214  13.508   6.092  1.00 99.30           C  
ATOM   1535  CD1 ILE B 203       2.535  10.451   6.622  1.00 99.30           C  
ATOM   1536  C   ILE B 203      -0.490  13.476   5.489  1.00 99.30           C  
ATOM   1537  O   ILE B 203      -0.775  14.123   6.495  1.00 99.30           O  
ATOM   1538  N   GLN B 204      -0.806  13.909   4.250  1.00126.97           N  
ATOM   1539  CA  GLN B 204      -1.419  15.199   4.060  1.00126.97           C  
ATOM   1540  CB  GLN B 204      -1.591  15.597   2.581  1.00126.97           C  
ATOM   1541  CG  GLN B 204      -2.565  14.716   1.797  1.00126.97           C  
ATOM   1542  CD  GLN B 204      -2.825  15.404   0.463  1.00126.97           C  
ATOM   1543  OE1 GLN B 204      -3.292  14.784  -0.491  1.00126.97           O  
ATOM   1544  NE2 GLN B 204      -2.517  16.727   0.397  1.00126.97           N  
ATOM   1545  C   GLN B 204      -2.780  15.233   4.680  1.00126.97           C  
ATOM   1546  O   GLN B 204      -3.130  16.192   5.365  1.00126.97           O  
ATOM   1547  N   LEU B 205      -3.580  14.169   4.484  1.00 88.90           N  
ATOM   1548  CA  LEU B 205      -4.922  14.183   4.994  1.00 88.90           C  
ATOM   1549  CB  LEU B 205      -5.718  12.908   4.650  1.00 88.90           C  
ATOM   1550  CG  LEU B 205      -6.208  12.825   3.188  1.00 88.90           C  
ATOM   1551  CD1 LEU B 205      -7.348  13.819   2.928  1.00 88.90           C  
ATOM   1552  CD2 LEU B 205      -5.065  12.992   2.180  1.00 88.90           C  
ATOM   1553  C   LEU B 205      -4.871  14.317   6.477  1.00 88.90           C  
ATOM   1554  O   LEU B 205      -5.570  15.151   7.049  1.00 88.90           O  
ATOM   1555  N   ILE B 206      -3.999  13.531   7.134  1.00136.74           N  
ATOM   1556  CA  ILE B 206      -3.905  13.592   8.561  1.00136.74           C  
ATOM   1557  CB  ILE B 206      -3.028  12.534   9.184  1.00136.74           C  
ATOM   1558  CG1 ILE B 206      -1.617  12.499   8.591  1.00136.74           C  
ATOM   1559  CG2 ILE B 206      -3.772  11.198   9.133  1.00136.74           C  
ATOM   1560  CD1 ILE B 206      -0.762  11.418   9.250  1.00136.74           C  
ATOM   1561  C   ILE B 206      -3.501  14.967   8.989  1.00136.74           C  
ATOM   1562  O   ILE B 206      -4.001  15.456  10.001  1.00136.74           O  
ATOM   1563  N   GLU B 207      -2.596  15.643   8.252  1.00 69.33           N  
ATOM   1564  CA  GLU B 207      -2.202  16.944   8.710  1.00 69.33           C  
ATOM   1565  CB  GLU B 207      -1.068  17.608   7.916  1.00 69.33           C  
ATOM   1566  CG  GLU B 207      -0.712  18.965   8.525  1.00 69.33           C  
ATOM   1567  CD  GLU B 207       0.658  19.400   8.033  1.00 69.33           C  
ATOM   1568  OE1 GLU B 207       1.669  18.886   8.585  1.00 69.33           O  
ATOM   1569  OE2 GLU B 207       0.717  20.251   7.108  1.00 69.33           O1-
ATOM   1570  C   GLU B 207      -3.366  17.877   8.709  1.00 69.33           C  
ATOM   1571  O   GLU B 207      -3.595  18.586   9.687  1.00 69.33           O  
ATOM   1572  N   LYS B 208      -4.163  17.882   7.627  1.00156.36           N  
ATOM   1573  CA  LYS B 208      -5.267  18.794   7.581  1.00156.36           C  
ATOM   1574  CB  LYS B 208      -6.049  18.759   6.259  1.00156.36           C  
ATOM   1575  CG  LYS B 208      -7.146  19.822   6.200  1.00156.36           C  
ATOM   1576  CD  LYS B 208      -6.608  21.255   6.234  1.00156.36           C  
ATOM   1577  CE  LYS B 208      -5.969  21.706   4.919  1.00156.36           C  
ATOM   1578  NZ  LYS B 208      -7.021  21.961   3.909  1.00156.36           N1+
ATOM   1579  C   LYS B 208      -6.205  18.446   8.692  1.00156.36           C  
ATOM   1580  O   LYS B 208      -6.803  19.322   9.314  1.00156.36           O  
ATOM   1581  N   GLU B 209      -6.354  17.140   8.969  1.00 82.91           N  
ATOM   1582  CA  GLU B 209      -7.246  16.672   9.987  1.00 82.91           C  
ATOM   1583  CB  GLU B 209      -7.263  15.138  10.089  1.00 82.91           C  
ATOM   1584  CG  GLU B 209      -7.956  14.451   8.914  1.00 82.91           C  
ATOM   1585  CD  GLU B 209      -9.456  14.505   9.174  1.00 82.91           C  
ATOM   1586  OE1 GLU B 209      -9.919  13.780  10.094  1.00 82.91           O  
ATOM   1587  OE2 GLU B 209     -10.158  15.273   8.465  1.00 82.91           O1-
ATOM   1588  C   GLU B 209      -6.791  17.175  11.316  1.00 82.91           C  
ATOM   1589  O   GLU B 209      -7.602  17.577  12.147  1.00 82.91           O  
ATOM   1590  N   MET B 210      -5.472  17.133  11.569  1.00 89.46           N  
ATOM   1591  CA  MET B 210      -4.987  17.544  12.852  1.00 89.46           C  
ATOM   1592  CB  MET B 210      -3.490  17.259  13.049  1.00 89.46           C  
ATOM   1593  CG  MET B 210      -3.160  15.770  13.160  1.00 89.46           C  
ATOM   1594  SD  MET B 210      -3.750  14.979  14.688  1.00 89.46           S  
ATOM   1595  CE  MET B 210      -5.496  14.967  14.205  1.00 89.46           C  
ATOM   1596  C   MET B 210      -5.188  19.011  13.058  1.00 89.46           C  
ATOM   1597  O   MET B 210      -5.626  19.438  14.125  1.00 89.46           O  
ATOM   1598  N   VAL B 211      -4.896  19.822  12.025  1.00 44.88           N  
ATOM   1599  CA  VAL B 211      -4.931  21.242  12.203  1.00 44.88           C  
ATOM   1600  CB  VAL B 211      -4.485  21.993  10.980  1.00 44.88           C  
ATOM   1601  CG1 VAL B 211      -3.004  21.658  10.728  1.00 44.88           C  
ATOM   1602  CG2 VAL B 211      -5.402  21.632   9.801  1.00 44.88           C  
ATOM   1603  C   VAL B 211      -6.306  21.691  12.575  1.00 44.88           C  
ATOM   1604  O   VAL B 211      -6.458  22.389  13.575  1.00 44.88           O  
ATOM   1605  N   LYS B 212      -7.336  21.255  11.819  1.00108.62           N  
ATOM   1606  CA  LYS B 212      -8.711  21.643  11.996  1.00108.62           C  
ATOM   1607  CB  LYS B 212      -9.486  20.741  12.971  1.00108.62           C  
ATOM   1608  CG  LYS B 212     -10.996  20.974  12.931  1.00108.62           C  
ATOM   1609  CD  LYS B 212     -11.620  20.634  11.574  1.00108.62           C  
ATOM   1610  CE  LYS B 212     -11.266  19.235  11.055  1.00108.62           C  
ATOM   1611  NZ  LYS B 212     -11.890  19.018   9.732  1.00108.62           N1+
ATOM   1612  C   LYS B 212      -8.841  23.089  12.465  1.00108.62           C  
ATOM   1613  O   LYS B 212      -8.942  23.992  11.594  1.00108.62           O  
ATOM   1614  OXT LYS B 212      -8.838  23.306  13.707  1.00108.62           O1-
TER   
