# Supplementary material for: Structural Descriptors for Subunit Interface Regions in Homodimers: Effect of Lipid Membrane and Secondary Structure Type
Source: J Chem Inf Model. 2025 Mar 27;65(7):3117–26. doi: 10.1021/acs.jcim.4c01233 (PMC12004529; doi:10.1021/acs.jcim.4c01233)
Supplement: Supplementary file 3 — ci4c01233_si_003.tar [file ci4c01233_si_003.tar › database/alpha/2yaz_cytop.pdb]

ATOM      1  N   ASN A   1     -40.754  35.360  -8.432  1.00 82.72           N  
ATOM      2  CA  ASN A   1     -40.249  35.142  -7.045  1.00 82.36           C  
ATOM      3  C   ASN A   1     -39.766  33.717  -6.825  1.00 78.45           C  
ATOM      4  O   ASN A   1     -40.440  32.757  -7.189  1.00 83.92           O  
ATOM      5  CB  ASN A   1     -41.309  35.514  -5.998  1.00 88.64           C  
ATOM      6  N   ILE A   2     -38.603  33.613  -6.199  1.00 71.39           N  
ATOM      7  CA  ILE A   2     -37.877  32.368  -6.011  1.00 65.45           C  
ATOM      8  C   ILE A   2     -38.269  31.676  -4.706  1.00 65.81           C  
ATOM      9  O   ILE A   2     -37.912  32.133  -3.627  1.00 69.56           O  
ATOM     10  CB  ILE A   2     -36.363  32.651  -5.986  1.00 61.56           C  
ATOM     11  CG1 ILE A   2     -35.941  33.408  -7.262  1.00 65.12           C  
ATOM     12  CG2 ILE A   2     -35.562  31.369  -5.758  1.00 57.68           C  
ATOM     13  CD1 ILE A   2     -34.474  33.805  -7.297  1.00 55.71           C  
ATOM     14  N   PRO A   3     -38.976  30.544  -4.794  1.00 64.56           N  
ATOM     15  CA  PRO A   3     -39.329  29.882  -3.535  1.00 64.70           C  
ATOM     16  C   PRO A   3     -38.122  29.782  -2.607  1.00 64.81           C  
ATOM     17  O   PRO A   3     -36.975  29.636  -3.073  1.00 59.46           O  
ATOM     18  CB  PRO A   3     -39.761  28.483  -3.985  1.00 61.69           C  
ATOM     19  CG  PRO A   3     -40.219  28.684  -5.406  1.00 58.16           C  
ATOM     20  CD  PRO A   3     -39.276  29.700  -5.966  1.00 60.03           C  
ATOM     21  N   GLY A   4     -38.389  29.878  -1.304  1.00 66.77           N  
ATOM     22  CA  GLY A   4     -37.361  29.744  -0.268  1.00 65.73           C  
ATOM     23  C   GLY A   4     -36.437  28.544  -0.431  1.00 67.32           C  
ATOM     24  O   GLY A   4     -35.224  28.675  -0.303  1.00 71.70           O  
ATOM     25  N   ALA A   5     -36.994  27.379  -0.732  1.00 62.87           N  
ATOM     26  CA  ALA A   5     -36.174  26.177  -0.846  1.00 65.30           C  
ATOM     27  C   ALA A   5     -35.275  26.178  -2.092  1.00 62.88           C  
ATOM     28  O   ALA A   5     -34.244  25.494  -2.128  1.00 61.40           O  
ATOM     29  CB  ALA A   5     -37.055  24.930  -0.811  1.00 64.56           C  
ATOM     30  N   ILE A   6     -35.674  26.923  -3.122  1.00 61.81           N  
ATOM     31  CA  ILE A   6     -34.813  27.091  -4.297  1.00 59.67           C  
ATOM     32  C   ILE A   6     -33.621  27.965  -3.898  1.00 55.20           C  
ATOM     33  O   ILE A   6     -32.481  27.624  -4.196  1.00 55.10           O  
ATOM     34  CB  ILE A   6     -35.571  27.694  -5.524  1.00 56.80           C  
ATOM     35  CG1 ILE A   6     -36.680  26.749  -5.998  1.00 48.05           C  
ATOM     36  CG2 ILE A   6     -34.611  28.016  -6.672  1.00 47.67           C  
ATOM     37  CD1 ILE A   6     -36.218  25.395  -6.565  1.00 54.00           C  
ATOM     38  N   LEU A   7     -33.891  29.076  -3.214  1.00 55.75           N  
ATOM     39  CA  LEU A   7     -32.827  29.974  -2.753  1.00 58.97           C  
ATOM     40  C   LEU A   7     -31.828  29.197  -1.901  1.00 59.57           C  
ATOM     41  O   LEU A   7     -30.616  29.312  -2.073  1.00 55.41           O  
ATOM     42  CB  LEU A   7     -33.395  31.179  -1.990  1.00 57.70           C  
ATOM     43  N   HIS A   8     -32.354  28.352  -1.025  1.00 63.57           N  
ATOM     44  CA  HIS A   8     -31.517  27.521  -0.188  1.00 66.06           C  
ATOM     45  C   HIS A   8     -30.597  26.626  -1.006  1.00 62.08           C  
ATOM     46  O   HIS A   8     -29.485  26.335  -0.594  1.00 70.68           O  
ATOM     47  CB  HIS A   8     -32.373  26.721   0.794  1.00 70.15           C  
ATOM     48  CG  HIS A   8     -32.915  27.542   1.931  1.00 84.82           C  
ATOM     49  CD2 HIS A   8     -33.112  28.880   2.056  1.00 86.54           C  
ATOM     50  ND1 HIS A   8     -33.294  26.986   3.135  1.00 77.68           N  
ATOM     51  CE1 HIS A   8     -33.724  27.940   3.943  1.00 87.99           C  
ATOM     52  NE2 HIS A   8     -33.628  29.098   3.312  1.00 88.49           N  
ATOM     53  N   SER A   9     -31.035  26.234  -2.186  1.00 56.97           N  
ATOM     54  CA  SER A   9     -30.248  25.329  -3.003  1.00 57.53           C  
ATOM     55  C   SER A   9     -29.234  26.052  -3.855  1.00 55.39           C  
ATOM     56  O   SER A   9     -28.166  25.515  -4.151  1.00 58.84           O  
ATOM     57  CB  SER A   9     -31.174  24.492  -3.872  1.00 58.92           C  
ATOM     58  OG  SER A   9     -32.087  23.821  -3.022  1.00 72.29           O  
ATOM     59  N   LEU A  10     -29.580  27.265  -4.268  1.00 50.06           N  
ATOM     60  CA  LEU A  10     -28.639  28.138  -4.959  1.00 50.06           C  
ATOM     61  C   LEU A  10     -27.453  28.434  -4.034  1.00 51.21           C  
ATOM     62  O   LEU A  10     -26.291  28.365  -4.453  1.00 54.44           O  
ATOM     63  CB  LEU A  10     -29.341  29.433  -5.388  1.00 45.47           C  
ATOM     64  CG  LEU A  10     -30.420  29.221  -6.453  1.00 47.62           C  
ATOM     65  CD1 LEU A  10     -31.323  30.428  -6.608  1.00 35.08           C  
ATOM     66  CD2 LEU A  10     -29.788  28.840  -7.782  1.00 42.36           C  
ATOM     67  N   ALA A  11     -27.758  28.714  -2.768  1.00 51.28           N  
ATOM     68  CA  ALA A  11     -26.736  28.924  -1.738  1.00 56.51           C  
ATOM     69  C   ALA A  11     -25.714  27.795  -1.705  1.00 58.97           C  
ATOM     70  O   ALA A  11     -24.530  28.029  -1.487  1.00 66.84           O  
ATOM     71  CB  ALA A  11     -27.376  29.097  -0.381  1.00 54.59           C  
ATOM     72  N   GLU A  12     -26.168  26.577  -1.957  1.00 58.85           N  
ATOM     73  CA  GLU A  12     -25.286  25.422  -1.912  1.00 63.22           C  
ATOM     74  C   GLU A  12     -24.385  25.357  -3.140  1.00 60.54           C  
ATOM     75  O   GLU A  12     -23.230  24.951  -3.044  1.00 61.33           O  
ATOM     76  CB  GLU A  12     -26.094  24.123  -1.755  1.00 68.77           C  
ATOM     77  CG  GLU A  12     -26.943  24.053  -0.473  1.00 78.62           C  
ATOM     78  CD  GLU A  12     -27.629  22.687  -0.275  1.00 95.26           C  
ATOM     79  OE1 GLU A  12     -27.219  21.705  -0.939  1.00 89.36           O  
ATOM     80  OE2 GLU A  12     -28.574  22.602   0.553  1.00 91.23           O1-
ATOM     81  N   LEU A  13     -24.911  25.742  -4.298  1.00 58.43           N  
ATOM     82  CA  LEU A  13     -24.061  25.879  -5.474  1.00 58.45           C  
ATOM     83  C   LEU A  13     -23.052  27.009  -5.285  1.00 55.11           C  
ATOM     84  O   LEU A  13     -21.899  26.880  -5.700  1.00 59.15           O  
ATOM     85  CB  LEU A  13     -24.877  26.115  -6.744  1.00 56.63           C  
ATOM     86  CG  LEU A  13     -25.866  25.057  -7.259  1.00 58.05           C  
ATOM     87  CD1 LEU A  13     -26.300  25.474  -8.635  1.00 53.55           C  
ATOM     88  CD2 LEU A  13     -25.301  23.653  -7.308  1.00 52.86           C  
ATOM     89  N   GLN A  14     -23.480  28.100  -4.648  1.00 51.21           N  
ATOM     90  CA  GLN A  14     -22.582  29.243  -4.374  1.00 49.29           C  
ATOM     91  C   GLN A  14     -21.455  28.809  -3.452  1.00 51.24           C  
ATOM     92  O   GLN A  14     -20.277  29.055  -3.729  1.00 50.07           O  
ATOM     93  CB  GLN A  14     -23.349  30.414  -3.757  1.00 47.25           C  
ATOM     94  CG  GLN A  14     -22.526  31.681  -3.594  1.00 47.98           C  
ATOM     95  CD  GLN A  14     -21.992  32.190  -4.923  1.00 51.45           C  
ATOM     96  NE2 GLN A  14     -20.679  32.436  -4.998  1.00 40.66           N  
ATOM     97  OE1 GLN A  14     -22.748  32.333  -5.877  1.00 40.74           O  
ATOM     98  N   ASP A  15     -21.829  28.132  -2.371  1.00 55.28           N  
ATOM     99  CA  ASP A  15     -20.874  27.508  -1.453  1.00 60.03           C  
ATOM    100  C   ASP A  15     -19.812  26.718  -2.208  1.00 61.07           C  
ATOM    101  O   ASP A  15     -18.612  27.003  -2.098  1.00 63.97           O  
ATOM    102  CB  ASP A  15     -21.598  26.595  -0.468  1.00 58.93           C  
ATOM    103  CG  ASP A  15     -20.852  26.450   0.857  1.00 75.21           C  
ATOM    104  OD1 ASP A  15     -19.599  26.406   0.854  1.00 83.52           O  
ATOM    105  OD2 ASP A  15     -21.525  26.368   1.910  1.00 75.88           O1-
ATOM    106  N   GLY A  16     -20.258  25.759  -3.006  1.00 55.59           N  
ATOM    107  CA  GLY A  16     -19.347  24.945  -3.805  1.00 59.81           C  
ATOM    108  C   GLY A  16     -18.433  25.717  -4.737  1.00 63.86           C  
ATOM    109  O   GLY A  16     -17.247  25.409  -4.824  1.00 70.72           O  
ATOM    110  N   LEU A  17     -18.969  26.717  -5.440  1.00 60.10           N  
ATOM    111  CA  LEU A  17     -18.132  27.561  -6.295  1.00 54.70           C  
ATOM    112  C   LEU A  17     -17.107  28.330  -5.451  1.00 56.04           C  
ATOM    113  O   LEU A  17     -15.924  28.416  -5.811  1.00 55.07           O  
ATOM    114  CB  LEU A  17     -18.988  28.497  -7.159  1.00 52.70           C  
ATOM    115  CG  LEU A  17     -18.324  29.668  -7.902  1.00 53.74           C  
ATOM    116  CD1 LEU A  17     -17.236  29.213  -8.889  1.00 47.89           C  
ATOM    117  CD2 LEU A  17     -19.366  30.538  -8.617  1.00 42.39           C  
ATOM    118  N   ASN A  18     -17.554  28.861  -4.315  1.00 54.93           N  
ATOM    119  CA  ASN A  18     -16.649  29.550  -3.390  1.00 50.26           C  
ATOM    120  C   ASN A  18     -15.483  28.685  -2.886  1.00 54.41           C  
ATOM    121  O   ASN A  18     -14.372  29.183  -2.733  1.00 57.41           O  
ATOM    122  CB  ASN A  18     -17.437  30.161  -2.225  1.00 44.12           C  
ATOM    123  CG  ASN A  18     -18.224  31.409  -2.646  1.00 48.94           C  
ATOM    124  ND2 ASN A  18     -18.927  32.021  -1.696  1.00 44.87           N  
ATOM    125  OD1 ASN A  18     -18.202  31.808  -3.815  1.00 41.07           O  
ATOM    126  N   ALA A  19     -15.731  27.391  -2.655  1.00 58.75           N  
ATOM    127  CA  ALA A  19     -14.705  26.470  -2.130  1.00 58.10           C  
ATOM    128  C   ALA A  19     -13.698  26.078  -3.199  1.00 61.33           C  
ATOM    129  O   ALA A  19     -12.574  25.680  -2.889  1.00 68.88           O  
ATOM    130  CB  ALA A  19     -15.345  25.210  -1.514  1.00 57.26           C  
ATOM    131  N   MET A  20     -14.119  26.164  -4.457  1.00 57.15           N  
ATOM    132  CA  MET A  20     -13.242  25.909  -5.586  1.00 60.72           C  
ATOM    133  C   MET A  20     -12.170  27.009  -5.647  1.00 67.65           C  
ATOM    134  O   MET A  20     -11.008  26.754  -5.987  1.00 69.46           O  
ATOM    135  CB  MET A  20     -14.076  25.888  -6.864  1.00 60.99           C  
ATOM    136  CG  MET A  20     -13.411  25.265  -8.068  1.00 73.90           C  
ATOM    137  SD  MET A  20     -14.418  25.473  -9.550  1.00 81.53           S  
ATOM    138  CE  MET A  20     -13.506  24.471 -10.738  1.00 58.55           C  
ATOM    139  N   ILE A  21     -12.577  28.229  -5.300  1.00 65.06           N  
ATOM    140  CA  ILE A  21     -11.689  29.376  -5.274  1.00 65.26           C  
ATOM    141  C   ILE A  21     -10.764  29.359  -4.040  1.00 70.20           C  
ATOM    142  O   ILE A  21      -9.541  29.496  -4.179  1.00 72.15           O  
ATOM    143  CB  ILE A  21     -12.515  30.673  -5.403  1.00 64.06           C  
ATOM    144  CG1 ILE A  21     -13.037  30.787  -6.845  1.00 59.66           C  
ATOM    145  CG2 ILE A  21     -11.695  31.880  -4.993  1.00 62.98           C  
ATOM    146  CD1 ILE A  21     -14.252  31.669  -7.028  1.00 56.27           C  
ATOM    147  N   ASP A  22     -11.340  29.176  -2.848  1.00 71.22           N  
ATOM    148  CA  ASP A  22     -10.561  28.921  -1.617  1.00 75.47           C  
ATOM    149  C   ASP A  22     -11.250  27.851  -0.772  1.00 78.38           C  
ATOM    150  O   ASP A  22     -12.387  28.046  -0.347  1.00 77.59           O  
ATOM    151  CB  ASP A  22     -10.402  30.185  -0.766  1.00 76.27           C  
ATOM    152  CG  ASP A  22      -9.294  31.106  -1.264  1.00 82.61           C  
ATOM    153  OD1 ASP A  22      -8.118  30.830  -0.951  1.00 77.68           O  
ATOM    154  OD2 ASP A  22      -9.615  32.125  -1.933  1.00 83.40           O1-
ATOM    155  N   PRO A  23     -10.565  26.722  -0.515  1.00 81.82           N  
ATOM    156  CA  PRO A  23     -11.135  25.644   0.299  1.00 86.65           C  
ATOM    157  C   PRO A  23     -11.835  26.078   1.599  1.00 84.22           C  
ATOM    158  O   PRO A  23     -12.871  25.510   1.951  1.00 87.18           O  
ATOM    159  CB  PRO A  23      -9.919  24.761   0.606  1.00 90.04           C  
ATOM    160  CG  PRO A  23      -9.051  24.918  -0.599  1.00 92.83           C  
ATOM    161  CD  PRO A  23      -9.290  26.318  -1.140  1.00 86.27           C  
ATOM    162  N   SER A  24     -11.297  27.065   2.304  1.00 78.80           N  
ATOM    163  CA  SER A  24     -11.885  27.435   3.591  1.00 82.47           C  
ATOM    164  C   SER A  24     -12.451  28.859   3.563  1.00 77.50           C  
ATOM    165  O   SER A  24     -12.219  29.655   4.481  1.00 78.13           O  
ATOM    166  CB  SER A  24     -10.850  27.268   4.709  1.00 88.95           C  
ATOM    167  OG  SER A  24     -11.462  26.785   5.891  1.00 94.51           O  
ATOM    168  N   TRP A  25     -13.237  29.149   2.527  1.00 66.93           N  
ATOM    169  CA  TRP A  25     -13.563  30.520   2.161  1.00 64.34           C  
ATOM    170  C   TRP A  25     -14.226  31.318   3.269  1.00 65.38           C  
ATOM    171  O   TRP A  25     -13.986  32.521   3.392  1.00 62.32           O  
ATOM    172  CB  TRP A  25     -14.391  30.584   0.872  1.00 60.35           C  
ATOM    173  CG  TRP A  25     -15.803  30.037   0.968  1.00 55.00           C  
ATOM    174  CD1 TRP A  25     -16.209  28.748   0.720  1.00 55.35           C  
ATOM    175  CD2 TRP A  25     -16.985  30.771   1.305  1.00 51.65           C  
ATOM    176  CE2 TRP A  25     -18.072  29.865   1.247  1.00 56.91           C  
ATOM    177  CE3 TRP A  25     -17.234  32.111   1.649  1.00 54.53           C  
ATOM    178  NE1 TRP A  25     -17.568  28.637   0.895  1.00 52.51           N  
ATOM    179  CZ2 TRP A  25     -19.396  30.258   1.511  1.00 51.71           C  
ATOM    180  CZ3 TRP A  25     -18.548  32.501   1.928  1.00 49.73           C  
ATOM    181  CH2 TRP A  25     -19.613  31.570   1.859  1.00 48.92           C  
ATOM    182  N   ARG A  26     -15.029  30.647   4.088  1.00 64.74           N  
ATOM    183  CA  ARG A  26     -15.784  31.338   5.129  1.00 64.97           C  
ATOM    184  C   ARG A  26     -14.837  31.956   6.171  1.00 67.02           C  
ATOM    185  O   ARG A  26     -15.111  33.034   6.705  1.00 61.92           O  
ATOM    186  CB  ARG A  26     -16.807  30.395   5.753  1.00 66.77           C  
ATOM    187  CG  ARG A  26     -17.387  29.429   4.726  1.00 82.40           C  
ATOM    188  CD  ARG A  26     -18.335  28.424   5.313  1.00 75.33           C  
ATOM    189  NE  ARG A  26     -19.635  29.022   5.630  1.00 76.03           N  
ATOM    190  CZ  ARG A  26     -20.765  28.772   4.972  1.00 68.71           C  
ATOM    191  NH1 ARG A  26     -20.764  27.945   3.938  1.00 60.35           N1+
ATOM    192  NH2 ARG A  26     -21.904  29.346   5.356  1.00 71.69           N  
ATOM    193  N   ALA A  27     -13.711  31.293   6.421  1.00 65.16           N  
ATOM    194  CA  ALA A  27     -12.705  31.823   7.349  1.00 72.77           C  
ATOM    195  C   ALA A  27     -11.775  32.823   6.656  1.00 71.79           C  
ATOM    196  O   ALA A  27     -11.230  33.720   7.300  1.00 70.21           O  
ATOM    197  CB  ALA A  27     -11.892  30.681   8.013  1.00 66.47           C  
ATOM    198  N   VAL A  28     -11.609  32.665   5.345  1.00 71.50           N  
ATOM    199  CA  VAL A  28     -10.667  33.491   4.577  1.00 73.31           C  
ATOM    200  C   VAL A  28     -11.276  34.845   4.153  1.00 66.44           C  
ATOM    201  O   VAL A  28     -10.657  35.886   4.319  1.00 63.57           O  
ATOM    202  CB  VAL A  28     -10.079  32.684   3.375  1.00 76.30           C  
ATOM    203  CG1 VAL A  28      -9.407  33.586   2.359  1.00 72.92           C  
ATOM    204  CG2 VAL A  28      -9.090  31.633   3.888  1.00 73.99           C  
ATOM    205  N   ARG A  29     -12.498  34.810   3.627  1.00 65.77           N  
ATOM    206  CA  ARG A  29     -13.223  36.009   3.208  1.00 56.12           C  
ATOM    207  C   ARG A  29     -13.789  36.798   4.402  1.00 58.74           C  
ATOM    208  O   ARG A  29     -13.927  36.266   5.508  1.00 59.21           O  
ATOM    209  CB  ARG A  29     -14.332  35.628   2.222  1.00 55.87           C  
ATOM    210  CG  ARG A  29     -13.866  34.866   0.967  1.00 51.62           C  
ATOM    211  CD  ARG A  29     -13.449  35.808  -0.175  1.00 50.03           C  
ATOM    212  NE  ARG A  29     -12.406  36.730   0.251  1.00 54.24           N  
ATOM    213  CZ  ARG A  29     -11.098  36.493   0.189  1.00 55.37           C  
ATOM    214  NH1 ARG A  29     -10.619  35.366  -0.326  1.00 61.86           N1+
ATOM    215  NH2 ARG A  29     -10.262  37.411   0.636  1.00 59.94           N  
ATOM    216  N   SER A  30     -14.093  38.073   4.176  1.00 52.19           N  
ATOM    217  CA  SER A  30     -14.667  38.931   5.210  1.00 53.03           C  
ATOM    218  C   SER A  30     -15.994  39.463   4.685  1.00 46.98           C  
ATOM    219  O   SER A  30     -16.230  39.465   3.479  1.00 44.65           O  
ATOM    220  CB  SER A  30     -13.724  40.113   5.520  1.00 50.25           C  
ATOM    221  OG  SER A  30     -13.706  41.022   4.426  1.00 60.99           O  
ATOM    222  N   LEU A  31     -16.857  39.926   5.583  1.00 48.14           N  
ATOM    223  CA  LEU A  31     -18.072  40.637   5.177  1.00 46.31           C  
ATOM    224  C   LEU A  31     -17.798  41.795   4.199  1.00 41.21           C  
ATOM    225  O   LEU A  31     -18.495  41.942   3.198  1.00 43.52           O  
ATOM    226  CB  LEU A  31     -18.818  41.116   6.422  1.00 44.21           C  
ATOM    227  CG  LEU A  31     -19.354  39.957   7.273  1.00 53.08           C  
ATOM    228  CD1 LEU A  31     -19.803  40.426   8.652  1.00 55.35           C  
ATOM    229  CD2 LEU A  31     -20.490  39.204   6.575  1.00 58.70           C  
ATOM    230  N   ASP A  32     -16.761  42.582   4.477  1.00 44.84           N  
ATOM    231  CA  ASP A  32     -16.348  43.711   3.620  1.00 39.42           C  
ATOM    232  C   ASP A  32     -15.963  43.276   2.222  1.00 40.89           C  
ATOM    233  O   ASP A  32     -16.256  43.986   1.262  1.00 47.67           O  
ATOM    234  CB  ASP A  32     -15.164  44.474   4.235  1.00 43.52           C  
ATOM    235  CG  ASP A  32     -15.575  45.400   5.366  1.00 45.64           C  
ATOM    236  OD1 ASP A  32     -16.766  45.802   5.428  1.00 52.36           O  
ATOM    237  OD2 ASP A  32     -14.691  45.729   6.193  1.00 51.49           O1-
ATOM    238  N   ASN A  33     -15.310  42.124   2.079  1.00 45.96           N  
ATOM    239  CA  ASN A  33     -15.047  41.581   0.728  1.00 44.23           C  
ATOM    240  C   ASN A  33     -16.323  41.518  -0.103  1.00 46.16           C  
ATOM    241  O   ASN A  33     -16.365  41.990  -1.237  1.00 47.53           O  
ATOM    242  CB  ASN A  33     -14.450  40.168   0.786  1.00 48.42           C  
ATOM    243  CG  ASN A  33     -13.019  40.133   1.319  1.00 57.24           C  
ATOM    244  ND2 ASN A  33     -12.350  41.278   1.333  1.00 51.28           N  
ATOM    245  OD1 ASN A  33     -12.521  39.069   1.700  1.00 59.05           O  
ATOM    246  N   TRP A  34     -17.380  40.945   0.458  1.00 42.64           N  
ATOM    247  CA  TRP A  34     -18.601  40.789  -0.335  1.00 45.16           C  
ATOM    248  C   TRP A  34     -19.294  42.124  -0.637  1.00 39.00           C  
ATOM    249  O   TRP A  34     -19.821  42.310  -1.721  1.00 42.96           O  
ATOM    250  CB  TRP A  34     -19.570  39.782   0.314  1.00 42.41           C  
ATOM    251  CG  TRP A  34     -18.913  38.465   0.648  1.00 46.48           C  
ATOM    252  CD1 TRP A  34     -18.648  37.973   1.899  1.00 47.68           C  
ATOM    253  CD2 TRP A  34     -18.411  37.491  -0.282  1.00 43.73           C  
ATOM    254  CE2 TRP A  34     -17.878  36.425   0.480  1.00 42.41           C  
ATOM    255  CE3 TRP A  34     -18.396  37.398  -1.685  1.00 42.02           C  
ATOM    256  NE1 TRP A  34     -18.033  36.749   1.804  1.00 46.46           N  
ATOM    257  CZ2 TRP A  34     -17.309  35.282  -0.117  1.00 47.23           C  
ATOM    258  CZ3 TRP A  34     -17.829  36.257  -2.283  1.00 46.27           C  
ATOM    259  CH2 TRP A  34     -17.293  35.218  -1.496  1.00 42.82           C  
ATOM    260  N   ALA A  35     -19.273  43.037   0.325  1.00 42.46           N  
ATOM    261  CA  ALA A  35     -19.920  44.334   0.217  1.00 38.48           C  
ATOM    262  C   ALA A  35     -19.205  45.191  -0.834  1.00 41.80           C  
ATOM    263  O   ALA A  35     -19.838  45.930  -1.592  1.00 42.87           O  
ATOM    264  CB  ALA A  35     -19.930  45.036   1.607  1.00 37.68           C  
ATOM    265  N   LEU A  36     -17.889  45.055  -0.901  1.00 39.78           N  
ATOM    266  CA  LEU A  36     -17.105  45.722  -1.920  1.00 40.54           C  
ATOM    267  C   LEU A  36     -17.396  45.143  -3.307  1.00 39.90           C  
ATOM    268  O   LEU A  36     -17.617  45.889  -4.277  1.00 44.78           O  
ATOM    269  CB  LEU A  36     -15.600  45.628  -1.597  1.00 41.04           C  
ATOM    270  CG  LEU A  36     -14.688  46.062  -2.755  1.00 42.88           C  
ATOM    271  CD1 LEU A  36     -14.751  47.579  -2.952  1.00 40.66           C  
ATOM    272  CD2 LEU A  36     -13.260  45.618  -2.527  1.00 51.06           C  
ATOM    273  N   ALA A  37     -17.370  43.821  -3.418  1.00 42.23           N  
ATOM    274  CA  ALA A  37     -17.695  43.157  -4.691  1.00 39.56           C  
ATOM    275  C   ALA A  37     -19.008  43.665  -5.272  1.00 33.69           C  
ATOM    276  O   ALA A  37     -19.087  43.987  -6.457  1.00 36.00           O  
ATOM    277  CB  ALA A  37     -17.774  41.642  -4.499  1.00 37.04           C  
ATOM    278  N   ILE A  38     -20.040  43.701  -4.431  1.00 34.28           N  
ATOM    279  CA  ILE A  38     -21.349  44.197  -4.831  1.00 32.89           C  
ATOM    280  C   ILE A  38     -21.298  45.677  -5.269  1.00 40.11           C  
ATOM    281  O   ILE A  38     -21.939  46.056  -6.253  1.00 38.66           O  
ATOM    282  CB  ILE A  38     -22.354  44.039  -3.679  1.00 36.97           C  
ATOM    283  CG1 ILE A  38     -22.635  42.537  -3.424  1.00 49.71           C  
ATOM    284  CG2 ILE A  38     -23.656  44.769  -4.024  1.00 34.72           C  
ATOM    285  CD1 ILE A  38     -23.310  42.215  -2.093  1.00 35.22           C  
ATOM    286  N   THR A  39     -20.555  46.502  -4.520  1.00 37.20           N  
ATOM    287  CA  THR A  39     -20.328  47.876  -4.885  1.00 37.25           C  
ATOM    288  C   THR A  39     -19.677  47.980  -6.266  1.00 41.44           C  
ATOM    289  O   THR A  39     -20.174  48.715  -7.130  1.00 39.06           O  
ATOM    290  CB  THR A  39     -19.413  48.583  -3.886  1.00 44.08           C  
ATOM    291  CG2 THR A  39     -19.192  50.051  -4.303  1.00 39.05           C  
ATOM    292  OG1 THR A  39     -20.000  48.541  -2.589  1.00 38.96           O  
ATOM    293  N   MET A  40     -18.564  47.270  -6.461  1.00 35.06           N  
ATOM    294  CA  MET A  40     -17.905  47.236  -7.770  1.00 33.75           C  
ATOM    295  C   MET A  40     -18.808  46.728  -8.898  1.00 39.77           C  
ATOM    296  O   MET A  40     -18.783  47.288  -9.999  1.00 36.55           O  
ATOM    297  CB  MET A  40     -16.622  46.408  -7.725  1.00 32.21           C  
ATOM    298  CG  MET A  40     -15.660  46.845  -6.654  1.00 36.61           C  
ATOM    299  SD  MET A  40     -14.944  48.479  -6.966  1.00 42.83           S  
ATOM    300  CE  MET A  40     -13.844  48.085  -8.322  1.00 30.69           C  
ATOM    301  N   GLU A  41     -19.603  45.677  -8.638  1.00 36.25           N  
ATOM    302  CA  GLU A  41     -20.510  45.177  -9.667  1.00 34.76           C  
ATOM    303  C   GLU A  41     -21.664  46.143  -9.886  1.00 35.54           C  
ATOM    304  O   GLU A  41     -22.144  46.264 -11.012  1.00 35.18           O  
ATOM    305  CB  GLU A  41     -21.063  43.775  -9.363  1.00 35.02           C  
ATOM    306  CG  GLU A  41     -20.080  42.598  -9.462  1.00 45.87           C  
ATOM    307  CD  GLU A  41     -19.175  42.607 -10.684  1.00 55.03           C  
ATOM    308  OE1 GLU A  41     -19.621  42.254 -11.792  1.00 56.81           O  
ATOM    309  OE2 GLU A  41     -17.979  42.930 -10.520  1.00 85.99           O1-
ATOM    310  N   SER A  42     -22.110  46.824  -8.829  1.00 32.99           N  
ATOM    311  CA  SER A  42     -23.196  47.808  -8.968  1.00 36.35           C  
ATOM    312  C   SER A  42     -22.847  48.928  -9.960  1.00 40.02           C  
ATOM    313  O   SER A  42     -23.704  49.342 -10.765  1.00 38.45           O  
ATOM    314  CB  SER A  42     -23.577  48.422  -7.621  1.00 37.98           C  
ATOM    315  OG  SER A  42     -24.269  47.478  -6.823  1.00 42.42           O  
ATOM    316  N   THR A  43     -21.602  49.407  -9.920  1.00 37.69           N  
ATOM    317  CA  THR A  43     -21.188  50.461 -10.859  1.00 39.34           C  
ATOM    318  C   THR A  43     -20.886  49.919 -12.246  1.00 37.12           C  
ATOM    319  O   THR A  43     -21.067  50.635 -13.224  1.00 40.35           O  
ATOM    320  CB  THR A  43     -20.003  51.295 -10.368  1.00 38.61           C  
ATOM    321  CG2 THR A  43     -20.345  52.019  -9.074  1.00 32.90           C  
ATOM    322  OG1 THR A  43     -18.883  50.446 -10.162  1.00 34.65           O  
ATOM    323  N   GLU A  44     -20.444  48.666 -12.351  1.00 32.52           N  
ATOM    324  CA  GLU A  44     -20.359  48.023 -13.681  1.00 40.38           C  
ATOM    325  C   GLU A  44     -21.747  47.906 -14.291  1.00 35.49           C  
ATOM    326  O   GLU A  44     -21.910  48.026 -15.493  1.00 37.04           O  
ATOM    327  CB  GLU A  44     -19.729  46.619 -13.642  1.00 37.08           C  
ATOM    328  CG  GLU A  44     -18.242  46.597 -13.306  1.00 40.56           C  
ATOM    329  CD  GLU A  44     -17.397  47.104 -14.446  1.00 59.91           C  
ATOM    330  OE1 GLU A  44     -17.474  46.513 -15.541  1.00 66.51           O  
ATOM    331  OE2 GLU A  44     -16.658  48.095 -14.256  1.00 66.00           O1-
ATOM    332  N   LEU A  45     -22.745  47.660 -13.454  1.00 37.73           N  
ATOM    333  CA  LEU A  45     -24.103  47.607 -13.935  1.00 35.66           C  
ATOM    334  C   LEU A  45     -24.493  48.977 -14.487  1.00 32.91           C  
ATOM    335  O   LEU A  45     -24.996  49.063 -15.600  1.00 35.64           O  
ATOM    336  CB  LEU A  45     -25.057  47.160 -12.829  1.00 32.74           C  
ATOM    337  CG  LEU A  45     -26.435  46.665 -13.273  1.00 39.43           C  
ATOM    338  CD1 LEU A  45     -27.006  45.664 -12.234  1.00 31.82           C  
ATOM    339  CD2 LEU A  45     -27.359  47.830 -13.447  1.00 30.87           C  
ATOM    340  N   LEU A  46     -24.229  50.046 -13.736  1.00 34.76           N  
ATOM    341  CA  LEU A  46     -24.663  51.397 -14.157  1.00 33.02           C  
ATOM    342  C   LEU A  46     -23.968  51.862 -15.410  1.00 34.72           C  
ATOM    343  O   LEU A  46     -24.531  52.622 -16.205  1.00 38.00           O  
ATOM    344  CB  LEU A  46     -24.516  52.412 -13.046  1.00 29.31           C  
ATOM    345  CG  LEU A  46     -25.410  52.131 -11.843  1.00 32.52           C  
ATOM    346  CD1 LEU A  46     -25.195  53.203 -10.754  1.00 35.32           C  
ATOM    347  CD2 LEU A  46     -26.857  52.117 -12.297  1.00 33.19           C  
ATOM    348  N   ASP A  47     -22.775  51.333 -15.627  1.00 32.41           N  
ATOM    349  CA  ASP A  47     -21.983  51.696 -16.785  1.00 37.42           C  
ATOM    350  C   ASP A  47     -22.441  50.951 -18.037  1.00 39.10           C  
ATOM    351  O   ASP A  47     -21.885  51.137 -19.123  1.00 39.11           O  
ATOM    352  CB  ASP A  47     -20.518  51.425 -16.479  1.00 43.45           C  
ATOM    353  CG  ASP A  47     -19.596  52.355 -17.208  1.00 53.92           C  
ATOM    354  OD1 ASP A  47     -19.819  53.593 -17.193  1.00 55.14           O  
ATOM    355  OD2 ASP A  47     -18.644  51.830 -17.806  1.00 53.35           O1-
ATOM    356  N   SER A  48     -23.471  50.117 -17.894  1.00 36.00           N  
ATOM    357  CA  SER A  48     -24.164  49.564 -19.070  1.00 36.35           C  
ATOM    358  C   SER A  48     -25.147  50.597 -19.641  1.00 35.53           C  
ATOM    359  O   SER A  48     -25.679  50.421 -20.729  1.00 39.88           O  
ATOM    360  CB  SER A  48     -24.932  48.291 -18.707  1.00 37.63           C  
ATOM    361  OG  SER A  48     -24.123  47.330 -18.042  1.00 40.70           O  
ATOM    362  N   TYR A  49     -25.380  51.666 -18.888  1.00 33.97           N  
ATOM    363  CA  TYR A  49     -26.365  52.691 -19.231  1.00 35.28           C  
ATOM    364  C   TYR A  49     -25.683  53.951 -19.733  1.00 38.14           C  
ATOM    365  O   TYR A  49     -24.561  54.244 -19.311  1.00 37.73           O  
ATOM    366  CB  TYR A  49     -27.196  53.067 -17.978  1.00 32.38           C  
ATOM    367  CG  TYR A  49     -28.196  52.017 -17.557  1.00 36.36           C  
ATOM    368  CD1 TYR A  49     -27.836  51.018 -16.663  1.00 33.78           C  
ATOM    369  CD2 TYR A  49     -29.498  52.022 -18.053  1.00 33.48           C  
ATOM    370  CE1 TYR A  49     -28.735  50.060 -16.263  1.00 38.57           C  
ATOM    371  CE2 TYR A  49     -30.426  51.042 -17.657  1.00 29.31           C  
ATOM    372  CZ  TYR A  49     -30.020  50.062 -16.774  1.00 39.88           C  
ATOM    373  OH  TYR A  49     -30.900  49.109 -16.339  1.00 32.73           O  
ATOM    374  N   PRO A  50     -26.369  54.716 -20.604  1.00 40.28           N  
ATOM    375  CA  PRO A  50     -25.806  55.955 -21.160  1.00 34.04           C  
ATOM    376  C   PRO A  50     -25.890  57.102 -20.148  1.00 38.90           C  
ATOM    377  O   PRO A  50     -26.647  58.049 -20.359  1.00 38.93           O  
ATOM    378  CB  PRO A  50     -26.727  56.251 -22.367  1.00 37.46           C  
ATOM    379  CG  PRO A  50     -28.084  55.590 -22.001  1.00 34.51           C  
ATOM    380  CD  PRO A  50     -27.679  54.352 -21.214  1.00 38.33           C  
ATOM    381  N   TRP A  51     -25.125  57.014 -19.063  1.00 39.77           N  
ATOM    382  CA  TRP A  51     -25.250  57.953 -17.943  1.00 40.18           C  
ATOM    383  C   TRP A  51     -24.395  59.222 -18.117  1.00 42.78           C  
ATOM    384  O   TRP A  51     -24.670  60.242 -17.491  1.00 43.20           O  
ATOM    385  CB  TRP A  51     -24.937  57.264 -16.611  1.00 37.76           C  
ATOM    386  CG  TRP A  51     -23.470  56.851 -16.429  1.00 43.92           C  
ATOM    387  CD1 TRP A  51     -22.903  55.657 -16.786  1.00 30.06           C  
ATOM    388  CD2 TRP A  51     -22.414  57.634 -15.842  1.00 37.22           C  
ATOM    389  CE2 TRP A  51     -21.241  56.853 -15.889  1.00 44.13           C  
ATOM    390  CE3 TRP A  51     -22.344  58.933 -15.314  1.00 39.94           C  
ATOM    391  NE1 TRP A  51     -21.566  55.656 -16.474  1.00 38.27           N  
ATOM    392  CZ2 TRP A  51     -20.009  57.315 -15.409  1.00 38.70           C  
ATOM    393  CZ3 TRP A  51     -21.128  59.389 -14.814  1.00 36.51           C  
ATOM    394  CH2 TRP A  51     -19.971  58.578 -14.870  1.00 42.52           C  
ATOM    395  N   LYS A  52     -23.380  59.143 -18.975  1.00 34.59           N  
ATOM    396  CA  LYS A  52     -22.478  60.244 -19.241  1.00 37.88           C  
ATOM    397  C   LYS A  52     -23.098  61.326 -20.112  1.00 40.82           C  
ATOM    398  O   LYS A  52     -23.427  61.096 -21.269  1.00 47.66           O  
ATOM    399  CB  LYS A  52     -21.183  59.722 -19.868  1.00 38.51           C  
ATOM    400  CG  LYS A  52     -20.431  58.810 -18.917  1.00 44.76           C  
ATOM    401  CD  LYS A  52     -19.215  58.220 -19.550  1.00 41.50           C  
ATOM    402  CE  LYS A  52     -18.517  57.358 -18.528  1.00 56.19           C  
ATOM    403  NZ  LYS A  52     -17.147  56.983 -18.921  1.00 52.30           N1+
ATOM    404  N   TRP A  53     -23.239  62.516 -19.546  1.00 40.05           N  
ATOM    405  CA  TRP A  53     -23.756  63.657 -20.286  1.00 43.71           C  
ATOM    406  C   TRP A  53     -22.719  64.340 -21.174  1.00 44.46           C  
ATOM    407  O   TRP A  53     -23.042  65.338 -21.822  1.00 46.05           O  
ATOM    408  CB  TRP A  53     -24.345  64.679 -19.324  1.00 45.43           C  
ATOM    409  CG  TRP A  53     -23.365  65.123 -18.238  1.00 46.73           C  
ATOM    410  CD1 TRP A  53     -22.546  66.188 -18.279  1.00 38.17           C  
ATOM    411  CD2 TRP A  53     -23.171  64.513 -16.956  1.00 33.33           C  
ATOM    412  CE2 TRP A  53     -22.188  65.262 -16.285  1.00 44.32           C  
ATOM    413  CE3 TRP A  53     -23.721  63.392 -16.321  1.00 36.15           C  
ATOM    414  NE1 TRP A  53     -21.828  66.291 -17.111  1.00 45.17           N  
ATOM    415  CZ2 TRP A  53     -21.752  64.944 -14.999  1.00 34.69           C  
ATOM    416  CZ3 TRP A  53     -23.271  63.057 -15.050  1.00 33.01           C  
ATOM    417  CH2 TRP A  53     -22.300  63.837 -14.399  1.00 38.91           C  
ATOM    418  N   TRP A  54     -21.488  63.820 -21.224  1.00 44.12           N  
ATOM    419  CA  TRP A  54     -20.418  64.512 -21.977  1.00 48.65           C  
ATOM    420  C   TRP A  54     -19.812  63.711 -23.116  1.00 44.57           C  
ATOM    421  O   TRP A  54     -18.880  64.162 -23.790  1.00 46.77           O  
ATOM    422  CB  TRP A  54     -19.304  64.982 -21.032  1.00 50.34           C  
ATOM    423  CG  TRP A  54     -18.506  63.878 -20.455  1.00 50.25           C  
ATOM    424  CD1 TRP A  54     -17.334  63.361 -20.946  1.00 44.12           C  
ATOM    425  CD2 TRP A  54     -18.819  63.128 -19.277  1.00 46.52           C  
ATOM    426  CE2 TRP A  54     -17.787  62.184 -19.094  1.00 33.82           C  
ATOM    427  CE3 TRP A  54     -19.856  63.187 -18.337  1.00 33.07           C  
ATOM    428  NE1 TRP A  54     -16.896  62.339 -20.124  1.00 46.50           N  
ATOM    429  CZ2 TRP A  54     -17.775  61.292 -18.023  1.00 45.24           C  
ATOM    430  CZ3 TRP A  54     -19.838  62.325 -17.277  1.00 41.35           C  
ATOM    431  CH2 TRP A  54     -18.806  61.367 -17.128  1.00 42.97           C  
ATOM    432  N   LYS A  55     -20.375  62.535 -23.347  1.00 48.26           N  
ATOM    433  CA  LYS A  55     -19.761  61.520 -24.191  1.00 53.20           C  
ATOM    434  C   LYS A  55     -20.828  60.503 -24.629  1.00 50.65           C  
ATOM    435  O   LYS A  55     -21.640  60.089 -23.809  1.00 44.16           O  
ATOM    436  CB  LYS A  55     -18.707  60.787 -23.339  1.00 52.82           C  
ATOM    437  CG  LYS A  55     -17.929  59.738 -24.059  1.00 55.54           C  
ATOM    438  CD  LYS A  55     -17.282  58.734 -23.118  1.00 56.46           C  
ATOM    439  CE  LYS A  55     -16.225  57.965 -23.927  1.00 61.31           C  
ATOM    440  NZ  LYS A  55     -15.646  56.814 -23.219  1.00 54.20           N1+
ATOM    441  N   ASN A  56     -20.792  60.088 -25.898  1.00 52.88           N  
ATOM    442  CA  ASN A  56     -21.617  58.978 -26.418  1.00 51.21           C  
ATOM    443  C   ASN A  56     -23.109  59.160 -26.121  1.00 48.39           C  
ATOM    444  O   ASN A  56     -23.759  58.290 -25.535  1.00 48.70           O  
ATOM    445  CB  ASN A  56     -21.104  57.623 -25.889  1.00 53.19           C  
ATOM    446  CG  ASN A  56     -19.755  57.219 -26.495  1.00 60.67           C  
ATOM    447  ND2 ASN A  56     -18.991  56.410 -25.761  1.00 59.40           N  
ATOM    448  OD1 ASN A  56     -19.409  57.628 -27.602  1.00 58.11           O  
ATOM    449  N   LEU A  57     -23.632  60.306 -26.535  1.00 48.23           N  
ATOM    450  CA  LEU A  57     -24.972  60.761 -26.167  1.00 53.58           C  
ATOM    451  C   LEU A  57     -26.164  59.992 -26.790  1.00 56.57           C  
ATOM    452  O   LEU A  57     -27.271  60.091 -26.278  1.00 61.09           O  
ATOM    453  CB  LEU A  57     -25.125  62.273 -26.440  1.00 47.44           C  
ATOM    454  CG  LEU A  57     -24.248  63.296 -25.689  1.00 56.02           C  
ATOM    455  CD1 LEU A  57     -24.596  64.721 -26.131  1.00 49.64           C  
ATOM    456  CD2 LEU A  57     -24.378  63.143 -24.172  1.00 48.01           C  
ATOM    457  N   ASN A  58     -25.981  59.267 -27.891  1.00 51.26           N  
ATOM    458  CA  ASN A  58     -27.068  58.369 -28.294  1.00 56.50           C  
ATOM    459  C   ASN A  58     -26.853  56.864 -28.050  1.00 52.24           C  
ATOM    460  O   ASN A  58     -27.520  56.029 -28.654  1.00 53.68           O  
ATOM    461  CB  ASN A  58     -27.667  58.661 -29.682  1.00 59.46           C  
ATOM    462  CG  ASN A  58     -26.815  59.549 -30.524  1.00 69.72           C  
ATOM    463  ND2 ASN A  58     -27.066  60.841 -30.443  1.00 59.76           N  
ATOM    464  OD1 ASN A  58     -25.976  59.084 -31.291  1.00 95.02           O  
ATOM    465  N   ALA A  59     -25.941  56.540 -27.144  1.00 38.60           N  
ATOM    466  CA  ALA A  59     -25.756  55.175 -26.726  1.00 48.73           C  
ATOM    467  C   ALA A  59     -27.039  54.606 -26.103  1.00 43.51           C  
ATOM    468  O   ALA A  59     -27.860  55.346 -25.543  1.00 42.90           O  
ATOM    469  CB  ALA A  59     -24.574  55.065 -25.766  1.00 40.87           C  
ATOM    470  N   THR A  60     -27.168  53.287 -26.234  1.00 45.22           N  
ATOM    471  CA  THR A  60     -28.340  52.461 -25.850  1.00 47.41           C  
ATOM    472  C   THR A  60     -28.014  51.762 -24.530  1.00 39.56           C  
ATOM    473  O   THR A  60     -26.902  51.265 -24.379  1.00 44.02           O  
ATOM    474  CB  THR A  60     -28.523  51.320 -26.924  1.00 43.93           C  
ATOM    475  CG2 THR A  60     -29.790  50.515 -26.725  1.00 57.01           C  
ATOM    476  OG1 THR A  60     -28.536  51.882 -28.240  1.00 60.70           O  
ATOM    477  N   PRO A  61     -28.967  51.671 -23.577  1.00 41.77           N  
ATOM    478  CA  PRO A  61     -28.622  50.799 -22.412  1.00 35.61           C  
ATOM    479  C   PRO A  61     -28.266  49.376 -22.845  1.00 38.06           C  
ATOM    480  O   PRO A  61     -28.938  48.783 -23.700  1.00 39.23           O  
ATOM    481  CB  PRO A  61     -29.900  50.781 -21.581  1.00 32.67           C  
ATOM    482  CG  PRO A  61     -30.687  52.030 -22.061  1.00 44.98           C  
ATOM    483  CD  PRO A  61     -30.337  52.220 -23.497  1.00 33.31           C  
ATOM    484  N   ASP A  62     -27.186  48.836 -22.309  1.00 39.36           N  
ATOM    485  CA  ASP A  62     -26.796  47.476 -22.687  1.00 33.69           C  
ATOM    486  C   ASP A  62     -27.466  46.509 -21.713  1.00 35.53           C  
ATOM    487  O   ASP A  62     -26.847  46.071 -20.741  1.00 37.28           O  
ATOM    488  CB  ASP A  62     -25.269  47.357 -22.641  1.00 34.47           C  
ATOM    489  CG  ASP A  62     -24.772  45.974 -23.049  1.00 44.49           C  
ATOM    490  OD1 ASP A  62     -25.608  45.068 -23.264  1.00 37.14           O  
ATOM    491  OD2 ASP A  62     -23.532  45.789 -23.150  1.00 41.24           O1-
ATOM    492  N   LEU A  63     -28.742  46.203 -21.962  1.00 35.61           N  
ATOM    493  CA  LEU A  63     -29.549  45.417 -21.014  1.00 36.76           C  
ATOM    494  C   LEU A  63     -29.100  43.966 -20.906  1.00 35.42           C  
ATOM    495  O   LEU A  63     -29.260  43.337 -19.842  1.00 38.39           O  
ATOM    496  CB  LEU A  63     -31.064  45.541 -21.315  1.00 34.73           C  
ATOM    497  CG  LEU A  63     -31.543  47.009 -21.178  1.00 45.90           C  
ATOM    498  CD1 LEU A  63     -32.967  47.200 -21.682  1.00 35.90           C  
ATOM    499  CD2 LEU A  63     -31.413  47.541 -19.725  1.00 35.99           C  
ATOM    500  N   ALA A  64     -28.519  43.438 -21.979  1.00 34.05           N  
ATOM    501  CA  ALA A  64     -27.962  42.086 -21.949  1.00 37.95           C  
ATOM    502  C   ALA A  64     -26.883  42.036 -20.874  1.00 39.86           C  
ATOM    503  O   ALA A  64     -26.854  41.103 -20.041  1.00 41.65           O  
ATOM    504  CB  ALA A  64     -27.397  41.652 -23.346  1.00 32.60           C  
ATOM    505  N   ASN A  65     -26.023  43.051 -20.868  1.00 33.35           N  
ATOM    506  CA  ASN A  65     -24.973  43.142 -19.847  1.00 31.83           C  
ATOM    507  C   ASN A  65     -25.528  43.409 -18.450  1.00 34.59           C  
ATOM    508  O   ASN A  65     -24.986  42.911 -17.473  1.00 34.81           O  
ATOM    509  CB  ASN A  65     -23.948  44.223 -20.209  1.00 37.80           C  
ATOM    510  CG  ASN A  65     -22.705  44.166 -19.321  1.00 43.53           C  
ATOM    511  ND2 ASN A  65     -22.454  45.252 -18.586  1.00 31.52           N  
ATOM    512  OD1 ASN A  65     -21.999  43.150 -19.276  1.00 34.42           O  
ATOM    513  N   VAL A  66     -26.594  44.210 -18.340  1.00 34.63           N  
ATOM    514  CA  VAL A  66     -27.282  44.371 -17.042  1.00 30.82           C  
ATOM    515  C   VAL A  66     -27.750  43.008 -16.461  1.00 36.31           C  
ATOM    516  O   VAL A  66     -27.701  42.816 -15.253  1.00 37.17           O  
ATOM    517  CB  VAL A  66     -28.470  45.369 -17.140  1.00 32.29           C  
ATOM    518  CG1 VAL A  66     -29.264  45.429 -15.836  1.00 32.03           C  
ATOM    519  CG2 VAL A  66     -27.957  46.775 -17.481  1.00 32.66           C  
ATOM    520  N   ARG A  67     -28.179  42.064 -17.309  1.00 30.50           N  
ATOM    521  CA  ARG A  67     -28.613  40.747 -16.808  1.00 34.69           C  
ATOM    522  C   ARG A  67     -27.477  40.005 -16.138  1.00 35.56           C  
ATOM    523  O   ARG A  67     -27.655  39.379 -15.102  1.00 35.72           O  
ATOM    524  CB  ARG A  67     -29.148  39.854 -17.938  1.00 35.11           C  
ATOM    525  CG  ARG A  67     -30.460  40.310 -18.504  1.00 33.25           C  
ATOM    526  CD  ARG A  67     -30.812  39.540 -19.735  1.00 33.50           C  
ATOM    527  NE  ARG A  67     -32.093  40.015 -20.247  1.00 36.05           N  
ATOM    528  CZ  ARG A  67     -32.845  39.365 -21.126  1.00 38.92           C  
ATOM    529  NH1 ARG A  67     -32.478  38.180 -21.607  1.00 31.31           N1+
ATOM    530  NH2 ARG A  67     -33.993  39.901 -21.503  1.00 30.03           N  
ATOM    531  N   ILE A  68     -26.309  40.081 -16.757  1.00 33.49           N  
ATOM    532  CA  ILE A  68     -25.124  39.460 -16.253  1.00 34.36           C  
ATOM    533  C   ILE A  68     -24.639  40.122 -14.962  1.00 39.08           C  
ATOM    534  O   ILE A  68     -24.307  39.436 -13.988  1.00 35.57           O  
ATOM    535  CB  ILE A  68     -24.072  39.367 -17.393  1.00 45.76           C  
ATOM    536  CG1 ILE A  68     -24.535  38.237 -18.358  1.00 37.19           C  
ATOM    537  CG2 ILE A  68     -22.655  39.072 -16.826  1.00 28.58           C  
ATOM    538  CD1 ILE A  68     -24.397  38.600 -19.731  1.00 61.09           C  
ATOM    539  N   GLU A  69     -24.649  41.448 -14.915  1.00 35.37           N  
ATOM    540  CA  GLU A  69     -24.264  42.102 -13.679  1.00 30.92           C  
ATOM    541  C   GLU A  69     -25.214  41.783 -12.537  1.00 33.01           C  
ATOM    542  O   GLU A  69     -24.765  41.596 -11.407  1.00 35.11           O  
ATOM    543  CB  GLU A  69     -24.136  43.624 -13.860  1.00 33.72           C  
ATOM    544  CG  GLU A  69     -23.001  44.056 -14.848  1.00 34.86           C  
ATOM    545  CD  GLU A  69     -21.617  43.563 -14.423  1.00 52.66           C  
ATOM    546  OE1 GLU A  69     -21.453  43.169 -13.244  1.00 55.03           O  
ATOM    547  OE2 GLU A  69     -20.683  43.583 -15.258  1.00 54.31           O1-
ATOM    548  N   LEU A  70     -26.522  41.756 -12.809  1.00 28.71           N  
ATOM    549  CA  LEU A  70     -27.489  41.426 -11.775  1.00 33.50           C  
ATOM    550  C   LEU A  70     -27.166  40.051 -11.176  1.00 37.17           C  
ATOM    551  O   LEU A  70     -27.299  39.832  -9.966  1.00 34.76           O  
ATOM    552  CB  LEU A  70     -28.910  41.387 -12.349  1.00 34.76           C  
ATOM    553  CG  LEU A  70     -29.546  42.764 -12.520  1.00 38.43           C  
ATOM    554  CD1 LEU A  70     -30.839  42.637 -13.302  1.00 34.03           C  
ATOM    555  CD2 LEU A  70     -29.786  43.418 -11.172  1.00 35.42           C  
ATOM    556  N   VAL A  71     -26.704  39.151 -12.033  1.00 29.43           N  
ATOM    557  CA  VAL A  71     -26.412  37.787 -11.627  1.00 40.19           C  
ATOM    558  C   VAL A  71     -25.117  37.700 -10.831  1.00 39.10           C  
ATOM    559  O   VAL A  71     -25.022  36.902  -9.910  1.00 43.00           O  
ATOM    560  CB  VAL A  71     -26.403  36.836 -12.857  1.00 38.45           C  
ATOM    561  CG1 VAL A  71     -25.765  35.576 -12.501  1.00 41.33           C  
ATOM    562  CG2 VAL A  71     -27.827  36.572 -13.298  1.00 42.43           C  
ATOM    563  N   ASP A  72     -24.124  38.507 -11.199  1.00 37.31           N  
ATOM    564  CA  ASP A  72     -22.894  38.624 -10.422  1.00 40.89           C  
ATOM    565  C   ASP A  72     -23.204  39.176  -9.024  1.00 38.96           C  
ATOM    566  O   ASP A  72     -22.771  38.623  -8.005  1.00 40.66           O  
ATOM    567  CB  ASP A  72     -21.889  39.555 -11.108  1.00 35.87           C  
ATOM    568  CG  ASP A  72     -21.428  39.042 -12.468  1.00 45.08           C  
ATOM    569  OD1 ASP A  72     -21.392  37.809 -12.698  1.00 36.16           O  
ATOM    570  OD2 ASP A  72     -21.095  39.902 -13.316  1.00 45.45           O1-
ATOM    571  N   ILE A  73     -23.956  40.265  -8.968  1.00 35.56           N  
ATOM    572  CA  ILE A  73     -24.346  40.811  -7.672  1.00 33.26           C  
ATOM    573  C   ILE A  73     -25.056  39.699  -6.868  1.00 36.30           C  
ATOM    574  O   ILE A  73     -24.848  39.549  -5.671  1.00 36.24           O  
ATOM    575  CB  ILE A  73     -25.264  42.012  -7.823  1.00 30.75           C  
ATOM    576  CG1 ILE A  73     -24.541  43.162  -8.524  1.00 30.69           C  
ATOM    577  CG2 ILE A  73     -25.787  42.449  -6.474  1.00 35.40           C  
ATOM    578  CD1 ILE A  73     -25.458  44.373  -8.874  1.00 30.18           C  
ATOM    579  N   PHE A  74     -25.868  38.898  -7.548  1.00 33.83           N  
ATOM    580  CA  PHE A  74     -26.537  37.803  -6.908  1.00 34.05           C  
ATOM    581  C   PHE A  74     -25.530  36.803  -6.301  1.00 35.90           C  
ATOM    582  O   PHE A  74     -25.660  36.436  -5.128  1.00 38.19           O  
ATOM    583  CB  PHE A  74     -27.512  37.145  -7.894  1.00 42.45           C  
ATOM    584  CG  PHE A  74     -28.537  36.231  -7.248  1.00 40.78           C  
ATOM    585  CD1 PHE A  74     -29.478  36.726  -6.365  1.00 46.21           C  
ATOM    586  CD2 PHE A  74     -28.586  34.882  -7.573  1.00 62.19           C  
ATOM    587  CE1 PHE A  74     -30.438  35.881  -5.795  1.00 57.20           C  
ATOM    588  CE2 PHE A  74     -29.544  34.040  -7.006  1.00 64.11           C  
ATOM    589  CZ  PHE A  74     -30.467  34.547  -6.114  1.00 44.54           C  
ATOM    590  N   HIS A  75     -24.517  36.383  -7.070  1.00 36.60           N  
ATOM    591  CA  HIS A  75     -23.469  35.504  -6.528  1.00 32.35           C  
ATOM    592  C   HIS A  75     -22.866  36.135  -5.268  1.00 41.91           C  
ATOM    593  O   HIS A  75     -22.672  35.453  -4.244  1.00 46.09           O  
ATOM    594  CB  HIS A  75     -22.309  35.339  -7.500  1.00 37.06           C  
ATOM    595  CG  HIS A  75     -22.521  34.342  -8.597  1.00 38.01           C  
ATOM    596  CD2 HIS A  75     -21.946  33.135  -8.823  1.00 39.68           C  
ATOM    597  ND1 HIS A  75     -23.326  34.590  -9.688  1.00 42.41           N  
ATOM    598  CE1 HIS A  75     -23.278  33.557 -10.515  1.00 40.29           C  
ATOM    599  NE2 HIS A  75     -22.449  32.660 -10.009  1.00 39.27           N  
ATOM    600  N   PHE A  76     -22.553  37.434  -5.345  1.00 34.67           N  
ATOM    601  CA  PHE A  76     -21.871  38.084  -4.241  1.00 35.74           C  
ATOM    602  C   PHE A  76     -22.755  38.281  -3.031  1.00 39.67           C  
ATOM    603  O   PHE A  76     -22.256  38.191  -1.896  1.00 39.55           O  
ATOM    604  CB  PHE A  76     -21.226  39.402  -4.672  1.00 36.89           C  
ATOM    605  CG  PHE A  76     -20.045  39.222  -5.586  1.00 37.73           C  
ATOM    606  CD1 PHE A  76     -18.969  38.403  -5.204  1.00 35.88           C  
ATOM    607  CD2 PHE A  76     -19.993  39.872  -6.824  1.00 33.68           C  
ATOM    608  CE1 PHE A  76     -17.849  38.234  -6.035  1.00 37.77           C  
ATOM    609  CE2 PHE A  76     -18.882  39.691  -7.676  1.00 29.48           C  
ATOM    610  CZ  PHE A  76     -17.806  38.884  -7.273  1.00 38.59           C  
ATOM    611  N   SER A  77     -24.061  38.493  -3.250  1.00 34.90           N  
ATOM    612  CA  SER A  77     -24.957  38.698  -2.112  1.00 41.56           C  
ATOM    613  C   SER A  77     -25.322  37.385  -1.433  1.00 43.47           C  
ATOM    614  O   SER A  77     -25.535  37.372  -0.223  1.00 47.74           O  
ATOM    615  CB  SER A  77     -26.240  39.445  -2.478  1.00 41.19           C  
ATOM    616  OG  SER A  77     -26.008  40.398  -3.472  1.00 45.14           O  
ATOM    617  N   LEU A  78     -25.419  36.298  -2.204  1.00 40.24           N  
ATOM    618  CA  LEU A  78     -25.634  34.983  -1.609  1.00 43.83           C  
ATOM    619  C   LEU A  78     -24.447  34.684  -0.712  1.00 44.25           C  
ATOM    620  O   LEU A  78     -24.630  34.221   0.419  1.00 42.32           O  
ATOM    621  CB  LEU A  78     -25.760  33.869  -2.652  1.00 40.54           C  
ATOM    622  CG  LEU A  78     -27.065  33.634  -3.393  1.00 51.93           C  
ATOM    623  CD1 LEU A  78     -26.824  32.611  -4.500  1.00 45.48           C  
ATOM    624  CD2 LEU A  78     -28.205  33.191  -2.440  1.00 47.30           C  
ATOM    625  N   SER A  79     -23.240  34.967  -1.214  1.00 40.95           N  
ATOM    626  CA  SER A  79     -22.015  34.710  -0.440  1.00 45.03           C  
ATOM    627  C   SER A  79     -22.019  35.518   0.859  1.00 45.01           C  
ATOM    628  O   SER A  79     -21.699  34.988   1.921  1.00 49.82           O  
ATOM    629  CB  SER A  79     -20.751  35.003  -1.259  1.00 38.18           C  
ATOM    630  OG  SER A  79     -20.632  34.185  -2.420  1.00 38.40           O  
ATOM    631  N   GLY A  80     -22.412  36.788   0.771  1.00 47.12           N  
ATOM    632  CA  GLY A  80     -22.489  37.669   1.952  1.00 43.60           C  
ATOM    633  C   GLY A  80     -23.506  37.174   2.973  1.00 47.32           C  
ATOM    634  O   GLY A  80     -23.225  37.151   4.172  1.00 50.57           O  
ATOM    635  N   ALA A  81     -24.682  36.750   2.504  1.00 41.88           N  
ATOM    636  CA  ALA A  81     -25.727  36.276   3.397  1.00 44.97           C  
ATOM    637  C   ALA A  81     -25.230  35.061   4.175  1.00 49.86           C  
ATOM    638  O   ALA A  81     -25.462  34.940   5.399  1.00 50.68           O  
ATOM    639  CB  ALA A  81     -26.964  35.934   2.615  1.00 42.86           C  
ATOM    640  N   MET A  82     -24.523  34.182   3.460  1.00 48.44           N  
ATOM    641  CA  MET A  82     -23.909  33.007   4.061  1.00 57.09           C  
ATOM    642  C   MET A  82     -22.821  33.404   5.048  1.00 55.76           C  
ATOM    643  O   MET A  82     -22.782  32.898   6.151  1.00 59.70           O  
ATOM    644  CB  MET A  82     -23.361  32.075   2.991  1.00 57.74           C  
ATOM    645  CG  MET A  82     -24.425  31.177   2.355  1.00 61.07           C  
ATOM    646  SD  MET A  82     -23.706  29.982   1.204  1.00 63.62           S  
ATOM    647  CE  MET A  82     -23.514  31.024  -0.204  1.00 35.90           C  
ATOM    648  N   GLN A  83     -21.968  34.342   4.646  1.00 57.84           N  
ATOM    649  CA  GLN A  83     -20.922  34.854   5.514  1.00 56.35           C  
ATOM    650  C   GLN A  83     -21.520  35.381   6.828  1.00 56.04           C  
ATOM    651  O   GLN A  83     -21.028  35.047   7.900  1.00 55.48           O  
ATOM    652  CB  GLN A  83     -20.133  35.945   4.790  1.00 54.45           C  
ATOM    653  CG  GLN A  83     -18.858  36.432   5.508  1.00 54.49           C  
ATOM    654  CD  GLN A  83     -17.660  35.540   5.239  1.00 61.39           C  
ATOM    655  NE2 GLN A  83     -16.867  35.306   6.263  1.00 59.93           N  
ATOM    656  OE1 GLN A  83     -17.451  35.073   4.119  1.00 58.14           O  
ATOM    657  N   MET A  84     -22.573  36.197   6.741  1.00 53.09           N  
ATOM    658  CA  MET A  84     -23.304  36.641   7.932  1.00 54.95           C  
ATOM    659  C   MET A  84     -23.717  35.473   8.847  1.00 59.89           C  
ATOM    660  O   MET A  84     -23.486  35.523  10.066  1.00 66.06           O  
ATOM    661  CB  MET A  84     -24.540  37.465   7.552  1.00 48.79           C  
ATOM    662  CG  MET A  84     -24.251  38.850   6.928  1.00 56.72           C  
ATOM    663  SD  MET A  84     -23.637  40.083   8.106  1.00 63.48           S  
ATOM    664  CE  MET A  84     -25.036  40.321   9.212  1.00 67.76           C  
ATOM    665  N   ARG A  85     -24.305  34.424   8.265  1.00 58.99           N  
ATOM    666  CA  ARG A  85     -24.849  33.304   9.056  1.00 64.77           C  
ATOM    667  C   ARG A  85     -23.782  32.541   9.841  1.00 68.73           C  
ATOM    668  O   ARG A  85     -24.087  31.887  10.856  1.00 71.06           O  
ATOM    669  CB  ARG A  85     -25.658  32.328   8.182  1.00 63.45           C  
ATOM    670  CG  ARG A  85     -27.078  32.814   7.823  1.00 70.45           C  
ATOM    671  CD  ARG A  85     -27.818  31.837   6.886  1.00 71.16           C  
ATOM    672  N   SER A  86     -22.537  32.608   9.379  1.00 65.02           N  
ATOM    673  CA  SER A  86     -21.462  31.894  10.067  1.00 72.54           C  
ATOM    674  C   SER A  86     -20.460  32.831  10.754  1.00 71.88           C  
ATOM    675  O   SER A  86     -19.418  32.388  11.233  1.00 71.86           O  
ATOM    676  CB  SER A  86     -20.762  30.915   9.121  1.00 73.75           C  
ATOM    677  OG  SER A  86     -20.152  31.610   8.052  1.00 75.03           O  
ATOM    678  N   THR A  87     -20.789  34.120  10.795  1.00 67.47           N  
ATOM    679  CA  THR A  87     -20.051  35.098  11.574  1.00 67.60           C  
ATOM    680  C   THR A  87     -20.553  35.043  13.027  1.00 73.04           C  
ATOM    681  O   THR A  87     -21.759  35.100  13.250  1.00 74.81           O  
ATOM    682  CB  THR A  87     -20.278  36.507  10.997  1.00 66.88           C  
ATOM    683  CG2 THR A  87     -19.637  37.571  11.877  1.00 69.61           C  
ATOM    684  OG1 THR A  87     -19.713  36.584   9.679  1.00 67.00           O  
ATOM    685  N   PRO A  88     -19.641  34.922  14.021  1.00 75.45           N  
ATOM    686  CA  PRO A  88     -20.089  34.942  15.423  1.00 78.84           C  
ATOM    687  C   PRO A  88     -20.810  36.235  15.764  1.00 73.56           C  
ATOM    688  O   PRO A  88     -20.480  37.278  15.223  1.00 71.38           O  
ATOM    689  CB  PRO A  88     -18.779  34.829  16.222  1.00 77.94           C  
ATOM    690  CG  PRO A  88     -17.850  34.109  15.317  1.00 77.95           C  
ATOM    691  CD  PRO A  88     -18.196  34.630  13.926  1.00 82.19           C  
ATOM    692  N   ASP A  89     -21.792  36.157  16.653  1.00 77.94           N  
ATOM    693  CA  ASP A  89     -22.615  37.318  16.978  1.00 79.91           C  
ATOM    694  C   ASP A  89     -21.814  38.530  17.418  1.00 81.36           C  
ATOM    695  O   ASP A  89     -22.096  39.635  16.965  1.00 81.22           O  
ATOM    696  CB  ASP A  89     -23.694  36.977  18.012  1.00 82.09           C  
ATOM    697  CG  ASP A  89     -24.957  36.412  17.374  1.00 86.82           C  
ATOM    698  OD1 ASP A  89     -25.210  36.690  16.169  1.00 84.86           O  
ATOM    699  OD2 ASP A  89     -25.696  35.691  18.084  1.00 96.02           O1-
ATOM    700  N   ASP A  90     -20.812  38.321  18.272  1.00 85.20           N  
ATOM    701  CA  ASP A  90     -19.995  39.424  18.785  1.00 89.35           C  
ATOM    702  C   ASP A  90     -19.120  40.100  17.728  1.00 87.19           C  
ATOM    703  O   ASP A  90     -18.564  41.164  17.982  1.00 86.39           O  
ATOM    704  CB  ASP A  90     -19.158  38.993  20.005  1.00 96.93           C  
ATOM    705  CG  ASP A  90     -18.352  37.721  19.763  1.00100.43           C  
ATOM    706  OD1 ASP A  90     -17.695  37.588  18.709  1.00108.32           O  
ATOM    707  OD2 ASP A  90     -18.366  36.852  20.655  1.00109.82           O1-
ATOM    708  N   GLU A  91     -19.018  39.479  16.550  1.00 88.99           N  
ATOM    709  CA  GLU A  91     -18.298  40.039  15.394  1.00 83.93           C  
ATOM    710  C   GLU A  91     -19.237  40.606  14.328  1.00 80.97           C  
ATOM    711  O   GLU A  91     -18.776  41.059  13.266  1.00 80.82           O  
ATOM    712  CB  GLU A  91     -17.389  38.978  14.760  1.00 84.14           C  
ATOM    713  CG  GLU A  91     -16.391  38.337  15.733  1.00 92.97           C  
ATOM    714  CD  GLU A  91     -15.501  37.274  15.092  1.00 96.47           C  
ATOM    715  OE1 GLU A  91     -15.205  37.368  13.884  1.00100.64           O  
ATOM    716  OE2 GLU A  91     -15.077  36.348  15.812  1.00104.02           O1-
ATOM    717  N   ILE A  92     -20.546  40.575  14.605  1.00 81.09           N  
ATOM    718  CA  ILE A  92     -21.569  41.099  13.677  1.00 75.90           C  
ATOM    719  C   ILE A  92     -21.541  42.626  13.658  1.00 74.47           C  
ATOM    720  O   ILE A  92     -21.829  43.256  14.673  1.00 74.61           O  
ATOM    721  CB  ILE A  92     -23.021  40.602  14.026  1.00 77.50           C  
ATOM    722  CG1 ILE A  92     -23.215  39.118  13.674  1.00 73.49           C  
ATOM    723  CG2 ILE A  92     -24.104  41.467  13.351  1.00 64.72           C  
ATOM    724  CD1 ILE A  92     -23.481  38.829  12.209  1.00 59.90           C  
ATOM    725  N   PRO A  93     -21.222  43.219  12.494  1.00 71.01           N  
ATOM    726  CA  PRO A  93     -21.156  44.668  12.380  1.00 74.78           C  
ATOM    727  C   PRO A  93     -22.485  45.283  12.787  1.00 77.66           C  
ATOM    728  O   PRO A  93     -23.537  44.811  12.353  1.00 75.88           O  
ATOM    729  CB  PRO A  93     -20.906  44.895  10.882  1.00 70.76           C  
ATOM    730  CG  PRO A  93     -20.397  43.598  10.363  1.00 61.24           C  
ATOM    731  CD  PRO A  93     -21.101  42.568  11.178  1.00 68.47           C  
ATOM    732  N   ALA A  94     -22.425  46.328  13.607  1.00 80.86           N  
ATOM    733  CA  ALA A  94     -23.615  46.929  14.214  1.00 82.61           C  
ATOM    734  C   ALA A  94     -24.583  47.555  13.213  1.00 77.76           C  
ATOM    735  O   ALA A  94     -25.791  47.585  13.456  1.00 79.94           O  
ATOM    736  CB  ALA A  94     -23.213  47.954  15.278  1.00 90.27           C  
ATOM    737  N   ALA A  95     -24.060  48.046  12.094  1.00 68.91           N  
ATOM    738  CA  ALA A  95     -24.913  48.627  11.055  1.00 68.73           C  
ATOM    739  C   ALA A  95     -25.968  47.636  10.501  1.00 65.60           C  
ATOM    740  O   ALA A  95     -27.075  48.042  10.122  1.00 58.72           O  
ATOM    741  CB  ALA A  95     -24.067  49.205   9.934  1.00 66.67           C  
ATOM    742  N   SER A  96     -25.632  46.345  10.476  1.00 60.74           N  
ATOM    743  CA  SER A  96     -26.559  45.324   9.968  1.00 60.16           C  
ATOM    744  C   SER A  96     -27.825  45.208  10.812  1.00 59.86           C  
ATOM    745  O   SER A  96     -28.867  44.817  10.311  1.00 60.40           O  
ATOM    746  CB  SER A  96     -25.883  43.968   9.872  1.00 55.34           C  
ATOM    747  OG  SER A  96     -25.575  43.499  11.163  1.00 64.58           O  
ATOM    748  N   LEU A  97     -27.737  45.593  12.076  1.00 64.76           N  
ATOM    749  CA  LEU A  97     -28.862  45.486  12.988  1.00 71.23           C  
ATOM    750  C   LEU A  97     -29.746  46.738  13.101  1.00 72.85           C  
ATOM    751  O   LEU A  97     -30.797  46.691  13.751  1.00 74.05           O  
ATOM    752  CB  LEU A  97     -28.369  45.054  14.380  1.00 74.98           C  
ATOM    753  CG  LEU A  97     -27.787  43.636  14.518  1.00 85.22           C  
ATOM    754  CD1 LEU A  97     -27.200  43.431  15.913  1.00 89.60           C  
ATOM    755  CD2 LEU A  97     -28.812  42.522  14.178  1.00 86.70           C  
ATOM    756  N   LYS A  98     -29.331  47.852  12.492  1.00 70.81           N  
ATOM    757  CA  LYS A  98     -30.090  49.104  12.628  1.00 67.38           C  
ATOM    758  C   LYS A  98     -31.286  49.147  11.655  1.00 61.91           C  
ATOM    759  O   LYS A  98     -31.244  48.531  10.598  1.00 52.80           O  
ATOM    760  CB  LYS A  98     -29.175  50.320  12.445  1.00 68.12           C  
ATOM    761  N   PRO A  99     -32.359  49.875  12.013  1.00 60.61           N  
ATOM    762  CA  PRO A  99     -33.437  50.041  11.038  1.00 57.01           C  
ATOM    763  C   PRO A  99     -32.885  50.645   9.749  1.00 62.71           C  
ATOM    764  O   PRO A  99     -32.000  51.519   9.800  1.00 63.54           O  
ATOM    765  CB  PRO A  99     -34.377  51.043  11.727  1.00 62.10           C  
ATOM    766  CG  PRO A  99     -34.146  50.829  13.202  1.00 53.68           C  
ATOM    767  CD  PRO A  99     -32.671  50.515  13.310  1.00 60.20           C  
ATOM    768  N   LEU A 100     -33.390  50.171   8.612  1.00 57.91           N  
ATOM    769  CA  LEU A 100     -32.941  50.613   7.302  1.00 58.24           C  
ATOM    770  C   LEU A 100     -32.924  52.163   7.150  1.00 62.88           C  
ATOM    771  O   LEU A 100     -31.973  52.722   6.601  1.00 62.51           O  
ATOM    772  CB  LEU A 100     -33.764  49.921   6.196  1.00 54.76           C  
ATOM    773  CG  LEU A 100     -33.558  48.401   5.975  1.00 57.98           C  
ATOM    774  CD1 LEU A 100     -34.554  47.813   4.968  1.00 54.01           C  
ATOM    775  CD2 LEU A 100     -32.150  48.065   5.518  1.00 55.95           C  
ATOM    776  N   LYS A 101     -33.957  52.838   7.662  1.00 65.29           N  
ATOM    777  CA  LYS A 101     -34.036  54.310   7.668  1.00 67.45           C  
ATOM    778  C   LYS A 101     -32.778  54.975   8.233  1.00 68.07           C  
ATOM    779  O   LYS A 101     -32.369  56.020   7.751  1.00 71.52           O  
ATOM    780  CB  LYS A 101     -35.260  54.795   8.481  1.00 71.08           C  
ATOM    781  N   GLU A 102     -32.180  54.384   9.264  1.00 65.38           N  
ATOM    782  CA  GLU A 102     -30.990  54.965   9.888  1.00 64.91           C  
ATOM    783  C   GLU A 102     -29.701  54.789   9.090  1.00 65.28           C  
ATOM    784  O   GLU A 102     -28.734  55.519   9.304  1.00 73.60           O  
ATOM    785  CB  GLU A 102     -30.775  54.418  11.294  1.00 61.89           C  
ATOM    786  CG  GLU A 102     -31.873  54.781  12.282  1.00 75.81           C  
ATOM    787  CD  GLU A 102     -31.635  54.179  13.655  1.00 89.92           C  
ATOM    788  OE1 GLU A 102     -30.465  53.873  13.982  1.00 94.32           O  
ATOM    789  OE2 GLU A 102     -32.618  54.018  14.410  1.00 88.93           O1-
ATOM    790  N   VAL A 103     -29.672  53.844   8.164  1.00 60.46           N  
ATOM    791  CA  VAL A 103     -28.410  53.506   7.525  1.00 55.20           C  
ATOM    792  C   VAL A 103     -28.426  53.868   6.047  1.00 53.41           C  
ATOM    793  O   VAL A 103     -27.452  53.633   5.314  1.00 46.81           O  
ATOM    794  CB  VAL A 103     -28.062  52.004   7.708  1.00 56.58           C  
ATOM    795  CG1 VAL A 103     -28.023  51.632   9.174  1.00 64.11           C  
ATOM    796  CG2 VAL A 103     -29.046  51.111   6.934  1.00 50.84           C  
ATOM    797  N   MET A 104     -29.535  54.415   5.574  1.00 51.25           N  
ATOM    798  CA  MET A 104     -29.499  54.895   4.208  1.00 49.09           C  
ATOM    799  C   MET A 104     -30.283  56.147   3.924  1.00 53.90           C  
ATOM    800  O   MET A 104     -31.168  56.530   4.691  1.00 58.37           O  
ATOM    801  CB  MET A 104     -29.876  53.817   3.229  1.00 56.97           C  
ATOM    802  CG  MET A 104     -31.142  53.072   3.476  1.00 49.32           C  
ATOM    803  SD  MET A 104     -30.758  51.663   2.448  1.00 61.66           S  
ATOM    804  CE  MET A 104     -31.332  52.231   0.854  1.00 56.42           C  
ATOM    805  N   THR A 105     -29.900  56.800   2.833  1.00 47.95           N  
ATOM    806  CA  THR A 105     -30.684  57.878   2.282  1.00 55.13           C  
ATOM    807  C   THR A 105     -31.156  57.287   0.981  1.00 50.35           C  
ATOM    808  O   THR A 105     -30.355  56.836   0.156  1.00 52.44           O  
ATOM    809  CB  THR A 105     -29.871  59.212   2.084  1.00 57.36           C  
ATOM    810  CG2 THR A 105     -29.254  59.692   3.411  1.00 67.44           C  
ATOM    811  OG1 THR A 105     -28.833  59.017   1.126  1.00 69.60           O  
ATOM    812  N   THR A 106     -32.469  57.214   0.834  1.00 53.32           N  
ATOM    813  CA  THR A 106     -33.058  56.551  -0.305  1.00 45.47           C  
ATOM    814  C   THR A 106     -33.113  57.545  -1.436  1.00 45.68           C  
ATOM    815  O   THR A 106     -33.815  58.558  -1.337  1.00 45.26           O  
ATOM    816  CB  THR A 106     -34.479  56.069   0.018  1.00 50.27           C  
ATOM    817  CG2 THR A 106     -35.126  55.400  -1.197  1.00 34.46           C  
ATOM    818  OG1 THR A 106     -34.412  55.134   1.094  1.00 58.23           O  
ATOM    819  N   PHE A 107     -32.366  57.239  -2.492  1.00 39.39           N  
ATOM    820  CA  PHE A 107     -32.383  58.011  -3.711  1.00 46.54           C  
ATOM    821  C   PHE A 107     -33.624  57.666  -4.514  1.00 45.25           C  
ATOM    822  O   PHE A 107     -33.925  56.503  -4.726  1.00 49.75           O  
ATOM    823  CB  PHE A 107     -31.083  57.770  -4.505  1.00 41.97           C  
ATOM    824  CG  PHE A 107     -29.866  58.352  -3.820  1.00 51.68           C  
ATOM    825  CD1 PHE A 107     -29.690  59.733  -3.759  1.00 44.77           C  
ATOM    826  CD2 PHE A 107     -28.933  57.534  -3.185  1.00 42.32           C  
ATOM    827  CE1 PHE A 107     -28.604  60.289  -3.091  1.00 47.88           C  
ATOM    828  CE2 PHE A 107     -27.833  58.082  -2.526  1.00 59.73           C  
ATOM    829  CZ  PHE A 107     -27.670  59.472  -2.475  1.00 44.61           C  
ATOM    830  N   LEU A 108     -34.347  58.694  -4.918  1.00 47.54           N  
ATOM    831  CA  LEU A 108     -35.537  58.568  -5.740  1.00 50.43           C  
ATOM    832  C   LEU A 108     -35.295  59.209  -7.090  1.00 49.70           C  
ATOM    833  O   LEU A 108     -34.641  60.244  -7.174  1.00 57.55           O  
ATOM    834  CB  LEU A 108     -36.712  59.290  -5.083  1.00 46.15           C  
ATOM    835  CG  LEU A 108     -37.061  58.875  -3.659  1.00 60.05           C  
ATOM    836  CD1 LEU A 108     -38.136  59.798  -3.103  1.00 65.03           C  
ATOM    837  CD2 LEU A 108     -37.526  57.427  -3.634  1.00 48.98           C  
ATOM    838  N   PRO A 109     -35.837  58.611  -8.158  1.00 52.44           N  
ATOM    839  CA  PRO A 109     -35.770  59.292  -9.462  1.00 49.80           C  
ATOM    840  C   PRO A 109     -36.659  60.545  -9.446  1.00 56.73           C  
ATOM    841  O   PRO A 109     -37.585  60.630  -8.631  1.00 61.72           O  
ATOM    842  CB  PRO A 109     -36.343  58.247 -10.436  1.00 47.72           C  
ATOM    843  CG  PRO A 109     -36.293  56.917  -9.679  1.00 45.71           C  
ATOM    844  CD  PRO A 109     -36.453  57.268  -8.240  1.00 44.60           C  
ATOM    845  N   ALA A 110     -36.390  61.498 -10.333  1.00 54.85           N  
ATOM    846  CA  ALA A 110     -37.203  62.711 -10.413  1.00 61.40           C  
ATOM    847  C   ALA A 110     -38.602  62.432 -10.952  1.00 63.65           C  
ATOM    848  O   ALA A 110     -39.573  63.003 -10.460  1.00 60.11           O  
ATOM    849  CB  ALA A 110     -36.505  63.781 -11.263  1.00 62.08           C  
ATOM    850  N   LYS A 111     -38.705  61.553 -11.954  1.00 63.55           N  
ATOM    851  CA  LYS A 111     -40.002  61.247 -12.566  1.00 65.01           C  
ATOM    852  C   LYS A 111     -40.700  60.098 -11.832  1.00 67.73           C  
ATOM    853  O   LYS A 111     -40.045  59.149 -11.387  1.00 63.75           O  
ATOM    854  CB  LYS A 111     -39.850  60.939 -14.064  1.00 62.68           C  
ATOM    855  N   GLU A 112     -42.025  60.191 -11.712  1.00 70.69           N  
ATOM    856  CA  GLU A 112     -42.837  59.183 -11.014  1.00 71.67           C  
ATOM    857  C   GLU A 112     -42.658  57.790 -11.607  1.00 68.34           C  
ATOM    858  O   GLU A 112     -42.448  57.631 -12.813  1.00 66.01           O  
ATOM    859  CB  GLU A 112     -44.325  59.569 -11.033  1.00 80.05           C  
ATOM    860  N   CYS A 113     -42.744  56.777 -10.753  1.00 62.79           N  
ATOM    861  CA  CYS A 113     -42.530  55.406 -11.190  1.00 56.06           C  
ATOM    862  C   CYS A 113     -43.040  54.443 -10.127  1.00 58.58           C  
ATOM    863  O   CYS A 113     -43.442  54.856  -9.036  1.00 63.53           O  
ATOM    864  CB  CYS A 113     -41.025  55.166 -11.428  1.00 51.67           C  
ATOM    865  SG  CYS A 113     -39.994  55.388  -9.930  1.00 60.34           S  
ATOM    866  N   THR A 114     -43.003  53.153 -10.437  1.00 57.99           N  
ATOM    867  CA  THR A 114     -43.237  52.140  -9.428  1.00 54.94           C  
ATOM    868  C   THR A 114     -41.880  51.712  -8.890  1.00 52.07           C  
ATOM    869  O   THR A 114     -40.837  52.070  -9.460  1.00 51.52           O  
ATOM    870  CB  THR A 114     -44.012  50.938  -9.982  1.00 54.75           C  
ATOM    871  CG2 THR A 114     -45.437  51.366 -10.442  1.00 60.61           C  
ATOM    872  OG1 THR A 114     -43.305  50.401 -11.096  1.00 52.94           O  
ATOM    873  N   SER A 115     -41.909  50.964  -7.789  1.00 46.88           N  
ATOM    874  CA  SER A 115     -40.722  50.418  -7.156  1.00 48.22           C  
ATOM    875  C   SER A 115     -41.013  49.045  -6.559  1.00 49.88           C  
ATOM    876  O   SER A 115     -42.176  48.622  -6.494  1.00 47.56           O  
ATOM    877  CB  SER A 115     -40.260  51.340  -6.024  1.00 50.73           C  
ATOM    878  OG  SER A 115     -41.261  51.466  -5.018  1.00 53.71           O  
ATOM    879  N   ASP A 116     -39.955  48.380  -6.087  1.00 45.10           N  
ATOM    880  CA  ASP A 116     -40.084  47.190  -5.266  1.00 45.67           C  
ATOM    881  C   ASP A 116     -40.756  47.534  -3.927  1.00 53.93           C  
ATOM    882  O   ASP A 116     -40.915  48.708  -3.592  1.00 56.10           O  
ATOM    883  CB  ASP A 116     -38.706  46.567  -5.020  1.00 46.42           C  
ATOM    884  CG  ASP A 116     -37.968  47.232  -3.865  1.00 52.22           C  
ATOM    885  OD1 ASP A 116     -37.617  48.419  -4.006  1.00 56.02           O  
ATOM    886  OD2 ASP A 116     -37.776  46.585  -2.810  1.00 65.58           O1-
ATOM    887  N   PRO A 117     -41.140  46.510  -3.141  1.00 58.73           N  
ATOM    888  CA  PRO A 117     -41.808  46.745  -1.851  1.00 59.75           C  
ATOM    889  C   PRO A 117     -41.033  47.598  -0.838  1.00 60.87           C  
ATOM    890  O   PRO A 117     -41.649  48.177   0.057  1.00 62.52           O  
ATOM    891  CB  PRO A 117     -41.994  45.324  -1.289  1.00 62.45           C  
ATOM    892  CG  PRO A 117     -42.078  44.458  -2.497  1.00 60.81           C  
ATOM    893  CD  PRO A 117     -41.102  45.071  -3.481  1.00 58.29           C  
ATOM    894  N   TYR A 118     -39.709  47.658  -0.949  1.00 55.41           N  
ATOM    895  CA  TYR A 118     -38.938  48.450   0.008  1.00 58.08           C  
ATOM    896  C   TYR A 118     -38.850  49.904  -0.450  1.00 57.62           C  
ATOM    897  O   TYR A 118     -38.677  50.811   0.357  1.00 57.53           O  
ATOM    898  CB  TYR A 118     -37.538  47.875   0.204  1.00 56.82           C  
ATOM    899  CG  TYR A 118     -37.501  46.583   0.995  1.00 66.51           C  
ATOM    900  CD1 TYR A 118     -37.758  46.567   2.368  1.00 70.64           C  
ATOM    901  CD2 TYR A 118     -37.213  45.374   0.368  1.00 64.63           C  
ATOM    902  CE1 TYR A 118     -37.725  45.374   3.093  1.00 70.47           C  
ATOM    903  CE2 TYR A 118     -37.181  44.186   1.077  1.00 60.32           C  
ATOM    904  CZ  TYR A 118     -37.434  44.186   2.436  1.00 75.28           C  
ATOM    905  OH  TYR A 118     -37.398  42.989   3.129  1.00 75.78           O  
ATOM    906  N   GLY A 119     -38.993  50.111  -1.753  1.00 55.98           N  
ATOM    907  CA  GLY A 119     -38.890  51.435  -2.341  1.00 52.38           C  
ATOM    908  C   GLY A 119     -37.437  51.788  -2.595  1.00 52.17           C  
ATOM    909  O   GLY A 119     -37.072  52.949  -2.458  1.00 53.57           O  
ATOM    910  N   PHE A 120     -36.625  50.789  -2.971  1.00 44.69           N  
ATOM    911  CA  PHE A 120     -35.189  50.970  -3.226  1.00 40.92           C  
ATOM    912  C   PHE A 120     -34.813  50.824  -4.683  1.00 43.21           C  
ATOM    913  O   PHE A 120     -33.780  51.361  -5.121  1.00 46.17           O  
ATOM    914  CB  PHE A 120     -34.335  49.978  -2.421  1.00 41.28           C  
ATOM    915  CG  PHE A 120     -34.463  50.118  -0.925  1.00 45.07           C  
ATOM    916  CD1 PHE A 120     -34.709  51.358  -0.328  1.00 50.91           C  
ATOM    917  CD2 PHE A 120     -34.362  48.994  -0.109  1.00 39.45           C  
ATOM    918  CE1 PHE A 120     -34.850  51.474   1.074  1.00 56.36           C  
ATOM    919  CE2 PHE A 120     -34.487  49.099   1.290  1.00 48.25           C  
ATOM    920  CZ  PHE A 120     -34.738  50.338   1.879  1.00 52.03           C  
ATOM    921  N   VAL A 121     -35.627  50.075  -5.422  1.00 40.49           N  
ATOM    922  CA  VAL A 121     -35.380  49.797  -6.832  1.00 40.99           C  
ATOM    923  C   VAL A 121     -36.565  50.278  -7.671  1.00 42.76           C  
ATOM    924  O   VAL A 121     -37.717  50.113  -7.255  1.00 46.60           O  
ATOM    925  CB  VAL A 121     -35.132  48.290  -7.062  1.00 43.38           C  
ATOM    926  CG1 VAL A 121     -34.992  48.008  -8.540  1.00 47.32           C  
ATOM    927  CG2 VAL A 121     -33.859  47.881  -6.372  1.00 47.61           C  
ATOM    928  N   PHE A 122     -36.292  50.854  -8.845  1.00 38.41           N  
ATOM    929  CA  PHE A 122     -37.332  51.614  -9.569  1.00 42.23           C  
ATOM    930  C   PHE A 122     -37.550  51.134 -10.988  1.00 44.65           C  
ATOM    931  O   PHE A 122     -36.608  50.731 -11.657  1.00 43.67           O  
ATOM    932  CB  PHE A 122     -37.064  53.132  -9.491  1.00 40.04           C  
ATOM    933  CG  PHE A 122     -36.904  53.605  -8.098  1.00 38.71           C  
ATOM    934  CD1 PHE A 122     -38.031  53.843  -7.301  1.00 45.02           C  
ATOM    935  CD2 PHE A 122     -35.626  53.707  -7.525  1.00 44.12           C  
ATOM    936  CE1 PHE A 122     -37.899  54.233  -5.961  1.00 47.93           C  
ATOM    937  CE2 PHE A 122     -35.473  54.097  -6.182  1.00 38.58           C  
ATOM    938  CZ  PHE A 122     -36.615  54.361  -5.397  1.00 48.80           C  
ATOM    939  N   PHE A 123     -38.810  51.154 -11.416  1.00 44.81           N  
ATOM    940  CA  PHE A 123     -39.212  50.534 -12.669  1.00 47.11           C  
ATOM    941  C   PHE A 123     -39.914  51.547 -13.557  1.00 44.65           C  
ATOM    942  O   PHE A 123     -40.667  52.358 -13.063  1.00 48.08           O  
ATOM    943  CB  PHE A 123     -40.183  49.364 -12.415  1.00 44.05           C  
ATOM    944  CG  PHE A 123     -39.735  48.410 -11.345  1.00 42.46           C  
ATOM    945  CD1 PHE A 123     -38.437  47.895 -11.338  1.00 37.36           C  
ATOM    946  CD2 PHE A 123     -40.622  48.011 -10.350  1.00 38.54           C  
ATOM    947  CE1 PHE A 123     -38.023  47.013 -10.361  1.00 38.96           C  
ATOM    948  CE2 PHE A 123     -40.220  47.120  -9.361  1.00 29.96           C  
ATOM    949  CZ  PHE A 123     -38.911  46.619  -9.368  1.00 36.59           C  
ATOM    950  N   PRO A 124     -39.709  51.466 -14.876  1.00 43.71           N  
ATOM    951  CA  PRO A 124     -38.893  50.419 -15.530  1.00 41.85           C  
ATOM    952  C   PRO A 124     -37.368  50.652 -15.438  1.00 40.89           C  
ATOM    953  O   PRO A 124     -36.888  51.793 -15.519  1.00 48.26           O  
ATOM    954  CB  PRO A 124     -39.376  50.448 -16.989  1.00 34.52           C  
ATOM    955  CG  PRO A 124     -39.815  51.929 -17.197  1.00 45.93           C  
ATOM    956  CD  PRO A 124     -40.306  52.422 -15.837  1.00 43.94           C  
ATOM    957  N   LEU A 125     -36.630  49.561 -15.281  1.00 31.33           N  
ATOM    958  CA  LEU A 125     -35.191  49.582 -15.333  1.00 38.81           C  
ATOM    959  C   LEU A 125     -34.611  49.695 -16.747  1.00 36.85           C  
ATOM    960  O   LEU A 125     -33.394  49.670 -16.904  1.00 39.81           O  
ATOM    961  CB  LEU A 125     -34.608  48.355 -14.617  1.00 37.67           C  
ATOM    962  CG  LEU A 125     -34.707  48.395 -13.107  1.00 38.54           C  
ATOM    963  CD1 LEU A 125     -34.335  47.032 -12.521  1.00 28.95           C  
ATOM    964  CD2 LEU A 125     -33.800  49.531 -12.565  1.00 36.26           C  
ATOM    965  N   THR A 126     -35.452  49.834 -17.765  1.00 36.75           N  
ATOM    966  CA  THR A 126     -34.964  50.276 -19.085  1.00 38.48           C  
ATOM    967  C   THR A 126     -34.533  51.779 -19.035  1.00 37.35           C  
ATOM    968  O   THR A 126     -33.874  52.294 -19.931  1.00 36.62           O  
ATOM    969  CB  THR A 126     -36.062  50.133 -20.164  1.00 38.61           C  
ATOM    970  CG2 THR A 126     -36.408  48.650 -20.429  1.00 32.80           C  
ATOM    971  OG1 THR A 126     -37.234  50.820 -19.719  1.00 45.24           O  
ATOM    972  N   ASP A 127     -34.950  52.467 -17.985  1.00 37.02           N  
ATOM    973  CA  ASP A 127     -34.751  53.890 -17.860  1.00 38.30           C  
ATOM    974  C   ASP A 127     -33.502  54.185 -17.036  1.00 41.48           C  
ATOM    975  O   ASP A 127     -33.371  53.728 -15.876  1.00 40.79           O  
ATOM    976  CB  ASP A 127     -35.976  54.493 -17.194  1.00 42.51           C  
ATOM    977  CG  ASP A 127     -35.814  55.952 -16.924  1.00 49.49           C  
ATOM    978  OD1 ASP A 127     -36.155  56.751 -17.826  1.00 61.36           O  
ATOM    979  OD2 ASP A 127     -35.327  56.286 -15.813  1.00 55.46           O1-
ATOM    980  N   THR A 128     -32.590  54.950 -17.628  1.00 36.59           N  
ATOM    981  CA  THR A 128     -31.314  55.258 -16.980  1.00 36.84           C  
ATOM    982  C   THR A 128     -31.422  55.834 -15.553  1.00 37.59           C  
ATOM    983  O   THR A 128     -30.729  55.367 -14.643  1.00 35.36           O  
ATOM    984  CB  THR A 128     -30.485  56.184 -17.874  1.00 40.71           C  
ATOM    985  CG2 THR A 128     -29.172  56.549 -17.194  1.00 30.57           C  
ATOM    986  OG1 THR A 128     -30.197  55.482 -19.088  1.00 42.92           O  
ATOM    987  N   GLN A 129     -32.298  56.819 -15.344  1.00 38.17           N  
ATOM    988  CA  GLN A 129     -32.384  57.445 -14.021  1.00 40.53           C  
ATOM    989  C   GLN A 129     -32.991  56.481 -12.997  1.00 44.43           C  
ATOM    990  O   GLN A 129     -32.562  56.452 -11.840  1.00 44.93           O  
ATOM    991  CB  GLN A 129     -33.139  58.782 -14.058  1.00 47.59           C  
ATOM    992  CG  GLN A 129     -32.459  59.916 -14.891  1.00 51.58           C  
ATOM    993  CD  GLN A 129     -31.013  60.233 -14.461  1.00 75.13           C  
ATOM    994  NE2 GLN A 129     -30.090  60.291 -15.452  1.00 63.33           N  
ATOM    995  OE1 GLN A 129     -30.732  60.447 -13.263  1.00 62.68           O  
ATOM    996  N   ASN A 130     -33.949  55.656 -13.429  1.00 38.50           N  
ATOM    997  CA  ASN A 130     -34.452  54.595 -12.563  1.00 38.83           C  
ATOM    998  C   ASN A 130     -33.348  53.623 -12.133  1.00 31.88           C  
ATOM    999  O   ASN A 130     -33.246  53.262 -10.968  1.00 34.44           O  
ATOM   1000  CB  ASN A 130     -35.597  53.834 -13.241  1.00 42.24           C  
ATOM   1001  CG  ASN A 130     -36.880  54.624 -13.252  1.00 39.18           C  
ATOM   1002  ND2 ASN A 130     -37.857  54.148 -14.003  1.00 40.16           N  
ATOM   1003  OD1 ASN A 130     -36.988  55.666 -12.606  1.00 47.95           O  
ATOM   1004  N   ALA A 131     -32.501  53.231 -13.076  1.00 34.04           N  
ATOM   1005  CA  ALA A 131     -31.385  52.346 -12.770  1.00 32.86           C  
ATOM   1006  C   ALA A 131     -30.427  53.003 -11.784  1.00 36.61           C  
ATOM   1007  O   ALA A 131     -30.018  52.376 -10.786  1.00 40.92           O  
ATOM   1008  CB  ALA A 131     -30.670  51.955 -14.023  1.00 31.45           C  
ATOM   1009  N   ILE A 132     -30.104  54.270 -12.034  1.00 34.19           N  
ATOM   1010  CA  ILE A 132     -29.124  54.976 -11.219  1.00 35.66           C  
ATOM   1011  C   ILE A 132     -29.564  55.046  -9.766  1.00 33.10           C  
ATOM   1012  O   ILE A 132     -28.809  54.701  -8.860  1.00 37.16           O  
ATOM   1013  CB  ILE A 132     -28.867  56.410 -11.766  1.00 37.26           C  
ATOM   1014  CG1 ILE A 132     -27.953  56.352 -12.992  1.00 35.56           C  
ATOM   1015  CG2 ILE A 132     -28.286  57.304 -10.673  1.00 26.75           C  
ATOM   1016  CD1 ILE A 132     -28.021  57.629 -13.868  1.00 34.95           C  
ATOM   1017  N   ALA A 133     -30.792  55.491  -9.533  1.00 36.58           N  
ATOM   1018  CA  ALA A 133     -31.253  55.623  -8.162  1.00 35.64           C  
ATOM   1019  C   ALA A 133     -31.290  54.228  -7.508  1.00 36.16           C  
ATOM   1020  O   ALA A 133     -30.965  54.095  -6.326  1.00 42.16           O  
ATOM   1021  CB  ALA A 133     -32.611  56.317  -8.107  1.00 30.01           C  
ATOM   1022  N   SER A 134     -31.625  53.196  -8.288  1.00 34.25           N  
ATOM   1023  CA  SER A 134     -31.751  51.816  -7.753  1.00 35.47           C  
ATOM   1024  C   SER A 134     -30.411  51.361  -7.211  1.00 33.04           C  
ATOM   1025  O   SER A 134     -30.295  50.964  -6.059  1.00 38.67           O  
ATOM   1026  CB  SER A 134     -32.235  50.834  -8.843  1.00 29.88           C  
ATOM   1027  OG  SER A 134     -33.509  51.211  -9.324  1.00 36.64           O  
ATOM   1028  N   PHE A 135     -29.376  51.470  -8.029  1.00 36.91           N  
ATOM   1029  CA  PHE A 135     -28.081  50.947  -7.619  1.00 38.01           C  
ATOM   1030  C   PHE A 135     -27.255  51.865  -6.732  1.00 37.42           C  
ATOM   1031  O   PHE A 135     -26.344  51.412  -6.061  1.00 40.45           O  
ATOM   1032  CB  PHE A 135     -27.354  50.338  -8.817  1.00 37.59           C  
ATOM   1033  CG  PHE A 135     -28.061  49.134  -9.311  1.00 35.48           C  
ATOM   1034  CD1 PHE A 135     -29.105  49.258 -10.214  1.00 38.78           C  
ATOM   1035  CD2 PHE A 135     -27.809  47.901  -8.745  1.00 32.95           C  
ATOM   1036  CE1 PHE A 135     -29.821  48.152 -10.611  1.00 45.02           C  
ATOM   1037  CE2 PHE A 135     -28.538  46.787  -9.122  1.00 41.59           C  
ATOM   1038  CZ  PHE A 135     -29.538  46.910 -10.063  1.00 35.78           C  
ATOM   1039  N   ARG A 136     -27.617  53.138  -6.638  1.00 37.06           N  
ATOM   1040  CA  ARG A 136     -27.023  53.923  -5.549  1.00 37.87           C  
ATOM   1041  C   ARG A 136     -27.674  53.500  -4.211  1.00 40.53           C  
ATOM   1042  O   ARG A 136     -27.121  53.709  -3.135  1.00 39.28           O  
ATOM   1043  CB  ARG A 136     -27.160  55.425  -5.807  1.00 37.35           C  
ATOM   1044  CG  ARG A 136     -26.482  55.926  -7.109  1.00 40.81           C  
ATOM   1045  CD  ARG A 136     -26.556  57.477  -7.247  1.00 31.38           C  
ATOM   1046  NE  ARG A 136     -25.839  58.151  -6.145  1.00 40.34           N  
ATOM   1047  CZ  ARG A 136     -26.073  59.397  -5.714  1.00 40.16           C  
ATOM   1048  NH1 ARG A 136     -26.992  60.166  -6.286  1.00 45.92           N1+
ATOM   1049  NH2 ARG A 136     -25.380  59.881  -4.694  1.00 45.67           N  
ATOM   1050  N   ASN A 137     -28.860  52.897  -4.268  1.00 39.04           N  
ATOM   1051  CA  ASN A 137     -29.440  52.367  -3.044  1.00 36.60           C  
ATOM   1052  C   ASN A 137     -28.851  51.013  -2.668  1.00 33.84           C  
ATOM   1053  O   ASN A 137     -28.592  50.747  -1.498  1.00 38.13           O  
ATOM   1054  CB  ASN A 137     -30.956  52.327  -3.140  1.00 38.92           C  
ATOM   1055  CG  ASN A 137     -31.572  53.712  -3.157  1.00 45.39           C  
ATOM   1056  ND2 ASN A 137     -32.818  53.781  -3.596  1.00 39.45           N  
ATOM   1057  OD1 ASN A 137     -30.934  54.715  -2.791  1.00 48.42           O  
ATOM   1058  N   ILE A 138     -28.641  50.164  -3.665  1.00 36.66           N  
ATOM   1059  CA  ILE A 138     -27.963  48.893  -3.474  1.00 38.03           C  
ATOM   1060  C   ILE A 138     -26.583  49.062  -2.833  1.00 37.18           C  
ATOM   1061  O   ILE A 138     -26.257  48.337  -1.863  1.00 41.14           O  
ATOM   1062  CB  ILE A 138     -27.861  48.074  -4.781  1.00 37.92           C  
ATOM   1063  CG1 ILE A 138     -29.259  47.741  -5.336  1.00 37.91           C  
ATOM   1064  CG2 ILE A 138     -27.011  46.800  -4.562  1.00 33.13           C  
ATOM   1065  CD1 ILE A 138     -30.129  46.906  -4.427  1.00 42.96           C  
ATOM   1066  N   ILE A 139     -25.787  50.010  -3.326  1.00 37.61           N  
ATOM   1067  CA  ILE A 139     -24.462  50.270  -2.695  1.00 37.01           C  
ATOM   1068  C   ILE A 139     -24.630  50.527  -1.211  1.00 35.29           C  
ATOM   1069  O   ILE A 139     -23.936  49.927  -0.388  1.00 38.64           O  
ATOM   1070  CB  ILE A 139     -23.630  51.407  -3.393  1.00 36.69           C  
ATOM   1071  CG1 ILE A 139     -23.260  50.979  -4.815  1.00 36.07           C  
ATOM   1072  CG2 ILE A 139     -22.340  51.841  -2.532  1.00 26.02           C  
ATOM   1073  CD1 ILE A 139     -22.729  52.127  -5.732  1.00 37.62           C  
ATOM   1074  N   GLN A 140     -25.561  51.404  -0.849  1.00 42.08           N  
ATOM   1075  CA  GLN A 140     -25.782  51.698   0.571  1.00 39.17           C  
ATOM   1076  C   GLN A 140     -26.234  50.463   1.353  1.00 45.28           C  
ATOM   1077  O   GLN A 140     -25.894  50.297   2.531  1.00 48.95           O  
ATOM   1078  CB  GLN A 140     -26.792  52.824   0.744  1.00 41.05           C  
ATOM   1079  CG  GLN A 140     -26.330  54.198   0.239  1.00 34.87           C  
ATOM   1080  CD  GLN A 140     -27.429  55.226   0.426  1.00 47.30           C  
ATOM   1081  NE2 GLN A 140     -28.226  55.426  -0.621  1.00 39.61           N  
ATOM   1082  OE1 GLN A 140     -27.588  55.809   1.507  1.00 54.19           O  
ATOM   1083  N   LEU A 141     -27.013  49.599   0.710  1.00 44.21           N  
ATOM   1084  CA  LEU A 141     -27.421  48.364   1.359  1.00 43.15           C  
ATOM   1085  C   LEU A 141     -26.211  47.495   1.600  1.00 43.16           C  
ATOM   1086  O   LEU A 141     -26.060  46.958   2.692  1.00 49.02           O  
ATOM   1087  CB  LEU A 141     -28.463  47.616   0.534  1.00 44.48           C  
ATOM   1088  CG  LEU A 141     -29.853  48.247   0.586  1.00 43.42           C  
ATOM   1089  CD1 LEU A 141     -30.741  47.622  -0.464  1.00 40.81           C  
ATOM   1090  CD2 LEU A 141     -30.423  48.064   1.977  1.00 36.14           C  
ATOM   1091  N   ALA A 142     -25.343  47.375   0.592  1.00 39.08           N  
ATOM   1092  CA  ALA A 142     -24.062  46.686   0.768  1.00 37.43           C  
ATOM   1093  C   ALA A 142     -23.258  47.207   1.956  1.00 44.33           C  
ATOM   1094  O   ALA A 142     -22.754  46.412   2.745  1.00 48.08           O  
ATOM   1095  CB  ALA A 142     -23.248  46.723  -0.525  1.00 37.59           C  
ATOM   1096  N   ASN A 143     -23.149  48.531   2.101  1.00 41.24           N  
ATOM   1097  CA  ASN A 143     -22.418  49.122   3.242  1.00 44.00           C  
ATOM   1098  C   ASN A 143     -23.015  48.745   4.592  1.00 48.26           C  
ATOM   1099  O   ASN A 143     -22.325  48.751   5.624  1.00 48.21           O  
ATOM   1100  CB  ASN A 143     -22.372  50.661   3.164  1.00 37.88           C  
ATOM   1101  CG  ASN A 143     -21.536  51.183   1.972  1.00 45.04           C  
ATOM   1102  ND2 ASN A 143     -21.700  52.472   1.661  1.00 46.20           N  
ATOM   1103  OD1 ASN A 143     -20.750  50.450   1.361  1.00 38.37           O  
ATOM   1104  N   ALA A 144     -24.307  48.448   4.602  1.00 43.59           N  
ATOM   1105  CA  ALA A 144     -24.952  48.096   5.862  1.00 47.51           C  
ATOM   1106  C   ALA A 144     -25.023  46.568   6.009  1.00 46.73           C  
ATOM   1107  O   ALA A 144     -25.597  46.062   6.962  1.00 52.13           O  
ATOM   1108  CB  ALA A 144     -26.326  48.755   5.974  1.00 43.47           C  
ATOM   1109  N   TYR A 145     -24.400  45.854   5.068  1.00 43.16           N  
ATOM   1110  CA  TYR A 145     -24.300  44.406   5.094  1.00 45.21           C  
ATOM   1111  C   TYR A 145     -25.672  43.756   4.918  1.00 50.00           C  
ATOM   1112  O   TYR A 145     -25.932  42.681   5.458  1.00 47.24           O  
ATOM   1113  CB  TYR A 145     -23.626  43.923   6.397  1.00 49.36           C  
ATOM   1114  CG  TYR A 145     -22.268  44.555   6.645  1.00 48.98           C  
ATOM   1115  CD1 TYR A 145     -21.129  44.066   6.021  1.00 45.77           C  
ATOM   1116  CD2 TYR A 145     -22.132  45.652   7.482  1.00 53.41           C  
ATOM   1117  CE1 TYR A 145     -19.887  44.639   6.239  1.00 52.57           C  
ATOM   1118  CE2 TYR A 145     -20.889  46.240   7.708  1.00 56.80           C  
ATOM   1119  CZ  TYR A 145     -19.775  45.725   7.086  1.00 53.93           C  
ATOM   1120  OH  TYR A 145     -18.553  46.302   7.297  1.00 60.28           O  
ATOM   1121  N   ARG A 146     -26.546  44.399   4.147  1.00 44.93           N  
ATOM   1122  CA  ARG A 146     -27.904  43.887   3.997  1.00 37.45           C  
ATOM   1123  C   ARG A 146     -28.074  42.993   2.793  1.00 42.13           C  
ATOM   1124  O   ARG A 146     -28.820  43.299   1.852  1.00 43.19           O  
ATOM   1125  CB  ARG A 146     -28.923  45.016   4.042  1.00 35.07           C  
ATOM   1126  CG  ARG A 146     -29.010  45.644   5.457  1.00 42.58           C  
ATOM   1127  CD  ARG A 146     -29.439  44.599   6.512  1.00 45.51           C  
ATOM   1128  NE  ARG A 146     -30.299  45.206   7.526  1.00 71.65           N  
ATOM   1129  CZ  ARG A 146     -31.568  44.875   7.766  1.00 69.16           C  
ATOM   1130  NH1 ARG A 146     -32.167  43.905   7.087  1.00 57.45           N1+
ATOM   1131  NH2 ARG A 146     -32.240  45.516   8.716  1.00 82.36           N  
ATOM   1132  N   PHE A 147     -27.381  41.861   2.842  1.00 41.26           N  
ATOM   1133  CA  PHE A 147     -27.325  40.958   1.696  1.00 45.80           C  
ATOM   1134  C   PHE A 147     -28.679  40.373   1.309  1.00 41.94           C  
ATOM   1135  O   PHE A 147     -29.004  40.281   0.116  1.00 45.32           O  
ATOM   1136  CB  PHE A 147     -26.284  39.868   1.930  1.00 43.61           C  
ATOM   1137  CG  PHE A 147     -24.937  40.421   2.234  1.00 44.29           C  
ATOM   1138  CD1 PHE A 147     -24.209  41.046   1.238  1.00 33.24           C  
ATOM   1139  CD2 PHE A 147     -24.407  40.365   3.527  1.00 37.52           C  
ATOM   1140  CE1 PHE A 147     -22.951  41.611   1.506  1.00 42.35           C  
ATOM   1141  CE2 PHE A 147     -23.150  40.903   3.797  1.00 43.13           C  
ATOM   1142  CZ  PHE A 147     -22.425  41.540   2.778  1.00 38.98           C  
ATOM   1143  N   ASP A 148     -29.462  40.006   2.314  1.00 40.06           N  
ATOM   1144  CA  ASP A 148     -30.801  39.475   2.086  1.00 43.74           C  
ATOM   1145  C   ASP A 148     -31.734  40.480   1.440  1.00 42.26           C  
ATOM   1146  O   ASP A 148     -32.476  40.113   0.534  1.00 50.37           O  
ATOM   1147  CB  ASP A 148     -31.401  38.898   3.376  1.00 46.09           C  
ATOM   1148  CG  ASP A 148     -30.767  37.562   3.760  1.00 61.02           C  
ATOM   1149  OD1 ASP A 148     -30.607  36.694   2.861  1.00 72.33           O  
ATOM   1150  OD2 ASP A 148     -30.439  37.370   4.954  1.00 83.59           O1-
ATOM   1151  N   VAL A 149     -31.692  41.740   1.875  1.00 41.58           N  
ATOM   1152  CA  VAL A 149     -32.499  42.772   1.232  1.00 40.24           C  
ATOM   1153  C   VAL A 149     -32.067  42.908  -0.233  1.00 40.46           C  
ATOM   1154  O   VAL A 149     -32.896  42.935  -1.143  1.00 41.93           O  
ATOM   1155  CB  VAL A 149     -32.429  44.105   1.982  1.00 41.83           C  
ATOM   1156  CG1 VAL A 149     -33.218  45.195   1.231  1.00 39.04           C  
ATOM   1157  CG2 VAL A 149     -32.979  43.945   3.389  1.00 36.74           C  
ATOM   1158  N   ILE A 150     -30.759  42.918  -0.464  1.00 44.22           N  
ATOM   1159  CA  ILE A 150     -30.226  43.005  -1.830  1.00 39.31           C  
ATOM   1160  C   ILE A 150     -30.762  41.884  -2.718  1.00 38.30           C  
ATOM   1161  O   ILE A 150     -31.213  42.149  -3.828  1.00 41.88           O  
ATOM   1162  CB  ILE A 150     -28.678  43.077  -1.831  1.00 34.73           C  
ATOM   1163  CG1 ILE A 150     -28.239  44.389  -1.166  1.00 35.25           C  
ATOM   1164  CG2 ILE A 150     -28.114  42.962  -3.250  1.00 29.75           C  
ATOM   1165  CD1 ILE A 150     -26.727  44.502  -0.879  1.00 35.40           C  
ATOM   1166  N   ILE A 151     -30.740  40.647  -2.215  1.00 42.65           N  
ATOM   1167  CA  ILE A 151     -31.251  39.466  -2.948  1.00 40.05           C  
ATOM   1168  C   ILE A 151     -32.708  39.692  -3.363  1.00 39.52           C  
ATOM   1169  O   ILE A 151     -33.091  39.510  -4.534  1.00 33.73           O  
ATOM   1170  CB  ILE A 151     -31.052  38.175  -2.106  1.00 46.47           C  
ATOM   1171  CG1 ILE A 151     -29.584  37.766  -2.114  1.00 37.86           C  
ATOM   1172  CG2 ILE A 151     -31.956  36.987  -2.564  1.00 44.67           C  
ATOM   1173  CD1 ILE A 151     -29.211  36.851  -0.928  1.00 47.96           C  
ATOM   1174  N   GLU A 152     -33.514  40.153  -2.417  1.00 41.01           N  
ATOM   1175  CA  GLU A 152     -34.897  40.453  -2.741  1.00 42.88           C  
ATOM   1176  C   GLU A 152     -35.016  41.511  -3.843  1.00 42.03           C  
ATOM   1177  O   GLU A 152     -35.784  41.313  -4.794  1.00 43.35           O  
ATOM   1178  CB  GLU A 152     -35.693  40.808  -1.494  1.00 43.06           C  
ATOM   1179  CG  GLU A 152     -35.972  39.585  -0.617  1.00 50.76           C  
ATOM   1180  CD  GLU A 152     -36.452  39.951   0.768  1.00 70.34           C  
ATOM   1181  OE1 GLU A 152     -37.323  40.842   0.894  1.00 79.32           O  
ATOM   1182  OE2 GLU A 152     -35.948  39.350   1.736  1.00 91.49           O1-
ATOM   1183  N   CYS A 153     -34.242  42.596  -3.747  1.00 35.74           N  
ATOM   1184  CA  CYS A 153     -34.287  43.652  -4.761  1.00 36.82           C  
ATOM   1185  C   CYS A 153     -33.897  43.125  -6.139  1.00 39.83           C  
ATOM   1186  O   CYS A 153     -34.521  43.484  -7.156  1.00 37.76           O  
ATOM   1187  CB  CYS A 153     -33.375  44.853  -4.382  1.00 40.00           C  
ATOM   1188  SG  CYS A 153     -34.003  45.798  -2.969  1.00 44.77           S  
ATOM   1189  N   ILE A 154     -32.863  42.285  -6.184  1.00 35.73           N  
ATOM   1190  CA  ILE A 154     -32.391  41.743  -7.467  1.00 34.42           C  
ATOM   1191  C   ILE A 154     -33.514  40.913  -8.100  1.00 38.90           C  
ATOM   1192  O   ILE A 154     -33.750  40.992  -9.308  1.00 36.74           O  
ATOM   1193  CB  ILE A 154     -31.140  40.848  -7.277  1.00 38.64           C  
ATOM   1194  CG1 ILE A 154     -29.976  41.630  -6.645  1.00 31.75           C  
ATOM   1195  CG2 ILE A 154     -30.709  40.227  -8.587  1.00 38.17           C  
ATOM   1196  CD1 ILE A 154     -29.624  42.902  -7.378  1.00 39.97           C  
ATOM   1197  N   ILE A 155     -34.235  40.159  -7.268  1.00 37.95           N  
ATOM   1198  CA  ILE A 155     -35.313  39.305  -7.753  1.00 39.02           C  
ATOM   1199  C   ILE A 155     -36.393  40.166  -8.379  1.00 39.65           C  
ATOM   1200  O   ILE A 155     -36.883  39.864  -9.463  1.00 41.32           O  
ATOM   1201  CB  ILE A 155     -35.890  38.388  -6.645  1.00 39.24           C  
ATOM   1202  CG1 ILE A 155     -34.838  37.349  -6.239  1.00 36.03           C  
ATOM   1203  CG2 ILE A 155     -37.220  37.717  -7.098  1.00 33.77           C  
ATOM   1204  CD1 ILE A 155     -35.117  36.688  -4.848  1.00 36.42           C  
ATOM   1205  N   TYR A 156     -36.732  41.260  -7.719  1.00 41.47           N  
ATOM   1206  CA  TYR A 156     -37.685  42.204  -8.295  1.00 44.16           C  
ATOM   1207  C   TYR A 156     -37.150  42.912  -9.556  1.00 40.47           C  
ATOM   1208  O   TYR A 156     -37.887  43.166 -10.515  1.00 42.14           O  
ATOM   1209  CB  TYR A 156     -38.106  43.201  -7.228  1.00 48.44           C  
ATOM   1210  CG  TYR A 156     -39.009  42.588  -6.184  1.00 47.90           C  
ATOM   1211  CD1 TYR A 156     -40.277  42.151  -6.519  1.00 52.21           C  
ATOM   1212  CD2 TYR A 156     -38.605  42.478  -4.855  1.00 59.90           C  
ATOM   1213  CE1 TYR A 156     -41.125  41.596  -5.567  1.00 56.19           C  
ATOM   1214  CE2 TYR A 156     -39.444  41.927  -3.890  1.00 56.21           C  
ATOM   1215  CZ  TYR A 156     -40.702  41.486  -4.257  1.00 62.95           C  
ATOM   1216  OH  TYR A 156     -41.555  40.935  -3.318  1.00 82.11           O  
ATOM   1217  N   ALA A 157     -35.860  43.204  -9.569  1.00 40.98           N  
ATOM   1218  CA  ALA A 157     -35.220  43.751 -10.771  1.00 38.38           C  
ATOM   1219  C   ALA A 157     -35.366  42.808 -11.964  1.00 34.46           C  
ATOM   1220  O   ALA A 157     -35.779  43.236 -13.040  1.00 41.64           O  
ATOM   1221  CB  ALA A 157     -33.749  44.069 -10.506  1.00 32.70           C  
ATOM   1222  N   ALA A 158     -35.045  41.526 -11.764  1.00 37.98           N  
ATOM   1223  CA  ALA A 158     -35.142  40.511 -12.828  1.00 38.52           C  
ATOM   1224  C   ALA A 158     -36.569  40.385 -13.337  1.00 39.32           C  
ATOM   1225  O   ALA A 158     -36.817  40.287 -14.534  1.00 45.95           O  
ATOM   1226  CB  ALA A 158     -34.661  39.172 -12.328  1.00 36.21           C  
ATOM   1227  N   GLU A 159     -37.518  40.414 -12.419  1.00 40.08           N  
ATOM   1228  CA  GLU A 159     -38.906  40.361 -12.818  1.00 45.10           C  
ATOM   1229  C   GLU A 159     -39.260  41.578 -13.705  1.00 42.34           C  
ATOM   1230  O   GLU A 159     -39.799  41.406 -14.785  1.00 43.14           O  
ATOM   1231  CB  GLU A 159     -39.814  40.221 -11.593  1.00 43.80           C  
ATOM   1232  CG  GLU A 159     -41.318  40.191 -11.921  1.00 51.22           C  
ATOM   1233  CD  GLU A 159     -42.214  40.247 -10.669  1.00 66.81           C  
ATOM   1234  OE1 GLU A 159     -41.699  40.441  -9.537  1.00 71.12           O  
ATOM   1235  OE2 GLU A 159     -43.445  40.082 -10.821  1.00 83.43           O1-
ATOM   1236  N   ASP A 160     -38.916  42.793 -13.287  1.00 43.65           N  
ATOM   1237  CA  ASP A 160     -39.210  43.973 -14.114  1.00 40.37           C  
ATOM   1238  C   ASP A 160     -38.546  43.899 -15.494  1.00 41.48           C  
ATOM   1239  O   ASP A 160     -39.114  44.346 -16.477  1.00 40.46           O  
ATOM   1240  CB  ASP A 160     -38.752  45.273 -13.443  1.00 41.70           C  
ATOM   1241  CG  ASP A 160     -38.928  46.481 -14.368  1.00 50.96           C  
ATOM   1242  OD1 ASP A 160     -40.090  46.886 -14.623  1.00 52.72           O  
ATOM   1243  OD2 ASP A 160     -37.910  46.982 -14.892  1.00 41.67           O1-
ATOM   1244  N   LEU A 161     -37.330  43.369 -15.557  1.00 40.21           N  
ATOM   1245  CA  LEU A 161     -36.622  43.278 -16.829  1.00 36.52           C  
ATOM   1246  C   LEU A 161     -36.998  42.050 -17.648  1.00 38.37           C  
ATOM   1247  O   LEU A 161     -36.513  41.886 -18.763  1.00 38.64           O  
ATOM   1248  CB  LEU A 161     -35.117  43.308 -16.606  1.00 33.32           C  
ATOM   1249  CG  LEU A 161     -34.525  44.664 -16.219  1.00 43.25           C  
ATOM   1250  CD1 LEU A 161     -33.159  44.460 -15.664  1.00 31.45           C  
ATOM   1251  CD2 LEU A 161     -34.474  45.625 -17.429  1.00 34.90           C  
ATOM   1252  N   GLY A 162     -37.818  41.166 -17.079  1.00 40.48           N  
ATOM   1253  CA  GLY A 162     -38.416  40.075 -17.846  1.00 34.74           C  
ATOM   1254  C   GLY A 162     -37.409  39.017 -18.242  1.00 35.04           C  
ATOM   1255  O   GLY A 162     -37.451  38.450 -19.325  1.00 38.33           O  
ATOM   1256  N   PHE A 163     -36.467  38.730 -17.384  1.00 37.39           N  
ATOM   1257  CA  PHE A 163     -35.635  37.588 -17.712  1.00 39.63           C  
ATOM   1258  C   PHE A 163     -35.590  36.610 -16.539  1.00 38.32           C  
ATOM   1259  O   PHE A 163     -36.021  36.917 -15.426  1.00 41.77           O  
ATOM   1260  CB  PHE A 163     -34.236  38.027 -18.162  1.00 32.88           C  
ATOM   1261  CG  PHE A 163     -33.354  38.490 -17.038  1.00 35.59           C  
ATOM   1262  CD1 PHE A 163     -33.471  39.780 -16.535  1.00 27.48           C  
ATOM   1263  CD2 PHE A 163     -32.404  37.631 -16.483  1.00 36.49           C  
ATOM   1264  CE1 PHE A 163     -32.652  40.224 -15.491  1.00 36.43           C  
ATOM   1265  CE2 PHE A 163     -31.569  38.059 -15.443  1.00 33.33           C  
ATOM   1266  CZ  PHE A 163     -31.697  39.355 -14.933  1.00 33.34           C  
ATOM   1267  N   ASN A 164     -35.047  35.439 -16.806  1.00 39.80           N  
ATOM   1268  CA  ASN A 164     -35.063  34.354 -15.858  1.00 39.69           C  
ATOM   1269  C   ASN A 164     -33.798  34.368 -15.008  1.00 36.57           C  
ATOM   1270  O   ASN A 164     -32.752  33.898 -15.449  1.00 38.56           O  
ATOM   1271  CB  ASN A 164     -35.224  33.060 -16.651  1.00 35.40           C  
ATOM   1272  CG  ASN A 164     -35.458  31.862 -15.771  1.00 40.09           C  
ATOM   1273  ND2 ASN A 164     -36.070  30.844 -16.341  1.00 40.62           N  
ATOM   1274  OD1 ASN A 164     -35.066  31.835 -14.600  1.00 45.51           O  
ATOM   1275  N   LEU A 165     -33.897  34.905 -13.786  1.00 41.41           N  
ATOM   1276  CA  LEU A 165     -32.727  35.118 -12.931  1.00 34.79           C  
ATOM   1277  C   LEU A 165     -32.022  33.815 -12.589  1.00 42.85           C  
ATOM   1278  O   LEU A 165     -30.783  33.738 -12.596  1.00 41.76           O  
ATOM   1279  CB  LEU A 165     -33.112  35.832 -11.628  1.00 36.55           C  
ATOM   1280  CG  LEU A 165     -31.978  36.174 -10.627  1.00 36.84           C  
ATOM   1281  CD1 LEU A 165     -30.920  37.194 -11.158  1.00 36.49           C  
ATOM   1282  CD2 LEU A 165     -32.591  36.738  -9.364  1.00 40.28           C  
ATOM   1283  N   VAL A 166     -32.818  32.791 -12.284  1.00 41.66           N  
ATOM   1284  CA  VAL A 166     -32.277  31.541 -11.784  1.00 40.79           C  
ATOM   1285  C   VAL A 166     -31.522  30.862 -12.914  1.00 39.88           C  
ATOM   1286  O   VAL A 166     -30.396  30.352 -12.721  1.00 36.25           O  
ATOM   1287  CB  VAL A 166     -33.395  30.659 -11.149  1.00 45.84           C  
ATOM   1288  CG1 VAL A 166     -32.939  29.216 -10.947  1.00 38.23           C  
ATOM   1289  CG2 VAL A 166     -33.812  31.265  -9.810  1.00 44.50           C  
ATOM   1290  N   ALA A 167     -32.122  30.892 -14.100  1.00 36.75           N  
ATOM   1291  CA  ALA A 167     -31.480  30.332 -15.290  1.00 41.31           C  
ATOM   1292  C   ALA A 167     -30.148  31.050 -15.577  1.00 39.01           C  
ATOM   1293  O   ALA A 167     -29.120  30.399 -15.793  1.00 42.10           O  
ATOM   1294  CB  ALA A 167     -32.410  30.423 -16.481  1.00 40.74           C  
ATOM   1295  N   TYR A 168     -30.172  32.381 -15.542  1.00 36.86           N  
ATOM   1296  CA  TYR A 168     -28.956  33.174 -15.682  1.00 41.74           C  
ATOM   1297  C   TYR A 168     -27.907  32.853 -14.624  1.00 38.50           C  
ATOM   1298  O   TYR A 168     -26.736  32.726 -14.951  1.00 37.65           O  
ATOM   1299  CB  TYR A 168     -29.256  34.684 -15.744  1.00 41.81           C  
ATOM   1300  CG  TYR A 168     -29.445  35.165 -17.171  1.00 42.04           C  
ATOM   1301  CD1 TYR A 168     -30.677  35.045 -17.808  1.00 43.27           C  
ATOM   1302  CD2 TYR A 168     -28.382  35.687 -17.895  1.00 43.24           C  
ATOM   1303  CE1 TYR A 168     -30.855  35.458 -19.106  1.00 37.60           C  
ATOM   1304  CE2 TYR A 168     -28.548  36.095 -19.203  1.00 37.56           C  
ATOM   1305  CZ  TYR A 168     -29.791  35.980 -19.803  1.00 40.21           C  
ATOM   1306  OH  TYR A 168     -29.978  36.375 -21.110  1.00 36.22           O  
ATOM   1307  N   TYR A 169     -28.328  32.686 -13.373  1.00 41.04           N  
ATOM   1308  CA  TYR A 169     -27.397  32.305 -12.316  1.00 37.30           C  
ATOM   1309  C   TYR A 169     -26.703  30.994 -12.640  1.00 40.29           C  
ATOM   1310  O   TYR A 169     -25.484  30.905 -12.596  1.00 42.36           O  
ATOM   1311  CB  TYR A 169     -28.070  32.231 -10.934  1.00 42.74           C  
ATOM   1312  CG  TYR A 169     -27.106  31.760  -9.865  1.00 43.42           C  
ATOM   1313  CD1 TYR A 169     -26.935  30.400  -9.595  1.00 43.82           C  
ATOM   1314  CD2 TYR A 169     -26.318  32.669  -9.168  1.00 48.41           C  
ATOM   1315  CE1 TYR A 169     -26.018  29.965  -8.636  1.00 42.86           C  
ATOM   1316  CE2 TYR A 169     -25.399  32.244  -8.209  1.00 46.19           C  
ATOM   1317  CZ  TYR A 169     -25.259  30.894  -7.945  1.00 47.93           C  
ATOM   1318  OH  TYR A 169     -24.353  30.486  -6.993  1.00 42.58           O  
ATOM   1319  N   ILE A 170     -27.481  29.967 -12.964  1.00 46.79           N  
ATOM   1320  CA  ILE A 170     -26.915  28.666 -13.244  1.00 40.23           C  
ATOM   1321  C   ILE A 170     -25.886  28.795 -14.391  1.00 41.66           C  
ATOM   1322  O   ILE A 170     -24.784  28.203 -14.343  1.00 41.50           O  
ATOM   1323  CB  ILE A 170     -28.041  27.614 -13.554  1.00 45.01           C  
ATOM   1324  CG1 ILE A 170     -28.990  27.426 -12.361  1.00 45.84           C  
ATOM   1325  CG2 ILE A 170     -27.459  26.277 -13.974  1.00 38.41           C  
ATOM   1326  CD1 ILE A 170     -28.339  26.992 -11.048  1.00 40.75           C  
ATOM   1327  N   ALA A 171     -26.225  29.575 -15.411  1.00 35.78           N  
ATOM   1328  CA  ALA A 171     -25.308  29.749 -16.539  1.00 35.66           C  
ATOM   1329  C   ALA A 171     -24.004  30.439 -16.120  1.00 40.11           C  
ATOM   1330  O   ALA A 171     -22.913  29.969 -16.454  1.00 44.87           O  
ATOM   1331  CB  ALA A 171     -25.979  30.515 -17.652  1.00 37.56           C  
ATOM   1332  N   LYS A 172     -24.109  31.543 -15.383  1.00 39.28           N  
ATOM   1333  CA  LYS A 172     -22.919  32.296 -14.997  1.00 40.57           C  
ATOM   1334  C   LYS A 172     -22.102  31.470 -13.997  1.00 41.46           C  
ATOM   1335  O   LYS A 172     -20.866  31.434 -14.071  1.00 44.50           O  
ATOM   1336  CB  LYS A 172     -23.290  33.691 -14.468  1.00 37.41           C  
ATOM   1337  CG  LYS A 172     -22.093  34.637 -14.102  1.00 37.22           C  
ATOM   1338  CD  LYS A 172     -20.940  34.594 -15.120  1.00 36.78           C  
ATOM   1339  CE  LYS A 172     -19.764  35.523 -14.699  1.00 37.22           C  
ATOM   1340  NZ  LYS A 172     -20.187  36.933 -14.654  1.00 32.86           N1+
ATOM   1341  N   HIS A 173     -22.802  30.785 -13.095  1.00 37.50           N  
ATOM   1342  CA  HIS A 173     -22.175  29.819 -12.189  1.00 46.57           C  
ATOM   1343  C   HIS A 173     -21.317  28.826 -12.964  1.00 45.37           C  
ATOM   1344  O   HIS A 173     -20.155  28.581 -12.617  1.00 44.70           O  
ATOM   1345  CB  HIS A 173     -23.229  29.059 -11.405  1.00 46.20           C  
ATOM   1346  CG  HIS A 173     -22.671  28.174 -10.340  1.00 44.81           C  
ATOM   1347  CD2 HIS A 173     -22.657  28.304  -8.991  1.00 51.94           C  
ATOM   1348  ND1 HIS A 173     -22.084  26.959 -10.616  1.00 45.42           N  
ATOM   1349  CE1 HIS A 173     -21.710  26.390  -9.484  1.00 44.85           C  
ATOM   1350  NE2 HIS A 173     -22.043  27.186  -8.482  1.00 45.67           N  
ATOM   1351  N   THR A 174     -21.869  28.300 -14.046  1.00 39.44           N  
ATOM   1352  CA  THR A 174     -21.123  27.341 -14.844  1.00 42.59           C  
ATOM   1353  C   THR A 174     -19.883  27.973 -15.439  1.00 45.55           C  
ATOM   1354  O   THR A 174     -18.799  27.349 -15.411  1.00 45.59           O  
ATOM   1355  CB  THR A 174     -21.975  26.673 -15.928  1.00 42.34           C  
ATOM   1356  CG2 THR A 174     -21.233  25.444 -16.511  1.00 42.03           C  
ATOM   1357  OG1 THR A 174     -23.197  26.228 -15.335  1.00 48.39           O  
ATOM   1358  N   LEU A 175     -20.026  29.213 -15.926  1.00 43.23           N  
ATOM   1359  CA  LEU A 175     -18.887  29.939 -16.492  1.00 38.52           C  
ATOM   1360  C   LEU A 175     -17.814  30.201 -15.448  1.00 35.10           C  
ATOM   1361  O   LEU A 175     -16.625  30.079 -15.725  1.00 44.83           O  
ATOM   1362  CB  LEU A 175     -19.317  31.252 -17.139  1.00 41.02           C  
ATOM   1363  CG  LEU A 175     -18.210  32.103 -17.778  1.00 37.40           C  
ATOM   1364  CD1 LEU A 175     -17.401  31.317 -18.788  1.00 34.48           C  
ATOM   1365  CD2 LEU A 175     -18.834  33.361 -18.433  1.00 44.03           C  
ATOM   1366  N   ASN A 176     -18.227  30.539 -14.248  1.00 35.04           N  
ATOM   1367  CA  ASN A 176     -17.261  30.743 -13.187  1.00 40.84           C  
ATOM   1368  C   ASN A 176     -16.423  29.513 -12.938  1.00 46.38           C  
ATOM   1369  O   ASN A 176     -15.219  29.654 -12.754  1.00 52.81           O  
ATOM   1370  CB  ASN A 176     -17.940  31.226 -11.902  1.00 43.62           C  
ATOM   1371  CG  ASN A 176     -18.374  32.666 -12.003  1.00 40.80           C  
ATOM   1372  ND2 ASN A 176     -19.475  33.028 -11.351  1.00 40.11           N  
ATOM   1373  OD1 ASN A 176     -17.724  33.442 -12.676  1.00 48.02           O  
ATOM   1374  N   CYS A 177     -17.035  28.315 -12.949  1.00 46.18           N  
ATOM   1375  CA  CYS A 177     -16.257  27.075 -12.794  1.00 53.17           C  
ATOM   1376  C   CYS A 177     -15.291  26.919 -13.954  1.00 48.72           C  
ATOM   1377  O   CYS A 177     -14.109  26.630 -13.754  1.00 54.04           O  
ATOM   1378  CB  CYS A 177     -17.131  25.811 -12.666  1.00 57.04           C  
ATOM   1379  SG  CYS A 177     -18.419  25.919 -11.418  1.00 65.92           S  
ATOM   1380  N   ILE A 178     -15.805  27.122 -15.159  1.00 46.49           N  
ATOM   1381  CA  ILE A 178     -15.008  27.025 -16.374  1.00 46.35           C  
ATOM   1382  C   ILE A 178     -13.769  27.902 -16.266  1.00 53.32           C  
ATOM   1383  O   ILE A 178     -12.655  27.462 -16.580  1.00 57.02           O  
ATOM   1384  CB  ILE A 178     -15.847  27.391 -17.607  1.00 48.81           C  
ATOM   1385  CG1 ILE A 178     -16.903  26.301 -17.844  1.00 46.34           C  
ATOM   1386  CG2 ILE A 178     -14.955  27.606 -18.852  1.00 42.12           C  
ATOM   1387  CD1 ILE A 178     -17.987  26.703 -18.815  1.00 46.20           C  
ATOM   1388  N   ARG A 179     -13.957  29.125 -15.775  1.00 51.15           N  
ATOM   1389  CA  ARG A 179     -12.841  30.048 -15.578  1.00 52.15           C  
ATOM   1390  C   ARG A 179     -11.790  29.491 -14.622  1.00 53.67           C  
ATOM   1391  O   ARG A 179     -10.602  29.465 -14.951  1.00 54.28           O  
ATOM   1392  CB  ARG A 179     -13.326  31.418 -15.096  1.00 50.51           C  
ATOM   1393  CG  ARG A 179     -14.031  32.250 -16.152  1.00 48.45           C  
ATOM   1394  CD  ARG A 179     -14.622  33.457 -15.485  1.00 53.80           C  
ATOM   1395  NE  ARG A 179     -15.270  34.400 -16.397  1.00 44.82           N  
ATOM   1396  CZ  ARG A 179     -15.879  35.505 -15.970  1.00 45.00           C  
ATOM   1397  NH1 ARG A 179     -15.914  35.788 -14.667  1.00 41.50           N1+
ATOM   1398  NH2 ARG A 179     -16.435  36.332 -16.833  1.00 36.79           N  
ATOM   1399  N   GLN A 180     -12.220  29.049 -13.446  1.00 48.58           N  
ATOM   1400  CA  GLN A 180     -11.281  28.472 -12.496  1.00 57.23           C  
ATOM   1401  C   GLN A 180     -10.520  27.250 -13.040  1.00 58.07           C  
ATOM   1402  O   GLN A 180      -9.340  27.089 -12.747  1.00 57.35           O  
ATOM   1403  CB  GLN A 180     -11.955  28.168 -11.155  1.00 61.27           C  
ATOM   1404  CG  GLN A 180     -12.384  29.425 -10.385  1.00 68.38           C  
ATOM   1405  CD  GLN A 180     -11.224  30.353 -10.035  1.00 71.35           C  
ATOM   1406  NE2 GLN A 180     -11.306  31.611 -10.479  1.00 61.82           N  
ATOM   1407  OE1 GLN A 180     -10.275  29.947  -9.366  1.00 77.02           O  
ATOM   1408  N   LEU A 181     -11.201  26.413 -13.827  1.00 60.26           N  
ATOM   1409  CA  LEU A 181     -10.587  25.276 -14.512  1.00 65.49           C  
ATOM   1410  C   LEU A 181      -9.523  25.702 -15.505  1.00 67.34           C  
ATOM   1411  O   LEU A 181      -8.458  25.097 -15.570  1.00 77.24           O  
ATOM   1412  CB  LEU A 181     -11.634  24.489 -15.293  1.00 65.19           C  
ATOM   1413  CG  LEU A 181     -12.485  23.468 -14.558  1.00 77.95           C  
ATOM   1414  CD1 LEU A 181     -13.509  22.910 -15.527  1.00 72.80           C  
ATOM   1415  CD2 LEU A 181     -11.628  22.359 -13.930  1.00 87.45           C  
ATOM   1416  N   SER A 182      -9.831  26.732 -16.287  1.00 65.06           N  
ATOM   1417  CA  SER A 182      -8.972  27.170 -17.382  1.00 66.25           C  
ATOM   1418  C   SER A 182      -7.848  28.099 -16.915  1.00 68.96           C  
ATOM   1419  O   SER A 182      -7.166  28.713 -17.742  1.00 71.03           O  
ATOM   1420  CB  SER A 182      -9.808  27.853 -18.475  1.00 65.49           C  
ATOM   1421  OG  SER A 182     -10.888  27.034 -18.917  1.00 55.71           O  
ATOM   1422  N   GLY A 183      -7.666  28.194 -15.595  1.00 71.09           N  
ATOM   1423  CA  GLY A 183      -6.580  28.972 -14.983  1.00 74.06           C  
ATOM   1424  C   GLY A 183      -6.734  30.486 -15.022  1.00 71.75           C  
ATOM   1425  O   GLY A 183      -5.829  31.203 -15.455  1.00 76.73           O  
ATOM   1426  N   TYR A 184      -7.885  30.962 -14.556  1.00 66.63           N  
ATOM   1427  CA  TYR A 184      -8.212  32.382 -14.453  1.00 61.67           C  
ATOM   1428  C   TYR A 184      -7.360  33.053 -13.385  1.00 64.61           C  
ATOM   1429  O   TYR A 184      -6.924  34.198 -13.561  1.00 64.50           O  
ATOM   1430  CB  TYR A 184      -9.691  32.495 -14.073  1.00 62.73           C  
ATOM   1431  CG  TYR A 184     -10.390  33.819 -14.300  1.00 56.01           C  
ATOM   1432  CD1 TYR A 184     -10.196  34.560 -15.467  1.00 65.19           C  
ATOM   1433  CD2 TYR A 184     -11.295  34.304 -13.353  1.00 61.36           C  
ATOM   1434  CE1 TYR A 184     -10.865  35.766 -15.666  1.00 63.44           C  
ATOM   1435  CE2 TYR A 184     -11.985  35.493 -13.546  1.00 54.42           C  
ATOM   1436  CZ  TYR A 184     -11.766  36.213 -14.702  1.00 63.88           C  
ATOM   1437  OH  TYR A 184     -12.452  37.377 -14.887  1.00 54.92           O  
ATOM   1438  N   LYS A 185      -7.135  32.329 -12.284  1.00 65.53           N  
ATOM   1439  CA  LYS A 185      -6.303  32.784 -11.159  1.00 73.11           C  
ATOM   1440  C   LYS A 185      -4.909  33.271 -11.515  1.00 71.76           C  
ATOM   1441  O   LYS A 185      -4.360  34.134 -10.831  1.00 79.70           O  
ATOM   1442  CB  LYS A 185      -6.166  31.680 -10.111  1.00 76.05           C  
ATOM   1443  CG  LYS A 185      -7.265  31.685  -9.081  1.00 81.51           C  
ATOM   1444  CD  LYS A 185      -6.790  31.120  -7.756  1.00 92.16           C  
ATOM   1445  CE  LYS A 185      -7.941  31.072  -6.764  1.00 95.32           C  
ATOM   1446  NZ  LYS A 185      -7.561  30.357  -5.527  1.00 96.84           N1+
ATOM   1447  N   ASP A 186      -4.333  32.722 -12.575  1.00 75.00           N  
ATOM   1448  CA  ASP A 186      -2.919  32.983 -12.878  1.00 82.60           C  
ATOM   1449  C   ASP A 186      -2.719  33.619 -14.244  1.00 78.98           C  
ATOM   1450  O   ASP A 186      -1.576  33.820 -14.670  1.00 82.01           O  
ATOM   1451  CB  ASP A 186      -2.103  31.685 -12.776  1.00 86.00           C  
ATOM   1452  CG  ASP A 186      -2.615  30.602 -13.718  1.00 97.54           C  
ATOM   1453  OD1 ASP A 186      -2.565  30.813 -14.948  1.00 93.70           O  
ATOM   1454  OD2 ASP A 186      -3.082  29.548 -13.229  1.00108.77           O1-
ATOM   1455  N   GLY A 187      -3.825  33.905 -14.933  1.00 73.04           N  
ATOM   1456  CA  GLY A 187      -3.788  34.588 -16.228  1.00 68.58           C  
ATOM   1457  C   GLY A 187      -3.776  33.733 -17.493  1.00 68.59           C  
ATOM   1458  O   GLY A 187      -3.662  34.279 -18.599  1.00 66.15           O  
ATOM   1459  N   SER A 188      -3.889  32.408 -17.353  1.00 70.94           N  
ATOM   1460  CA  SER A 188      -3.937  31.502 -18.523  1.00 74.59           C  
ATOM   1461  C   SER A 188      -5.256  31.657 -19.280  1.00 72.70           C  
ATOM   1462  O   SER A 188      -5.364  31.254 -20.441  1.00 71.11           O  
ATOM   1463  CB  SER A 188      -3.777  30.014 -18.146  1.00 74.85           C  
ATOM   1464  OG  SER A 188      -3.314  29.818 -16.825  1.00 75.62           O  
ATOM   1465  N   TYR A 189      -6.261  32.210 -18.601  1.00 68.87           N  
ATOM   1466  CA  TYR A 189      -7.568  32.460 -19.199  1.00 62.16           C  
ATOM   1467  C   TYR A 189      -7.952  33.936 -19.074  1.00 61.10           C  
ATOM   1468  O   TYR A 189      -7.781  34.548 -18.016  1.00 59.46           O  
ATOM   1469  CB  TYR A 189      -8.618  31.564 -18.546  1.00 59.70           C  
ATOM   1470  CG  TYR A 189     -10.045  31.794 -19.018  1.00 58.81           C  
ATOM   1471  CD1 TYR A 189     -10.824  32.810 -18.465  1.00 47.12           C  
ATOM   1472  CD2 TYR A 189     -10.618  30.987 -20.005  1.00 59.35           C  
ATOM   1473  CE1 TYR A 189     -12.107  33.025 -18.883  1.00 46.67           C  
ATOM   1474  CE2 TYR A 189     -11.924  31.195 -20.433  1.00 55.83           C  
ATOM   1475  CZ  TYR A 189     -12.659  32.214 -19.857  1.00 58.47           C  
ATOM   1476  OH  TYR A 189     -13.944  32.440 -20.256  1.00 50.48           O  
ATOM   1477  N   VAL A 190      -8.469  34.503 -20.160  1.00 56.23           N  
ATOM   1478  CA  VAL A 190      -8.938  35.878 -20.136  1.00 57.60           C  
ATOM   1479  C   VAL A 190     -10.426  35.873 -20.468  1.00 57.07           C  
ATOM   1480  O   VAL A 190     -10.882  35.073 -21.297  1.00 52.79           O  
ATOM   1481  CB  VAL A 190      -8.142  36.804 -21.118  1.00 63.40           C  
ATOM   1482  CG1 VAL A 190      -6.667  36.963 -20.653  1.00 65.93           C  
ATOM   1483  CG2 VAL A 190      -8.209  36.274 -22.574  1.00 55.50           C  
ATOM   1484  N   LYS A 191     -11.176  36.759 -19.816  1.00 51.14           N  
ATOM   1485  CA  LYS A 191     -12.603  36.784 -19.971  1.00 49.88           C  
ATOM   1486  C   LYS A 191     -13.021  37.565 -21.226  1.00 50.61           C  
ATOM   1487  O   LYS A 191     -14.075  37.284 -21.801  1.00 48.87           O  
ATOM   1488  CB  LYS A 191     -13.291  37.266 -18.690  1.00 51.88           C  
ATOM   1489  CG  LYS A 191     -13.315  38.733 -18.466  1.00 53.91           C  
ATOM   1490  CD  LYS A 191     -14.266  39.076 -17.327  1.00 65.51           C  
ATOM   1491  CE  LYS A 191     -14.451  40.599 -17.203  1.00 76.77           C  
ATOM   1492  NZ  LYS A 191     -15.468  40.978 -16.179  1.00 57.34           N1+
ATOM   1493  N   VAL A 192     -12.169  38.491 -21.664  1.00 45.75           N  
ATOM   1494  CA  VAL A 192     -12.395  39.279 -22.878  1.00 49.81           C  
ATOM   1495  C   VAL A 192     -11.135  39.394 -23.748  1.00 49.38           C  
ATOM   1496  O   VAL A 192     -10.105  39.836 -23.262  1.00 52.05           O  
ATOM   1497  CB  VAL A 192     -12.794  40.744 -22.537  1.00 51.57           C  
ATOM   1498  CG1 VAL A 192     -13.094  41.528 -23.809  1.00 53.74           C  
ATOM   1499  CG2 VAL A 192     -13.962  40.786 -21.606  1.00 54.12           C  
ATOM   1500  N   ASN A 193     -11.241  39.044 -25.032  1.00 49.06           N  
ATOM   1501  CA  ASN A 193     -10.201  39.317 -26.041  1.00 44.76           C  
ATOM   1502  C   ASN A 193     -10.833  39.477 -27.432  1.00 44.71           C  
ATOM   1503  O   ASN A 193     -11.887  38.903 -27.696  1.00 46.34           O  
ATOM   1504  CB  ASN A 193      -9.169  38.193 -26.057  1.00 46.24           C  
ATOM   1505  CG  ASN A 193      -7.849  38.630 -26.660  1.00 53.95           C  
ATOM   1506  ND2 ASN A 193      -7.340  37.852 -27.615  1.00 45.89           N  
ATOM   1507  OD1 ASN A 193      -7.299  39.666 -26.282  1.00 53.36           O  
ATOM   1508  N   ASN A 194     -10.220  40.284 -28.299  1.00 49.10           N  
ATOM   1509  CA  ASN A 194     -10.754  40.591 -29.650  1.00 46.91           C  
ATOM   1510  C   ASN A 194     -12.266  40.855 -29.690  1.00 50.32           C  
ATOM   1511  O   ASN A 194     -12.968  40.336 -30.549  1.00 53.53           O  
ATOM   1512  CB  ASN A 194     -10.383  39.484 -30.638  1.00 45.78           C  
ATOM   1513  CG  ASN A 194      -8.886  39.104 -30.562  1.00 56.56           C  
ATOM   1514  ND2 ASN A 194      -8.595  37.814 -30.448  1.00 42.27           N  
ATOM   1515  OD1 ASN A 194      -8.020  39.972 -30.597  1.00 46.42           O  
ATOM   1516  N   GLY A 195     -12.756  41.658 -28.751  1.00 49.33           N  
ATOM   1517  CA  GLY A 195     -14.165  42.048 -28.713  1.00 50.43           C  
ATOM   1518  C   GLY A 195     -15.145  40.927 -28.375  1.00 50.20           C  
ATOM   1519  O   GLY A 195     -16.342  41.059 -28.641  1.00 52.75           O  
ATOM   1520  N   VAL A 196     -14.641  39.824 -27.815  1.00 44.22           N  
ATOM   1521  CA  VAL A 196     -15.462  38.668 -27.453  1.00 38.50           C  
ATOM   1522  C   VAL A 196     -15.334  38.474 -25.973  1.00 39.97           C  
ATOM   1523  O   VAL A 196     -14.264  38.091 -25.475  1.00 44.94           O  
ATOM   1524  CB  VAL A 196     -14.971  37.359 -28.131  1.00 43.02           C  
ATOM   1525  CG1 VAL A 196     -15.812  36.150 -27.680  1.00 34.25           C  
ATOM   1526  CG2 VAL A 196     -14.965  37.491 -29.651  1.00 45.81           C  
ATOM   1527  N   GLU A 197     -16.418  38.734 -25.264  1.00 38.56           N  
ATOM   1528  CA  GLU A 197     -16.461  38.549 -23.831  1.00 40.29           C  
ATOM   1529  C   GLU A 197     -17.187  37.235 -23.529  1.00 44.35           C  
ATOM   1530  O   GLU A 197     -18.264  36.975 -24.083  1.00 42.52           O  
ATOM   1531  CB  GLU A 197     -17.196  39.723 -23.186  1.00 33.52           C  
ATOM   1532  CG  GLU A 197     -17.338  39.599 -21.653  1.00 47.85           C  
ATOM   1533  CD  GLU A 197     -18.100  40.770 -20.995  1.00 64.58           C  
ATOM   1534  OE1 GLU A 197     -18.227  41.853 -21.601  1.00 68.94           O  
ATOM   1535  OE2 GLU A 197     -18.572  40.608 -19.852  1.00 55.11           O1-
ATOM   1536  N   ASP A 198     -16.626  36.426 -22.634  1.00 40.54           N  
ATOM   1537  CA  ASP A 198     -17.234  35.147 -22.317  1.00 39.59           C  
ATOM   1538  C   ASP A 198     -18.698  35.222 -21.833  1.00 39.27           C  
ATOM   1539  O   ASP A 198     -19.510  34.390 -22.210  1.00 43.03           O  
ATOM   1540  CB  ASP A 198     -16.344  34.281 -21.395  1.00 38.92           C  
ATOM   1541  CG  ASP A 198     -16.065  34.910 -20.027  1.00 48.57           C  
ATOM   1542  OD1 ASP A 198     -16.595  35.992 -19.697  1.00 46.84           O  
ATOM   1543  OD2 ASP A 198     -15.289  34.296 -19.259  1.00 45.32           O1-
ATOM   1544  N   ASN A 199     -19.046  36.225 -21.036  1.00 42.26           N  
ATOM   1545  CA  ASN A 199     -20.430  36.356 -20.567  1.00 40.43           C  
ATOM   1546  C   ASN A 199     -21.407  36.481 -21.714  1.00 41.97           C  
ATOM   1547  O   ASN A 199     -22.552  36.106 -21.591  1.00 40.69           O  
ATOM   1548  CB  ASN A 199     -20.602  37.594 -19.701  1.00 42.23           C  
ATOM   1549  CG  ASN A 199     -19.800  37.534 -18.448  1.00 47.82           C  
ATOM   1550  ND2 ASN A 199     -18.807  38.416 -18.339  1.00 44.68           N  
ATOM   1551  OD1 ASN A 199     -20.068  36.714 -17.568  1.00 48.66           O  
ATOM   1552  N   SER A 200     -20.959  37.056 -22.823  1.00 44.05           N  
ATOM   1553  CA  SER A 200     -21.878  37.416 -23.875  1.00 44.02           C  
ATOM   1554  C   SER A 200     -22.362  36.157 -24.607  1.00 45.37           C  
ATOM   1555  O   SER A 200     -23.391  36.198 -25.291  1.00 41.17           O  
ATOM   1556  CB  SER A 200     -21.250  38.441 -24.823  1.00 41.81           C  
ATOM   1557  OG  SER A 200     -20.316  37.790 -25.656  1.00 46.39           O  
ATOM   1558  N   LEU A 201     -21.656  35.042 -24.402  1.00 41.55           N  
ATOM   1559  CA  LEU A 201     -22.014  33.767 -25.014  1.00 45.13           C  
ATOM   1560  C   LEU A 201     -22.976  32.971 -24.156  1.00 44.09           C  
ATOM   1561  O   LEU A 201     -23.447  31.896 -24.550  1.00 48.73           O  
ATOM   1562  CB  LEU A 201     -20.755  32.933 -25.327  1.00 48.15           C  
ATOM   1563  CG  LEU A 201     -19.695  33.658 -26.167  1.00 57.86           C  
ATOM   1564  CD1 LEU A 201     -18.397  32.852 -26.274  1.00 41.93           C  
ATOM   1565  CD2 LEU A 201     -20.248  34.022 -27.563  1.00 56.66           C  
ATOM   1566  N   LEU A 202     -23.260  33.488 -22.975  1.00 42.41           N  
ATOM   1567  CA  LEU A 202     -24.217  32.853 -22.082  1.00 42.27           C  
ATOM   1568  C   LEU A 202     -25.670  32.944 -22.586  1.00 41.31           C  
ATOM   1569  O   LEU A 202     -26.408  31.981 -22.474  1.00 44.95           O  
ATOM   1570  CB  LEU A 202     -24.082  33.455 -20.679  1.00 41.12           C  
ATOM   1571  CG  LEU A 202     -23.279  32.662 -19.639  1.00 57.47           C  
ATOM   1572  CD1 LEU A 202     -22.116  31.916 -20.235  1.00 45.09           C  
ATOM   1573  CD2 LEU A 202     -22.819  33.538 -18.481  1.00 41.38           C  
ATOM   1574  N   HIS A 203     -26.072  34.092 -23.143  1.00 39.08           N  
ATOM   1575  CA  HIS A 203     -27.473  34.331 -23.544  1.00 40.56           C  
ATOM   1576  C   HIS A 203     -28.143  33.247 -24.408  1.00 46.81           C  
ATOM   1577  O   HIS A 203     -29.306  32.863 -24.157  1.00 43.27           O  
ATOM   1578  CB  HIS A 203     -27.621  35.697 -24.216  1.00 37.18           C  
ATOM   1579  CG  HIS A 203     -27.049  36.812 -23.408  1.00 45.20           C  
ATOM   1580  CD2 HIS A 203     -25.924  37.551 -23.574  1.00 40.43           C  
ATOM   1581  ND1 HIS A 203     -27.633  37.251 -22.238  1.00 43.66           N  
ATOM   1582  CE1 HIS A 203     -26.894  38.215 -21.719  1.00 40.76           C  
ATOM   1583  NE2 HIS A 203     -25.855  38.419 -22.512  1.00 42.17           N  
ATOM   1584  N   ASN A 204     -27.425  32.764 -25.419  1.00 49.56           N  
ATOM   1585  CA  ASN A 204     -27.975  31.736 -26.299  1.00 58.84           C  
ATOM   1586  C   ASN A 204     -28.083  30.351 -25.657  1.00 56.85           C  
ATOM   1587  O   ASN A 204     -28.842  29.508 -26.118  1.00 61.17           O  
ATOM   1588  CB  ASN A 204     -27.240  31.714 -27.647  1.00 62.57           C  
ATOM   1589  CG  ASN A 204     -27.723  32.816 -28.574  1.00 74.04           C  
ATOM   1590  ND2 ASN A 204     -26.834  33.326 -29.427  1.00 78.72           N  
ATOM   1591  OD1 ASN A 204     -28.889  33.211 -28.516  1.00 75.07           O  
ATOM   1592  N   CYS A 205     -27.339  30.137 -24.578  1.00 51.97           N  
ATOM   1593  CA  CYS A 205     -27.443  28.915 -23.791  1.00 50.82           C  
ATOM   1594  C   CYS A 205     -28.755  28.726 -23.010  1.00 53.23           C  
ATOM   1595  O   CYS A 205     -29.071  27.609 -22.610  1.00 62.25           O  
ATOM   1596  CB  CYS A 205     -26.280  28.851 -22.808  1.00 47.66           C  
ATOM   1597  SG  CYS A 205     -24.695  28.668 -23.631  1.00 52.29           S  
ATOM   1598  N   ILE A 206     -29.507  29.798 -22.774  1.00 50.44           N  
ATOM   1599  CA  ILE A 206     -30.673  29.723 -21.890  1.00 48.42           C  
ATOM   1600  C   ILE A 206     -31.906  30.449 -22.421  1.00 51.02           C  
ATOM   1601  O   ILE A 206     -32.880  30.621 -21.685  1.00 55.48           O  
ATOM   1602  CB  ILE A 206     -30.347  30.272 -20.483  1.00 49.11           C  
ATOM   1603  CG1 ILE A 206     -29.904  31.744 -20.567  1.00 50.89           C  
ATOM   1604  CG2 ILE A 206     -29.283  29.420 -19.803  1.00 45.56           C  
ATOM   1605  CD1 ILE A 206     -29.264  32.253 -19.299  1.00 45.35           C  
ATOM   1606  N   LYS A 207     -31.863  30.859 -23.690  1.00 51.71           N  
ATOM   1607  CA  LYS A 207     -32.938  31.647 -24.337  1.00 57.96           C  
ATOM   1608  C   LYS A 207     -34.349  31.060 -24.163  1.00 67.01           C  
ATOM   1609  O   LYS A 207     -35.334  31.787 -24.008  1.00 69.43           O  
ATOM   1610  CB  LYS A 207     -32.644  31.822 -25.844  1.00 58.47           C  
ATOM   1611  N   ASP A 208     -34.413  29.737 -24.181  1.00 66.78           N  
ATOM   1612  CA  ASP A 208     -35.647  28.967 -24.288  1.00 76.89           C  
ATOM   1613  C   ASP A 208     -36.224  28.597 -22.919  1.00 74.45           C  
ATOM   1614  O   ASP A 208     -37.322  28.042 -22.834  1.00 74.36           O  
ATOM   1615  CB  ASP A 208     -35.297  27.666 -25.018  1.00 79.48           C  
ATOM   1616  CG  ASP A 208     -33.998  27.015 -24.468  1.00 88.84           C  
ATOM   1617  OD1 ASP A 208     -33.044  27.753 -24.051  1.00 61.41           O  
ATOM   1618  OD2 ASP A 208     -33.941  25.762 -24.440  1.00 94.98           O1-
ATOM   1619  N   VAL A 209     -35.470  28.895 -21.861  1.00 62.80           N  
ATOM   1620  CA  VAL A 209     -35.677  28.261 -20.565  1.00 57.90           C  
ATOM   1621  C   VAL A 209     -36.790  28.916 -19.756  1.00 60.28           C  
ATOM   1622  O   VAL A 209     -36.712  30.101 -19.417  1.00 61.09           O  
ATOM   1623  CB  VAL A 209     -34.342  28.173 -19.771  1.00 54.19           C  
ATOM   1624  CG1 VAL A 209     -34.537  27.489 -18.433  1.00 53.39           C  
ATOM   1625  CG2 VAL A 209     -33.282  27.414 -20.593  1.00 49.55           C  
ATOM   1626  N   SER A 210     -37.820  28.135 -19.430  1.00 60.78           N  
ATOM   1627  CA  SER A 210     -39.001  28.688 -18.775  1.00 62.19           C  
ATOM   1628  C   SER A 210     -38.774  28.975 -17.287  1.00 59.25           C  
ATOM   1629  O   SER A 210     -37.918  28.354 -16.641  1.00 51.58           O  
ATOM   1630  CB  SER A 210     -40.208  27.766 -18.971  1.00 66.54           C  
ATOM   1631  OG  SER A 210     -40.169  26.677 -18.068  1.00 73.15           O  
ATOM   1632  N   LEU A 211     -39.542  29.927 -16.755  1.00 59.16           N  
ATOM   1633  CA  LEU A 211     -39.518  30.215 -15.324  1.00 64.88           C  
ATOM   1634  C   LEU A 211     -39.892  28.974 -14.530  1.00 64.05           C  
ATOM   1635  O   LEU A 211     -39.243  28.678 -13.543  1.00 69.23           O  
ATOM   1636  CB  LEU A 211     -40.478  31.350 -14.956  1.00 68.05           C  
ATOM   1637  CG  LEU A 211     -40.293  32.747 -15.549  1.00 83.94           C  
ATOM   1638  CD1 LEU A 211     -41.437  33.652 -15.066  1.00 79.55           C  
ATOM   1639  CD2 LEU A 211     -38.903  33.351 -15.222  1.00 74.48           C  
ATOM   1640  N   ASP A 212     -40.929  28.261 -14.974  1.00 68.00           N  
ATOM   1641  CA  ASP A 212     -41.431  27.048 -14.300  1.00 69.47           C  
ATOM   1642  C   ASP A 212     -40.420  25.883 -14.240  1.00 69.22           C  
ATOM   1643  O   ASP A 212     -40.304  25.233 -13.217  1.00 75.00           O  
ATOM   1644  CB  ASP A 212     -42.781  26.595 -14.903  1.00 69.24           C  
ATOM   1645  N   GLU A 213     -39.698  25.614 -15.323  1.00 68.89           N  
ATOM   1646  CA  GLU A 213     -38.651  24.599 -15.302  1.00 68.66           C  
ATOM   1647  C   GLU A 213     -37.698  24.808 -14.120  1.00 66.72           C  
ATOM   1648  O   GLU A 213     -37.454  23.888 -13.346  1.00 69.97           O  
ATOM   1649  CB  GLU A 213     -37.813  24.668 -16.584  1.00 74.67           C  
ATOM   1650  CG  GLU A 213     -38.442  24.091 -17.848  1.00 94.39           C  
ATOM   1651  CD  GLU A 213     -37.750  24.602 -19.117  1.00105.22           C  
ATOM   1652  OE1 GLU A 213     -37.024  25.615 -19.037  1.00100.46           O  
ATOM   1653  OE2 GLU A 213     -37.937  24.001 -20.196  1.00112.70           O1-
ATOM   1654  N   VAL A 214     -37.136  26.010 -13.997  1.00 55.13           N  
ATOM   1655  CA  VAL A 214     -36.028  26.211 -13.068  1.00 49.49           C  
ATOM   1656  C   VAL A 214     -36.426  26.398 -11.607  1.00 52.34           C  
ATOM   1657  O   VAL A 214     -35.548  26.362 -10.739  1.00 47.65           O  
ATOM   1658  CB  VAL A 214     -35.100  27.396 -13.470  1.00 48.43           C  
ATOM   1659  CG1 VAL A 214     -34.421  27.143 -14.825  1.00 40.84           C  
ATOM   1660  CG2 VAL A 214     -35.855  28.740 -13.438  1.00 44.06           C  
ATOM   1661  N   LEU A 215     -37.717  26.621 -11.341  1.00 50.03           N  
ATOM   1662  CA  LEU A 215     -38.175  26.984  -9.991  1.00 56.65           C  
ATOM   1663  C   LEU A 215     -39.009  25.881  -9.363  1.00 64.18           C  
ATOM   1664  O   LEU A 215     -39.209  25.858  -8.153  1.00 69.81           O  
ATOM   1665  CB  LEU A 215     -38.984  28.295  -9.990  1.00 53.45           C  
ATOM   1666  CG  LEU A 215     -38.301  29.626 -10.350  1.00 56.33           C  
ATOM   1667  CD1 LEU A 215     -39.294  30.788 -10.284  1.00 56.18           C  
ATOM   1668  CD2 LEU A 215     -37.101  29.920  -9.464  1.00 49.13           C  
ATOM   1669  N   ASP A 216     -39.499  24.978 -10.204  1.00 70.20           N  
ATOM   1670  CA  ASP A 216     -40.326  23.868  -9.800  1.00 73.55           C  
ATOM   1671  C   ASP A 216     -39.555  23.072  -8.753  1.00 76.26           C  
ATOM   1672  O   ASP A 216     -38.654  22.294  -9.086  1.00 76.00           O  
ATOM   1673  CB  ASP A 216     -40.635  23.020 -11.038  1.00 77.40           C  
ATOM   1674  CG  ASP A 216     -41.615  21.897 -10.762  1.00 87.92           C  
ATOM   1675  OD1 ASP A 216     -41.366  21.092  -9.839  1.00 93.67           O  
ATOM   1676  OD2 ASP A 216     -42.626  21.802 -11.493  1.00 85.33           O1-
ATOM   1677  N   ALA A 217     -39.910  23.277  -7.484  1.00 78.88           N  
ATOM   1678  CA  ALA A 217     -39.194  22.657  -6.361  1.00 80.13           C  
ATOM   1679  C   ALA A 217     -39.324  21.144  -6.370  1.00 81.69           C  
ATOM   1680  O   ALA A 217     -39.031  20.485  -5.368  1.00 78.64           O  
ATOM   1681  CB  ALA A 217     -39.648  23.236  -5.012  1.00 84.62           C  
ATOM   1682  N   ASP A 218     -39.766  20.610  -7.508  1.00 80.75           N  
ATOM   1683  CA  ASP A 218     -39.724  19.183  -7.765  1.00 81.23           C  
ATOM   1684  C   ASP A 218     -38.804  18.840  -8.927  1.00 77.56           C  
ATOM   1685  O   ASP A 218     -37.948  17.988  -8.783  1.00 73.84           O  
ATOM   1686  CB  ASP A 218     -41.135  18.606  -7.989  1.00 89.83           C  
ATOM   1687  N   LYS A 219     -38.954  19.518 -10.065  1.00 84.63           N  
ATOM   1688  CA  LYS A 219     -38.232  19.117 -11.285  1.00 86.39           C  
ATOM   1689  C   LYS A 219     -37.094  20.070 -11.732  1.00 78.36           C  
ATOM   1690  O   LYS A 219     -36.672  20.069 -12.901  1.00 76.91           O  
ATOM   1691  CB  LYS A 219     -39.232  18.800 -12.419  1.00 90.74           C  
ATOM   1692  N   TYR A 220     -36.562  20.831 -10.777  1.00 74.16           N  
ATOM   1693  CA  TYR A 220     -35.578  21.886 -11.056  1.00 67.90           C  
ATOM   1694  C   TYR A 220     -34.129  21.418 -11.210  1.00 65.24           C  
ATOM   1695  O   TYR A 220     -33.343  22.036 -11.935  1.00 64.16           O  
ATOM   1696  CB  TYR A 220     -35.644  22.968  -9.975  1.00 67.94           C  
ATOM   1697  CG  TYR A 220     -35.051  22.586  -8.623  1.00 72.98           C  
ATOM   1698  CD1 TYR A 220     -35.799  21.887  -7.668  1.00 80.87           C  
ATOM   1699  CD2 TYR A 220     -33.746  22.943  -8.293  1.00 64.92           C  
ATOM   1700  CE1 TYR A 220     -35.247  21.559  -6.415  1.00 80.43           C  
ATOM   1701  CE2 TYR A 220     -33.196  22.624  -7.056  1.00 55.52           C  
ATOM   1702  CZ  TYR A 220     -33.937  21.939  -6.127  1.00 72.54           C  
ATOM   1703  OH  TYR A 220     -33.349  21.642  -4.919  1.00 72.31           O  
ATOM   1704  N   VAL A 221     -33.770  20.368 -10.482  1.00 60.99           N  
ATOM   1705  CA  VAL A 221     -32.447  19.763 -10.559  1.00 60.33           C  
ATOM   1706  C   VAL A 221     -32.091  19.407 -12.004  1.00 64.01           C  
ATOM   1707  O   VAL A 221     -31.021  19.788 -12.496  1.00 70.60           O  
ATOM   1708  CB  VAL A 221     -32.333  18.552  -9.604  1.00 63.46           C  
ATOM   1709  CG1 VAL A 221     -31.148  17.627  -9.958  1.00 63.47           C  
ATOM   1710  CG2 VAL A 221     -32.253  19.041  -8.167  1.00 57.68           C  
ATOM   1711  N   GLN A 222     -33.006  18.742 -12.695  1.00 60.41           N  
ATOM   1712  CA  GLN A 222     -32.799  18.365 -14.095  1.00 65.20           C  
ATOM   1713  C   GLN A 222     -32.650  19.574 -15.014  1.00 61.47           C  
ATOM   1714  O   GLN A 222     -31.842  19.552 -15.936  1.00 67.47           O  
ATOM   1715  CB  GLN A 222     -33.930  17.441 -14.596  1.00 72.34           C  
ATOM   1716  N   ALA A 223     -33.427  20.626 -14.761  1.00 57.61           N  
ATOM   1717  CA  ALA A 223     -33.377  21.834 -15.577  1.00 53.93           C  
ATOM   1718  C   ALA A 223     -32.030  22.550 -15.417  1.00 50.68           C  
ATOM   1719  O   ALA A 223     -31.433  23.014 -16.389  1.00 52.89           O  
ATOM   1720  CB  ALA A 223     -34.530  22.763 -15.216  1.00 52.45           C  
ATOM   1721  N   TRP A 224     -31.545  22.614 -14.184  1.00 50.44           N  
ATOM   1722  CA  TRP A 224     -30.266  23.247 -13.901  1.00 48.07           C  
ATOM   1723  C   TRP A 224     -29.156  22.490 -14.612  1.00 52.07           C  
ATOM   1724  O   TRP A 224     -28.309  23.109 -15.248  1.00 55.36           O  
ATOM   1725  CB  TRP A 224     -30.021  23.292 -12.397  1.00 45.88           C  
ATOM   1726  CG  TRP A 224     -30.956  24.196 -11.662  1.00 40.87           C  
ATOM   1727  CD1 TRP A 224     -32.075  24.840 -12.163  1.00 38.47           C  
ATOM   1728  CD2 TRP A 224     -30.873  24.555 -10.281  1.00 46.42           C  
ATOM   1729  CE2 TRP A 224     -31.956  25.425 -10.007  1.00 37.88           C  
ATOM   1730  CE3 TRP A 224     -29.985  24.226  -9.242  1.00 53.84           C  
ATOM   1731  NE1 TRP A 224     -32.676  25.577 -11.168  1.00 46.67           N  
ATOM   1732  CZ2 TRP A 224     -32.192  25.950  -8.723  1.00 56.09           C  
ATOM   1733  CZ3 TRP A 224     -30.210  24.770  -7.959  1.00 41.12           C  
ATOM   1734  CH2 TRP A 224     -31.307  25.614  -7.719  1.00 52.11           C  
ATOM   1735  N   ASN A 225     -29.198  21.157 -14.540  1.00 52.71           N  
ATOM   1736  CA  ASN A 225     -28.223  20.295 -15.225  1.00 56.47           C  
ATOM   1737  C   ASN A 225     -28.141  20.544 -16.729  1.00 55.64           C  
ATOM   1738  O   ASN A 225     -27.045  20.600 -17.297  1.00 57.57           O  
ATOM   1739  CB  ASN A 225     -28.507  18.800 -14.961  1.00 58.18           C  
ATOM   1740  CG  ASN A 225     -27.918  18.311 -13.640  1.00 60.71           C  
ATOM   1741  ND2 ASN A 225     -28.493  17.255 -13.112  1.00 56.16           N  
ATOM   1742  OD1 ASN A 225     -26.956  18.873 -13.108  1.00 61.32           O  
ATOM   1743  N   SER A 226     -29.296  20.685 -17.374  1.00 54.24           N  
ATOM   1744  CA  SER A 226     -29.317  20.898 -18.815  1.00 58.16           C  
ATOM   1745  C   SER A 226     -28.721  22.271 -19.146  1.00 53.94           C  
ATOM   1746  O   SER A 226     -27.984  22.404 -20.116  1.00 60.13           O  
ATOM   1747  CB  SER A 226     -30.727  20.707 -19.399  1.00 56.64           C  
ATOM   1748  OG  SER A 226     -31.397  21.940 -19.551  1.00 77.49           O  
ATOM   1749  N   ILE A 227     -29.000  23.276 -18.317  1.00 52.61           N  
ATOM   1750  CA  ILE A 227     -28.308  24.570 -18.455  1.00 50.27           C  
ATOM   1751  C   ILE A 227     -26.802  24.388 -18.294  1.00 50.66           C  
ATOM   1752  O   ILE A 227     -26.033  24.847 -19.139  1.00 50.38           O  
ATOM   1753  CB  ILE A 227     -28.817  25.652 -17.468  1.00 44.56           C  
ATOM   1754  CG1 ILE A 227     -30.257  26.055 -17.791  1.00 36.68           C  
ATOM   1755  CG2 ILE A 227     -27.946  26.901 -17.556  1.00 38.51           C  
ATOM   1756  CD1 ILE A 227     -30.997  26.635 -16.602  1.00 34.72           C  
ATOM   1757  N   MET A 228     -26.388  23.713 -17.219  1.00 49.45           N  
ATOM   1758  CA  MET A 228     -24.960  23.463 -16.973  1.00 49.89           C  
ATOM   1759  C   MET A 228     -24.322  22.808 -18.208  1.00 49.11           C  
ATOM   1760  O   MET A 228     -23.301  23.266 -18.723  1.00 54.82           O  
ATOM   1761  CB  MET A 228     -24.739  22.631 -15.687  1.00 43.70           C  
ATOM   1762  CG  MET A 228     -25.064  23.395 -14.408  1.00 43.48           C  
ATOM   1763  SD  MET A 228     -24.978  22.466 -12.843  1.00 49.44           S  
ATOM   1764  CE  MET A 228     -23.823  21.267 -13.391  1.00 61.92           C  
ATOM   1765  N   ALA A 229     -24.958  21.773 -18.723  1.00 52.00           N  
ATOM   1766  CA  ALA A 229     -24.416  21.073 -19.888  1.00 54.55           C  
ATOM   1767  C   ALA A 229     -24.347  21.962 -21.149  1.00 53.42           C  
ATOM   1768  O   ALA A 229     -23.381  21.876 -21.923  1.00 50.87           O  
ATOM   1769  CB  ALA A 229     -25.206  19.797 -20.153  1.00 52.56           C  
ATOM   1770  N   ASN A 230     -25.356  22.809 -21.355  1.00 50.44           N  
ATOM   1771  CA  ASN A 230     -25.387  23.658 -22.538  1.00 52.00           C  
ATOM   1772  C   ASN A 230     -24.218  24.641 -22.508  1.00 52.30           C  
ATOM   1773  O   ASN A 230     -23.599  24.924 -23.536  1.00 52.22           O  
ATOM   1774  CB  ASN A 230     -26.694  24.440 -22.616  1.00 54.71           C  
ATOM   1775  CG  ASN A 230     -27.834  23.633 -23.188  1.00 64.94           C  
ATOM   1776  ND2 ASN A 230     -29.035  24.199 -23.122  1.00 68.40           N  
ATOM   1777  OD1 ASN A 230     -27.652  22.520 -23.679  1.00 87.00           O  
ATOM   1778  N   VAL A 231     -23.916  25.138 -21.315  1.00 46.09           N  
ATOM   1779  CA  VAL A 231     -22.822  26.079 -21.133  1.00 49.25           C  
ATOM   1780  C   VAL A 231     -21.486  25.367 -21.300  1.00 51.44           C  
ATOM   1781  O   VAL A 231     -20.632  25.831 -22.058  1.00 56.89           O  
ATOM   1782  CB  VAL A 231     -22.908  26.816 -19.768  1.00 48.99           C  
ATOM   1783  CG1 VAL A 231     -21.668  27.684 -19.540  1.00 38.84           C  
ATOM   1784  CG2 VAL A 231     -24.197  27.646 -19.696  1.00 37.53           C  
ATOM   1785  N   TYR A 232     -21.309  24.241 -20.614  1.00 49.95           N  
ATOM   1786  CA  TYR A 232     -20.100  23.452 -20.800  1.00 49.38           C  
ATOM   1787  C   TYR A 232     -19.885  23.150 -22.281  1.00 52.21           C  
ATOM   1788  O   TYR A 232     -18.773  23.283 -22.781  1.00 56.12           O  
ATOM   1789  CB  TYR A 232     -20.164  22.150 -20.014  1.00 48.28           C  
ATOM   1790  CG  TYR A 232     -19.934  22.279 -18.522  1.00 52.87           C  
ATOM   1791  CD1 TYR A 232     -18.743  22.827 -18.012  1.00 54.88           C  
ATOM   1792  CD2 TYR A 232     -20.883  21.801 -17.611  1.00 42.54           C  
ATOM   1793  CE1 TYR A 232     -18.515  22.918 -16.620  1.00 44.61           C  
ATOM   1794  CE2 TYR A 232     -20.670  21.884 -16.223  1.00 52.07           C  
ATOM   1795  CZ  TYR A 232     -19.482  22.450 -15.734  1.00 61.80           C  
ATOM   1796  OH  TYR A 232     -19.278  22.537 -14.368  1.00 59.42           O  
ATOM   1797  N   GLU A 233     -20.950  22.751 -22.979  1.00 53.38           N  
ATOM   1798  CA  GLU A 233     -20.876  22.492 -24.416  1.00 57.02           C  
ATOM   1799  C   GLU A 233     -20.481  23.749 -25.195  1.00 55.71           C  
ATOM   1800  O   GLU A 233     -19.687  23.669 -26.122  1.00 64.68           O  
ATOM   1801  CB  GLU A 233     -22.199  21.933 -24.950  1.00 56.29           C  
ATOM   1802  CG  GLU A 233     -22.096  21.241 -26.306  1.00 68.82           C  
ATOM   1803  CD  GLU A 233     -21.311  19.932 -26.248  1.00 83.10           C  
ATOM   1804  OE1 GLU A 233     -21.476  19.172 -25.268  1.00 81.55           O  
ATOM   1805  OE2 GLU A 233     -20.529  19.665 -27.181  1.00 74.51           O1-
ATOM   1806  N   ALA A 234     -21.012  24.905 -24.808  1.00 51.25           N  
ATOM   1807  CA  ALA A 234     -20.746  26.141 -25.549  1.00 51.99           C  
ATOM   1808  C   ALA A 234     -19.281  26.568 -25.437  1.00 55.87           C  
ATOM   1809  O   ALA A 234     -18.776  27.333 -26.279  1.00 59.59           O  
ATOM   1810  CB  ALA A 234     -21.671  27.272 -25.075  1.00 44.43           C  
ATOM   1811  N   PHE A 235     -18.612  26.083 -24.390  1.00 55.79           N  
ATOM   1812  CA  PHE A 235     -17.201  26.389 -24.149  1.00 56.08           C  
ATOM   1813  C   PHE A 235     -16.285  25.189 -24.397  1.00 57.56           C  
ATOM   1814  O   PHE A 235     -15.102  25.210 -24.037  1.00 59.63           O  
ATOM   1815  CB  PHE A 235     -17.011  26.972 -22.740  1.00 54.54           C  
ATOM   1816  CG  PHE A 235     -17.491  28.397 -22.610  1.00 47.16           C  
ATOM   1817  CD1 PHE A 235     -18.804  28.671 -22.266  1.00 39.22           C  
ATOM   1818  CD2 PHE A 235     -16.621  29.465 -22.828  1.00 45.06           C  
ATOM   1819  CE1 PHE A 235     -19.266  29.993 -22.161  1.00 42.90           C  
ATOM   1820  CE2 PHE A 235     -17.059  30.785 -22.712  1.00 42.03           C  
ATOM   1821  CZ  PHE A 235     -18.388  31.051 -22.381  1.00 53.84           C  
ATOM   1822  N   GLN A 236     -16.836  24.153 -25.030  1.00 57.60           N  
ATOM   1823  CA  GLN A 236     -16.067  22.956 -25.417  1.00 60.57           C  
ATOM   1824  C   GLN A 236     -15.309  22.282 -24.259  1.00 63.45           C  
ATOM   1825  O   GLN A 236     -14.166  21.850 -24.410  1.00 67.18           O  
ATOM   1826  CB  GLN A 236     -15.104  23.273 -26.571  1.00 58.27           C  
ATOM   1827  CG  GLN A 236     -15.771  23.726 -27.860  1.00 65.74           C  
ATOM   1828  CD  GLN A 236     -16.685  22.668 -28.449  1.00 81.59           C  
ATOM   1829  NE2 GLN A 236     -17.961  22.726 -28.078  1.00 78.58           N  
ATOM   1830  OE1 GLN A 236     -16.254  21.813 -29.234  1.00 75.88           O  
ATOM   1831  N   ILE A 237     -15.960  22.166 -23.111  1.00 61.79           N  
ATOM   1832  CA  ILE A 237     -15.307  21.618 -21.932  1.00 62.97           C  
ATOM   1833  C   ILE A 237     -15.490  20.096 -21.886  1.00 65.95           C  
ATOM   1834  O   ILE A 237     -16.622  19.609 -21.939  1.00 65.68           O  
ATOM   1835  CB  ILE A 237     -15.855  22.297 -20.653  1.00 58.83           C  
ATOM   1836  CG1 ILE A 237     -15.660  23.821 -20.717  1.00 61.87           C  
ATOM   1837  CG2 ILE A 237     -15.235  21.698 -19.397  1.00 61.14           C  
ATOM   1838  CD1 ILE A 237     -14.186  24.306 -20.780  1.00 61.81           C  
ATOM   1839  N   LYS A 238     -14.375  19.361 -21.798  1.00 68.87           N  
ATOM   1840  CA  LYS A 238     -14.382  17.891 -21.768  1.00 71.32           C  
ATOM   1841  C   LYS A 238     -15.284  17.377 -20.647  1.00 72.60           C  
ATOM   1842  O   LYS A 238     -15.420  18.018 -19.603  1.00 71.42           O  
ATOM   1843  CB  LYS A 238     -12.957  17.339 -21.605  1.00 73.66           C  
ATOM   1844  N   GLU A 239     -15.904  16.223 -20.878  1.00 79.32           N  
ATOM   1845  CA  GLU A 239     -16.870  15.634 -19.942  1.00 80.40           C  
ATOM   1846  C   GLU A 239     -16.317  15.428 -18.526  1.00 79.31           C  
ATOM   1847  O   GLU A 239     -17.012  15.692 -17.544  1.00 73.64           O  
ATOM   1848  CB  GLU A 239     -17.420  14.307 -20.495  1.00 86.13           C  
ATOM   1849  CG  GLU A 239     -18.630  13.737 -19.719  1.00 89.63           C  
ATOM   1850  CD  GLU A 239     -19.847  14.671 -19.740  1.00100.42           C  
ATOM   1851  OE1 GLU A 239     -20.160  15.223 -20.821  1.00100.57           O  
ATOM   1852  OE2 GLU A 239     -20.491  14.849 -18.677  1.00 83.20           O1-
ATOM   1853  N   SER A 240     -15.073  14.960 -18.434  1.00 81.83           N  
ATOM   1854  CA  SER A 240     -14.448  14.667 -17.143  1.00 82.91           C  
ATOM   1855  C   SER A 240     -14.230  15.920 -16.285  1.00 80.75           C  
ATOM   1856  O   SER A 240     -14.084  15.811 -15.062  1.00 79.00           O  
ATOM   1857  CB  SER A 240     -13.121  13.933 -17.347  1.00 89.63           C  
ATOM   1858  OG  SER A 240     -12.130  14.813 -17.848  1.00 85.97           O  
ATOM   1859  N   ASP A 241     -14.216  17.093 -16.937  1.00 74.67           N  
ATOM   1860  CA  ASP A 241     -14.024  18.395 -16.287  1.00 71.22           C  
ATOM   1861  C   ASP A 241     -15.341  19.021 -15.835  1.00 67.31           C  
ATOM   1862  O   ASP A 241     -15.346  20.069 -15.184  1.00 65.85           O  
ATOM   1863  CB  ASP A 241     -13.345  19.373 -17.252  1.00 70.31           C  
ATOM   1864  CG  ASP A 241     -11.824  19.305 -17.206  1.00 85.67           C  
ATOM   1865  OD1 ASP A 241     -11.263  18.540 -16.390  1.00 92.89           O  
ATOM   1866  OD2 ASP A 241     -11.188  20.040 -17.995  1.00 90.98           O1-
ATOM   1867  N   ARG A 242     -16.452  18.402 -16.219  1.00 64.00           N  
ATOM   1868  CA  ARG A 242     -17.775  18.911 -15.884  1.00 59.07           C  
ATOM   1869  C   ARG A 242     -18.211  18.421 -14.521  1.00 62.29           C  
ATOM   1870  O   ARG A 242     -17.717  17.413 -14.019  1.00 63.83           O  
ATOM   1871  CB  ARG A 242     -18.803  18.472 -16.918  1.00 59.10           C  
ATOM   1872  CG  ARG A 242     -18.596  19.084 -18.268  1.00 56.58           C  
ATOM   1873  CD  ARG A 242     -19.501  18.454 -19.278  1.00 63.09           C  
ATOM   1874  NE  ARG A 242     -19.204  18.951 -20.612  1.00 64.81           N  
ATOM   1875  CZ  ARG A 242     -20.081  18.994 -21.606  1.00 67.97           C  
ATOM   1876  NH1 ARG A 242     -21.324  18.566 -21.415  1.00 60.13           N1+
ATOM   1877  NH2 ARG A 242     -19.715  19.468 -22.791  1.00 65.35           N  
ATOM   1878  N   LYS A 243     -19.122  19.168 -13.917  1.00 60.70           N  
ATOM   1879  CA  LYS A 243     -19.747  18.764 -12.670  1.00 65.14           C  
ATOM   1880  C   LYS A 243     -21.229  18.973 -12.857  1.00 61.05           C  
ATOM   1881  O   LYS A 243     -21.628  19.782 -13.683  1.00 50.69           O  
ATOM   1882  CB  LYS A 243     -19.210  19.575 -11.483  1.00 63.04           C  
ATOM   1883  CG  LYS A 243     -17.808  19.135 -11.039  1.00 76.41           C  
ATOM   1884  CD  LYS A 243     -17.473  19.588  -9.618  1.00 90.14           C  
ATOM   1885  CE  LYS A 243     -16.129  19.023  -9.145  1.00 92.73           C  
ATOM   1886  NZ  LYS A 243     -14.975  19.820  -9.649  1.00 82.12           N1+
ATOM   1887  N   ASP A 244     -22.046  18.202 -12.152  1.00 64.22           N  
ATOM   1888  CA  ASP A 244     -23.491  18.374 -12.232  1.00 63.47           C  
ATOM   1889  C   ASP A 244     -24.043  18.944 -10.914  1.00 61.31           C  
ATOM   1890  O   ASP A 244     -23.322  19.019  -9.903  1.00 57.09           O  
ATOM   1891  CB  ASP A 244     -24.174  17.067 -12.652  1.00 65.35           C  
ATOM   1892  CG  ASP A 244     -23.950  15.932 -11.656  1.00 73.11           C  
ATOM   1893  OD1 ASP A 244     -23.690  16.210 -10.465  1.00 71.81           O  
ATOM   1894  OD2 ASP A 244     -24.044  14.755 -12.068  1.00 84.82           O1-
ATOM   1895  N   ALA A 245     -25.309  19.352 -10.925  1.00 56.37           N  
ATOM   1896  CA  ALA A 245     -25.917  19.940  -9.733  1.00 56.31           C  
ATOM   1897  C   ALA A 245     -25.819  19.029  -8.508  1.00 61.74           C  
ATOM   1898  O   ALA A 245     -25.514  19.506  -7.412  1.00 63.89           O  
ATOM   1899  CB  ALA A 245     -27.351  20.339 -10.000  1.00 58.50           C  
ATOM   1900  N   GLU A 246     -26.038  17.722  -8.677  1.00 59.29           N  
ATOM   1901  CA  GLU A 246     -25.918  16.829  -7.520  1.00 67.73           C  
ATOM   1902  C   GLU A 246     -24.496  16.735  -6.973  1.00 69.55           C  
ATOM   1903  O   GLU A 246     -24.321  16.615  -5.759  1.00 74.55           O  
ATOM   1904  CB  GLU A 246     -26.579  15.436  -7.704  1.00 71.30           C  
ATOM   1905  CG  GLU A 246     -26.545  14.838  -9.103  1.00 81.42           C  
ATOM   1906  CD  GLU A 246     -27.612  15.415 -10.024  1.00 84.41           C  
ATOM   1907  OE1 GLU A 246     -28.790  15.035  -9.891  1.00 85.25           O  
ATOM   1908  OE2 GLU A 246     -27.265  16.258 -10.879  1.00 80.90           O1-
ATOM   1909  N   ARG A 247     -23.488  16.836  -7.842  1.00 68.84           N  
ATOM   1910  CA  ARG A 247     -22.092  16.885  -7.377  1.00 71.76           C  
ATOM   1911  C   ARG A 247     -21.855  18.071  -6.435  1.00 69.69           C  
ATOM   1912  O   ARG A 247     -21.261  17.901  -5.370  1.00 73.92           O  
ATOM   1913  CB  ARG A 247     -21.095  16.899  -8.543  1.00 69.90           C  
ATOM   1914  N   TRP A 248     -22.344  19.252  -6.818  1.00 64.33           N  
ATOM   1915  CA  TRP A 248     -22.254  20.448  -5.969  1.00 64.57           C  
ATOM   1916  C   TRP A 248     -23.080  20.361  -4.685  1.00 65.26           C  
ATOM   1917  O   TRP A 248     -22.675  20.888  -3.650  1.00 69.21           O  
ATOM   1918  CB  TRP A 248     -22.677  21.708  -6.721  1.00 57.74           C  
ATOM   1919  CG  TRP A 248     -21.804  22.109  -7.861  1.00 59.96           C  
ATOM   1920  CD1 TRP A 248     -22.176  22.202  -9.170  1.00 53.89           C  
ATOM   1921  CD2 TRP A 248     -20.426  22.505  -7.806  1.00 52.29           C  
ATOM   1922  CE2 TRP A 248     -20.032  22.810  -9.126  1.00 61.07           C  
ATOM   1923  CE3 TRP A 248     -19.484  22.628  -6.772  1.00 60.42           C  
ATOM   1924  NE1 TRP A 248     -21.122  22.612  -9.933  1.00 56.08           N  
ATOM   1925  CZ2 TRP A 248     -18.731  23.233  -9.448  1.00 57.97           C  
ATOM   1926  CZ3 TRP A 248     -18.184  23.043  -7.091  1.00 59.28           C  
ATOM   1927  CH2 TRP A 248     -17.826  23.347  -8.424  1.00 56.58           C  
ATOM   1928  N   PHE A 249     -24.247  19.724  -4.753  1.00 67.64           N  
ATOM   1929  CA  PHE A 249     -25.033  19.499  -3.541  1.00 66.85           C  
ATOM   1930  C   PHE A 249     -24.257  18.582  -2.632  1.00 71.04           C  
ATOM   1931  O   PHE A 249     -24.047  18.907  -1.464  1.00 77.54           O  
ATOM   1932  CB  PHE A 249     -26.398  18.900  -3.846  1.00 64.00           C  
ATOM   1933  CG  PHE A 249     -27.317  19.821  -4.582  1.00 80.26           C  
ATOM   1934  CD1 PHE A 249     -27.403  21.168  -4.237  1.00 83.74           C  
ATOM   1935  CD2 PHE A 249     -28.109  19.339  -5.620  1.00 81.76           C  
ATOM   1936  CE1 PHE A 249     -28.255  22.018  -4.920  1.00 86.26           C  
ATOM   1937  CE2 PHE A 249     -28.967  20.186  -6.309  1.00 86.18           C  
ATOM   1938  CZ  PHE A 249     -29.039  21.526  -5.960  1.00 81.82           C  
ATOM   1939  N   ALA A 250     -23.810  17.450  -3.176  1.00 72.61           N  
ATOM   1940  CA  ALA A 250     -23.039  16.481  -2.402  1.00 79.33           C  
ATOM   1941  C   ALA A 250     -21.769  17.123  -1.851  1.00 76.93           C  
ATOM   1942  O   ALA A 250     -21.493  17.008  -0.665  1.00 83.71           O  
ATOM   1943  CB  ALA A 250     -22.727  15.210  -3.226  1.00 80.67           C  
ATOM   1944  N   LEU A 251     -21.031  17.836  -2.699  1.00 77.23           N  
ATOM   1945  CA  LEU A 251     -19.877  18.621  -2.243  1.00 78.60           C  
ATOM   1946  C   LEU A 251     -20.228  19.440  -1.002  1.00 78.45           C  
ATOM   1947  O   LEU A 251     -19.505  19.402  -0.013  1.00 80.20           O  
ATOM   1948  CB  LEU A 251     -19.327  19.531  -3.356  1.00 69.85           C  
ATOM   1949  N   ALA A 252     -21.355  20.147  -1.047  1.00 80.06           N  
ATOM   1950  CA  ALA A 252     -21.750  21.042   0.043  1.00 83.42           C  
ATOM   1951  C   ALA A 252     -22.239  20.323   1.301  1.00 89.61           C  
ATOM   1952  O   ALA A 252     -21.878  20.709   2.414  1.00 97.46           O  
ATOM   1953  CB  ALA A 252     -22.781  22.047  -0.438  1.00 80.94           C  
ATOM   1954  N   LYS A 253     -23.049  19.280   1.129  1.00 92.99           N  
ATOM   1955  CA  LYS A 253     -23.512  18.483   2.267  1.00 98.68           C  
ATOM   1956  C   LYS A 253     -22.333  17.815   2.969  1.00105.31           C  
ATOM   1957  O   LYS A 253     -22.293  17.768   4.201  1.00110.51           O  
ATOM   1958  CB  LYS A 253     -24.557  17.436   1.848  1.00 98.29           C  
ATOM   1959  N   GLU A 254     -21.374  17.315   2.188  1.00106.45           N  
ATOM   1960  CA  GLU A 254     -20.202  16.642   2.753  1.00113.06           C  
ATOM   1961  C   GLU A 254     -19.284  17.640   3.469  1.00114.52           C  
ATOM   1962  O   GLU A 254     -18.596  17.283   4.428  1.00120.71           O  
ATOM   1963  CB  GLU A 254     -19.457  15.800   1.698  1.00112.23           C  
ATOM   1964  CG  GLU A 254     -18.347  16.508   0.924  1.00112.39           C  
ATOM   1965  N   ASN A 255     -19.317  18.894   3.024  1.00109.04           N  
ATOM   1966  CA  ASN A 255     -18.542  19.953   3.654  1.00112.67           C  
ATOM   1967  C   ASN A 255     -19.171  20.448   4.955  1.00117.37           C  
ATOM   1968  O   ASN A 255     -18.532  21.155   5.730  1.00120.06           O  
ATOM   1969  CB  ASN A 255     -18.345  21.119   2.688  1.00109.33           C  
ATOM   1970  CG  ASN A 255     -17.028  21.842   2.905  1.00111.51           C  
ATOM   1971  ND2 ASN A 255     -16.620  22.631   1.918  1.00110.49           N  
ATOM   1972  OD1 ASN A 255     -16.384  21.692   3.942  1.00111.73           O  
ATOM   1973  N   ARG A 256     -20.422  20.066   5.192  1.00119.95           N  
ATOM   1974  CA  ARG A 256     -21.144  20.484   6.389  1.00123.00           C  
ATOM   1975  C   ARG A 256     -21.124  19.405   7.478  1.00129.72           C  
ATOM   1976  O   ARG A 256     -22.168  19.004   8.001  1.00129.05           O  
ATOM   1977  CB  ARG A 256     -22.578  20.897   6.030  1.00119.43           C  
ATOM   1978  N   LEU A 257     -19.922  18.939   7.813  1.00135.83           N  
ATOM   1979  CA  LEU A 257     -19.738  17.946   8.875  1.00142.66           C  
ATOM   1980  C   LEU A 257     -18.700  18.375   9.912  1.00148.68           C  
ATOM   1981  O   LEU A 257     -17.648  18.913   9.566  1.00149.18           O  
ATOM   1982  CB  LEU A 257     -19.367  16.580   8.290  1.00143.15           C  
ATOM   1983  CG  LEU A 257     -20.485  15.536   8.211  1.00143.99           C  
ATOM   1984  CD1 LEU A 257     -21.434  15.791   7.031  1.00121.23           C  
ATOM   1985  CD2 LEU A 257     -19.892  14.126   8.155  1.00146.91           C  
TER
ATOM   1986  N   LYS B   1      12.507  81.345   5.736  1.00131.44           N  
ATOM   1987  CA  LYS B   1      11.849  81.088   4.404  1.00133.06           C  
ATOM   1988  C   LYS B   1      10.969  79.813   4.325  1.00129.60           C  
ATOM   1989  O   LYS B   1      11.452  78.734   3.973  1.00129.35           O  
ATOM   1990  CB  LYS B   1      12.903  81.094   3.285  1.00135.44           C  
ATOM   1991  CG  LYS B   1      12.728  82.200   2.250  1.00135.29           C  
ATOM   1992  CD  LYS B   1      11.430  82.001   1.437  1.00122.24           C  
ATOM   1993  CE  LYS B   1      11.425  82.824   0.150  1.00117.18           C  
ATOM   1994  NZ  LYS B   1      11.875  84.228   0.377  1.00108.99           N1+
ATOM   1995  N   ARG B   2       9.675  79.955   4.613  1.00126.31           N  
ATOM   1996  CA  ARG B   2       8.790  78.804   4.845  1.00123.25           C  
ATOM   1997  C   ARG B   2       8.334  78.063   3.583  1.00123.03           C  
ATOM   1998  O   ARG B   2       8.159  78.662   2.521  1.00123.58           O  
ATOM   1999  CB  ARG B   2       7.571  79.220   5.674  1.00121.47           C  
ATOM   2000  N   ALA B   3       8.125  76.755   3.723  1.00121.30           N  
ATOM   2001  CA  ALA B   3       7.775  75.898   2.595  1.00117.87           C  
ATOM   2002  C   ALA B   3       6.264  75.785   2.407  1.00114.47           C  
ATOM   2003  O   ALA B   3       5.524  75.520   3.357  1.00111.57           O  
ATOM   2004  CB  ALA B   3       8.407  74.516   2.761  1.00118.40           C  
ATOM   2005  N   ARG B   4       5.817  76.001   1.172  1.00113.87           N  
ATOM   2006  CA  ARG B   4       4.408  75.887   0.829  1.00114.79           C  
ATOM   2007  C   ARG B   4       4.015  74.413   0.859  1.00114.42           C  
ATOM   2008  O   ARG B   4       4.581  73.597   0.128  1.00113.45           O  
ATOM   2009  CB  ARG B   4       4.134  76.497  -0.550  1.00114.16           C  
ATOM   2010  N   SER B   5       3.067  74.073   1.728  1.00114.25           N  
ATOM   2011  CA  SER B   5       2.608  72.696   1.853  1.00114.19           C  
ATOM   2012  C   SER B   5       1.699  72.330   0.678  1.00111.77           C  
ATOM   2013  O   SER B   5       1.520  73.126  -0.254  1.00108.94           O  
ATOM   2014  CB  SER B   5       1.881  72.487   3.189  1.00114.94           C  
ATOM   2015  OG  SER B   5       0.565  73.021   3.157  1.00113.83           O  
ATOM   2016  N   ALA B   6       1.150  71.118   0.718  1.00110.58           N  
ATOM   2017  CA  ALA B   6       0.068  70.732  -0.181  1.00106.43           C  
ATOM   2018  C   ALA B   6      -1.276  71.008   0.503  1.00103.28           C  
ATOM   2019  O   ALA B   6      -1.871  70.146   1.173  1.00105.36           O  
ATOM   2020  CB  ALA B   6       0.199  69.274  -0.618  1.00106.14           C  
ATOM   2021  N   ASN B   7      -1.670  72.271   0.406  1.00 96.31           N  
ATOM   2022  CA  ASN B   7      -3.029  72.726   0.590  1.00 88.35           C  
ATOM   2023  C   ASN B   7      -3.174  73.667  -0.580  1.00 83.93           C  
ATOM   2024  O   ASN B   7      -2.186  74.209  -1.069  1.00 88.32           O  
ATOM   2025  CB  ASN B   7      -3.195  73.487   1.904  1.00 88.48           C  
ATOM   2026  N   ILE B   8      -4.385  73.861  -1.060  1.00 74.96           N  
ATOM   2027  CA  ILE B   8      -4.557  74.753  -2.179  1.00 64.27           C  
ATOM   2028  C   ILE B   8      -5.087  76.076  -1.661  1.00 61.72           C  
ATOM   2029  O   ILE B   8      -6.179  76.129  -1.110  1.00 65.34           O  
ATOM   2030  CB  ILE B   8      -5.467  74.143  -3.238  1.00 58.37           C  
ATOM   2031  CG1 ILE B   8      -4.792  72.909  -3.841  1.00 56.64           C  
ATOM   2032  CG2 ILE B   8      -5.793  75.166  -4.325  1.00 61.91           C  
ATOM   2033  CD1 ILE B   8      -5.721  72.074  -4.679  1.00 58.04           C  
ATOM   2034  N   PRO B   9      -4.307  77.152  -1.825  1.00 60.05           N  
ATOM   2035  CA  PRO B   9      -4.793  78.439  -1.358  1.00 59.11           C  
ATOM   2036  C   PRO B   9      -6.133  78.760  -1.991  1.00 61.71           C  
ATOM   2037  O   PRO B   9      -6.416  78.282  -3.098  1.00 63.91           O  
ATOM   2038  CB  PRO B   9      -3.728  79.406  -1.874  1.00 58.74           C  
ATOM   2039  CG  PRO B   9      -2.510  78.586  -1.957  1.00 51.05           C  
ATOM   2040  CD  PRO B   9      -2.985  77.278  -2.472  1.00 55.93           C  
ATOM   2041  N   GLY B  10      -6.952  79.538  -1.286  1.00 60.67           N  
ATOM   2042  CA  GLY B  10      -8.243  80.013  -1.800  1.00 61.94           C  
ATOM   2043  C   GLY B  10      -8.187  80.638  -3.190  1.00 59.33           C  
ATOM   2044  O   GLY B  10      -8.931  80.245  -4.086  1.00 61.24           O  
ATOM   2045  N   ALA B  11      -7.289  81.596  -3.371  1.00 59.21           N  
ATOM   2046  CA  ALA B  11      -7.116  82.297  -4.656  1.00 63.34           C  
ATOM   2047  C   ALA B  11      -6.872  81.357  -5.847  1.00 63.08           C  
ATOM   2048  O   ALA B  11      -7.307  81.632  -6.973  1.00 60.63           O  
ATOM   2049  CB  ALA B  11      -5.988  83.274  -4.564  1.00 55.93           C  
ATOM   2050  N   ILE B  12      -6.149  80.271  -5.593  1.00 62.94           N  
ATOM   2051  CA  ILE B  12      -5.827  79.325  -6.639  1.00 59.20           C  
ATOM   2052  C   ILE B  12      -7.030  78.440  -6.894  1.00 58.33           C  
ATOM   2053  O   ILE B  12      -7.348  78.150  -8.053  1.00 58.80           O  
ATOM   2054  CB  ILE B  12      -4.545  78.556  -6.324  1.00 57.80           C  
ATOM   2055  CG1 ILE B  12      -3.360  79.439  -6.696  1.00 59.99           C  
ATOM   2056  CG2 ILE B  12      -4.475  77.228  -7.101  1.00 49.66           C  
ATOM   2057  CD1 ILE B  12      -2.190  79.233  -5.832  1.00 82.58           C  
ATOM   2058  N   LEU B  13      -7.722  78.064  -5.822  1.00 56.56           N  
ATOM   2059  CA  LEU B  13      -8.926  77.265  -5.949  1.00 51.43           C  
ATOM   2060  C   LEU B  13      -9.991  77.987  -6.750  1.00 53.70           C  
ATOM   2061  O   LEU B  13     -10.681  77.347  -7.543  1.00 53.47           O  
ATOM   2062  CB  LEU B  13      -9.474  76.831  -4.587  1.00 59.09           C  
ATOM   2063  N   HIS B  14     -10.113  79.306  -6.561  1.00 56.42           N  
ATOM   2064  CA  HIS B  14     -10.992  80.132  -7.386  1.00 59.41           C  
ATOM   2065  C   HIS B  14     -10.627  79.996  -8.852  1.00 58.68           C  
ATOM   2066  O   HIS B  14     -11.492  79.719  -9.691  1.00 57.61           O  
ATOM   2067  CB  HIS B  14     -10.915  81.613  -7.004  1.00 68.13           C  
ATOM   2068  CG  HIS B  14     -11.976  82.049  -6.045  1.00 87.32           C  
ATOM   2069  CD2 HIS B  14     -11.893  82.516  -4.774  1.00 93.89           C  
ATOM   2070  ND1 HIS B  14     -13.317  82.051  -6.368  1.00 95.21           N  
ATOM   2071  CE1 HIS B  14     -14.015  82.484  -5.332  1.00102.04           C  
ATOM   2072  NE2 HIS B  14     -13.175  82.771  -4.351  1.00 96.04           N  
ATOM   2073  N   SER B  15      -9.349  80.189  -9.166  1.00 52.50           N  
ATOM   2074  CA  SER B  15      -8.921  80.075 -10.554  1.00 56.35           C  
ATOM   2075  C   SER B  15      -9.199  78.662 -11.094  1.00 49.81           C  
ATOM   2076  O   SER B  15      -9.675  78.521 -12.217  1.00 48.02           O  
ATOM   2077  CB  SER B  15      -7.458  80.489 -10.750  1.00 49.32           C  
ATOM   2078  OG  SER B  15      -7.201  81.734 -10.124  1.00 58.90           O  
ATOM   2079  N   LEU B  16      -8.928  77.630 -10.297  1.00 45.18           N  
ATOM   2080  CA  LEU B  16      -9.263  76.265 -10.708  1.00 44.38           C  
ATOM   2081  C   LEU B  16     -10.733  76.158 -11.035  1.00 43.77           C  
ATOM   2082  O   LEU B  16     -11.093  75.557 -12.047  1.00 44.78           O  
ATOM   2083  CB  LEU B  16      -8.883  75.228  -9.655  1.00 46.16           C  
ATOM   2084  CG  LEU B  16      -7.378  74.989  -9.488  1.00 51.19           C  
ATOM   2085  CD1 LEU B  16      -7.124  74.082  -8.288  1.00 53.01           C  
ATOM   2086  CD2 LEU B  16      -6.744  74.405 -10.743  1.00 40.79           C  
ATOM   2087  N   ALA B  17     -11.569  76.779 -10.205  1.00 43.40           N  
ATOM   2088  CA  ALA B  17     -13.022  76.725 -10.376  1.00 41.61           C  
ATOM   2089  C   ALA B  17     -13.465  77.437 -11.656  1.00 45.83           C  
ATOM   2090  O   ALA B  17     -14.406  76.999 -12.320  1.00 45.99           O  
ATOM   2091  CB  ALA B  17     -13.741  77.300  -9.155  1.00 34.87           C  
ATOM   2092  N   GLU B  18     -12.773  78.519 -12.015  1.00 48.87           N  
ATOM   2093  CA  GLU B  18     -13.073  79.226 -13.265  1.00 50.98           C  
ATOM   2094  C   GLU B  18     -12.767  78.363 -14.489  1.00 51.52           C  
ATOM   2095  O   GLU B  18     -13.536  78.358 -15.442  1.00 56.53           O  
ATOM   2096  CB  GLU B  18     -12.346  80.565 -13.342  1.00 46.54           C  
ATOM   2097  CG  GLU B  18     -12.776  81.518 -12.237  1.00 55.65           C  
ATOM   2098  CD  GLU B  18     -12.062  82.858 -12.278  1.00 64.30           C  
ATOM   2099  OE1 GLU B  18     -11.021  82.979 -12.968  1.00 60.38           O  
ATOM   2100  OE2 GLU B  18     -12.547  83.794 -11.605  1.00 69.16           O1-
ATOM   2101  N   LEU B  19     -11.671  77.607 -14.445  1.00 50.06           N  
ATOM   2102  CA  LEU B  19     -11.371  76.667 -15.508  1.00 48.63           C  
ATOM   2103  C   LEU B  19     -12.486  75.627 -15.590  1.00 48.52           C  
ATOM   2104  O   LEU B  19     -13.005  75.362 -16.667  1.00 48.33           O  
ATOM   2105  CB  LEU B  19     -10.023  75.974 -15.296  1.00 46.49           C  
ATOM   2106  CG  LEU B  19      -8.713  76.766 -15.208  1.00 57.93           C  
ATOM   2107  CD1 LEU B  19      -7.558  75.948 -15.755  1.00 51.12           C  
ATOM   2108  CD2 LEU B  19      -8.771  78.089 -15.921  1.00 65.33           C  
ATOM   2109  N   GLN B  20     -12.862  75.071 -14.439  1.00 45.02           N  
ATOM   2110  CA  GLN B  20     -13.848  74.028 -14.376  1.00 44.02           C  
ATOM   2111  C   GLN B  20     -15.180  74.510 -14.946  1.00 52.10           C  
ATOM   2112  O   GLN B  20     -15.865  73.759 -15.673  1.00 49.33           O  
ATOM   2113  CB  GLN B  20     -14.038  73.543 -12.940  1.00 43.70           C  
ATOM   2114  CG  GLN B  20     -14.981  72.344 -12.804  1.00 40.42           C  
ATOM   2115  CD  GLN B  20     -14.389  71.087 -13.411  1.00 47.71           C  
ATOM   2116  NE2 GLN B  20     -15.113  70.461 -14.336  1.00 41.39           N  
ATOM   2117  OE1 GLN B  20     -13.279  70.697 -13.062  1.00 46.38           O  
ATOM   2118  N   ASP B  21     -15.544  75.749 -14.612  1.00 46.14           N  
ATOM   2119  CA  ASP B  21     -16.782  76.341 -15.123  1.00 54.78           C  
ATOM   2120  C   ASP B  21     -16.730  76.379 -16.658  1.00 54.16           C  
ATOM   2121  O   ASP B  21     -17.696  76.005 -17.336  1.00 55.78           O  
ATOM   2122  CB  ASP B  21     -16.979  77.753 -14.554  1.00 58.99           C  
ATOM   2123  CG  ASP B  21     -18.378  78.306 -14.803  1.00 63.96           C  
ATOM   2124  OD1 ASP B  21     -18.975  78.046 -15.864  1.00 82.19           O  
ATOM   2125  OD2 ASP B  21     -18.881  79.034 -13.930  1.00 77.39           O1-
ATOM   2126  N   GLY B  22     -15.587  76.808 -17.188  1.00 41.37           N  
ATOM   2127  CA  GLY B  22     -15.372  76.876 -18.630  1.00 44.87           C  
ATOM   2128  C   GLY B  22     -15.507  75.524 -19.308  1.00 49.99           C  
ATOM   2129  O   GLY B  22     -16.124  75.409 -20.369  1.00 54.53           O  
ATOM   2130  N   LEU B  23     -14.933  74.490 -18.698  1.00 46.08           N  
ATOM   2131  CA  LEU B  23     -15.003  73.180 -19.289  1.00 47.92           C  
ATOM   2132  C   LEU B  23     -16.441  72.678 -19.250  1.00 47.99           C  
ATOM   2133  O   LEU B  23     -16.944  72.180 -20.257  1.00 48.42           O  
ATOM   2134  CB  LEU B  23     -14.056  72.223 -18.591  1.00 50.25           C  
ATOM   2135  CG  LEU B  23     -14.205  70.732 -18.867  1.00 43.65           C  
ATOM   2136  CD1 LEU B  23     -14.020  70.398 -20.365  1.00 46.71           C  
ATOM   2137  CD2 LEU B  23     -13.210  69.995 -18.007  1.00 44.72           C  
ATOM   2138  N   ASN B  24     -17.096  72.845 -18.101  1.00 42.22           N  
ATOM   2139  CA  ASN B  24     -18.481  72.439 -17.935  1.00 42.31           C  
ATOM   2140  C   ASN B  24     -19.386  73.135 -18.940  1.00 44.89           C  
ATOM   2141  O   ASN B  24     -20.321  72.528 -19.460  1.00 49.40           O  
ATOM   2142  CB  ASN B  24     -18.967  72.675 -16.501  1.00 39.54           C  
ATOM   2143  CG  ASN B  24     -18.309  71.745 -15.499  1.00 43.99           C  
ATOM   2144  ND2 ASN B  24     -18.662  71.894 -14.226  1.00 40.90           N  
ATOM   2145  OD1 ASN B  24     -17.488  70.903 -15.864  1.00 40.13           O  
ATOM   2146  N   ALA B  25     -19.074  74.393 -19.233  1.00 48.01           N  
ATOM   2147  CA  ALA B  25     -19.854  75.195 -20.167  1.00 49.56           C  
ATOM   2148  C   ALA B  25     -19.634  74.780 -21.614  1.00 48.83           C  
ATOM   2149  O   ALA B  25     -20.531  74.936 -22.440  1.00 51.58           O  
ATOM   2150  CB  ALA B  25     -19.550  76.691 -19.987  1.00 54.89           C  
ATOM   2151  N   MET B  26     -18.440  74.280 -21.931  1.00 47.70           N  
ATOM   2152  CA  MET B  26     -18.187  73.714 -23.261  1.00 50.91           C  
ATOM   2153  C   MET B  26     -19.157  72.544 -23.474  1.00 52.55           C  
ATOM   2154  O   MET B  26     -19.646  72.307 -24.584  1.00 47.53           O  
ATOM   2155  CB  MET B  26     -16.771  73.160 -23.355  1.00 53.36           C  
ATOM   2156  CG  MET B  26     -15.675  74.130 -23.750  1.00 54.63           C  
ATOM   2157  SD  MET B  26     -14.220  73.160 -24.240  1.00 67.12           S  
ATOM   2158  CE  MET B  26     -14.623  72.788 -25.940  1.00 71.75           C  
ATOM   2159  N   ILE B  27     -19.434  71.829 -22.380  1.00 47.71           N  
ATOM   2160  CA  ILE B  27     -20.266  70.653 -22.419  1.00 47.55           C  
ATOM   2161  C   ILE B  27     -21.746  71.049 -22.559  1.00 53.69           C  
ATOM   2162  O   ILE B  27     -22.390  70.611 -23.505  1.00 54.74           O  
ATOM   2163  CB  ILE B  27     -19.946  69.725 -21.230  1.00 47.55           C  
ATOM   2164  CG1 ILE B  27     -18.520  69.181 -21.405  1.00 45.95           C  
ATOM   2165  CG2 ILE B  27     -20.986  68.617 -21.112  1.00 44.69           C  
ATOM   2166  CD1 ILE B  27     -17.887  68.593 -20.142  1.00 39.04           C  
ATOM   2167  N   ASP B  28     -22.258  71.877 -21.642  1.00 54.39           N  
ATOM   2168  CA  ASP B  28     -23.581  72.514 -21.750  1.00 61.05           C  
ATOM   2169  C   ASP B  28     -23.431  73.952 -21.279  1.00 62.47           C  
ATOM   2170  O   ASP B  28     -22.965  74.173 -20.157  1.00 62.76           O  
ATOM   2171  CB  ASP B  28     -24.613  71.844 -20.831  1.00 62.66           C  
ATOM   2172  CG  ASP B  28     -25.306  70.661 -21.470  1.00 76.49           C  
ATOM   2173  OD1 ASP B  28     -26.052  70.877 -22.450  1.00 86.68           O  
ATOM   2174  OD2 ASP B  28     -25.123  69.517 -20.976  1.00 80.33           O1-
ATOM   2175  N   PRO B  29     -23.841  74.932 -22.106  1.00 65.50           N  
ATOM   2176  CA  PRO B  29     -23.667  76.338 -21.705  1.00 70.57           C  
ATOM   2177  C   PRO B  29     -24.431  76.701 -20.427  1.00 70.72           C  
ATOM   2178  O   PRO B  29     -23.982  77.555 -19.662  1.00 71.35           O  
ATOM   2179  CB  PRO B  29     -24.189  77.137 -22.922  1.00 71.81           C  
ATOM   2180  CG  PRO B  29     -24.119  76.184 -24.067  1.00 70.26           C  
ATOM   2181  CD  PRO B  29     -24.385  74.817 -23.475  1.00 70.92           C  
ATOM   2182  N   SER B  30     -25.555  76.041 -20.178  1.00 71.49           N  
ATOM   2183  CA  SER B  30     -26.321  76.321 -18.964  1.00 72.41           C  
ATOM   2184  C   SER B  30     -26.126  75.235 -17.912  1.00 65.01           C  
ATOM   2185  O   SER B  30     -27.066  74.872 -17.195  1.00 59.53           O  
ATOM   2186  CB  SER B  30     -27.808  76.502 -19.302  1.00 78.72           C  
ATOM   2187  OG  SER B  30     -28.131  77.877 -19.433  1.00 86.18           O  
ATOM   2188  N   TRP B  31     -24.891  74.742 -17.797  1.00 59.68           N  
ATOM   2189  CA  TRP B  31     -24.633  73.528 -17.022  1.00 53.71           C  
ATOM   2190  C   TRP B  31     -25.225  73.526 -15.621  1.00 54.27           C  
ATOM   2191  O   TRP B  31     -25.615  72.466 -15.125  1.00 52.42           O  
ATOM   2192  CB  TRP B  31     -23.144  73.139 -16.996  1.00 50.79           C  
ATOM   2193  CG  TRP B  31     -22.202  74.027 -16.189  1.00 51.70           C  
ATOM   2194  CD1 TRP B  31     -21.460  75.084 -16.662  1.00 49.04           C  
ATOM   2195  CD2 TRP B  31     -21.857  73.891 -14.799  1.00 46.02           C  
ATOM   2196  CE2 TRP B  31     -20.925  74.910 -14.501  1.00 50.55           C  
ATOM   2197  CE3 TRP B  31     -22.252  73.015 -13.775  1.00 37.88           C  
ATOM   2198  NE1 TRP B  31     -20.708  75.623 -15.654  1.00 52.32           N  
ATOM   2199  CZ2 TRP B  31     -20.375  75.075 -13.221  1.00 42.92           C  
ATOM   2200  CZ3 TRP B  31     -21.704  73.185 -12.493  1.00 39.73           C  
ATOM   2201  CH2 TRP B  31     -20.766  74.195 -12.237  1.00 43.63           C  
ATOM   2202  N   ARG B  32     -25.308  74.699 -14.993  1.00 54.58           N  
ATOM   2203  CA  ARG B  32     -25.829  74.776 -13.629  1.00 56.96           C  
ATOM   2204  C   ARG B  32     -27.309  74.504 -13.595  1.00 58.81           C  
ATOM   2205  O   ARG B  32     -27.792  73.826 -12.694  1.00 63.36           O  
ATOM   2206  CB  ARG B  32     -25.560  76.123 -12.990  1.00 56.08           C  
ATOM   2207  CG  ARG B  32     -24.125  76.345 -12.589  1.00 60.75           C  
ATOM   2208  CD  ARG B  32     -23.942  77.812 -12.162  1.00 66.16           C  
ATOM   2209  NE  ARG B  32     -22.723  77.985 -11.388  1.00 58.83           N  
ATOM   2210  CZ  ARG B  32     -21.542  78.262 -11.923  1.00 71.04           C  
ATOM   2211  NH1 ARG B  32     -21.424  78.424 -13.245  1.00 64.30           N1+
ATOM   2212  NH2 ARG B  32     -20.482  78.387 -11.134  1.00 59.91           N  
ATOM   2213  N   ALA B  33     -28.031  75.029 -14.576  1.00 60.54           N  
ATOM   2214  CA  ALA B  33     -29.466  74.771 -14.663  1.00 61.99           C  
ATOM   2215  C   ALA B  33     -29.762  73.322 -15.094  1.00 58.29           C  
ATOM   2216  O   ALA B  33     -30.751  72.729 -14.670  1.00 59.36           O  
ATOM   2217  CB  ALA B  33     -30.136  75.779 -15.603  1.00 61.89           C  
ATOM   2218  N   VAL B  34     -28.880  72.752 -15.907  1.00 57.04           N  
ATOM   2219  CA  VAL B  34     -29.084  71.420 -16.490  1.00 54.46           C  
ATOM   2220  C   VAL B  34     -28.638  70.285 -15.555  1.00 52.95           C  
ATOM   2221  O   VAL B  34     -29.365  69.319 -15.342  1.00 51.99           O  
ATOM   2222  CB  VAL B  34     -28.379  71.326 -17.877  1.00 59.56           C  
ATOM   2223  CG1 VAL B  34     -28.497  69.932 -18.486  1.00 51.44           C  
ATOM   2224  CG2 VAL B  34     -28.965  72.376 -18.835  1.00 56.18           C  
ATOM   2225  N   ARG B  35     -27.449  70.398 -14.985  1.00 50.46           N  
ATOM   2226  CA  ARG B  35     -26.963  69.354 -14.099  1.00 45.93           C  
ATOM   2227  C   ARG B  35     -27.690  69.351 -12.754  1.00 48.16           C  
ATOM   2228  O   ARG B  35     -28.306  70.335 -12.353  1.00 51.90           O  
ATOM   2229  CB  ARG B  35     -25.458  69.503 -13.876  1.00 48.40           C  
ATOM   2230  CG  ARG B  35     -24.613  69.486 -15.141  1.00 41.99           C  
ATOM   2231  CD  ARG B  35     -24.201  68.075 -15.598  1.00 38.64           C  
ATOM   2232  NE  ARG B  35     -25.327  67.154 -15.748  1.00 47.90           N  
ATOM   2233  CZ  ARG B  35     -26.050  66.958 -16.853  1.00 56.42           C  
ATOM   2234  NH1 ARG B  35     -25.798  67.617 -17.967  1.00 41.91           N1+
ATOM   2235  NH2 ARG B  35     -27.046  66.073 -16.839  1.00 51.96           N  
ATOM   2236  N   SER B  36     -27.603  68.234 -12.051  1.00 44.72           N  
ATOM   2237  CA  SER B  36     -28.166  68.132 -10.719  1.00 45.08           C  
ATOM   2238  C   SER B  36     -27.005  67.840  -9.774  1.00 39.76           C  
ATOM   2239  O   SER B  36     -25.922  67.431 -10.217  1.00 36.53           O  
ATOM   2240  CB  SER B  36     -29.171  66.968 -10.682  1.00 43.50           C  
ATOM   2241  OG  SER B  36     -28.471  65.734 -10.738  1.00 47.23           O  
ATOM   2242  N   LEU B  37     -27.221  68.012  -8.479  1.00 39.53           N  
ATOM   2243  CA  LEU B  37     -26.210  67.574  -7.507  1.00 41.59           C  
ATOM   2244  C   LEU B  37     -25.931  66.057  -7.572  1.00 45.51           C  
ATOM   2245  O   LEU B  37     -24.773  65.618  -7.435  1.00 45.01           O  
ATOM   2246  CB  LEU B  37     -26.629  67.992  -6.106  1.00 44.28           C  
ATOM   2247  CG  LEU B  37     -26.712  69.512  -5.949  1.00 54.93           C  
ATOM   2248  CD1 LEU B  37     -27.567  69.890  -4.739  1.00 52.49           C  
ATOM   2249  CD2 LEU B  37     -25.322  70.139  -5.877  1.00 45.38           C  
ATOM   2250  N   ASP B  38     -26.997  65.274  -7.786  1.00 44.65           N  
ATOM   2251  CA  ASP B  38     -26.909  63.824  -7.945  1.00 37.58           C  
ATOM   2252  C   ASP B  38     -26.012  63.432  -9.121  1.00 35.77           C  
ATOM   2253  O   ASP B  38     -25.273  62.467  -9.017  1.00 39.97           O  
ATOM   2254  CB  ASP B  38     -28.311  63.192  -8.074  1.00 35.49           C  
ATOM   2255  CG  ASP B  38     -29.048  63.116  -6.741  1.00 46.55           C  
ATOM   2256  OD1 ASP B  38     -28.382  63.027  -5.682  1.00 45.31           O  
ATOM   2257  OD2 ASP B  38     -30.300  63.144  -6.740  1.00 50.85           O1-
ATOM   2258  N   ASN B  39     -26.027  64.190 -10.215  1.00 35.41           N  
ATOM   2259  CA  ASN B  39     -25.093  63.890 -11.302  1.00 35.15           C  
ATOM   2260  C   ASN B  39     -23.646  63.827 -10.832  1.00 40.10           C  
ATOM   2261  O   ASN B  39     -22.919  62.889 -11.193  1.00 39.73           O  
ATOM   2262  CB  ASN B  39     -25.166  64.918 -12.425  1.00 41.45           C  
ATOM   2263  CG  ASN B  39     -26.496  64.926 -13.152  1.00 48.98           C  
ATOM   2264  ND2 ASN B  39     -27.298  63.876 -12.974  1.00 43.00           N  
ATOM   2265  OD1 ASN B  39     -26.796  65.883 -13.874  1.00 50.15           O  
ATOM   2266  N   TRP B  40     -23.213  64.827 -10.051  1.00 35.06           N  
ATOM   2267  CA  TRP B  40     -21.804  64.903  -9.673  1.00 37.01           C  
ATOM   2268  C   TRP B  40     -21.473  63.797  -8.659  1.00 34.66           C  
ATOM   2269  O   TRP B  40     -20.399  63.180  -8.712  1.00 39.48           O  
ATOM   2270  CB  TRP B  40     -21.431  66.291  -9.132  1.00 36.69           C  
ATOM   2271  CG  TRP B  40     -21.790  67.426 -10.074  1.00 45.43           C  
ATOM   2272  CD1 TRP B  40     -22.772  68.361  -9.892  1.00 38.34           C  
ATOM   2273  CD2 TRP B  40     -21.184  67.729 -11.345  1.00 35.97           C  
ATOM   2274  CE2 TRP B  40     -21.841  68.863 -11.862  1.00 37.87           C  
ATOM   2275  CE3 TRP B  40     -20.155  67.152 -12.089  1.00 33.48           C  
ATOM   2276  NE1 TRP B  40     -22.810  69.222 -10.964  1.00 37.78           N  
ATOM   2277  CZ2 TRP B  40     -21.489  69.444 -13.085  1.00 42.32           C  
ATOM   2278  CZ3 TRP B  40     -19.812  67.728 -13.322  1.00 34.05           C  
ATOM   2279  CH2 TRP B  40     -20.472  68.857 -13.797  1.00 41.23           C  
ATOM   2280  N   ALA B  41     -22.411  63.529  -7.759  1.00 31.00           N  
ATOM   2281  CA  ALA B  41     -22.242  62.451  -6.779  1.00 36.97           C  
ATOM   2282  C   ALA B  41     -22.171  61.125  -7.516  1.00 37.61           C  
ATOM   2283  O   ALA B  41     -21.316  60.287  -7.201  1.00 35.46           O  
ATOM   2284  CB  ALA B  41     -23.365  62.448  -5.763  1.00 37.25           C  
ATOM   2285  N   LEU B  42     -23.011  60.959  -8.539  1.00 35.38           N  
ATOM   2286  CA  LEU B  42     -22.917  59.747  -9.341  1.00 37.97           C  
ATOM   2287  C   LEU B  42     -21.567  59.657  -9.988  1.00 35.30           C  
ATOM   2288  O   LEU B  42     -20.940  58.615  -9.914  1.00 39.85           O  
ATOM   2289  CB  LEU B  42     -24.025  59.600 -10.395  1.00 40.32           C  
ATOM   2290  CG  LEU B  42     -23.776  58.414 -11.366  1.00 38.50           C  
ATOM   2291  CD1 LEU B  42     -23.933  57.086 -10.689  1.00 38.57           C  
ATOM   2292  CD2 LEU B  42     -24.686  58.453 -12.570  1.00 40.95           C  
ATOM   2293  N   ALA B  43     -21.115  60.737 -10.622  1.00 39.41           N  
ATOM   2294  CA  ALA B  43     -19.828  60.703 -11.324  1.00 39.77           C  
ATOM   2295  C   ALA B  43     -18.663  60.386 -10.390  1.00 39.81           C  
ATOM   2296  O   ALA B  43     -17.788  59.584 -10.734  1.00 41.58           O  
ATOM   2297  CB  ALA B  43     -19.578  61.978 -12.064  1.00 39.83           C  
ATOM   2298  N   ILE B  44     -18.654  60.992  -9.206  1.00 33.90           N  
ATOM   2299  CA  ILE B  44     -17.640  60.646  -8.213  1.00 33.22           C  
ATOM   2300  C   ILE B  44     -17.722  59.146  -7.796  1.00 36.37           C  
ATOM   2301  O   ILE B  44     -16.693  58.455  -7.618  1.00 34.90           O  
ATOM   2302  CB  ILE B  44     -17.761  61.541  -6.988  1.00 32.03           C  
ATOM   2303  CG1 ILE B  44     -17.375  62.983  -7.354  1.00 38.49           C  
ATOM   2304  CG2 ILE B  44     -16.874  61.000  -5.845  1.00 33.86           C  
ATOM   2305  CD1 ILE B  44     -17.990  64.050  -6.423  1.00 32.48           C  
ATOM   2306  N   THR B  45     -18.945  58.645  -7.658  1.00 34.76           N  
ATOM   2307  CA  THR B  45     -19.163  57.229  -7.336  1.00 34.38           C  
ATOM   2308  C   THR B  45     -18.532  56.322  -8.386  1.00 36.44           C  
ATOM   2309  O   THR B  45     -17.785  55.402  -8.042  1.00 36.94           O  
ATOM   2310  CB  THR B  45     -20.631  56.946  -7.168  1.00 29.86           C  
ATOM   2311  CG2 THR B  45     -20.876  55.464  -6.921  1.00 36.04           C  
ATOM   2312  OG1 THR B  45     -21.078  57.689  -6.032  1.00 36.98           O  
ATOM   2313  N   MET B  46     -18.775  56.626  -9.660  1.00 35.20           N  
ATOM   2314  CA  MET B  46     -18.252  55.820 -10.757  1.00 34.68           C  
ATOM   2315  C   MET B  46     -16.735  55.901 -10.870  1.00 35.54           C  
ATOM   2316  O   MET B  46     -16.081  54.898 -11.144  1.00 40.04           O  
ATOM   2317  CB  MET B  46     -18.920  56.214 -12.079  1.00 33.45           C  
ATOM   2318  CG  MET B  46     -20.468  56.169 -12.021  1.00 34.92           C  
ATOM   2319  SD  MET B  46     -21.130  54.480 -11.880  1.00 37.03           S  
ATOM   2320  CE  MET B  46     -20.850  53.835 -13.545  1.00 25.87           C  
ATOM   2321  N   GLU B  47     -16.163  57.088 -10.661  1.00 43.42           N  
ATOM   2322  CA  GLU B  47     -14.712  57.232 -10.728  1.00 38.36           C  
ATOM   2323  C   GLU B  47     -14.052  56.584  -9.534  1.00 34.66           C  
ATOM   2324  O   GLU B  47     -12.987  56.002  -9.664  1.00 37.35           O  
ATOM   2325  CB  GLU B  47     -14.260  58.699 -10.853  1.00 45.43           C  
ATOM   2326  CG  GLU B  47     -14.734  59.430 -12.102  1.00 48.31           C  
ATOM   2327  CD  GLU B  47     -14.331  58.791 -13.430  1.00 59.18           C  
ATOM   2328  OE1 GLU B  47     -13.419  57.938 -13.481  1.00 51.43           O  
ATOM   2329  OE2 GLU B  47     -14.952  59.157 -14.448  1.00 79.77           O1-
ATOM   2330  N   SER B  48     -14.678  56.672  -8.367  1.00 33.65           N  
ATOM   2331  CA  SER B  48     -14.142  55.960  -7.199  1.00 37.04           C  
ATOM   2332  C   SER B  48     -13.958  54.454  -7.428  1.00 39.48           C  
ATOM   2333  O   SER B  48     -12.923  53.890  -7.072  1.00 42.32           O  
ATOM   2334  CB  SER B  48     -15.002  56.217  -5.959  1.00 35.68           C  
ATOM   2335  OG  SER B  48     -14.910  57.596  -5.623  1.00 38.06           O  
ATOM   2336  N   THR B  49     -14.946  53.784  -8.015  1.00 43.34           N  
ATOM   2337  CA  THR B  49     -14.796  52.329  -8.202  1.00 41.65           C  
ATOM   2338  C   THR B  49     -13.841  52.065  -9.359  1.00 44.40           C  
ATOM   2339  O   THR B  49     -13.121  51.063  -9.368  1.00 44.22           O  
ATOM   2340  CB  THR B  49     -16.132  51.601  -8.431  1.00 40.48           C  
ATOM   2341  CG2 THR B  49     -17.112  51.888  -7.279  1.00 35.63           C  
ATOM   2342  OG1 THR B  49     -16.700  52.042  -9.658  1.00 33.48           O  
ATOM   2343  N   GLU B  50     -13.811  52.980 -10.322  1.00 38.96           N  
ATOM   2344  CA  GLU B  50     -12.855  52.879 -11.423  1.00 40.90           C  
ATOM   2345  C   GLU B  50     -11.418  53.024 -10.918  1.00 40.65           C  
ATOM   2346  O   GLU B  50     -10.525  52.317 -11.362  1.00 45.05           O  
ATOM   2347  CB  GLU B  50     -13.178  53.917 -12.498  1.00 42.42           C  
ATOM   2348  CG  GLU B  50     -12.235  53.903 -13.677  1.00 63.12           C  
ATOM   2349  CD  GLU B  50     -12.760  53.097 -14.840  1.00 78.15           C  
ATOM   2350  OE1 GLU B  50     -13.736  52.337 -14.653  1.00 78.98           O  
ATOM   2351  OE2 GLU B  50     -12.193  53.237 -15.948  1.00 83.54           O1-
ATOM   2352  N   LEU B  51     -11.204  53.930  -9.971  1.00 41.82           N  
ATOM   2353  CA  LEU B  51      -9.939  54.006  -9.268  1.00 42.57           C  
ATOM   2354  C   LEU B  51      -9.623  52.672  -8.555  1.00 46.57           C  
ATOM   2355  O   LEU B  51      -8.561  52.098  -8.793  1.00 43.13           O  
ATOM   2356  CB  LEU B  51      -9.957  55.175  -8.288  1.00 43.70           C  
ATOM   2357  CG  LEU B  51      -8.695  55.533  -7.504  1.00 45.09           C  
ATOM   2358  CD1 LEU B  51      -8.760  56.995  -7.165  1.00 43.67           C  
ATOM   2359  CD2 LEU B  51      -8.552  54.700  -6.232  1.00 41.71           C  
ATOM   2360  N   LEU B  52     -10.542  52.171  -7.720  1.00 38.66           N  
ATOM   2361  CA  LEU B  52     -10.300  50.905  -6.991  1.00 44.20           C  
ATOM   2362  C   LEU B  52      -9.937  49.752  -7.898  1.00 44.18           C  
ATOM   2363  O   LEU B  52      -9.208  48.855  -7.504  1.00 48.04           O  
ATOM   2364  CB  LEU B  52     -11.490  50.496  -6.126  1.00 40.64           C  
ATOM   2365  CG  LEU B  52     -11.717  51.415  -4.929  1.00 39.68           C  
ATOM   2366  CD1 LEU B  52     -12.846  50.881  -4.094  1.00 37.37           C  
ATOM   2367  CD2 LEU B  52     -10.437  51.563  -4.106  1.00 36.57           C  
ATOM   2368  N   ASP B  53     -10.413  49.802  -9.131  1.00 41.17           N  
ATOM   2369  CA  ASP B  53     -10.119  48.756 -10.076  1.00 41.28           C  
ATOM   2370  C   ASP B  53      -8.694  48.808 -10.584  1.00 44.33           C  
ATOM   2371  O   ASP B  53      -8.253  47.932 -11.317  1.00 47.12           O  
ATOM   2372  CB  ASP B  53     -11.106  48.793 -11.241  1.00 43.32           C  
ATOM   2373  CG  ASP B  53     -11.504  47.408 -11.672  1.00 52.92           C  
ATOM   2374  OD1 ASP B  53     -12.022  46.657 -10.812  1.00 53.74           O  
ATOM   2375  OD2 ASP B  53     -11.246  47.053 -12.841  1.00 61.60           O1-
ATOM   2376  N   SER B  54      -7.974  49.853 -10.193  1.00 48.32           N  
ATOM   2377  CA  SER B  54      -6.548  49.949 -10.464  1.00 49.73           C  
ATOM   2378  C   SER B  54      -5.744  49.049  -9.517  1.00 47.59           C  
ATOM   2379  O   SER B  54      -4.627  48.650  -9.832  1.00 52.74           O  
ATOM   2380  CB  SER B  54      -6.101  51.401 -10.359  1.00 42.60           C  
ATOM   2381  OG  SER B  54      -6.781  52.161 -11.339  1.00 56.00           O  
ATOM   2382  N   TYR B  55      -6.329  48.722  -8.370  1.00 45.86           N  
ATOM   2383  CA  TYR B  55      -5.712  47.805  -7.411  1.00 45.06           C  
ATOM   2384  C   TYR B  55      -6.112  46.356  -7.683  1.00 48.40           C  
ATOM   2385  O   TYR B  55      -7.155  46.098  -8.303  1.00 48.08           O  
ATOM   2386  CB  TYR B  55      -6.091  48.211  -5.989  1.00 43.15           C  
ATOM   2387  CG  TYR B  55      -5.586  49.590  -5.612  1.00 51.34           C  
ATOM   2388  CD1 TYR B  55      -6.278  50.744  -6.003  1.00 45.35           C  
ATOM   2389  CD2 TYR B  55      -4.406  49.746  -4.897  1.00 52.07           C  
ATOM   2390  CE1 TYR B  55      -5.821  52.013  -5.665  1.00 44.01           C  
ATOM   2391  CE2 TYR B  55      -3.929  51.021  -4.557  1.00 49.10           C  
ATOM   2392  CZ  TYR B  55      -4.642  52.139  -4.939  1.00 51.04           C  
ATOM   2393  OH  TYR B  55      -4.184  53.393  -4.605  1.00 45.69           O  
ATOM   2394  N   PRO B  56      -5.282  45.405  -7.226  1.00 49.70           N  
ATOM   2395  CA  PRO B  56      -5.611  43.989  -7.329  1.00 44.88           C  
ATOM   2396  C   PRO B  56      -6.498  43.582  -6.151  1.00 49.82           C  
ATOM   2397  O   PRO B  56      -6.047  42.862  -5.258  1.00 45.68           O  
ATOM   2398  CB  PRO B  56      -4.244  43.314  -7.218  1.00 55.15           C  
ATOM   2399  CG  PRO B  56      -3.441  44.250  -6.301  1.00 51.49           C  
ATOM   2400  CD  PRO B  56      -3.973  45.638  -6.572  1.00 49.18           C  
ATOM   2401  N   TRP B  57      -7.747  44.048  -6.146  1.00 47.70           N  
ATOM   2402  CA  TRP B  57      -8.674  43.757  -5.053  1.00 44.99           C  
ATOM   2403  C   TRP B  57      -9.330  42.377  -5.160  1.00 47.08           C  
ATOM   2404  O   TRP B  57      -9.835  41.858  -4.172  1.00 55.85           O  
ATOM   2405  CB  TRP B  57      -9.740  44.854  -4.936  1.00 42.26           C  
ATOM   2406  CG  TRP B  57     -10.628  44.976  -6.153  1.00 52.79           C  
ATOM   2407  CD1 TRP B  57     -10.376  45.694  -7.283  1.00 45.87           C  
ATOM   2408  CD2 TRP B  57     -11.902  44.341  -6.353  1.00 50.00           C  
ATOM   2409  CE2 TRP B  57     -12.363  44.727  -7.630  1.00 45.81           C  
ATOM   2410  CE3 TRP B  57     -12.691  43.473  -5.579  1.00 47.33           C  
ATOM   2411  NE1 TRP B  57     -11.411  45.550  -8.177  1.00 49.26           N  
ATOM   2412  CZ2 TRP B  57     -13.590  44.276  -8.160  1.00 48.58           C  
ATOM   2413  CZ3 TRP B  57     -13.917  43.035  -6.095  1.00 51.05           C  
ATOM   2414  CH2 TRP B  57     -14.351  43.437  -7.378  1.00 50.38           C  
ATOM   2415  N   LYS B  58      -9.303  41.770  -6.335  1.00 46.92           N  
ATOM   2416  CA  LYS B  58     -10.049  40.529  -6.556  1.00 46.97           C  
ATOM   2417  C   LYS B  58      -9.256  39.308  -6.116  1.00 52.70           C  
ATOM   2418  O   LYS B  58      -8.172  39.050  -6.644  1.00 56.62           O  
ATOM   2419  CB  LYS B  58     -10.409  40.372  -8.032  1.00 44.44           C  
ATOM   2420  CG  LYS B  58     -11.283  41.467  -8.615  1.00 48.55           C  
ATOM   2421  CD  LYS B  58     -11.540  41.179 -10.100  1.00 46.03           C  
ATOM   2422  CE  LYS B  58     -12.386  42.275 -10.759  1.00 57.27           C  
ATOM   2423  NZ  LYS B  58     -12.724  41.914 -12.176  1.00 52.24           N1+
ATOM   2424  N   TRP B  59      -9.818  38.535  -5.187  1.00 52.53           N  
ATOM   2425  CA  TRP B  59      -9.149  37.347  -4.646  1.00 53.80           C  
ATOM   2426  C   TRP B  59      -9.212  36.123  -5.559  1.00 55.81           C  
ATOM   2427  O   TRP B  59      -8.660  35.083  -5.216  1.00 57.80           O  
ATOM   2428  CB  TRP B  59      -9.726  36.976  -3.271  1.00 52.42           C  
ATOM   2429  CG  TRP B  59     -11.213  36.807  -3.304  1.00 54.61           C  
ATOM   2430  CD1 TRP B  59     -11.912  35.646  -3.540  1.00 43.21           C  
ATOM   2431  CD2 TRP B  59     -12.189  37.840  -3.126  1.00 38.76           C  
ATOM   2432  CE2 TRP B  59     -13.464  37.239  -3.268  1.00 48.42           C  
ATOM   2433  CE3 TRP B  59     -12.109  39.219  -2.856  1.00 43.51           C  
ATOM   2434  NE1 TRP B  59     -13.266  35.899  -3.506  1.00 47.12           N  
ATOM   2435  CZ2 TRP B  59     -14.657  37.968  -3.138  1.00 40.54           C  
ATOM   2436  CZ3 TRP B  59     -13.294  39.951  -2.718  1.00 44.41           C  
ATOM   2437  CH2 TRP B  59     -14.553  39.320  -2.864  1.00 49.08           C  
ATOM   2438  N   TRP B  60      -9.861  36.231  -6.716  1.00 54.52           N  
ATOM   2439  CA  TRP B  60     -10.116  35.029  -7.541  1.00 54.04           C  
ATOM   2440  C   TRP B  60      -9.432  35.061  -8.900  1.00 55.42           C  
ATOM   2441  O   TRP B  60      -9.578  34.131  -9.694  1.00 62.22           O  
ATOM   2442  CB  TRP B  60     -11.630  34.804  -7.729  1.00 49.43           C  
ATOM   2443  CG  TRP B  60     -12.326  35.929  -8.502  1.00 50.07           C  
ATOM   2444  CD1 TRP B  60     -12.527  35.986  -9.842  1.00 40.50           C  
ATOM   2445  CD2 TRP B  60     -12.878  37.149  -7.958  1.00 42.42           C  
ATOM   2446  CE2 TRP B  60     -13.407  37.889  -9.040  1.00 41.73           C  
ATOM   2447  CE3 TRP B  60     -12.977  37.680  -6.665  1.00 46.63           C  
ATOM   2448  NE1 TRP B  60     -13.181  37.162 -10.178  1.00 49.13           N  
ATOM   2449  CZ2 TRP B  60     -14.020  39.150  -8.874  1.00 35.42           C  
ATOM   2450  CZ3 TRP B  60     -13.601  38.934  -6.491  1.00 39.71           C  
ATOM   2451  CH2 TRP B  60     -14.120  39.648  -7.598  1.00 46.26           C  
ATOM   2452  N   LYS B  61      -8.668  36.116  -9.147  1.00 60.90           N  
ATOM   2453  CA  LYS B  61      -8.178  36.455 -10.489  1.00 70.98           C  
ATOM   2454  C   LYS B  61      -6.935  37.302 -10.275  1.00 74.43           C  
ATOM   2455  O   LYS B  61      -6.870  38.043  -9.292  1.00 76.05           O  
ATOM   2456  CB  LYS B  61      -9.252  37.296 -11.236  1.00 67.64           C  
ATOM   2457  CG  LYS B  61      -8.918  37.811 -12.666  1.00 69.11           C  
ATOM   2458  CD  LYS B  61      -9.957  38.858 -13.121  1.00 74.30           C  
ATOM   2459  CE  LYS B  61      -9.844  39.304 -14.605  1.00 77.35           C  
ATOM   2460  NZ  LYS B  61     -10.606  40.597 -14.893  1.00 75.56           N1+
ATOM   2461  N   ASN B  62      -5.956  37.175 -11.176  1.00 79.10           N  
ATOM   2462  CA  ASN B  62      -4.793  38.086 -11.237  1.00 83.02           C  
ATOM   2463  C   ASN B  62      -4.088  38.365  -9.915  1.00 80.07           C  
ATOM   2464  O   ASN B  62      -3.897  39.512  -9.521  1.00 75.14           O  
ATOM   2465  CB  ASN B  62      -5.172  39.417 -11.906  1.00 83.79           C  
ATOM   2466  CG  ASN B  62      -5.284  39.302 -13.415  1.00 92.90           C  
ATOM   2467  ND2 ASN B  62      -6.174  40.106 -13.996  1.00 90.07           N  
ATOM   2468  OD1 ASN B  62      -4.578  38.502 -14.056  1.00 82.97           O  
ATOM   2469  N   LEU B  63      -3.719  37.299  -9.228  1.00 84.77           N  
ATOM   2470  CA  LEU B  63      -2.819  37.409  -8.097  1.00 91.08           C  
ATOM   2471  C   LEU B  63      -1.450  37.771  -8.685  1.00 92.14           C  
ATOM   2472  O   LEU B  63      -1.198  37.528  -9.872  1.00 95.59           O  
ATOM   2473  CB  LEU B  63      -2.790  36.075  -7.346  1.00 95.19           C  
ATOM   2474  CG  LEU B  63      -4.104  35.268  -7.401  1.00 96.10           C  
ATOM   2475  CD1 LEU B  63      -3.962  33.918  -6.697  1.00 95.78           C  
ATOM   2476  CD2 LEU B  63      -5.332  36.061  -6.864  1.00 84.25           C  
ATOM   2477  N   ASN B  64      -0.580  38.368  -7.878  1.00 91.04           N  
ATOM   2478  CA  ASN B  64       0.733  38.864  -8.356  1.00 92.87           C  
ATOM   2479  C   ASN B  64       0.626  40.124  -9.223  1.00 87.92           C  
ATOM   2480  O   ASN B  64       1.568  40.491  -9.938  1.00 89.75           O  
ATOM   2481  CB  ASN B  64       1.550  37.773  -9.087  1.00 93.38           C  
ATOM   2482  CG  ASN B  64       1.791  36.534  -8.229  1.00100.95           C  
ATOM   2483  ND2 ASN B  64       1.925  36.729  -6.920  1.00101.26           N  
ATOM   2484  OD1 ASN B  64       1.855  35.414  -8.743  1.00 95.21           O  
ATOM   2485  N   ALA B  65      -0.522  40.784  -9.166  1.00 78.56           N  
ATOM   2486  CA  ALA B  65      -0.662  42.054  -9.845  1.00 77.52           C  
ATOM   2487  C   ALA B  65      -0.415  43.167  -8.831  1.00 76.48           C  
ATOM   2488  O   ALA B  65      -0.751  43.026  -7.648  1.00 73.86           O  
ATOM   2489  CB  ALA B  65      -2.032  42.180 -10.490  1.00 72.40           C  
ATOM   2490  N   THR B  66       0.199  44.253  -9.296  1.00 74.45           N  
ATOM   2491  CA  THR B  66       0.479  45.417  -8.457  1.00 73.48           C  
ATOM   2492  C   THR B  66      -0.439  46.575  -8.855  1.00 68.31           C  
ATOM   2493  O   THR B  66      -0.918  46.615  -9.990  1.00 65.80           O  
ATOM   2494  CB  THR B  66       1.957  45.868  -8.578  1.00 79.33           C  
ATOM   2495  CG2 THR B  66       2.918  44.729  -8.170  1.00 83.45           C  
ATOM   2496  OG1 THR B  66       2.230  46.282  -9.923  1.00 75.77           O  
ATOM   2497  N   PRO B  67      -0.689  47.523  -7.926  1.00 65.42           N  
ATOM   2498  CA  PRO B  67      -1.567  48.652  -8.269  1.00 56.96           C  
ATOM   2499  C   PRO B  67      -1.036  49.408  -9.479  1.00 58.42           C  
ATOM   2500  O   PRO B  67       0.175  49.611  -9.604  1.00 59.34           O  
ATOM   2501  CB  PRO B  67      -1.503  49.546  -7.031  1.00 55.38           C  
ATOM   2502  CG  PRO B  67      -0.978  48.682  -5.932  1.00 58.19           C  
ATOM   2503  CD  PRO B  67      -0.128  47.637  -6.563  1.00 58.03           C  
ATOM   2504  N   ASP B  68      -1.934  49.785 -10.378  1.00 58.82           N  
ATOM   2505  CA  ASP B  68      -1.593  50.647 -11.505  1.00 59.29           C  
ATOM   2506  C   ASP B  68      -1.704  52.086 -11.015  1.00 53.17           C  
ATOM   2507  O   ASP B  68      -2.752  52.714 -11.158  1.00 52.39           O  
ATOM   2508  CB  ASP B  68      -2.565  50.400 -12.670  1.00 58.04           C  
ATOM   2509  CG  ASP B  68      -2.267  51.274 -13.886  1.00 63.36           C  
ATOM   2510  OD1 ASP B  68      -1.473  52.242 -13.787  1.00 71.00           O  
ATOM   2511  OD2 ASP B  68      -2.831  50.983 -14.958  1.00 59.46           O1-
ATOM   2512  N   LEU B  69      -0.629  52.596 -10.423  1.00 55.80           N  
ATOM   2513  CA  LEU B  69      -0.669  53.900  -9.757  1.00 57.12           C  
ATOM   2514  C   LEU B  69      -0.707  55.080 -10.727  1.00 56.26           C  
ATOM   2515  O   LEU B  69      -1.183  56.152 -10.370  1.00 58.56           O  
ATOM   2516  CB  LEU B  69       0.472  54.052  -8.746  1.00 56.66           C  
ATOM   2517  CG  LEU B  69       0.535  53.092  -7.543  1.00 64.09           C  
ATOM   2518  CD1 LEU B  69       1.788  53.339  -6.685  1.00 56.46           C  
ATOM   2519  CD2 LEU B  69      -0.717  53.147  -6.669  1.00 46.76           C  
ATOM   2520  N   ALA B  70      -0.219  54.886 -11.950  1.00 55.91           N  
ATOM   2521  CA  ALA B  70      -0.375  55.905 -12.988  1.00 55.64           C  
ATOM   2522  C   ALA B  70      -1.857  56.216 -13.217  1.00 54.31           C  
ATOM   2523  O   ALA B  70      -2.242  57.376 -13.342  1.00 62.92           O  
ATOM   2524  CB  ALA B  70       0.305  55.471 -14.292  1.00 49.83           C  
ATOM   2525  N   ASN B  71      -2.678  55.172 -13.257  1.00 51.66           N  
ATOM   2526  CA  ASN B  71      -4.115  55.310 -13.458  1.00 51.96           C  
ATOM   2527  C   ASN B  71      -4.846  55.908 -12.253  1.00 50.48           C  
ATOM   2528  O   ASN B  71      -5.758  56.730 -12.406  1.00 51.51           O  
ATOM   2529  CB  ASN B  71      -4.734  53.966 -13.822  1.00 51.65           C  
ATOM   2530  CG  ASN B  71      -6.125  54.121 -14.405  1.00 63.25           C  
ATOM   2531  ND2 ASN B  71      -7.127  53.554 -13.727  1.00 49.40           N  
ATOM   2532  OD1 ASN B  71      -6.301  54.774 -15.440  1.00 68.43           O  
ATOM   2533  N   VAL B  72      -4.450  55.481 -11.057  1.00 48.38           N  
ATOM   2534  CA  VAL B  72      -4.906  56.109  -9.828  1.00 47.36           C  
ATOM   2535  C   VAL B  72      -4.752  57.650  -9.871  1.00 48.91           C  
ATOM   2536  O   VAL B  72      -5.662  58.386  -9.479  1.00 48.70           O  
ATOM   2537  CB  VAL B  72      -4.184  55.500  -8.603  1.00 52.03           C  
ATOM   2538  CG1 VAL B  72      -4.570  56.222  -7.300  1.00 41.34           C  
ATOM   2539  CG2 VAL B  72      -4.493  54.003  -8.498  1.00 45.17           C  
ATOM   2540  N   ARG B  73      -3.617  58.126 -10.364  1.00 50.95           N  
ATOM   2541  CA  ARG B  73      -3.342  59.566 -10.426  1.00 54.05           C  
ATOM   2542  C   ARG B  73      -4.389  60.285 -11.279  1.00 50.95           C  
ATOM   2543  O   ARG B  73      -4.935  61.314 -10.865  1.00 51.65           O  
ATOM   2544  CB  ARG B  73      -1.945  59.832 -11.008  1.00 54.47           C  
ATOM   2545  CG  ARG B  73      -0.781  59.465 -10.113  1.00 62.82           C  
ATOM   2546  CD  ARG B  73       0.522  59.670 -10.882  1.00 69.52           C  
ATOM   2547  NE  ARG B  73       1.711  59.544 -10.043  1.00 72.59           N  
ATOM   2548  CZ  ARG B  73       2.933  59.935 -10.421  1.00 89.10           C  
ATOM   2549  NH1 ARG B  73       3.126  60.476 -11.624  1.00 85.67           N1+
ATOM   2550  NH2 ARG B  73       3.972  59.792  -9.600  1.00 65.77           N  
ATOM   2551  N   ILE B  74      -4.667  59.734 -12.459  1.00 44.63           N  
ATOM   2552  CA  ILE B  74      -5.642  60.317 -13.376  1.00 48.95           C  
ATOM   2553  C   ILE B  74      -7.046  60.283 -12.786  1.00 48.27           C  
ATOM   2554  O   ILE B  74      -7.778  61.270 -12.862  1.00 43.49           O  
ATOM   2555  CB  ILE B  74      -5.632  59.585 -14.728  1.00 53.26           C  
ATOM   2556  CG1 ILE B  74      -4.233  59.648 -15.352  1.00 64.18           C  
ATOM   2557  CG2 ILE B  74      -6.649  60.186 -15.683  1.00 60.87           C  
ATOM   2558  CD1 ILE B  74      -3.712  61.071 -15.620  1.00 61.23           C  
ATOM   2559  N   GLU B  75      -7.407  59.145 -12.190  1.00 48.10           N  
ATOM   2560  CA  GLU B  75      -8.714  58.984 -11.568  1.00 42.63           C  
ATOM   2561  C   GLU B  75      -8.940  59.969 -10.426  1.00 40.25           C  
ATOM   2562  O   GLU B  75     -10.028  60.541 -10.327  1.00 38.28           O  
ATOM   2563  CB  GLU B  75      -8.947  57.519 -11.133  1.00 44.51           C  
ATOM   2564  CG  GLU B  75      -9.143  56.573 -12.314  1.00 37.48           C  
ATOM   2565  CD  GLU B  75     -10.388  56.939 -13.117  1.00 50.28           C  
ATOM   2566  OE1 GLU B  75     -11.377  57.413 -12.514  1.00 59.79           O  
ATOM   2567  OE2 GLU B  75     -10.387  56.754 -14.343  1.00 49.48           O1-
ATOM   2568  N   LEU B  76      -7.920  60.189  -9.583  1.00 41.14           N  
ATOM   2569  CA  LEU B  76      -7.981  61.248  -8.551  1.00 44.35           C  
ATOM   2570  C   LEU B  76      -8.284  62.613  -9.166  1.00 45.06           C  
ATOM   2571  O   LEU B  76      -9.124  63.364  -8.667  1.00 44.21           O  
ATOM   2572  CB  LEU B  76      -6.674  61.344  -7.766  1.00 42.39           C  
ATOM   2573  CG  LEU B  76      -6.482  60.201  -6.784  1.00 58.92           C  
ATOM   2574  CD1 LEU B  76      -5.067  60.207  -6.258  1.00 54.63           C  
ATOM   2575  CD2 LEU B  76      -7.497  60.280  -5.643  1.00 52.09           C  
ATOM   2576  N   VAL B  77      -7.614  62.916 -10.269  1.00 40.92           N  
ATOM   2577  CA  VAL B  77      -7.858  64.168 -10.955  1.00 46.14           C  
ATOM   2578  C   VAL B  77      -9.294  64.256 -11.499  1.00 46.11           C  
ATOM   2579  O   VAL B  77      -9.935  65.320 -11.426  1.00 44.98           O  
ATOM   2580  CB  VAL B  77      -6.830  64.376 -12.078  1.00 48.33           C  
ATOM   2581  CG1 VAL B  77      -7.220  65.538 -12.938  1.00 51.87           C  
ATOM   2582  CG2 VAL B  77      -5.464  64.591 -11.479  1.00 53.75           C  
ATOM   2583  N   ASP B  78      -9.791  63.143 -12.048  1.00 46.97           N  
ATOM   2584  CA  ASP B  78     -11.171  63.076 -12.535  1.00 41.45           C  
ATOM   2585  C   ASP B  78     -12.121  63.334 -11.376  1.00 42.55           C  
ATOM   2586  O   ASP B  78     -12.991  64.214 -11.450  1.00 43.44           O  
ATOM   2587  CB  ASP B  78     -11.474  61.736 -13.207  1.00 42.96           C  
ATOM   2588  CG  ASP B  78     -10.671  61.507 -14.506  1.00 48.73           C  
ATOM   2589  OD1 ASP B  78     -10.312  62.479 -15.225  1.00 51.54           O  
ATOM   2590  OD2 ASP B  78     -10.401  60.327 -14.813  1.00 55.68           O1-
ATOM   2591  N   ILE B  79     -11.926  62.622 -10.273  1.00 42.35           N  
ATOM   2592  CA  ILE B  79     -12.739  62.881  -9.091  1.00 37.69           C  
ATOM   2593  C   ILE B  79     -12.681  64.366  -8.678  1.00 37.89           C  
ATOM   2594  O   ILE B  79     -13.709  64.962  -8.327  1.00 38.16           O  
ATOM   2595  CB  ILE B  79     -12.356  61.963  -7.927  1.00 39.25           C  
ATOM   2596  CG1 ILE B  79     -12.630  60.501  -8.304  1.00 41.57           C  
ATOM   2597  CG2 ILE B  79     -13.126  62.357  -6.662  1.00 30.69           C  
ATOM   2598  CD1 ILE B  79     -12.200  59.467  -7.265  1.00 41.50           C  
ATOM   2599  N   PHE B  80     -11.494  64.965  -8.748  1.00 36.77           N  
ATOM   2600  CA  PHE B  80     -11.331  66.381  -8.408  1.00 37.31           C  
ATOM   2601  C   PHE B  80     -12.207  67.321  -9.285  1.00 38.29           C  
ATOM   2602  O   PHE B  80     -12.887  68.210  -8.758  1.00 42.14           O  
ATOM   2603  CB  PHE B  80      -9.840  66.779  -8.451  1.00 41.82           C  
ATOM   2604  CG  PHE B  80      -9.567  68.141  -7.871  1.00 46.33           C  
ATOM   2605  CD1 PHE B  80      -9.374  68.301  -6.507  1.00 48.51           C  
ATOM   2606  CD2 PHE B  80      -9.538  69.265  -8.683  1.00 52.66           C  
ATOM   2607  CE1 PHE B  80      -9.126  69.555  -5.959  1.00 57.72           C  
ATOM   2608  CE2 PHE B  80      -9.298  70.534  -8.137  1.00 48.78           C  
ATOM   2609  CZ  PHE B  80      -9.093  70.673  -6.781  1.00 43.49           C  
ATOM   2610  N   HIS B  81     -12.222  67.102 -10.600  1.00 34.93           N  
ATOM   2611  CA  HIS B  81     -13.141  67.825 -11.503  1.00 36.49           C  
ATOM   2612  C   HIS B  81     -14.579  67.729 -11.023  1.00 43.23           C  
ATOM   2613  O   HIS B  81     -15.278  68.749 -10.934  1.00 42.97           O  
ATOM   2614  CB  HIS B  81     -13.133  67.239 -12.913  1.00 35.65           C  
ATOM   2615  CG  HIS B  81     -11.933  67.584 -13.738  1.00 42.19           C  
ATOM   2616  CD2 HIS B  81     -11.807  68.368 -14.838  1.00 45.29           C  
ATOM   2617  ND1 HIS B  81     -10.688  67.040 -13.510  1.00 50.25           N  
ATOM   2618  CE1 HIS B  81      -9.842  67.489 -14.426  1.00 42.58           C  
ATOM   2619  NE2 HIS B  81     -10.500  68.291 -15.245  1.00 37.64           N  
ATOM   2620  N   PHE B  82     -15.029  66.497 -10.740  1.00 39.25           N  
ATOM   2621  CA  PHE B  82     -16.434  66.259 -10.412  1.00 35.65           C  
ATOM   2622  C   PHE B  82     -16.804  66.845  -9.044  1.00 41.41           C  
ATOM   2623  O   PHE B  82     -17.899  67.383  -8.888  1.00 41.99           O  
ATOM   2624  CB  PHE B  82     -16.771  64.764 -10.452  1.00 39.71           C  
ATOM   2625  CG  PHE B  82     -16.765  64.150 -11.834  1.00 34.94           C  
ATOM   2626  CD1 PHE B  82     -17.618  64.625 -12.848  1.00 33.53           C  
ATOM   2627  CD2 PHE B  82     -15.952  63.042 -12.099  1.00 34.03           C  
ATOM   2628  CE1 PHE B  82     -17.661  63.999 -14.135  1.00 37.45           C  
ATOM   2629  CE2 PHE B  82     -15.956  62.427 -13.375  1.00 34.65           C  
ATOM   2630  CZ  PHE B  82     -16.825  62.895 -14.396  1.00 31.06           C  
ATOM   2631  N   SER B  83     -15.898  66.748  -8.062  1.00 36.87           N  
ATOM   2632  CA  SER B  83     -16.136  67.341  -6.732  1.00 44.09           C  
ATOM   2633  C   SER B  83     -16.128  68.863  -6.768  1.00 42.85           C  
ATOM   2634  O   SER B  83     -16.931  69.523  -6.087  1.00 38.57           O  
ATOM   2635  CB  SER B  83     -15.093  66.892  -5.715  1.00 38.53           C  
ATOM   2636  OG  SER B  83     -14.764  65.543  -5.915  1.00 55.53           O  
ATOM   2637  N   LEU B  84     -15.209  69.410  -7.554  1.00 39.70           N  
ATOM   2638  CA  LEU B  84     -15.090  70.854  -7.675  1.00 41.02           C  
ATOM   2639  C   LEU B  84     -16.366  71.360  -8.330  1.00 39.07           C  
ATOM   2640  O   LEU B  84     -16.969  72.310  -7.846  1.00 44.76           O  
ATOM   2641  CB  LEU B  84     -13.866  71.202  -8.514  1.00 40.25           C  
ATOM   2642  CG  LEU B  84     -13.407  72.626  -8.667  1.00 45.63           C  
ATOM   2643  CD1 LEU B  84     -13.142  73.344  -7.287  1.00 39.71           C  
ATOM   2644  CD2 LEU B  84     -12.163  72.580  -9.523  1.00 52.98           C  
ATOM   2645  N   SER B  85     -16.810  70.661  -9.384  1.00 40.87           N  
ATOM   2646  CA  SER B  85     -18.082  70.963 -10.036  1.00 37.83           C  
ATOM   2647  C   SER B  85     -19.222  70.865  -9.056  1.00 42.15           C  
ATOM   2648  O   SER B  85     -20.113  71.713  -9.063  1.00 43.27           O  
ATOM   2649  CB  SER B  85     -18.342  70.029 -11.190  1.00 34.13           C  
ATOM   2650  OG  SER B  85     -17.374  70.182 -12.187  1.00 41.27           O  
ATOM   2651  N   GLY B  86     -19.176  69.855  -8.186  1.00 39.11           N  
ATOM   2652  CA  GLY B  86     -20.238  69.668  -7.200  1.00 40.47           C  
ATOM   2653  C   GLY B  86     -20.260  70.754  -6.144  1.00 43.81           C  
ATOM   2654  O   GLY B  86     -21.319  71.318  -5.828  1.00 44.56           O  
ATOM   2655  N   ALA B  87     -19.092  71.042  -5.579  1.00 38.05           N  
ATOM   2656  CA  ALA B  87     -18.970  72.164  -4.632  1.00 46.88           C  
ATOM   2657  C   ALA B  87     -19.499  73.494  -5.246  1.00 47.06           C  
ATOM   2658  O   ALA B  87     -20.249  74.228  -4.597  1.00 52.01           O  
ATOM   2659  CB  ALA B  87     -17.502  72.309  -4.125  1.00 32.48           C  
ATOM   2660  N   MET B  88     -19.144  73.777  -6.497  1.00 47.52           N  
ATOM   2661  CA  MET B  88     -19.608  75.016  -7.164  1.00 50.74           C  
ATOM   2662  C   MET B  88     -21.107  75.056  -7.292  1.00 50.76           C  
ATOM   2663  O   MET B  88     -21.729  76.052  -6.964  1.00 54.53           O  
ATOM   2664  CB  MET B  88     -19.073  75.117  -8.573  1.00 49.38           C  
ATOM   2665  CG  MET B  88     -17.665  75.534  -8.690  1.00 47.53           C  
ATOM   2666  SD  MET B  88     -17.351  75.768 -10.464  1.00 66.36           S  
ATOM   2667  CE  MET B  88     -16.047  74.566 -10.477  1.00 40.51           C  
ATOM   2668  N   GLN B  89     -21.677  73.965  -7.793  1.00 48.84           N  
ATOM   2669  CA  GLN B  89     -23.116  73.853  -7.940  1.00 51.66           C  
ATOM   2670  C   GLN B  89     -23.859  73.936  -6.600  1.00 55.55           C  
ATOM   2671  O   GLN B  89     -24.946  74.517  -6.532  1.00 60.83           O  
ATOM   2672  CB  GLN B  89     -23.474  72.567  -8.678  1.00 51.13           C  
ATOM   2673  CG  GLN B  89     -24.973  72.343  -8.787  1.00 64.64           C  
ATOM   2674  CD  GLN B  89     -25.430  71.960 -10.168  1.00 57.01           C  
ATOM   2675  NE2 GLN B  89     -26.737  72.030 -10.382  1.00 68.57           N  
ATOM   2676  OE1 GLN B  89     -24.625  71.616 -11.041  1.00 46.16           O  
ATOM   2677  N   MET B  90     -23.280  73.367  -5.544  1.00 53.38           N  
ATOM   2678  CA  MET B  90     -23.855  73.497  -4.203  1.00 59.94           C  
ATOM   2679  C   MET B  90     -24.056  74.974  -3.868  1.00 62.68           C  
ATOM   2680  O   MET B  90     -25.158  75.373  -3.510  1.00 69.36           O  
ATOM   2681  CB  MET B  90     -22.972  72.799  -3.161  1.00 60.13           C  
ATOM   2682  CG  MET B  90     -23.610  72.530  -1.790  1.00 75.91           C  
ATOM   2683  SD  MET B  90     -24.764  71.131  -1.676  1.00 69.91           S  
ATOM   2684  CE  MET B  90     -24.222  70.135  -3.029  1.00 81.90           C  
ATOM   2685  N   ARG B  91     -23.006  75.781  -4.031  1.00 65.60           N  
ATOM   2686  CA  ARG B  91     -23.070  77.241  -3.831  1.00 69.71           C  
ATOM   2687  C   ARG B  91     -24.102  77.942  -4.727  1.00 75.18           C  
ATOM   2688  O   ARG B  91     -24.636  78.981  -4.353  1.00 81.14           O  
ATOM   2689  CB  ARG B  91     -21.683  77.882  -4.022  1.00 68.65           C  
ATOM   2690  CG  ARG B  91     -20.660  77.442  -2.973  1.00 67.18           C  
ATOM   2691  CD  ARG B  91     -19.223  77.922  -3.260  1.00 73.75           C  
ATOM   2692  NE  ARG B  91     -18.256  77.270  -2.358  1.00 82.50           N  
ATOM   2693  CZ  ARG B  91     -17.949  77.670  -1.113  1.00 87.55           C  
ATOM   2694  NH1 ARG B  91     -18.510  78.756  -0.564  1.00 82.63           N1+
ATOM   2695  NH2 ARG B  91     -17.058  76.977  -0.405  1.00 72.62           N  
ATOM   2696  N   SER B  92     -24.389  77.356  -5.889  1.00 77.47           N  
ATOM   2697  CA  SER B  92     -25.343  77.908  -6.863  1.00 83.27           C  
ATOM   2698  C   SER B  92     -26.800  77.436  -6.667  1.00 84.65           C  
ATOM   2699  O   SER B  92     -27.709  77.946  -7.324  1.00 87.34           O  
ATOM   2700  CB  SER B  92     -24.894  77.560  -8.299  1.00 82.14           C  
ATOM   2701  OG  SER B  92     -23.544  77.942  -8.546  1.00 83.65           O  
ATOM   2702  N   THR B  93     -27.016  76.455  -5.792  1.00 80.35           N  
ATOM   2703  CA  THR B  93     -28.352  75.887  -5.560  1.00 78.42           C  
ATOM   2704  C   THR B  93     -29.170  76.712  -4.556  1.00 82.05           C  
ATOM   2705  O   THR B  93     -28.659  77.059  -3.491  1.00 78.55           O  
ATOM   2706  CB  THR B  93     -28.245  74.437  -5.040  1.00 77.39           C  
ATOM   2707  CG2 THR B  93     -29.606  73.864  -4.721  1.00 72.43           C  
ATOM   2708  OG1 THR B  93     -27.628  73.618  -6.036  1.00 78.85           O  
ATOM   2709  N   PRO B  94     -30.443  77.030  -4.894  1.00 85.72           N  
ATOM   2710  CA  PRO B  94     -31.364  77.670  -3.944  1.00 84.66           C  
ATOM   2711  C   PRO B  94     -31.625  76.784  -2.732  1.00 81.21           C  
ATOM   2712  O   PRO B  94     -31.554  75.558  -2.836  1.00 79.00           O  
ATOM   2713  CB  PRO B  94     -32.650  77.840  -4.758  1.00 86.45           C  
ATOM   2714  CG  PRO B  94     -32.198  77.881  -6.171  1.00 87.23           C  
ATOM   2715  CD  PRO B  94     -31.052  76.910  -6.233  1.00 88.46           C  
ATOM   2716  N   ASP B  95     -31.932  77.416  -1.604  1.00 81.52           N  
ATOM   2717  CA  ASP B  95     -32.030  76.742  -0.310  1.00 86.39           C  
ATOM   2718  C   ASP B  95     -33.114  75.687  -0.215  1.00 87.71           C  
ATOM   2719  O   ASP B  95     -32.905  74.642   0.398  1.00 85.08           O  
ATOM   2720  CB  ASP B  95     -32.209  77.765   0.814  1.00 94.09           C  
ATOM   2721  CG  ASP B  95     -31.000  78.660   0.972  1.00100.33           C  
ATOM   2722  OD1 ASP B  95     -29.865  78.123   0.932  1.00 91.24           O  
ATOM   2723  OD2 ASP B  95     -31.192  79.892   1.122  1.00106.07           O1-
ATOM   2724  N   ASP B  96     -34.268  75.965  -0.813  1.00 93.34           N  
ATOM   2725  CA  ASP B  96     -35.384  75.011  -0.844  1.00 94.61           C  
ATOM   2726  C   ASP B  96     -35.074  73.795  -1.721  1.00 89.05           C  
ATOM   2727  O   ASP B  96     -35.740  72.770  -1.627  1.00 88.71           O  
ATOM   2728  CB  ASP B  96     -36.670  75.702  -1.310  1.00 99.02           C  
ATOM   2729  CG  ASP B  96     -36.466  76.525  -2.570  1.00103.03           C  
ATOM   2730  OD1 ASP B  96     -36.120  75.942  -3.623  1.00101.94           O  
ATOM   2731  OD2 ASP B  96     -36.634  77.761  -2.496  1.00105.91           O1-
ATOM   2732  N   GLU B  97     -34.053  73.918  -2.564  1.00 85.75           N  
ATOM   2733  CA  GLU B  97     -33.592  72.806  -3.395  1.00 82.51           C  
ATOM   2734  C   GLU B  97     -32.393  72.060  -2.790  1.00 75.34           C  
ATOM   2735  O   GLU B  97     -31.833  71.177  -3.425  1.00 71.41           O  
ATOM   2736  CB  GLU B  97     -33.243  73.305  -4.804  1.00 83.84           C  
ATOM   2737  CG  GLU B  97     -34.429  73.860  -5.600  1.00 90.89           C  
ATOM   2738  CD  GLU B  97     -34.055  74.243  -7.020  1.00 96.41           C  
ATOM   2739  OE1 GLU B  97     -33.114  73.639  -7.580  1.00 98.96           O  
ATOM   2740  OE2 GLU B  97     -34.706  75.148  -7.581  1.00104.33           O1-
ATOM   2741  N   ILE B  98     -31.999  72.420  -1.571  1.00 73.71           N  
ATOM   2742  CA  ILE B  98     -30.879  71.761  -0.887  1.00 72.49           C  
ATOM   2743  C   ILE B  98     -31.303  70.408  -0.296  1.00 71.68           C  
ATOM   2744  O   ILE B  98     -32.180  70.355   0.586  1.00 72.93           O  
ATOM   2745  CB  ILE B  98     -30.278  72.664   0.246  1.00 76.62           C  
ATOM   2746  CG1 ILE B  98     -29.648  73.944  -0.327  1.00 75.45           C  
ATOM   2747  CG2 ILE B  98     -29.279  71.888   1.120  1.00 74.71           C  
ATOM   2748  CD1 ILE B  98     -28.392  73.734  -1.154  1.00 65.75           C  
ATOM   2749  N   PRO B  99     -30.684  69.311  -0.774  1.00 65.61           N  
ATOM   2750  CA  PRO B  99     -30.962  67.963  -0.263  1.00 66.89           C  
ATOM   2751  C   PRO B  99     -30.699  67.861   1.236  1.00 67.65           C  
ATOM   2752  O   PRO B  99     -29.613  68.235   1.704  1.00 60.82           O  
ATOM   2753  CB  PRO B  99     -29.985  67.079  -1.031  1.00 62.96           C  
ATOM   2754  CG  PRO B  99     -28.961  68.032  -1.620  1.00 62.53           C  
ATOM   2755  CD  PRO B  99     -29.708  69.287  -1.873  1.00 65.80           C  
ATOM   2756  N   ALA B 100     -31.698  67.369   1.971  1.00 65.85           N  
ATOM   2757  CA  ALA B 100     -31.643  67.316   3.430  1.00 66.97           C  
ATOM   2758  C   ALA B 100     -30.395  66.609   3.947  1.00 63.64           C  
ATOM   2759  O   ALA B 100     -29.870  66.960   5.004  1.00 68.16           O  
ATOM   2760  CB  ALA B 100     -32.904  66.664   3.998  1.00 70.39           C  
ATOM   2761  N   ALA B 101     -29.926  65.617   3.200  1.00 53.11           N  
ATOM   2762  CA  ALA B 101     -28.750  64.867   3.587  1.00 55.79           C  
ATOM   2763  C   ALA B 101     -27.501  65.748   3.747  1.00 57.69           C  
ATOM   2764  O   ALA B 101     -26.680  65.503   4.637  1.00 61.99           O  
ATOM   2765  CB  ALA B 101     -28.496  63.749   2.589  1.00 55.11           C  
ATOM   2766  N   SER B 102     -27.361  66.768   2.904  1.00 51.78           N  
ATOM   2767  CA  SER B 102     -26.196  67.660   2.973  1.00 59.50           C  
ATOM   2768  C   SER B 102     -26.107  68.432   4.296  1.00 62.42           C  
ATOM   2769  O   SER B 102     -25.047  68.955   4.631  1.00 63.20           O  
ATOM   2770  CB  SER B 102     -26.163  68.652   1.793  1.00 54.63           C  
ATOM   2771  OG  SER B 102     -27.127  69.680   1.948  1.00 54.31           O  
ATOM   2772  N   LEU B 103     -27.219  68.485   5.032  1.00 66.19           N  
ATOM   2773  CA  LEU B 103     -27.322  69.249   6.278  1.00 71.31           C  
ATOM   2774  C   LEU B 103     -27.340  68.405   7.561  1.00 75.43           C  
ATOM   2775  O   LEU B 103     -27.088  68.934   8.645  1.00 80.62           O  
ATOM   2776  CB  LEU B 103     -28.569  70.142   6.252  1.00 72.58           C  
ATOM   2777  CG  LEU B 103     -28.684  71.269   5.218  1.00 76.44           C  
ATOM   2778  CD1 LEU B 103     -30.024  71.993   5.377  1.00 75.11           C  
ATOM   2779  CD2 LEU B 103     -27.503  72.266   5.285  1.00 74.77           C  
ATOM   2780  N   LYS B 104     -27.655  67.113   7.448  1.00 72.60           N  
ATOM   2781  CA  LYS B 104     -27.650  66.219   8.611  1.00 71.98           C  
ATOM   2782  C   LYS B 104     -26.194  65.946   9.020  1.00 65.06           C  
ATOM   2783  O   LYS B 104     -25.308  65.972   8.167  1.00 59.66           O  
ATOM   2784  CB  LYS B 104     -28.417  64.911   8.313  1.00 70.49           C  
ATOM   2785  N   PRO B 105     -25.939  65.714  10.326  1.00 62.42           N  
ATOM   2786  CA  PRO B 105     -24.578  65.394  10.776  1.00 62.40           C  
ATOM   2787  C   PRO B 105     -24.022  64.184  10.050  1.00 63.92           C  
ATOM   2788  O   PRO B 105     -24.750  63.219   9.802  1.00 69.95           O  
ATOM   2789  CB  PRO B 105     -24.757  65.075  12.265  1.00 65.24           C  
ATOM   2790  CG  PRO B 105     -25.980  65.841  12.668  1.00 67.17           C  
ATOM   2791  CD  PRO B 105     -26.889  65.750  11.453  1.00 66.82           C  
ATOM   2792  N   LEU B 106     -22.745  64.235   9.702  1.00 61.88           N  
ATOM   2793  CA  LEU B 106     -22.143  63.186   8.894  1.00 63.55           C  
ATOM   2794  C   LEU B 106     -22.333  61.758   9.448  1.00 67.47           C  
ATOM   2795  O   LEU B 106     -22.592  60.828   8.680  1.00 63.56           O  
ATOM   2796  CB  LEU B 106     -20.663  63.470   8.662  1.00 56.55           C  
ATOM   2797  CG  LEU B 106     -20.233  63.813   7.242  1.00 59.78           C  
ATOM   2798  CD1 LEU B 106     -18.722  63.860   7.211  1.00 71.63           C  
ATOM   2799  CD2 LEU B 106     -20.734  62.808   6.207  1.00 57.41           C  
ATOM   2800  N   LYS B 107     -22.199  61.612  10.770  1.00 69.47           N  
ATOM   2801  CA  LYS B 107     -22.278  60.329  11.466  1.00 71.33           C  
ATOM   2802  C   LYS B 107     -23.619  59.621  11.250  1.00 74.64           C  
ATOM   2803  O   LYS B 107     -23.704  58.396  11.354  1.00 76.00           O  
ATOM   2804  CB  LYS B 107     -22.034  60.524  12.974  1.00 72.99           C  
ATOM   2805  N   GLU B 108     -24.658  60.398  10.965  1.00 72.96           N  
ATOM   2806  CA  GLU B 108     -25.992  59.860  10.758  1.00 72.99           C  
ATOM   2807  C   GLU B 108     -26.124  59.256   9.369  1.00 70.21           C  
ATOM   2808  O   GLU B 108     -26.883  58.319   9.166  1.00 77.63           O  
ATOM   2809  CB  GLU B 108     -27.058  60.941  10.959  1.00 71.03           C  
ATOM   2810  CG  GLU B 108     -27.222  61.408  12.413  1.00 88.00           C  
ATOM   2811  CD  GLU B 108     -28.258  62.524  12.584  1.00 94.18           C  
ATOM   2812  OE1 GLU B 108     -29.038  62.783  11.633  1.00 88.81           O  
ATOM   2813  OE2 GLU B 108     -28.290  63.139  13.679  1.00 85.57           O1-
ATOM   2814  N   VAL B 109     -25.387  59.796   8.413  1.00 67.98           N  
ATOM   2815  CA  VAL B 109     -25.530  59.371   7.012  1.00 67.02           C  
ATOM   2816  C   VAL B 109     -24.326  58.581   6.512  1.00 61.18           C  
ATOM   2817  O   VAL B 109     -24.163  58.397   5.309  1.00 62.96           O  
ATOM   2818  CB  VAL B 109     -25.804  60.573   6.041  1.00 60.92           C  
ATOM   2819  CG1 VAL B 109     -27.064  61.339   6.454  1.00 72.32           C  
ATOM   2820  CG2 VAL B 109     -24.614  61.507   5.981  1.00 61.75           C  
ATOM   2821  N   MET B 110     -23.485  58.096   7.419  1.00 57.93           N  
ATOM   2822  CA  MET B 110     -22.264  57.461   6.961  1.00 52.28           C  
ATOM   2823  C   MET B 110     -21.588  56.579   7.994  1.00 52.80           C  
ATOM   2824  O   MET B 110     -21.608  56.857   9.180  1.00 55.41           O  
ATOM   2825  CB  MET B 110     -21.313  58.533   6.436  1.00 54.68           C  
ATOM   2826  CG  MET B 110     -19.849  58.226   6.567  1.00 53.07           C  
ATOM   2827  SD  MET B 110     -18.961  59.498   5.715  1.00 57.52           S  
ATOM   2828  CE  MET B 110     -17.344  58.735   5.584  1.00 53.56           C  
ATOM   2829  N   THR B 111     -20.970  55.522   7.495  1.00 54.40           N  
ATOM   2830  CA  THR B 111     -20.186  54.600   8.284  1.00 56.97           C  
ATOM   2831  C   THR B 111     -18.789  54.697   7.740  1.00 51.67           C  
ATOM   2832  O   THR B 111     -18.575  54.565   6.534  1.00 55.18           O  
ATOM   2833  CB  THR B 111     -20.705  53.149   8.108  1.00 64.99           C  
ATOM   2834  CG2 THR B 111     -19.555  52.136   8.065  1.00 61.35           C  
ATOM   2835  OG1 THR B 111     -21.567  52.826   9.209  1.00 87.41           O  
ATOM   2836  N   THR B 112     -17.839  54.932   8.628  1.00 48.84           N  
ATOM   2837  CA  THR B 112     -16.467  55.126   8.230  1.00 49.35           C  
ATOM   2838  C   THR B 112     -15.747  53.800   8.206  1.00 47.06           C  
ATOM   2839  O   THR B 112     -15.570  53.157   9.243  1.00 50.85           O  
ATOM   2840  CB  THR B 112     -15.726  56.069   9.212  1.00 53.30           C  
ATOM   2841  CG2 THR B 112     -14.255  56.158   8.841  1.00 39.25           C  
ATOM   2842  OG1 THR B 112     -16.317  57.374   9.165  1.00 53.82           O  
ATOM   2843  N   PHE B 113     -15.288  53.409   7.031  1.00 46.87           N  
ATOM   2844  CA  PHE B 113     -14.497  52.196   6.922  1.00 48.46           C  
ATOM   2845  C   PHE B 113     -13.074  52.470   7.307  1.00 53.95           C  
ATOM   2846  O   PHE B 113     -12.536  53.556   7.006  1.00 50.45           O  
ATOM   2847  CB  PHE B 113     -14.613  51.599   5.514  1.00 47.16           C  
ATOM   2848  CG  PHE B 113     -15.981  51.084   5.233  1.00 54.76           C  
ATOM   2849  CD1 PHE B 113     -16.414  49.886   5.816  1.00 46.82           C  
ATOM   2850  CD2 PHE B 113     -16.876  51.837   4.484  1.00 40.98           C  
ATOM   2851  CE1 PHE B 113     -17.710  49.422   5.601  1.00 62.52           C  
ATOM   2852  CE2 PHE B 113     -18.179  51.379   4.259  1.00 53.92           C  
ATOM   2853  CZ  PHE B 113     -18.598  50.171   4.829  1.00 51.47           C  
ATOM   2854  N   LEU B 114     -12.494  51.492   8.002  1.00 53.95           N  
ATOM   2855  CA  LEU B 114     -11.119  51.550   8.486  1.00 60.91           C  
ATOM   2856  C   LEU B 114     -10.392  50.325   7.994  1.00 59.81           C  
ATOM   2857  O   LEU B 114     -10.975  49.244   7.965  1.00 66.44           O  
ATOM   2858  CB  LEU B 114     -11.078  51.550  10.014  1.00 64.14           C  
ATOM   2859  CG  LEU B 114     -11.866  52.606  10.793  1.00 75.11           C  
ATOM   2860  CD1 LEU B 114     -11.903  52.227  12.266  1.00 67.24           C  
ATOM   2861  CD2 LEU B 114     -11.264  54.004  10.598  1.00 72.32           C  
ATOM   2862  N   PRO B 115      -9.117  50.473   7.611  1.00 59.20           N  
ATOM   2863  CA  PRO B 115      -8.367  49.269   7.250  1.00 61.30           C  
ATOM   2864  C   PRO B 115      -8.037  48.454   8.508  1.00 70.13           C  
ATOM   2865  O   PRO B 115      -8.130  48.975   9.620  1.00 74.64           O  
ATOM   2866  CB  PRO B 115      -7.096  49.813   6.600  1.00 57.16           C  
ATOM   2867  CG  PRO B 115      -7.310  51.326   6.465  1.00 62.91           C  
ATOM   2868  CD  PRO B 115      -8.314  51.702   7.486  1.00 54.90           C  
ATOM   2869  N   ALA B 116      -7.672  47.186   8.344  1.00 73.73           N  
ATOM   2870  CA  ALA B 116      -7.399  46.342   9.507  1.00 76.15           C  
ATOM   2871  C   ALA B 116      -6.062  46.698  10.169  1.00 80.51           C  
ATOM   2872  O   ALA B 116      -5.970  46.773  11.397  1.00 81.08           O  
ATOM   2873  CB  ALA B 116      -7.454  44.855   9.128  1.00 77.12           C  
ATOM   2874  N   LYS B 117      -5.036  46.926   9.349  1.00 79.09           N  
ATOM   2875  CA  LYS B 117      -3.704  47.233   9.846  1.00 78.02           C  
ATOM   2876  C   LYS B 117      -3.585  48.716  10.192  1.00 80.99           C  
ATOM   2877  O   LYS B 117      -4.255  49.563   9.590  1.00 80.36           O  
ATOM   2878  CB  LYS B 117      -2.643  46.827   8.817  1.00 77.07           C  
ATOM   2879  N   GLU B 118      -2.742  49.019  11.177  1.00 84.37           N  
ATOM   2880  CA  GLU B 118      -2.495  50.390  11.611  1.00 87.70           C  
ATOM   2881  C   GLU B 118      -2.013  51.226  10.437  1.00 85.42           C  
ATOM   2882  O   GLU B 118      -1.257  50.746   9.591  1.00 87.54           O  
ATOM   2883  CB  GLU B 118      -1.443  50.427  12.726  1.00 90.25           C  
ATOM   2884  N   CYS B 119      -2.451  52.477  10.390  1.00 80.33           N  
ATOM   2885  CA  CYS B 119      -2.003  53.396   9.357  1.00 75.51           C  
ATOM   2886  C   CYS B 119      -2.198  54.836   9.805  1.00 75.21           C  
ATOM   2887  O   CYS B 119      -2.808  55.101  10.847  1.00 73.92           O  
ATOM   2888  CB  CYS B 119      -2.801  53.152   8.077  1.00 76.50           C  
ATOM   2889  SG  CYS B 119      -4.572  53.410   8.290  1.00 63.39           S  
ATOM   2890  N   THR B 120      -1.688  55.770   9.014  1.00 73.57           N  
ATOM   2891  CA  THR B 120      -2.057  57.164   9.209  1.00 74.34           C  
ATOM   2892  C   THR B 120      -3.215  57.461   8.275  1.00 71.81           C  
ATOM   2893  O   THR B 120      -3.517  56.676   7.379  1.00 71.58           O  
ATOM   2894  CB  THR B 120      -0.897  58.133   8.950  1.00 76.91           C  
ATOM   2895  CG2 THR B 120       0.226  57.906   9.958  1.00 72.01           C  
ATOM   2896  OG1 THR B 120      -0.402  57.931   7.624  1.00 76.75           O  
ATOM   2897  N   SER B 121      -3.869  58.591   8.506  1.00 69.55           N  
ATOM   2898  CA  SER B 121      -5.018  58.986   7.735  1.00 63.35           C  
ATOM   2899  C   SER B 121      -4.974  60.491   7.517  1.00 63.65           C  
ATOM   2900  O   SER B 121      -4.058  61.169   7.986  1.00 59.42           O  
ATOM   2901  CB  SER B 121      -6.295  58.575   8.469  1.00 64.65           C  
ATOM   2902  OG  SER B 121      -6.577  59.452   9.539  1.00 68.70           O  
ATOM   2903  N   ASP B 122      -5.954  61.010   6.788  1.00 59.13           N  
ATOM   2904  CA  ASP B 122      -6.050  62.445   6.557  1.00 56.25           C  
ATOM   2905  C   ASP B 122      -6.647  63.048   7.829  1.00 57.31           C  
ATOM   2906  O   ASP B 122      -6.970  62.310   8.765  1.00 58.03           O  
ATOM   2907  CB  ASP B 122      -6.917  62.727   5.315  1.00 49.91           C  
ATOM   2908  CG  ASP B 122      -8.393  62.581   5.599  1.00 53.92           C  
ATOM   2909  OD1 ASP B 122      -8.819  61.456   5.927  1.00 70.48           O  
ATOM   2910  OD2 ASP B 122      -9.121  63.592   5.521  1.00 60.33           O1-
ATOM   2911  N   PRO B 123      -6.803  64.378   7.884  1.00 57.11           N  
ATOM   2912  CA  PRO B 123      -7.279  64.934   9.161  1.00 62.47           C  
ATOM   2913  C   PRO B 123      -8.695  64.504   9.532  1.00 59.66           C  
ATOM   2914  O   PRO B 123      -9.018  64.428  10.710  1.00 61.38           O  
ATOM   2915  CB  PRO B 123      -7.219  66.461   8.944  1.00 59.88           C  
ATOM   2916  CG  PRO B 123      -6.316  66.653   7.788  1.00 62.49           C  
ATOM   2917  CD  PRO B 123      -6.480  65.434   6.914  1.00 57.64           C  
ATOM   2918  N   TYR B 124      -9.531  64.226   8.534  1.00 63.09           N  
ATOM   2919  CA  TYR B 124     -10.908  63.836   8.788  1.00 60.53           C  
ATOM   2920  C   TYR B 124     -11.023  62.388   9.241  1.00 60.73           C  
ATOM   2921  O   TYR B 124     -12.019  61.999   9.852  1.00 64.88           O  
ATOM   2922  CB  TYR B 124     -11.745  64.042   7.532  1.00 61.06           C  
ATOM   2923  CG  TYR B 124     -12.067  65.481   7.240  1.00 66.74           C  
ATOM   2924  CD1 TYR B 124     -12.970  66.195   8.046  1.00 77.62           C  
ATOM   2925  CD2 TYR B 124     -11.471  66.140   6.163  1.00 60.55           C  
ATOM   2926  CE1 TYR B 124     -13.267  67.534   7.784  1.00 84.24           C  
ATOM   2927  CE2 TYR B 124     -11.751  67.478   5.897  1.00 78.29           C  
ATOM   2928  CZ  TYR B 124     -12.648  68.172   6.711  1.00 88.48           C  
ATOM   2929  OH  TYR B 124     -12.930  69.496   6.443  1.00 88.73           O  
ATOM   2930  N   GLY B 125     -10.009  61.587   8.925  1.00 59.97           N  
ATOM   2931  CA  GLY B 125     -10.073  60.140   9.138  1.00 55.55           C  
ATOM   2932  C   GLY B 125     -10.861  59.393   8.066  1.00 53.29           C  
ATOM   2933  O   GLY B 125     -11.482  58.380   8.363  1.00 59.59           O  
ATOM   2934  N   PHE B 126     -10.855  59.876   6.822  1.00 49.49           N  
ATOM   2935  CA  PHE B 126     -11.608  59.215   5.741  1.00 46.09           C  
ATOM   2936  C   PHE B 126     -10.747  58.490   4.735  1.00 46.31           C  
ATOM   2937  O   PHE B 126     -11.210  57.564   4.081  1.00 52.39           O  
ATOM   2938  CB  PHE B 126     -12.527  60.186   4.999  1.00 42.29           C  
ATOM   2939  CG  PHE B 126     -13.578  60.789   5.867  1.00 51.76           C  
ATOM   2940  CD1 PHE B 126     -14.199  60.030   6.861  1.00 51.33           C  
ATOM   2941  CD2 PHE B 126     -13.930  62.122   5.723  1.00 47.74           C  
ATOM   2942  CE1 PHE B 126     -15.166  60.594   7.702  1.00 59.51           C  
ATOM   2943  CE2 PHE B 126     -14.898  62.703   6.562  1.00 58.26           C  
ATOM   2944  CZ  PHE B 126     -15.519  61.934   7.551  1.00 59.63           C  
ATOM   2945  N   VAL B 127      -9.496  58.906   4.621  1.00 48.68           N  
ATOM   2946  CA  VAL B 127      -8.605  58.411   3.587  1.00 50.64           C  
ATOM   2947  C   VAL B 127      -7.310  57.998   4.275  1.00 51.35           C  
ATOM   2948  O   VAL B 127      -6.857  58.676   5.203  1.00 56.92           O  
ATOM   2949  CB  VAL B 127      -8.377  59.518   2.514  1.00 54.15           C  
ATOM   2950  CG1 VAL B 127      -7.198  59.199   1.616  1.00 63.79           C  
ATOM   2951  CG2 VAL B 127      -9.629  59.685   1.674  1.00 48.97           C  
ATOM   2952  N   PHE B 128      -6.704  56.911   3.805  1.00 46.11           N  
ATOM   2953  CA  PHE B 128      -5.703  56.196   4.588  1.00 43.46           C  
ATOM   2954  C   PHE B 128      -4.424  55.962   3.822  1.00 48.92           C  
ATOM   2955  O   PHE B 128      -4.454  55.662   2.639  1.00 51.07           O  
ATOM   2956  CB  PHE B 128      -6.298  54.874   5.071  1.00 44.96           C  
ATOM   2957  CG  PHE B 128      -7.594  55.053   5.794  1.00 47.68           C  
ATOM   2958  CD1 PHE B 128      -7.609  55.536   7.108  1.00 46.27           C  
ATOM   2959  CD2 PHE B 128      -8.802  54.801   5.149  1.00 43.83           C  
ATOM   2960  CE1 PHE B 128      -8.800  55.740   7.779  1.00 50.49           C  
ATOM   2961  CE2 PHE B 128     -10.004  54.994   5.807  1.00 50.93           C  
ATOM   2962  CZ  PHE B 128     -10.006  55.471   7.127  1.00 56.96           C  
ATOM   2963  N   PHE B 129      -3.301  56.099   4.523  1.00 50.36           N  
ATOM   2964  CA  PHE B 129      -1.980  56.116   3.918  1.00 55.13           C  
ATOM   2965  C   PHE B 129      -1.101  55.012   4.496  1.00 57.97           C  
ATOM   2966  O   PHE B 129      -1.177  54.729   5.691  1.00 62.80           O  
ATOM   2967  CB  PHE B 129      -1.304  57.487   4.166  1.00 53.49           C  
ATOM   2968  CG  PHE B 129      -2.183  58.673   3.844  1.00 54.31           C  
ATOM   2969  CD1 PHE B 129      -2.888  58.735   2.646  1.00 49.44           C  
ATOM   2970  CD2 PHE B 129      -2.283  59.740   4.731  1.00 59.47           C  
ATOM   2971  CE1 PHE B 129      -3.696  59.826   2.342  1.00 57.51           C  
ATOM   2972  CE2 PHE B 129      -3.089  60.834   4.439  1.00 54.54           C  
ATOM   2973  CZ  PHE B 129      -3.800  60.877   3.240  1.00 53.82           C  
ATOM   2974  N   PRO B 130      -0.220  54.416   3.670  1.00 61.04           N  
ATOM   2975  CA  PRO B 130       0.060  54.754   2.268  1.00 56.46           C  
ATOM   2976  C   PRO B 130      -0.990  54.220   1.328  1.00 57.80           C  
ATOM   2977  O   PRO B 130      -1.547  53.145   1.569  1.00 51.13           O  
ATOM   2978  CB  PRO B 130       1.403  54.069   1.989  1.00 59.29           C  
ATOM   2979  CG  PRO B 130       1.533  53.001   3.019  1.00 62.38           C  
ATOM   2980  CD  PRO B 130       0.651  53.338   4.180  1.00 60.44           C  
ATOM   2981  N   LEU B 131      -1.243  54.972   0.258  1.00 56.00           N  
ATOM   2982  CA  LEU B 131      -2.159  54.543  -0.791  1.00 53.32           C  
ATOM   2983  C   LEU B 131      -1.563  53.558  -1.799  1.00 54.49           C  
ATOM   2984  O   LEU B 131      -2.224  53.201  -2.767  1.00 56.61           O  
ATOM   2985  CB  LEU B 131      -2.739  55.753  -1.521  1.00 52.46           C  
ATOM   2986  CG  LEU B 131      -3.923  56.409  -0.825  1.00 49.17           C  
ATOM   2987  CD1 LEU B 131      -4.269  57.696  -1.524  1.00 48.00           C  
ATOM   2988  CD2 LEU B 131      -5.132  55.449  -0.786  1.00 43.69           C  
ATOM   2989  N   THR B 132      -0.319  53.136  -1.588  1.00 56.69           N  
ATOM   2990  CA  THR B 132       0.268  52.035  -2.362  1.00 57.98           C  
ATOM   2991  C   THR B 132      -0.344  50.702  -1.896  1.00 57.01           C  
ATOM   2992  O   THR B 132      -0.118  49.637  -2.492  1.00 59.43           O  
ATOM   2993  CB  THR B 132       1.809  51.944  -2.153  1.00 63.25           C  
ATOM   2994  CG2 THR B 132       2.541  53.216  -2.642  1.00 64.45           C  
ATOM   2995  OG1 THR B 132       2.085  51.728  -0.765  1.00 62.18           O  
ATOM   2996  N   ASP B 133      -1.099  50.775  -0.804  1.00 54.90           N  
ATOM   2997  CA  ASP B 133      -1.663  49.603  -0.153  1.00 59.56           C  
ATOM   2998  C   ASP B 133      -3.149  49.452  -0.497  1.00 56.59           C  
ATOM   2999  O   ASP B 133      -3.967  50.329  -0.196  1.00 53.18           O  
ATOM   3000  CB  ASP B 133      -1.475  49.731   1.353  1.00 62.23           C  
ATOM   3001  CG  ASP B 133      -1.996  48.546   2.101  1.00 67.47           C  
ATOM   3002  OD1 ASP B 133      -1.265  47.528   2.162  1.00 67.44           O  
ATOM   3003  OD2 ASP B 133      -3.126  48.647   2.632  1.00 68.39           O1-
ATOM   3004  N   THR B 134      -3.490  48.325  -1.112  1.00 55.90           N  
ATOM   3005  CA  THR B 134      -4.835  48.118  -1.642  1.00 56.05           C  
ATOM   3006  C   THR B 134      -5.931  48.240  -0.574  1.00 52.66           C  
ATOM   3007  O   THR B 134      -6.961  48.858  -0.815  1.00 54.40           O  
ATOM   3008  CB  THR B 134      -4.954  46.795  -2.469  1.00 57.02           C  
ATOM   3009  CG2 THR B 134      -3.616  46.403  -3.067  1.00 48.25           C  
ATOM   3010  OG1 THR B 134      -5.432  45.738  -1.643  1.00 73.18           O  
ATOM   3011  N   GLN B 135      -5.694  47.684   0.607  1.00 55.29           N  
ATOM   3012  CA  GLN B 135      -6.668  47.776   1.697  1.00 58.18           C  
ATOM   3013  C   GLN B 135      -6.917  49.219   2.159  1.00 53.05           C  
ATOM   3014  O   GLN B 135      -8.064  49.583   2.444  1.00 51.17           O  
ATOM   3015  CB  GLN B 135      -6.269  46.869   2.870  1.00 61.24           C  
ATOM   3016  CG  GLN B 135      -6.236  45.375   2.520  1.00 73.37           C  
ATOM   3017  CD  GLN B 135      -7.572  44.840   1.972  1.00 86.29           C  
ATOM   3018  NE2 GLN B 135      -7.498  44.027   0.913  1.00 88.47           N  
ATOM   3019  OE1 GLN B 135      -8.649  45.146   2.498  1.00 71.37           O  
ATOM   3020  N   ASN B 136      -5.853  50.026   2.231  1.00 47.16           N  
ATOM   3021  CA  ASN B 136      -5.972  51.468   2.482  1.00 45.00           C  
ATOM   3022  C   ASN B 136      -6.775  52.153   1.390  1.00 46.34           C  
ATOM   3023  O   ASN B 136      -7.666  52.961   1.675  1.00 42.80           O  
ATOM   3024  CB  ASN B 136      -4.592  52.149   2.577  1.00 50.94           C  
ATOM   3025  CG  ASN B 136      -3.818  51.774   3.852  1.00 52.62           C  
ATOM   3026  ND2 ASN B 136      -2.506  51.997   3.831  1.00 46.86           N  
ATOM   3027  OD1 ASN B 136      -4.394  51.307   4.840  1.00 53.12           O  
ATOM   3028  N   ALA B 137      -6.477  51.822   0.133  1.00 43.40           N  
ATOM   3029  CA  ALA B 137      -7.224  52.413  -0.964  1.00 44.77           C  
ATOM   3030  C   ALA B 137      -8.709  52.081  -0.840  1.00 45.46           C  
ATOM   3031  O   ALA B 137      -9.549  52.973  -0.945  1.00 47.92           O  
ATOM   3032  CB  ALA B 137      -6.671  51.966  -2.307  1.00 39.06           C  
ATOM   3033  N   ILE B 138      -9.018  50.807  -0.584  1.00 47.08           N  
ATOM   3034  CA  ILE B 138     -10.400  50.326  -0.557  1.00 44.16           C  
ATOM   3035  C   ILE B 138     -11.244  51.050   0.492  1.00 43.82           C  
ATOM   3036  O   ILE B 138     -12.298  51.621   0.185  1.00 44.10           O  
ATOM   3037  CB  ILE B 138     -10.452  48.818  -0.329  1.00 48.29           C  
ATOM   3038  CG1 ILE B 138      -9.937  48.084  -1.576  1.00 42.69           C  
ATOM   3039  CG2 ILE B 138     -11.891  48.362   0.023  1.00 43.23           C  
ATOM   3040  CD1 ILE B 138      -9.608  46.614  -1.323  1.00 43.75           C  
ATOM   3041  N   ALA B 139     -10.762  51.060   1.723  1.00 42.06           N  
ATOM   3042  CA  ALA B 139     -11.452  51.778   2.777  1.00 41.99           C  
ATOM   3043  C   ALA B 139     -11.655  53.268   2.431  1.00 44.44           C  
ATOM   3044  O   ALA B 139     -12.726  53.836   2.686  1.00 47.49           O  
ATOM   3045  CB  ALA B 139     -10.710  51.608   4.071  1.00 36.08           C  
ATOM   3046  N   SER B 140     -10.639  53.893   1.838  1.00 42.14           N  
ATOM   3047  CA  SER B 140     -10.690  55.323   1.531  1.00 42.20           C  
ATOM   3048  C   SER B 140     -11.801  55.628   0.530  1.00 44.33           C  
ATOM   3049  O   SER B 140     -12.606  56.554   0.711  1.00 42.66           O  
ATOM   3050  CB  SER B 140      -9.364  55.776   0.938  1.00 41.69           C  
ATOM   3051  OG  SER B 140      -8.276  55.370   1.742  1.00 50.17           O  
ATOM   3052  N   PHE B 141     -11.851  54.840  -0.532  1.00 39.57           N  
ATOM   3053  CA  PHE B 141     -12.817  55.115  -1.562  1.00 42.73           C  
ATOM   3054  C   PHE B 141     -14.229  54.624  -1.285  1.00 45.06           C  
ATOM   3055  O   PHE B 141     -15.195  55.163  -1.821  1.00 45.79           O  
ATOM   3056  CB  PHE B 141     -12.231  54.808  -2.930  1.00 43.82           C  
ATOM   3057  CG  PHE B 141     -11.195  55.797  -3.293  1.00 40.47           C  
ATOM   3058  CD1 PHE B 141     -11.563  57.026  -3.850  1.00 47.00           C  
ATOM   3059  CD2 PHE B 141      -9.868  55.598  -2.912  1.00 51.30           C  
ATOM   3060  CE1 PHE B 141     -10.596  58.020  -4.106  1.00 49.71           C  
ATOM   3061  CE2 PHE B 141      -8.897  56.580  -3.155  1.00 54.73           C  
ATOM   3062  CZ  PHE B 141      -9.262  57.793  -3.752  1.00 53.44           C  
ATOM   3063  N   ARG B 142     -14.364  53.664  -0.377  1.00 40.57           N  
ATOM   3064  CA  ARG B 142     -15.683  53.380   0.142  1.00 41.05           C  
ATOM   3065  C   ARG B 142     -16.159  54.563   1.011  1.00 42.39           C  
ATOM   3066  O   ARG B 142     -17.352  54.891   1.060  1.00 37.73           O  
ATOM   3067  CB  ARG B 142     -15.703  52.045   0.893  1.00 43.50           C  
ATOM   3068  CG  ARG B 142     -15.547  50.838  -0.038  1.00 42.55           C  
ATOM   3069  CD  ARG B 142     -15.733  49.499   0.708  1.00 41.96           C  
ATOM   3070  NE  ARG B 142     -17.138  49.246   1.041  1.00 44.71           N  
ATOM   3071  CZ  ARG B 142     -17.561  48.392   1.975  1.00 49.64           C  
ATOM   3072  NH1 ARG B 142     -16.702  47.692   2.697  1.00 42.68           N1+
ATOM   3073  NH2 ARG B 142     -18.857  48.254   2.204  1.00 49.07           N  
ATOM   3074  N   ASN B 143     -15.234  55.226   1.690  1.00 41.95           N  
ATOM   3075  CA  ASN B 143     -15.633  56.436   2.403  1.00 42.91           C  
ATOM   3076  C   ASN B 143     -15.984  57.608   1.463  1.00 40.19           C  
ATOM   3077  O   ASN B 143     -16.979  58.307   1.686  1.00 37.78           O  
ATOM   3078  CB  ASN B 143     -14.600  56.810   3.468  1.00 50.74           C  
ATOM   3079  CG  ASN B 143     -14.524  55.771   4.582  1.00 47.83           C  
ATOM   3080  ND2 ASN B 143     -13.371  55.668   5.216  1.00 52.15           N  
ATOM   3081  OD1 ASN B 143     -15.487  55.056   4.845  1.00 57.96           O  
ATOM   3082  N   ILE B 144     -15.222  57.770   0.384  1.00 37.06           N  
ATOM   3083  CA  ILE B 144     -15.482  58.838  -0.587  1.00 40.73           C  
ATOM   3084  C   ILE B 144     -16.872  58.713  -1.213  1.00 43.10           C  
ATOM   3085  O   ILE B 144     -17.602  59.712  -1.326  1.00 43.86           O  
ATOM   3086  CB  ILE B 144     -14.396  58.899  -1.709  1.00 43.11           C  
ATOM   3087  CG1 ILE B 144     -13.025  59.355  -1.166  1.00 47.17           C  
ATOM   3088  CG2 ILE B 144     -14.822  59.794  -2.851  1.00 31.13           C  
ATOM   3089  CD1 ILE B 144     -13.059  60.582  -0.352  1.00 40.37           C  
ATOM   3090  N   ILE B 145     -17.242  57.487  -1.602  1.00 44.20           N  
ATOM   3091  CA  ILE B 145     -18.586  57.225  -2.135  1.00 35.34           C  
ATOM   3092  C   ILE B 145     -19.644  57.727  -1.159  1.00 34.11           C  
ATOM   3093  O   ILE B 145     -20.550  58.467  -1.557  1.00 39.83           O  
ATOM   3094  CB  ILE B 145     -18.785  55.741  -2.475  1.00 36.41           C  
ATOM   3095  CG1 ILE B 145     -17.971  55.359  -3.716  1.00 34.73           C  
ATOM   3096  CG2 ILE B 145     -20.299  55.391  -2.658  1.00 31.27           C  
ATOM   3097  CD1 ILE B 145     -17.888  53.792  -3.911  1.00 39.07           C  
ATOM   3098  N   GLN B 146     -19.530  57.363   0.122  1.00 33.08           N  
ATOM   3099  CA  GLN B 146     -20.541  57.819   1.097  1.00 41.80           C  
ATOM   3100  C   GLN B 146     -20.534  59.330   1.306  1.00 44.00           C  
ATOM   3101  O   GLN B 146     -21.587  59.935   1.503  1.00 44.45           O  
ATOM   3102  CB  GLN B 146     -20.422  57.117   2.443  1.00 43.15           C  
ATOM   3103  CG  GLN B 146     -20.256  55.625   2.352  1.00 40.97           C  
ATOM   3104  CD  GLN B 146     -20.026  54.996   3.710  1.00 45.67           C  
ATOM   3105  NE2 GLN B 146     -18.773  54.687   4.019  1.00 47.37           N  
ATOM   3106  OE1 GLN B 146     -20.959  54.828   4.485  1.00 49.33           O  
ATOM   3107  N   LEU B 147     -19.353  59.946   1.250  1.00 43.19           N  
ATOM   3108  CA  LEU B 147     -19.281  61.397   1.317  1.00 41.07           C  
ATOM   3109  C   LEU B 147     -20.013  61.975   0.115  1.00 43.98           C  
ATOM   3110  O   LEU B 147     -20.805  62.916   0.252  1.00 40.92           O  
ATOM   3111  CB  LEU B 147     -17.832  61.879   1.343  1.00 39.38           C  
ATOM   3112  CG  LEU B 147     -17.040  61.623   2.634  1.00 46.97           C  
ATOM   3113  CD1 LEU B 147     -15.531  61.811   2.374  1.00 37.83           C  
ATOM   3114  CD2 LEU B 147     -17.522  62.512   3.783  1.00 40.51           C  
ATOM   3115  N   ALA B 148     -19.770  61.399  -1.063  1.00 37.17           N  
ATOM   3116  CA  ALA B 148     -20.464  61.875  -2.257  1.00 37.73           C  
ATOM   3117  C   ALA B 148     -21.981  61.755  -2.084  1.00 38.77           C  
ATOM   3118  O   ALA B 148     -22.696  62.673  -2.434  1.00 43.57           O  
ATOM   3119  CB  ALA B 148     -19.969  61.167  -3.511  1.00 33.99           C  
ATOM   3120  N   ASN B 149     -22.466  60.661  -1.497  1.00 41.05           N  
ATOM   3121  CA  ASN B 149     -23.901  60.536  -1.172  1.00 41.29           C  
ATOM   3122  C   ASN B 149     -24.469  61.552  -0.204  1.00 44.96           C  
ATOM   3123  O   ASN B 149     -25.670  61.841  -0.254  1.00 49.76           O  
ATOM   3124  CB  ASN B 149     -24.228  59.146  -0.631  1.00 41.74           C  
ATOM   3125  CG  ASN B 149     -24.045  58.068  -1.671  1.00 49.52           C  
ATOM   3126  ND2 ASN B 149     -23.898  56.829  -1.210  1.00 41.71           N  
ATOM   3127  OD1 ASN B 149     -24.027  58.346  -2.886  1.00 44.36           O  
ATOM   3128  N   ALA B 150     -23.641  62.070   0.705  1.00 41.08           N  
ATOM   3129  CA  ALA B 150     -24.106  63.144   1.574  1.00 41.36           C  
ATOM   3130  C   ALA B 150     -23.716  64.543   1.048  1.00 42.77           C  
ATOM   3131  O   ALA B 150     -23.689  65.509   1.808  1.00 48.60           O  
ATOM   3132  CB  ALA B 150     -23.636  62.923   3.001  1.00 35.89           C  
ATOM   3133  N   TYR B 151     -23.426  64.632  -0.255  1.00 44.64           N  
ATOM   3134  CA  TYR B 151     -23.088  65.894  -0.945  1.00 46.15           C  
ATOM   3135  C   TYR B 151     -21.911  66.673  -0.341  1.00 50.71           C  
ATOM   3136  O   TYR B 151     -21.833  67.919  -0.450  1.00 47.90           O  
ATOM   3137  CB  TYR B 151     -24.330  66.787  -1.068  1.00 49.66           C  
ATOM   3138  CG  TYR B 151     -25.539  66.047  -1.630  1.00 49.56           C  
ATOM   3139  CD1 TYR B 151     -25.712  65.907  -3.006  1.00 38.03           C  
ATOM   3140  CD2 TYR B 151     -26.493  65.486  -0.785  1.00 45.75           C  
ATOM   3141  CE1 TYR B 151     -26.788  65.262  -3.525  1.00 51.58           C  
ATOM   3142  CE2 TYR B 151     -27.591  64.809  -1.295  1.00 48.64           C  
ATOM   3143  CZ  TYR B 151     -27.728  64.712  -2.674  1.00 59.73           C  
ATOM   3144  OH  TYR B 151     -28.790  64.063  -3.223  1.00 51.22           O  
ATOM   3145  N   ARG B 152     -20.972  65.953   0.269  1.00 45.23           N  
ATOM   3146  CA  ARG B 152     -19.842  66.631   0.911  1.00 40.60           C  
ATOM   3147  C   ARG B 152     -18.693  66.866  -0.060  1.00 37.73           C  
ATOM   3148  O   ARG B 152     -17.572  66.377   0.152  1.00 40.80           O  
ATOM   3149  CB  ARG B 152     -19.355  65.871   2.143  1.00 39.66           C  
ATOM   3150  CG  ARG B 152     -20.422  65.561   3.142  1.00 50.16           C  
ATOM   3151  CD  ARG B 152     -21.188  66.791   3.562  1.00 53.33           C  
ATOM   3152  NE  ARG B 152     -22.357  66.410   4.360  1.00 71.30           N  
ATOM   3153  CZ  ARG B 152     -22.509  66.674   5.654  1.00 69.10           C  
ATOM   3154  NH1 ARG B 152     -21.569  67.347   6.322  1.00 85.12           N1+
ATOM   3155  NH2 ARG B 152     -23.615  66.289   6.278  1.00 67.37           N  
ATOM   3156  N   PHE B 153     -18.966  67.632  -1.116  1.00 35.16           N  
ATOM   3157  CA  PHE B 153     -17.985  67.830  -2.179  1.00 39.33           C  
ATOM   3158  C   PHE B 153     -16.701  68.519  -1.692  1.00 47.75           C  
ATOM   3159  O   PHE B 153     -15.591  68.165  -2.126  1.00 50.09           O  
ATOM   3160  CB  PHE B 153     -18.611  68.603  -3.328  1.00 40.50           C  
ATOM   3161  CG  PHE B 153     -19.827  67.938  -3.916  1.00 40.09           C  
ATOM   3162  CD1 PHE B 153     -19.699  66.793  -4.690  1.00 41.46           C  
ATOM   3163  CD2 PHE B 153     -21.088  68.454  -3.703  1.00 39.69           C  
ATOM   3164  CE1 PHE B 153     -20.803  66.164  -5.238  1.00 37.98           C  
ATOM   3165  CE2 PHE B 153     -22.207  67.833  -4.268  1.00 40.17           C  
ATOM   3166  CZ  PHE B 153     -22.053  66.683  -5.036  1.00 38.44           C  
ATOM   3167  N   ASP B 154     -16.853  69.482  -0.783  1.00 41.83           N  
ATOM   3168  CA  ASP B 154     -15.696  70.140  -0.188  1.00 47.67           C  
ATOM   3169  C   ASP B 154     -14.822  69.216   0.663  1.00 48.05           C  
ATOM   3170  O   ASP B 154     -13.594  69.292   0.583  1.00 48.91           O  
ATOM   3171  CB  ASP B 154     -16.110  71.417   0.564  1.00 48.52           C  
ATOM   3172  CG  ASP B 154     -16.503  72.556  -0.394  1.00 59.73           C  
ATOM   3173  OD1 ASP B 154     -15.729  72.826  -1.340  1.00 52.67           O  
ATOM   3174  OD2 ASP B 154     -17.574  73.184  -0.208  1.00 71.10           O1-
ATOM   3175  N   VAL B 155     -15.430  68.315   1.439  1.00 49.37           N  
ATOM   3176  CA  VAL B 155     -14.627  67.334   2.180  1.00 43.89           C  
ATOM   3177  C   VAL B 155     -13.856  66.461   1.211  1.00 42.36           C  
ATOM   3178  O   VAL B 155     -12.676  66.188   1.400  1.00 51.22           O  
ATOM   3179  CB  VAL B 155     -15.458  66.470   3.128  1.00 45.13           C  
ATOM   3180  CG1 VAL B 155     -14.565  65.450   3.838  1.00 42.39           C  
ATOM   3181  CG2 VAL B 155     -16.156  67.340   4.167  1.00 41.01           C  
ATOM   3182  N   ILE B 156     -14.513  66.072   0.136  1.00 44.26           N  
ATOM   3183  CA  ILE B 156     -13.873  65.244  -0.866  1.00 46.09           C  
ATOM   3184  C   ILE B 156     -12.635  65.902  -1.496  1.00 42.01           C  
ATOM   3185  O   ILE B 156     -11.566  65.274  -1.603  1.00 45.00           O  
ATOM   3186  CB  ILE B 156     -14.889  64.780  -1.930  1.00 43.41           C  
ATOM   3187  CG1 ILE B 156     -15.891  63.823  -1.280  1.00 37.79           C  
ATOM   3188  CG2 ILE B 156     -14.150  64.150  -3.118  1.00 36.10           C  
ATOM   3189  CD1 ILE B 156     -17.064  63.405  -2.179  1.00 30.52           C  
ATOM   3190  N   ILE B 157     -12.772  67.153  -1.915  1.00 42.74           N  
ATOM   3191  CA  ILE B 157     -11.615  67.914  -2.423  1.00 47.45           C  
ATOM   3192  C   ILE B 157     -10.431  67.867  -1.427  1.00 49.73           C  
ATOM   3193  O   ILE B 157      -9.292  67.524  -1.794  1.00 48.74           O  
ATOM   3194  CB  ILE B 157     -12.023  69.350  -2.723  1.00 48.50           C  
ATOM   3195  CG1 ILE B 157     -12.918  69.380  -3.972  1.00 40.09           C  
ATOM   3196  CG2 ILE B 157     -10.803  70.236  -2.901  1.00 56.60           C  
ATOM   3197  CD1 ILE B 157     -13.847  70.607  -4.020  1.00 40.13           C  
ATOM   3198  N   GLU B 158     -10.716  68.154  -0.158  1.00 45.78           N  
ATOM   3199  CA  GLU B 158      -9.691  68.084   0.856  1.00 45.71           C  
ATOM   3200  C   GLU B 158      -9.039  66.716   0.876  1.00 48.55           C  
ATOM   3201  O   GLU B 158      -7.812  66.627   0.851  1.00 47.89           O  
ATOM   3202  CB  GLU B 158     -10.222  68.478   2.233  1.00 49.11           C  
ATOM   3203  CG  GLU B 158     -10.303  69.985   2.459  1.00 62.23           C  
ATOM   3204  CD  GLU B 158     -10.419  70.339   3.936  1.00 84.75           C  
ATOM   3205  OE1 GLU B 158      -9.385  70.304   4.648  1.00 84.22           O  
ATOM   3206  OE2 GLU B 158     -11.543  70.659   4.383  1.00 89.78           O1-
ATOM   3207  N   CYS B 159      -9.851  65.653   0.889  1.00 45.56           N  
ATOM   3208  CA  CYS B 159      -9.315  64.297   0.883  1.00 44.53           C  
ATOM   3209  C   CYS B 159      -8.428  64.011  -0.336  1.00 43.41           C  
ATOM   3210  O   CYS B 159      -7.360  63.414  -0.190  1.00 48.53           O  
ATOM   3211  CB  CYS B 159     -10.447  63.263   1.002  1.00 46.77           C  
ATOM   3212  SG  CYS B 159     -11.343  63.383   2.568  1.00 50.54           S  
ATOM   3213  N   ILE B 160      -8.861  64.437  -1.524  1.00 44.17           N  
ATOM   3214  CA  ILE B 160      -8.070  64.251  -2.747  1.00 43.44           C  
ATOM   3215  C   ILE B 160      -6.697  64.927  -2.621  1.00 50.25           C  
ATOM   3216  O   ILE B 160      -5.678  64.378  -3.084  1.00 47.93           O  
ATOM   3217  CB  ILE B 160      -8.791  64.818  -3.993  1.00 46.70           C  
ATOM   3218  CG1 ILE B 160     -10.124  64.111  -4.243  1.00 45.22           C  
ATOM   3219  CG2 ILE B 160      -7.915  64.714  -5.239  1.00 45.99           C  
ATOM   3220  CD1 ILE B 160     -10.016  62.599  -4.243  1.00 59.16           C  
ATOM   3221  N   ILE B 161      -6.669  66.106  -1.990  1.00 48.49           N  
ATOM   3222  CA  ILE B 161      -5.416  66.844  -1.834  1.00 48.63           C  
ATOM   3223  C   ILE B 161      -4.443  66.058  -0.976  1.00 50.14           C  
ATOM   3224  O   ILE B 161      -3.259  65.969  -1.316  1.00 55.66           O  
ATOM   3225  CB  ILE B 161      -5.603  68.280  -1.268  1.00 51.05           C  
ATOM   3226  CG1 ILE B 161      -6.360  69.147  -2.267  1.00 50.07           C  
ATOM   3227  CG2 ILE B 161      -4.247  68.920  -0.964  1.00 47.00           C  
ATOM   3228  CD1 ILE B 161      -6.947  70.386  -1.664  1.00 53.42           C  
ATOM   3229  N   TYR B 162      -4.931  65.472   0.116  1.00 49.45           N  
ATOM   3230  CA  TYR B 162      -4.045  64.658   0.954  1.00 54.27           C  
ATOM   3231  C   TYR B 162      -3.648  63.393   0.218  1.00 52.33           C  
ATOM   3232  O   TYR B 162      -2.499  62.943   0.312  1.00 54.14           O  
ATOM   3233  CB  TYR B 162      -4.645  64.382   2.342  1.00 59.03           C  
ATOM   3234  CG  TYR B 162      -4.599  65.603   3.248  1.00 63.27           C  
ATOM   3235  CD1 TYR B 162      -3.440  65.918   3.972  1.00 79.66           C  
ATOM   3236  CD2 TYR B 162      -5.705  66.455   3.368  1.00 63.65           C  
ATOM   3237  CE1 TYR B 162      -3.384  67.050   4.799  1.00 75.88           C  
ATOM   3238  CE2 TYR B 162      -5.660  67.590   4.186  1.00 68.50           C  
ATOM   3239  CZ  TYR B 162      -4.498  67.880   4.898  1.00 78.82           C  
ATOM   3240  OH  TYR B 162      -4.447  68.995   5.713  1.00 93.21           O  
ATOM   3241  N   ALA B 163      -4.579  62.858  -0.567  1.00 49.47           N  
ATOM   3242  CA  ALA B 163      -4.302  61.663  -1.343  1.00 49.73           C  
ATOM   3243  C   ALA B 163      -3.165  61.907  -2.328  1.00 50.83           C  
ATOM   3244  O   ALA B 163      -2.207  61.135  -2.383  1.00 54.93           O  
ATOM   3245  CB  ALA B 163      -5.561  61.175  -2.044  1.00 50.00           C  
ATOM   3246  N   ALA B 164      -3.244  63.006  -3.071  1.00 51.78           N  
ATOM   3247  CA  ALA B 164      -2.179  63.371  -4.017  1.00 51.44           C  
ATOM   3248  C   ALA B 164      -0.808  63.579  -3.368  1.00 57.25           C  
ATOM   3249  O   ALA B 164       0.226  63.198  -3.938  1.00 62.87           O  
ATOM   3250  CB  ALA B 164      -2.576  64.586  -4.800  1.00 50.82           C  
ATOM   3251  N   GLU B 165      -0.795  64.192  -2.187  1.00 55.32           N  
ATOM   3252  CA  GLU B 165       0.430  64.342  -1.436  1.00 56.66           C  
ATOM   3253  C   GLU B 165       0.983  63.009  -0.932  1.00 62.72           C  
ATOM   3254  O   GLU B 165       2.204  62.836  -0.904  1.00 65.70           O  
ATOM   3255  CB  GLU B 165       0.276  65.344  -0.279  1.00 64.52           C  
ATOM   3256  N   ASP B 166       0.120  62.064  -0.534  1.00 61.44           N  
ATOM   3257  CA  ASP B 166       0.641  60.742  -0.143  1.00 57.85           C  
ATOM   3258  C   ASP B 166       1.322  60.063  -1.312  1.00 55.91           C  
ATOM   3259  O   ASP B 166       2.409  59.521  -1.158  1.00 61.92           O  
ATOM   3260  CB  ASP B 166      -0.421  59.780   0.401  1.00 59.79           C  
ATOM   3261  CG  ASP B 166       0.189  58.425   0.789  1.00 68.72           C  
ATOM   3262  OD1 ASP B 166       0.815  58.349   1.877  1.00 73.94           O  
ATOM   3263  OD2 ASP B 166       0.100  57.458  -0.012  1.00 61.16           O1-
ATOM   3264  N   LEU B 167       0.664  60.087  -2.468  1.00 50.89           N  
ATOM   3265  CA  LEU B 167       1.145  59.413  -3.665  1.00 54.29           C  
ATOM   3266  C   LEU B 167       2.301  60.154  -4.335  1.00 59.51           C  
ATOM   3267  O   LEU B 167       2.912  59.631  -5.263  1.00 57.42           O  
ATOM   3268  CB  LEU B 167      -0.008  59.228  -4.657  1.00 51.78           C  
ATOM   3269  CG  LEU B 167      -1.073  58.214  -4.206  1.00 61.97           C  
ATOM   3270  CD1 LEU B 167      -2.348  58.306  -5.023  1.00 45.56           C  
ATOM   3271  CD2 LEU B 167      -0.547  56.774  -4.211  1.00 53.73           C  
ATOM   3272  N   GLY B 168       2.584  61.376  -3.875  1.00 62.79           N  
ATOM   3273  CA  GLY B 168       3.726  62.150  -4.364  1.00 62.55           C  
ATOM   3274  C   GLY B 168       3.617  62.623  -5.806  1.00 65.40           C  
ATOM   3275  O   GLY B 168       4.557  62.470  -6.586  1.00 69.63           O  
ATOM   3276  N   PHE B 169       2.469  63.190  -6.172  1.00 61.78           N  
ATOM   3277  CA  PHE B 169       2.350  63.887  -7.453  1.00 61.61           C  
ATOM   3278  C   PHE B 169       1.730  65.268  -7.277  1.00 60.33           C  
ATOM   3279  O   PHE B 169       1.116  65.559  -6.247  1.00 60.02           O  
ATOM   3280  CB  PHE B 169       1.595  63.051  -8.509  1.00 55.13           C  
ATOM   3281  CG  PHE B 169       0.108  62.990  -8.311  1.00 53.62           C  
ATOM   3282  CD1 PHE B 169      -0.458  62.051  -7.454  1.00 52.27           C  
ATOM   3283  CD2 PHE B 169      -0.734  63.838  -9.023  1.00 55.10           C  
ATOM   3284  CE1 PHE B 169      -1.843  61.970  -7.293  1.00 53.48           C  
ATOM   3285  CE2 PHE B 169      -2.118  63.763  -8.882  1.00 48.46           C  
ATOM   3286  CZ  PHE B 169      -2.676  62.835  -8.012  1.00 50.06           C  
ATOM   3287  N   ASN B 170       1.914  66.116  -8.284  1.00 61.38           N  
ATOM   3288  CA  ASN B 170       1.406  67.475  -8.247  1.00 58.26           C  
ATOM   3289  C   ASN B 170      -0.036  67.506  -8.753  1.00 55.54           C  
ATOM   3290  O   ASN B 170      -0.297  67.453  -9.956  1.00 59.58           O  
ATOM   3291  CB  ASN B 170       2.315  68.383  -9.076  1.00 56.78           C  
ATOM   3292  CG  ASN B 170       1.978  69.851  -8.917  1.00 57.69           C  
ATOM   3293  ND2 ASN B 170       2.977  70.698  -9.100  1.00 56.78           N  
ATOM   3294  OD1 ASN B 170       0.837  70.223  -8.640  1.00 65.63           O  
ATOM   3295  N   LEU B 171      -0.972  67.583  -7.822  1.00 53.82           N  
ATOM   3296  CA  LEU B 171      -2.380  67.460  -8.151  1.00 54.28           C  
ATOM   3297  C   LEU B 171      -2.811  68.561  -9.097  1.00 54.95           C  
ATOM   3298  O   LEU B 171      -3.492  68.301 -10.093  1.00 55.87           O  
ATOM   3299  CB  LEU B 171      -3.234  67.501  -6.883  1.00 52.28           C  
ATOM   3300  CG  LEU B 171      -4.753  67.600  -7.067  1.00 53.30           C  
ATOM   3301  CD1 LEU B 171      -5.293  66.433  -7.855  1.00 54.87           C  
ATOM   3302  CD2 LEU B 171      -5.412  67.681  -5.700  1.00 49.26           C  
ATOM   3303  N   VAL B 172      -2.424  69.790  -8.768  1.00 51.44           N  
ATOM   3304  CA  VAL B 172      -2.846  70.943  -9.540  1.00 52.07           C  
ATOM   3305  C   VAL B 172      -2.296  70.849 -10.959  1.00 52.65           C  
ATOM   3306  O   VAL B 172      -3.029  71.079 -11.925  1.00 49.21           O  
ATOM   3307  CB  VAL B 172      -2.506  72.280  -8.820  1.00 56.22           C  
ATOM   3308  CG1 VAL B 172      -2.558  73.462  -9.786  1.00 54.75           C  
ATOM   3309  CG2 VAL B 172      -3.485  72.504  -7.657  1.00 47.35           C  
ATOM   3310  N   ALA B 173      -1.023  70.478 -11.088  1.00 53.87           N  
ATOM   3311  CA  ALA B 173      -0.437  70.304 -12.412  1.00 53.10           C  
ATOM   3312  C   ALA B 173      -1.188  69.252 -13.216  1.00 52.43           C  
ATOM   3313  O   ALA B 173      -1.495  69.490 -14.379  1.00 54.74           O  
ATOM   3314  CB  ALA B 173       1.044  69.977 -12.331  1.00 54.93           C  
ATOM   3315  N   TYR B 174      -1.496  68.101 -12.609  1.00 53.72           N  
ATOM   3316  CA  TYR B 174      -2.276  67.072 -13.305  1.00 53.11           C  
ATOM   3317  C   TYR B 174      -3.647  67.593 -13.671  1.00 52.21           C  
ATOM   3318  O   TYR B 174      -4.118  67.351 -14.783  1.00 58.00           O  
ATOM   3319  CB  TYR B 174      -2.410  65.774 -12.500  1.00 55.65           C  
ATOM   3320  CG  TYR B 174      -1.327  64.765 -12.797  1.00 62.07           C  
ATOM   3321  CD1 TYR B 174      -0.102  64.833 -12.137  1.00 66.01           C  
ATOM   3322  CD2 TYR B 174      -1.511  63.761 -13.750  1.00 60.63           C  
ATOM   3323  CE1 TYR B 174       0.912  63.928 -12.394  1.00 64.90           C  
ATOM   3324  CE2 TYR B 174      -0.489  62.842 -14.025  1.00 70.11           C  
ATOM   3325  CZ  TYR B 174       0.727  62.940 -13.335  1.00 65.40           C  
ATOM   3326  OH  TYR B 174       1.771  62.067 -13.560  1.00 56.69           O  
ATOM   3327  N   TYR B 175      -4.282  68.322 -12.753  1.00 47.25           N  
ATOM   3328  CA  TYR B 175      -5.574  68.908 -13.056  1.00 44.71           C  
ATOM   3329  C   TYR B 175      -5.504  69.705 -14.342  1.00 48.06           C  
ATOM   3330  O   TYR B 175      -6.321  69.510 -15.226  1.00 47.61           O  
ATOM   3331  CB  TYR B 175      -6.112  69.794 -11.931  1.00 41.92           C  
ATOM   3332  CG  TYR B 175      -7.411  70.450 -12.348  1.00 40.76           C  
ATOM   3333  CD1 TYR B 175      -8.630  69.821 -12.129  1.00 47.25           C  
ATOM   3334  CD2 TYR B 175      -7.419  71.677 -12.991  1.00 49.49           C  
ATOM   3335  CE1 TYR B 175      -9.822  70.402 -12.524  1.00 50.63           C  
ATOM   3336  CE2 TYR B 175      -8.615  72.267 -13.399  1.00 49.15           C  
ATOM   3337  CZ  TYR B 175      -9.808  71.621 -13.163  1.00 42.62           C  
ATOM   3338  OH  TYR B 175     -10.995  72.195 -13.567  1.00 43.02           O  
ATOM   3339  N   ILE B 176      -4.527  70.606 -14.443  1.00 49.18           N  
ATOM   3340  CA  ILE B 176      -4.395  71.443 -15.627  1.00 49.14           C  
ATOM   3341  C   ILE B 176      -4.262  70.626 -16.918  1.00 53.12           C  
ATOM   3342  O   ILE B 176      -4.877  70.955 -17.947  1.00 49.63           O  
ATOM   3343  CB  ILE B 176      -3.203  72.419 -15.510  1.00 52.71           C  
ATOM   3344  CG1 ILE B 176      -3.439  73.416 -14.375  1.00 48.68           C  
ATOM   3345  CG2 ILE B 176      -3.012  73.167 -16.824  1.00 39.68           C  
ATOM   3346  CD1 ILE B 176      -4.747  74.190 -14.506  1.00 52.52           C  
ATOM   3347  N   ALA B 177      -3.450  69.574 -16.852  1.00 53.37           N  
ATOM   3348  CA  ALA B 177      -3.216  68.709 -17.994  1.00 56.60           C  
ATOM   3349  C   ALA B 177      -4.510  68.000 -18.411  1.00 57.92           C  
ATOM   3350  O   ALA B 177      -4.850  67.966 -19.600  1.00 58.72           O  
ATOM   3351  CB  ALA B 177      -2.119  67.700 -17.678  1.00 56.13           C  
ATOM   3352  N   LYS B 178      -5.232  67.447 -17.437  1.00 52.59           N  
ATOM   3353  CA  LYS B 178      -6.439  66.693 -17.745  1.00 51.99           C  
ATOM   3354  C   LYS B 178      -7.550  67.640 -18.205  1.00 54.89           C  
ATOM   3355  O   LYS B 178      -8.303  67.312 -19.130  1.00 57.02           O  
ATOM   3356  CB  LYS B 178      -6.887  65.812 -16.569  1.00 44.88           C  
ATOM   3357  CG  LYS B 178      -8.123  64.899 -16.843  1.00 44.93           C  
ATOM   3358  CD  LYS B 178      -7.986  64.034 -18.117  1.00 51.26           C  
ATOM   3359  CE  LYS B 178      -9.242  63.180 -18.416  1.00 45.05           C  
ATOM   3360  NZ  LYS B 178      -9.352  61.982 -17.546  1.00 60.93           N1+
ATOM   3361  N   HIS B 179      -7.629  68.812 -17.574  1.00 48.74           N  
ATOM   3362  CA  HIS B 179      -8.552  69.847 -18.005  1.00 49.22           C  
ATOM   3363  C   HIS B 179      -8.358  70.124 -19.483  1.00 48.34           C  
ATOM   3364  O   HIS B 179      -9.322  70.296 -20.222  1.00 52.96           O  
ATOM   3365  CB  HIS B 179      -8.324  71.142 -17.239  1.00 50.55           C  
ATOM   3366  CG  HIS B 179      -9.327  72.207 -17.547  1.00 39.50           C  
ATOM   3367  CD2 HIS B 179     -10.473  72.559 -16.914  1.00 46.59           C  
ATOM   3368  ND1 HIS B 179      -9.198  73.071 -18.614  1.00 47.42           N  
ATOM   3369  CE1 HIS B 179     -10.218  73.912 -18.625  1.00 46.55           C  
ATOM   3370  NE2 HIS B 179     -11.009  73.622 -17.604  1.00 45.70           N  
ATOM   3371  N   THR B 180      -7.106  70.163 -19.910  1.00 49.19           N  
ATOM   3372  CA  THR B 180      -6.797  70.472 -21.306  1.00 52.96           C  
ATOM   3373  C   THR B 180      -7.177  69.302 -22.221  1.00 54.94           C  
ATOM   3374  O   THR B 180      -7.720  69.512 -23.299  1.00 50.64           O  
ATOM   3375  CB  THR B 180      -5.336  70.928 -21.460  1.00 49.08           C  
ATOM   3376  CG2 THR B 180      -5.040  71.356 -22.893  1.00 49.02           C  
ATOM   3377  OG1 THR B 180      -5.127  72.054 -20.598  1.00 60.85           O  
ATOM   3378  N   LEU B 181      -6.944  68.071 -21.766  1.00 56.65           N  
ATOM   3379  CA  LEU B 181      -7.359  66.921 -22.548  1.00 57.33           C  
ATOM   3380  C   LEU B 181      -8.883  66.929 -22.680  1.00 56.44           C  
ATOM   3381  O   LEU B 181      -9.417  66.715 -23.775  1.00 61.75           O  
ATOM   3382  CB  LEU B 181      -6.857  65.606 -21.944  1.00 56.16           C  
ATOM   3383  CG  LEU B 181      -7.367  64.342 -22.651  1.00 58.13           C  
ATOM   3384  CD1 LEU B 181      -6.938  64.370 -24.111  1.00 63.15           C  
ATOM   3385  CD2 LEU B 181      -6.915  63.052 -21.964  1.00 48.47           C  
ATOM   3386  N   ASN B 182      -9.569  67.197 -21.571  1.00 54.12           N  
ATOM   3387  CA  ASN B 182     -11.034  67.265 -21.557  1.00 53.16           C  
ATOM   3388  C   ASN B 182     -11.566  68.232 -22.605  1.00 55.30           C  
ATOM   3389  O   ASN B 182     -12.527  67.910 -23.312  1.00 58.02           O  
ATOM   3390  CB  ASN B 182     -11.560  67.657 -20.180  1.00 46.33           C  
ATOM   3391  CG  ASN B 182     -11.429  66.539 -19.171  1.00 49.04           C  
ATOM   3392  ND2 ASN B 182     -11.407  66.892 -17.887  1.00 37.17           N  
ATOM   3393  OD1 ASN B 182     -11.341  65.375 -19.536  1.00 50.96           O  
ATOM   3394  N   CYS B 183     -10.927  69.397 -22.714  1.00 50.97           N  
ATOM   3395  CA  CYS B 183     -11.346  70.405 -23.661  1.00 59.81           C  
ATOM   3396  C   CYS B 183     -11.116  69.878 -25.051  1.00 61.43           C  
ATOM   3397  O   CYS B 183     -11.960  70.052 -25.930  1.00 64.48           O  
ATOM   3398  CB  CYS B 183     -10.578  71.717 -23.464  1.00 62.81           C  
ATOM   3399  SG  CYS B 183     -10.941  72.507 -21.892  1.00 67.91           S  
ATOM   3400  N   ILE B 184      -9.978  69.213 -25.231  1.00 63.84           N  
ATOM   3401  CA  ILE B 184      -9.599  68.678 -26.529  1.00 67.58           C  
ATOM   3402  C   ILE B 184     -10.660  67.678 -26.986  1.00 66.18           C  
ATOM   3403  O   ILE B 184     -11.203  67.803 -28.083  1.00 68.51           O  
ATOM   3404  CB  ILE B 184      -8.166  68.099 -26.509  1.00 67.50           C  
ATOM   3405  CG1 ILE B 184      -7.152  69.254 -26.483  1.00 66.42           C  
ATOM   3406  CG2 ILE B 184      -7.911  67.215 -27.733  1.00 70.04           C  
ATOM   3407  CD1 ILE B 184      -5.768  68.872 -25.943  1.00 56.98           C  
ATOM   3408  N   ARG B 185     -10.987  66.733 -26.111  1.00 62.81           N  
ATOM   3409  CA  ARG B 185     -12.031  65.746 -26.374  1.00 62.15           C  
ATOM   3410  C   ARG B 185     -13.345  66.379 -26.856  1.00 63.50           C  
ATOM   3411  O   ARG B 185     -13.932  65.928 -27.855  1.00 64.70           O  
ATOM   3412  CB  ARG B 185     -12.273  64.886 -25.133  1.00 59.07           C  
ATOM   3413  CG  ARG B 185     -11.207  63.835 -24.868  1.00 57.51           C  
ATOM   3414  CD  ARG B 185     -11.555  63.105 -23.584  1.00 63.37           C  
ATOM   3415  NE  ARG B 185     -10.529  62.161 -23.143  1.00 58.22           N  
ATOM   3416  CZ  ARG B 185     -10.574  61.529 -21.975  1.00 54.38           C  
ATOM   3417  NH1 ARG B 185     -11.593  61.730 -21.153  1.00 54.65           N1+
ATOM   3418  NH2 ARG B 185      -9.613  60.686 -21.631  1.00 63.19           N  
ATOM   3419  N   GLN B 186     -13.784  67.437 -26.171  1.00 60.02           N  
ATOM   3420  CA  GLN B 186     -15.029  68.111 -26.535  1.00 59.20           C  
ATOM   3421  C   GLN B 186     -14.932  68.759 -27.902  1.00 67.46           C  
ATOM   3422  O   GLN B 186     -15.929  68.810 -28.629  1.00 73.50           O  
ATOM   3423  CB  GLN B 186     -15.456  69.137 -25.480  1.00 52.92           C  
ATOM   3424  CG  GLN B 186     -16.012  68.517 -24.236  1.00 46.21           C  
ATOM   3425  CD  GLN B 186     -17.158  67.509 -24.525  1.00 51.52           C  
ATOM   3426  NE2 GLN B 186     -17.003  66.290 -24.051  1.00 45.78           N  
ATOM   3427  OE1 GLN B 186     -18.154  67.841 -25.160  1.00 54.56           O  
ATOM   3428  N   LEU B 187     -13.738  69.235 -28.264  1.00 68.56           N  
ATOM   3429  CA  LEU B 187     -13.517  69.763 -29.618  1.00 74.51           C  
ATOM   3430  C   LEU B 187     -13.504  68.681 -30.711  1.00 77.27           C  
ATOM   3431  O   LEU B 187     -13.742  68.975 -31.883  1.00 83.23           O  
ATOM   3432  CB  LEU B 187     -12.219  70.576 -29.689  1.00 74.85           C  
ATOM   3433  CG  LEU B 187     -12.145  71.899 -28.929  1.00 78.52           C  
ATOM   3434  CD1 LEU B 187     -10.709  72.391 -28.891  1.00 73.22           C  
ATOM   3435  CD2 LEU B 187     -13.075  72.948 -29.538  1.00 84.11           C  
ATOM   3436  N   SER B 188     -13.228  67.438 -30.321  1.00 80.52           N  
ATOM   3437  CA  SER B 188     -12.963  66.359 -31.274  1.00 85.37           C  
ATOM   3438  C   SER B 188     -14.000  65.219 -31.264  1.00 86.26           C  
ATOM   3439  O   SER B 188     -13.634  64.052 -31.421  1.00 88.81           O  
ATOM   3440  CB  SER B 188     -11.559  65.799 -31.014  1.00 86.18           C  
ATOM   3441  OG  SER B 188     -10.588  66.828 -31.056  1.00 83.04           O  
ATOM   3442  N   GLY B 189     -15.279  65.553 -31.070  1.00 83.51           N  
ATOM   3443  CA  GLY B 189     -16.384  64.583 -31.209  1.00 79.73           C  
ATOM   3444  C   GLY B 189     -16.551  63.510 -30.129  1.00 76.95           C  
ATOM   3445  O   GLY B 189     -16.954  62.368 -30.420  1.00 72.60           O  
ATOM   3446  N   TYR B 190     -16.258  63.869 -28.882  1.00 68.17           N  
ATOM   3447  CA  TYR B 190     -16.456  62.959 -27.771  1.00 65.52           C  
ATOM   3448  C   TYR B 190     -17.950  62.607 -27.621  1.00 66.36           C  
ATOM   3449  O   TYR B 190     -18.300  61.440 -27.413  1.00 69.24           O  
ATOM   3450  CB  TYR B 190     -15.891  63.577 -26.501  1.00 61.58           C  
ATOM   3451  CG  TYR B 190     -15.346  62.604 -25.477  1.00 62.34           C  
ATOM   3452  CD1 TYR B 190     -14.523  61.536 -25.850  1.00 50.69           C  
ATOM   3453  CD2 TYR B 190     -15.614  62.788 -24.117  1.00 48.49           C  
ATOM   3454  CE1 TYR B 190     -14.001  60.671 -24.880  1.00 52.56           C  
ATOM   3455  CE2 TYR B 190     -15.116  61.924 -23.154  1.00 50.21           C  
ATOM   3456  CZ  TYR B 190     -14.311  60.870 -23.537  1.00 58.40           C  
ATOM   3457  OH  TYR B 190     -13.818  60.027 -22.563  1.00 54.61           O  
ATOM   3458  N   LYS B 191     -18.812  63.612 -27.779  1.00 63.43           N  
ATOM   3459  CA  LYS B 191     -20.264  63.455 -27.660  1.00 62.14           C  
ATOM   3460  C   LYS B 191     -20.897  62.545 -28.703  1.00 66.48           C  
ATOM   3461  O   LYS B 191     -21.676  61.647 -28.356  1.00 64.20           O  
ATOM   3462  CB  LYS B 191     -20.959  64.815 -27.693  1.00 62.48           C  
ATOM   3463  CG  LYS B 191     -20.859  65.598 -26.377  1.00 67.10           C  
ATOM   3464  CD  LYS B 191     -21.466  66.979 -26.553  1.00 67.90           C  
ATOM   3465  CE  LYS B 191     -21.858  67.608 -25.227  1.00 69.55           C  
ATOM   3466  NZ  LYS B 191     -22.473  68.947 -25.450  1.00 70.42           N1+
ATOM   3467  N   ASP B 192     -20.578  62.781 -29.974  1.00 72.47           N  
ATOM   3468  CA  ASP B 192     -21.209  62.049 -31.068  1.00 75.98           C  
ATOM   3469  C   ASP B 192     -20.585  60.664 -31.299  1.00 80.30           C  
ATOM   3470  O   ASP B 192     -21.181  59.807 -31.967  1.00 86.88           O  
ATOM   3471  CB  ASP B 192     -21.244  62.881 -32.355  1.00 74.94           C  
ATOM   3472  CG  ASP B 192     -19.863  63.125 -32.948  1.00 87.54           C  
ATOM   3473  OD1 ASP B 192     -18.958  62.273 -32.792  1.00 90.47           O  
ATOM   3474  OD2 ASP B 192     -19.685  64.184 -33.591  1.00106.30           O1-
ATOM   3475  N   GLY B 193     -19.387  60.461 -30.756  1.00 80.10           N  
ATOM   3476  CA  GLY B 193     -18.760  59.142 -30.729  1.00 78.82           C  
ATOM   3477  C   GLY B 193     -17.619  58.937 -31.709  1.00 82.89           C  
ATOM   3478  O   GLY B 193     -17.123  57.822 -31.835  1.00 84.10           O  
ATOM   3479  N   SER B 194     -17.187  59.999 -32.389  1.00 83.44           N  
ATOM   3480  CA  SER B 194     -16.117  59.880 -33.385  1.00 89.66           C  
ATOM   3481  C   SER B 194     -14.686  59.923 -32.804  1.00 91.06           C  
ATOM   3482  O   SER B 194     -13.719  59.636 -33.524  1.00 97.23           O  
ATOM   3483  CB  SER B 194     -16.293  60.902 -34.529  1.00 90.89           C  
ATOM   3484  OG  SER B 194     -16.412  62.229 -34.046  1.00 90.08           O  
ATOM   3485  N   TYR B 195     -14.559  60.267 -31.520  1.00124.77           N  
ATOM   3486  CA  TYR B 195     -13.255  60.373 -30.852  1.00118.47           C  
ATOM   3487  C   TYR B 195     -12.553  59.029 -30.592  1.00122.22           C  
ATOM   3488  O   TYR B 195     -13.198  58.030 -30.260  1.00124.98           O  
ATOM   3489  CB  TYR B 195     -13.385  61.158 -29.545  1.00113.07           C  
ATOM   3490  CG  TYR B 195     -12.058  61.389 -28.855  1.00109.07           C  
ATOM   3491  CD1 TYR B 195     -11.206  62.417 -29.262  1.00 95.55           C  
ATOM   3492  CD2 TYR B 195     -11.644  60.562 -27.810  1.00101.41           C  
ATOM   3493  CE1 TYR B 195      -9.979  62.614 -28.644  1.00 89.69           C  
ATOM   3494  CE2 TYR B 195     -10.426  60.756 -27.187  1.00 92.21           C  
ATOM   3495  CZ  TYR B 195      -9.600  61.780 -27.605  1.00 87.06           C  
ATOM   3496  OH  TYR B 195      -8.395  61.960 -26.977  1.00 76.16           O  
ATOM   3497  N   VAL B 196     -11.226  59.023 -30.737  1.00122.58           N  
ATOM   3498  CA  VAL B 196     -10.410  57.819 -30.529  1.00126.62           C  
ATOM   3499  C   VAL B 196      -9.460  57.996 -29.336  1.00123.06           C  
ATOM   3500  O   VAL B 196      -8.398  58.614 -29.467  1.00122.04           O  
ATOM   3501  CB  VAL B 196      -9.586  57.440 -31.802  1.00131.96           C  
ATOM   3502  CG1 VAL B 196      -8.966  56.050 -31.651  1.00134.19           C  
ATOM   3503  CG2 VAL B 196     -10.447  57.502 -33.065  1.00134.05           C  
ATOM   3504  N   LYS B 197      -9.844  57.445 -28.181  1.00122.98           N  
ATOM   3505  CA  LYS B 197      -9.057  57.578 -26.943  1.00119.10           C  
ATOM   3506  C   LYS B 197      -7.804  56.698 -26.937  1.00122.00           C  
ATOM   3507  O   LYS B 197      -6.717  57.167 -26.586  1.00119.61           O  
ATOM   3508  CB  LYS B 197      -9.922  57.312 -25.698  1.00115.53           C  
ATOM   3509  N   VAL B 198      -7.961  55.434 -27.335  1.00127.88           N  
ATOM   3510  CA  VAL B 198      -6.852  54.477 -27.372  1.00131.25           C  
ATOM   3511  C   VAL B 198      -6.167  54.459 -28.745  1.00135.32           C  
ATOM   3512  O   VAL B 198      -5.988  53.400 -29.348  1.00141.79           O  
ATOM   3513  CB  VAL B 198      -7.320  53.053 -26.984  1.00134.61           C  
ATOM   3514  N   ASN B 199      -5.775  55.642 -29.218  1.00133.30           N  
ATOM   3515  CA  ASN B 199      -5.176  55.812 -30.545  1.00137.19           C  
ATOM   3516  C   ASN B 199      -3.709  55.387 -30.614  1.00140.26           C  
ATOM   3517  O   ASN B 199      -2.931  55.656 -29.697  1.00135.60           O  
ATOM   3518  CB  ASN B 199      -5.328  57.261 -31.021  1.00134.08           C  
ATOM   3519  N   ASN B 200      -3.354  54.719 -31.714  1.00148.84           N  
ATOM   3520  CA  ASN B 200      -1.986  54.242 -31.996  1.00153.32           C  
ATOM   3521  C   ASN B 200      -1.445  53.143 -31.060  1.00154.58           C  
ATOM   3522  O   ASN B 200      -0.453  52.482 -31.388  1.00160.38           O  
ATOM   3523  CB  ASN B 200      -0.994  55.415 -32.101  1.00150.09           C  
ATOM   3524  N   GLY B 201      -2.100  52.946 -29.912  1.00149.99           N  
ATOM   3525  CA  GLY B 201      -1.684  51.931 -28.935  1.00148.24           C  
ATOM   3526  C   GLY B 201      -1.796  52.372 -27.482  1.00139.26           C  
ATOM   3527  O   GLY B 201      -2.016  51.550 -26.590  1.00138.55           O  
ATOM   3528  N   VAL B 202      -1.638  53.671 -27.244  1.00130.89           N  
ATOM   3529  CA  VAL B 202      -1.727  54.224 -25.894  1.00125.31           C  
ATOM   3530  C   VAL B 202      -3.049  54.947 -25.662  1.00118.57           C  
ATOM   3531  O   VAL B 202      -3.604  55.559 -26.579  1.00116.91           O  
ATOM   3532  CB  VAL B 202      -0.566  55.204 -25.596  1.00121.96           C  
ATOM   3533  N   GLU B 203      -3.547  54.855 -24.430  1.00113.53           N  
ATOM   3534  CA  GLU B 203      -4.660  55.674 -23.957  1.00105.88           C  
ATOM   3535  C   GLU B 203      -4.205  57.136 -23.938  1.00 96.03           C  
ATOM   3536  O   GLU B 203      -3.058  57.428 -23.593  1.00 95.46           O  
ATOM   3537  CB  GLU B 203      -5.078  55.206 -22.556  1.00106.82           C  
ATOM   3538  CG  GLU B 203      -6.272  55.936 -21.917  1.00110.52           C  
ATOM   3539  CD  GLU B 203      -6.406  55.666 -20.410  1.00116.57           C  
ATOM   3540  OE1 GLU B 203      -5.532  54.986 -19.828  1.00124.67           O  
ATOM   3541  OE2 GLU B 203      -7.386  56.140 -19.798  1.00105.01           O1-
ATOM   3542  N   ASP B 204      -5.094  58.048 -24.324  1.00 89.47           N  
ATOM   3543  CA  ASP B 204      -4.764  59.480 -24.374  1.00 80.85           C  
ATOM   3544  C   ASP B 204      -4.352  60.054 -23.004  1.00 78.30           C  
ATOM   3545  O   ASP B 204      -3.484  60.928 -22.926  1.00 73.64           O  
ATOM   3546  CB  ASP B 204      -5.901  60.292 -25.030  1.00 77.32           C  
ATOM   3547  CG  ASP B 204      -7.201  60.299 -24.211  1.00 77.60           C  
ATOM   3548  OD1 ASP B 204      -7.278  59.653 -23.150  1.00 88.37           O  
ATOM   3549  OD2 ASP B 204      -8.168  60.970 -24.628  1.00 78.64           O1-
ATOM   3550  N   ASN B 205      -4.975  59.545 -21.937  1.00 78.58           N  
ATOM   3551  CA  ASN B 205      -4.603  59.868 -20.555  1.00 76.59           C  
ATOM   3552  C   ASN B 205      -3.117  59.652 -20.286  1.00 78.36           C  
ATOM   3553  O   ASN B 205      -2.474  60.485 -19.652  1.00 77.74           O  
ATOM   3554  CB  ASN B 205      -5.436  59.045 -19.558  1.00 79.51           C  
ATOM   3555  CG  ASN B 205      -6.837  59.619 -19.337  1.00 80.15           C  
ATOM   3556  ND2 ASN B 205      -7.823  58.742 -19.198  1.00 83.26           N  
ATOM   3557  OD1 ASN B 205      -7.023  60.834 -19.283  1.00 83.66           O  
ATOM   3558  N   SER B 206      -2.573  58.545 -20.792  1.00 82.99           N  
ATOM   3559  CA  SER B 206      -1.170  58.192 -20.561  1.00 87.90           C  
ATOM   3560  C   SER B 206      -0.137  59.197 -21.122  1.00 85.53           C  
ATOM   3561  O   SER B 206       1.025  59.182 -20.718  1.00 87.03           O  
ATOM   3562  CB  SER B 206      -0.878  56.774 -21.070  1.00 91.91           C  
ATOM   3563  OG  SER B 206      -0.760  56.757 -22.481  1.00 96.85           O  
ATOM   3564  N   LEU B 207      -0.559  60.073 -22.030  1.00 82.54           N  
ATOM   3565  CA  LEU B 207       0.355  61.056 -22.617  1.00 81.01           C  
ATOM   3566  C   LEU B 207       0.625  62.250 -21.708  1.00 77.92           C  
ATOM   3567  O   LEU B 207       1.631  62.927 -21.861  1.00 83.07           O  
ATOM   3568  CB  LEU B 207      -0.149  61.528 -23.986  1.00 80.59           C  
ATOM   3569  CG  LEU B 207      -0.192  60.526 -25.153  1.00 86.56           C  
ATOM   3570  CD1 LEU B 207      -0.331  61.268 -26.477  1.00 83.18           C  
ATOM   3571  CD2 LEU B 207       1.034  59.599 -25.206  1.00 90.19           C  
ATOM   3572  N   LEU B 208      -0.276  62.480 -20.759  1.00 75.53           N  
ATOM   3573  CA  LEU B 208      -0.226  63.605 -19.829  1.00 70.81           C  
ATOM   3574  C   LEU B 208       0.951  63.562 -18.843  1.00 72.48           C  
ATOM   3575  O   LEU B 208       1.517  64.607 -18.505  1.00 71.70           O  
ATOM   3576  CB  LEU B 208      -1.536  63.651 -19.035  1.00 70.16           C  
ATOM   3577  CG  LEU B 208      -2.802  64.364 -19.518  1.00 71.21           C  
ATOM   3578  CD1 LEU B 208      -2.927  64.445 -21.030  1.00 71.64           C  
ATOM   3579  CD2 LEU B 208      -4.022  63.683 -18.902  1.00 54.83           C  
ATOM   3580  N   HIS B 209       1.299  62.365 -18.373  1.00 74.14           N  
ATOM   3581  CA  HIS B 209       2.409  62.174 -17.429  1.00 82.88           C  
ATOM   3582  C   HIS B 209       3.703  62.876 -17.864  1.00 86.35           C  
ATOM   3583  O   HIS B 209       4.470  63.336 -17.018  1.00 86.85           O  
ATOM   3584  CB  HIS B 209       2.707  60.682 -17.207  1.00 89.23           C  
ATOM   3585  CG  HIS B 209       1.581  59.902 -16.587  1.00 97.81           C  
ATOM   3586  CD2 HIS B 209       0.896  58.821 -17.036  1.00 94.61           C  
ATOM   3587  ND1 HIS B 209       1.081  60.175 -15.329  1.00 95.79           N  
ATOM   3588  CE1 HIS B 209       0.120  59.315 -15.041  1.00 91.33           C  
ATOM   3589  NE2 HIS B 209      -0.012  58.483 -16.059  1.00 99.62           N  
ATOM   3590  N   ASN B 210       3.937  62.941 -19.177  1.00 89.20           N  
ATOM   3591  CA  ASN B 210       5.114  63.610 -19.742  1.00 93.49           C  
ATOM   3592  C   ASN B 210       4.977  65.119 -19.847  1.00 89.42           C  
ATOM   3593  O   ASN B 210       5.980  65.837 -19.878  1.00 91.73           O  
ATOM   3594  CB  ASN B 210       5.466  63.038 -21.119  1.00100.27           C  
ATOM   3595  CG  ASN B 210       6.079  61.653 -21.038  1.00108.30           C  
ATOM   3596  ND2 ASN B 210       5.654  60.766 -21.934  1.00115.41           N  
ATOM   3597  OD1 ASN B 210       6.926  61.382 -20.184  1.00105.87           O  
ATOM   3598  N   CYS B 211       3.737  65.594 -19.902  1.00 82.60           N  
ATOM   3599  CA  CYS B 211       3.460  67.024 -20.026  1.00 78.76           C  
ATOM   3600  C   CYS B 211       3.665  67.807 -18.726  1.00 72.69           C  
ATOM   3601  O   CYS B 211       3.668  69.034 -18.743  1.00 75.18           O  
ATOM   3602  CB  CYS B 211       2.034  67.237 -20.540  1.00 73.77           C  
ATOM   3603  SG  CYS B 211       1.744  66.544 -22.175  1.00 88.44           S  
ATOM   3604  N   ILE B 212       3.817  67.104 -17.607  1.00 69.03           N  
ATOM   3605  CA  ILE B 212       3.944  67.753 -16.298  1.00 71.21           C  
ATOM   3606  C   ILE B 212       5.240  67.395 -15.567  1.00 76.41           C  
ATOM   3607  O   ILE B 212       5.392  67.708 -14.384  1.00 77.16           O  
ATOM   3608  CB  ILE B 212       2.699  67.490 -15.355  1.00 68.87           C  
ATOM   3609  CG1 ILE B 212       2.388  65.991 -15.200  1.00 68.55           C  
ATOM   3610  CG2 ILE B 212       1.478  68.234 -15.852  1.00 63.72           C  
ATOM   3611  CD1 ILE B 212       3.341  65.211 -14.280  1.00 73.74           C  
ATOM   3612  N   LYS B 213       6.162  66.734 -16.268  1.00 84.84           N  
ATOM   3613  CA  LYS B 213       7.438  66.311 -15.681  1.00 92.47           C  
ATOM   3614  C   LYS B 213       8.244  67.508 -15.155  1.00 96.84           C  
ATOM   3615  O   LYS B 213       8.941  67.407 -14.139  1.00 96.94           O  
ATOM   3616  CB  LYS B 213       8.258  65.500 -16.693  1.00 95.72           C  
ATOM   3617  N   ASP B 214       8.108  68.643 -15.838  1.00 99.46           N  
ATOM   3618  CA  ASP B 214       8.855  69.863 -15.511  1.00107.44           C  
ATOM   3619  C   ASP B 214       8.345  70.648 -14.286  1.00104.11           C  
ATOM   3620  O   ASP B 214       9.152  71.137 -13.485  1.00106.56           O  
ATOM   3621  CB  ASP B 214       8.964  70.786 -16.744  1.00109.53           C  
ATOM   3622  CG  ASP B 214       7.615  71.021 -17.446  1.00113.86           C  
ATOM   3623  OD1 ASP B 214       6.571  70.460 -17.014  1.00106.12           O  
ATOM   3624  OD2 ASP B 214       7.609  71.776 -18.447  1.00111.11           O1-
ATOM   3625  N   VAL B 215       7.022  70.753 -14.135  1.00 96.17           N  
ATOM   3626  CA  VAL B 215       6.423  71.662 -13.145  1.00 89.23           C  
ATOM   3627  C   VAL B 215       6.724  71.312 -11.677  1.00 87.56           C  
ATOM   3628  O   VAL B 215       6.836  70.132 -11.318  1.00 87.19           O  
ATOM   3629  CB  VAL B 215       4.906  71.791 -13.348  1.00 81.91           C  
ATOM   3630  N   SER B 216       6.851  72.341 -10.837  1.00 79.53           N  
ATOM   3631  CA  SER B 216       7.052  72.132  -9.398  1.00 77.70           C  
ATOM   3632  C   SER B 216       5.819  72.462  -8.542  1.00 70.99           C  
ATOM   3633  O   SER B 216       4.932  73.217  -8.962  1.00 63.17           O  
ATOM   3634  CB  SER B 216       8.271  72.916  -8.889  1.00 80.89           C  
ATOM   3635  OG  SER B 216       7.909  74.245  -8.563  1.00 67.43           O  
ATOM   3636  N   LEU B 217       5.797  71.891  -7.337  1.00 73.59           N  
ATOM   3637  CA  LEU B 217       4.745  72.124  -6.345  1.00 76.60           C  
ATOM   3638  C   LEU B 217       4.531  73.611  -6.108  1.00 77.60           C  
ATOM   3639  O   LEU B 217       3.422  74.114  -6.293  1.00 77.49           O  
ATOM   3640  CB  LEU B 217       5.078  71.410  -5.021  1.00 81.54           C  
ATOM   3641  N   ASP B 218       5.605  74.308  -5.720  1.00 84.84           N  
ATOM   3642  CA  ASP B 218       5.586  75.766  -5.553  1.00 83.84           C  
ATOM   3643  C   ASP B 218       5.222  76.483  -6.863  1.00 79.78           C  
ATOM   3644  O   ASP B 218       4.325  77.322  -6.878  1.00 81.89           O  
ATOM   3645  CB  ASP B 218       6.927  76.281  -4.978  1.00 90.00           C  
ATOM   3646  N   GLU B 219       5.887  76.120  -7.961  1.00 75.39           N  
ATOM   3647  CA  GLU B 219       5.715  76.793  -9.250  1.00 75.37           C  
ATOM   3648  C   GLU B 219       4.256  76.921  -9.685  1.00 75.82           C  
ATOM   3649  O   GLU B 219       3.879  77.875 -10.362  1.00 78.44           O  
ATOM   3650  CB  GLU B 219       6.480  76.029 -10.322  1.00 76.83           C  
ATOM   3651  CG  GLU B 219       6.901  76.858 -11.518  1.00 95.02           C  
ATOM   3652  CD  GLU B 219       7.299  76.001 -12.708  1.00110.57           C  
ATOM   3653  OE1 GLU B 219       7.591  74.798 -12.510  1.00110.05           O  
ATOM   3654  OE2 GLU B 219       7.309  76.531 -13.845  1.00113.53           O1-
ATOM   3655  N   VAL B 220       3.436  75.954  -9.290  1.00 73.74           N  
ATOM   3656  CA  VAL B 220       2.077  75.847  -9.797  1.00 68.28           C  
ATOM   3657  C   VAL B 220       1.062  76.518  -8.849  1.00 66.67           C  
ATOM   3658  O   VAL B 220      -0.116  76.702  -9.198  1.00 56.00           O  
ATOM   3659  CB  VAL B 220       1.770  74.360 -10.094  1.00 68.70           C  
ATOM   3660  CG1 VAL B 220       0.884  73.726  -9.016  1.00 62.39           C  
ATOM   3661  CG2 VAL B 220       1.201  74.217 -11.467  1.00 63.60           C  
ATOM   3662  N   LEU B 221       1.552  76.898  -7.666  1.00 70.64           N  
ATOM   3663  CA  LEU B 221       0.763  77.600  -6.647  1.00 74.81           C  
ATOM   3664  C   LEU B 221       1.250  79.026  -6.351  1.00 78.60           C  
ATOM   3665  O   LEU B 221       0.566  79.788  -5.660  1.00 78.11           O  
ATOM   3666  CB  LEU B 221       0.744  76.802  -5.336  1.00 74.92           C  
ATOM   3667  CG  LEU B 221       0.164  75.384  -5.352  1.00 78.04           C  
ATOM   3668  CD1 LEU B 221       0.423  74.693  -4.012  1.00 80.89           C  
ATOM   3669  CD2 LEU B 221      -1.333  75.372  -5.703  1.00 67.08           C  
ATOM   3670  N   ASP B 222       2.432  79.379  -6.851  1.00 85.30           N  
ATOM   3671  CA  ASP B 222       3.046  80.675  -6.542  1.00 92.49           C  
ATOM   3672  C   ASP B 222       2.319  81.764  -7.336  1.00 89.86           C  
ATOM   3673  O   ASP B 222       2.284  81.715  -8.574  1.00 86.52           O  
ATOM   3674  CB  ASP B 222       4.554  80.634  -6.847  1.00 97.92           C  
ATOM   3675  CG  ASP B 222       5.253  81.969  -6.630  1.00111.36           C  
ATOM   3676  OD1 ASP B 222       5.064  82.599  -5.565  1.00125.09           O  
ATOM   3677  OD2 ASP B 222       6.017  82.377  -7.531  1.00118.88           O1-
ATOM   3678  N   ALA B 223       1.731  82.725  -6.615  1.00 88.22           N  
ATOM   3679  CA  ALA B 223       0.879  83.769  -7.215  1.00 86.25           C  
ATOM   3680  C   ALA B 223       1.572  84.559  -8.330  1.00 83.35           C  
ATOM   3681  O   ALA B 223       0.904  85.119  -9.196  1.00 75.08           O  
ATOM   3682  CB  ALA B 223       0.328  84.706  -6.144  1.00 86.66           C  
ATOM   3683  N   ASP B 224       2.906  84.564  -8.298  1.00 88.52           N  
ATOM   3684  CA  ASP B 224       3.755  85.159  -9.330  1.00 93.29           C  
ATOM   3685  C   ASP B 224       3.930  84.304 -10.570  1.00 96.70           C  
ATOM   3686  O   ASP B 224       3.965  84.832 -11.685  1.00104.40           O  
ATOM   3687  CB  ASP B 224       5.151  85.398  -8.776  1.00101.04           C  
ATOM   3688  CG  ASP B 224       5.449  86.856  -8.528  1.00 98.74           C  
ATOM   3689  OD1 ASP B 224       4.787  87.753  -9.112  1.00 83.10           O  
ATOM   3690  OD2 ASP B 224       6.379  87.087  -7.738  1.00 92.18           O1-
ATOM   3691  N   LYS B 225       4.069  82.991 -10.379  1.00 95.74           N  
ATOM   3692  CA  LYS B 225       4.493  82.107 -11.468  1.00 91.31           C  
ATOM   3693  C   LYS B 225       3.391  81.216 -12.053  1.00 84.02           C  
ATOM   3694  O   LYS B 225       3.610  80.534 -13.058  1.00 83.14           O  
ATOM   3695  CB  LYS B 225       5.689  81.259 -11.015  1.00 97.19           C  
ATOM   3696  N   TYR B 226       2.205  81.234 -11.457  1.00 75.65           N  
ATOM   3697  CA  TYR B 226       1.245  80.167 -11.733  1.00 71.09           C  
ATOM   3698  C   TYR B 226       0.547  80.231 -13.083  1.00 70.90           C  
ATOM   3699  O   TYR B 226       0.375  79.198 -13.742  1.00 69.88           O  
ATOM   3700  CB  TYR B 226       0.259  79.959 -10.576  1.00 67.99           C  
ATOM   3701  CG  TYR B 226      -1.025  80.764 -10.585  1.00 55.84           C  
ATOM   3702  CD1 TYR B 226      -2.152  80.299 -11.248  1.00 60.34           C  
ATOM   3703  CD2 TYR B 226      -1.132  81.951  -9.869  1.00 68.75           C  
ATOM   3704  CE1 TYR B 226      -3.350  81.008 -11.231  1.00 59.77           C  
ATOM   3705  CE2 TYR B 226      -2.329  82.674  -9.848  1.00 71.40           C  
ATOM   3706  CZ  TYR B 226      -3.430  82.193 -10.528  1.00 67.02           C  
ATOM   3707  OH  TYR B 226      -4.612  82.890 -10.519  1.00 63.29           O  
ATOM   3708  N   VAL B 227       0.153  81.427 -13.501  1.00 67.79           N  
ATOM   3709  CA  VAL B 227      -0.468  81.578 -14.802  1.00 67.18           C  
ATOM   3710  C   VAL B 227       0.466  81.060 -15.913  1.00 72.19           C  
ATOM   3711  O   VAL B 227       0.033  80.314 -16.792  1.00 75.15           O  
ATOM   3712  CB  VAL B 227      -0.946  83.024 -15.033  1.00 67.90           C  
ATOM   3713  CG1 VAL B 227      -1.365  83.246 -16.491  1.00 66.61           C  
ATOM   3714  CG2 VAL B 227      -2.101  83.345 -14.072  1.00 57.49           C  
ATOM   3715  N   GLN B 228       1.745  81.427 -15.845  1.00 76.74           N  
ATOM   3716  CA  GLN B 228       2.736  80.974 -16.830  1.00 80.05           C  
ATOM   3717  C   GLN B 228       2.959  79.464 -16.718  1.00 73.59           C  
ATOM   3718  O   GLN B 228       3.079  78.758 -17.721  1.00 75.39           O  
ATOM   3719  CB  GLN B 228       4.062  81.748 -16.693  1.00 83.28           C  
ATOM   3720  N   ALA B 229       2.999  78.976 -15.488  1.00 69.20           N  
ATOM   3721  CA  ALA B 229       3.221  77.573 -15.240  1.00 65.57           C  
ATOM   3722  C   ALA B 229       2.038  76.768 -15.776  1.00 65.27           C  
ATOM   3723  O   ALA B 229       2.235  75.723 -16.407  1.00 65.15           O  
ATOM   3724  CB  ALA B 229       3.437  77.325 -13.757  1.00 60.95           C  
ATOM   3725  N   TRP B 230       0.820  77.268 -15.555  1.00 60.84           N  
ATOM   3726  CA  TRP B 230      -0.385  76.605 -16.067  1.00 61.19           C  
ATOM   3727  C   TRP B 230      -0.388  76.630 -17.598  1.00 63.86           C  
ATOM   3728  O   TRP B 230      -0.744  75.634 -18.241  1.00 62.72           O  
ATOM   3729  CB  TRP B 230      -1.670  77.248 -15.514  1.00 55.81           C  
ATOM   3730  CG  TRP B 230      -1.925  77.010 -14.034  1.00 50.78           C  
ATOM   3731  CD1 TRP B 230      -1.047  76.504 -13.118  1.00 42.91           C  
ATOM   3732  CD2 TRP B 230      -3.134  77.299 -13.307  1.00 49.96           C  
ATOM   3733  CE2 TRP B 230      -2.913  76.931 -11.961  1.00 50.20           C  
ATOM   3734  CE3 TRP B 230      -4.386  77.819 -13.665  1.00 49.86           C  
ATOM   3735  NE1 TRP B 230      -1.633  76.454 -11.870  1.00 55.14           N  
ATOM   3736  CZ2 TRP B 230      -3.894  77.072 -10.972  1.00 56.69           C  
ATOM   3737  CZ3 TRP B 230      -5.368  77.955 -12.667  1.00 38.61           C  
ATOM   3738  CH2 TRP B 230      -5.112  77.578 -11.349  1.00 42.25           C  
ATOM   3739  N   ASN B 231       0.032  77.761 -18.168  1.00 63.33           N  
ATOM   3740  CA  ASN B 231       0.020  77.940 -19.616  1.00 66.87           C  
ATOM   3741  C   ASN B 231       0.957  76.999 -20.349  1.00 68.17           C  
ATOM   3742  O   ASN B 231       0.603  76.490 -21.419  1.00 67.47           O  
ATOM   3743  CB  ASN B 231       0.298  79.393 -20.011  1.00 69.23           C  
ATOM   3744  CG  ASN B 231      -0.944  80.272 -19.909  1.00 73.46           C  
ATOM   3745  ND2 ASN B 231      -0.724  81.572 -19.848  1.00 58.78           N  
ATOM   3746  OD1 ASN B 231      -2.087  79.786 -19.886  1.00 71.99           O  
ATOM   3747  N   SER B 232       2.130  76.748 -19.771  1.00 66.26           N  
ATOM   3748  CA  SER B 232       3.085  75.843 -20.405  1.00 76.35           C  
ATOM   3749  C   SER B 232       2.568  74.405 -20.356  1.00 72.55           C  
ATOM   3750  O   SER B 232       2.777  73.630 -21.289  1.00 78.06           O  
ATOM   3751  CB  SER B 232       4.502  75.974 -19.812  1.00 80.46           C  
ATOM   3752  OG  SER B 232       4.668  75.179 -18.650  1.00 88.16           O  
ATOM   3753  N   ILE B 233       1.879  74.066 -19.272  1.00 69.00           N  
ATOM   3754  CA  ILE B 233       1.199  72.784 -19.164  1.00 66.83           C  
ATOM   3755  C   ILE B 233       0.129  72.635 -20.248  1.00 68.02           C  
ATOM   3756  O   ILE B 233       0.109  71.631 -20.967  1.00 72.04           O  
ATOM   3757  CB  ILE B 233       0.593  72.577 -17.771  1.00 59.95           C  
ATOM   3758  CG1 ILE B 233       1.718  72.449 -16.749  1.00 60.10           C  
ATOM   3759  CG2 ILE B 233      -0.257  71.294 -17.744  1.00 66.04           C  
ATOM   3760  CD1 ILE B 233       1.263  72.392 -15.314  1.00 58.57           C  
ATOM   3761  N   MET B 234      -0.744  73.630 -20.376  1.00 65.34           N  
ATOM   3762  CA  MET B 234      -1.747  73.614 -21.437  1.00 65.72           C  
ATOM   3763  C   MET B 234      -1.057  73.437 -22.800  1.00 68.63           C  
ATOM   3764  O   MET B 234      -1.410  72.546 -23.581  1.00 71.73           O  
ATOM   3765  CB  MET B 234      -2.600  74.889 -21.406  1.00 61.67           C  
ATOM   3766  CG  MET B 234      -3.215  75.155 -20.049  1.00 64.22           C  
ATOM   3767  SD  MET B 234      -4.297  76.583 -19.935  1.00 60.15           S  
ATOM   3768  CE  MET B 234      -5.674  76.052 -20.967  1.00100.24           C  
ATOM   3769  N   ALA B 235      -0.044  74.254 -23.056  1.00 68.25           N  
ATOM   3770  CA  ALA B 235       0.693  74.188 -24.323  1.00 74.94           C  
ATOM   3771  C   ALA B 235       1.245  72.791 -24.624  1.00 74.70           C  
ATOM   3772  O   ALA B 235       1.074  72.294 -25.735  1.00 74.98           O  
ATOM   3773  CB  ALA B 235       1.810  75.253 -24.373  1.00 72.30           C  
ATOM   3774  N   ASN B 236       1.894  72.171 -23.636  1.00 75.75           N  
ATOM   3775  CA  ASN B 236       2.417  70.803 -23.764  1.00 80.47           C  
ATOM   3776  C   ASN B 236       1.352  69.777 -24.177  1.00 80.06           C  
ATOM   3777  O   ASN B 236       1.583  68.954 -25.077  1.00 84.63           O  
ATOM   3778  CB  ASN B 236       3.095  70.349 -22.464  1.00 81.85           C  
ATOM   3779  CG  ASN B 236       4.523  70.873 -22.321  1.00 90.98           C  
ATOM   3780  ND2 ASN B 236       5.030  70.856 -21.094  1.00 91.65           N  
ATOM   3781  OD1 ASN B 236       5.160  71.280 -23.295  1.00 88.44           O  
ATOM   3782  N   VAL B 237       0.193  69.838 -23.523  1.00 73.25           N  
ATOM   3783  CA  VAL B 237      -0.922  68.957 -23.850  1.00 68.24           C  
ATOM   3784  C   VAL B 237      -1.455  69.271 -25.252  1.00 71.73           C  
ATOM   3785  O   VAL B 237      -1.602  68.360 -26.068  1.00 76.09           O  
ATOM   3786  CB  VAL B 237      -2.054  69.019 -22.782  1.00 67.65           C  
ATOM   3787  CG1 VAL B 237      -3.226  68.097 -23.158  1.00 58.40           C  
ATOM   3788  CG2 VAL B 237      -1.519  68.641 -21.399  1.00 60.33           C  
ATOM   3789  N   TYR B 238      -1.728  70.547 -25.539  1.00 70.75           N  
ATOM   3790  CA  TYR B 238      -2.204  70.942 -26.873  1.00 69.92           C  
ATOM   3791  C   TYR B 238      -1.257  70.457 -27.974  1.00 77.17           C  
ATOM   3792  O   TYR B 238      -1.695  69.833 -28.953  1.00 81.62           O  
ATOM   3793  CB  TYR B 238      -2.405  72.455 -26.986  1.00 66.61           C  
ATOM   3794  CG  TYR B 238      -3.682  72.998 -26.370  1.00 68.33           C  
ATOM   3795  CD1 TYR B 238      -4.927  72.476 -26.712  1.00 61.45           C  
ATOM   3796  CD2 TYR B 238      -3.646  74.068 -25.472  1.00 67.93           C  
ATOM   3797  CE1 TYR B 238      -6.105  72.982 -26.152  1.00 64.22           C  
ATOM   3798  CE2 TYR B 238      -4.821  74.588 -24.915  1.00 60.00           C  
ATOM   3799  CZ  TYR B 238      -6.045  74.035 -25.256  1.00 63.58           C  
ATOM   3800  OH  TYR B 238      -7.212  74.534 -24.714  1.00 58.35           O  
ATOM   3801  N   GLU B 239       0.034  70.745 -27.807  1.00 81.89           N  
ATOM   3802  CA  GLU B 239       1.061  70.325 -28.759  1.00 87.25           C  
ATOM   3803  C   GLU B 239       1.084  68.801 -28.918  1.00 89.45           C  
ATOM   3804  O   GLU B 239       1.197  68.298 -30.035  1.00 91.26           O  
ATOM   3805  CB  GLU B 239       2.447  70.852 -28.356  1.00 89.54           C  
ATOM   3806  N   ALA B 240       0.951  68.065 -27.815  1.00 85.20           N  
ATOM   3807  CA  ALA B 240       0.984  66.601 -27.888  1.00 86.74           C  
ATOM   3808  C   ALA B 240      -0.144  66.041 -28.759  1.00 88.60           C  
ATOM   3809  O   ALA B 240       0.063  65.080 -29.500  1.00 94.19           O  
ATOM   3810  CB  ALA B 240       0.960  65.978 -26.495  1.00 80.77           C  
ATOM   3811  N   PHE B 241      -1.323  66.658 -28.690  1.00 84.57           N  
ATOM   3812  CA  PHE B 241      -2.475  66.188 -29.470  1.00 86.17           C  
ATOM   3813  C   PHE B 241      -2.616  66.866 -30.836  1.00 89.31           C  
ATOM   3814  O   PHE B 241      -3.633  66.705 -31.519  1.00 89.91           O  
ATOM   3815  CB  PHE B 241      -3.768  66.245 -28.630  1.00 79.87           C  
ATOM   3816  CG  PHE B 241      -3.792  65.227 -27.519  1.00 77.69           C  
ATOM   3817  CD1 PHE B 241      -4.214  63.919 -27.766  1.00 83.96           C  
ATOM   3818  CD2 PHE B 241      -3.341  65.556 -26.241  1.00 70.54           C  
ATOM   3819  CE1 PHE B 241      -4.206  62.964 -26.751  1.00 77.39           C  
ATOM   3820  CE2 PHE B 241      -3.325  64.614 -25.220  1.00 58.49           C  
ATOM   3821  CZ  PHE B 241      -3.756  63.312 -25.474  1.00 74.81           C  
ATOM   3822  N   GLN B 242      -1.560  67.582 -31.231  1.00 90.83           N  
ATOM   3823  CA  GLN B 242      -1.485  68.321 -32.503  1.00 96.85           C  
ATOM   3824  C   GLN B 242      -2.678  69.258 -32.708  1.00 92.95           C  
ATOM   3825  O   GLN B 242      -3.288  69.288 -33.780  1.00 95.25           O  
ATOM   3826  CB  GLN B 242      -1.316  67.386 -33.720  1.00105.20           C  
ATOM   3827  CG  GLN B 242      -0.087  66.475 -33.703  1.00112.51           C  
ATOM   3828  CD  GLN B 242      -0.438  65.013 -33.437  1.00115.14           C  
ATOM   3829  NE2 GLN B 242      -0.165  64.155 -34.416  1.00119.04           N  
ATOM   3830  OE1 GLN B 242      -0.942  64.661 -32.367  1.00106.01           O  
ATOM   3831  N   ILE B 243      -3.003  70.019 -31.672  1.00 86.68           N  
ATOM   3832  CA  ILE B 243      -4.125  70.946 -31.737  1.00 84.93           C  
ATOM   3833  C   ILE B 243      -3.671  72.307 -32.258  1.00 87.50           C  
ATOM   3834  O   ILE B 243      -2.741  72.911 -31.711  1.00 85.17           O  
ATOM   3835  CB  ILE B 243      -4.812  71.099 -30.357  1.00 75.97           C  
ATOM   3836  CG1 ILE B 243      -5.237  69.730 -29.803  1.00 79.08           C  
ATOM   3837  CG2 ILE B 243      -5.988  72.080 -30.434  1.00 73.60           C  
ATOM   3838  CD1 ILE B 243      -6.024  68.838 -30.777  1.00 83.51           C  
ATOM   3839  N   LYS B 244      -4.341  72.783 -33.307  1.00 90.11           N  
ATOM   3840  CA  LYS B 244      -4.025  74.082 -33.905  1.00 96.27           C  
ATOM   3841  C   LYS B 244      -4.211  75.237 -32.912  1.00 92.96           C  
ATOM   3842  O   LYS B 244      -5.012  75.150 -31.969  1.00 85.34           O  
ATOM   3843  CB  LYS B 244      -4.837  74.317 -35.193  1.00100.82           C  
ATOM   3844  N   GLU B 245      -3.451  76.307 -33.145  1.00 96.30           N  
ATOM   3845  CA  GLU B 245      -3.402  77.490 -32.286  1.00 93.61           C  
ATOM   3846  C   GLU B 245      -4.759  78.157 -32.074  1.00 89.16           C  
ATOM   3847  O   GLU B 245      -5.092  78.563 -30.961  1.00 87.06           O  
ATOM   3848  CB  GLU B 245      -2.404  78.502 -32.870  1.00101.70           C  
ATOM   3849  CG  GLU B 245      -2.085  79.678 -31.956  1.00107.06           C  
ATOM   3850  CD  GLU B 245      -1.587  79.235 -30.590  1.00117.33           C  
ATOM   3851  OE1 GLU B 245      -0.676  78.379 -30.533  1.00123.63           O  
ATOM   3852  OE2 GLU B 245      -2.112  79.737 -29.573  1.00114.71           O1-
ATOM   3853  N   SER B 246      -5.540  78.247 -33.143  1.00 94.38           N  
ATOM   3854  CA  SER B 246      -6.830  78.932 -33.125  1.00 96.10           C  
ATOM   3855  C   SER B 246      -7.847  78.277 -32.194  1.00 92.15           C  
ATOM   3856  O   SER B 246      -8.787  78.937 -31.751  1.00 92.75           O  
ATOM   3857  CB  SER B 246      -7.404  79.027 -34.549  1.00103.97           C  
ATOM   3858  OG  SER B 246      -7.794  77.752 -35.035  1.00102.57           O  
ATOM   3859  N   ASP B 247      -7.656  76.986 -31.912  1.00 89.57           N  
ATOM   3860  CA  ASP B 247      -8.569  76.218 -31.060  1.00 87.47           C  
ATOM   3861  C   ASP B 247      -8.145  76.201 -29.592  1.00 83.98           C  
ATOM   3862  O   ASP B 247      -8.915  75.771 -28.721  1.00 77.20           O  
ATOM   3863  CB  ASP B 247      -8.701  74.777 -31.564  1.00 89.18           C  
ATOM   3864  CG  ASP B 247      -9.495  74.677 -32.856  1.00103.85           C  
ATOM   3865  OD1 ASP B 247     -10.730  74.884 -32.814  1.00105.22           O  
ATOM   3866  OD2 ASP B 247      -8.881  74.396 -33.913  1.00106.38           O1-
ATOM   3867  N   ARG B 248      -6.925  76.668 -29.327  1.00 81.35           N  
ATOM   3868  CA  ARG B 248      -6.372  76.671 -27.975  1.00 74.48           C  
ATOM   3869  C   ARG B 248      -6.967  77.789 -27.125  1.00 71.51           C  
ATOM   3870  O   ARG B 248      -7.466  78.784 -27.649  1.00 69.27           O  
ATOM   3871  CB  ARG B 248      -4.845  76.813 -28.025  1.00 73.53           C  
ATOM   3872  CG  ARG B 248      -4.148  75.683 -28.752  1.00 77.51           C  
ATOM   3873  CD  ARG B 248      -2.641  75.848 -28.756  1.00 76.89           C  
ATOM   3874  NE  ARG B 248      -1.978  74.851 -29.597  1.00 78.27           N  
ATOM   3875  CZ  ARG B 248      -0.699  74.499 -29.476  1.00 93.19           C  
ATOM   3876  NH1 ARG B 248       0.069  75.058 -28.541  1.00 89.90           N1+
ATOM   3877  NH2 ARG B 248      -0.185  73.583 -30.289  1.00 86.87           N  
ATOM   3878  N   LYS B 249      -6.929  77.606 -25.808  1.00 70.01           N  
ATOM   3879  CA  LYS B 249      -7.215  78.690 -24.869  1.00 66.35           C  
ATOM   3880  C   LYS B 249      -6.090  78.757 -23.854  1.00 63.32           C  
ATOM   3881  O   LYS B 249      -5.434  77.755 -23.601  1.00 64.81           O  
ATOM   3882  CB  LYS B 249      -8.603  78.528 -24.225  1.00 61.90           C  
ATOM   3883  CG  LYS B 249      -9.708  79.084 -25.129  1.00 60.04           C  
ATOM   3884  CD  LYS B 249     -11.146  78.901 -24.630  1.00 58.33           C  
ATOM   3885  CE  LYS B 249     -12.074  78.699 -25.856  1.00 76.06           C  
ATOM   3886  NZ  LYS B 249     -13.525  78.508 -25.553  1.00 82.61           N1+
ATOM   3887  N   ASP B 250      -5.810  79.948 -23.339  1.00 67.00           N  
ATOM   3888  CA  ASP B 250      -4.822  80.118 -22.267  1.00 65.55           C  
ATOM   3889  C   ASP B 250      -5.557  80.365 -20.945  1.00 59.59           C  
ATOM   3890  O   ASP B 250      -6.751  80.683 -20.935  1.00 57.95           O  
ATOM   3891  CB  ASP B 250      -3.831  81.254 -22.584  1.00 67.58           C  
ATOM   3892  CG  ASP B 250      -4.527  82.588 -22.915  1.00 76.20           C  
ATOM   3893  OD1 ASP B 250      -5.749  82.696 -22.692  1.00 75.77           O  
ATOM   3894  OD2 ASP B 250      -3.858  83.534 -23.404  1.00 71.18           O1-
ATOM   3895  N   ALA B 251      -4.858  80.231 -19.827  1.00 58.13           N  
ATOM   3896  CA  ALA B 251      -5.513  80.455 -18.543  1.00 58.63           C  
ATOM   3897  C   ALA B 251      -6.245  81.804 -18.461  1.00 61.98           C  
ATOM   3898  O   ALA B 251      -7.372  81.860 -17.956  1.00 62.22           O  
ATOM   3899  CB  ALA B 251      -4.547  80.282 -17.398  1.00 55.07           C  
ATOM   3900  N   GLU B 252      -5.637  82.882 -18.975  1.00 63.30           N  
ATOM   3901  CA  GLU B 252      -6.271  84.199 -18.842  1.00 62.41           C  
ATOM   3902  C   GLU B 252      -7.607  84.306 -19.588  1.00 60.15           C  
ATOM   3903  O   GLU B 252      -8.541  84.934 -19.093  1.00 60.87           O  
ATOM   3904  CB  GLU B 252      -5.313  85.402 -19.089  1.00 69.34           C  
ATOM   3905  CG  GLU B 252      -4.184  85.207 -20.102  1.00 80.56           C  
ATOM   3906  CD  GLU B 252      -2.928  84.548 -19.531  1.00 68.44           C  
ATOM   3907  OE1 GLU B 252      -2.880  83.306 -19.479  1.00 77.60           O  
ATOM   3908  OE2 GLU B 252      -1.971  85.266 -19.187  1.00 86.36           O1-
ATOM   3909  N   ARG B 253      -7.713  83.654 -20.747  1.00 57.91           N  
ATOM   3910  CA  ARG B 253      -8.975  83.597 -21.484  1.00 59.18           C  
ATOM   3911  C   ARG B 253     -10.074  82.897 -20.655  1.00 59.60           C  
ATOM   3912  O   ARG B 253     -11.234  83.324 -20.647  1.00 59.02           O  
ATOM   3913  CB  ARG B 253      -8.777  82.913 -22.849  1.00 62.81           C  
ATOM   3914  CG  ARG B 253     -10.050  82.692 -23.675  1.00 69.69           C  
ATOM   3915  CD  ARG B 253     -10.316  83.856 -24.629  1.00 85.08           C  
ATOM   3916  NE  ARG B 253     -11.356  84.767 -24.150  1.00 86.83           N  
ATOM   3917  CZ  ARG B 253     -12.568  84.886 -24.694  1.00 88.35           C  
ATOM   3918  NH1 ARG B 253     -12.918  84.143 -25.740  1.00 83.89           N1+
ATOM   3919  NH2 ARG B 253     -13.439  85.752 -24.190  1.00 87.89           N  
ATOM   3920  N   TRP B 254      -9.701  81.840 -19.947  1.00 52.57           N  
ATOM   3921  CA  TRP B 254     -10.654  81.179 -19.060  1.00 56.93           C  
ATOM   3922  C   TRP B 254     -11.095  82.098 -17.922  1.00 56.33           C  
ATOM   3923  O   TRP B 254     -12.280  82.156 -17.599  1.00 57.20           O  
ATOM   3924  CB  TRP B 254     -10.090  79.861 -18.516  1.00 50.45           C  
ATOM   3925  CG  TRP B 254      -9.988  78.716 -19.537  1.00 55.95           C  
ATOM   3926  CD1 TRP B 254      -8.847  78.056 -19.910  1.00 50.95           C  
ATOM   3927  CD2 TRP B 254     -11.056  78.116 -20.292  1.00 45.91           C  
ATOM   3928  CE2 TRP B 254     -10.483  77.100 -21.090  1.00 58.16           C  
ATOM   3929  CE3 TRP B 254     -12.437  78.339 -20.372  1.00 52.48           C  
ATOM   3930  NE1 TRP B 254      -9.137  77.086 -20.836  1.00 51.12           N  
ATOM   3931  CZ2 TRP B 254     -11.247  76.301 -21.955  1.00 53.32           C  
ATOM   3932  CZ3 TRP B 254     -13.198  77.543 -21.221  1.00 55.38           C  
ATOM   3933  CH2 TRP B 254     -12.599  76.541 -22.007  1.00 56.23           C  
ATOM   3934  N   PHE B 255     -10.156  82.836 -17.329  1.00 57.24           N  
ATOM   3935  CA  PHE B 255     -10.518  83.832 -16.316  1.00 54.75           C  
ATOM   3936  C   PHE B 255     -11.447  84.897 -16.900  1.00 55.60           C  
ATOM   3937  O   PHE B 255     -12.445  85.263 -16.267  1.00 59.34           O  
ATOM   3938  CB  PHE B 255      -9.281  84.486 -15.692  1.00 55.63           C  
ATOM   3939  CG  PHE B 255      -8.273  83.500 -15.169  1.00 57.78           C  
ATOM   3940  CD1 PHE B 255      -8.656  82.215 -14.811  1.00 47.55           C  
ATOM   3941  CD2 PHE B 255      -6.933  83.855 -15.038  1.00 60.95           C  
ATOM   3942  CE1 PHE B 255      -7.720  81.292 -14.313  1.00 44.63           C  
ATOM   3943  CE2 PHE B 255      -5.991  82.938 -14.540  1.00 52.04           C  
ATOM   3944  CZ  PHE B 255      -6.396  81.650 -14.196  1.00 53.70           C  
ATOM   3945  N   ALA B 256     -11.141  85.364 -18.115  1.00 50.29           N  
ATOM   3946  CA  ALA B 256     -11.964  86.380 -18.758  1.00 55.59           C  
ATOM   3947  C   ALA B 256     -13.374  85.853 -19.041  1.00 56.21           C  
ATOM   3948  O   ALA B 256     -14.354  86.551 -18.790  1.00 61.93           O  
ATOM   3949  CB  ALA B 256     -11.299  86.917 -20.044  1.00 51.71           C  
ATOM   3950  N   LEU B 257     -13.474  84.623 -19.547  1.00 55.55           N  
ATOM   3951  CA  LEU B 257     -14.785  84.020 -19.851  1.00 61.00           C  
ATOM   3952  C   LEU B 257     -15.631  83.832 -18.588  1.00 56.45           C  
ATOM   3953  O   LEU B 257     -16.835  84.088 -18.601  1.00 62.02           O  
ATOM   3954  CB  LEU B 257     -14.651  82.705 -20.644  1.00 59.80           C  
ATOM   3955  N   ALA B 258     -14.988  83.445 -17.490  1.00 51.24           N  
ATOM   3956  CA  ALA B 258     -15.685  83.289 -16.209  1.00 54.09           C  
ATOM   3957  C   ALA B 258     -16.187  84.615 -15.654  1.00 56.84           C  
ATOM   3958  O   ALA B 258     -17.331  84.707 -15.204  1.00 58.07           O  
ATOM   3959  CB  ALA B 258     -14.791  82.593 -15.190  1.00 51.13           C  
ATOM   3960  N   LYS B 259     -15.332  85.640 -15.697  1.00 58.32           N  
ATOM   3961  CA  LYS B 259     -15.698  86.965 -15.205  1.00 63.97           C  
ATOM   3962  C   LYS B 259     -16.813  87.569 -16.057  1.00 68.07           C  
ATOM   3963  O   LYS B 259     -17.768  88.151 -15.537  1.00 74.68           O  
ATOM   3964  CB  LYS B 259     -14.474  87.889 -15.173  1.00 65.38           C  
ATOM   3965  CG  LYS B 259     -14.795  89.358 -14.842  1.00 67.80           C  
ATOM   3966  CD  LYS B 259     -13.549  90.222 -14.786  1.00 64.45           C  
ATOM   3967  CE  LYS B 259     -12.707  89.917 -13.543  1.00 65.97           C  
ATOM   3968  NZ  LYS B 259     -11.668  90.978 -13.373  1.00 75.82           N1+
ATOM   3969  N   GLU B 260     -16.685  87.420 -17.369  1.00 68.91           N  
ATOM   3970  CA  GLU B 260     -17.704  87.879 -18.312  1.00 78.09           C  
ATOM   3971  C   GLU B 260     -19.061  87.236 -17.982  1.00 75.28           C  
ATOM   3972  O   GLU B 260     -20.092  87.904 -17.986  1.00 73.92           O  
ATOM   3973  CB  GLU B 260     -17.246  87.563 -19.737  1.00 78.75           C  
ATOM   3974  CG  GLU B 260     -18.112  88.083 -20.865  1.00 94.42           C  
ATOM   3975  CD  GLU B 260     -17.660  87.541 -22.219  1.00102.43           C  
ATOM   3976  OE1 GLU B 260     -16.490  87.767 -22.601  1.00106.94           O  
ATOM   3977  OE2 GLU B 260     -18.474  86.885 -22.900  1.00101.29           O1-
ATOM   3978  N   ASN B 261     -19.033  85.949 -17.654  1.00 73.95           N  
ATOM   3979  CA  ASN B 261     -20.228  85.233 -17.220  1.00 83.90           C  
ATOM   3980  C   ASN B 261     -20.866  85.758 -15.922  1.00 86.09           C  
ATOM   3981  O   ASN B 261     -22.089  85.895 -15.853  1.00 85.74           O  
ATOM   3982  CB  ASN B 261     -19.941  83.736 -17.103  1.00 83.67           C  
ATOM   3983  CG  ASN B 261     -21.204  82.916 -16.922  1.00 99.03           C  
ATOM   3984  ND2 ASN B 261     -21.341  82.283 -15.755  1.00103.21           N  
ATOM   3985  OD1 ASN B 261     -22.049  82.850 -17.820  1.00102.71           O  
ATOM   3986  N   ARG B 262     -20.055  86.053 -14.903  1.00 87.65           N  
ATOM   3987  CA  ARG B 262     -20.601  86.651 -13.678  1.00 94.84           C  
ATOM   3988  C   ARG B 262     -20.965  88.126 -13.921  1.00100.32           C  
ATOM   3989  O   ARG B 262     -20.182  89.034 -13.659  1.00104.80           O  
ATOM   3990  CB  ARG B 262     -19.702  86.388 -12.437  1.00 94.08           C  
ATOM   3991  CG  ARG B 262     -18.644  87.451 -12.064  1.00 94.99           C  
ATOM   3992  CD  ARG B 262     -17.833  87.064 -10.799  1.00 92.55           C  
ATOM   3993  NE  ARG B 262     -17.025  85.868 -11.045  1.00 74.46           N  
ATOM   3994  CZ  ARG B 262     -15.766  85.873 -11.490  1.00 65.03           C  
ATOM   3995  NH1 ARG B 262     -15.127  87.013 -11.728  1.00 54.58           N1+
ATOM   3996  NH2 ARG B 262     -15.140  84.723 -11.710  1.00 52.54           N  
ATOM   3997  N   LEU B 263     -22.159  88.335 -14.475  1.00108.81           N  
ATOM   3998  CA  LEU B 263     -22.674  89.664 -14.840  1.00113.38           C  
ATOM   3999  C   LEU B 263     -24.168  89.621 -15.185  1.00117.38           C  
ATOM   4000  O   LEU B 263     -24.567  89.160 -16.259  1.00114.55           O  
ATOM   4001  CB  LEU B 263     -21.880  90.275 -16.005  1.00112.73           C  
ATOM   4002  CG  LEU B 263     -21.111  91.572 -15.728  1.00118.03           C  
ATOM   4003  CD1 LEU B 263     -19.709  91.337 -15.143  1.00106.47           C  
ATOM   4004  CD2 LEU B 263     -21.034  92.409 -17.009  1.00125.75           C  
