# Supplementary material for: Structural Descriptors for Subunit Interface Regions in Homodimers: Effect of Lipid Membrane and Secondary Structure Type
Source: J Chem Inf Model. 2025 Mar 27;65(7):3117–26. doi: 10.1021/acs.jcim.4c01233 (PMC12004529; doi:10.1021/acs.jcim.4c01233)
Supplement: Supplementary file 3 — ci4c01233_si_003.tar [file ci4c01233_si_003.tar › database/alpha/4yio_cytop.pdb]

HEADER    cleaned_4yio.pdb_corrected_final
ATOM      1  N   ALA A   1      -4.493  30.205  -6.566  1.00 36.95           N  
ATOM      2  CA  ALA A   1      -5.176  30.146  -5.220  1.00 35.83           C  
ATOM      3  C   ALA A   1      -6.577  29.637  -5.445  1.00 36.11           C  
ATOM      4  O   ALA A   1      -7.180  29.896  -6.477  1.00 35.14           O  
ATOM      5  CB  ALA A   1      -5.278  31.517  -4.566  1.00 38.25           C  
ATOM      6  N   ILE A   2      -7.088  28.967  -4.430  1.00 30.70           N  
ATOM      7  CA  ILE A   2      -8.476  28.453  -4.480  1.00 26.92           C  
ATOM      8  C   ILE A   2      -9.301  29.676  -4.302  1.00 26.89           C  
ATOM      9  O   ILE A   2      -8.973  30.549  -3.440  1.00 28.14           O  
ATOM     10  CB  ILE A   2      -8.766  27.525  -3.314  1.00 25.47           C  
ATOM     11  CG1 ILE A   2      -7.819  26.328  -3.230  1.00 27.20           C  
ATOM     12  CG2 ILE A   2     -10.247  27.073  -3.348  1.00 27.42           C  
ATOM     13  CD1 ILE A   2      -7.716  25.544  -4.519  1.00 30.76           C  
ATOM     14  N   ILE A   3     -10.349  29.780  -5.125  1.00 24.42           N  
ATOM     15  CA  ILE A   3     -11.261  30.870  -5.144  1.00 25.40           C  
ATOM     16  C   ILE A   3     -12.664  30.396  -4.669  1.00 29.95           C  
ATOM     17  O   ILE A   3     -13.125  29.275  -5.053  1.00 28.43           O  
ATOM     18  CB  ILE A   3     -11.401  31.391  -6.570  1.00 33.02           C  
ATOM     19  CG1 ILE A   3     -10.111  32.148  -6.983  1.00 36.39           C  
ATOM     20  CG2 ILE A   3     -12.516  32.362  -6.694  1.00 31.15           C  
ATOM     21  CD1 ILE A   3      -9.767  31.924  -8.419  1.00 48.91           C  
ATOM     22  N   LEU A   4     -13.314  31.249  -3.885  1.00 26.25           N  
ATOM     23  CA  LEU A   4     -14.657  30.925  -3.389  1.00 26.30           C  
ATOM     24  C   LEU A   4     -15.631  31.112  -4.526  1.00 24.10           C  
ATOM     25  O   LEU A   4     -15.889  32.271  -4.959  1.00 26.42           O  
ATOM     26  CB  LEU A   4     -15.080  31.782  -2.183  1.00 25.89           C  
ATOM     27  CG  LEU A   4     -16.457  31.616  -1.599  1.00 23.96           C  
ATOM     28  CD1 LEU A   4     -16.564  30.234  -0.948  1.00 25.43           C  
ATOM     29  CD2 LEU A   4     -16.783  32.704  -0.592  1.00 27.97           C  
ATOM     30  N   PRO A   5     -16.233  30.025  -5.011  1.00 24.11           N  
ATOM     31  CA  PRO A   5     -17.162  30.221  -6.066  1.00 22.53           C  
ATOM     32  C   PRO A   5     -18.459  30.879  -5.622  1.00 22.24           C  
ATOM     33  O   PRO A   5     -18.988  30.591  -4.539  1.00 22.02           O  
ATOM     34  CB  PRO A   5     -17.487  28.740  -6.558  1.00 22.31           C  
ATOM     35  CG  PRO A   5     -17.354  27.908  -5.283  1.00 22.12           C  
ATOM     36  CD  PRO A   5     -16.257  28.652  -4.476  1.00 21.53           C  
ATOM     37  N   ASP A   6     -19.044  31.758  -6.431  1.00 22.41           N  
ATOM     38  CA  ASP A   6     -20.362  32.255  -6.116  1.00 20.84           C  
ATOM     39  C   ASP A   6     -21.422  31.142  -6.190  1.00 22.23           C  
ATOM     40  O   ASP A   6     -21.273  30.151  -6.923  1.00 23.82           O  
ATOM     41  CB  ASP A   6     -20.807  33.315  -7.146  1.00 24.79           C  
ATOM     42  CG  ASP A   6     -19.984  34.578  -7.092  1.00 30.04           C  
ATOM     43  OD1 ASP A   6     -19.210  34.824  -6.129  1.00 31.57           O  
ATOM     44  OD2 ASP A   6     -20.087  35.304  -8.107  1.00 34.06           O1-
ATOM     45  N   LEU A   7     -22.471  31.309  -5.411  1.00 21.23           N  
ATOM     46  CA  LEU A   7     -23.667  30.418  -5.559  1.00 21.33           C  
ATOM     47  C   LEU A   7     -24.179  30.592  -7.016  1.00 22.00           C  
ATOM     48  O   LEU A   7     -24.041  31.722  -7.608  1.00 25.08           O  
ATOM     49  CB  LEU A   7     -24.756  30.870  -4.641  1.00 20.96           C  
ATOM     50  CG  LEU A   7     -24.491  30.733  -3.164  1.00 20.46           C  
ATOM     51  CD1 LEU A   7     -25.664  31.164  -2.343  1.00 20.17           C  
ATOM     52  CD2 LEU A   7     -24.200  29.277  -2.740  1.00 21.56           C  
ATOM     53  N   PRO A   8     -24.794  29.559  -7.559  1.00 20.59           N  
ATOM     54  CA  PRO A   8     -25.353  29.600  -8.921  1.00 23.65           C  
ATOM     55  C   PRO A   8     -26.715  30.300  -8.924  1.00 22.04           C  
ATOM     56  O   PRO A   8     -27.345  30.325  -9.989  1.00 25.98           O  
ATOM     57  CB  PRO A   8     -25.557  28.092  -9.282  1.00 24.84           C  
ATOM     58  CG  PRO A   8     -25.075  27.309  -8.135  1.00 23.81           C  
ATOM     59  CD  PRO A   8     -24.779  28.186  -6.974  1.00 22.28           C  
ATOM     60  N   TYR A   9     -27.215  30.882  -7.833  1.00 20.28           N  
ATOM     61  CA  TYR A   9     -28.567  31.275  -7.661  1.00 19.55           C  
ATOM     62  C   TYR A   9     -28.512  32.306  -6.517  1.00 19.11           C  
ATOM     63  O   TYR A   9     -27.526  32.471  -5.780  1.00 20.07           O  
ATOM     64  CB  TYR A   9     -29.623  30.158  -7.439  1.00 21.83           C  
ATOM     65  CG  TYR A   9     -29.037  29.073  -6.564  1.00 20.23           C  
ATOM     66  CD1 TYR A   9     -28.749  29.362  -5.263  1.00 19.62           C  
ATOM     67  CD2 TYR A   9     -28.721  27.825  -7.092  1.00 19.75           C  
ATOM     68  CE1 TYR A   9     -28.071  28.439  -4.472  1.00 18.16           C  
ATOM     69  CE2 TYR A   9     -28.074  26.842  -6.297  1.00 17.43           C  
ATOM     70  CZ  TYR A   9     -27.731  27.199  -5.043  1.00 19.12           C  
ATOM     71  OH  TYR A   9     -27.030  26.284  -4.260  1.00 17.46           O  
ATOM     72  N   ALA A  10     -29.613  33.028  -6.362  1.00 22.68           N  
ATOM     73  CA  ALA A  10     -29.737  33.979  -5.274  1.00 22.77           C  
ATOM     74  C   ALA A  10     -29.720  33.270  -3.909  1.00 22.54           C  
ATOM     75  O   ALA A  10     -30.180  32.148  -3.831  1.00 22.06           O  
ATOM     76  CB  ALA A  10     -31.074  34.633  -5.369  1.00 21.73           C  
ATOM     77  N   TYR A  11     -29.325  34.012  -2.885  1.00 23.52           N  
ATOM     78  CA  TYR A  11     -29.288  33.474  -1.510  1.00 21.72           C  
ATOM     79  C   TYR A  11     -30.638  32.943  -1.077  1.00 21.82           C  
ATOM     80  O   TYR A  11     -30.720  32.014  -0.284  1.00 19.44           O  
ATOM     81  CB  TYR A  11     -28.695  34.440  -0.497  1.00 21.88           C  
ATOM     82  CG  TYR A  11     -27.285  34.706  -0.649  1.00 24.89           C  
ATOM     83  CD1 TYR A  11     -26.327  33.910  -0.102  1.00 19.32           C  
ATOM     84  CD2 TYR A  11     -26.841  35.815  -1.299  1.00 27.20           C  
ATOM     85  CE1 TYR A  11     -24.974  34.149  -0.212  1.00 22.22           C  
ATOM     86  CE2 TYR A  11     -25.477  36.115  -1.379  1.00 33.79           C  
ATOM     87  CZ  TYR A  11     -24.488  35.280  -0.793  1.00 25.22           C  
ATOM     88  OH  TYR A  11     -23.095  35.567  -0.892  1.00 28.18           O  
ATOM     89  N   ASP A  12     -31.791  33.500  -1.562  1.00 20.60           N  
ATOM     90  CA  ASP A  12     -33.075  33.080  -1.216  1.00 20.14           C  
ATOM     91  C   ASP A  12     -33.748  32.165  -2.191  1.00 18.38           C  
ATOM     92  O   ASP A  12     -34.898  31.797  -2.036  1.00 20.77           O  
ATOM     93  CB  ASP A  12     -34.037  34.331  -0.977  1.00 23.49           C  
ATOM     94  CG  ASP A  12     -34.394  35.033  -2.223  1.00 28.26           C  
ATOM     95  OD1 ASP A  12     -33.785  34.822  -3.271  1.00 27.97           O  
ATOM     96  OD2 ASP A  12     -35.266  35.973  -2.060  1.00 29.81           O1-
ATOM     97  N   ALA A  13     -32.984  31.629  -3.145  1.00 20.69           N  
ATOM     98  CA  ALA A  13     -33.559  30.822  -4.232  1.00 20.13           C  
ATOM     99  C   ALA A  13     -34.060  29.446  -3.844  1.00 20.82           C  
ATOM    100  O   ALA A  13     -34.876  28.850  -4.554  1.00 22.83           O  
ATOM    101  CB  ALA A  13     -32.569  30.709  -5.321  1.00 19.42           C  
ATOM    102  N   LEU A  14     -33.598  28.921  -2.649  1.00 18.81           N  
ATOM    103  CA  LEU A  14     -34.009  27.652  -2.179  1.00 18.30           C  
ATOM    104  C   LEU A  14     -35.036  27.682  -1.103  1.00 18.12           C  
ATOM    105  O   LEU A  14     -35.469  26.676  -0.515  1.00 17.80           O  
ATOM    106  CB  LEU A  14     -32.759  26.825  -1.674  1.00 17.30           C  
ATOM    107  CG  LEU A  14     -31.664  26.806  -2.693  1.00 19.08           C  
ATOM    108  CD1 LEU A  14     -30.468  26.143  -2.089  1.00 21.73           C  
ATOM    109  CD2 LEU A  14     -32.093  26.045  -3.987  1.00 19.66           C  
ATOM    110  N   GLU A  15     -35.536  28.887  -0.792  1.00 20.77           N  
ATOM    111  CA  GLU A  15     -36.678  28.958   0.101  0.50 19.59           C  
ATOM    113  C   GLU A  15     -37.904  28.273  -0.517  1.00 20.20           C  
ATOM    114  O   GLU A  15     -38.091  28.379  -1.764  1.00 24.34           O  
ATOM    115  CB  GLU A  15     -36.979  30.421   0.303  0.50 18.88           C  
ATOM    117  CG  GLU A  15     -35.867  31.249   0.883  0.50 18.81           C  
ATOM    119  CD  GLU A  15     -36.082  31.469   2.368  0.50 19.66           C  
ATOM    121  OE1 GLU A  15     -36.788  30.592   2.878  0.50 26.84           O  
ATOM    123  OE2 GLU A  15     -35.541  32.443   2.982  0.50 18.47           O1-
ATOM    125  N   PRO A  16     -38.718  27.613   0.267  1.00 18.91           N  
ATOM    126  CA  PRO A  16     -38.680  27.665   1.729  1.00 20.24           C  
ATOM    127  C   PRO A  16     -37.865  26.578   2.412  1.00 19.70           C  
ATOM    128  O   PRO A  16     -37.890  26.429   3.603  1.00 22.51           O  
ATOM    129  CB  PRO A  16     -40.089  27.338   2.111  1.00 21.90           C  
ATOM    130  CG  PRO A  16     -40.653  26.527   0.987  1.00 22.66           C  
ATOM    131  CD  PRO A  16     -39.972  26.987  -0.219  1.00 20.94           C  
ATOM    132  N   TYR A  17     -37.157  25.826   1.574  1.00 18.89           N  
ATOM    133  CA  TYR A  17     -36.546  24.533   2.037  1.00 17.84           C  
ATOM    134  C   TYR A  17     -35.210  24.827   2.740  1.00 16.37           C  
ATOM    135  O   TYR A  17     -34.925  24.114   3.748  1.00 16.86           O  
ATOM    136  CB  TYR A  17     -36.340  23.638   0.783  1.00 16.14           C  
ATOM    137  CG  TYR A  17     -37.632  23.309   0.041  1.00 16.41           C  
ATOM    138  CD1 TYR A  17     -38.540  22.493   0.654  1.00 17.97           C  
ATOM    139  CD2 TYR A  17     -37.913  23.905  -1.131  1.00 21.87           C  
ATOM    140  CE1 TYR A  17     -39.817  22.261   0.075  1.00 21.29           C  
ATOM    141  CE2 TYR A  17     -39.175  23.661  -1.723  1.00 20.22           C  
ATOM    142  CZ  TYR A  17     -40.056  22.887  -1.094  1.00 22.19           C  
ATOM    143  OH  TYR A  17     -41.306  22.649  -1.719  1.00 28.23           O  
ATOM    144  N   ILE A  18     -34.447  25.739   2.243  1.00 17.22           N  
ATOM    145  CA  ILE A  18     -33.302  26.269   3.011  1.00 17.48           C  
ATOM    146  C   ILE A  18     -33.476  27.802   3.063  1.00 19.45           C  
ATOM    147  O   ILE A  18     -33.582  28.434   2.024  1.00 19.16           O  
ATOM    148  CB  ILE A  18     -31.963  25.865   2.409  1.00 16.99           C  
ATOM    149  CG1 ILE A  18     -31.800  24.350   2.372  1.00 16.56           C  
ATOM    150  CG2 ILE A  18     -30.788  26.433   3.267  1.00 17.02           C  
ATOM    151  CD1 ILE A  18     -30.579  23.907   1.582  1.00 17.44           C  
ATOM    152  N   ASP A  19     -33.386  28.334   4.292  1.00 19.42           N  
ATOM    153  CA  ASP A  19     -33.447  29.815   4.457  1.00 18.28           C  
ATOM    154  C   ASP A  19     -32.310  30.555   3.904  1.00 19.39           C  
ATOM    155  O   ASP A  19     -31.150  30.130   3.890  1.00 18.64           O  
ATOM    156  CB  ASP A  19     -33.575  30.171   5.918  1.00 18.01           C  
ATOM    157  CG  ASP A  19     -32.537  29.437   6.834  1.00 16.85           C  
ATOM    158  OD1 ASP A  19     -32.625  28.152   6.866  1.00 17.87           O  
ATOM    159  OD2 ASP A  19     -31.696  30.121   7.413  1.00 20.40           O1-
ATOM    160  N   ALA A  20     -32.560  31.816   3.441  1.00 17.36           N  
ATOM    161  CA  ALA A  20     -31.533  32.688   3.008  1.00 18.87           C  
ATOM    162  C   ALA A  20     -30.429  33.029   3.988  1.00 16.61           C  
ATOM    163  O   ALA A  20     -29.255  33.210   3.555  1.00 20.08           O  
ATOM    164  CB  ALA A  20     -32.178  34.090   2.566  1.00 21.93           C  
ATOM    165  N   GLU A  21     -30.779  33.102   5.284  1.00 20.04           N  
ATOM    166  CA  GLU A  21     -29.801  33.468   6.269  1.00 19.83           C  
ATOM    167  C   GLU A  21     -28.743  32.334   6.307  1.00 18.91           C  
ATOM    168  O   GLU A  21     -27.525  32.587   6.355  1.00 17.99           O  
ATOM    169  CB  GLU A  21     -30.421  33.672   7.641  1.00 24.22           C  
ATOM    170  CG  GLU A  21     -29.334  34.085   8.694  1.00 25.57           C  
ATOM    171  CD  GLU A  21     -29.890  34.284  10.116  1.00 36.22           C  
ATOM    172  OE1 GLU A  21     -31.171  34.185  10.333  1.00 34.84           O  
ATOM    173  OE2 GLU A  21     -29.023  34.563  11.028  1.00 35.07           O1-
ATOM    174  N   THR A  22     -29.248  31.111   6.324  1.00 19.74           N  
ATOM    175  CA  THR A  22     -28.339  29.926   6.288  1.00 17.45           C  
ATOM    176  C   THR A  22     -27.573  29.871   5.006  1.00 17.05           C  
ATOM    177  O   THR A  22     -26.335  29.706   5.035  1.00 15.85           O  
ATOM    178  CB  THR A  22     -29.142  28.659   6.488  1.00 17.27           C  
ATOM    179  CG2 THR A  22     -28.225  27.375   6.254  1.00 18.30           C  
ATOM    180  OG1 THR A  22     -29.666  28.641   7.826  1.00 17.26           O  
ATOM    181  N   MET A  23     -28.177  30.093   3.826  1.00 15.64           N  
ATOM    182  CA  MET A  23     -27.337  30.159   2.638  1.00 17.33           C  
ATOM    183  C   MET A  23     -26.199  31.168   2.697  1.00 15.68           C  
ATOM    184  O   MET A  23     -25.055  30.984   2.221  1.00 18.37           O  
ATOM    185  CB  MET A  23     -28.248  30.354   1.339  1.00 16.87           C  
ATOM    186  CG  MET A  23     -29.262  29.337   1.104  1.00 17.59           C  
ATOM    187  SD  MET A  23     -28.477  27.636   0.830  1.00 18.28           S  
ATOM    188  CE  MET A  23     -27.462  27.969  -0.571  1.00 20.09           C  
ATOM    189  N   THR A  24     -26.551  32.292   3.291  1.00 17.63           N  
ATOM    190  CA  THR A  24     -25.600  33.400   3.454  1.00 16.84           C  
ATOM    191  C   THR A  24     -24.421  33.053   4.362  1.00 15.09           C  
ATOM    192  O   THR A  24     -23.211  33.224   3.997  1.00 18.23           O  
ATOM    193  CB  THR A  24     -26.321  34.726   3.910  1.00 21.68           C  
ATOM    194  CG2 THR A  24     -25.264  35.803   3.918  1.00 21.43           C  
ATOM    195  OG1 THR A  24     -27.343  35.039   2.972  1.00 21.79           O  
ATOM    196  N   LEU A  25     -24.755  32.619   5.583  1.00 17.27           N  
ATOM    197  CA  LEU A  25     -23.674  32.168   6.494  1.00 17.92           C  
ATOM    198  C   LEU A  25     -22.866  31.005   5.965  1.00 16.60           C  
ATOM    199  O   LEU A  25     -21.602  30.958   6.019  1.00 16.56           O  
ATOM    200  CB  LEU A  25     -24.281  31.774   7.781  1.00 19.68           C  
ATOM    201  CG  LEU A  25     -25.076  32.750   8.641  1.00 21.92           C  
ATOM    202  CD1 LEU A  25     -26.046  32.070   9.638  1.00 21.79           C  
ATOM    203  CD2 LEU A  25     -24.007  33.598   9.358  1.00 20.91           C  
ATOM    204  N   HIS A  26     -23.617  30.065   5.386  1.00 17.01           N  
ATOM    205  CA  HIS A  26     -23.017  28.834   4.932  1.00 17.27           C  
ATOM    206  C   HIS A  26     -21.960  29.071   3.899  1.00 15.41           C  
ATOM    207  O   HIS A  26     -20.899  28.487   3.897  1.00 17.04           O  
ATOM    208  CB  HIS A  26     -24.143  27.877   4.528  1.00 15.52           C  
ATOM    209  CG  HIS A  26     -23.724  26.414   4.591  1.00 15.30           C  
ATOM    210  CD2 HIS A  26     -22.589  25.782   5.006  1.00 15.60           C  
ATOM    211  ND1 HIS A  26     -24.565  25.447   4.169  1.00 15.01           N  
ATOM    212  CE1 HIS A  26     -24.001  24.238   4.347  1.00 14.51           C  
ATOM    213  NE2 HIS A  26     -22.795  24.440   4.816  1.00 13.75           N  
ATOM    214  N   HIS A  27     -22.304  29.910   2.878  1.00 15.67           N  
ATOM    215  CA  HIS A  27     -21.410  30.281   1.819  1.00 15.01           C  
ATOM    216  C   HIS A  27     -20.358  31.336   2.228  1.00 15.94           C  
ATOM    217  O   HIS A  27     -19.187  31.109   2.008  1.00 18.93           O  
ATOM    218  CB  HIS A  27     -22.257  30.748   0.667  1.00 17.27           C  
ATOM    219  CG  HIS A  27     -21.428  31.200  -0.476  1.00 19.92           C  
ATOM    220  CD2 HIS A  27     -20.924  30.539  -1.528  1.00 22.01           C  
ATOM    221  ND1 HIS A  27     -20.940  32.511  -0.566  1.00 24.30           N  
ATOM    222  CE1 HIS A  27     -20.175  32.617  -1.638  1.00 22.73           C  
ATOM    223  NE2 HIS A  27     -20.202  31.461  -2.282  1.00 20.45           N  
ATOM    224  N   ASP A  28     -20.824  32.417   2.765  1.00 18.54           N  
ATOM    225  CA  ASP A  28     -20.010  33.560   2.914  1.00 17.45           C  
ATOM    226  C   ASP A  28     -19.129  33.440   4.158  1.00 21.98           C  
ATOM    227  O   ASP A  28     -18.105  34.111   4.178  1.00 21.98           O  
ATOM    228  CB  ASP A  28     -20.812  34.881   3.148  1.00 23.68           C  
ATOM    229  CG  ASP A  28     -21.686  35.257   2.014  1.00 23.30           C  
ATOM    230  OD1 ASP A  28     -21.717  34.619   0.939  1.00 21.87           O  
ATOM    231  OD2 ASP A  28     -22.359  36.336   2.204  1.00 25.09           O1-
ATOM    232  N   LYS A  29     -19.484  32.633   5.178  1.00 20.04           N  
ATOM    233  CA  LYS A  29     -18.610  32.464   6.339  1.00 21.46           C  
ATOM    234  C   LYS A  29     -17.948  31.070   6.375  1.00 19.75           C  
ATOM    235  O   LYS A  29     -16.720  30.936   6.331  1.00 21.98           O  
ATOM    236  CB  LYS A  29     -19.384  32.698   7.621  1.00 21.31           C  
ATOM    237  CG  LYS A  29     -20.122  34.008   7.710  1.00 24.59           C  
ATOM    238  CD  LYS A  29     -19.172  35.212   7.615  1.00 24.72           C  
ATOM    239  CE  LYS A  29     -19.940  36.487   7.912  1.00 32.30           C  
ATOM    240  NZ  LYS A  29     -18.903  37.570   7.902  1.00 36.23           N1+
ATOM    241  N   HIS A  30     -18.799  30.015   6.315  1.00 18.17           N  
ATOM    242  CA  HIS A  30     -18.248  28.670   6.523  1.00 17.74           C  
ATOM    243  C   HIS A  30     -17.338  28.323   5.365  1.00 17.56           C  
ATOM    244  O   HIS A  30     -16.164  27.864   5.483  1.00 17.45           O  
ATOM    245  CB  HIS A  30     -19.339  27.601   6.782  1.00 16.20           C  
ATOM    246  CG  HIS A  30     -20.110  27.763   8.073  1.00 18.29           C  
ATOM    247  CD2 HIS A  30     -21.227  28.441   8.368  1.00 17.44           C  
ATOM    248  ND1 HIS A  30     -19.739  27.130   9.243  1.00 18.26           N  
ATOM    249  CE1 HIS A  30     -20.584  27.452  10.194  1.00 19.21           C  
ATOM    250  NE2 HIS A  30     -21.474  28.299   9.716  1.00 17.00           N  
ATOM    251  N   HIS A  31     -17.934  28.376   4.153  1.00 18.24           N  
ATOM    252  CA  HIS A  31     -17.179  28.005   2.962  1.00 18.16           C  
ATOM    253  C   HIS A  31     -15.949  28.914   2.723  1.00 16.92           C  
ATOM    254  O   HIS A  31     -14.850  28.439   2.539  1.00 18.18           O  
ATOM    255  CB  HIS A  31     -18.130  27.953   1.791  1.00 17.29           C  
ATOM    256  CG  HIS A  31     -17.470  27.366   0.567  1.00 17.28           C  
ATOM    257  CD2 HIS A  31     -16.241  26.837   0.386  1.00 17.78           C  
ATOM    258  ND1 HIS A  31     -18.140  27.192  -0.606  1.00 16.18           N  
ATOM    259  CE1 HIS A  31     -17.351  26.644  -1.486  1.00 14.91           C  
ATOM    260  NE2 HIS A  31     -16.190  26.375  -0.912  1.00 17.95           N  
ATOM    261  N   ALA A  32     -16.144  30.213   2.920  1.00 18.78           N  
ATOM    262  CA  ALA A  32     -15.005  31.155   2.840  1.00 20.37           C  
ATOM    263  C   ALA A  32     -13.844  30.793   3.790  1.00 19.55           C  
ATOM    264  O   ALA A  32     -12.652  30.820   3.386  1.00 20.92           O  
ATOM    265  CB  ALA A  32     -15.511  32.547   3.094  1.00 23.22           C  
ATOM    266  N   THR A  33     -14.180  30.321   4.993  1.00 20.33           N  
ATOM    267  CA  THR A  33     -13.157  29.912   5.945  1.00 20.93           C  
ATOM    268  C   THR A  33     -12.395  28.760   5.429  1.00 22.97           C  
ATOM    269  O   THR A  33     -11.134  28.682   5.485  1.00 21.91           O  
ATOM    270  CB  THR A  33     -13.787  29.713   7.349  1.00 20.86           C  
ATOM    271  CG2 THR A  33     -12.825  29.174   8.274  1.00 24.85           C  
ATOM    272  OG1 THR A  33     -14.291  30.980   7.876  1.00 23.13           O  
ATOM    273  N   TYR A  34     -13.137  27.713   4.924  1.00 18.83           N  
ATOM    274  CA  TYR A  34     -12.456  26.611   4.357  1.00 20.35           C  
ATOM    275  C   TYR A  34     -11.486  27.005   3.238  1.00 17.91           C  
ATOM    276  O   TYR A  34     -10.368  26.436   3.159  1.00 21.54           O  
ATOM    277  CB  TYR A  34     -13.408  25.482   3.862  1.00 18.77           C  
ATOM    278  CG  TYR A  34     -14.253  24.885   4.954  1.00 18.53           C  
ATOM    279  CD1 TYR A  34     -13.650  24.340   6.055  1.00 22.23           C  
ATOM    280  CD2 TYR A  34     -15.632  24.731   4.827  1.00 18.25           C  
ATOM    281  CE1 TYR A  34     -14.391  23.798   7.087  1.00 18.78           C  
ATOM    282  CE2 TYR A  34     -16.433  24.154   5.808  1.00 19.16           C  
ATOM    283  CZ  TYR A  34     -15.782  23.652   6.979  1.00 22.14           C  
ATOM    284  OH  TYR A  34     -16.505  23.054   8.013  1.00 20.73           O  
ATOM    285  N   VAL A  35     -11.896  27.887   2.371  1.00 20.41           N  
ATOM    286  CA  VAL A  35     -11.084  28.328   1.270  1.00 20.58           C  
ATOM    287  C   VAL A  35      -9.765  29.002   1.798  1.00 23.06           C  
ATOM    288  O   VAL A  35      -8.695  28.728   1.297  1.00 25.18           O  
ATOM    289  CB  VAL A  35     -11.828  29.284   0.357  1.00 22.11           C  
ATOM    290  CG1 VAL A  35     -10.878  29.908  -0.675  1.00 23.30           C  
ATOM    291  CG2 VAL A  35     -12.948  28.454  -0.385  1.00 23.91           C  
ATOM    292  N   ALA A  36      -9.934  29.914   2.734  1.00 23.50           N  
ATOM    293  CA  ALA A  36      -8.743  30.606   3.394  1.00 22.58           C  
ATOM    294  C   ALA A  36      -7.757  29.660   3.965  1.00 24.00           C  
ATOM    295  O   ALA A  36      -6.522  29.723   3.738  1.00 26.74           O  
ATOM    296  CB  ALA A  36      -9.325  31.583   4.429  1.00 24.14           C  
ATOM    297  N   ASN A  37      -8.256  28.738   4.741  1.00 20.92           N  
ATOM    298  CA  ASN A  37      -7.431  27.739   5.362  1.00 25.23           C  
ATOM    299  C   ASN A  37      -6.830  26.784   4.423  1.00 26.52           C  
ATOM    300  O   ASN A  37      -5.737  26.339   4.645  1.00 27.00           O  
ATOM    301  CB  ASN A  37      -8.169  27.045   6.495  1.00 24.55           C  
ATOM    302  CG  ASN A  37      -8.536  28.002   7.634  1.00 27.27           C  
ATOM    303  ND2 ASN A  37      -9.423  27.527   8.504  1.00 28.64           N  
ATOM    304  OD1 ASN A  37      -8.086  29.158   7.719  1.00 28.14           O  
ATOM    305  N   ALA A  38      -7.514  26.501   3.307  1.00 24.28           N  
ATOM    306  CA  ALA A  38      -6.949  25.657   2.309  1.00 24.55           C  
ATOM    307  C   ALA A  38      -5.822  26.371   1.562  1.00 25.14           C  
ATOM    308  O   ALA A  38      -4.758  25.765   1.340  1.00 28.01           O  
ATOM    309  CB  ALA A  38      -8.041  25.173   1.358  1.00 24.16           C  
ATOM    310  N   ASN A  39      -6.010  27.617   1.268  1.00 25.46           N  
ATOM    311  CA  ASN A  39      -4.978  28.418   0.680  1.00 26.49           C  
ATOM    312  C   ASN A  39      -3.755  28.571   1.590  1.00 31.29           C  
ATOM    313  O   ASN A  39      -2.635  28.477   1.087  1.00 30.87           O  
ATOM    314  CB  ASN A  39      -5.525  29.726   0.339  1.00 26.39           C  
ATOM    315  CG  ASN A  39      -6.215  29.710  -0.996  1.00 27.87           C  
ATOM    316  ND2 ASN A  39      -7.248  30.477  -1.121  1.00 26.52           N  
ATOM    317  OD1 ASN A  39      -5.819  28.980  -1.909  1.00 29.60           O  
ATOM    318  N   ALA A  40      -3.962  28.608   2.904  1.00 28.04           N  
ATOM    319  CA  ALA A  40      -2.784  28.748   3.824  1.00 28.31           C  
ATOM    320  C   ALA A  40      -1.958  27.523   3.818  1.00 34.58           C  
ATOM    321  O   ALA A  40      -0.705  27.593   3.882  1.00 32.06           O  
ATOM    322  CB  ALA A  40      -3.213  29.145   5.234  1.00 30.88           C  
ATOM    323  N   ALA A  41      -2.603  26.372   3.711  1.00 27.81           N  
ATOM    324  CA  ALA A  41      -1.896  25.131   3.666  1.00 28.77           C  
ATOM    325  C   ALA A  41      -1.127  25.045   2.355  1.00 33.15           C  
ATOM    326  O   ALA A  41       0.047  24.728   2.339  1.00 30.89           O  
ATOM    327  CB  ALA A  41      -2.876  23.982   3.791  1.00 31.84           C  
ATOM    328  N   LEU A  42      -1.823  25.270   1.244  1.00 30.06           N  
ATOM    329  CA  LEU A  42      -1.231  25.070  -0.055  0.50 27.54           C  
ATOM    331  C   LEU A  42      -0.011  26.014  -0.248  1.00 33.78           C  
ATOM    332  O   LEU A  42       0.956  25.658  -0.915  1.00 38.81           O  
ATOM    333  CB  LEU A  42      -2.243  25.324  -1.138  0.50 27.01           C  
ATOM    335  CG  LEU A  42      -3.317  24.237  -1.228  0.50 24.04           C  
ATOM    337  CD1 LEU A  42      -4.434  24.784  -2.074  0.50 21.18           C  
ATOM    339  CD2 LEU A  42      -2.795  22.931  -1.814  0.50 23.67           C  
ATOM    341  N   GLU A  43      -0.076  27.183   0.329  1.00 32.31           N  
ATOM    342  CA  GLU A  43       1.040  28.149   0.158  1.00 38.00           C  
ATOM    343  C   GLU A  43       2.357  27.667   0.764  1.00 37.34           C  
ATOM    344  O   GLU A  43       3.460  28.147   0.343  1.00 35.19           O  
ATOM    345  CB  GLU A  43       0.632  29.474   0.710  1.00 38.94           C  
ATOM    346  CG  GLU A  43      -0.361  30.139  -0.210  1.00 44.55           C  
ATOM    347  CD  GLU A  43      -1.120  31.260   0.508  1.00 60.97           C  
ATOM    348  OE1 GLU A  43      -0.767  31.521   1.696  1.00 65.63           O  
ATOM    349  OE2 GLU A  43      -2.070  31.854  -0.105  1.00 50.22           O1-
ATOM    350  N   LYS A  44       2.267  26.740   1.700  1.00 32.84           N  
ATOM    351  CA  LYS A  44       3.462  26.133   2.297  1.00 36.00           C  
ATOM    352  C   LYS A  44       4.110  25.149   1.360  1.00 37.74           C  
ATOM    353  O   LYS A  44       5.277  24.732   1.547  1.00 34.94           O  
ATOM    354  CB  LYS A  44       3.065  25.396   3.585  1.00 37.16           C  
ATOM    355  CG  LYS A  44       2.600  26.387   4.626  1.00 39.44           C  
ATOM    356  CD  LYS A  44       2.164  25.703   5.898  1.00 42.89           C  
ATOM    357  CE  LYS A  44       1.361  26.702   6.717  1.00 49.54           C  
ATOM    358  NZ  LYS A  44       0.792  26.021   7.907  1.00 52.86           N1+
ATOM    359  N   HIS A  45       3.327  24.679   0.393  1.00 32.89           N  
ATOM    360  CA  HIS A  45       3.770  23.646  -0.498  1.00 31.94           C  
ATOM    361  C   HIS A  45       3.358  23.966  -1.886  1.00 35.52           C  
ATOM    362  O   HIS A  45       2.627  23.244  -2.528  1.00 34.86           O  
ATOM    363  CB  HIS A  45       3.226  22.312  -0.045  1.00 30.51           C  
ATOM    364  CG  HIS A  45       3.990  21.712   1.089  1.00 35.38           C  
ATOM    365  CD2 HIS A  45       5.176  21.060   1.101  1.00 31.64           C  
ATOM    366  ND1 HIS A  45       3.577  21.766   2.408  1.00 36.20           N  
ATOM    367  CE1 HIS A  45       4.456  21.135   3.173  1.00 34.68           C  
ATOM    368  NE2 HIS A  45       5.433  20.697   2.397  1.00 41.19           N  
ATOM    369  N   PRO A  46       3.885  25.036  -2.426  1.00 40.32           N  
ATOM    370  CA  PRO A  46       3.610  25.334  -3.846  1.00 39.50           C  
ATOM    371  C   PRO A  46       3.910  24.169  -4.800  1.00 41.05           C  
ATOM    372  O   PRO A  46       3.250  24.074  -5.864  1.00 43.03           O  
ATOM    373  CB  PRO A  46       4.504  26.582  -4.110  1.00 42.47           C  
ATOM    374  CG  PRO A  46       5.576  26.485  -3.069  1.00 43.48           C  
ATOM    375  CD  PRO A  46       4.882  25.960  -1.851  1.00 41.28           C  
ATOM    376  N   GLU A  47       4.801  23.252  -4.392  1.00 36.04           N  
ATOM    377  CA  GLU A  47       5.271  22.185  -5.270  1.00 36.42           C  
ATOM    378  C   GLU A  47       4.153  21.222  -5.594  1.00 37.49           C  
ATOM    379  O   GLU A  47       4.229  20.545  -6.639  1.00 31.05           O  
ATOM    380  CB  GLU A  47       6.464  21.389  -4.699  1.00 35.62           C  
ATOM    381  CG  GLU A  47       6.213  20.349  -3.626  1.00 33.60           C  
ATOM    382  CD  GLU A  47       5.978  20.938  -2.256  1.00 26.79           C  
ATOM    383  OE1 GLU A  47       5.718  22.178  -2.107  1.00 29.78           O  
ATOM    384  OE2 GLU A  47       6.114  20.105  -1.265  1.00 31.76           O1-
ATOM    385  N   ILE A  48       3.129  21.194  -4.741  1.00 34.10           N  
ATOM    386  CA  ILE A  48       2.048  20.227  -4.922  1.00 36.05           C  
ATOM    387  C   ILE A  48       0.912  20.702  -5.789  1.00 35.03           C  
ATOM    388  O   ILE A  48       0.079  19.894  -6.203  1.00 33.00           O  
ATOM    389  CB  ILE A  48       1.489  19.690  -3.600  1.00 34.80           C  
ATOM    390  CG1 ILE A  48       0.615  20.686  -2.905  1.00 33.56           C  
ATOM    391  CG2 ILE A  48       2.597  19.128  -2.720  1.00 34.29           C  
ATOM    392  CD1 ILE A  48       0.135  20.166  -1.560  1.00 31.51           C  
ATOM    393  N   GLY A  49       0.842  21.973  -6.106  1.00 32.81           N  
ATOM    394  CA  GLY A  49      -0.185  22.430  -6.990  1.00 33.25           C  
ATOM    395  C   GLY A  49      -1.532  22.616  -6.224  1.00 33.48           C  
ATOM    396  O   GLY A  49      -1.552  22.601  -4.989  1.00 28.17           O  
ATOM    397  N   GLU A  50      -2.600  22.850  -6.964  1.00 32.04           N  
ATOM    398  CA  GLU A  50      -3.872  23.211  -6.319  0.50 34.23           C  
ATOM    400  C   GLU A  50      -5.060  22.427  -6.862  1.00 33.01           C  
ATOM    401  O   GLU A  50      -6.173  22.894  -6.754  1.00 30.47           O  
ATOM    402  CB  GLU A  50      -4.148  24.723  -6.365  0.50 34.21           C  
ATOM    404  CG  GLU A  50      -4.714  25.220  -7.671  0.50 38.73           C  
ATOM    406  CD  GLU A  50      -4.675  26.709  -7.791  0.50 40.75           C  
ATOM    408  OE1 GLU A  50      -4.233  27.368  -6.814  0.50 40.13           O  
ATOM    410  OE2 GLU A  50      -5.092  27.187  -8.871  0.50 41.61           O1-
ATOM    412  N   ASP A  51      -4.783  21.201  -7.329  1.00 27.64           N  
ATOM    413  CA  ASP A  51      -5.795  20.276  -7.825  1.00 29.63           C  
ATOM    414  C   ASP A  51      -6.288  19.388  -6.674  1.00 22.29           C  
ATOM    415  O   ASP A  51      -5.820  18.265  -6.373  1.00 24.83           O  
ATOM    416  CB  ASP A  51      -5.236  19.370  -8.911  1.00 30.86           C  
ATOM    417  CG  ASP A  51      -6.326  18.520  -9.567  1.00 35.84           C  
ATOM    418  OD1 ASP A  51      -7.480  18.464  -9.040  1.00 31.81           O  
ATOM    419  OD2 ASP A  51      -6.061  17.925 -10.637  1.00 34.91           O1-
ATOM    420  N   LEU A  52      -7.180  19.982  -5.905  1.00 27.77           N  
ATOM    421  CA  LEU A  52      -7.629  19.347  -4.678  1.00 25.66           C  
ATOM    422  C   LEU A  52      -8.325  18.021  -4.859  1.00 22.46           C  
ATOM    423  O   LEU A  52      -8.154  17.120  -4.048  1.00 23.09           O  
ATOM    424  CB  LEU A  52      -8.584  20.275  -3.898  1.00 22.25           C  
ATOM    425  CG  LEU A  52      -7.939  21.485  -3.241  1.00 24.12           C  
ATOM    426  CD1 LEU A  52      -8.934  22.491  -2.718  1.00 28.30           C  
ATOM    427  CD2 LEU A  52      -6.962  21.192  -2.143  1.00 24.62           C  
ATOM    428  N   GLU A  53      -9.082  17.876  -5.955  1.00 24.51           N  
ATOM    429  CA  GLU A  53      -9.604  16.527  -6.249  1.00 26.33           C  
ATOM    430  C   GLU A  53      -8.561  15.472  -6.369  1.00 25.30           C  
ATOM    431  O   GLU A  53      -8.678  14.395  -5.813  1.00 28.91           O  
ATOM    432  CB  GLU A  53     -10.547  16.527  -7.450  1.00 33.86           C  
ATOM    433  CG  GLU A  53     -11.485  17.669  -7.324  1.00 40.18           C  
ATOM    434  CD  GLU A  53     -12.730  17.489  -8.102  1.00 54.00           C  
ATOM    435  OE1 GLU A  53     -12.959  16.324  -8.532  1.00 57.74           O  
ATOM    436  OE2 GLU A  53     -13.424  18.537  -8.248  1.00 54.41           O1-
ATOM    437  N   ALA A  54      -7.485  15.813  -7.076  1.00 22.19           N  
ATOM    438  CA  ALA A  54      -6.392  14.887  -7.237  1.00 24.90           C  
ATOM    439  C   ALA A  54      -5.596  14.694  -5.970  1.00 19.77           C  
ATOM    440  O   ALA A  54      -5.297  13.588  -5.595  1.00 25.72           O  
ATOM    441  CB  ALA A  54      -5.484  15.377  -8.326  1.00 25.21           C  
ATOM    442  N   LEU A  55      -5.329  15.803  -5.247  1.00 23.39           N  
ATOM    443  CA  LEU A  55      -4.610  15.710  -3.959  1.00 23.12           C  
ATOM    444  C   LEU A  55      -5.311  14.919  -2.908  1.00 24.11           C  
ATOM    445  O   LEU A  55      -4.725  14.122  -2.181  1.00 25.26           O  
ATOM    446  CB  LEU A  55      -4.323  17.124  -3.428  1.00 24.04           C  
ATOM    447  CG  LEU A  55      -3.384  17.994  -4.279  1.00 26.12           C  
ATOM    448  CD1 LEU A  55      -3.378  19.456  -3.885  1.00 26.58           C  
ATOM    449  CD2 LEU A  55      -1.956  17.353  -4.204  1.00 26.90           C  
ATOM    450  N   LEU A  56      -6.668  15.011  -2.877  1.00 21.56           N  
ATOM    451  CA  LEU A  56      -7.401  14.293  -1.843  1.00 21.67           C  
ATOM    452  C   LEU A  56      -7.676  12.857  -2.164  1.00 22.04           C  
ATOM    453  O   LEU A  56      -8.023  12.097  -1.299  1.00 21.69           O  
ATOM    454  CB  LEU A  56      -8.697  15.014  -1.447  1.00 23.07           C  
ATOM    455  CG  LEU A  56      -8.464  16.344  -0.722  1.00 25.57           C  
ATOM    456  CD1 LEU A  56      -9.717  17.139  -0.625  1.00 29.93           C  
ATOM    457  CD2 LEU A  56      -7.903  16.078   0.671  1.00 29.24           C  
ATOM    458  N   ALA A  57      -7.325  12.430  -3.397  1.00 23.96           N  
ATOM    459  CA  ALA A  57      -7.527  11.046  -3.715  1.00 23.21           C  
ATOM    460  C   ALA A  57      -6.636  10.131  -2.989  1.00 27.32           C  
ATOM    461  O   ALA A  57      -7.051   9.057  -2.601  1.00 26.91           O  
ATOM    462  CB  ALA A  57      -7.421  10.854  -5.228  1.00 29.04           C  
ATOM    463  N   ASP A  58      -5.415  10.613  -2.676  1.00 29.36           N  
ATOM    464  CA  ASP A  58      -4.498   9.803  -1.838  1.00 30.48           C  
ATOM    465  C   ASP A  58      -3.878  10.720  -0.788  1.00 26.98           C  
ATOM    466  O   ASP A  58      -2.922  11.453  -1.064  1.00 33.56           O  
ATOM    467  CB  ASP A  58      -3.433   9.210  -2.740  1.00 38.38           C  
ATOM    468  CG  ASP A  58      -2.403   8.394  -1.959  1.00 44.05           C  
ATOM    469  OD1 ASP A  58      -2.561   8.119  -0.738  1.00 47.08           O  
ATOM    470  OD2 ASP A  58      -1.435   7.981  -2.624  1.00 59.32           O1-
ATOM    471  N   VAL A  59      -4.538  10.779   0.356  1.00 26.84           N  
ATOM    472  CA  VAL A  59      -4.197  11.742   1.392  1.00 26.87           C  
ATOM    473  C   VAL A  59      -2.783  11.474   1.943  1.00 28.04           C  
ATOM    474  O   VAL A  59      -2.172  12.399   2.448  1.00 28.41           O  
ATOM    475  CB  VAL A  59      -5.230  11.840   2.515  1.00 28.05           C  
ATOM    476  CG1 VAL A  59      -6.622  12.227   1.900  1.00 29.33           C  
ATOM    477  CG2 VAL A  59      -5.409  10.572   3.339  1.00 35.16           C  
ATOM    478  N   GLU A  60      -2.356  10.217   1.887  1.00 33.04           N  
ATOM    479  CA  GLU A  60      -1.005   9.899   2.451  1.00 34.60           C  
ATOM    480  C   GLU A  60       0.100  10.566   1.692  1.00 36.07           C  
ATOM    481  O   GLU A  60       1.210  10.736   2.246  1.00 40.36           O  
ATOM    482  CB  GLU A  60      -0.731   8.407   2.475  1.00 44.73           C  
ATOM    483  CG  GLU A  60      -1.736   7.484   3.125  1.00 57.58           C  
ATOM    484  CD  GLU A  60      -1.637   6.066   2.497  1.00 76.25           C  
ATOM    485  OE1 GLU A  60      -1.256   5.951   1.298  1.00 86.19           O  
ATOM    486  OE2 GLU A  60      -1.920   5.054   3.180  1.00 81.36           O1-
ATOM    487  N   LYS A  61      -0.173  10.925   0.438  1.00 33.61           N  
ATOM    488  CA  LYS A  61       0.749  11.587  -0.428  1.00 36.56           C  
ATOM    489  C   LYS A  61       0.775  13.074  -0.170  1.00 36.28           C  
ATOM    490  O   LYS A  61       1.563  13.809  -0.772  1.00 36.13           O  
ATOM    491  CB  LYS A  61       0.399  11.306  -1.883  1.00 42.44           C  
ATOM    492  CG  LYS A  61       0.893   9.965  -2.405  1.00 47.67           C  
ATOM    493  CD  LYS A  61       2.352  10.079  -2.885  1.00 62.23           C  
ATOM    494  CE  LYS A  61       2.574  11.207  -3.920  1.00 62.22           C  
ATOM    495  NZ  LYS A  61       3.780  11.025  -4.773  1.00 64.70           N1+
ATOM    496  N   ILE A  62      -0.133  13.568   0.678  1.00 34.77           N  
ATOM    497  CA  ILE A  62      -0.119  15.012   0.965  1.00 29.73           C  
ATOM    498  C   ILE A  62       1.023  15.163   2.011  1.00 28.31           C  
ATOM    499  O   ILE A  62       1.107  14.348   2.928  1.00 31.55           O  
ATOM    500  CB  ILE A  62      -1.420  15.507   1.610  1.00 30.05           C  
ATOM    501  CG1 ILE A  62      -2.571  15.335   0.581  1.00 29.91           C  
ATOM    502  CG2 ILE A  62      -1.357  16.999   2.008  1.00 29.50           C  
ATOM    503  CD1 ILE A  62      -3.956  15.432   1.231  1.00 30.23           C  
ATOM    504  N   PRO A  63       1.801  16.236   1.887  1.00 29.86           N  
ATOM    505  CA  PRO A  63       2.901  16.342   2.879  1.00 34.28           C  
ATOM    506  C   PRO A  63       2.397  16.390   4.321  1.00 36.83           C  
ATOM    507  O   PRO A  63       1.410  17.074   4.635  1.00 33.11           O  
ATOM    508  CB  PRO A  63       3.549  17.663   2.520  1.00 30.32           C  
ATOM    509  CG  PRO A  63       3.294  17.920   1.092  1.00 31.26           C  
ATOM    510  CD  PRO A  63       1.861  17.357   0.940  1.00 29.01           C  
ATOM    511  N   ALA A  64       3.049  15.647   5.199  1.00 34.07           N  
ATOM    512  CA  ALA A  64       2.575  15.440   6.568  1.00 32.32           C  
ATOM    513  C   ALA A  64       2.270  16.731   7.345  1.00 32.56           C  
ATOM    514  O   ALA A  64       1.362  16.756   8.128  1.00 38.20           O  
ATOM    515  CB  ALA A  64       3.587  14.554   7.322  1.00 39.36           C  
ATOM    516  N   ASP A  65       3.018  17.816   7.102  1.00 33.65           N  
ATOM    517  CA  ASP A  65       2.891  19.017   7.886  1.00 38.48           C  
ATOM    518  C   ASP A  65       1.641  19.846   7.507  1.00 38.61           C  
ATOM    519  O   ASP A  65       1.234  20.789   8.205  1.00 36.75           O  
ATOM    520  CB  ASP A  65       4.194  19.849   7.912  1.00 40.87           C  
ATOM    521  CG  ASP A  65       4.596  20.434   6.558  1.00 49.33           C  
ATOM    522  OD1 ASP A  65       3.952  20.254   5.521  1.00 38.24           O  
ATOM    523  OD2 ASP A  65       5.659  21.101   6.522  1.00 53.44           O1-
ATOM    524  N   ILE A  66       1.002  19.463   6.420  1.00 31.04           N  
ATOM    525  CA  ILE A  66      -0.295  20.105   6.112  1.00 28.29           C  
ATOM    526  C   ILE A  66      -1.420  19.125   5.809  1.00 26.76           C  
ATOM    527  O   ILE A  66      -2.527  19.563   5.372  1.00 28.75           O  
ATOM    528  CB  ILE A  66      -0.165  21.023   4.925  1.00 27.61           C  
ATOM    529  CG1 ILE A  66       0.148  20.263   3.614  1.00 28.97           C  
ATOM    530  CG2 ILE A  66       0.715  22.238   5.231  1.00 30.65           C  
ATOM    531  CD1 ILE A  66      -0.006  21.082   2.374  1.00 31.09           C  
ATOM    532  N   ARG A  67      -1.226  17.873   6.108  1.00 28.32           N  
ATOM    533  CA  ARG A  67      -2.099  16.816   5.663  1.00 27.16           C  
ATOM    534  C   ARG A  67      -3.499  16.928   6.251  1.00 32.51           C  
ATOM    535  O   ARG A  67      -4.512  16.960   5.480  1.00 24.48           O  
ATOM    536  CB  ARG A  67      -1.521  15.423   6.001  1.00 32.47           C  
ATOM    537  CG  ARG A  67      -2.322  14.280   5.463  1.00 32.71           C  
ATOM    538  CD  ARG A  67      -1.681  12.931   5.638  1.00 35.29           C  
ATOM    539  NE  ARG A  67      -0.416  12.927   4.977  1.00 36.16           N  
ATOM    540  CZ  ARG A  67       0.684  12.335   5.443  1.00 44.12           C  
ATOM    541  NH1 ARG A  67       0.653  11.611   6.551  1.00 44.25           N1+
ATOM    542  NH2 ARG A  67       1.822  12.463   4.781  1.00 48.33           N  
ATOM    543  N   GLN A  68      -3.598  16.970   7.594  1.00 32.19           N  
ATOM    544  CA  GLN A  68      -4.939  17.118   8.207  1.00 31.00           C  
ATOM    545  C   GLN A  68      -5.565  18.486   7.815  1.00 26.74           C  
ATOM    546  O   GLN A  68      -6.797  18.561   7.552  1.00 24.80           O  
ATOM    547  CB  GLN A  68      -4.911  16.969   9.731  1.00 34.45           C  
ATOM    548  CG  GLN A  68      -6.325  16.667  10.266  1.00 35.83           C  
ATOM    549  CD  GLN A  68      -6.948  15.416   9.701  1.00 37.16           C  
ATOM    550  NE2 GLN A  68      -8.219  15.519   9.069  1.00 28.90           N  
ATOM    551  OE1 GLN A  68      -6.356  14.332   9.805  1.00 38.26           O  
ATOM    552  N   ALA A  69      -4.806  19.563   7.739  1.00 26.82           N  
ATOM    553  CA  ALA A  69      -5.328  20.876   7.363  1.00 25.96           C  
ATOM    554  C   ALA A  69      -5.938  20.867   5.954  1.00 27.24           C  
ATOM    555  O   ALA A  69      -7.013  21.473   5.697  1.00 24.19           O  
ATOM    556  CB  ALA A  69      -4.254  21.919   7.390  1.00 31.13           C  
ATOM    557  N   LEU A  70      -5.268  20.170   5.060  1.00 24.96           N  
ATOM    558  CA  LEU A  70      -5.746  20.120   3.703  1.00 24.77           C  
ATOM    559  C   LEU A  70      -6.954  19.170   3.612  1.00 23.25           C  
ATOM    560  O   LEU A  70      -7.886  19.466   2.862  1.00 22.83           O  
ATOM    561  CB  LEU A  70      -4.646  19.678   2.730  1.00 28.45           C  
ATOM    562  CG  LEU A  70      -4.902  20.067   1.322  1.00 32.88           C  
ATOM    563  CD1 LEU A  70      -4.979  21.596   1.145  1.00 31.28           C  
ATOM    564  CD2 LEU A  70      -3.749  19.486   0.505  1.00 31.12           C  
ATOM    565  N   ILE A  71      -6.935  18.060   4.312  1.00 20.36           N  
ATOM    566  CA  ILE A  71      -8.112  17.165   4.327  1.00 20.63           C  
ATOM    567  C   ILE A  71      -9.298  17.978   4.809  1.00 21.23           C  
ATOM    568  O   ILE A  71     -10.436  17.956   4.222  1.00 19.26           O  
ATOM    569  CB  ILE A  71      -7.904  15.947   5.198  1.00 22.21           C  
ATOM    570  CG1 ILE A  71      -6.821  15.035   4.573  1.00 23.90           C  
ATOM    571  CG2 ILE A  71      -9.176  15.140   5.576  1.00 20.36           C  
ATOM    572  CD1 ILE A  71      -6.388  13.911   5.480  1.00 27.03           C  
ATOM    573  N   ASN A  72      -9.133  18.615   5.974  1.00 18.77           N  
ATOM    574  CA  ASN A  72     -10.303  19.306   6.534  1.00 17.97           C  
ATOM    575  C   ASN A  72     -10.721  20.512   5.712  1.00 19.77           C  
ATOM    576  O   ASN A  72     -11.943  20.656   5.462  1.00 19.53           O  
ATOM    577  CB  ASN A  72      -9.933  19.805   8.005  1.00 18.64           C  
ATOM    578  CG  ASN A  72      -9.857  18.717   8.943  1.00 19.26           C  
ATOM    579  ND2 ASN A  72      -9.269  19.051  10.120  1.00 22.24           N  
ATOM    580  OD1 ASN A  72     -10.232  17.570   8.724  1.00 19.74           O  
ATOM    581  N   ASN A  73      -9.831  21.375   5.228  1.00 19.94           N  
ATOM    582  CA  ASN A  73     -10.210  22.552   4.603  1.00 18.71           C  
ATOM    583  C   ASN A  73     -10.344  22.373   3.095  1.00 18.81           C  
ATOM    584  O   ASN A  73     -11.191  23.029   2.429  1.00 18.19           O  
ATOM    585  CB  ASN A  73      -9.191  23.698   4.934  1.00 18.18           C  
ATOM    586  CG  ASN A  73      -9.276  24.061   6.414  1.00 21.36           C  
ATOM    587  ND2 ASN A  73      -8.324  23.541   7.224  1.00 22.78           N  
ATOM    588  OD1 ASN A  73     -10.293  24.586   6.841  1.00 23.35           O  
ATOM    589  N   GLY A  74      -9.433  21.656   2.475  1.00 17.95           N  
ATOM    590  CA  GLY A  74      -9.581  21.351   1.044  1.00 19.14           C  
ATOM    591  C   GLY A  74     -10.868  20.499   0.816  1.00 19.47           C  
ATOM    592  O   GLY A  74     -11.610  20.794  -0.146  1.00 20.25           O  
ATOM    593  N   GLY A  75     -11.132  19.543   1.712  1.00 18.83           N  
ATOM    594  CA  GLY A  75     -12.335  18.716   1.708  1.00 19.36           C  
ATOM    595  C   GLY A  75     -13.495  19.667   1.939  1.00 16.54           C  
ATOM    596  O   GLY A  75     -14.537  19.647   1.184  1.00 16.21           O  
ATOM    597  N   GLY A  76     -13.436  20.609   2.896  1.00 17.71           N  
ATOM    598  CA  GLY A  76     -14.568  21.526   3.105  1.00 18.54           C  
ATOM    599  C   GLY A  76     -14.869  22.341   1.871  1.00 17.92           C  
ATOM    600  O   GLY A  76     -16.013  22.520   1.501  1.00 16.02           O  
ATOM    601  N   HIS A  77     -13.816  22.791   1.175  1.00 16.91           N  
ATOM    602  CA  HIS A  77     -14.040  23.442  -0.088  1.00 17.17           C  
ATOM    603  C   HIS A  77     -14.715  22.622  -1.142  1.00 15.93           C  
ATOM    604  O   HIS A  77     -15.762  23.051  -1.692  1.00 15.28           O  
ATOM    605  CB  HIS A  77     -12.738  24.054  -0.596  1.00 17.39           C  
ATOM    606  CG  HIS A  77     -12.856  24.518  -1.981  1.00 19.15           C  
ATOM    607  CD2 HIS A  77     -12.284  24.052  -3.101  1.00 19.72           C  
ATOM    608  ND1 HIS A  77     -13.709  25.513  -2.368  1.00 17.65           N  
ATOM    609  CE1 HIS A  77     -13.621  25.679  -3.682  1.00 18.14           C  
ATOM    610  NE2 HIS A  77     -12.825  24.742  -4.161  1.00 21.78           N  
ATOM    611  N   LEU A  78     -14.148  21.441  -1.345  1.00 16.17           N  
ATOM    612  CA  LEU A  78     -14.671  20.583  -2.437  1.00 15.15           C  
ATOM    613  C   LEU A  78     -16.140  20.281  -2.126  1.00 15.38           C  
ATOM    614  O   LEU A  78     -16.983  20.289  -3.047  1.00 16.70           O  
ATOM    615  CB  LEU A  78     -13.871  19.332  -2.621  1.00 19.63           C  
ATOM    616  CG  LEU A  78     -12.483  19.523  -3.285  1.00 20.70           C  
ATOM    617  CD1 LEU A  78     -11.878  18.112  -3.317  1.00 24.71           C  
ATOM    618  CD2 LEU A  78     -12.639  20.078  -4.653  1.00 23.96           C  
ATOM    619  N   ASN A  79     -16.392  19.890  -0.900  1.00 13.97           N  
ATOM    620  CA  ASN A  79     -17.751  19.364  -0.564  1.00 13.90           C  
ATOM    621  C   ASN A  79     -18.773  20.486  -0.730  1.00 15.91           C  
ATOM    622  O   ASN A  79     -19.884  20.245  -1.231  1.00 14.21           O  
ATOM    623  CB  ASN A  79     -17.738  18.868   0.873  1.00 13.82           C  
ATOM    624  CG  ASN A  79     -16.802  17.698   1.071  1.00 12.51           C  
ATOM    625  ND2 ASN A  79     -16.498  17.456   2.342  1.00 14.29           N  
ATOM    626  OD1 ASN A  79     -16.339  17.063   0.126  1.00 14.33           O  
ATOM    627  N   HIS A  80     -18.465  21.693  -0.212  1.00 15.33           N  
ATOM    628  CA  HIS A  80     -19.424  22.799  -0.324  1.00 13.62           C  
ATOM    629  C   HIS A  80     -19.603  23.317  -1.747  1.00 15.57           C  
ATOM    630  O   HIS A  80     -20.712  23.599  -2.195  1.00 15.33           O  
ATOM    631  CB  HIS A  80     -19.123  23.962   0.617  1.00 14.28           C  
ATOM    632  CG  HIS A  80     -19.314  23.630   2.031  1.00 14.42           C  
ATOM    633  CD2 HIS A  80     -20.372  23.820   2.852  1.00 15.94           C  
ATOM    634  ND1 HIS A  80     -18.378  22.927   2.770  1.00 14.95           N  
ATOM    635  CE1 HIS A  80     -18.873  22.656   3.964  1.00 15.88           C  
ATOM    636  NE2 HIS A  80     -20.080  23.168   4.044  1.00 16.20           N  
ATOM    637  N   ALA A  81     -18.493  23.363  -2.513  1.00 14.89           N  
ATOM    638  CA  ALA A  81     -18.561  23.765  -3.934  1.00 15.82           C  
ATOM    639  C   ALA A  81     -19.535  22.797  -4.635  1.00 15.46           C  
ATOM    640  O   ALA A  81     -20.365  23.229  -5.466  1.00 17.23           O  
ATOM    641  CB  ALA A  81     -17.241  23.747  -4.548  1.00 15.77           C  
ATOM    642  N   LEU A  82     -19.358  21.497  -4.411  1.00 14.73           N  
ATOM    643  CA  LEU A  82     -20.294  20.560  -4.992  1.00 15.44           C  
ATOM    644  C   LEU A  82     -21.754  20.715  -4.546  1.00 13.68           C  
ATOM    645  O   LEU A  82     -22.694  20.668  -5.362  1.00 14.27           O  
ATOM    646  CB  LEU A  82     -19.833  19.195  -4.673  1.00 15.98           C  
ATOM    647  CG  LEU A  82     -20.692  18.038  -5.003  1.00 21.58           C  
ATOM    648  CD1 LEU A  82     -20.853  18.014  -6.467  1.00 26.58           C  
ATOM    649  CD2 LEU A  82     -20.190  16.667  -4.510  1.00 21.14           C  
ATOM    650  N   PHE A  83     -21.943  20.884  -3.237  1.00 12.26           N  
ATOM    651  CA  PHE A  83     -23.220  21.085  -2.682  1.00 11.84           C  
ATOM    652  C   PHE A  83     -24.026  22.197  -3.312  1.00 14.24           C  
ATOM    653  O   PHE A  83     -25.171  22.026  -3.698  1.00 13.66           O  
ATOM    654  CB  PHE A  83     -23.098  21.301  -1.172  1.00 12.76           C  
ATOM    655  CG  PHE A  83     -24.374  21.201  -0.369  1.00 12.15           C  
ATOM    656  CD1 PHE A  83     -25.283  20.106  -0.491  1.00 12.01           C  
ATOM    657  CD2 PHE A  83     -24.719  22.220   0.537  1.00 13.00           C  
ATOM    658  CE1 PHE A  83     -26.371  20.034   0.343  1.00 11.96           C  
ATOM    659  CE2 PHE A  83     -25.824  22.126   1.321  1.00 14.74           C  
ATOM    660  CZ  PHE A  83     -26.667  21.036   1.247  1.00 13.09           C  
ATOM    661  N   TRP A  84     -23.334  23.291  -3.547  1.00 14.32           N  
ATOM    662  CA  TRP A  84     -24.142  24.423  -4.135  1.00 14.10           C  
ATOM    663  C   TRP A  84     -24.654  24.127  -5.527  1.00 13.39           C  
ATOM    664  O   TRP A  84     -25.791  24.443  -5.838  1.00 15.62           O  
ATOM    665  CB  TRP A  84     -23.343  25.732  -4.266  1.00 15.67           C  
ATOM    666  CG  TRP A  84     -22.542  26.207  -3.026  1.00 14.59           C  
ATOM    667  CD1 TRP A  84     -21.271  26.600  -3.008  1.00 16.69           C  
ATOM    668  CD2 TRP A  84     -22.978  26.171  -1.662  1.00 14.39           C  
ATOM    669  CE2 TRP A  84     -21.918  26.627  -0.899  1.00 14.70           C  
ATOM    670  CE3 TRP A  84     -24.166  25.840  -1.042  1.00 15.04           C  
ATOM    671  NE1 TRP A  84     -20.899  26.894  -1.738  1.00 17.05           N  
ATOM    672  CZ2 TRP A  84     -21.963  26.722   0.505  1.00 15.57           C  
ATOM    673  CZ3 TRP A  84     -24.265  25.983   0.383  1.00 17.23           C  
ATOM    674  CH2 TRP A  84     -23.170  26.452   1.130  1.00 16.01           C  
ATOM    675  N   GLU A  85     -23.843  23.378  -6.277  1.00 13.91           N  
ATOM    676  CA  GLU A  85     -24.205  23.010  -7.663  1.00 14.19           C  
ATOM    677  C   GLU A  85     -25.295  21.956  -7.685  1.00 14.64           C  
ATOM    678  O   GLU A  85     -26.072  21.826  -8.705  1.00 14.85           O  
ATOM    679  CB  GLU A  85     -23.043  22.622  -8.440  1.00 15.64           C  
ATOM    680  CG  GLU A  85     -22.060  23.745  -8.686  1.00 20.70           C  
ATOM    681  CD  GLU A  85     -20.864  23.263  -9.497  1.00 32.51           C  
ATOM    682  OE1 GLU A  85     -20.656  22.044  -9.767  1.00 38.32           O  
ATOM    683  OE2 GLU A  85     -20.057  24.164  -9.859  1.00 32.63           O1-
ATOM    684  N   LEU A  86     -25.399  21.173  -6.595  1.00 13.63           N  
ATOM    685  CA  LEU A  86     -26.391  20.149  -6.492  1.00 13.13           C  
ATOM    686  C   LEU A  86     -27.776  20.563  -6.041  1.00 13.87           C  
ATOM    687  O   LEU A  86     -28.697  19.722  -5.911  1.00 14.08           O  
ATOM    688  CB  LEU A  86     -25.883  18.945  -5.576  1.00 13.25           C  
ATOM    689  CG  LEU A  86     -24.801  18.100  -6.217  1.00 15.13           C  
ATOM    690  CD1 LEU A  86     -24.218  17.248  -5.073  1.00 15.70           C  
ATOM    691  CD2 LEU A  86     -25.364  17.313  -7.317  1.00 16.57           C  
ATOM    692  N   LEU A  87     -27.910  21.830  -5.664  1.00 13.49           N  
ATOM    693  CA  LEU A  87     -29.165  22.419  -5.214  1.00 13.89           C  
ATOM    694  C   LEU A  87     -29.829  23.172  -6.388  1.00 14.76           C  
ATOM    695  O   LEU A  87     -29.148  23.679  -7.250  1.00 18.55           O  
ATOM    696  CB  LEU A  87     -29.013  23.254  -3.922  1.00 16.53           C  
ATOM    697  CG  LEU A  87     -28.289  22.581  -2.728  1.00 15.52           C  
ATOM    698  CD1 LEU A  87     -27.855  23.595  -1.667  1.00 17.51           C  
ATOM    699  CD2 LEU A  87     -29.132  21.452  -2.199  1.00 20.02           C  
ATOM    700  N   SER A  88     -31.131  23.030  -6.431  1.00 15.41           N  
ATOM    701  CA  SER A  88     -31.876  23.670  -7.537  1.00 17.04           C  
ATOM    702  C   SER A  88     -33.000  24.447  -6.972  1.00 18.98           C  
ATOM    703  O   SER A  88     -33.875  23.914  -6.270  1.00 19.11           O  
ATOM    704  CB  SER A  88     -32.492  22.519  -8.321  1.00 18.27           C  
ATOM    705  OG  SER A  88     -33.281  23.091  -9.420  1.00 20.28           O  
ATOM    706  N   PRO A  89     -33.130  25.711  -7.473  1.00 21.25           N  
ATOM    707  CA  PRO A  89     -34.338  26.546  -7.173  1.00 23.72           C  
ATOM    708  C   PRO A  89     -35.648  25.943  -7.756  1.00 24.84           C  
ATOM    709  O   PRO A  89     -36.775  26.272  -7.371  1.00 30.13           O  
ATOM    710  CB  PRO A  89     -33.927  27.871  -7.876  1.00 22.48           C  
ATOM    711  CG  PRO A  89     -32.488  27.801  -8.084  1.00 25.62           C  
ATOM    712  CD  PRO A  89     -32.160  26.339  -8.327  1.00 20.44           C  
ATOM    713  N   GLU A  90     -35.520  25.045  -8.697  1.00 21.23           N  
ATOM    714  CA  GLU A  90     -36.650  24.413  -9.330  0.50 21.39           C  
ATOM    716  C   GLU A  90     -36.764  22.910  -9.079  1.00 21.40           C  
ATOM    717  O   GLU A  90     -35.763  22.128  -9.013  1.00 21.10           O  
ATOM    718  CB  GLU A  90     -36.539  24.643 -10.836  0.50 22.43           C  
ATOM    720  CG  GLU A  90     -36.785  26.080 -11.258  0.50 24.58           C  
ATOM    722  CD  GLU A  90     -35.535  26.858 -11.345  0.50 25.45           C  
ATOM    724  OE1 GLU A  90     -34.447  26.151 -11.493  0.50 16.72           O  
ATOM    726  OE2 GLU A  90     -35.672  28.120 -11.229  0.50 26.03           O1-
ATOM    728  N   LYS A  91     -37.975  22.421  -8.927  1.00 17.97           N  
ATOM    729  CA  LYS A  91     -38.121  21.045  -8.761  1.00 18.75           C  
ATOM    730  C   LYS A  91     -37.652  20.161  -9.925  1.00 19.24           C  
ATOM    731  O   LYS A  91     -38.004  20.507 -11.097  1.00 20.92           O  
ATOM    732  CB  LYS A  91     -39.588  20.764  -8.426  1.00 23.46           C  
ATOM    733  CG  LYS A  91     -39.973  19.343  -8.210  1.00 28.08           C  
ATOM    734  CD  LYS A  91     -39.372  18.803  -6.947  1.00 39.60           C  
ATOM    735  CE  LYS A  91     -39.627  17.288  -6.892  1.00 45.56           C  
ATOM    736  NZ  LYS A  91     -40.818  16.982  -6.092  1.00 49.91           N1+
ATOM    737  N   GLN A  92     -37.007  19.027  -9.622  1.00 18.74           N  
ATOM    738  CA  GLN A  92     -36.529  18.075 -10.636  1.00 16.57           C  
ATOM    739  C   GLN A  92     -36.788  16.703 -10.231  1.00 19.53           C  
ATOM    740  O   GLN A  92     -36.961  16.447  -9.002  1.00 20.64           O  
ATOM    741  CB  GLN A  92     -35.018  18.303 -10.940  1.00 15.47           C  
ATOM    742  CG  GLN A  92     -34.602  19.708 -11.296  1.00 15.66           C  
ATOM    743  CD  GLN A  92     -33.231  19.786 -11.828  1.00 13.55           C  
ATOM    744  NE2 GLN A  92     -32.690  20.946 -11.784  1.00 16.70           N  
ATOM    745  OE1 GLN A  92     -32.739  18.829 -12.418  1.00 15.98           O  
ATOM    746  N   GLU A  93     -36.675  15.802 -11.221  1.00 19.63           N  
ATOM    747  CA  GLU A  93     -36.631  14.374 -10.970  1.00 19.37           C  
ATOM    748  C   GLU A  93     -35.488  13.695 -11.588  1.00 17.59           C  
ATOM    749  O   GLU A  93     -34.941  14.295 -12.569  1.00 18.15           O  
ATOM    750  CB  GLU A  93     -37.950  13.774 -11.581  1.00 23.63           C  
ATOM    751  CG  GLU A  93     -39.213  14.346 -10.970  1.00 29.04           C  
ATOM    752  CD  GLU A  93     -39.338  13.985  -9.484  1.00 36.82           C  
ATOM    753  OE1 GLU A  93     -38.737  12.939  -8.985  1.00 45.13           O  
ATOM    754  OE2 GLU A  93     -40.027  14.812  -8.827  1.00 41.91           O1-
ATOM    755  N   PRO A  94     -35.039  12.470 -11.184  1.00 18.43           N  
ATOM    756  CA  PRO A  94     -33.923  11.846 -11.823  1.00 18.02           C  
ATOM    757  C   PRO A  94     -34.113  11.677 -13.310  1.00 17.31           C  
ATOM    758  O   PRO A  94     -35.257  11.384 -13.758  1.00 21.18           O  
ATOM    759  CB  PRO A  94     -33.790  10.467 -11.120  1.00 19.51           C  
ATOM    760  CG  PRO A  94     -34.476  10.787  -9.810  1.00 18.77           C  
ATOM    761  CD  PRO A  94     -35.513  11.708  -9.983  1.00 19.64           C  
ATOM    762  N   THR A  95     -33.094  11.976 -14.032  1.00 15.70           N  
ATOM    763  CA  THR A  95     -33.079  11.729 -15.483  1.00 16.00           C  
ATOM    764  C   THR A  95     -33.142  10.198 -15.692  1.00 19.11           C  
ATOM    765  O   THR A  95     -32.751   9.375 -14.805  1.00 18.94           O  
ATOM    766  CB  THR A  95     -31.827  12.260 -16.197  1.00 16.40           C  
ATOM    767  CG2 THR A  95     -31.618  13.744 -16.048  1.00 16.38           C  
ATOM    768  OG1 THR A  95     -30.599  11.676 -15.676  1.00 16.03           O  
ATOM    769  N   ALA A  96     -33.456   9.760 -16.934  1.00 16.86           N  
ATOM    770  CA  ALA A  96     -33.536   8.305 -17.192  1.00 19.07           C  
ATOM    771  C   ALA A  96     -32.246   7.556 -16.880  1.00 18.16           C  
ATOM    772  O   ALA A  96     -32.316   6.454 -16.286  1.00 20.49           O  
ATOM    773  CB  ALA A  96     -33.895   8.134 -18.685  1.00 19.27           C  
ATOM    774  N   GLU A  97     -31.058   8.149 -17.191  1.00 17.26           N  
ATOM    775  CA  GLU A  97     -29.759   7.489 -17.068  0.50 17.92           C  
ATOM    777  C   GLU A  97     -29.550   7.200 -15.560  1.00 19.68           C  
ATOM    778  O   GLU A  97     -29.115   6.092 -15.160  1.00 18.68           O  
ATOM    779  CB  GLU A  97     -28.594   8.334 -17.687  0.50 18.74           C  
ATOM    781  CG  GLU A  97     -27.095   7.955 -17.389  0.50 20.19           C  
ATOM    783  CD  GLU A  97     -25.982   8.556 -18.315  0.50 16.05           C  
ATOM    785  OE1 GLU A  97     -26.247   9.046 -19.457  0.50 22.38           O  
ATOM    787  OE2 GLU A  97     -24.766   8.476 -18.067  0.50 20.31           O1-
ATOM    789  N   VAL A  98     -29.820   8.205 -14.775  1.00 19.15           N  
ATOM    790  CA  VAL A  98     -29.624   8.083 -13.296  1.00 18.66           C  
ATOM    791  C   VAL A  98     -30.633   7.225 -12.668  1.00 17.85           C  
ATOM    792  O   VAL A  98     -30.252   6.394 -11.791  1.00 17.97           O  
ATOM    793  CB  VAL A  98     -29.466   9.488 -12.616  1.00 17.56           C  
ATOM    794  CG1 VAL A  98     -29.434   9.342 -11.080  1.00 17.88           C  
ATOM    795  CG2 VAL A  98     -28.307  10.188 -13.208  1.00 16.79           C  
ATOM    796  N   ALA A  99     -31.904   7.304 -13.050  1.00 16.14           N  
ATOM    797  CA  ALA A  99     -32.985   6.470 -12.528  1.00 18.30           C  
ATOM    798  C   ALA A  99     -32.604   5.006 -12.808  1.00 17.40           C  
ATOM    799  O   ALA A  99     -32.798   4.161 -11.948  1.00 18.04           O  
ATOM    800  CB  ALA A  99     -34.249   6.796 -13.245  1.00 19.03           C  
ATOM    801  N   ALA A 100     -32.055   4.730 -13.989  1.00 17.73           N  
ATOM    802  CA  ALA A 100     -31.689   3.346 -14.330  1.00 21.01           C  
ATOM    803  C   ALA A 100     -30.548   2.843 -13.467  1.00 19.71           C  
ATOM    804  O   ALA A 100     -30.585   1.697 -12.971  1.00 19.31           O  
ATOM    805  CB  ALA A 100     -31.367   3.271 -15.792  1.00 20.98           C  
ATOM    806  N   ALA A 101     -29.544   3.677 -13.229  1.00 17.68           N  
ATOM    807  CA  ALA A 101     -28.465   3.361 -12.392  1.00 14.63           C  
ATOM    808  C   ALA A 101     -28.905   3.128 -10.983  1.00 16.71           C  
ATOM    809  O   ALA A 101     -28.333   2.209 -10.273  1.00 17.12           O  
ATOM    810  CB  ALA A 101     -27.336   4.383 -12.443  1.00 18.69           C  
ATOM    811  N   ILE A 102     -29.830   3.944 -10.497  1.00 15.45           N  
ATOM    812  CA  ILE A 102     -30.374   3.757  -9.150  1.00 16.68           C  
ATOM    813  C   ILE A 102     -31.059   2.409  -9.042  1.00 18.89           C  
ATOM    814  O   ILE A 102     -30.845   1.669  -8.051  1.00 18.29           O  
ATOM    815  CB  ILE A 102     -31.267   4.922  -8.718  1.00 14.64           C  
ATOM    816  CG1 ILE A 102     -30.291   6.121  -8.454  1.00 15.12           C  
ATOM    817  CG2 ILE A 102     -32.108   4.611  -7.539  1.00 15.70           C  
ATOM    818  CD1 ILE A 102     -31.051   7.458  -8.270  1.00 16.88           C  
ATOM    819  N   ASN A 103     -31.837   2.041 -10.057  1.00 17.80           N  
ATOM    820  CA  ASN A 103     -32.587   0.801  -9.979  1.00 20.04           C  
ATOM    821  C   ASN A 103     -31.607  -0.364 -10.026  1.00 18.58           C  
ATOM    822  O   ASN A 103     -31.892  -1.456  -9.385  1.00 22.01           O  
ATOM    823  CB  ASN A 103     -33.594   0.658 -11.073  1.00 20.52           C  
ATOM    824  CG  ASN A 103     -34.798   1.574 -10.857  1.00 21.53           C  
ATOM    825  ND2 ASN A 103     -35.488   1.839 -11.922  1.00 30.44           N  
ATOM    826  OD1 ASN A 103     -35.059   2.031  -9.769  1.00 23.32           O  
ATOM    827  N   GLU A 104     -30.537  -0.208 -10.763  1.00 18.87           N  
ATOM    828  CA  GLU A 104     -29.497  -1.261 -10.884  1.00 20.28           C  
ATOM    829  C   GLU A 104     -28.825  -1.561  -9.573  1.00 22.47           C  
ATOM    830  O   GLU A 104     -28.437  -2.733  -9.275  1.00 22.66           O  
ATOM    831  CB  GLU A 104     -28.464  -0.899 -11.968  1.00 21.96           C  
ATOM    832  CG  GLU A 104     -27.276  -1.853 -12.222  1.00 30.05           C  
ATOM    833  CD  GLU A 104     -27.623  -2.992 -13.178  1.00 50.05           C  
ATOM    834  OE1 GLU A 104     -28.847  -3.162 -13.463  1.00 55.71           O  
ATOM    835  OE2 GLU A 104     -26.683  -3.739 -13.616  1.00 56.54           O1-
ATOM    836  N   ALA A 105     -28.635  -0.505  -8.745  1.00 19.53           N  
ATOM    837  CA  ALA A 105     -27.982  -0.643  -7.454  1.00 16.45           C  
ATOM    838  C   ALA A 105     -28.910  -0.943  -6.325  1.00 17.06           C  
ATOM    839  O   ALA A 105     -28.428  -1.627  -5.311  1.00 19.54           O  
ATOM    840  CB  ALA A 105     -27.136   0.603  -7.109  1.00 18.07           C  
ATOM    841  N   PHE A 106     -30.118  -0.391  -6.305  1.00 15.11           N  
ATOM    842  CA  PHE A 106     -30.923  -0.384  -5.128  1.00 15.94           C  
ATOM    843  C   PHE A 106     -32.284  -1.047  -5.374  1.00 17.34           C  
ATOM    844  O   PHE A 106     -33.058  -1.267  -4.415  1.00 20.80           O  
ATOM    845  CB  PHE A 106     -31.155   1.047  -4.628  1.00 14.83           C  
ATOM    846  CG  PHE A 106     -29.899   1.721  -4.280  1.00 16.19           C  
ATOM    847  CD1 PHE A 106     -29.258   1.466  -3.060  1.00 20.99           C  
ATOM    848  CD2 PHE A 106     -29.347   2.605  -5.130  1.00 15.92           C  
ATOM    849  CE1 PHE A 106     -28.041   2.101  -2.747  1.00 23.92           C  
ATOM    850  CE2 PHE A 106     -28.134   3.221  -4.825  1.00 19.28           C  
ATOM    851  CZ  PHE A 106     -27.482   2.914  -3.652  1.00 19.30           C  
ATOM    852  N   GLY A 107     -32.655  -1.251  -6.643  1.00 17.41           N  
ATOM    853  CA  GLY A 107     -33.879  -1.887  -7.028  1.00 17.63           C  
ATOM    854  C   GLY A 107     -34.948  -0.935  -7.438  1.00 20.32           C  
ATOM    855  O   GLY A 107     -35.734  -1.209  -8.369  1.00 21.25           O  
ATOM    856  N   SER A 108     -35.109   0.144  -6.676  1.00 17.42           N  
ATOM    857  CA  SER A 108     -36.139   1.124  -6.954  1.00 18.13           C  
ATOM    858  C   SER A 108     -35.603   2.466  -6.333  1.00 17.68           C  
ATOM    859  O   SER A 108     -34.702   2.494  -5.471  1.00 17.15           O  
ATOM    860  CB  SER A 108     -37.409   0.803  -6.266  1.00 20.07           C  
ATOM    861  OG  SER A 108     -37.304   0.787  -4.847  1.00 20.92           O  
ATOM    862  N   PHE A 109     -36.169   3.546  -6.857  1.00 18.68           N  
ATOM    863  CA  PHE A 109     -35.932   4.883  -6.252  1.00 15.48           C  
ATOM    864  C   PHE A 109     -36.370   4.934  -4.822  1.00 17.10           C  
ATOM    865  O   PHE A 109     -35.640   5.517  -3.985  1.00 18.07           O  
ATOM    866  CB  PHE A 109     -36.595   6.044  -7.060  1.00 15.90           C  
ATOM    867  CG  PHE A 109     -36.199   7.433  -6.554  1.00 17.75           C  
ATOM    868  CD1 PHE A 109     -35.062   8.030  -7.045  1.00 16.75           C  
ATOM    869  CD2 PHE A 109     -36.960   8.028  -5.610  1.00 19.95           C  
ATOM    870  CE1 PHE A 109     -34.630   9.186  -6.529  1.00 17.90           C  
ATOM    871  CE2 PHE A 109     -36.523   9.258  -5.073  1.00 19.34           C  
ATOM    872  CZ  PHE A 109     -35.391   9.797  -5.629  1.00 20.54           C  
ATOM    873  N   GLU A 110     -37.508   4.281  -4.490  1.00 16.97           N  
ATOM    874  CA  GLU A 110     -37.949   4.293  -3.079  1.00 20.59           C  
ATOM    875  C   GLU A 110     -36.966   3.676  -2.149  1.00 18.57           C  
ATOM    876  O   GLU A 110     -36.667   4.199  -1.079  1.00 17.70           O  
ATOM    877  CB  GLU A 110     -39.265   3.519  -2.952  1.00 23.50           C  
ATOM    878  CG  GLU A 110     -40.051   3.849  -1.692  1.00 35.42           C  
ATOM    879  CD  GLU A 110     -41.341   2.981  -1.525  1.00 53.89           C  
ATOM    880  OE1 GLU A 110     -41.989   2.617  -2.556  1.00 57.56           O  
ATOM    881  OE2 GLU A 110     -41.699   2.664  -0.352  1.00 60.67           O1-
ATOM    882  N   ALA A 111     -36.347   2.571  -2.573  1.00 17.74           N  
ATOM    883  CA  ALA A 111     -35.325   1.914  -1.775  1.00 19.02           C  
ATOM    884  C   ALA A 111     -34.117   2.802  -1.616  1.00 15.87           C  
ATOM    885  O   ALA A 111     -33.542   2.960  -0.509  1.00 15.47           O  
ATOM    886  CB  ALA A 111     -34.921   0.519  -2.354  1.00 17.07           C  
ATOM    887  N   PHE A 112     -33.661   3.415  -2.718  1.00 15.07           N  
ATOM    888  CA  PHE A 112     -32.514   4.386  -2.637  1.00 14.36           C  
ATOM    889  C   PHE A 112     -32.867   5.445  -1.673  1.00 14.33           C  
ATOM    890  O   PHE A 112     -31.983   5.799  -0.849  1.00 15.84           O  
ATOM    891  CB  PHE A 112     -32.235   4.969  -4.012  1.00 14.74           C  
ATOM    892  CG  PHE A 112     -31.567   6.269  -3.961  1.00 15.13           C  
ATOM    893  CD1 PHE A 112     -30.245   6.382  -3.535  1.00 17.16           C  
ATOM    894  CD2 PHE A 112     -32.324   7.366  -4.248  1.00 17.67           C  
ATOM    895  CE1 PHE A 112     -29.672   7.647  -3.422  1.00 16.47           C  
ATOM    896  CE2 PHE A 112     -31.760   8.659  -4.120  1.00 16.39           C  
ATOM    897  CZ  PHE A 112     -30.481   8.802  -3.669  1.00 17.09           C  
ATOM    898  N   GLN A 113     -34.051   6.026  -1.795  1.00 15.22           N  
ATOM    899  CA  GLN A 113     -34.389   7.197  -0.904  1.00 16.85           C  
ATOM    900  C   GLN A 113     -34.376   6.770   0.540  1.00 16.52           C  
ATOM    901  O   GLN A 113     -33.829   7.453   1.437  1.00 16.90           O  
ATOM    902  CB  GLN A 113     -35.687   7.816  -1.299  1.00 19.09           C  
ATOM    903  CG  GLN A 113     -36.015   9.025  -0.421  1.00 22.26           C  
ATOM    904  CD  GLN A 113     -37.179   9.892  -0.946  1.00 27.27           C  
ATOM    905  NE2 GLN A 113     -37.484  10.926  -0.189  1.00 32.60           N  
ATOM    906  OE1 GLN A 113     -37.713   9.689  -1.991  1.00 33.01           O  
ATOM    907  N   GLU A 114     -34.854   5.549   0.860  1.00 16.32           N  
ATOM    908  CA  GLU A 114     -34.770   5.033   2.216  1.00 17.00           C  
ATOM    909  C   GLU A 114     -33.342   4.907   2.730  1.00 16.21           C  
ATOM    910  O   GLU A 114     -33.010   5.328   3.858  1.00 16.68           O  
ATOM    911  CB  GLU A 114     -35.540   3.685   2.267  1.00 20.93           C  
ATOM    912  CG  GLU A 114     -35.758   3.207   3.611  1.00 27.97           C  
ATOM    913  CD  GLU A 114     -36.922   2.133   3.730  1.00 29.55           C  
ATOM    914  OE1 GLU A 114     -37.781   1.932   2.851  1.00 31.15           O  
ATOM    915  OE2 GLU A 114     -36.923   1.560   4.843  1.00 46.35           O1-
ATOM    916  N   VAL A 115     -32.477   4.336   1.901  1.00 16.07           N  
ATOM    917  CA  VAL A 115     -31.100   4.094   2.244  1.00 14.86           C  
ATOM    918  C   VAL A 115     -30.348   5.430   2.469  1.00 14.68           C  
ATOM    919  O   VAL A 115     -29.598   5.624   3.433  1.00 14.81           O  
ATOM    920  CB  VAL A 115     -30.354   3.196   1.255  1.00 15.25           C  
ATOM    921  CG1 VAL A 115     -28.880   3.030   1.578  1.00 17.07           C  
ATOM    922  CG2 VAL A 115     -31.030   1.787   1.191  1.00 17.53           C  
ATOM    923  N   PHE A 116     -30.507   6.343   1.493  1.00 14.21           N  
ATOM    924  CA  PHE A 116     -29.835   7.623   1.614  1.00 13.46           C  
ATOM    925  C   PHE A 116     -30.390   8.399   2.826  1.00 13.68           C  
ATOM    926  O   PHE A 116     -29.580   8.965   3.578  1.00 15.68           O  
ATOM    927  CB  PHE A 116     -30.110   8.431   0.342  1.00 13.64           C  
ATOM    928  CG  PHE A 116     -29.301   9.725   0.269  1.00 13.17           C  
ATOM    929  CD1 PHE A 116     -29.837  10.844   0.835  1.00 15.04           C  
ATOM    930  CD2 PHE A 116     -28.062   9.803  -0.272  1.00 14.27           C  
ATOM    931  CE1 PHE A 116     -29.112  12.027   0.816  1.00 13.84           C  
ATOM    932  CE2 PHE A 116     -27.313  10.999  -0.308  1.00 14.18           C  
ATOM    933  CZ  PHE A 116     -27.877  12.112   0.291  1.00 14.16           C  
ATOM    934  N   THR A 117     -31.691   8.391   3.007  1.00 14.86           N  
ATOM    935  CA  THR A 117     -32.298   9.058   4.204  1.00 14.91           C  
ATOM    936  C   THR A 117     -31.685   8.454   5.472  1.00 15.55           C  
ATOM    937  O   THR A 117     -31.339   9.174   6.441  1.00 15.50           O  
ATOM    938  CB  THR A 117     -33.817   8.917   4.146  1.00 17.59           C  
ATOM    939  CG2 THR A 117     -34.462   9.451   5.426  1.00 18.25           C  
ATOM    940  OG1 THR A 117     -34.325   9.650   3.004  1.00 17.81           O  
ATOM    941  N   THR A 118     -31.608   7.127   5.534  1.00 16.99           N  
ATOM    942  CA  THR A 118     -31.025   6.519   6.718  1.00 15.77           C  
ATOM    943  C   THR A 118     -29.576   6.883   6.980  1.00 16.45           C  
ATOM    944  O   THR A 118     -29.184   7.215   8.089  1.00 15.65           O  
ATOM    945  CB  THR A 118     -31.206   4.964   6.732  1.00 17.98           C  
ATOM    946  CG2 THR A 118     -30.781   4.409   8.048  1.00 18.04           C  
ATOM    947  OG1 THR A 118     -32.585   4.680   6.389  1.00 20.81           O  
ATOM    948  N   SER A 119     -28.765   6.899   5.913  1.00 14.38           N  
ATOM    949  CA  SER A 119     -27.406   7.305   5.983  1.00 14.76           C  
ATOM    950  C   SER A 119     -27.284   8.733   6.580  1.00 14.82           C  
ATOM    951  O   SER A 119     -26.451   9.015   7.453  1.00 15.24           O  
ATOM    952  CB  SER A 119     -26.696   7.187   4.626  1.00 14.74           C  
ATOM    953  OG  SER A 119     -25.361   7.459   4.704  1.00 16.15           O  
ATOM    954  N   ALA A 120     -28.101   9.639   6.047  1.00 14.77           N  
ATOM    955  CA  ALA A 120     -28.073  11.040   6.498  1.00 13.79           C  
ATOM    956  C   ALA A 120     -28.546  11.180   7.884  1.00 16.92           C  
ATOM    957  O   ALA A 120     -28.164  12.097   8.601  1.00 17.28           O  
ATOM    958  CB  ALA A 120     -28.848  11.917   5.539  1.00 14.45           C  
ATOM    959  N   THR A 121     -29.463  10.333   8.296  1.00 14.00           N  
ATOM    960  CA  THR A 121     -30.076  10.467   9.613  1.00 15.75           C  
ATOM    961  C   THR A 121     -29.196   9.882  10.713  1.00 16.93           C  
ATOM    962  O   THR A 121     -29.099  10.465  11.825  1.00 18.64           O  
ATOM    963  CB  THR A 121     -31.426   9.749   9.658  1.00 16.74           C  
ATOM    964  CG2 THR A 121     -32.121   9.785  11.064  1.00 17.74           C  
ATOM    965  OG1 THR A 121     -32.355  10.252   8.691  1.00 16.57           O  
ATOM    966  N   THR A 122     -28.487   8.767  10.413  1.00 17.01           N  
ATOM    967  CA  THR A 122     -27.691   8.120  11.403  1.00 16.60           C  
ATOM    968  C   THR A 122     -26.289   8.596  11.529  1.00 16.94           C  
ATOM    969  O   THR A 122     -25.592   8.229  12.515  1.00 20.75           O  
ATOM    970  CB  THR A 122     -27.629   6.626  11.137  1.00 16.03           C  
ATOM    971  CG2 THR A 122     -28.929   6.019  11.139  1.00 16.87           C  
ATOM    972  OG1 THR A 122     -27.026   6.445   9.850  1.00 20.41           O  
ATOM    973  N   ARG A 123     -25.791   9.505  10.690  1.00 15.36           N  
ATOM    974  CA  ARG A 123     -24.480  10.088  10.860  1.00 14.80           C  
ATOM    975  C   ARG A 123     -24.425  10.883  12.154  1.00 18.10           C  
ATOM    976  O   ARG A 123     -25.232  11.845  12.390  1.00 17.42           O  
ATOM    977  CB  ARG A 123     -24.220  10.992   9.637  1.00 14.90           C  
ATOM    978  CG  ARG A 123     -22.991  11.912   9.745  1.00 17.97           C  
ATOM    979  CD  ARG A 123     -21.640  11.325  10.198  1.00 17.94           C  
ATOM    980  NE  ARG A 123     -21.320  10.173   9.408  1.00 18.46           N  
ATOM    981  CZ  ARG A 123     -20.164   9.516   9.592  1.00 17.65           C  
ATOM    982  NH1 ARG A 123     -19.358   9.918  10.594  1.00 16.72           N1+
ATOM    983  NH2 ARG A 123     -19.853   8.487   8.799  1.00 17.69           N  
ATOM    984  N   PHE A 124     -23.585  10.420  13.056  1.00 15.94           N  
ATOM    985  CA  PHE A 124     -23.502  10.953  14.395  1.00 15.82           C  
ATOM    986  C   PHE A 124     -22.412  11.949  14.448  1.00 17.11           C  
ATOM    987  O   PHE A 124     -21.288  11.726  14.049  1.00 16.04           O  
ATOM    988  CB  PHE A 124     -23.179   9.849  15.414  1.00 17.19           C  
ATOM    989  CG  PHE A 124     -23.340  10.304  16.858  1.00 15.84           C  
ATOM    990  CD1 PHE A 124     -24.566  10.351  17.393  1.00 18.89           C  
ATOM    991  CD2 PHE A 124     -22.294  10.584  17.599  1.00 18.10           C  
ATOM    992  CE1 PHE A 124     -24.788  10.741  18.732  1.00 21.33           C  
ATOM    993  CE2 PHE A 124     -22.450  10.998  18.937  1.00 19.05           C  
ATOM    994  CZ  PHE A 124     -23.664  11.079  19.492  1.00 21.24           C  
ATOM    995  N   GLY A 125     -22.733  13.136  14.949  1.00 14.21           N  
ATOM    996  CA  GLY A 125     -21.833  14.255  14.857  1.00 15.80           C  
ATOM    997  C   GLY A 125     -21.879  14.950  13.510  1.00 14.10           C  
ATOM    998  O   GLY A 125     -22.930  14.861  12.850  1.00 16.34           O  
ATOM    999  N   SER A 126     -20.795  15.600  13.120  1.00 12.55           N  
ATOM   1000  CA  SER A 126     -20.780  16.298  11.853  1.00 12.73           C  
ATOM   1001  C   SER A 126     -20.425  15.472  10.681  1.00 13.96           C  
ATOM   1002  O   SER A 126     -19.618  14.507  10.828  1.00 14.10           O  
ATOM   1003  CB  SER A 126     -19.817  17.478  11.914  1.00 15.21           C  
ATOM   1004  OG  SER A 126     -20.021  18.328  13.042  1.00 14.16           O  
ATOM   1005  N   GLY A 127     -21.023  15.684   9.504  1.00 12.73           N  
ATOM   1006  CA  GLY A 127     -20.612  14.932   8.351  1.00 11.81           C  
ATOM   1007  C   GLY A 127     -21.547  15.132   7.157  1.00 12.97           C  
ATOM   1008  O   GLY A 127     -22.275  16.105   7.131  1.00 12.94           O  
ATOM   1009  N   TRP A 128     -21.420  14.214   6.186  1.00 12.90           N  
ATOM   1010  CA  TRP A 128     -22.055  14.293   4.889  1.00 13.47           C  
ATOM   1011  C   TRP A 128     -22.666  12.938   4.540  1.00 13.12           C  
ATOM   1012  O   TRP A 128     -22.051  11.888   4.911  1.00 14.75           O  
ATOM   1013  CB  TRP A 128     -21.095  14.662   3.836  1.00 12.15           C  
ATOM   1014  CG  TRP A 128     -20.606  16.098   3.865  1.00 12.72           C  
ATOM   1015  CD1 TRP A 128     -19.666  16.635   4.693  1.00 12.65           C  
ATOM   1016  CD2 TRP A 128     -21.042  17.195   3.044  1.00 12.77           C  
ATOM   1017  CE2 TRP A 128     -20.363  18.354   3.473  1.00 13.12           C  
ATOM   1018  CE3 TRP A 128     -21.964  17.318   1.962  1.00 13.72           C  
ATOM   1019  NE1 TRP A 128     -19.525  17.953   4.484  1.00 14.79           N  
ATOM   1020  CZ2 TRP A 128     -20.511  19.580   2.866  1.00 14.93           C  
ATOM   1021  CZ3 TRP A 128     -22.122  18.611   1.379  1.00 14.45           C  
ATOM   1022  CH2 TRP A 128     -21.377  19.653   1.793  1.00 13.11           C  
ATOM   1023  N   ALA A 129     -23.804  12.861   3.812  1.00 13.10           N  
ATOM   1024  CA  ALA A 129     -24.334  11.656   3.191  1.00 12.71           C  
ATOM   1025  C   ALA A 129     -24.173  11.811   1.689  1.00 12.98           C  
ATOM   1026  O   ALA A 129     -24.264  12.942   1.119  1.00 15.11           O  
ATOM   1027  CB  ALA A 129     -25.789  11.423   3.520  1.00 13.69           C  
ATOM   1028  N   TRP A 130     -23.830  10.709   1.036  1.00 12.65           N  
ATOM   1029  CA  TRP A 130     -23.379  10.703  -0.393  1.00 12.39           C  
ATOM   1030  C   TRP A 130     -24.029   9.568  -1.185  1.00 14.57           C  
ATOM   1031  O   TRP A 130     -24.285   8.478  -0.647  1.00 13.87           O  
ATOM   1032  CB  TRP A 130     -21.888  10.474  -0.459  1.00 12.26           C  
ATOM   1033  CG  TRP A 130     -21.011  11.355   0.395  1.00 12.36           C  
ATOM   1034  CD1 TRP A 130     -20.646  11.135   1.687  1.00 11.81           C  
ATOM   1035  CD2 TRP A 130     -20.408  12.594   0.022  1.00 12.83           C  
ATOM   1036  CE2 TRP A 130     -19.634  13.030   1.066  1.00 11.89           C  
ATOM   1037  CE3 TRP A 130     -20.377  13.303  -1.168  1.00 13.44           C  
ATOM   1038  NE1 TRP A 130     -19.783  12.129   2.071  1.00 13.24           N  
ATOM   1039  CZ2 TRP A 130     -18.846  14.211   0.986  1.00 13.35           C  
ATOM   1040  CZ3 TRP A 130     -19.607  14.381  -1.290  1.00 13.35           C  
ATOM   1041  CH2 TRP A 130     -18.852  14.862  -0.182  1.00 14.08           C  
ATOM   1042  N   LEU A 131     -24.230   9.835  -2.457  1.00 12.86           N  
ATOM   1043  CA  LEU A 131     -24.381   8.829  -3.482  1.00 13.53           C  
ATOM   1044  C   LEU A 131     -23.206   8.950  -4.362  1.00 13.25           C  
ATOM   1045  O   LEU A 131     -22.839  10.011  -4.780  1.00 13.39           O  
ATOM   1046  CB  LEU A 131     -25.643   9.079  -4.305  1.00 14.10           C  
ATOM   1047  CG  LEU A 131     -25.966   8.118  -5.413  1.00 13.52           C  
ATOM   1048  CD1 LEU A 131     -26.167   6.688  -4.836  1.00 16.23           C  
ATOM   1049  CD2 LEU A 131     -27.225   8.603  -6.154  1.00 13.27           C  
ATOM   1050  N   VAL A 132     -22.462   7.856  -4.531  1.00 12.16           N  
ATOM   1051  CA  VAL A 132     -21.221   7.821  -5.242  1.00 12.68           C  
ATOM   1052  C   VAL A 132     -21.135   6.707  -6.305  1.00 12.84           C  
ATOM   1053  O   VAL A 132     -21.888   5.734  -6.223  1.00 15.74           O  
ATOM   1054  CB  VAL A 132     -20.008   7.631  -4.304  1.00 14.00           C  
ATOM   1055  CG1 VAL A 132     -20.016   8.613  -3.193  1.00 12.72           C  
ATOM   1056  CG2 VAL A 132     -19.990   6.165  -3.673  1.00 14.31           C  
ATOM   1057  N   VAL A 133     -20.246   6.902  -7.287  1.00 15.52           N  
ATOM   1058  CA  VAL A 133     -19.877   5.838  -8.236  1.00 15.93           C  
ATOM   1059  C   VAL A 133     -18.552   5.212  -7.755  1.00 14.87           C  
ATOM   1060  O   VAL A 133     -17.578   5.959  -7.534  1.00 16.84           O  
ATOM   1061  CB  VAL A 133     -19.774   6.455  -9.650  1.00 17.14           C  
ATOM   1062  CG1 VAL A 133     -19.435   5.369 -10.647  1.00 18.40           C  
ATOM   1063  CG2 VAL A 133     -21.047   7.165 -10.116  1.00 17.16           C  
ATOM   1064  N   ASN A 134     -18.562   3.893  -7.640  1.00 18.13           N  
ATOM   1065  CA  ASN A 134     -17.339   3.182  -7.266  1.00 19.10           C  
ATOM   1066  C   ASN A 134     -16.501   2.854  -8.475  1.00 22.27           C  
ATOM   1067  O   ASN A 134     -16.774   3.257  -9.594  1.00 21.21           O  
ATOM   1068  CB  ASN A 134     -17.737   2.010  -6.406  1.00 21.05           C  
ATOM   1069  CG  ASN A 134     -18.363   0.893  -7.180  1.00 22.35           C  
ATOM   1070  ND2 ASN A 134     -19.058   0.015  -6.474  1.00 25.79           N  
ATOM   1071  OD1 ASN A 134     -18.310   0.819  -8.410  1.00 24.67           O  
ATOM   1072  N   ALA A 135     -15.433   2.126  -8.206  1.00 22.33           N  
ATOM   1073  CA  ALA A 135     -14.394   1.978  -9.200  1.00 25.65           C  
ATOM   1074  C   ALA A 135     -14.855   1.069 -10.308  1.00 28.28           C  
ATOM   1075  O   ALA A 135     -14.253   1.081 -11.401  1.00 27.90           O  
ATOM   1076  CB  ALA A 135     -13.178   1.432  -8.537  1.00 30.81           C  
ATOM   1077  N   GLU A 136     -15.870   0.274 -10.023  1.00 22.20           N  
ATOM   1078  CA  GLU A 136     -16.586  -0.564 -11.008  1.00 28.80           C  
ATOM   1079  C   GLU A 136     -17.738   0.042 -11.733  1.00 27.28           C  
ATOM   1080  O   GLU A 136     -18.513  -0.644 -12.386  1.00 25.68           O  
ATOM   1081  CB  GLU A 136     -17.070  -1.837 -10.308  1.00 32.29           C  
ATOM   1082  CG  GLU A 136     -15.905  -2.673  -9.850  1.00 33.16           C  
ATOM   1083  CD  GLU A 136     -15.368  -2.282  -8.512  1.00 36.72           C  
ATOM   1084  OE1 GLU A 136     -14.119  -2.235  -8.426  1.00 45.28           O  
ATOM   1085  OE2 GLU A 136     -16.143  -1.986  -7.574  1.00 40.39           O1-
ATOM   1086  N   GLY A 137     -17.934   1.366 -11.538  1.00 21.24           N  
ATOM   1087  CA  GLY A 137     -18.991   2.100 -12.185  1.00 24.19           C  
ATOM   1088  C   GLY A 137     -20.366   1.916 -11.548  1.00 21.78           C  
ATOM   1089  O   GLY A 137     -21.381   2.146 -12.224  1.00 25.67           O  
ATOM   1090  N   LYS A 138     -20.418   1.396 -10.312  1.00 21.35           N  
ATOM   1091  CA  LYS A 138     -21.752   1.023  -9.705  1.00 19.44           C  
ATOM   1092  C   LYS A 138     -22.002   2.028  -8.528  1.00 17.60           C  
ATOM   1093  O   LYS A 138     -21.081   2.534  -7.978  1.00 19.70           O  
ATOM   1094  CB  LYS A 138     -21.679  -0.316  -9.046  1.00 26.37           C  
ATOM   1095  CG  LYS A 138     -21.277  -1.388 -10.089  1.00 34.71           C  
ATOM   1096  CD  LYS A 138     -22.085  -1.301 -11.377  1.00 42.10           C  
ATOM   1097  CE  LYS A 138     -21.602  -2.402 -12.337  1.00 47.67           C  
ATOM   1098  NZ  LYS A 138     -22.383  -2.334 -13.604  1.00 54.29           N1+
ATOM   1099  N   LEU A 139     -23.254   2.254  -8.277  1.00 18.16           N  
ATOM   1100  CA  LEU A 139     -23.659   3.251  -7.208  1.00 15.59           C  
ATOM   1101  C   LEU A 139     -23.617   2.646  -5.804  1.00 17.77           C  
ATOM   1102  O   LEU A 139     -24.058   1.477  -5.562  1.00 17.93           O  
ATOM   1103  CB  LEU A 139     -25.014   3.772  -7.469  1.00 16.32           C  
ATOM   1104  CG  LEU A 139     -25.300   4.583  -8.757  1.00 16.69           C  
ATOM   1105  CD1 LEU A 139     -26.676   5.148  -8.851  1.00 20.77           C  
ATOM   1106  CD2 LEU A 139     -24.323   5.769  -8.831  1.00 18.06           C  
ATOM   1107  N   GLU A 140     -23.250   3.507  -4.848  1.00 15.78           N  
ATOM   1108  CA  GLU A 140     -23.240   3.194  -3.424  1.00 15.83           C  
ATOM   1109  C   GLU A 140     -23.749   4.428  -2.652  1.00 16.60           C  
ATOM   1110  O   GLU A 140     -23.362   5.577  -3.024  1.00 14.55           O  
ATOM   1111  CB  GLU A 140     -21.826   2.916  -2.881  1.00 18.51           C  
ATOM   1112  CG  GLU A 140     -21.121   1.674  -3.518  1.00 19.79           C  
ATOM   1113  CD  GLU A 140     -19.702   1.526  -3.215  1.00 21.41           C  
ATOM   1114  OE1 GLU A 140     -18.992   2.426  -2.813  1.00 26.59           O  
ATOM   1115  OE2 GLU A 140     -19.050   0.471  -3.549  1.00 21.68           O1-
ATOM   1116  N   VAL A 141     -24.351   4.185  -1.514  1.00 14.39           N  
ATOM   1117  CA  VAL A 141     -24.593   5.248  -0.535  1.00 13.54           C  
ATOM   1118  C   VAL A 141     -23.619   5.099   0.573  1.00 16.87           C  
ATOM   1119  O   VAL A 141     -23.399   3.957   1.071  1.00 15.80           O  
ATOM   1120  CB  VAL A 141     -26.030   5.207  -0.020  1.00 14.52           C  
ATOM   1121  CG1 VAL A 141     -26.266   5.954   1.282  1.00 16.99           C  
ATOM   1122  CG2 VAL A 141     -27.008   5.662  -1.077  1.00 15.93           C  
ATOM   1123  N   VAL A 142     -23.020   6.195   1.041  1.00 14.34           N  
ATOM   1124  CA  VAL A 142     -22.066   6.177   2.149  1.00 15.62           C  
ATOM   1125  C   VAL A 142     -22.199   7.495   2.885  1.00 18.15           C  
ATOM   1126  O   VAL A 142     -22.569   8.542   2.258  1.00 16.04           O  
ATOM   1127  CB  VAL A 142     -20.645   5.950   1.666  1.00 17.06           C  
ATOM   1128  CG1 VAL A 142     -20.082   7.108   0.834  1.00 17.39           C  
ATOM   1129  CG2 VAL A 142     -19.801   5.572   2.879  1.00 23.04           C  
ATOM   1130  N   SER A 143     -21.897   7.504   4.198  1.00 17.12           N  
ATOM   1131  CA  SER A 143     -21.687   8.773   4.858  1.00 16.39           C  
ATOM   1132  C   SER A 143     -20.251   8.956   5.292  1.00 16.28           C  
ATOM   1133  O   SER A 143     -19.504   7.964   5.471  1.00 16.53           O  
ATOM   1134  CB  SER A 143     -22.649   9.004   6.007  1.00 17.77           C  
ATOM   1135  OG  SER A 143     -22.282   8.273   7.177  1.00 21.43           O  
ATOM   1136  N   THR A 144     -19.817  10.173   5.518  1.00 15.33           N  
ATOM   1137  CA  THR A 144     -18.498  10.427   6.014  1.00 15.98           C  
ATOM   1138  C   THR A 144     -18.469  11.460   7.150  1.00 15.31           C  
ATOM   1139  O   THR A 144     -19.439  12.245   7.289  1.00 14.19           O  
ATOM   1140  CB  THR A 144     -17.553  10.998   4.974  1.00 16.13           C  
ATOM   1141  CG2 THR A 144     -17.377  10.059   3.830  1.00 16.49           C  
ATOM   1142  OG1 THR A 144     -18.119  12.252   4.439  1.00 14.65           O  
ATOM   1143  N   PRO A 145     -17.450  11.416   8.032  1.00 13.97           N  
ATOM   1144  CA  PRO A 145     -17.358  12.397   9.065  1.00 14.03           C  
ATOM   1145  C   PRO A 145     -16.776  13.708   8.677  1.00 14.65           C  
ATOM   1146  O   PRO A 145     -15.889  13.754   7.808  1.00 15.05           O  
ATOM   1147  CB  PRO A 145     -16.408  11.682  10.107  1.00 15.51           C  
ATOM   1148  CG  PRO A 145     -15.491  10.857   9.182  1.00 18.16           C  
ATOM   1149  CD  PRO A 145     -16.400  10.376   8.092  1.00 17.13           C  
ATOM   1150  N   ASN A 146     -17.156  14.811   9.334  1.00 12.67           N  
ATOM   1151  CA  ASN A 146     -16.507  16.114   9.249  1.00 13.67           C  
ATOM   1152  C   ASN A 146     -16.446  16.539   7.809  1.00 13.57           C  
ATOM   1153  O   ASN A 146     -17.537  16.643   7.196  1.00 14.77           O  
ATOM   1154  CB  ASN A 146     -15.165  16.134   9.989  1.00 14.52           C  
ATOM   1155  CG  ASN A 146     -15.348  15.663  11.421  1.00 16.82           C  
ATOM   1156  ND2 ASN A 146     -14.354  15.204  12.052  1.00 11.68           N  
ATOM   1157  OD1 ASN A 146     -16.504  15.745  11.988  1.00 22.37           O  
ATOM   1158  N   GLN A 147     -15.301  16.846   7.261  1.00 13.59           N  
ATOM   1159  CA  GLN A 147     -15.158  17.132   5.820  1.00 12.80           C  
ATOM   1160  C   GLN A 147     -14.490  16.020   5.031  1.00 12.98           C  
ATOM   1161  O   GLN A 147     -14.085  16.312   3.859  1.00 15.37           O  
ATOM   1162  CB  GLN A 147     -14.544  18.495   5.591  1.00 13.32           C  
ATOM   1163  CG  GLN A 147     -15.215  19.709   6.215  1.00 13.88           C  
ATOM   1164  CD  GLN A 147     -16.641  19.923   5.773  1.00 14.58           C  
ATOM   1165  NE2 GLN A 147     -17.385  20.727   6.490  1.00 15.17           N  
ATOM   1166  OE1 GLN A 147     -17.021  19.397   4.684  1.00 15.03           O  
ATOM   1167  N   ASP A 148     -14.420  14.798   5.518  1.00 13.70           N  
ATOM   1168  CA  ASP A 148     -13.869  13.723   4.755  1.00 13.96           C  
ATOM   1169  C   ASP A 148     -14.762  13.558   3.502  1.00 17.05           C  
ATOM   1170  O   ASP A 148     -16.015  13.671   3.545  1.00 15.94           O  
ATOM   1171  CB  ASP A 148     -13.857  12.519   5.547  1.00 15.06           C  
ATOM   1172  CG  ASP A 148     -12.757  12.557   6.697  1.00 17.32           C  
ATOM   1173  OD1 ASP A 148     -12.144  13.577   6.991  1.00 20.48           O  
ATOM   1174  OD2 ASP A 148     -12.652  11.507   7.311  1.00 21.77           O1-
ATOM   1175  N   THR A 149     -14.141  13.216   2.406  1.00 14.69           N  
ATOM   1176  CA  THR A 149     -14.821  13.002   1.148  1.00 14.90           C  
ATOM   1177  C   THR A 149     -14.605  11.626   0.638  1.00 16.32           C  
ATOM   1178  O   THR A 149     -13.452  11.105   0.779  1.00 15.49           O  
ATOM   1179  CB  THR A 149     -14.432  14.041   0.099  1.00 15.25           C  
ATOM   1180  CG2 THR A 149     -12.946  14.257  -0.037  1.00 15.61           C  
ATOM   1181  OG1 THR A 149     -14.882  13.561  -1.201  1.00 15.99           O  
ATOM   1182  N   PRO A 150     -15.576  10.992   0.006  1.00 15.47           N  
ATOM   1183  CA  PRO A 150     -15.359   9.699  -0.625  1.00 15.48           C  
ATOM   1184  C   PRO A 150     -14.370   9.709  -1.771  1.00 15.30           C  
ATOM   1185  O   PRO A 150     -13.892   8.607  -2.141  1.00 18.63           O  
ATOM   1186  CB  PRO A 150     -16.738   9.247  -1.050  1.00 18.15           C  
ATOM   1187  CG  PRO A 150     -17.688  10.125  -0.295  1.00 20.14           C  
ATOM   1188  CD  PRO A 150     -17.014  11.434  -0.128  1.00 17.12           C  
ATOM   1189  N   ILE A 151     -13.983  10.843  -2.308  1.00 14.88           N  
ATOM   1190  CA  ILE A 151     -12.874  10.927  -3.283  1.00 17.01           C  
ATOM   1191  C   ILE A 151     -11.634  10.257  -2.678  1.00 19.06           C  
ATOM   1192  O   ILE A 151     -10.855   9.647  -3.417  1.00 18.26           O  
ATOM   1193  CB  ILE A 151     -12.597  12.374  -3.593  1.00 18.51           C  
ATOM   1194  CG1 ILE A 151     -13.739  12.921  -4.508  1.00 20.85           C  
ATOM   1195  CG2 ILE A 151     -11.253  12.597  -4.312  1.00 23.28           C  
ATOM   1196  CD1 ILE A 151     -13.616  14.454  -4.631  1.00 25.13           C  
ATOM   1197  N   SER A 152     -11.477  10.380  -1.372  1.00 16.60           N  
ATOM   1198  CA  SER A 152     -10.220   9.840  -0.712  1.00 17.78           C  
ATOM   1199  C   SER A 152     -10.271   8.319  -0.648  1.00 20.16           C  
ATOM   1200  O   SER A 152      -9.215   7.677  -0.282  1.00 21.03           O  
ATOM   1201  CB  SER A 152     -10.108  10.448   0.658  1.00 16.57           C  
ATOM   1202  OG  SER A 152      -9.974  11.842   0.532  1.00 17.13           O  
ATOM   1203  N   ASP A 153     -11.403   7.698  -0.952  1.00 18.03           N  
ATOM   1204  CA  ASP A 153     -11.615   6.268  -0.964  1.00 20.99           C  
ATOM   1205  C   ASP A 153     -11.873   5.733  -2.391  1.00 18.08           C  
ATOM   1206  O   ASP A 153     -12.433   4.624  -2.542  1.00 21.22           O  
ATOM   1207  CB  ASP A 153     -12.810   5.928  -0.118  1.00 23.16           C  
ATOM   1208  CG  ASP A 153     -12.719   6.473   1.307  1.00 28.76           C  
ATOM   1209  OD1 ASP A 153     -11.645   6.199   1.936  1.00 31.26           O  
ATOM   1210  OD2 ASP A 153     -13.647   7.234   1.807  1.00 28.96           O1-
ATOM   1211  N   GLY A 154     -11.520   6.514  -3.362  1.00 19.22           N  
ATOM   1212  CA  GLY A 154     -11.634   6.148  -4.731  1.00 21.15           C  
ATOM   1213  C   GLY A 154     -12.990   6.168  -5.366  1.00 23.59           C  
ATOM   1214  O   GLY A 154     -13.244   5.468  -6.330  1.00 24.69           O  
ATOM   1215  N   LYS A 155     -13.906   6.953  -4.769  1.00 18.29           N  
ATOM   1216  CA  LYS A 155     -15.284   6.954  -5.166  0.50 17.47           C  
ATOM   1218  C   LYS A 155     -15.531   8.314  -5.801  1.00 17.62           C  
ATOM   1219  O   LYS A 155     -14.783   9.302  -5.479  1.00 22.26           O  
ATOM   1220  CB  LYS A 155     -16.229   6.856  -3.981  0.50 16.28           C  
ATOM   1222  CG  LYS A 155     -15.974   5.776  -3.018  0.50 18.91           C  
ATOM   1224  CD  LYS A 155     -15.838   4.464  -3.680  0.50 16.72           C  
ATOM   1226  CE  LYS A 155     -15.769   3.378  -2.534  0.50 19.01           C  
ATOM   1228  NZ  LYS A 155     -16.468   2.115  -2.949  0.50 20.32           N1+
ATOM   1230  N   LYS A 156     -16.533   8.430  -6.650  1.00 16.09           N  
ATOM   1231  CA  LYS A 156     -16.784   9.735  -7.316  1.00 14.84           C  
ATOM   1232  C   LYS A 156     -18.233  10.183  -6.880  1.00 14.74           C  
ATOM   1233  O   LYS A 156     -19.214   9.537  -7.208  1.00 14.63           O  
ATOM   1234  CB  LYS A 156     -16.796   9.494  -8.841  1.00 19.00           C  
ATOM   1235  CG  LYS A 156     -15.375   9.166  -9.388  1.00 23.21           C  
ATOM   1236  CD  LYS A 156     -15.344   8.613 -10.804  1.00 30.89           C  
ATOM   1237  CE  LYS A 156     -13.958   7.999 -11.171  1.00 39.81           C  
ATOM   1238  NZ  LYS A 156     -14.087   6.477 -11.124  1.00 48.90           N1+
ATOM   1239  N   PRO A 157     -18.352  11.290  -6.120  1.00 14.07           N  
ATOM   1240  CA  PRO A 157     -19.648  11.728  -5.642  1.00 13.61           C  
ATOM   1241  C   PRO A 157     -20.555  12.261  -6.749  1.00 13.49           C  
ATOM   1242  O   PRO A 157     -20.054  13.031  -7.614  1.00 16.38           O  
ATOM   1243  CB  PRO A 157     -19.317  12.803  -4.639  1.00 17.48           C  
ATOM   1244  CG  PRO A 157     -17.894  12.654  -4.313  1.00 25.00           C  
ATOM   1245  CD  PRO A 157     -17.237  12.093  -5.522  1.00 18.32           C  
ATOM   1246  N   ILE A 158     -21.799  11.842  -6.743  1.00 12.81           N  
ATOM   1247  CA  ILE A 158     -22.799  12.441  -7.630  1.00 14.86           C  
ATOM   1248  C   ILE A 158     -23.898  13.152  -6.898  1.00 14.48           C  
ATOM   1249  O   ILE A 158     -24.760  13.861  -7.508  1.00 14.65           O  
ATOM   1250  CB  ILE A 158     -23.328  11.401  -8.636  1.00 13.76           C  
ATOM   1251  CG1 ILE A 158     -24.259  10.390  -8.015  1.00 13.95           C  
ATOM   1252  CG2 ILE A 158     -22.152  10.792  -9.389  1.00 15.85           C  
ATOM   1253  CD1 ILE A 158     -24.947   9.439  -9.019  1.00 15.89           C  
ATOM   1254  N   LEU A 159     -24.052  12.879  -5.596  1.00 12.76           N  
ATOM   1255  CA  LEU A 159     -25.080  13.527  -4.737  1.00 11.92           C  
ATOM   1256  C   LEU A 159     -24.523  13.647  -3.366  1.00 12.65           C  
ATOM   1257  O   LEU A 159     -23.744  12.779  -2.899  1.00 13.71           O  
ATOM   1258  CB  LEU A 159     -26.382  12.775  -4.729  1.00 14.37           C  
ATOM   1259  CG  LEU A 159     -27.583  13.369  -3.908  1.00 12.60           C  
ATOM   1260  CD1 LEU A 159     -27.994  14.666  -4.636  1.00 14.08           C  
ATOM   1261  CD2 LEU A 159     -28.802  12.426  -3.785  1.00 16.62           C  
ATOM   1262  N   ALA A 160     -24.723  14.781  -2.703  1.00 13.51           N  
ATOM   1263  CA  ALA A 160     -24.111  15.095  -1.403  1.00 13.72           C  
ATOM   1264  C   ALA A 160     -25.086  15.874  -0.525  1.00 13.17           C  
ATOM   1265  O   ALA A 160     -25.750  16.817  -1.104  1.00 13.11           O  
ATOM   1266  CB  ALA A 160     -22.847  15.864  -1.549  1.00 15.25           C  
ATOM   1267  N   LEU A 161     -25.230  15.508   0.712  1.00 11.73           N  
ATOM   1268  CA  LEU A 161     -26.047  16.284   1.671  1.00 11.08           C  
ATOM   1269  C   LEU A 161     -25.227  16.626   2.870  1.00 11.54           C  
ATOM   1270  O   LEU A 161     -24.756  15.711   3.572  1.00 13.08           O  
ATOM   1271  CB  LEU A 161     -27.296  15.598   2.032  1.00 12.13           C  
ATOM   1272  CG  LEU A 161     -28.194  16.252   3.098  1.00 11.96           C  
ATOM   1273  CD1 LEU A 161     -28.622  17.620   2.611  1.00 12.51           C  
ATOM   1274  CD2 LEU A 161     -29.357  15.415   3.482  1.00 14.68           C  
ATOM   1275  N   ASP A 162     -25.099  17.925   3.188  1.00 12.62           N  
ATOM   1276  CA  ASP A 162     -24.409  18.379   4.378  1.00 13.08           C  
ATOM   1277  C   ASP A 162     -25.248  18.158   5.571  1.00 13.78           C  
ATOM   1278  O   ASP A 162     -26.338  18.780   5.658  1.00 13.80           O  
ATOM   1279  CB  ASP A 162     -24.085  19.858   4.208  1.00 13.91           C  
ATOM   1280  CG  ASP A 162     -23.153  20.436   5.227  1.00 14.74           C  
ATOM   1281  OD1 ASP A 162     -22.744  19.742   6.215  1.00 14.40           O  
ATOM   1282  OD2 ASP A 162     -22.789  21.615   5.049  1.00 15.20           O1-
ATOM   1283  N   VAL A 163     -24.798  17.412   6.569  1.00 13.13           N  
ATOM   1284  CA  VAL A 163     -25.541  17.181   7.795  1.00 13.02           C  
ATOM   1285  C   VAL A 163     -24.808  17.769   9.027  1.00 12.61           C  
ATOM   1286  O   VAL A 163     -25.179  17.417  10.135  1.00 13.51           O  
ATOM   1287  CB  VAL A 163     -26.135  15.804   8.010  1.00 14.94           C  
ATOM   1288  CG1 VAL A 163     -27.107  15.433   6.879  1.00 14.65           C  
ATOM   1289  CG2 VAL A 163     -25.073  14.736   8.142  1.00 13.39           C  
ATOM   1290  N   TRP A 164     -23.803  18.630   8.811  1.00 11.44           N  
ATOM   1291  CA  TRP A 164     -23.389  19.479   9.917  1.00 12.26           C  
ATOM   1292  C   TRP A 164     -24.580  20.269  10.420  1.00 12.70           C  
ATOM   1293  O   TRP A 164     -25.438  20.740   9.632  1.00 13.00           O  
ATOM   1294  CB  TRP A 164     -22.268  20.474   9.553  1.00 12.59           C  
ATOM   1295  CG  TRP A 164     -20.921  19.866   9.233  1.00 12.10           C  
ATOM   1296  CD1 TRP A 164     -20.653  18.804   8.400  1.00 12.77           C  
ATOM   1297  CD2 TRP A 164     -19.671  20.275   9.805  1.00 11.97           C  
ATOM   1298  CE2 TRP A 164     -18.663  19.482   9.248  1.00 12.36           C  
ATOM   1299  CE3 TRP A 164     -19.316  21.237  10.750  1.00 13.67           C  
ATOM   1300  NE1 TRP A 164     -19.275  18.575   8.421  1.00 12.88           N  
ATOM   1301  CZ2 TRP A 164     -17.349  19.605   9.616  1.00 14.07           C  
ATOM   1302  CZ3 TRP A 164     -17.978  21.488  11.033  1.00 13.11           C  
ATOM   1303  CH2 TRP A 164     -17.009  20.649  10.500  1.00 14.14           C  
ATOM   1304  N   GLU A 165     -24.615  20.476  11.696  1.00 12.65           N  
ATOM   1305  CA  GLU A 165     -25.713  21.235  12.277  1.00 12.76           C  
ATOM   1306  C   GLU A 165     -25.835  22.662  11.749  1.00 12.73           C  
ATOM   1307  O   GLU A 165     -26.992  23.154  11.559  1.00 13.48           O  
ATOM   1308  CB  GLU A 165     -25.716  21.288  13.800  1.00 13.40           C  
ATOM   1309  CG  GLU A 165     -26.163  19.920  14.365  1.00 14.61           C  
ATOM   1310  CD  GLU A 165     -25.887  19.688  15.882  1.00 14.12           C  
ATOM   1311  OE1 GLU A 165     -24.876  20.309  16.395  1.00 15.29           O  
ATOM   1312  OE2 GLU A 165     -26.695  18.859  16.442  1.00 16.47           O1-
ATOM   1313  N   HIS A 166     -24.748  23.310  11.332  1.00 13.88           N  
ATOM   1314  CA  HIS A 166     -24.852  24.605  10.721  1.00 12.82           C  
ATOM   1315  C   HIS A 166     -25.706  24.620   9.451  1.00 12.57           C  
ATOM   1316  O   HIS A 166     -26.219  25.671   9.052  1.00 15.76           O  
ATOM   1317  CB  HIS A 166     -23.500  25.283  10.441  1.00 14.53           C  
ATOM   1318  CG  HIS A 166     -22.619  24.569   9.407  1.00 12.37           C  
ATOM   1319  CD2 HIS A 166     -22.811  24.288   8.104  1.00 14.30           C  
ATOM   1320  ND1 HIS A 166     -21.351  24.040   9.714  1.00 14.06           N  
ATOM   1321  CE1 HIS A 166     -20.768  23.585   8.618  1.00 14.93           C  
ATOM   1322  NE2 HIS A 166     -21.651  23.688   7.635  1.00 13.57           N  
ATOM   1323  N   ALA A 167     -25.808  23.455   8.758  1.00 12.58           N  
ATOM   1324  CA  ALA A 167     -26.491  23.424   7.498  1.00 13.36           C  
ATOM   1325  C   ALA A 167     -28.046  23.489   7.703  1.00 13.08           C  
ATOM   1326  O   ALA A 167     -28.799  23.709   6.733  1.00 15.31           O  
ATOM   1327  CB  ALA A 167     -26.142  22.132   6.805  1.00 15.25           C  
ATOM   1328  N   TYR A 168     -28.535  23.205   8.896  1.00 12.75           N  
ATOM   1329  CA  TYR A 168     -29.947  23.059   9.103  1.00 14.16           C  
ATOM   1330  C   TYR A 168     -30.520  23.628  10.399  1.00 15.51           C  
ATOM   1331  O   TYR A 168     -31.738  23.610  10.557  1.00 15.95           O  
ATOM   1332  CB  TYR A 168     -30.380  21.584   8.974  1.00 15.43           C  
ATOM   1333  CG  TYR A 168     -29.848  20.605  10.021  1.00 13.38           C  
ATOM   1334  CD1 TYR A 168     -30.464  20.400  11.252  1.00 14.42           C  
ATOM   1335  CD2 TYR A 168     -28.749  19.813   9.745  1.00 12.78           C  
ATOM   1336  CE1 TYR A 168     -30.014  19.478  12.166  1.00 14.03           C  
ATOM   1337  CE2 TYR A 168     -28.286  18.916  10.634  1.00 13.46           C  
ATOM   1338  CZ  TYR A 168     -28.853  18.716  11.853  1.00 13.79           C  
ATOM   1339  OH  TYR A 168     -28.446  17.752  12.725  1.00 14.59           O  
ATOM   1340  N   TYR A 169     -29.688  24.031  11.349  1.00 14.27           N  
ATOM   1341  CA  TYR A 169     -30.185  24.282  12.700  1.00 14.25           C  
ATOM   1342  C   TYR A 169     -31.092  25.548  12.711  1.00 13.91           C  
ATOM   1343  O   TYR A 169     -32.033  25.510  13.462  1.00 16.03           O  
ATOM   1344  CB  TYR A 169     -29.033  24.432  13.747  1.00 14.67           C  
ATOM   1345  CG  TYR A 169     -29.482  23.908  15.028  1.00 13.54           C  
ATOM   1346  CD1 TYR A 169     -29.514  22.547  15.331  1.00 16.15           C  
ATOM   1347  CD2 TYR A 169     -29.918  24.798  16.050  1.00 15.74           C  
ATOM   1348  CE1 TYR A 169     -30.021  22.028  16.506  1.00 16.30           C  
ATOM   1349  CE2 TYR A 169     -30.320  24.329  17.266  1.00 16.37           C  
ATOM   1350  CZ  TYR A 169     -30.456  22.977  17.505  1.00 15.52           C  
ATOM   1351  OH  TYR A 169     -30.912  22.467  18.702  1.00 17.86           O  
ATOM   1352  N   LEU A 170     -30.782  26.568  11.946  1.00 15.34           N  
ATOM   1353  CA  LEU A 170     -31.652  27.776  12.015  1.00 17.69           C  
ATOM   1354  C   LEU A 170     -33.103  27.475  11.681  1.00 17.49           C  
ATOM   1355  O   LEU A 170     -34.014  27.959  12.419  1.00 19.13           O  
ATOM   1356  CB  LEU A 170     -31.119  28.845  11.181  1.00 16.50           C  
ATOM   1357  CG  LEU A 170     -29.774  29.521  11.595  1.00 19.00           C  
ATOM   1358  CD1 LEU A 170     -29.364  30.671  10.726  1.00 20.69           C  
ATOM   1359  CD2 LEU A 170     -29.710  29.939  13.051  1.00 19.79           C  
ATOM   1360  N   LYS A 171     -33.353  26.704  10.640  1.00 17.11           N  
ATOM   1361  CA  LYS A 171     -34.716  26.370  10.265  1.00 16.35           C  
ATOM   1362  C   LYS A 171     -35.326  25.171  10.967  1.00 18.23           C  
ATOM   1363  O   LYS A 171     -36.513  25.109  11.372  1.00 20.52           O  
ATOM   1364  CB  LYS A 171     -34.805  26.272   8.727  1.00 18.21           C  
ATOM   1365  CG  LYS A 171     -36.180  25.840   8.203  1.00 18.89           C  
ATOM   1366  CD  LYS A 171     -36.221  25.982   6.728  1.00 22.64           C  
ATOM   1367  CE  LYS A 171     -35.932  27.321   6.178  1.00 26.98           C  
ATOM   1368  NZ  LYS A 171     -37.145  28.211   6.476  1.00 31.31           N1+
ATOM   1369  N   TYR A 172     -34.537  24.083  11.065  1.00 15.25           N  
ATOM   1370  CA  TYR A 172     -35.003  22.802  11.499  1.00 14.45           C  
ATOM   1371  C   TYR A 172     -34.641  22.418  12.900  1.00 14.66           C  
ATOM   1372  O   TYR A 172     -35.225  21.479  13.454  1.00 16.93           O  
ATOM   1373  CB  TYR A 172     -34.536  21.700  10.484  1.00 16.01           C  
ATOM   1374  CG  TYR A 172     -34.995  21.937   9.053  1.00 15.44           C  
ATOM   1375  CD1 TYR A 172     -36.291  21.581   8.702  1.00 17.85           C  
ATOM   1376  CD2 TYR A 172     -34.228  22.587   8.045  1.00 14.91           C  
ATOM   1377  CE1 TYR A 172     -36.763  21.807   7.463  1.00 16.02           C  
ATOM   1378  CE2 TYR A 172     -34.719  22.815   6.770  1.00 15.31           C  
ATOM   1379  CZ  TYR A 172     -36.028  22.386   6.471  1.00 16.90           C  
ATOM   1380  OH  TYR A 172     -36.505  22.679   5.193  1.00 16.62           O  
ATOM   1381  N   ARG A 173     -33.739  23.186  13.508  1.00 17.70           N  
ATOM   1382  CA  ARG A 173     -33.223  22.883  14.848  1.00 16.38           C  
ATOM   1383  C   ARG A 173     -32.855  21.416  14.963  1.00 17.86           C  
ATOM   1384  O   ARG A 173     -32.109  20.915  14.087  1.00 16.82           O  
ATOM   1385  CB  ARG A 173     -34.205  23.333  15.913  1.00 20.65           C  
ATOM   1386  CG  ARG A 173     -34.320  24.855  16.006  1.00 22.92           C  
ATOM   1387  CD  ARG A 173     -35.146  25.477  14.897  1.00 29.63           C  
ATOM   1388  NE  ARG A 173     -34.967  26.919  14.943  1.00 34.02           N  
ATOM   1389  CZ  ARG A 173     -35.516  27.679  15.871  1.00 38.38           C  
ATOM   1390  NH1 ARG A 173     -36.312  27.105  16.781  1.00 36.88           N1+
ATOM   1391  NH2 ARG A 173     -35.270  29.003  15.901  1.00 41.33           N  
ATOM   1392  N   ASN A 174     -33.280  20.718  15.998  1.00 14.94           N  
ATOM   1393  CA  ASN A 174     -32.882  19.272  16.174  1.00 18.35           C  
ATOM   1394  C   ASN A 174     -33.443  18.331  15.132  1.00 17.24           C  
ATOM   1395  O   ASN A 174     -33.048  17.193  15.091  1.00 17.83           O  
ATOM   1396  CB  ASN A 174     -33.326  18.801  17.567  1.00 18.56           C  
ATOM   1397  CG  ASN A 174     -34.804  18.953  17.770  1.00 17.87           C  
ATOM   1398  ND2 ASN A 174     -35.453  17.813  17.956  1.00 22.52           N  
ATOM   1399  OD1 ASN A 174     -35.332  20.109  17.802  1.00 19.29           O  
ATOM   1400  N   VAL A 175     -34.468  18.758  14.357  1.00 16.26           N  
ATOM   1401  CA  VAL A 175     -35.243  17.869  13.537  1.00 16.28           C  
ATOM   1402  C   VAL A 175     -34.603  17.600  12.149  1.00 16.16           C  
ATOM   1403  O   VAL A 175     -35.093  17.986  11.077  1.00 15.97           O  
ATOM   1404  CB  VAL A 175     -36.728  18.243  13.384  1.00 16.72           C  
ATOM   1405  CG1 VAL A 175     -37.481  17.034  12.883  1.00 19.61           C  
ATOM   1406  CG2 VAL A 175     -37.221  18.629  14.734  1.00 17.38           C  
ATOM   1407  N   ARG A 176     -33.416  16.987  12.197  1.00 16.67           N  
ATOM   1408  CA  ARG A 176     -32.680  16.763  10.970  1.00 14.44           C  
ATOM   1409  C   ARG A 176     -33.550  15.940   9.958  1.00 15.72           C  
ATOM   1410  O   ARG A 176     -33.432  16.205   8.754  1.00 15.40           O  
ATOM   1411  CB  ARG A 176     -31.394  15.919  11.283  1.00 15.94           C  
ATOM   1412  CG  ARG A 176     -30.437  15.852  10.094  1.00 17.12           C  
ATOM   1413  CD  ARG A 176     -29.355  14.789  10.316  1.00 15.11           C  
ATOM   1414  NE  ARG A 176     -28.361  15.167  11.305  1.00 14.75           N  
ATOM   1415  CZ  ARG A 176     -27.359  14.373  11.668  1.00 17.83           C  
ATOM   1416  NH1 ARG A 176     -27.179  13.202  10.970  1.00 17.96           N1+
ATOM   1417  NH2 ARG A 176     -26.468  14.738  12.578  1.00 18.09           N  
ATOM   1418  N   PRO A 177     -34.406  14.968  10.385  1.00 16.03           N  
ATOM   1419  CA  PRO A 177     -35.224  14.291   9.368  1.00 15.94           C  
ATOM   1420  C   PRO A 177     -36.072  15.243   8.501  1.00 16.86           C  
ATOM   1421  O   PRO A 177     -36.306  14.976   7.308  1.00 17.69           O  
ATOM   1422  CB  PRO A 177     -36.076  13.323  10.189  1.00 17.80           C  
ATOM   1423  CG  PRO A 177     -35.167  13.050  11.397  1.00 16.21           C  
ATOM   1424  CD  PRO A 177     -34.591  14.326  11.723  1.00 16.08           C  
ATOM   1425  N   ASN A 178     -36.536  16.339   9.044  1.00 16.29           N  
ATOM   1426  CA  ASN A 178     -37.264  17.276   8.201  1.00 15.97           C  
ATOM   1427  C   ASN A 178     -36.404  17.967   7.152  1.00 14.44           C  
ATOM   1428  O   ASN A 178     -36.859  18.303   6.061  1.00 15.85           O  
ATOM   1429  CB  ASN A 178     -38.000  18.292   9.031  1.00 17.03           C  
ATOM   1430  CG  ASN A 178     -39.249  17.637   9.728  1.00 20.39           C  
ATOM   1431  ND2 ASN A 178     -39.802  18.407  10.657  1.00 26.22           N  
ATOM   1432  OD1 ASN A 178     -39.556  16.462   9.541  1.00 23.94           O  
ATOM   1433  N   TYR A 179     -35.166  18.275   7.546  1.00 14.18           N  
ATOM   1434  CA  TYR A 179     -34.222  18.828   6.633  1.00 13.69           C  
ATOM   1435  C   TYR A 179     -33.947  17.829   5.499  1.00 12.88           C  
ATOM   1436  O   TYR A 179     -33.822  18.243   4.324  1.00 15.12           O  
ATOM   1437  CB  TYR A 179     -32.985  19.169   7.424  1.00 13.63           C  
ATOM   1438  CG  TYR A 179     -31.779  19.490   6.543  1.00 13.43           C  
ATOM   1439  CD1 TYR A 179     -31.676  20.595   5.729  1.00 12.41           C  
ATOM   1440  CD2 TYR A 179     -30.631  18.701   6.678  1.00 13.53           C  
ATOM   1441  CE1 TYR A 179     -30.527  20.928   5.031  1.00 12.68           C  
ATOM   1442  CE2 TYR A 179     -29.481  19.018   5.989  1.00 14.27           C  
ATOM   1443  CZ  TYR A 179     -29.356  20.136   5.174  1.00 12.49           C  
ATOM   1444  OH  TYR A 179     -28.178  20.449   4.473  1.00 13.71           O  
ATOM   1445  N   ILE A 180     -33.709  16.551   5.880  1.00 13.30           N  
ATOM   1446  CA  ILE A 180     -33.375  15.501   4.856  1.00 13.96           C  
ATOM   1447  C   ILE A 180     -34.526  15.349   3.860  1.00 15.79           C  
ATOM   1448  O   ILE A 180     -34.335  15.372   2.651  1.00 16.02           O  
ATOM   1449  CB  ILE A 180     -33.042  14.183   5.538  1.00 14.37           C  
ATOM   1450  CG1 ILE A 180     -31.782  14.373   6.355  1.00 14.51           C  
ATOM   1451  CG2 ILE A 180     -32.837  13.112   4.461  1.00 16.99           C  
ATOM   1452  CD1 ILE A 180     -31.613  13.337   7.384  1.00 16.25           C  
ATOM   1453  N   LYS A 181     -35.746  15.356   4.370  1.00 17.02           N  
ATOM   1454  CA  LYS A 181     -36.917  15.355   3.438  1.00 18.42           C  
ATOM   1455  C   LYS A 181     -37.010  16.514   2.530  1.00 17.52           C  
ATOM   1456  O   LYS A 181     -37.221  16.356   1.338  1.00 18.84           O  
ATOM   1457  CB  LYS A 181     -38.208  15.242   4.323  1.00 21.24           C  
ATOM   1458  CG  LYS A 181     -39.461  15.074   3.503  1.00 25.96           C  
ATOM   1459  CD  LYS A 181     -40.672  14.839   4.414  1.00 38.14           C  
ATOM   1460  CE  LYS A 181     -42.037  15.375   3.910  1.00 45.99           C  
ATOM   1461  NZ  LYS A 181     -42.989  14.292   3.504  1.00 56.91           N1+
ATOM   1462  N   ALA A 182     -36.715  17.712   3.047  1.00 14.68           N  
ATOM   1463  CA  ALA A 182     -36.735  18.942   2.314  1.00 17.76           C  
ATOM   1464  C   ALA A 182     -35.718  18.924   1.203  1.00 18.97           C  
ATOM   1465  O   ALA A 182     -35.901  19.407   0.105  1.00 17.10           O  
ATOM   1466  CB  ALA A 182     -36.594  20.188   3.185  1.00 18.04           C  
ATOM   1467  N   PHE A 183     -34.549  18.335   1.470  1.00 15.45           N  
ATOM   1468  CA  PHE A 183     -33.525  18.249   0.456  1.00 15.85           C  
ATOM   1469  C   PHE A 183     -34.020  17.624  -0.807  1.00 14.00           C  
ATOM   1470  O   PHE A 183     -33.605  18.041  -1.901  1.00 14.57           O  
ATOM   1471  CB  PHE A 183     -32.324  17.480   1.062  1.00 14.29           C  
ATOM   1472  CG  PHE A 183     -31.194  17.156   0.081  1.00 14.59           C  
ATOM   1473  CD1 PHE A 183     -30.467  18.121  -0.486  1.00 13.87           C  
ATOM   1474  CD2 PHE A 183     -30.851  15.809  -0.184  1.00 13.99           C  
ATOM   1475  CE1 PHE A 183     -29.372  17.853  -1.291  1.00 15.17           C  
ATOM   1476  CE2 PHE A 183     -29.756  15.541  -0.995  1.00 13.90           C  
ATOM   1477  CZ  PHE A 183     -29.065  16.546  -1.551  1.00 13.94           C  
ATOM   1478  N   PHE A 184     -34.821  16.568  -0.688  1.00 15.80           N  
ATOM   1479  CA  PHE A 184     -35.313  15.887  -1.895  1.00 15.60           C  
ATOM   1480  C   PHE A 184     -36.186  16.758  -2.762  1.00 18.00           C  
ATOM   1481  O   PHE A 184     -36.300  16.542  -3.982  1.00 18.76           O  
ATOM   1482  CB  PHE A 184     -36.018  14.569  -1.482  1.00 17.16           C  
ATOM   1483  CG  PHE A 184     -35.105  13.480  -1.197  1.00 17.09           C  
ATOM   1484  CD1 PHE A 184     -34.614  12.690  -2.195  1.00 19.57           C  
ATOM   1485  CD2 PHE A 184     -34.639  13.245   0.052  1.00 20.08           C  
ATOM   1486  CE1 PHE A 184     -33.678  11.650  -1.907  1.00 21.79           C  
ATOM   1487  CE2 PHE A 184     -33.810  12.185   0.359  1.00 20.83           C  
ATOM   1488  CZ  PHE A 184     -33.262  11.414  -0.638  1.00 20.76           C  
ATOM   1489  N   GLU A 185     -36.677  17.853  -2.232  1.00 17.13           N  
ATOM   1490  CA  GLU A 185     -37.352  18.796  -3.132  1.00 17.80           C  
ATOM   1491  C   GLU A 185     -36.502  19.715  -3.944  1.00 17.79           C  
ATOM   1492  O   GLU A 185     -36.977  20.432  -4.839  1.00 21.02           O  
ATOM   1493  CB  GLU A 185     -38.299  19.668  -2.281  1.00 20.29           C  
ATOM   1494  CG  GLU A 185     -39.346  18.897  -1.510  1.00 21.54           C  
ATOM   1495  CD  GLU A 185     -40.240  18.053  -2.423  1.00 29.34           C  
ATOM   1496  OE1 GLU A 185     -40.695  18.575  -3.453  1.00 27.37           O  
ATOM   1497  OE2 GLU A 185     -40.237  16.800  -2.272  1.00 34.15           O1-
ATOM   1498  N   ILE A 186     -35.209  19.860  -3.586  1.00 14.59           N  
ATOM   1499  CA  ILE A 186     -34.305  20.821  -4.132  1.00 15.25           C  
ATOM   1500  C   ILE A 186     -33.039  20.182  -4.793  1.00 12.58           C  
ATOM   1501  O   ILE A 186     -32.057  20.883  -5.080  1.00 15.01           O  
ATOM   1502  CB  ILE A 186     -33.904  21.963  -3.208  1.00 16.72           C  
ATOM   1503  CG1 ILE A 186     -33.241  21.382  -1.927  1.00 17.32           C  
ATOM   1504  CG2 ILE A 186     -35.135  22.822  -2.810  1.00 20.29           C  
ATOM   1505  CD1 ILE A 186     -32.680  22.442  -0.994  1.00 16.57           C  
ATOM   1506  N   ILE A 187     -33.105  18.863  -5.034  1.00 13.69           N  
ATOM   1507  CA  ILE A 187     -31.977  18.263  -5.734  1.00 14.05           C  
ATOM   1508  C   ILE A 187     -31.912  18.654  -7.171  1.00 13.41           C  
ATOM   1509  O   ILE A 187     -32.914  18.557  -7.912  1.00 15.22           O  
ATOM   1510  CB  ILE A 187     -32.027  16.731  -5.607  1.00 13.53           C  
ATOM   1511  CG1 ILE A 187     -31.815  16.284  -4.159  1.00 14.88           C  
ATOM   1512  CG2 ILE A 187     -31.007  16.073  -6.567  1.00 14.97           C  
ATOM   1513  CD1 ILE A 187     -32.117  14.797  -3.846  1.00 14.92           C  
ATOM   1514  N   ASN A 188     -30.749  19.051  -7.608  1.00 12.25           N  
ATOM   1515  CA  ASN A 188     -30.486  19.369  -9.032  1.00 12.93           C  
ATOM   1516  C   ASN A 188     -30.161  18.056  -9.738  1.00 13.06           C  
ATOM   1517  O   ASN A 188     -28.965  17.758  -9.923  1.00 13.07           O  
ATOM   1518  CB  ASN A 188     -29.375  20.368  -9.147  1.00 13.51           C  
ATOM   1519  CG  ASN A 188     -29.277  21.023 -10.513  1.00 15.51           C  
ATOM   1520  ND2 ASN A 188     -28.918  22.207 -10.553  1.00 11.16           N  
ATOM   1521  OD1 ASN A 188     -29.595  20.374 -11.581  1.00 22.96           O  
ATOM   1522  N   TRP A 189     -31.175  17.259 -10.113  1.00 13.45           N  
ATOM   1523  CA  TRP A 189     -30.980  15.981 -10.799  1.00 12.70           C  
ATOM   1524  C   TRP A 189     -30.197  16.086 -12.090  1.00 12.33           C  
ATOM   1525  O   TRP A 189     -29.532  15.186 -12.541  1.00 14.40           O  
ATOM   1526  CB  TRP A 189     -32.286  15.211 -10.950  1.00 15.04           C  
ATOM   1527  CG  TRP A 189     -32.753  14.672  -9.647  1.00 14.43           C  
ATOM   1528  CD1 TRP A 189     -33.731  15.150  -8.874  1.00 15.54           C  
ATOM   1529  CD2 TRP A 189     -32.176  13.533  -8.934  1.00 14.53           C  
ATOM   1530  CE2 TRP A 189     -32.907  13.387  -7.751  1.00 15.21           C  
ATOM   1531  CE3 TRP A 189     -31.144  12.653  -9.212  1.00 17.16           C  
ATOM   1532  NE1 TRP A 189     -33.854  14.368  -7.711  1.00 16.33           N  
ATOM   1533  CZ2 TRP A 189     -32.616  12.369  -6.806  1.00 15.39           C  
ATOM   1534  CZ3 TRP A 189     -30.842  11.634  -8.250  1.00 17.01           C  
ATOM   1535  CH2 TRP A 189     -31.591  11.539  -7.070  1.00 15.28           C  
ATOM   1536  N   ASN A 190     -30.348  17.262 -12.775  1.00 11.59           N  
ATOM   1537  CA  ASN A 190     -29.585  17.429 -13.975  1.00 14.52           C  
ATOM   1538  C   ASN A 190     -28.081  17.499 -13.699  1.00 14.47           C  
ATOM   1539  O   ASN A 190     -27.336  17.003 -14.463  1.00 14.08           O  
ATOM   1540  CB  ASN A 190     -30.161  18.696 -14.724  1.00 13.89           C  
ATOM   1541  CG  ASN A 190     -31.388  18.397 -15.502  1.00 14.17           C  
ATOM   1542  ND2 ASN A 190     -32.227  19.434 -15.680  1.00 13.80           N  
ATOM   1543  OD1 ASN A 190     -31.594  17.291 -15.984  1.00 14.04           O  
ATOM   1544  N   LYS A 191     -27.697  18.112 -12.554  1.00 14.02           N  
ATOM   1545  CA  LYS A 191     -26.317  18.189 -12.137  1.00 13.69           C  
ATOM   1546  C   LYS A 191     -25.866  16.748 -11.689  1.00 12.58           C  
ATOM   1547  O   LYS A 191     -24.727  16.321 -12.079  1.00 13.57           O  
ATOM   1548  CB  LYS A 191     -26.084  19.155 -11.035  1.00 13.62           C  
ATOM   1549  CG  LYS A 191     -24.628  19.219 -10.570  1.00 15.05           C  
ATOM   1550  CD  LYS A 191     -23.603  19.564 -11.625  1.00 17.89           C  
ATOM   1551  CE  LYS A 191     -22.190  19.601 -11.080  1.00 25.68           C  
ATOM   1552  NZ  LYS A 191     -21.227  20.317 -11.924  1.00 29.44           N1+
ATOM   1553  N   VAL A 192     -26.698  16.018 -10.998  1.00 12.14           N  
ATOM   1554  CA  VAL A 192     -26.401  14.601 -10.625  1.00 13.47           C  
ATOM   1555  C   VAL A 192     -26.066  13.835 -11.912  1.00 13.33           C  
ATOM   1556  O   VAL A 192     -25.092  13.043 -11.961  1.00 13.86           O  
ATOM   1557  CB  VAL A 192     -27.533  13.956  -9.893  1.00 13.06           C  
ATOM   1558  CG1 VAL A 192     -27.252  12.461  -9.593  1.00 14.36           C  
ATOM   1559  CG2 VAL A 192     -27.860  14.647  -8.562  1.00 13.56           C  
ATOM   1560  N   ALA A 193     -26.910  14.037 -12.956  1.00 13.96           N  
ATOM   1561  CA  ALA A 193     -26.648  13.373 -14.247  1.00 13.93           C  
ATOM   1562  C   ALA A 193     -25.341  13.688 -14.871  1.00 14.74           C  
ATOM   1563  O   ALA A 193     -24.680  12.828 -15.512  1.00 15.98           O  
ATOM   1564  CB  ALA A 193     -27.793  13.719 -15.205  1.00 16.85           C  
ATOM   1565  N   GLU A 194     -24.901  14.939 -14.764  1.00 14.57           N  
ATOM   1566  CA  GLU A 194     -23.653  15.360 -15.316  1.00 15.37           C  
ATOM   1567  C   GLU A 194     -22.531  14.686 -14.595  1.00 17.24           C  
ATOM   1568  O   GLU A 194     -21.605  14.183 -15.239  1.00 17.12           O  
ATOM   1569  CB  GLU A 194     -23.535  16.910 -15.251  1.00 17.30           C  
ATOM   1570  CG  GLU A 194     -22.258  17.420 -15.850  1.00 22.68           C  
ATOM   1571  CD  GLU A 194     -21.810  18.901 -15.358  1.00 29.90           C  
ATOM   1572  OE1 GLU A 194     -22.291  19.517 -14.464  1.00 34.26           O  
ATOM   1573  OE2 GLU A 194     -20.758  19.365 -15.798  1.00 47.03           O1-
ATOM   1574  N   LEU A 195     -22.600  14.682 -13.278  1.00 14.49           N  
ATOM   1575  CA  LEU A 195     -21.546  14.047 -12.511  1.00 15.37           C  
ATOM   1576  C   LEU A 195     -21.483  12.556 -12.734  1.00 15.72           C  
ATOM   1577  O   LEU A 195     -20.366  11.944 -12.755  1.00 17.20           O  
ATOM   1578  CB  LEU A 195     -21.767  14.349 -11.029  1.00 14.13           C  
ATOM   1579  CG  LEU A 195     -21.587  15.815 -10.622  1.00 15.71           C  
ATOM   1580  CD1 LEU A 195     -22.069  16.084  -9.207  1.00 16.33           C  
ATOM   1581  CD2 LEU A 195     -20.180  16.276 -10.879  1.00 19.47           C  
ATOM   1582  N   TYR A 196     -22.606  11.882 -12.826  1.00 14.83           N  
ATOM   1583  CA  TYR A 196     -22.705  10.457 -13.127  1.00 15.18           C  
ATOM   1584  C   TYR A 196     -22.038  10.140 -14.444  1.00 17.94           C  
ATOM   1585  O   TYR A 196     -21.222   9.266 -14.496  1.00 17.54           O  
ATOM   1586  CB  TYR A 196     -24.127  10.029 -13.093  1.00 16.91           C  
ATOM   1587  CG  TYR A 196     -24.269   8.540 -13.370  1.00 16.56           C  
ATOM   1588  CD1 TYR A 196     -23.844   7.561 -12.482  1.00 18.45           C  
ATOM   1589  CD2 TYR A 196     -24.730   8.115 -14.575  1.00 19.65           C  
ATOM   1590  CE1 TYR A 196     -23.969   6.192 -12.837  1.00 18.53           C  
ATOM   1591  CE2 TYR A 196     -24.857   6.748 -14.918  1.00 20.89           C  
ATOM   1592  CZ  TYR A 196     -24.383   5.814 -14.041  1.00 21.66           C  
ATOM   1593  OH  TYR A 196     -24.469   4.458 -14.296  1.00 21.50           O  
ATOM   1594  N   ALA A 197     -22.418  10.870 -15.508  1.00 17.13           N  
ATOM   1595  CA  ALA A 197     -21.865  10.599 -16.778  1.00 17.42           C  
ATOM   1596  C   ALA A 197     -20.398  10.811 -16.752  1.00 19.73           C  
ATOM   1597  O   ALA A 197     -19.657   9.997 -17.342  1.00 20.65           O  
ATOM   1598  CB  ALA A 197     -22.583  11.469 -17.832  1.00 19.98           C  
ATOM   1599  N   GLU A 198     -19.853  11.884 -16.143  1.00 18.07           N  
ATOM   1600  CA  GLU A 198     -18.437  12.201 -16.061  1.00 19.05           C  
ATOM   1601  C   GLU A 198     -17.725  11.036 -15.337  1.00 19.58           C  
ATOM   1602  O   GLU A 198     -16.568  10.760 -15.657  1.00 22.85           O  
ATOM   1603  CB  GLU A 198     -18.257  13.522 -15.415  1.00 21.12           C  
ATOM   1604  CG  GLU A 198     -18.662  14.633 -16.411  1.00 24.64           C  
ATOM   1605  CD  GLU A 198     -18.816  16.014 -15.807  1.00 32.72           C  
ATOM   1606  OE1 GLU A 198     -18.769  16.146 -14.543  1.00 29.26           O  
ATOM   1607  OE2 GLU A 198     -19.078  16.935 -16.616  1.00 29.64           O1-
ATOM   1608  N   ALA A 199     -18.366  10.487 -14.306  1.00 18.05           N  
ATOM   1609  CA  ALA A 199     -17.714   9.413 -13.505  1.00 21.35           C  
ATOM   1610  C   ALA A 199     -17.452   8.172 -14.335  1.00 23.45           C  
ATOM   1611  O   ALA A 199     -16.476   7.446 -14.069  1.00 25.23           O  
ATOM   1612  CB  ALA A 199     -18.554   9.064 -12.281  1.00 20.57           C  
ATOM   1613  N   LEU A 200     -18.237   7.975 -15.354  1.00 21.35           N  
ATOM   1614  CA  LEU A 200     -18.110   6.760 -16.268  1.00 20.96           C  
ATOM   1615  C   LEU A 200     -17.117   6.987 -17.346  1.00 23.86           C  
ATOM   1616  O   LEU A 200     -16.634   5.997 -17.956  1.00 26.31           O  
ATOM   1617  CB  LEU A 200     -19.435   6.394 -16.831  1.00 23.87           C  
ATOM   1618  CG  LEU A 200     -20.546   6.052 -15.899  1.00 23.35           C  
ATOM   1619  CD1 LEU A 200     -21.702   5.438 -16.523  1.00 27.40           C  
ATOM   1620  CD2 LEU A 200     -20.035   5.149 -14.735  1.00 28.32           C  
ATOM   1621  N   GLU A 201     -16.869   8.241 -17.636  1.00 23.18           N  
ATOM   1622  CA  GLU A 201     -15.970   8.660 -18.754  1.00 23.70           C  
ATOM   1623  C   GLU A 201     -14.509   8.498 -18.279  1.00 32.37           C  
ATOM   1624  O   GLU A 201     -14.220   8.468 -17.056  1.00 30.98           O  
ATOM   1625  CB  GLU A 201     -16.248  10.103 -19.123  1.00 24.00           C  
ATOM   1626  CG  GLU A 201     -17.568  10.236 -19.814  1.00 23.70           C  
ATOM   1627  CD  GLU A 201     -18.141  11.654 -19.947  1.00 22.10           C  
ATOM   1628  OE1 GLU A 201     -17.497  12.559 -19.484  1.00 24.99           O  
ATOM   1629  OE2 GLU A 201     -19.289  11.740 -20.488  1.00 25.99           O1-
ATOM   1630  N   HIS A 202     -13.579   8.367 -19.226  1.00 41.06           N  
ATOM   1631  CA  HIS A 202     -12.132   8.184 -18.845  1.00 58.15           C  
ATOM   1632  C   HIS A 202     -11.323   7.667 -20.034  1.00 56.54           C  
ATOM   1633  O   HIS A 202     -11.624   6.588 -20.568  1.00 58.31           O  
ATOM   1634  CB  HIS A 202     -12.051   7.213 -17.613  1.00 73.68           C  
ATOM   1635  CG  HIS A 202     -10.690   6.655 -17.286  1.00 86.34           C  
ATOM   1636  CD2 HIS A 202     -10.299   5.378 -17.045  1.00 82.75           C  
ATOM   1637  ND1 HIS A 202      -9.581   7.445 -17.057  1.00 85.00           N  
ATOM   1638  CE1 HIS A 202      -8.554   6.674 -16.746  1.00 87.65           C  
ATOM   1639  NE2 HIS A 202      -8.964   5.416 -16.732  1.00 86.81           N  
TER   
ATOM   1640  N   ALA B   1     -33.274   2.815  35.177  1.00 30.32           N  
ATOM   1641  CA  ALA B   1     -33.201   3.523  33.902  1.00 27.40           C  
ATOM   1642  C   ALA B   1     -32.484   4.857  34.194  1.00 28.13           C  
ATOM   1643  O   ALA B   1     -32.521   5.387  35.333  1.00 30.43           O  
ATOM   1644  CB  ALA B   1     -34.555   3.807  33.362  1.00 29.52           C  
ATOM   1645  N   ILE B   2     -31.817   5.370  33.169  1.00 24.94           N  
ATOM   1646  CA  ILE B   2     -31.245   6.728  33.266  1.00 23.61           C  
ATOM   1647  C   ILE B   2     -32.377   7.678  33.190  1.00 20.37           C  
ATOM   1648  O   ILE B   2     -33.325   7.599  32.363  1.00 24.39           O  
ATOM   1649  CB  ILE B   2     -30.300   6.945  32.115  1.00 23.58           C  
ATOM   1650  CG1 ILE B   2     -29.263   5.855  32.079  1.00 26.05           C  
ATOM   1651  CG2 ILE B   2     -29.739   8.407  32.169  1.00 25.20           C  
ATOM   1652  CD1 ILE B   2     -28.421   5.725  33.291  1.00 27.27           C  
ATOM   1653  N   ILE B   3     -32.301   8.706  34.100  1.00 23.11           N  
ATOM   1654  CA  ILE B   3     -33.291   9.784  34.162  1.00 25.01           C  
ATOM   1655  C   ILE B   3     -32.746  11.102  33.674  1.00 21.45           C  
ATOM   1656  O   ILE B   3     -31.603  11.465  34.029  1.00 22.62           O  
ATOM   1657  CB  ILE B   3     -33.719  10.021  35.655  1.00 29.50           C  
ATOM   1658  CG1 ILE B   3     -34.325   8.739  36.256  1.00 34.82           C  
ATOM   1659  CG2 ILE B   3     -34.761  11.108  35.735  1.00 30.38           C  
ATOM   1660  CD1 ILE B   3     -35.538   8.294  35.471  1.00 35.24           C  
ATOM   1661  N   LEU B   4     -33.495  11.775  32.846  1.00 21.26           N  
ATOM   1662  CA  LEU B   4     -33.079  13.126  32.406  1.00 19.86           C  
ATOM   1663  C   LEU B   4     -33.121  14.091  33.600  1.00 21.96           C  
ATOM   1664  O   LEU B   4     -34.254  14.367  34.081  1.00 22.54           O  
ATOM   1665  CB  LEU B   4     -33.898  13.626  31.309  1.00 20.03           C  
ATOM   1666  CG  LEU B   4     -33.712  15.038  30.684  1.00 22.97           C  
ATOM   1667  CD1 LEU B   4     -32.328  15.029  29.966  1.00 23.68           C  
ATOM   1668  CD2 LEU B   4     -34.745  15.716  29.739  1.00 22.44           C  
ATOM   1669  N   PRO B   5     -31.977  14.567  34.074  1.00 20.70           N  
ATOM   1670  CA  PRO B   5     -32.014  15.607  35.153  1.00 21.22           C  
ATOM   1671  C   PRO B   5     -32.582  16.897  34.765  1.00 20.58           C  
ATOM   1672  O   PRO B   5     -32.357  17.464  33.607  1.00 20.90           O  
ATOM   1673  CB  PRO B   5     -30.535  15.769  35.489  1.00 20.03           C  
ATOM   1674  CG  PRO B   5     -29.855  15.574  34.121  1.00 21.60           C  
ATOM   1675  CD  PRO B   5     -30.569  14.378  33.596  1.00 23.39           C  
ATOM   1676  N   ASP B   6     -33.337  17.528  35.680  1.00 21.49           N  
ATOM   1677  CA  ASP B   6     -33.781  18.836  35.371  1.00 19.96           C  
ATOM   1678  C   ASP B   6     -32.561  19.827  35.399  1.00 19.07           C  
ATOM   1679  O   ASP B   6     -31.609  19.553  36.118  1.00 20.16           O  
ATOM   1680  CB  ASP B   6     -34.699  19.358  36.503  1.00 25.08           C  
ATOM   1681  CG  ASP B   6     -36.095  18.811  36.399  1.00 28.68           C  
ATOM   1682  OD1 ASP B   6     -36.522  18.094  35.451  1.00 27.54           O  
ATOM   1683  OD2 ASP B   6     -36.810  19.085  37.407  1.00 31.10           O1-
ATOM   1684  N   LEU B   7     -32.687  20.922  34.644  1.00 20.40           N  
ATOM   1685  CA  LEU B   7     -31.681  22.024  34.850  1.00 20.11           C  
ATOM   1686  C   LEU B   7     -31.698  22.493  36.298  1.00 20.56           C  
ATOM   1687  O   LEU B   7     -32.807  22.515  36.868  1.00 23.86           O  
ATOM   1688  CB  LEU B   7     -31.915  23.182  33.934  1.00 19.38           C  
ATOM   1689  CG  LEU B   7     -31.982  22.918  32.415  1.00 18.30           C  
ATOM   1690  CD1 LEU B   7     -32.364  24.156  31.652  1.00 19.14           C  
ATOM   1691  CD2 LEU B   7     -30.541  22.505  31.954  1.00 19.53           C  
ATOM   1692  N   PRO B   8     -30.594  22.962  36.807  1.00 19.75           N  
ATOM   1693  CA  PRO B   8     -30.549  23.598  38.132  1.00 20.98           C  
ATOM   1694  C   PRO B   8     -31.129  25.037  38.182  1.00 22.01           C  
ATOM   1695  O   PRO B   8     -31.063  25.640  39.265  1.00 22.76           O  
ATOM   1696  CB  PRO B   8     -29.074  23.647  38.464  1.00 24.58           C  
ATOM   1697  CG  PRO B   8     -28.307  23.009  37.306  1.00 21.39           C  
ATOM   1698  CD  PRO B   8     -29.246  22.962  36.192  1.00 21.50           C  
ATOM   1699  N   TYR B   9     -31.654  25.532  37.118  1.00 19.41           N  
ATOM   1700  CA  TYR B   9     -32.072  26.974  37.005  1.00 20.70           C  
ATOM   1701  C   TYR B   9     -33.075  27.026  35.899  1.00 19.01           C  
ATOM   1702  O   TYR B   9     -33.322  26.040  35.167  1.00 22.33           O  
ATOM   1703  CB  TYR B   9     -30.836  27.879  36.723  1.00 19.65           C  
ATOM   1704  CG  TYR B   9     -29.802  27.197  35.785  1.00 16.67           C  
ATOM   1705  CD1 TYR B   9     -30.122  27.023  34.493  1.00 19.50           C  
ATOM   1706  CD2 TYR B   9     -28.617  26.745  36.301  1.00 18.08           C  
ATOM   1707  CE1 TYR B   9     -29.227  26.324  33.683  1.00 17.08           C  
ATOM   1708  CE2 TYR B   9     -27.690  26.081  35.444  1.00 16.50           C  
ATOM   1709  CZ  TYR B   9     -28.075  25.837  34.231  1.00 18.12           C  
ATOM   1710  OH  TYR B   9     -27.224  25.071  33.410  1.00 16.28           O  
ATOM   1711  N   ALA B  10     -33.752  28.172  35.785  1.00 20.56           N  
ATOM   1712  CA  ALA B  10     -34.727  28.380  34.731  1.00 21.39           C  
ATOM   1713  C   ALA B  10     -34.096  28.317  33.321  1.00 20.07           C  
ATOM   1714  O   ALA B  10     -32.877  28.642  33.194  1.00 19.38           O  
ATOM   1715  CB  ALA B  10     -35.336  29.825  34.885  1.00 24.10           C  
ATOM   1716  N   TYR B  11     -34.885  27.973  32.320  1.00 20.85           N  
ATOM   1717  CA  TYR B  11     -34.390  28.002  30.916  1.00 17.71           C  
ATOM   1718  C   TYR B  11     -33.790  29.307  30.491  1.00 23.68           C  
ATOM   1719  O   TYR B  11     -32.935  29.324  29.660  1.00 22.01           O  
ATOM   1720  CB  TYR B  11     -35.457  27.467  29.973  1.00 18.83           C  
ATOM   1721  CG  TYR B  11     -35.839  26.052  30.142  1.00 22.47           C  
ATOM   1722  CD1 TYR B  11     -35.166  24.975  29.483  1.00 18.51           C  
ATOM   1723  CD2 TYR B  11     -37.002  25.675  30.812  1.00 27.07           C  
ATOM   1724  CE1 TYR B  11     -35.540  23.690  29.624  1.00 20.84           C  
ATOM   1725  CE2 TYR B  11     -37.408  24.366  30.900  1.00 29.64           C  
ATOM   1726  CZ  TYR B  11     -36.712  23.333  30.263  1.00 24.91           C  
ATOM   1727  OH  TYR B  11     -37.118  22.012  30.398  1.00 27.22           O  
ATOM   1728  N   ASP B  12     -34.234  30.466  31.058  1.00 20.33           N  
ATOM   1729  CA  ASP B  12     -33.776  31.721  30.671  1.00 18.71           C  
ATOM   1730  C   ASP B  12     -32.738  32.323  31.619  1.00 16.32           C  
ATOM   1731  O   ASP B  12     -32.340  33.494  31.469  1.00 20.21           O  
ATOM   1732  CB  ASP B  12     -34.954  32.759  30.532  1.00 24.49           C  
ATOM   1733  CG  ASP B  12     -35.588  33.123  31.876  1.00 25.44           C  
ATOM   1734  OD1 ASP B  12     -35.295  32.535  32.915  1.00 28.26           O  
ATOM   1735  OD2 ASP B  12     -36.452  34.090  31.754  1.00 27.97           O1-
ATOM   1736  N   ALA B  13     -32.262  31.519  32.557  1.00 19.09           N  
ATOM   1737  CA  ALA B  13     -31.351  31.943  33.610  1.00 17.71           C  
ATOM   1738  C   ALA B  13     -29.976  32.345  33.134  1.00 19.49           C  
ATOM   1739  O   ALA B  13     -29.259  33.103  33.821  1.00 19.28           O  
ATOM   1740  CB  ALA B  13     -31.236  30.937  34.655  1.00 19.04           C  
ATOM   1741  N   LEU B  14     -29.550  31.796  31.991  1.00 17.72           N  
ATOM   1742  CA  LEU B  14     -28.288  32.153  31.399  1.00 15.95           C  
ATOM   1743  C   LEU B  14     -28.257  33.206  30.406  1.00 17.73           C  
ATOM   1744  O   LEU B  14     -27.249  33.534  29.807  1.00 19.80           O  
ATOM   1745  CB  LEU B  14     -27.624  30.861  30.815  1.00 16.89           C  
ATOM   1746  CG  LEU B  14     -27.537  29.800  31.821  1.00 18.74           C  
ATOM   1747  CD1 LEU B  14     -26.932  28.512  31.245  1.00 20.13           C  
ATOM   1748  CD2 LEU B  14     -26.794  30.059  33.126  1.00 20.06           C  
ATOM   1749  N   GLU B  15     -29.400  33.850  30.183  1.00 20.49           N  
ATOM   1750  CA  GLU B  15     -29.483  34.993  29.263  0.50 19.44           C  
ATOM   1752  C   GLU B  15     -28.675  36.185  29.798  1.00 22.17           C  
ATOM   1753  O   GLU B  15     -28.616  36.399  31.021  1.00 24.66           O  
ATOM   1754  CB  GLU B  15     -30.957  35.392  28.935  0.50 18.84           C  
ATOM   1756  CG  GLU B  15     -31.747  34.262  28.320  0.50 18.35           C  
ATOM   1758  CD  GLU B  15     -33.031  34.628  27.623  0.50 25.95           C  
ATOM   1760  OE1 GLU B  15     -33.681  35.646  27.999  0.50 25.61           O  
ATOM   1762  OE2 GLU B  15     -33.394  33.916  26.655  0.50 20.27           O1-
ATOM   1764  N   PRO B  16     -28.052  36.943  28.907  1.00 21.26           N  
ATOM   1765  CA  PRO B  16     -28.017  36.912  27.454  1.00 22.91           C  
ATOM   1766  C   PRO B  16     -26.902  36.024  26.869  1.00 21.89           C  
ATOM   1767  O   PRO B  16     -26.767  35.977  25.683  1.00 23.44           O  
ATOM   1768  CB  PRO B  16     -27.674  38.329  27.085  1.00 24.85           C  
ATOM   1769  CG  PRO B  16     -26.759  38.746  28.125  1.00 24.36           C  
ATOM   1770  CD  PRO B  16     -27.190  38.070  29.379  1.00 25.25           C  
ATOM   1771  N   TYR B  17     -26.234  35.274  27.724  1.00 19.64           N  
ATOM   1772  CA  TYR B  17     -25.035  34.569  27.242  1.00 18.07           C  
ATOM   1773  C   TYR B  17     -25.515  33.308  26.471  1.00 17.26           C  
ATOM   1774  O   TYR B  17     -24.853  32.969  25.490  1.00 18.58           O  
ATOM   1775  CB  TYR B  17     -24.200  34.195  28.454  1.00 17.52           C  
ATOM   1776  CG  TYR B  17     -23.782  35.416  29.238  1.00 17.90           C  
ATOM   1777  CD1 TYR B  17     -22.891  36.291  28.738  1.00 17.84           C  
ATOM   1778  CD2 TYR B  17     -24.362  35.645  30.470  1.00 19.93           C  
ATOM   1779  CE1 TYR B  17     -22.461  37.399  29.483  1.00 19.78           C  
ATOM   1780  CE2 TYR B  17     -23.966  36.765  31.187  1.00 21.74           C  
ATOM   1781  CZ  TYR B  17     -23.064  37.625  30.675  1.00 22.95           C  
ATOM   1782  OH  TYR B  17     -22.672  38.794  31.476  1.00 25.87           O  
ATOM   1783  N   ILE B  18     -26.496  32.584  26.995  1.00 15.14           N  
ATOM   1784  CA  ILE B  18     -27.088  31.447  26.240  1.00 16.69           C  
ATOM   1785  C   ILE B  18     -28.604  31.717  26.206  1.00 18.70           C  
ATOM   1786  O   ILE B  18     -29.192  31.895  27.254  1.00 18.28           O  
ATOM   1787  CB  ILE B  18     -26.785  30.105  26.833  1.00 15.38           C  
ATOM   1788  CG1 ILE B  18     -25.269  29.810  26.849  1.00 16.61           C  
ATOM   1789  CG2 ILE B  18     -27.422  29.068  25.925  1.00 15.36           C  
ATOM   1790  CD1 ILE B  18     -24.851  28.525  27.555  1.00 17.67           C  
ATOM   1791  N   ASP B  19     -29.164  31.763  25.027  1.00 17.52           N  
ATOM   1792  CA  ASP B  19     -30.602  31.963  24.911  1.00 20.96           C  
ATOM   1793  C   ASP B  19     -31.433  30.864  25.484  1.00 21.44           C  
ATOM   1794  O   ASP B  19     -31.175  29.637  25.455  1.00 17.59           O  
ATOM   1795  CB  ASP B  19     -30.967  32.208  23.467  1.00 20.50           C  
ATOM   1796  CG  ASP B  19     -30.403  31.085  22.498  1.00 20.62           C  
ATOM   1797  OD1 ASP B  19     -29.157  31.000  22.430  1.00 19.92           O  
ATOM   1798  OD2 ASP B  19     -31.220  30.297  21.900  1.00 20.56           O1-
ATOM   1799  N   ALA B  20     -32.688  31.218  25.929  1.00 19.45           N  
ATOM   1800  CA  ALA B  20     -33.596  30.222  26.409  1.00 18.77           C  
ATOM   1801  C   ALA B  20     -34.042  29.138  25.439  1.00 16.79           C  
ATOM   1802  O   ALA B  20     -34.237  28.016  25.843  1.00 20.43           O  
ATOM   1803  CB  ALA B  20     -34.874  31.004  26.891  1.00 22.48           C  
ATOM   1804  N   GLU B  21     -34.221  29.490  24.156  1.00 19.57           N  
ATOM   1805  CA  GLU B  21     -34.693  28.562  23.144  1.00 19.72           C  
ATOM   1806  C   GLU B  21     -33.655  27.429  23.053  1.00 18.26           C  
ATOM   1807  O   GLU B  21     -33.981  26.276  23.063  1.00 19.35           O  
ATOM   1808  CB  GLU B  21     -34.897  29.307  21.795  1.00 22.57           C  
ATOM   1809  CG  GLU B  21     -35.387  28.323  20.821  1.00 24.64           C  
ATOM   1810  CD  GLU B  21     -35.764  28.934  19.493  1.00 34.48           C  
ATOM   1811  OE1 GLU B  21     -35.405  30.098  19.177  1.00 37.03           O  
ATOM   1812  OE2 GLU B  21     -36.334  28.127  18.702  1.00 41.82           O1-
ATOM   1813  N   THR B  22     -32.404  27.870  23.047  1.00 17.74           N  
ATOM   1814  CA  THR B  22     -31.262  26.854  23.029  1.00 17.21           C  
ATOM   1815  C   THR B  22     -31.252  25.981  24.242  1.00 17.03           C  
ATOM   1816  O   THR B  22     -31.181  24.762  24.180  1.00 17.40           O  
ATOM   1817  CB  THR B  22     -29.952  27.560  22.775  1.00 17.78           C  
ATOM   1818  CG2 THR B  22     -28.731  26.610  22.970  1.00 17.72           C  
ATOM   1819  OG1 THR B  22     -29.896  28.138  21.437  1.00 17.47           O  
ATOM   1820  N   MET B  23     -31.382  26.600  25.435  1.00 17.07           N  
ATOM   1821  CA  MET B  23     -31.430  25.817  26.608  1.00 17.29           C  
ATOM   1822  C   MET B  23     -32.539  24.762  26.562  1.00 16.13           C  
ATOM   1823  O   MET B  23     -32.439  23.641  26.985  1.00 16.06           O  
ATOM   1824  CB  MET B  23     -31.546  26.680  27.878  1.00 17.96           C  
ATOM   1825  CG  MET B  23     -30.416  27.619  28.154  1.00 17.67           C  
ATOM   1826  SD  MET B  23     -28.769  26.719  28.397  1.00 17.67           S  
ATOM   1827  CE  MET B  23     -29.068  25.683  29.709  1.00 19.82           C  
ATOM   1828  N   THR B  24     -33.720  25.221  26.096  1.00 17.32           N  
ATOM   1829  CA  THR B  24     -34.861  24.331  25.933  1.00 16.94           C  
ATOM   1830  C   THR B  24     -34.657  23.177  24.936  1.00 15.82           C  
ATOM   1831  O   THR B  24     -34.853  22.007  25.294  1.00 17.37           O  
ATOM   1832  CB  THR B  24     -36.094  25.144  25.531  1.00 20.17           C  
ATOM   1833  CG2 THR B  24     -37.256  24.310  25.494  1.00 22.01           C  
ATOM   1834  OG1 THR B  24     -36.304  26.150  26.530  1.00 19.65           O  
ATOM   1835  N   LEU B  25     -34.175  23.513  23.745  1.00 17.67           N  
ATOM   1836  CA  LEU B  25     -33.853  22.456  22.773  1.00 18.74           C  
ATOM   1837  C   LEU B  25     -32.787  21.534  23.263  1.00 17.50           C  
ATOM   1838  O   LEU B  25     -32.839  20.334  23.156  1.00 16.72           O  
ATOM   1839  CB  LEU B  25     -33.416  23.084  21.493  1.00 19.24           C  
ATOM   1840  CG  LEU B  25     -34.434  23.933  20.656  1.00 20.89           C  
ATOM   1841  CD1 LEU B  25     -33.807  24.833  19.603  1.00 21.24           C  
ATOM   1842  CD2 LEU B  25     -35.358  22.959  19.995  1.00 21.79           C  
ATOM   1843  N   HIS B  26     -31.765  22.174  23.820  1.00 17.46           N  
ATOM   1844  CA  HIS B  26     -30.551  21.415  24.223  1.00 16.36           C  
ATOM   1845  C   HIS B  26     -30.832  20.379  25.268  1.00 16.00           C  
ATOM   1846  O   HIS B  26     -30.392  19.250  25.242  1.00 17.32           O  
ATOM   1847  CB  HIS B  26     -29.466  22.456  24.567  1.00 15.73           C  
ATOM   1848  CG  HIS B  26     -28.074  21.926  24.463  1.00 14.83           C  
ATOM   1849  CD2 HIS B  26     -27.627  20.739  23.968  1.00 17.03           C  
ATOM   1850  ND1 HIS B  26     -26.974  22.607  24.882  1.00 16.77           N  
ATOM   1851  CE1 HIS B  26     -25.877  21.874  24.583  1.00 14.96           C  
ATOM   1852  NE2 HIS B  26     -26.272  20.739  24.083  1.00 15.60           N  
ATOM   1853  N   HIS B  27     -31.657  20.755  26.293  1.00 16.43           N  
ATOM   1854  CA  HIS B  27     -32.021  19.889  27.365  1.00 17.26           C  
ATOM   1855  C   HIS B  27     -33.172  18.949  26.958  1.00 17.12           C  
ATOM   1856  O   HIS B  27     -33.118  17.767  27.132  1.00 19.89           O  
ATOM   1857  CB  HIS B  27     -32.417  20.741  28.606  1.00 18.51           C  
ATOM   1858  CG  HIS B  27     -32.897  19.917  29.729  1.00 20.05           C  
ATOM   1859  CD2 HIS B  27     -32.282  19.351  30.775  1.00 23.32           C  
ATOM   1860  ND1 HIS B  27     -34.231  19.595  29.830  1.00 20.38           N  
ATOM   1861  CE1 HIS B  27     -34.413  18.808  30.868  1.00 23.17           C  
ATOM   1862  NE2 HIS B  27     -33.267  18.693  31.496  1.00 21.88           N  
ATOM   1863  N   ASP B  28     -34.231  19.535  26.445  1.00 18.51           N  
ATOM   1864  CA  ASP B  28     -35.475  18.828  26.295  1.00 19.67           C  
ATOM   1865  C   ASP B  28     -35.465  17.913  25.073  1.00 22.99           C  
ATOM   1866  O   ASP B  28     -36.251  16.975  24.985  1.00 22.07           O  
ATOM   1867  CB  ASP B  28     -36.630  19.863  26.094  1.00 20.27           C  
ATOM   1868  CG  ASP B  28     -36.973  20.675  27.353  1.00 21.79           C  
ATOM   1869  OD1 ASP B  28     -36.302  20.628  28.385  1.00 22.45           O  
ATOM   1870  OD2 ASP B  28     -37.997  21.445  27.216  1.00 25.40           O1-
ATOM   1871  N   LYS B  29     -34.656  18.295  24.063  1.00 20.96           N  
ATOM   1872  CA  LYS B  29     -34.581  17.509  22.827  1.00 20.44           C  
ATOM   1873  C   LYS B  29     -33.269  16.718  22.770  1.00 17.63           C  
ATOM   1874  O   LYS B  29     -33.293  15.495  22.808  1.00 20.29           O  
ATOM   1875  CB  LYS B  29     -34.776  18.329  21.626  1.00 21.07           C  
ATOM   1876  CG  LYS B  29     -36.086  19.121  21.507  1.00 23.71           C  
ATOM   1877  CD  LYS B  29     -37.301  18.252  21.579  1.00 27.55           C  
ATOM   1878  CE  LYS B  29     -38.541  19.162  21.473  1.00 35.69           C  
ATOM   1879  NZ  LYS B  29     -39.771  18.325  21.435  1.00 38.56           N1+
ATOM   1880  N   HIS B  30     -32.141  17.404  22.748  1.00 18.10           N  
ATOM   1881  CA  HIS B  30     -30.871  16.722  22.554  1.00 18.21           C  
ATOM   1882  C   HIS B  30     -30.526  15.811  23.689  1.00 15.95           C  
ATOM   1883  O   HIS B  30     -30.245  14.615  23.528  1.00 18.33           O  
ATOM   1884  CB  HIS B  30     -29.725  17.703  22.264  1.00 18.35           C  
ATOM   1885  CG  HIS B  30     -29.855  18.490  20.995  1.00 17.59           C  
ATOM   1886  CD2 HIS B  30     -30.418  19.684  20.721  1.00 19.22           C  
ATOM   1887  ND1 HIS B  30     -29.460  17.984  19.765  1.00 20.91           N  
ATOM   1888  CE1 HIS B  30     -29.744  18.879  18.836  1.00 17.85           C  
ATOM   1889  NE2 HIS B  30     -30.338  19.918  19.381  1.00 20.59           N  
ATOM   1890  N   HIS B  31     -30.481  16.331  24.929  1.00 16.84           N  
ATOM   1891  CA  HIS B  31     -30.085  15.509  26.028  1.00 17.25           C  
ATOM   1892  C   HIS B  31     -31.154  14.397  26.235  1.00 17.04           C  
ATOM   1893  O   HIS B  31     -30.838  13.240  26.493  1.00 19.89           O  
ATOM   1894  CB  HIS B  31     -29.913  16.412  27.269  1.00 15.76           C  
ATOM   1895  CG  HIS B  31     -29.339  15.712  28.460  1.00 15.09           C  
ATOM   1896  CD2 HIS B  31     -28.956  14.436  28.639  1.00 16.63           C  
ATOM   1897  ND1 HIS B  31     -29.088  16.335  29.685  1.00 16.83           N  
ATOM   1898  CE1 HIS B  31     -28.548  15.508  30.512  1.00 16.53           C  
ATOM   1899  NE2 HIS B  31     -28.527  14.310  29.941  1.00 17.50           N  
ATOM   1900  N   ALA B  32     -32.452  14.734  26.107  1.00 19.33           N  
ATOM   1901  CA  ALA B  32     -33.466  13.704  26.217  1.00 17.89           C  
ATOM   1902  C   ALA B  32     -33.266  12.531  25.246  1.00 16.33           C  
ATOM   1903  O   ALA B  32     -33.480  11.400  25.626  1.00 19.34           O  
ATOM   1904  CB  ALA B  32     -34.872  14.296  25.916  1.00 19.94           C  
ATOM   1905  N   THR B  33     -32.839  12.840  24.030  1.00 17.04           N  
ATOM   1906  CA  THR B  33     -32.588  11.794  23.007  1.00 19.41           C  
ATOM   1907  C   THR B  33     -31.439  10.923  23.419  1.00 18.02           C  
ATOM   1908  O   THR B  33     -31.491   9.689  23.325  1.00 18.71           O  
ATOM   1909  CB  THR B  33     -32.416  12.408  21.631  1.00 20.24           C  
ATOM   1910  CG2 THR B  33     -31.924  11.328  20.659  1.00 21.99           C  
ATOM   1911  OG1 THR B  33     -33.592  13.090  21.150  1.00 22.71           O  
ATOM   1912  N   TYR B  34     -30.338  11.518  23.986  1.00 19.46           N  
ATOM   1913  CA  TYR B  34     -29.267  10.730  24.469  1.00 18.47           C  
ATOM   1914  C   TYR B  34     -29.690   9.779  25.578  1.00 18.23           C  
ATOM   1915  O   TYR B  34     -29.289   8.611  25.653  1.00 19.97           O  
ATOM   1916  CB  TYR B  34     -28.038  11.565  24.883  1.00 19.38           C  
ATOM   1917  CG  TYR B  34     -27.401  12.414  23.808  1.00 16.96           C  
ATOM   1918  CD1 TYR B  34     -27.020  11.841  22.615  1.00 21.60           C  
ATOM   1919  CD2 TYR B  34     -27.120  13.733  23.969  1.00 16.50           C  
ATOM   1920  CE1 TYR B  34     -26.422  12.583  21.605  1.00 22.55           C  
ATOM   1921  CE2 TYR B  34     -26.501  14.489  22.929  1.00 20.77           C  
ATOM   1922  CZ  TYR B  34     -26.122  13.859  21.768  1.00 21.10           C  
ATOM   1923  OH  TYR B  34     -25.516  14.662  20.801  1.00 22.41           O  
ATOM   1924  N   VAL B  35     -30.510  10.290  26.498  1.00 17.09           N  
ATOM   1925  CA  VAL B  35     -31.030   9.462  27.548  1.00 18.75           C  
ATOM   1926  C   VAL B  35     -31.869   8.258  27.017  1.00 17.90           C  
ATOM   1927  O   VAL B  35     -31.670   7.149  27.490  1.00 21.11           O  
ATOM   1928  CB  VAL B  35     -31.817  10.366  28.569  1.00 21.02           C  
ATOM   1929  CG1 VAL B  35     -32.556   9.520  29.584  1.00 22.25           C  
ATOM   1930  CG2 VAL B  35     -30.870  11.333  29.264  1.00 19.98           C  
ATOM   1931  N   ALA B  36     -32.767   8.582  26.094  1.00 23.19           N  
ATOM   1932  CA  ALA B  36     -33.641   7.557  25.524  1.00 22.62           C  
ATOM   1933  C   ALA B  36     -32.802   6.463  24.842  1.00 22.24           C  
ATOM   1934  O   ALA B  36     -32.961   5.247  25.134  1.00 23.35           O  
ATOM   1935  CB  ALA B  36     -34.637   8.157  24.590  1.00 24.16           C  
ATOM   1936  N   ASN B  37     -31.783   6.908  24.097  1.00 21.50           N  
ATOM   1937  CA  ASN B  37     -30.919   5.940  23.339  1.00 22.09           C  
ATOM   1938  C   ASN B  37     -29.983   5.219  24.214  1.00 21.66           C  
ATOM   1939  O   ASN B  37     -29.704   4.017  24.030  1.00 25.66           O  
ATOM   1940  CB  ASN B  37     -30.225   6.653  22.231  1.00 23.26           C  
ATOM   1941  CG  ASN B  37     -31.157   7.069  21.126  1.00 25.84           C  
ATOM   1942  ND2 ASN B  37     -30.721   7.939  20.253  1.00 27.32           N  
ATOM   1943  OD1 ASN B  37     -32.339   6.574  21.053  1.00 27.71           O  
ATOM   1944  N   ALA B  38     -29.577   5.836  25.338  1.00 18.23           N  
ATOM   1945  CA  ALA B  38     -28.783   5.144  26.299  1.00 20.51           C  
ATOM   1946  C   ALA B  38     -29.587   4.047  27.010  1.00 21.06           C  
ATOM   1947  O   ALA B  38     -29.096   2.916  27.277  1.00 22.80           O  
ATOM   1948  CB  ALA B  38     -28.146   6.097  27.315  1.00 20.24           C  
ATOM   1949  N   ASN B  39     -30.832   4.372  27.410  1.00 21.98           N  
ATOM   1950  CA  ASN B  39     -31.685   3.369  28.024  1.00 23.23           C  
ATOM   1951  C   ASN B  39     -31.951   2.188  27.041  1.00 23.56           C  
ATOM   1952  O   ASN B  39     -31.920   1.063  27.533  1.00 27.97           O  
ATOM   1953  CB  ASN B  39     -33.000   4.007  28.509  1.00 23.09           C  
ATOM   1954  CG  ASN B  39     -32.808   4.773  29.766  1.00 23.22           C  
ATOM   1955  ND2 ASN B  39     -33.485   5.924  29.874  1.00 21.72           N  
ATOM   1956  OD1 ASN B  39     -32.066   4.343  30.625  1.00 27.96           O  
ATOM   1957  N   ALA B  40     -32.168   2.474  25.787  1.00 26.41           N  
ATOM   1958  CA  ALA B  40     -32.488   1.419  24.760  1.00 26.92           C  
ATOM   1959  C   ALA B  40     -31.319   0.470  24.706  1.00 30.17           C  
ATOM   1960  O   ALA B  40     -31.465  -0.790  24.721  1.00 29.56           O  
ATOM   1961  CB  ALA B  40     -32.741   2.045  23.446  1.00 28.40           C  
ATOM   1962  N   ALA B  41     -30.103   1.026  24.804  1.00 26.84           N  
ATOM   1963  CA  ALA B  41     -28.955   0.156  24.850  1.00 24.00           C  
ATOM   1964  C   ALA B  41     -28.789  -0.641  26.103  1.00 29.37           C  
ATOM   1965  O   ALA B  41     -28.557  -1.863  26.097  1.00 28.76           O  
ATOM   1966  CB  ALA B  41     -27.676   0.979  24.533  1.00 22.74           C  
ATOM   1967  N   LEU B  42     -28.903  -0.023  27.292  1.00 23.43           N  
ATOM   1968  CA  LEU B  42     -28.757  -0.723  28.480  1.00 24.19           C  
ATOM   1969  C   LEU B  42     -29.853  -1.836  28.685  1.00 24.96           C  
ATOM   1970  O   LEU B  42     -29.561  -2.839  29.337  1.00 29.78           O  
ATOM   1971  CB  LEU B  42     -28.864   0.338  29.609  1.00 23.93           C  
ATOM   1972  CG  LEU B  42     -27.726   1.315  29.709  1.00 23.77           C  
ATOM   1973  CD1 LEU B  42     -28.136   2.489  30.645  1.00 24.60           C  
ATOM   1974  CD2 LEU B  42     -26.512   0.688  30.235  1.00 24.85           C  
ATOM   1975  N   GLU B  43     -31.020  -1.603  28.132  1.00 28.82           N  
ATOM   1976  CA  GLU B  43     -32.123  -2.556  28.291  1.00 30.01           C  
ATOM   1977  C   GLU B  43     -31.805  -3.879  27.620  1.00 36.56           C  
ATOM   1978  O   GLU B  43     -32.257  -4.893  28.091  1.00 35.72           O  
ATOM   1979  CB  GLU B  43     -33.437  -1.936  27.827  1.00 34.11           C  
ATOM   1980  CG  GLU B  43     -33.905  -0.975  28.949  1.00 43.21           C  
ATOM   1981  CD  GLU B  43     -34.888   0.095  28.469  1.00 56.23           C  
ATOM   1982  OE1 GLU B  43     -35.434  -0.069  27.338  1.00 55.36           O  
ATOM   1983  OE2 GLU B  43     -35.086   1.106  29.215  1.00 63.81           O1-
ATOM   1984  N   LYS B  44     -30.920  -3.858  26.633  1.00 39.30           N  
ATOM   1985  CA  LYS B  44     -30.441  -5.117  25.970  1.00 35.89           C  
ATOM   1986  C   LYS B  44     -29.484  -5.859  26.843  1.00 41.65           C  
ATOM   1987  O   LYS B  44     -29.340  -7.089  26.714  1.00 36.16           O  
ATOM   1988  CB  LYS B  44     -29.816  -4.781  24.635  1.00 37.72           C  
ATOM   1989  CG  LYS B  44     -30.777  -4.112  23.684  1.00 40.33           C  
ATOM   1990  CD  LYS B  44     -30.101  -3.349  22.583  1.00 36.78           C  
ATOM   1991  CE  LYS B  44     -31.060  -2.388  21.898  1.00 39.59           C  
ATOM   1992  NZ  LYS B  44     -30.531  -1.956  20.586  1.00 38.94           N1+
ATOM   1993  N   HIS B  45     -28.877  -5.166  27.816  1.00 36.01           N  
ATOM   1994  CA  HIS B  45     -27.907  -5.762  28.677  1.00 33.58           C  
ATOM   1995  C   HIS B  45     -28.051  -5.502  30.159  1.00 38.98           C  
ATOM   1996  O   HIS B  45     -27.171  -4.936  30.818  1.00 33.64           O  
ATOM   1997  CB  HIS B  45     -26.514  -5.416  28.180  1.00 31.89           C  
ATOM   1998  CG  HIS B  45     -26.165  -6.171  26.941  1.00 34.02           C  
ATOM   1999  CD2 HIS B  45     -26.272  -5.810  25.644  1.00 37.11           C  
ATOM   2000  ND1 HIS B  45     -25.530  -7.391  26.956  1.00 39.31           N  
ATOM   2001  CE1 HIS B  45     -25.311  -7.785  25.717  1.00 37.75           C  
ATOM   2002  NE2 HIS B  45     -25.772  -6.858  24.907  1.00 37.01           N  
ATOM   2003  N   PRO B  46     -29.155  -5.976  30.739  1.00 33.85           N  
ATOM   2004  CA  PRO B  46     -29.385  -5.526  32.089  1.00 34.35           C  
ATOM   2005  C   PRO B  46     -28.349  -6.027  33.022  1.00 30.71           C  
ATOM   2006  O   PRO B  46     -28.125  -5.461  34.080  1.00 36.59           O  
ATOM   2007  CB  PRO B  46     -30.777  -6.099  32.439  1.00 36.24           C  
ATOM   2008  CG  PRO B  46     -31.109  -7.047  31.331  1.00 39.71           C  
ATOM   2009  CD  PRO B  46     -30.325  -6.624  30.128  1.00 37.89           C  
ATOM   2010  N   GLU B  47     -27.716  -7.163  32.688  1.00 35.99           N  
ATOM   2011  CA  GLU B  47     -26.762  -7.699  33.611  1.00 35.43           C  
ATOM   2012  C   GLU B  47     -25.548  -6.801  33.793  1.00 32.55           C  
ATOM   2013  O   GLU B  47     -24.738  -7.060  34.663  1.00 34.34           O  
ATOM   2014  CB  GLU B  47     -26.274  -9.102  33.156  1.00 36.53           C  
ATOM   2015  CG  GLU B  47     -25.504  -9.166  31.844  1.00 37.44           C  
ATOM   2016  CD  GLU B  47     -26.267  -8.798  30.605  1.00 37.79           C  
ATOM   2017  OE1 GLU B  47     -27.505  -8.715  30.667  1.00 47.47           O  
ATOM   2018  OE2 GLU B  47     -25.643  -8.669  29.535  1.00 34.63           O1-
ATOM   2019  N   ILE B  48     -25.386  -5.801  32.940  1.00 36.13           N  
ATOM   2020  CA  ILE B  48     -24.214  -4.913  33.130  1.00 31.32           C  
ATOM   2021  C   ILE B  48     -24.480  -3.727  34.059  1.00 36.41           C  
ATOM   2022  O   ILE B  48     -23.552  -3.006  34.426  1.00 32.26           O  
ATOM   2023  CB  ILE B  48     -23.599  -4.460  31.787  1.00 32.10           C  
ATOM   2024  CG1 ILE B  48     -24.422  -3.399  31.017  1.00 31.77           C  
ATOM   2025  CG2 ILE B  48     -23.224  -5.709  31.017  1.00 35.32           C  
ATOM   2026  CD1 ILE B  48     -23.773  -2.831  29.773  1.00 31.14           C  
ATOM   2027  N   GLY B  49     -25.733  -3.530  34.422  1.00 31.52           N  
ATOM   2028  CA  GLY B  49     -26.036  -2.432  35.336  1.00 28.71           C  
ATOM   2029  C   GLY B  49     -26.078  -1.124  34.572  1.00 31.14           C  
ATOM   2030  O   GLY B  49     -26.103  -1.125  33.319  1.00 30.24           O  
ATOM   2031  N   GLU B  50     -26.132  -0.045  35.355  1.00 27.98           N  
ATOM   2032  CA  GLU B  50     -26.413   1.272  34.741  1.00 24.91           C  
ATOM   2033  C   GLU B  50     -25.422   2.294  35.229  1.00 28.29           C  
ATOM   2034  O   GLU B  50     -25.721   3.482  35.091  1.00 27.31           O  
ATOM   2035  CB  GLU B  50     -27.841   1.737  35.008  1.00 30.53           C  
ATOM   2036  CG  GLU B  50     -28.846   0.753  34.591  1.00 35.32           C  
ATOM   2037  CD  GLU B  50     -30.252   1.316  34.537  1.00 44.18           C  
ATOM   2038  OE1 GLU B  50     -31.043   0.587  33.874  1.00 44.46           O  
ATOM   2039  OE2 GLU B  50     -30.564   2.425  35.143  1.00 36.05           O1-
ATOM   2040  N   ASP B  51     -24.302   1.888  35.759  1.00 26.00           N  
ATOM   2041  CA  ASP B  51     -23.259   2.847  36.178  1.00 26.70           C  
ATOM   2042  C   ASP B  51     -22.407   3.322  34.982  1.00 23.80           C  
ATOM   2043  O   ASP B  51     -21.346   2.829  34.697  1.00 23.26           O  
ATOM   2044  CB  ASP B  51     -22.410   2.192  37.221  1.00 28.43           C  
ATOM   2045  CG  ASP B  51     -21.399   3.128  37.867  1.00 32.84           C  
ATOM   2046  OD1 ASP B  51     -21.191   4.273  37.412  1.00 30.45           O  
ATOM   2047  OD2 ASP B  51     -20.766   2.720  38.880  1.00 36.31           O1-
ATOM   2048  N   LEU B  52     -22.937   4.369  34.333  1.00 25.54           N  
ATOM   2049  CA  LEU B  52     -22.338   4.861  33.117  1.00 23.35           C  
ATOM   2050  C   LEU B  52     -20.969   5.380  33.318  1.00 23.95           C  
ATOM   2051  O   LEU B  52     -20.096   5.213  32.482  1.00 22.50           O  
ATOM   2052  CB  LEU B  52     -23.205   5.889  32.424  1.00 22.60           C  
ATOM   2053  CG  LEU B  52     -24.521   5.568  31.778  1.00 27.17           C  
ATOM   2054  CD1 LEU B  52     -25.257   6.782  31.259  1.00 27.37           C  
ATOM   2055  CD2 LEU B  52     -24.254   4.605  30.611  1.00 25.44           C  
ATOM   2056  N   GLU B  53     -20.684   6.028  34.457  1.00 24.49           N  
ATOM   2057  CA  GLU B  53     -19.314   6.433  34.654  1.00 23.94           C  
ATOM   2058  C   GLU B  53     -18.341   5.260  34.721  1.00 25.71           C  
ATOM   2059  O   GLU B  53     -17.224   5.338  34.235  1.00 24.32           O  
ATOM   2060  CB  GLU B  53     -19.140   7.193  35.987  1.00 30.64           C  
ATOM   2061  CG  GLU B  53     -19.901   8.486  36.018  1.00 35.92           C  
ATOM   2062  CD  GLU B  53     -21.403   8.307  36.367  1.00 56.62           C  
ATOM   2063  OE1 GLU B  53     -22.011   7.149  36.392  1.00 52.63           O  
ATOM   2064  OE2 GLU B  53     -22.015   9.401  36.631  1.00 69.22           O1-
ATOM   2065  N   ALA B  54     -18.759   4.153  35.360  1.00 24.12           N  
ATOM   2066  CA  ALA B  54     -17.888   3.046  35.458  1.00 25.95           C  
ATOM   2067  C   ALA B  54     -17.739   2.370  34.100  1.00 22.38           C  
ATOM   2068  O   ALA B  54     -16.620   2.000  33.709  1.00 25.09           O  
ATOM   2069  CB  ALA B  54     -18.397   2.027  36.491  1.00 27.85           C  
ATOM   2070  N   LEU B  55     -18.854   2.179  33.393  1.00 23.60           N  
ATOM   2071  CA  LEU B  55     -18.913   1.578  32.087  1.00 22.51           C  
ATOM   2072  C   LEU B  55     -18.074   2.310  31.045  1.00 26.00           C  
ATOM   2073  O   LEU B  55     -17.294   1.725  30.343  1.00 24.68           O  
ATOM   2074  CB  LEU B  55     -20.361   1.456  31.622  1.00 23.30           C  
ATOM   2075  CG  LEU B  55     -21.191   0.449  32.460  1.00 24.89           C  
ATOM   2076  CD1 LEU B  55     -22.642   0.544  32.172  1.00 25.26           C  
ATOM   2077  CD2 LEU B  55     -20.721  -0.989  32.253  1.00 26.43           C  
ATOM   2078  N   LEU B  56     -18.176   3.662  31.060  1.00 20.14           N  
ATOM   2079  CA  LEU B  56     -17.416   4.460  30.109  1.00 19.73           C  
ATOM   2080  C   LEU B  56     -15.971   4.655  30.444  1.00 19.22           C  
ATOM   2081  O   LEU B  56     -15.148   4.990  29.570  1.00 22.67           O  
ATOM   2082  CB  LEU B  56     -18.110   5.796  29.834  1.00 20.63           C  
ATOM   2083  CG  LEU B  56     -19.431   5.649  29.103  1.00 24.05           C  
ATOM   2084  CD1 LEU B  56     -20.114   6.977  29.195  1.00 30.48           C  
ATOM   2085  CD2 LEU B  56     -19.176   5.274  27.632  1.00 27.39           C  
ATOM   2086  N   ALA B  57     -15.550   4.359  31.658  1.00 21.86           N  
ATOM   2087  CA  ALA B  57     -14.106   4.488  31.986  1.00 21.60           C  
ATOM   2088  C   ALA B  57     -13.257   3.417  31.342  1.00 24.57           C  
ATOM   2089  O   ALA B  57     -12.148   3.629  30.993  1.00 25.14           O  
ATOM   2090  CB  ALA B  57     -13.986   4.411  33.520  1.00 27.85           C  
ATOM   2091  N   ASP B  58     -13.899   2.266  31.024  1.00 26.38           N  
ATOM   2092  CA  ASP B  58     -13.217   1.221  30.258  1.00 29.21           C  
ATOM   2093  C   ASP B  58     -14.200   0.595  29.235  1.00 27.72           C  
ATOM   2094  O   ASP B  58     -14.995  -0.294  29.552  1.00 30.93           O  
ATOM   2095  CB  ASP B  58     -12.677   0.143  31.160  1.00 34.10           C  
ATOM   2096  CG  ASP B  58     -11.827  -0.893  30.362  1.00 39.74           C  
ATOM   2097  OD1 ASP B  58     -11.723  -0.872  29.073  1.00 39.24           O  
ATOM   2098  OD2 ASP B  58     -11.264  -1.741  31.062  1.00 47.96           O1-
ATOM   2099  N   VAL B  59     -14.234   1.206  28.068  1.00 24.11           N  
ATOM   2100  CA  VAL B  59     -15.324   0.966  27.121  1.00 24.92           C  
ATOM   2101  C   VAL B  59     -15.223  -0.450  26.524  1.00 30.25           C  
ATOM   2102  O   VAL B  59     -16.238  -0.996  26.100  1.00 29.43           O  
ATOM   2103  CB  VAL B  59     -15.364   1.992  25.973  1.00 26.93           C  
ATOM   2104  CG1 VAL B  59     -15.505   3.411  26.515  1.00 24.79           C  
ATOM   2105  CG2 VAL B  59     -14.113   1.909  25.092  1.00 29.71           C  
ATOM   2106  N   GLU B  60     -14.043  -1.017  26.659  1.00 33.41           N  
ATOM   2107  CA  GLU B  60     -13.690  -2.280  26.041  1.00 46.29           C  
ATOM   2108  C   GLU B  60     -14.309  -3.316  26.861  1.00 40.57           C  
ATOM   2109  O   GLU B  60     -14.243  -4.455  26.506  1.00 59.19           O  
ATOM   2110  CB  GLU B  60     -12.158  -2.455  25.959  1.00 46.84           C  
ATOM   2111  CG  GLU B  60     -11.553  -1.597  24.852  1.00 52.18           C  
ATOM   2112  CD  GLU B  60     -12.243  -1.818  23.508  1.00 59.58           C  
ATOM   2113  OE1 GLU B  60     -12.572  -2.990  23.227  1.00 71.67           O  
ATOM   2114  OE2 GLU B  60     -12.463  -0.848  22.735  1.00 71.35           O1-
ATOM   2115  N   LYS B  61     -14.987  -2.931  27.919  1.00 41.79           N  
ATOM   2116  CA  LYS B  61     -15.749  -3.851  28.685  1.00 40.08           C  
ATOM   2117  C   LYS B  61     -17.293  -3.685  28.575  1.00 43.49           C  
ATOM   2118  O   LYS B  61     -18.024  -4.413  29.212  1.00 49.56           O  
ATOM   2119  CB  LYS B  61     -15.166  -3.867  30.113  1.00 49.80           C  
ATOM   2120  CG  LYS B  61     -15.907  -3.098  31.197  1.00 59.40           C  
ATOM   2121  CD  LYS B  61     -15.157  -3.242  32.537  1.00 66.93           C  
ATOM   2122  CE  LYS B  61     -15.733  -2.396  33.684  1.00 62.83           C  
ATOM   2123  NZ  LYS B  61     -17.150  -2.001  33.436  1.00 64.34           N1+
ATOM   2124  N   ILE B  62     -17.802  -2.760  27.749  1.00 29.94           N  
ATOM   2125  CA  ILE B  62     -19.166  -2.682  27.440  1.00 26.38           C  
ATOM   2126  C   ILE B  62     -19.345  -3.800  26.293  1.00 27.48           C  
ATOM   2127  O   ILE B  62     -18.550  -3.861  25.325  1.00 28.82           O  
ATOM   2128  CB  ILE B  62     -19.475  -1.291  26.786  1.00 25.82           C  
ATOM   2129  CG1 ILE B  62     -19.313  -0.160  27.829  1.00 29.51           C  
ATOM   2130  CG2 ILE B  62     -20.893  -1.239  26.274  1.00 26.57           C  
ATOM   2131  CD1 ILE B  62     -19.084   1.199  27.226  1.00 27.94           C  
ATOM   2132  N   PRO B  63     -20.400  -4.633  26.360  1.00 30.92           N  
ATOM   2133  CA  PRO B  63     -20.564  -5.530  25.201  1.00 27.18           C  
ATOM   2134  C   PRO B  63     -20.484  -4.892  23.828  1.00 25.65           C  
ATOM   2135  O   PRO B  63     -21.025  -3.801  23.465  1.00 26.04           O  
ATOM   2136  CB  PRO B  63     -21.983  -6.135  25.439  1.00 27.99           C  
ATOM   2137  CG  PRO B  63     -22.193  -6.023  26.877  1.00 31.45           C  
ATOM   2138  CD  PRO B  63     -21.536  -4.715  27.282  1.00 30.90           C  
ATOM   2139  N   ALA B  64     -19.807  -5.586  22.878  1.00 24.87           N  
ATOM   2140  CA  ALA B  64     -19.646  -4.995  21.541  1.00 23.29           C  
ATOM   2141  C   ALA B  64     -20.787  -4.525  20.712  1.00 23.90           C  
ATOM   2142  O   ALA B  64     -20.733  -3.578  19.941  1.00 26.10           O  
ATOM   2143  CB  ALA B  64     -18.745  -5.967  20.667  1.00 26.52           C  
ATOM   2144  N   ASP B  65     -21.907  -5.202  20.941  1.00 27.75           N  
ATOM   2145  CA  ASP B  65     -23.111  -4.958  20.253  1.00 30.23           C  
ATOM   2146  C   ASP B  65     -23.759  -3.607  20.654  1.00 28.17           C  
ATOM   2147  O   ASP B  65     -24.322  -2.942  19.814  1.00 33.91           O  
ATOM   2148  CB  ASP B  65     -24.146  -6.097  20.575  1.00 28.98           C  
ATOM   2149  CG  ASP B  65     -24.398  -6.337  22.030  1.00 36.20           C  
ATOM   2150  OD1 ASP B  65     -23.463  -6.587  22.778  1.00 40.66           O  
ATOM   2151  OD2 ASP B  65     -25.593  -6.399  22.478  1.00 41.23           O1-
ATOM   2152  N   ILE B  66     -23.438  -3.183  21.877  1.00 27.39           N  
ATOM   2153  CA  ILE B  66     -23.942  -1.810  22.256  1.00 28.29           C  
ATOM   2154  C   ILE B  66     -22.852  -0.800  22.582  1.00 29.97           C  
ATOM   2155  O   ILE B  66     -23.135   0.356  23.023  1.00 25.72           O  
ATOM   2156  CB  ILE B  66     -24.847  -1.895  23.507  1.00 24.78           C  
ATOM   2157  CG1 ILE B  66     -24.329  -2.636  24.641  1.00 25.45           C  
ATOM   2158  CG2 ILE B  66     -26.208  -2.595  23.140  1.00 26.86           C  
ATOM   2159  CD1 ILE B  66     -25.051  -2.386  25.929  1.00 27.35           C  
ATOM   2160  N   ARG B  67     -21.630  -1.173  22.304  1.00 21.40           N  
ATOM   2161  CA  ARG B  67     -20.503  -0.346  22.759  1.00 22.10           C  
ATOM   2162  C   ARG B  67     -20.555   1.046  22.160  1.00 22.88           C  
ATOM   2163  O   ARG B  67     -20.431   2.090  22.913  1.00 20.22           O  
ATOM   2164  CB  ARG B  67     -19.207  -1.016  22.451  1.00 23.48           C  
ATOM   2165  CG  ARG B  67     -17.976  -0.230  22.954  1.00 23.22           C  
ATOM   2166  CD  ARG B  67     -16.678  -1.003  22.688  1.00 25.54           C  
ATOM   2167  NE  ARG B  67     -16.708  -2.268  23.358  1.00 26.19           N  
ATOM   2168  CZ  ARG B  67     -16.238  -3.436  22.840  1.00 28.03           C  
ATOM   2169  NH1 ARG B  67     -15.652  -3.440  21.647  1.00 29.71           N1+
ATOM   2170  NH2 ARG B  67     -16.403  -4.535  23.514  1.00 29.95           N  
ATOM   2171  N   GLN B  68     -20.641   1.175  20.853  1.00 22.60           N  
ATOM   2172  CA  GLN B  68     -20.648   2.483  20.269  1.00 22.44           C  
ATOM   2173  C   GLN B  68     -21.900   3.286  20.732  1.00 24.00           C  
ATOM   2174  O   GLN B  68     -21.877   4.509  20.886  1.00 22.27           O  
ATOM   2175  CB  GLN B  68     -20.538   2.490  18.734  1.00 27.51           C  
ATOM   2176  CG  GLN B  68     -20.197   3.910  18.143  1.00 27.99           C  
ATOM   2177  CD  GLN B  68     -18.777   4.439  18.596  1.00 32.09           C  
ATOM   2178  NE2 GLN B  68     -18.721   5.659  19.162  1.00 30.55           N  
ATOM   2179  OE1 GLN B  68     -17.782   3.678  18.600  1.00 31.16           O  
ATOM   2180  N   ALA B  69     -23.057   2.602  20.758  1.00 22.43           N  
ATOM   2181  CA  ALA B  69     -24.306   3.314  21.115  1.00 23.28           C  
ATOM   2182  C   ALA B  69     -24.180   3.838  22.543  1.00 23.43           C  
ATOM   2183  O   ALA B  69     -24.700   4.925  22.827  1.00 22.55           O  
ATOM   2184  CB  ALA B  69     -25.462   2.326  21.091  1.00 27.05           C  
ATOM   2185  N   LEU B  70     -23.602   3.085  23.415  1.00 21.66           N  
ATOM   2186  CA  LEU B  70     -23.375   3.563  24.794  1.00 24.33           C  
ATOM   2187  C   LEU B  70     -22.287   4.653  24.898  1.00 22.98           C  
ATOM   2188  O   LEU B  70     -22.454   5.598  25.686  1.00 21.50           O  
ATOM   2189  CB  LEU B  70     -23.046   2.500  25.752  1.00 27.89           C  
ATOM   2190  CG  LEU B  70     -23.592   2.526  27.174  1.00 30.21           C  
ATOM   2191  CD1 LEU B  70     -25.058   2.947  27.174  1.00 27.59           C  
ATOM   2192  CD2 LEU B  70     -23.362   1.215  27.866  1.00 30.10           C  
ATOM   2193  N   ILE B  71     -21.205   4.555  24.152  1.00 19.23           N  
ATOM   2194  CA  ILE B  71     -20.253   5.705  24.060  1.00 18.72           C  
ATOM   2195  C   ILE B  71     -20.955   6.933  23.639  1.00 19.68           C  
ATOM   2196  O   ILE B  71     -20.845   8.004  24.247  1.00 18.74           O  
ATOM   2197  CB  ILE B  71     -19.075   5.348  23.181  1.00 17.19           C  
ATOM   2198  CG1 ILE B  71     -18.248   4.252  23.846  1.00 20.30           C  
ATOM   2199  CG2 ILE B  71     -18.225   6.521  22.753  1.00 18.44           C  
ATOM   2200  CD1 ILE B  71     -17.222   3.673  22.885  1.00 21.88           C  
ATOM   2201  N   ASN B  72     -21.692   6.898  22.532  1.00 17.91           N  
ATOM   2202  CA  ASN B  72     -22.276   8.063  22.001  1.00 17.50           C  
ATOM   2203  C   ASN B  72     -23.412   8.617  22.910  1.00 17.68           C  
ATOM   2204  O   ASN B  72     -23.507   9.853  23.106  1.00 19.13           O  
ATOM   2205  CB  ASN B  72     -22.877   7.775  20.621  1.00 19.63           C  
ATOM   2206  CG  ASN B  72     -21.796   7.518  19.563  1.00 19.68           C  
ATOM   2207  ND2 ASN B  72     -22.274   7.016  18.398  1.00 21.38           N  
ATOM   2208  OD1 ASN B  72     -20.628   7.829  19.732  1.00 18.75           O  
ATOM   2209  N   ASN B  73     -24.292   7.736  23.396  1.00 18.64           N  
ATOM   2210  CA  ASN B  73     -25.487   8.213  24.094  1.00 18.20           C  
ATOM   2211  C   ASN B  73     -25.334   8.262  25.564  1.00 18.70           C  
ATOM   2212  O   ASN B  73     -25.857   9.228  26.202  1.00 17.31           O  
ATOM   2213  CB  ASN B  73     -26.678   7.294  23.700  1.00 19.56           C  
ATOM   2214  CG  ASN B  73     -27.068   7.551  22.248  1.00 18.02           C  
ATOM   2215  ND2 ASN B  73     -26.709   6.567  21.403  1.00 21.81           N  
ATOM   2216  OD1 ASN B  73     -27.579   8.572  21.877  1.00 21.10           O  
ATOM   2217  N   GLY B  74     -24.648   7.264  26.134  1.00 17.19           N  
ATOM   2218  CA  GLY B  74     -24.218   7.270  27.551  1.00 19.17           C  
ATOM   2219  C   GLY B  74     -23.292   8.479  27.828  1.00 18.32           C  
ATOM   2220  O   GLY B  74     -23.511   9.311  28.754  1.00 17.99           O  
ATOM   2221  N   GLY B  75     -22.311   8.628  26.939  1.00 18.40           N  
ATOM   2222  CA  GLY B  75     -21.415   9.749  26.956  1.00 17.13           C  
ATOM   2223  C   GLY B  75     -22.191  11.066  26.731  1.00 16.61           C  
ATOM   2224  O   GLY B  75     -21.996  12.046  27.513  1.00 16.69           O  
ATOM   2225  N   GLY B  76     -23.122  11.158  25.800  1.00 15.92           N  
ATOM   2226  CA  GLY B  76     -23.903  12.378  25.557  1.00 14.68           C  
ATOM   2227  C   GLY B  76     -24.636  12.705  26.848  1.00 18.66           C  
ATOM   2228  O   GLY B  76     -24.704  13.860  27.276  1.00 16.27           O  
ATOM   2229  N   HIS B  77     -25.212  11.712  27.488  1.00 15.07           N  
ATOM   2230  CA  HIS B  77     -25.913  12.019  28.811  1.00 15.07           C  
ATOM   2231  C   HIS B  77     -24.939  12.517  29.862  1.00 14.17           C  
ATOM   2232  O   HIS B  77     -25.185  13.607  30.504  1.00 16.55           O  
ATOM   2233  CB  HIS B  77     -26.664  10.785  29.337  1.00 17.15           C  
ATOM   2234  CG  HIS B  77     -27.051  10.880  30.787  1.00 18.16           C  
ATOM   2235  CD2 HIS B  77     -26.599  10.207  31.847  1.00 20.76           C  
ATOM   2236  ND1 HIS B  77     -27.913  11.829  31.271  1.00 19.05           N  
ATOM   2237  CE1 HIS B  77     -28.045  11.664  32.579  1.00 19.01           C  
ATOM   2238  NE2 HIS B  77     -27.234  10.717  32.946  1.00 19.46           N  
ATOM   2239  N   LEU B  78     -23.840  11.851  30.108  1.00 14.56           N  
ATOM   2240  CA  LEU B  78     -22.872  12.254  31.186  1.00 15.98           C  
ATOM   2241  C   LEU B  78     -22.378  13.653  30.847  1.00 15.50           C  
ATOM   2242  O   LEU B  78     -22.260  14.482  31.781  1.00 15.35           O  
ATOM   2243  CB  LEU B  78     -21.705  11.318  31.272  1.00 16.12           C  
ATOM   2244  CG  LEU B  78     -22.021   9.926  31.925  1.00 19.58           C  
ATOM   2245  CD1 LEU B  78     -20.681   9.227  32.020  1.00 22.42           C  
ATOM   2246  CD2 LEU B  78     -22.795   9.986  33.249  1.00 22.07           C  
ATOM   2247  N   ASN B  79     -22.028  13.939  29.613  1.00 14.58           N  
ATOM   2248  CA  ASN B  79     -21.424  15.241  29.277  1.00 14.09           C  
ATOM   2249  C   ASN B  79     -22.417  16.352  29.481  1.00 14.57           C  
ATOM   2250  O   ASN B  79     -22.050  17.365  30.072  1.00 14.38           O  
ATOM   2251  CB  ASN B  79     -20.986  15.187  27.813  1.00 14.72           C  
ATOM   2252  CG  ASN B  79     -19.859  14.163  27.588  1.00 15.25           C  
ATOM   2253  ND2 ASN B  79     -19.674  13.886  26.289  1.00 15.29           N  
ATOM   2254  OD1 ASN B  79     -19.161  13.714  28.449  1.00 14.64           O  
ATOM   2255  N   HIS B  80     -23.669  16.140  29.081  1.00 14.17           N  
ATOM   2256  CA  HIS B  80     -24.634  17.220  29.203  1.00 14.58           C  
ATOM   2257  C   HIS B  80     -25.050  17.412  30.683  1.00 15.38           C  
ATOM   2258  O   HIS B  80     -25.219  18.556  31.136  1.00 14.94           O  
ATOM   2259  CB  HIS B  80     -25.866  17.025  28.292  1.00 14.60           C  
ATOM   2260  CG  HIS B  80     -25.562  17.246  26.863  1.00 14.68           C  
ATOM   2261  CD2 HIS B  80     -25.697  18.361  26.099  1.00 16.81           C  
ATOM   2262  ND1 HIS B  80     -24.967  16.298  26.069  1.00 15.57           N  
ATOM   2263  CE1 HIS B  80     -24.784  16.800  24.869  1.00 13.97           C  
ATOM   2264  NE2 HIS B  80     -25.202  18.052  24.856  1.00 16.31           N  
ATOM   2265  N   ALA B  81     -25.171  16.323  31.410  1.00 15.00           N  
ATOM   2266  CA  ALA B  81     -25.535  16.430  32.849  1.00 15.33           C  
ATOM   2267  C   ALA B  81     -24.474  17.222  33.556  1.00 16.61           C  
ATOM   2268  O   ALA B  81     -24.763  18.033  34.444  1.00 16.39           O  
ATOM   2269  CB  ALA B  81     -25.665  15.117  33.463  1.00 15.21           C  
ATOM   2270  N   LEU B  82     -23.194  16.981  33.241  1.00 15.75           N  
ATOM   2271  CA  LEU B  82     -22.128  17.739  33.833  1.00 13.90           C  
ATOM   2272  C   LEU B  82     -22.170  19.201  33.407  1.00 14.28           C  
ATOM   2273  O   LEU B  82     -22.000  20.113  34.235  1.00 14.67           O  
ATOM   2274  CB  LEU B  82     -20.783  17.153  33.475  1.00 15.56           C  
ATOM   2275  CG  LEU B  82     -19.523  17.853  34.002  1.00 18.70           C  
ATOM   2276  CD1 LEU B  82     -19.487  17.589  35.428  1.00 22.88           C  
ATOM   2277  CD2 LEU B  82     -18.218  17.325  33.283  1.00 21.33           C  
ATOM   2278  N   PHE B  83     -22.402  19.499  32.129  1.00 13.84           N  
ATOM   2279  CA  PHE B  83     -22.382  20.778  31.600  1.00 12.21           C  
ATOM   2280  C   PHE B  83     -23.473  21.661  32.317  1.00 13.42           C  
ATOM   2281  O   PHE B  83     -23.139  22.779  32.651  1.00 13.15           O  
ATOM   2282  CB  PHE B  83     -22.651  20.690  30.115  1.00 13.93           C  
ATOM   2283  CG  PHE B  83     -22.518  21.995  29.308  1.00 13.09           C  
ATOM   2284  CD1 PHE B  83     -21.349  22.787  29.364  1.00 12.56           C  
ATOM   2285  CD2 PHE B  83     -23.538  22.421  28.468  1.00 13.70           C  
ATOM   2286  CE1 PHE B  83     -21.259  23.925  28.621  1.00 12.59           C  
ATOM   2287  CE2 PHE B  83     -23.428  23.540  27.680  1.00 14.06           C  
ATOM   2288  CZ  PHE B  83     -22.266  24.277  27.805  1.00 14.43           C  
ATOM   2289  N   TRP B  84     -24.666  21.095  32.559  1.00 14.11           N  
ATOM   2290  CA  TRP B  84     -25.719  21.990  33.163  1.00 13.91           C  
ATOM   2291  C   TRP B  84     -25.234  22.434  34.509  1.00 15.07           C  
ATOM   2292  O   TRP B  84     -25.430  23.568  34.891  1.00 15.72           O  
ATOM   2293  CB  TRP B  84     -27.014  21.234  33.299  1.00 14.99           C  
ATOM   2294  CG  TRP B  84     -27.604  20.557  32.111  1.00 14.42           C  
ATOM   2295  CD1 TRP B  84     -28.163  19.340  32.092  1.00 17.58           C  
ATOM   2296  CD2 TRP B  84     -27.592  21.034  30.751  1.00 15.19           C  
ATOM   2297  CE2 TRP B  84     -28.238  20.041  29.971  1.00 15.03           C  
ATOM   2298  CE3 TRP B  84     -27.184  22.191  30.123  1.00 15.03           C  
ATOM   2299  NE1 TRP B  84     -28.549  19.031  30.821  1.00 15.88           N  
ATOM   2300  CZ2 TRP B  84     -28.423  20.184  28.595  1.00 16.93           C  
ATOM   2301  CZ3 TRP B  84     -27.402  22.352  28.727  1.00 16.21           C  
ATOM   2302  CH2 TRP B  84     -27.983  21.338  27.993  1.00 16.57           C  
ATOM   2303  N   GLU B  85     -24.550  21.575  35.228  1.00 14.94           N  
ATOM   2304  CA  GLU B  85     -24.042  21.842  36.612  1.00 14.54           C  
ATOM   2305  C   GLU B  85     -22.864  22.808  36.637  1.00 15.14           C  
ATOM   2306  O   GLU B  85     -22.538  23.422  37.644  1.00 16.67           O  
ATOM   2307  CB  GLU B  85     -23.675  20.566  37.312  1.00 15.94           C  
ATOM   2308  CG  GLU B  85     -24.893  19.710  37.589  1.00 18.44           C  
ATOM   2309  CD  GLU B  85     -24.613  18.452  38.320  1.00 25.47           C  
ATOM   2310  OE1 GLU B  85     -23.513  18.011  38.422  1.00 29.85           O  
ATOM   2311  OE2 GLU B  85     -25.645  17.817  38.764  1.00 25.67           O1-
ATOM   2312  N   LEU B  86     -22.154  22.911  35.490  1.00 14.42           N  
ATOM   2313  CA  LEU B  86     -21.017  23.779  35.323  1.00 12.59           C  
ATOM   2314  C   LEU B  86     -21.350  25.160  34.908  1.00 13.55           C  
ATOM   2315  O   LEU B  86     -20.474  26.003  34.709  1.00 14.78           O  
ATOM   2316  CB  LEU B  86     -20.010  23.142  34.304  1.00 13.22           C  
ATOM   2317  CG  LEU B  86     -19.120  22.095  34.958  1.00 14.57           C  
ATOM   2318  CD1 LEU B  86     -18.363  21.308  33.854  1.00 17.18           C  
ATOM   2319  CD2 LEU B  86     -18.116  22.633  35.938  1.00 17.30           C  
ATOM   2320  N   LEU B  87     -22.615  25.479  34.700  1.00 15.38           N  
ATOM   2321  CA  LEU B  87     -23.119  26.808  34.271  1.00 15.24           C  
ATOM   2322  C   LEU B  87     -23.805  27.453  35.549  1.00 15.40           C  
ATOM   2323  O   LEU B  87     -24.386  26.737  36.391  1.00 16.76           O  
ATOM   2324  CB  LEU B  87     -24.090  26.675  33.094  1.00 16.90           C  
ATOM   2325  CG  LEU B  87     -23.500  25.934  31.895  1.00 16.22           C  
ATOM   2326  CD1 LEU B  87     -24.573  25.884  30.850  1.00 19.16           C  
ATOM   2327  CD2 LEU B  87     -22.286  26.704  31.357  1.00 19.79           C  
ATOM   2328  N   SER B  88     -23.600  28.745  35.611  1.00 15.44           N  
ATOM   2329  CA  SER B  88     -24.120  29.535  36.760  0.50 15.07           C  
ATOM   2331  C   SER B  88     -24.987  30.672  36.323  1.00 17.53           C  
ATOM   2332  O   SER B  88     -24.576  31.467  35.534  1.00 19.12           O  
ATOM   2333  CB  SER B  88     -22.975  30.079  37.561  0.50 16.52           C  
ATOM   2335  OG  SER B  88     -23.447  30.890  38.618  0.50 13.75           O  
ATOM   2337  N   PRO B  89     -26.178  30.818  36.970  1.00 21.30           N  
ATOM   2338  CA  PRO B  89     -26.954  31.999  36.585  1.00 25.62           C  
ATOM   2339  C   PRO B  89     -26.569  33.291  37.243  1.00 24.88           C  
ATOM   2340  O   PRO B  89     -27.188  34.239  36.906  1.00 27.95           O  
ATOM   2341  CB  PRO B  89     -28.334  31.688  37.088  1.00 29.23           C  
ATOM   2342  CG  PRO B  89     -28.451  30.252  36.905  1.00 32.58           C  
ATOM   2343  CD  PRO B  89     -27.059  29.730  37.343  1.00 33.97           C  
ATOM   2344  N   GLU B  90     -25.522  33.340  38.039  1.00 15.87           N  
ATOM   2345  CA  GLU B  90     -24.922  34.601  38.436  1.00 16.34           C  
ATOM   2346  C   GLU B  90     -23.427  34.473  38.399  1.00 16.27           C  
ATOM   2347  O   GLU B  90     -22.851  33.306  38.366  1.00 16.92           O  
ATOM   2348  CB  GLU B  90     -25.392  34.926  39.860  1.00 15.39           C  
ATOM   2349  CG  GLU B  90     -26.911  35.066  39.985  1.00 17.12           C  
ATOM   2350  CD  GLU B  90     -27.570  36.157  39.108  1.00 20.11           C  
ATOM   2351  OE1 GLU B  90     -26.949  37.029  38.454  1.00 19.57           O  
ATOM   2352  OE2 GLU B  90     -28.866  36.087  39.084  1.00 20.80           O1-
ATOM   2353  N   LYS B  91     -22.740  35.593  38.412  1.00 15.46           N  
ATOM   2354  CA  LYS B  91     -21.332  35.613  38.154  1.00 15.54           C  
ATOM   2355  C   LYS B  91     -20.513  35.074  39.361  1.00 15.44           C  
ATOM   2356  O   LYS B  91     -20.582  35.589  40.512  1.00 15.56           O  
ATOM   2357  CB  LYS B  91     -20.829  37.065  37.840  1.00 17.14           C  
ATOM   2358  CG  LYS B  91     -19.323  37.155  37.517  1.00 18.72           C  
ATOM   2359  CD  LYS B  91     -18.940  36.373  36.254  1.00 20.33           C  
ATOM   2360  CE  LYS B  91     -17.520  36.664  35.854  1.00 20.81           C  
ATOM   2361  NZ  LYS B  91     -16.537  36.354  36.814  1.00 21.68           N1+
ATOM   2362  N   GLN B  92     -19.648  34.065  39.126  1.00 13.98           N  
ATOM   2363  CA  GLN B  92     -18.743  33.452  40.020  1.00 12.05           C  
ATOM   2364  C   GLN B  92     -17.291  33.665  39.626  1.00 12.99           C  
ATOM   2365  O   GLN B  92     -17.073  34.101  38.475  1.00 14.90           O  
ATOM   2366  CB  GLN B  92     -19.014  31.932  40.153  1.00 11.53           C  
ATOM   2367  CG  GLN B  92     -20.422  31.525  40.582  1.00 13.05           C  
ATOM   2368  CD  GLN B  92     -20.498  30.118  41.027  1.00 14.51           C  
ATOM   2369  NE2 GLN B  92     -21.661  29.623  41.126  1.00 16.57           N  
ATOM   2370  OE1 GLN B  92     -19.513  29.477  41.320  1.00 14.33           O  
ATOM   2371  N   GLU B  93     -16.352  33.433  40.532  1.00 13.22           N  
ATOM   2372  CA  GLU B  93     -14.919  33.501  40.272  1.00 14.19           C  
ATOM   2373  C   GLU B  93     -14.253  32.251  40.797  1.00 14.13           C  
ATOM   2374  O   GLU B  93     -14.678  31.574  41.722  1.00 14.41           O  
ATOM   2375  CB  GLU B  93     -14.324  34.765  40.904  1.00 13.63           C  
ATOM   2376  CG  GLU B  93     -14.820  36.013  40.217  1.00 15.43           C  
ATOM   2377  CD  GLU B  93     -14.201  37.329  40.806  1.00 18.16           C  
ATOM   2378  OE1 GLU B  93     -13.340  37.298  41.687  1.00 21.95           O  
ATOM   2379  OE2 GLU B  93     -14.707  38.377  40.368  1.00 19.54           O1-
ATOM   2380  N   PRO B  94     -13.094  31.890  40.196  1.00 13.37           N  
ATOM   2381  CA  PRO B  94     -12.358  30.715  40.713  1.00 14.34           C  
ATOM   2382  C   PRO B  94     -12.057  30.756  42.178  1.00 13.46           C  
ATOM   2383  O   PRO B  94     -11.658  31.816  42.713  1.00 16.98           O  
ATOM   2384  CB  PRO B  94     -11.024  30.761  39.915  1.00 15.27           C  
ATOM   2385  CG  PRO B  94     -11.434  31.449  38.669  1.00 14.33           C  
ATOM   2386  CD  PRO B  94     -12.530  32.490  38.977  1.00 15.23           C  
ATOM   2387  N   THR B  95     -12.268  29.641  42.806  1.00 12.89           N  
ATOM   2388  CA  THR B  95     -11.850  29.411  44.162  1.00 13.32           C  
ATOM   2389  C   THR B  95     -10.342  29.446  44.291  1.00 16.63           C  
ATOM   2390  O   THR B  95      -9.635  29.349  43.274  1.00 16.61           O  
ATOM   2391  CB  THR B  95     -12.408  28.174  44.742  1.00 14.84           C  
ATOM   2392  CG2 THR B  95     -13.909  28.163  44.752  1.00 16.46           C  
ATOM   2393  OG1 THR B  95     -12.024  27.053  43.955  1.00 16.77           O  
ATOM   2394  N   ALA B  96      -9.837  29.593  45.506  1.00 16.97           N  
ATOM   2395  CA  ALA B  96      -8.392  29.879  45.645  1.00 16.52           C  
ATOM   2396  C   ALA B  96      -7.509  28.753  45.162  1.00 15.64           C  
ATOM   2397  O   ALA B  96      -6.491  29.098  44.437  1.00 18.00           O  
ATOM   2398  CB  ALA B  96      -8.062  30.230  47.082  1.00 18.46           C  
ATOM   2399  N   GLU B  97      -7.824  27.520  45.512  1.00 17.07           N  
ATOM   2400  CA  GLU B  97      -6.927  26.397  45.177  1.00 19.29           C  
ATOM   2401  C   GLU B  97      -6.980  26.128  43.666  1.00 17.92           C  
ATOM   2402  O   GLU B  97      -5.936  25.841  43.039  1.00 17.75           O  
ATOM   2403  CB  GLU B  97      -7.317  25.147  45.971  1.00 22.75           C  
ATOM   2404  CG  GLU B  97      -7.445  25.334  47.495  1.00 33.35           C  
ATOM   2405  CD  GLU B  97      -8.785  26.039  48.051  1.00 42.31           C  
ATOM   2406  OE1 GLU B  97      -9.678  26.642  47.260  1.00 31.46           O  
ATOM   2407  OE2 GLU B  97      -8.935  26.062  49.364  1.00 33.65           O1-
ATOM   2408  N   VAL B  98      -8.146  26.270  43.060  1.00 15.90           N  
ATOM   2409  CA  VAL B  98      -8.280  26.102  41.609  1.00 15.15           C  
ATOM   2410  C   VAL B  98      -7.519  27.230  40.936  1.00 14.62           C  
ATOM   2411  O   VAL B  98      -6.787  26.966  39.948  1.00 15.62           O  
ATOM   2412  CB  VAL B  98      -9.747  26.133  41.174  1.00 14.96           C  
ATOM   2413  CG1 VAL B  98      -9.901  26.374  39.701  1.00 16.81           C  
ATOM   2414  CG2 VAL B  98     -10.437  24.900  41.590  1.00 15.33           C  
ATOM   2415  N   ALA B  99      -7.602  28.466  41.385  1.00 14.19           N  
ATOM   2416  CA  ALA B  99      -6.865  29.580  40.768  1.00 14.87           C  
ATOM   2417  C   ALA B  99      -5.398  29.329  40.850  1.00 14.70           C  
ATOM   2418  O   ALA B  99      -4.698  29.521  39.891  1.00 15.82           O  
ATOM   2419  CB  ALA B  99      -7.225  30.877  41.432  1.00 17.60           C  
ATOM   2420  N   ALA B 100      -4.950  28.884  42.000  1.00 14.48           N  
ATOM   2421  CA  ALA B 100      -3.519  28.636  42.164  1.00 17.13           C  
ATOM   2422  C   ALA B 100      -3.091  27.537  41.265  1.00 15.79           C  
ATOM   2423  O   ALA B 100      -1.918  27.608  40.672  1.00 18.82           O  
ATOM   2424  CB  ALA B 100      -3.265  28.252  43.602  1.00 18.44           C  
ATOM   2425  N   ALA B 101      -3.796  26.420  41.160  1.00 15.25           N  
ATOM   2426  CA  ALA B 101      -3.444  25.315  40.285  1.00 16.53           C  
ATOM   2427  C   ALA B 101      -3.364  25.755  38.849  1.00 16.81           C  
ATOM   2428  O   ALA B 101      -2.507  25.261  38.087  1.00 16.48           O  
ATOM   2429  CB  ALA B 101      -4.399  24.148  40.421  1.00 16.97           C  
ATOM   2430  N   ILE B 102      -4.307  26.598  38.418  1.00 14.54           N  
ATOM   2431  CA  ILE B 102      -4.282  27.117  37.060  1.00 13.15           C  
ATOM   2432  C   ILE B 102      -3.061  27.962  36.865  1.00 16.81           C  
ATOM   2433  O   ILE B 102      -2.415  27.852  35.783  1.00 15.72           O  
ATOM   2434  CB  ILE B 102      -5.620  27.910  36.743  1.00 13.50           C  
ATOM   2435  CG1 ILE B 102      -6.760  26.905  36.562  1.00 13.44           C  
ATOM   2436  CG2 ILE B 102      -5.476  28.814  35.543  1.00 14.23           C  
ATOM   2437  CD1 ILE B 102      -8.146  27.524  36.538  1.00 15.06           C  
ATOM   2438  N   ASN B 103      -2.688  28.787  37.824  1.00 17.06           N  
ATOM   2439  CA  ASN B 103      -1.498  29.646  37.559  1.00 18.85           C  
ATOM   2440  C   ASN B 103      -0.286  28.716  37.515  1.00 17.86           C  
ATOM   2441  O   ASN B 103       0.621  29.083  36.705  1.00 20.16           O  
ATOM   2442  CB  ASN B 103      -1.327  30.673  38.638  1.00 21.97           C  
ATOM   2443  CG  ASN B 103      -2.340  31.771  38.534  1.00 22.62           C  
ATOM   2444  ND2 ASN B 103      -2.522  32.494  39.635  1.00 27.82           N  
ATOM   2445  OD1 ASN B 103      -2.941  32.002  37.495  1.00 21.02           O  
ATOM   2446  N   GLU B 104      -0.194  27.703  38.327  1.00 17.14           N  
ATOM   2447  CA  GLU B 104       1.013  26.800  38.316  1.00 18.99           C  
ATOM   2448  C   GLU B 104       1.125  26.129  36.970  1.00 18.83           C  
ATOM   2449  O   GLU B 104       2.217  26.104  36.313  1.00 19.05           O  
ATOM   2450  CB  GLU B 104       0.956  25.739  39.454  1.00 25.36           C  
ATOM   2451  CG  GLU B 104       1.162  26.265  40.867  1.00 42.98           C  
ATOM   2452  CD  GLU B 104       2.513  26.987  41.147  1.00 55.55           C  
ATOM   2453  OE1 GLU B 104       3.449  26.322  41.814  1.00 51.38           O  
ATOM   2454  OE2 GLU B 104       2.587  28.238  40.746  1.00 42.98           O1-
ATOM   2455  N   ALA B 105      -0.010  25.662  36.430  1.00 17.34           N  
ATOM   2456  CA  ALA B 105      -0.059  24.848  35.235  1.00 14.61           C  
ATOM   2457  C   ALA B 105       0.050  25.642  33.936  1.00 15.63           C  
ATOM   2458  O   ALA B 105       0.546  25.126  32.888  1.00 14.95           O  
ATOM   2459  CB  ALA B 105      -1.225  23.881  35.163  1.00 17.97           C  
ATOM   2460  N   PHE B 106      -0.509  26.853  33.951  1.00 14.27           N  
ATOM   2461  CA  PHE B 106      -0.708  27.665  32.787  1.00 14.34           C  
ATOM   2462  C   PHE B 106      -0.016  29.009  32.833  1.00 13.41           C  
ATOM   2463  O   PHE B 106      -0.043  29.709  31.782  1.00 16.05           O  
ATOM   2464  CB  PHE B 106      -2.228  27.855  32.425  1.00 14.42           C  
ATOM   2465  CG  PHE B 106      -2.884  26.579  32.214  1.00 13.77           C  
ATOM   2466  CD1 PHE B 106      -2.892  25.962  30.972  1.00 16.05           C  
ATOM   2467  CD2 PHE B 106      -3.612  25.951  33.221  1.00 13.70           C  
ATOM   2468  CE1 PHE B 106      -3.468  24.724  30.777  1.00 16.34           C  
ATOM   2469  CE2 PHE B 106      -4.179  24.687  33.018  1.00 15.33           C  
ATOM   2470  CZ  PHE B 106      -4.115  24.104  31.793  1.00 15.75           C  
ATOM   2471  N   GLY B 107       0.507  29.452  33.965  1.00 14.30           N  
ATOM   2472  CA  GLY B 107       1.147  30.742  34.046  1.00 15.05           C  
ATOM   2473  C   GLY B 107       0.254  31.778  34.595  1.00 15.88           C  
ATOM   2474  O   GLY B 107       0.639  32.473  35.575  1.00 19.16           O  
ATOM   2475  N   SER B 108      -0.930  31.889  34.031  1.00 14.81           N  
ATOM   2476  CA  SER B 108      -1.886  32.876  34.494  1.00 15.82           C  
ATOM   2477  C   SER B 108      -3.255  32.402  34.073  1.00 17.66           C  
ATOM   2478  O   SER B 108      -3.392  31.528  33.226  1.00 16.09           O  
ATOM   2479  CB  SER B 108      -1.644  34.234  33.837  1.00 17.36           C  
ATOM   2480  OG  SER B 108      -1.861  34.175  32.433  1.00 18.24           O  
ATOM   2481  N   PHE B 109      -4.299  32.949  34.696  1.00 16.22           N  
ATOM   2482  CA  PHE B 109      -5.651  32.594  34.185  1.00 14.74           C  
ATOM   2483  C   PHE B 109      -5.849  33.016  32.720  1.00 16.60           C  
ATOM   2484  O   PHE B 109      -6.451  32.289  31.960  1.00 14.42           O  
ATOM   2485  CB  PHE B 109      -6.703  33.287  35.045  1.00 15.19           C  
ATOM   2486  CG  PHE B 109      -8.082  32.810  34.808  1.00 14.60           C  
ATOM   2487  CD1 PHE B 109      -8.580  31.738  35.469  1.00 15.86           C  
ATOM   2488  CD2 PHE B 109      -8.811  33.289  33.749  1.00 16.85           C  
ATOM   2489  CE1 PHE B 109      -9.798  31.152  35.111  1.00 16.42           C  
ATOM   2490  CE2 PHE B 109     -10.088  32.788  33.395  1.00 18.22           C  
ATOM   2491  CZ  PHE B 109     -10.562  31.680  34.073  1.00 15.80           C  
ATOM   2492  N   GLU B 110      -5.317  34.177  32.359  1.00 16.01           N  
ATOM   2493  CA  GLU B 110      -5.452  34.681  30.962  1.00 17.13           C  
ATOM   2494  C   GLU B 110      -4.839  33.681  29.965  1.00 15.94           C  
ATOM   2495  O   GLU B 110      -5.491  33.363  28.987  1.00 16.26           O  
ATOM   2496  CB  GLU B 110      -4.741  36.016  30.814  1.00 19.81           C  
ATOM   2497  CG  GLU B 110      -4.852  36.580  29.431  1.00 28.05           C  
ATOM   2498  CD  GLU B 110      -4.113  37.874  29.205  1.00 38.56           C  
ATOM   2499  OE1 GLU B 110      -3.157  38.202  29.953  1.00 42.03           O  
ATOM   2500  OE2 GLU B 110      -4.517  38.542  28.226  1.00 48.22           O1-
ATOM   2501  N   ALA B 111      -3.675  33.119  30.323  1.00 18.05           N  
ATOM   2502  CA  ALA B 111      -3.109  32.065  29.442  1.00 15.29           C  
ATOM   2503  C   ALA B 111      -3.919  30.821  29.404  1.00 15.47           C  
ATOM   2504  O   ALA B 111      -4.127  30.219  28.328  1.00 14.26           O  
ATOM   2505  CB  ALA B 111      -1.674  31.727  29.882  1.00 17.20           C  
ATOM   2506  N   PHE B 112      -4.420  30.365  30.564  1.00 13.79           N  
ATOM   2507  CA  PHE B 112      -5.320  29.224  30.584  1.00 13.21           C  
ATOM   2508  C   PHE B 112      -6.537  29.474  29.637  1.00 13.91           C  
ATOM   2509  O   PHE B 112      -6.895  28.623  28.853  1.00 15.22           O  
ATOM   2510  CB  PHE B 112      -5.851  28.955  32.014  1.00 14.57           C  
ATOM   2511  CG  PHE B 112      -7.113  28.146  32.050  1.00 14.39           C  
ATOM   2512  CD1 PHE B 112      -7.172  26.838  31.579  1.00 13.84           C  
ATOM   2513  CD2 PHE B 112      -8.262  28.752  32.484  1.00 15.86           C  
ATOM   2514  CE1 PHE B 112      -8.339  26.151  31.494  1.00 14.55           C  
ATOM   2515  CE2 PHE B 112      -9.481  28.033  32.435  1.00 14.67           C  
ATOM   2516  CZ  PHE B 112      -9.530  26.813  31.921  1.00 13.24           C  
ATOM   2517  N   GLN B 113      -7.138  30.658  29.788  1.00 14.74           N  
ATOM   2518  CA  GLN B 113      -8.262  30.966  28.919  1.00 15.63           C  
ATOM   2519  C   GLN B 113      -7.933  30.916  27.432  1.00 14.37           C  
ATOM   2520  O   GLN B 113      -8.699  30.380  26.619  1.00 15.94           O  
ATOM   2521  CB  GLN B 113      -8.934  32.274  29.322  1.00 15.91           C  
ATOM   2522  CG  GLN B 113     -10.164  32.561  28.485  1.00 17.11           C  
ATOM   2523  CD  GLN B 113     -11.008  33.757  29.012  1.00 18.82           C  
ATOM   2524  NE2 GLN B 113     -11.996  34.188  28.178  1.00 19.35           N  
ATOM   2525  OE1 GLN B 113     -10.814  34.239  30.122  1.00 17.75           O  
ATOM   2526  N   GLU B 114      -6.739  31.401  27.110  1.00 14.48           N  
ATOM   2527  CA  GLU B 114      -6.234  31.288  25.703  1.00 15.87           C  
ATOM   2528  C   GLU B 114      -6.117  29.856  25.254  1.00 13.77           C  
ATOM   2529  O   GLU B 114      -6.573  29.449  24.169  1.00 15.43           O  
ATOM   2530  CB  GLU B 114      -4.902  32.037  25.568  1.00 18.09           C  
ATOM   2531  CG  GLU B 114      -4.967  33.558  25.662  1.00 20.45           C  
ATOM   2532  CD  GLU B 114      -3.583  34.242  25.788  1.00 24.45           C  
ATOM   2533  OE1 GLU B 114      -2.589  33.522  26.019  1.00 22.90           O  
ATOM   2534  OE2 GLU B 114      -3.556  35.465  25.882  1.00 30.41           O1-
ATOM   2535  N   VAL B 115      -5.471  29.038  26.078  1.00 13.75           N  
ATOM   2536  CA  VAL B 115      -5.259  27.604  25.757  1.00 13.73           C  
ATOM   2537  C   VAL B 115      -6.579  26.886  25.572  1.00 13.08           C  
ATOM   2538  O   VAL B 115      -6.796  26.082  24.644  1.00 14.12           O  
ATOM   2539  CB  VAL B 115      -4.319  26.935  26.794  1.00 12.65           C  
ATOM   2540  CG1 VAL B 115      -4.235  25.455  26.576  1.00 14.79           C  
ATOM   2541  CG2 VAL B 115      -2.975  27.630  26.761  1.00 15.68           C  
ATOM   2542  N   PHE B 116      -7.485  27.119  26.500  1.00 12.88           N  
ATOM   2543  CA  PHE B 116      -8.804  26.487  26.462  1.00 13.45           C  
ATOM   2544  C   PHE B 116      -9.592  26.960  25.239  1.00 14.54           C  
ATOM   2545  O   PHE B 116     -10.203  26.130  24.563  1.00 14.27           O  
ATOM   2546  CB  PHE B 116      -9.605  26.807  27.755  1.00 13.79           C  
ATOM   2547  CG  PHE B 116     -10.896  26.026  27.874  1.00 13.17           C  
ATOM   2548  CD1 PHE B 116     -12.041  26.567  27.289  1.00 14.70           C  
ATOM   2549  CD2 PHE B 116     -11.018  24.881  28.573  1.00 13.98           C  
ATOM   2550  CE1 PHE B 116     -13.213  25.834  27.440  1.00 13.23           C  
ATOM   2551  CE2 PHE B 116     -12.214  24.138  28.677  1.00 13.31           C  
ATOM   2552  CZ  PHE B 116     -13.317  24.640  28.125  1.00 13.73           C  
ATOM   2553  N   THR B 117      -9.507  28.260  24.966  1.00 13.69           N  
ATOM   2554  CA  THR B 117     -10.201  28.846  23.821  1.00 15.89           C  
ATOM   2555  C   THR B 117      -9.634  28.279  22.498  1.00 17.73           C  
ATOM   2556  O   THR B 117     -10.366  27.848  21.599  1.00 16.70           O  
ATOM   2557  CB  THR B 117     -10.108  30.332  23.854  1.00 16.71           C  
ATOM   2558  CG2 THR B 117     -10.760  30.941  22.668  1.00 18.95           C  
ATOM   2559  OG1 THR B 117     -10.747  30.797  25.051  1.00 17.81           O  
ATOM   2560  N   THR B 118      -8.294  28.111  22.443  1.00 16.34           N  
ATOM   2561  CA  THR B 118      -7.720  27.451  21.268  1.00 15.34           C  
ATOM   2562  C   THR B 118      -8.202  26.079  21.082  1.00 15.19           C  
ATOM   2563  O   THR B 118      -8.570  25.643  19.953  1.00 17.25           O  
ATOM   2564  CB  THR B 118      -6.151  27.520  21.358  1.00 16.48           C  
ATOM   2565  CG2 THR B 118      -5.539  26.742  20.240  1.00 18.92           C  
ATOM   2566  OG1 THR B 118      -5.806  28.856  21.256  1.00 18.47           O  
ATOM   2567  N   SER B 119      -8.251  25.253  22.150  1.00 13.27           N  
ATOM   2568  CA  SER B 119      -8.711  23.910  22.038  1.00 13.72           C  
ATOM   2569  C   SER B 119     -10.179  23.867  21.502  1.00 14.25           C  
ATOM   2570  O   SER B 119     -10.537  23.039  20.688  1.00 15.22           O  
ATOM   2571  CB  SER B 119      -8.561  23.259  23.415  1.00 14.56           C  
ATOM   2572  OG  SER B 119      -8.969  21.925  23.426  1.00 15.62           O  
ATOM   2573  N   ALA B 120     -10.969  24.711  22.139  1.00 14.66           N  
ATOM   2574  CA  ALA B 120     -12.407  24.835  21.797  1.00 14.17           C  
ATOM   2575  C   ALA B 120     -12.662  25.289  20.370  1.00 16.43           C  
ATOM   2576  O   ALA B 120     -13.570  24.733  19.736  1.00 16.25           O  
ATOM   2577  CB  ALA B 120     -13.145  25.688  22.807  1.00 13.65           C  
ATOM   2578  N   THR B 121     -11.834  26.216  19.897  1.00 16.35           N  
ATOM   2579  CA  THR B 121     -12.045  26.671  18.494  0.50 18.80           C  
ATOM   2581  C   THR B 121     -11.519  25.749  17.480  1.00 18.69           C  
ATOM   2582  O   THR B 121     -12.156  25.546  16.399  1.00 20.71           O  
ATOM   2583  CB  THR B 121     -11.417  28.002  18.226  0.50 19.37           C  
ATOM   2585  CG2 THR B 121     -11.938  29.060  19.123  0.50 18.55           C  
ATOM   2587  OG1 THR B 121     -10.016  27.843  18.348  0.50 20.81           O  
ATOM   2589  N   THR B 122     -10.387  25.063  17.761  1.00 18.89           N  
ATOM   2590  CA  THR B 122      -9.811  24.122  16.804  1.00 18.34           C  
ATOM   2591  C   THR B 122     -10.354  22.719  16.778  1.00 19.46           C  
ATOM   2592  O   THR B 122     -10.019  21.878  15.960  1.00 21.40           O  
ATOM   2593  CB  THR B 122      -8.299  24.118  16.902  1.00 21.57           C  
ATOM   2594  CG2 THR B 122      -7.704  25.465  16.804  1.00 25.45           C  
ATOM   2595  OG1 THR B 122      -7.976  23.536  18.106  1.00 22.55           O  
ATOM   2596  N   ARG B 123     -11.281  22.395  17.675  1.00 15.43           N  
ATOM   2597  CA  ARG B 123     -11.952  21.127  17.667  1.00 15.42           C  
ATOM   2598  C   ARG B 123     -12.800  21.148  16.378  1.00 17.30           C  
ATOM   2599  O   ARG B 123     -13.791  21.905  16.275  1.00 17.33           O  
ATOM   2600  CB  ARG B 123     -12.845  20.978  18.934  1.00 14.92           C  
ATOM   2601  CG  ARG B 123     -13.827  19.850  18.846  1.00 15.43           C  
ATOM   2602  CD  ARG B 123     -13.424  18.513  18.295  1.00 16.67           C  
ATOM   2603  NE  ARG B 123     -12.261  17.987  18.980  1.00 16.95           N  
ATOM   2604  CZ  ARG B 123     -11.710  16.816  18.683  1.00 18.64           C  
ATOM   2605  NH1 ARG B 123     -12.218  16.069  17.678  1.00 16.58           N1+
ATOM   2606  NH2 ARG B 123     -10.635  16.385  19.340  1.00 17.49           N  
ATOM   2607  N   PHE B 124     -12.403  20.353  15.389  1.00 14.66           N  
ATOM   2608  CA  PHE B 124     -13.040  20.453  14.083  1.00 15.04           C  
ATOM   2609  C   PHE B 124     -14.179  19.487  13.986  1.00 15.02           C  
ATOM   2610  O   PHE B 124     -14.072  18.273  14.250  1.00 15.07           O  
ATOM   2611  CB  PHE B 124     -11.958  20.041  13.046  1.00 15.38           C  
ATOM   2612  CG  PHE B 124     -12.392  20.294  11.603  1.00 13.63           C  
ATOM   2613  CD1 PHE B 124     -12.398  21.535  11.142  1.00 18.22           C  
ATOM   2614  CD2 PHE B 124     -12.792  19.239  10.814  1.00 15.17           C  
ATOM   2615  CE1 PHE B 124     -12.780  21.854   9.817  1.00 19.07           C  
ATOM   2616  CE2 PHE B 124     -13.230  19.553   9.507  1.00 15.03           C  
ATOM   2617  CZ  PHE B 124     -13.159  20.791   9.022  1.00 17.64           C  
ATOM   2618  N   GLY B 125     -15.340  19.975  13.597  1.00 13.24           N  
ATOM   2619  CA  GLY B 125     -16.530  19.210  13.689  1.00 14.28           C  
ATOM   2620  C   GLY B 125     -17.208  19.363  15.047  1.00 14.02           C  
ATOM   2621  O   GLY B 125     -17.117  20.394  15.699  1.00 14.73           O  
ATOM   2622  N   SER B 126     -17.837  18.283  15.471  1.00 12.96           N  
ATOM   2623  CA  SER B 126     -18.595  18.231  16.765  1.00 13.86           C  
ATOM   2624  C   SER B 126     -17.661  17.792  17.913  1.00 13.72           C  
ATOM   2625  O   SER B 126     -16.873  16.860  17.695  1.00 14.27           O  
ATOM   2626  CB  SER B 126     -19.795  17.339  16.721  1.00 13.60           C  
ATOM   2627  OG  SER B 126     -20.650  17.675  15.662  1.00 13.70           O  
ATOM   2628  N   GLY B 127     -17.879  18.274  19.125  1.00 13.07           N  
ATOM   2629  CA  GLY B 127     -17.168  17.789  20.250  1.00 13.36           C  
ATOM   2630  C   GLY B 127     -17.210  18.736  21.433  1.00 13.67           C  
ATOM   2631  O   GLY B 127     -18.082  19.566  21.507  1.00 12.46           O  
ATOM   2632  N   TRP B 128     -16.221  18.531  22.338  1.00 12.85           N  
ATOM   2633  CA  TRP B 128     -16.184  19.201  23.686  1.00 12.80           C  
ATOM   2634  C   TRP B 128     -14.764  19.648  23.984  1.00 13.13           C  
ATOM   2635  O   TRP B 128     -13.835  18.943  23.540  1.00 13.75           O  
ATOM   2636  CB  TRP B 128     -16.601  18.202  24.753  1.00 13.39           C  
ATOM   2637  CG  TRP B 128     -18.025  17.835  24.746  1.00 13.53           C  
ATOM   2638  CD1 TRP B 128     -18.651  17.018  23.935  1.00 13.82           C  
ATOM   2639  CD2 TRP B 128     -19.025  18.412  25.642  1.00 12.60           C  
ATOM   2640  CE2 TRP B 128     -20.267  17.831  25.312  1.00 15.10           C  
ATOM   2641  CE3 TRP B 128     -18.928  19.248  26.757  1.00 14.17           C  
ATOM   2642  NE1 TRP B 128     -20.020  16.991  24.251  1.00 15.21           N  
ATOM   2643  CZ2 TRP B 128     -21.459  18.133  25.997  1.00 16.04           C  
ATOM   2644  CZ3 TRP B 128     -20.141  19.598  27.400  1.00 12.93           C  
ATOM   2645  CH2 TRP B 128     -21.335  19.039  27.036  1.00 14.72           C  
ATOM   2646  N   ALA B 129     -14.605  20.767  24.653  1.00 12.57           N  
ATOM   2647  CA  ALA B 129     -13.320  21.170  25.211  1.00 13.19           C  
ATOM   2648  C   ALA B 129     -13.368  21.021  26.735  1.00 14.06           C  
ATOM   2649  O   ALA B 129     -14.413  21.234  27.393  1.00 13.96           O  
ATOM   2650  CB  ALA B 129     -13.071  22.591  24.877  1.00 14.13           C  
ATOM   2651  N   TRP B 130     -12.248  20.611  27.282  1.00 13.24           N  
ATOM   2652  CA  TRP B 130     -12.216  20.184  28.680  1.00 12.92           C  
ATOM   2653  C   TRP B 130     -11.004  20.745  29.377  1.00 13.52           C  
ATOM   2654  O   TRP B 130      -9.922  20.914  28.786  1.00 13.67           O  
ATOM   2655  CB  TRP B 130     -12.089  18.659  28.777  1.00 13.80           C  
ATOM   2656  CG  TRP B 130     -13.091  17.913  28.016  1.00 13.55           C  
ATOM   2657  CD1 TRP B 130     -12.971  17.446  26.692  1.00 12.60           C  
ATOM   2658  CD2 TRP B 130     -14.327  17.356  28.498  1.00 13.84           C  
ATOM   2659  CE2 TRP B 130     -14.901  16.621  27.454  1.00 12.43           C  
ATOM   2660  CE3 TRP B 130     -14.995  17.407  29.722  1.00 12.87           C  
ATOM   2661  NE1 TRP B 130     -14.054  16.704  26.359  1.00 13.10           N  
ATOM   2662  CZ2 TRP B 130     -16.109  15.971  27.561  1.00 14.01           C  
ATOM   2663  CZ3 TRP B 130     -16.130  16.822  29.831  1.00 15.16           C  
ATOM   2664  CH2 TRP B 130     -16.712  16.032  28.786  1.00 15.59           C  
ATOM   2665  N   LEU B 131     -11.109  21.026  30.695  1.00 13.20           N  
ATOM   2666  CA  LEU B 131      -9.973  21.105  31.596  1.00 12.79           C  
ATOM   2667  C   LEU B 131     -10.120  19.858  32.491  1.00 12.70           C  
ATOM   2668  O   LEU B 131     -11.190  19.560  33.060  1.00 14.22           O  
ATOM   2669  CB  LEU B 131     -10.003  22.323  32.476  1.00 13.20           C  
ATOM   2670  CG  LEU B 131      -8.927  22.468  33.515  1.00 14.18           C  
ATOM   2671  CD1 LEU B 131      -7.546  22.555  32.836  1.00 15.81           C  
ATOM   2672  CD2 LEU B 131      -9.176  23.739  34.327  1.00 14.22           C  
ATOM   2673  N   VAL B 132      -9.025  19.041  32.538  1.00 12.87           N  
ATOM   2674  CA  VAL B 132      -9.002  17.812  33.279  1.00 13.09           C  
ATOM   2675  C   VAL B 132      -7.813  17.697  34.212  1.00 12.97           C  
ATOM   2676  O   VAL B 132      -6.871  18.416  34.047  1.00 13.89           O  
ATOM   2677  CB  VAL B 132      -8.972  16.543  32.328  1.00 13.75           C  
ATOM   2678  CG1 VAL B 132     -10.047  16.559  31.253  1.00 13.72           C  
ATOM   2679  CG2 VAL B 132      -7.665  16.396  31.602  1.00 14.47           C  
ATOM   2680  N   VAL B 133      -8.016  16.821  35.201  1.00 14.99           N  
ATOM   2681  CA  VAL B 133      -6.907  16.314  36.060  1.00 15.61           C  
ATOM   2682  C   VAL B 133      -6.525  14.985  35.475  1.00 16.49           C  
ATOM   2683  O   VAL B 133      -7.330  14.018  35.368  1.00 16.68           O  
ATOM   2684  CB  VAL B 133      -7.374  16.227  37.506  1.00 16.67           C  
ATOM   2685  CG1 VAL B 133      -6.232  15.687  38.315  1.00 20.76           C  
ATOM   2686  CG2 VAL B 133      -7.843  17.584  38.020  1.00 18.92           C  
ATOM   2687  N   ASN B 134      -5.285  14.967  35.009  1.00 20.65           N  
ATOM   2688  CA  ASN B 134      -4.740  13.711  34.417  1.00 22.79           C  
ATOM   2689  C   ASN B 134      -4.367  12.656  35.477  1.00 25.32           C  
ATOM   2690  O   ASN B 134      -4.519  12.860  36.661  1.00 26.34           O  
ATOM   2691  CB  ASN B 134      -3.615  14.100  33.420  1.00 26.62           C  
ATOM   2692  CG  ASN B 134      -2.322  14.423  34.120  1.00 24.27           C  
ATOM   2693  ND2 ASN B 134      -1.429  14.922  33.330  1.00 39.73           N  
ATOM   2694  OD1 ASN B 134      -2.149  14.312  35.320  1.00 31.75           O  
ATOM   2695  N   ALA B 135      -3.868  11.484  35.012  1.00 39.90           N  
ATOM   2696  CA  ALA B 135      -3.385  10.420  35.988  1.00 46.88           C  
ATOM   2697  C   ALA B 135      -2.402  10.860  37.102  1.00 53.16           C  
ATOM   2698  O   ALA B 135      -2.356  10.220  38.162  1.00 53.30           O  
ATOM   2699  CB  ALA B 135      -2.819   9.232  35.241  1.00 49.61           C  
ATOM   2700  N   GLU B 136      -1.696  11.992  36.910  1.00 48.63           N  
ATOM   2701  CA  GLU B 136      -0.729  12.579  37.886  1.00 41.42           C  
ATOM   2702  C   GLU B 136      -1.228  13.618  38.827  1.00 46.22           C  
ATOM   2703  O   GLU B 136      -0.468  14.199  39.679  1.00 39.49           O  
ATOM   2704  CB  GLU B 136       0.380  13.199  37.139  1.00 46.77           C  
ATOM   2705  CG  GLU B 136       1.126  12.158  36.294  1.00 60.03           C  
ATOM   2706  CD  GLU B 136       0.313  11.635  35.128  1.00 61.39           C  
ATOM   2707  OE1 GLU B 136      -0.945  11.737  35.130  1.00 59.82           O  
ATOM   2708  OE2 GLU B 136       0.931  11.074  34.214  1.00 64.59           O1-
ATOM   2709  N   GLY B 137      -2.499  13.948  38.687  1.00 28.15           N  
ATOM   2710  CA  GLY B 137      -2.996  14.998  39.509  1.00 33.47           C  
ATOM   2711  C   GLY B 137      -2.564  16.331  38.878  1.00 22.97           C  
ATOM   2712  O   GLY B 137      -2.773  17.317  39.565  1.00 32.26           O  
ATOM   2713  N   LYS B 138      -2.220  16.301  37.569  1.00 26.78           N  
ATOM   2714  CA  LYS B 138      -1.826  17.539  36.794  1.00 26.41           C  
ATOM   2715  C   LYS B 138      -2.992  18.012  35.856  1.00 19.66           C  
ATOM   2716  O   LYS B 138      -3.678  17.210  35.186  1.00 17.84           O  
ATOM   2717  CB  LYS B 138      -0.607  17.378  35.874  1.00 32.31           C  
ATOM   2718  CG  LYS B 138       0.696  17.058  36.604  1.00 42.32           C  
ATOM   2719  CD  LYS B 138       1.619  16.407  35.563  1.00 50.79           C  
ATOM   2720  CE  LYS B 138       3.024  16.243  36.132  1.00 64.10           C  
ATOM   2721  NZ  LYS B 138       3.016  15.341  37.313  1.00 60.39           N1+
ATOM   2722  N   LEU B 139      -3.099  19.311  35.822  1.00 16.74           N  
ATOM   2723  CA  LEU B 139      -4.126  19.955  34.913  1.00 15.27           C  
ATOM   2724  C   LEU B 139      -3.704  19.953  33.445  1.00 14.81           C  
ATOM   2725  O   LEU B 139      -2.517  20.198  33.104  1.00 16.48           O  
ATOM   2726  CB  LEU B 139      -4.432  21.350  35.307  1.00 15.53           C  
ATOM   2727  CG  LEU B 139      -5.067  21.582  36.661  1.00 16.21           C  
ATOM   2728  CD1 LEU B 139      -5.063  23.051  36.910  1.00 20.19           C  
ATOM   2729  CD2 LEU B 139      -6.479  20.995  36.643  1.00 17.19           C  
ATOM   2730  N   GLU B 140      -4.651  19.640  32.561  1.00 14.42           N  
ATOM   2731  CA  GLU B 140      -4.412  19.557  31.113  1.00 15.23           C  
ATOM   2732  C   GLU B 140      -5.701  20.071  30.455  1.00 16.28           C  
ATOM   2733  O   GLU B 140      -6.790  19.666  30.883  1.00 15.36           O  
ATOM   2734  CB  GLU B 140      -4.153  18.086  30.719  1.00 19.63           C  
ATOM   2735  CG  GLU B 140      -3.888  17.815  29.286  1.00 29.81           C  
ATOM   2736  CD  GLU B 140      -3.667  16.297  29.096  1.00 36.29           C  
ATOM   2737  OE1 GLU B 140      -3.694  15.525  30.143  1.00 33.50           O  
ATOM   2738  OE2 GLU B 140      -3.395  16.023  27.836  1.00 45.98           O1-
ATOM   2739  N   VAL B 141      -5.512  20.798  29.355  1.00 15.35           N  
ATOM   2740  CA  VAL B 141      -6.636  21.123  28.426  1.00 14.71           C  
ATOM   2741  C   VAL B 141      -6.595  20.108  27.316  1.00 17.10           C  
ATOM   2742  O   VAL B 141      -5.532  19.779  26.685  1.00 16.72           O  
ATOM   2743  CB  VAL B 141      -6.499  22.512  27.915  1.00 14.19           C  
ATOM   2744  CG1 VAL B 141      -7.456  22.847  26.707  1.00 15.39           C  
ATOM   2745  CG2 VAL B 141      -6.781  23.568  28.988  1.00 16.02           C  
ATOM   2746  N   VAL B 142      -7.775  19.570  26.978  1.00 14.23           N  
ATOM   2747  CA  VAL B 142      -7.892  18.596  25.881  0.50 13.97           C  
ATOM   2749  C   VAL B 142      -9.258  18.789  25.248  1.00 16.06           C  
ATOM   2750  O   VAL B 142     -10.207  19.230  25.918  1.00 16.36           O  
ATOM   2751  CB  VAL B 142      -7.795  17.117  26.348  0.50 13.59           C  
ATOM   2753  CG1 VAL B 142      -6.433  16.666  26.743  0.50 15.64           C  
ATOM   2755  CG2 VAL B 142      -8.816  16.713  27.412  0.50  9.88           C  
ATOM   2757  N   SER B 143      -9.389  18.451  23.964  1.00 15.76           N  
ATOM   2758  CA  SER B 143     -10.754  18.344  23.307  1.00 14.63           C  
ATOM   2759  C   SER B 143     -11.012  16.949  22.899  1.00 15.18           C  
ATOM   2760  O   SER B 143     -10.068  16.137  22.708  1.00 15.89           O  
ATOM   2761  CB  SER B 143     -10.894  19.380  22.180  1.00 15.51           C  
ATOM   2762  OG  SER B 143     -10.285  18.909  20.979  1.00 16.21           O  
ATOM   2763  N   THR B 144     -12.252  16.601  22.742  1.00 13.05           N  
ATOM   2764  CA  THR B 144     -12.695  15.262  22.324  1.00 15.36           C  
ATOM   2765  C   THR B 144     -13.746  15.411  21.214  1.00 14.93           C  
ATOM   2766  O   THR B 144     -14.496  16.439  21.101  1.00 14.19           O  
ATOM   2767  CB  THR B 144     -13.311  14.438  23.422  1.00 15.80           C  
ATOM   2768  CG2 THR B 144     -12.309  14.110  24.485  1.00 18.41           C  
ATOM   2769  OG1 THR B 144     -14.440  15.159  23.982  1.00 14.36           O  
ATOM   2770  N   PRO B 145     -13.812  14.405  20.326  1.00 12.94           N  
ATOM   2771  CA  PRO B 145     -14.847  14.405  19.302  1.00 15.81           C  
ATOM   2772  C   PRO B 145     -16.151  13.907  19.797  1.00 13.48           C  
ATOM   2773  O   PRO B 145     -16.279  13.020  20.659  1.00 13.33           O  
ATOM   2774  CB  PRO B 145     -14.291  13.407  18.280  1.00 14.16           C  
ATOM   2775  CG  PRO B 145     -13.532  12.404  19.121  1.00 14.52           C  
ATOM   2776  CD  PRO B 145     -12.889  13.262  20.137  1.00 14.35           C  
ATOM   2777  N   ASN B 146     -17.212  14.418  19.175  1.00 13.09           N  
ATOM   2778  CA  ASN B 146     -18.571  13.881  19.296  1.00 12.73           C  
ATOM   2779  C   ASN B 146     -19.007  13.866  20.773  1.00 13.90           C  
ATOM   2780  O   ASN B 146     -18.977  14.936  21.358  1.00 14.14           O  
ATOM   2781  CB  ASN B 146     -18.751  12.589  18.537  1.00 14.21           C  
ATOM   2782  CG  ASN B 146     -18.395  12.769  17.051  1.00 15.91           C  
ATOM   2783  ND2 ASN B 146     -17.988  11.820  16.393  1.00 11.96           N  
ATOM   2784  OD1 ASN B 146     -18.673  13.906  16.510  1.00 20.99           O  
ATOM   2785  N   GLN B 147     -19.360  12.736  21.309  1.00 13.95           N  
ATOM   2786  CA  GLN B 147     -19.659  12.644  22.744  1.00 16.22           C  
ATOM   2787  C   GLN B 147     -18.609  11.814  23.498  1.00 15.45           C  
ATOM   2788  O   GLN B 147     -18.855  11.390  24.627  1.00 15.57           O  
ATOM   2789  CB  GLN B 147     -21.074  12.084  23.051  1.00 13.06           C  
ATOM   2790  CG  GLN B 147     -22.203  12.889  22.468  1.00 15.68           C  
ATOM   2791  CD  GLN B 147     -22.253  14.306  23.012  1.00 14.41           C  
ATOM   2792  NE2 GLN B 147     -22.935  15.171  22.319  1.00 15.01           N  
ATOM   2793  OE1 GLN B 147     -21.692  14.635  24.014  1.00 14.69           O  
ATOM   2794  N   ASP B 148     -17.391  11.665  22.962  1.00 14.42           N  
ATOM   2795  CA  ASP B 148     -16.357  11.010  23.671  1.00 14.73           C  
ATOM   2796  C   ASP B 148     -16.024  11.820  24.930  1.00 15.84           C  
ATOM   2797  O   ASP B 148     -16.134  13.089  24.879  1.00 16.69           O  
ATOM   2798  CB  ASP B 148     -15.120  10.898  22.832  1.00 16.74           C  
ATOM   2799  CG  ASP B 148     -15.248   9.900  21.646  1.00 19.13           C  
ATOM   2800  OD1 ASP B 148     -16.290   9.330  21.387  1.00 20.02           O  
ATOM   2801  OD2 ASP B 148     -14.155   9.557  21.141  1.00 21.88           O1-
ATOM   2802  N   THR B 149     -15.721  11.118  26.024  1.00 14.76           N  
ATOM   2803  CA  THR B 149     -15.398  11.817  27.266  1.00 16.47           C  
ATOM   2804  C   THR B 149     -14.024  11.433  27.736  1.00 15.48           C  
ATOM   2805  O   THR B 149     -13.585  10.273  27.568  1.00 15.92           O  
ATOM   2806  CB  THR B 149     -16.397  11.471  28.360  1.00 17.40           C  
ATOM   2807  CG2 THR B 149     -16.874  10.001  28.390  1.00 18.66           C  
ATOM   2808  OG1 THR B 149     -15.818  11.946  29.663  1.00 15.51           O  
ATOM   2809  N   PRO B 150     -13.273  12.350  28.291  1.00 16.76           N  
ATOM   2810  CA  PRO B 150     -11.952  12.029  28.858  1.00 17.21           C  
ATOM   2811  C   PRO B 150     -11.934  11.000  29.971  1.00 17.04           C  
ATOM   2812  O   PRO B 150     -10.837  10.425  30.255  1.00 17.30           O  
ATOM   2813  CB  PRO B 150     -11.422  13.375  29.354  1.00 18.05           C  
ATOM   2814  CG  PRO B 150     -12.268  14.401  28.745  1.00 21.91           C  
ATOM   2815  CD  PRO B 150     -13.599  13.790  28.473  1.00 18.01           C  
ATOM   2816  N   ILE B 151     -13.079  10.689  30.573  1.00 15.85           N  
ATOM   2817  CA  ILE B 151     -13.110   9.640  31.572  1.00 16.31           C  
ATOM   2818  C   ILE B 151     -12.755   8.282  30.959  1.00 15.62           C  
ATOM   2819  O   ILE B 151     -12.292   7.413  31.685  1.00 18.40           O  
ATOM   2820  CB  ILE B 151     -14.386   9.516  32.383  1.00 19.80           C  
ATOM   2821  CG1 ILE B 151     -15.559   9.033  31.641  1.00 21.60           C  
ATOM   2822  CG2 ILE B 151     -14.684  10.832  33.113  1.00 21.04           C  
ATOM   2823  CD1 ILE B 151     -16.685   8.571  32.606  1.00 28.21           C  
ATOM   2824  N   SER B 152     -12.972   8.155  29.672  1.00 14.61           N  
ATOM   2825  CA  SER B 152     -12.545   6.942  28.941  1.00 17.21           C  
ATOM   2826  C   SER B 152     -11.075   6.787  28.770  1.00 17.26           C  
ATOM   2827  O   SER B 152     -10.618   5.642  28.433  1.00 18.95           O  
ATOM   2828  CB  SER B 152     -13.306   6.891  27.613  1.00 16.16           C  
ATOM   2829  OG  SER B 152     -14.707   6.882  27.757  1.00 17.64           O  
ATOM   2830  N   ASP B 153     -10.325   7.848  29.035  1.00 17.29           N  
ATOM   2831  CA  ASP B 153      -8.930   7.884  28.979  1.00 18.98           C  
ATOM   2832  C   ASP B 153      -8.246   8.103  30.351  1.00 20.63           C  
ATOM   2833  O   ASP B 153      -7.123   8.652  30.379  1.00 23.51           O  
ATOM   2834  CB  ASP B 153      -8.481   9.016  28.172  1.00 23.08           C  
ATOM   2835  CG  ASP B 153      -8.979   9.041  26.753  1.00 31.91           C  
ATOM   2836  OD1 ASP B 153      -8.929   8.009  26.032  1.00 40.43           O  
ATOM   2837  OD2 ASP B 153      -9.448  10.155  26.320  1.00 37.69           O1-
ATOM   2838  N   GLY B 154      -8.977   7.836  31.419  1.00 20.42           N  
ATOM   2839  CA  GLY B 154      -8.412   7.938  32.774  1.00 20.58           C  
ATOM   2840  C   GLY B 154      -8.166   9.345  33.253  1.00 23.04           C  
ATOM   2841  O   GLY B 154      -7.386   9.553  34.218  1.00 23.81           O  
ATOM   2842  N   LYS B 155      -8.947  10.314  32.694  1.00 17.90           N  
ATOM   2843  CA  LYS B 155      -8.757  11.721  33.030  1.00 17.73           C  
ATOM   2844  C   LYS B 155     -10.026  12.191  33.747  1.00 18.21           C  
ATOM   2845  O   LYS B 155     -11.112  11.594  33.510  1.00 23.94           O  
ATOM   2846  CB  LYS B 155      -8.455  12.564  31.797  1.00 19.49           C  
ATOM   2847  CG  LYS B 155      -7.128  12.143  31.111  1.00 25.09           C  
ATOM   2848  CD  LYS B 155      -6.830  13.016  29.898  1.00 30.86           C  
ATOM   2849  CE  LYS B 155      -5.675  12.455  29.041  1.00 39.20           C  
ATOM   2850  NZ  LYS B 155      -4.561  12.320  29.972  1.00 39.05           N1+
ATOM   2851  N   LYS B 156      -9.954  13.147  34.665  1.00 15.86           N  
ATOM   2852  CA  LYS B 156     -11.134  13.569  35.432  1.00 16.92           C  
ATOM   2853  C   LYS B 156     -11.475  15.034  35.062  1.00 16.02           C  
ATOM   2854  O   LYS B 156     -10.692  15.909  35.367  1.00 15.59           O  
ATOM   2855  CB  LYS B 156     -10.782  13.538  36.899  1.00 20.85           C  
ATOM   2856  CG  LYS B 156     -10.642  12.085  37.414  1.00 28.86           C  
ATOM   2857  CD  LYS B 156      -9.874  11.990  38.694  1.00 36.23           C  
ATOM   2858  CE  LYS B 156      -9.414  10.547  38.894  1.00 42.78           C  
ATOM   2859  NZ  LYS B 156      -8.947  10.379  40.286  1.00 52.90           N1+
ATOM   2860  N   PRO B 157     -12.596  15.247  34.396  1.00 16.14           N  
ATOM   2861  CA  PRO B 157     -12.980  16.607  33.966  1.00 16.34           C  
ATOM   2862  C   PRO B 157     -13.321  17.502  35.160  1.00 15.15           C  
ATOM   2863  O   PRO B 157     -14.032  17.018  36.065  1.00 15.92           O  
ATOM   2864  CB  PRO B 157     -14.228  16.386  33.144  1.00 18.69           C  
ATOM   2865  CG  PRO B 157     -14.386  14.954  32.996  1.00 23.42           C  
ATOM   2866  CD  PRO B 157     -13.480  14.218  33.858  1.00 17.31           C  
ATOM   2867  N   ILE B 158     -12.864  18.692  35.103  1.00 13.80           N  
ATOM   2868  CA  ILE B 158     -13.340  19.711  36.033  1.00 13.70           C  
ATOM   2869  C   ILE B 158     -14.004  20.843  35.352  1.00 14.86           C  
ATOM   2870  O   ILE B 158     -14.598  21.751  36.039  1.00 13.84           O  
ATOM   2871  CB  ILE B 158     -12.206  20.146  36.988  1.00 13.40           C  
ATOM   2872  CG1 ILE B 158     -11.136  21.056  36.320  1.00 13.78           C  
ATOM   2873  CG2 ILE B 158     -11.619  18.932  37.733  1.00 13.55           C  
ATOM   2874  CD1 ILE B 158     -10.144  21.640  37.262  1.00 13.62           C  
ATOM   2875  N   LEU B 159     -13.841  20.989  34.013  1.00 13.69           N  
ATOM   2876  CA  LEU B 159     -14.529  22.069  33.189  1.00 12.36           C  
ATOM   2877  C   LEU B 159     -14.816  21.467  31.887  1.00 12.41           C  
ATOM   2878  O   LEU B 159     -13.977  20.669  31.394  1.00 14.28           O  
ATOM   2879  CB  LEU B 159     -13.730  23.324  33.156  1.00 12.63           C  
ATOM   2880  CG  LEU B 159     -14.331  24.587  32.457  1.00 14.34           C  
ATOM   2881  CD1 LEU B 159     -15.537  25.003  33.329  1.00 13.78           C  
ATOM   2882  CD2 LEU B 159     -13.345  25.693  32.303  1.00 15.78           C  
ATOM   2883  N   ALA B 160     -15.951  21.782  31.262  1.00 12.84           N  
ATOM   2884  CA  ALA B 160     -16.403  21.190  30.013  1.00 13.20           C  
ATOM   2885  C   ALA B 160     -17.168  22.276  29.238  1.00 14.88           C  
ATOM   2886  O   ALA B 160     -17.983  22.987  29.836  1.00 13.97           O  
ATOM   2887  CB  ALA B 160     -17.290  20.040  30.272  1.00 14.44           C  
ATOM   2888  N   LEU B 161     -16.921  22.404  27.946  1.00 13.12           N  
ATOM   2889  CA  LEU B 161     -17.667  23.270  27.088  1.00 12.92           C  
ATOM   2890  C   LEU B 161     -18.149  22.487  25.859  1.00 14.31           C  
ATOM   2891  O   LEU B 161     -17.307  21.929  25.131  1.00 15.14           O  
ATOM   2892  CB  LEU B 161     -16.873  24.469  26.627  1.00 12.38           C  
ATOM   2893  CG  LEU B 161     -17.550  25.379  25.624  1.00 13.35           C  
ATOM   2894  CD1 LEU B 161     -18.880  25.941  26.252  1.00 14.56           C  
ATOM   2895  CD2 LEU B 161     -16.643  26.529  25.177  1.00 13.54           C  
ATOM   2896  N   ASP B 162     -19.456  22.442  25.580  1.00 12.43           N  
ATOM   2897  CA  ASP B 162     -20.026  21.771  24.411  1.00 12.92           C  
ATOM   2898  C   ASP B 162     -19.789  22.730  23.266  1.00 12.73           C  
ATOM   2899  O   ASP B 162     -20.277  23.852  23.204  1.00 13.94           O  
ATOM   2900  CB  ASP B 162     -21.536  21.611  24.694  1.00 13.09           C  
ATOM   2901  CG  ASP B 162     -22.283  20.761  23.687  1.00 14.08           C  
ATOM   2902  OD1 ASP B 162     -21.621  20.359  22.670  1.00 15.06           O  
ATOM   2903  OD2 ASP B 162     -23.488  20.450  23.859  1.00 17.38           O1-
ATOM   2904  N   VAL B 163     -19.115  22.233  22.201  1.00 11.75           N  
ATOM   2905  CA  VAL B 163     -18.873  22.954  20.966  1.00 12.56           C  
ATOM   2906  C   VAL B 163     -19.494  22.294  19.754  1.00 13.33           C  
ATOM   2907  O   VAL B 163     -19.224  22.749  18.631  1.00 14.29           O  
ATOM   2908  CB  VAL B 163     -17.393  23.350  20.735  1.00 13.11           C  
ATOM   2909  CG1 VAL B 163     -16.889  24.281  21.820  1.00 13.24           C  
ATOM   2910  CG2 VAL B 163     -16.487  22.139  20.512  1.00 15.11           C  
ATOM   2911  N   TRP B 164     -20.445  21.397  20.000  1.00 12.48           N  
ATOM   2912  CA  TRP B 164     -21.447  21.062  18.926  1.00 13.58           C  
ATOM   2913  C   TRP B 164     -22.183  22.323  18.476  1.00 14.17           C  
ATOM   2914  O   TRP B 164     -22.462  23.233  19.283  1.00 13.42           O  
ATOM   2915  CB  TRP B 164     -22.467  20.062  19.416  1.00 12.63           C  
ATOM   2916  CG  TRP B 164     -21.979  18.624  19.592  1.00 12.41           C  
ATOM   2917  CD1 TRP B 164     -20.924  18.228  20.378  1.00 13.36           C  
ATOM   2918  CD2 TRP B 164     -22.516  17.454  18.962  1.00 12.36           C  
ATOM   2919  CE2 TRP B 164     -21.809  16.353  19.455  1.00 12.95           C  
ATOM   2920  CE3 TRP B 164     -23.549  17.236  18.061  1.00 13.12           C  
ATOM   2921  NE1 TRP B 164     -20.827  16.833  20.288  1.00 12.93           N  
ATOM   2922  CZ2 TRP B 164     -22.056  15.083  19.014  1.00 12.75           C  
ATOM   2923  CZ3 TRP B 164     -23.797  15.895  17.663  1.00 14.39           C  
ATOM   2924  CH2 TRP B 164     -23.111  14.886  18.136  1.00 14.83           C  
ATOM   2925  N   GLU B 165     -22.387  22.473  17.160  1.00 13.63           N  
ATOM   2926  CA  GLU B 165     -23.053  23.690  16.660  1.00 14.29           C  
ATOM   2927  C   GLU B 165     -24.426  23.886  17.274  1.00 15.13           C  
ATOM   2928  O   GLU B 165     -24.821  25.026  17.496  1.00 14.18           O  
ATOM   2929  CB  GLU B 165     -23.112  23.652  15.138  1.00 14.44           C  
ATOM   2930  CG  GLU B 165     -21.774  24.038  14.564  1.00 14.28           C  
ATOM   2931  CD  GLU B 165     -21.516  23.767  13.042  1.00 12.97           C  
ATOM   2932  OE1 GLU B 165     -22.232  22.859  12.548  1.00 13.43           O  
ATOM   2933  OE2 GLU B 165     -20.708  24.518  12.470  1.00 16.13           O1-
ATOM   2934  N   HIS B 166     -25.162  22.828  17.655  1.00 13.29           N  
ATOM   2935  CA  HIS B 166     -26.512  22.986  18.332  1.00 13.41           C  
ATOM   2936  C   HIS B 166     -26.338  23.800  19.599  1.00 14.11           C  
ATOM   2937  O   HIS B 166     -27.304  24.389  20.065  1.00 15.37           O  
ATOM   2938  CB  HIS B 166     -27.202  21.670  18.633  1.00 12.99           C  
ATOM   2939  CG  HIS B 166     -26.521  20.725  19.577  1.00 13.79           C  
ATOM   2940  CD2 HIS B 166     -26.252  20.809  20.902  1.00 13.72           C  
ATOM   2941  ND1 HIS B 166     -26.200  19.445  19.211  1.00 15.11           N  
ATOM   2942  CE1 HIS B 166     -25.728  18.788  20.249  1.00 16.03           C  
ATOM   2943  NE2 HIS B 166     -25.757  19.594  21.290  1.00 13.73           N  
ATOM   2944  N   ALA B 167     -25.151  23.820  20.243  1.00 12.71           N  
ATOM   2945  CA  ALA B 167     -25.030  24.455  21.511  1.00 14.24           C  
ATOM   2946  C   ALA B 167     -24.926  25.962  21.339  1.00 12.35           C  
ATOM   2947  O   ALA B 167     -25.074  26.734  22.364  1.00 13.47           O  
ATOM   2948  CB  ALA B 167     -23.725  23.951  22.185  1.00 15.79           C  
ATOM   2949  N   TYR B 168     -24.610  26.481  20.153  1.00 13.52           N  
ATOM   2950  CA  TYR B 168     -24.364  27.907  19.952  1.00 12.77           C  
ATOM   2951  C   TYR B 168     -24.945  28.618  18.722  1.00 13.38           C  
ATOM   2952  O   TYR B 168     -24.846  29.821  18.576  1.00 16.10           O  
ATOM   2953  CB  TYR B 168     -22.892  28.191  20.117  1.00 13.14           C  
ATOM   2954  CG  TYR B 168     -22.039  27.610  18.989  1.00 12.93           C  
ATOM   2955  CD1 TYR B 168     -21.845  28.252  17.750  1.00 13.59           C  
ATOM   2956  CD2 TYR B 168     -21.309  26.430  19.195  1.00 14.36           C  
ATOM   2957  CE1 TYR B 168     -21.028  27.708  16.740  1.00 15.61           C  
ATOM   2958  CE2 TYR B 168     -20.501  25.891  18.210  1.00 13.73           C  
ATOM   2959  CZ  TYR B 168     -20.292  26.586  17.024  1.00 13.71           C  
ATOM   2960  OH  TYR B 168     -19.432  25.966  16.118  1.00 13.72           O  
ATOM   2961  N   TYR B 169     -25.469  27.820  17.776  1.00 14.56           N  
ATOM   2962  CA  TYR B 169     -25.728  28.340  16.473  1.00 14.38           C  
ATOM   2963  C   TYR B 169     -26.919  29.377  16.492  1.00 14.18           C  
ATOM   2964  O   TYR B 169     -26.791  30.341  15.736  1.00 16.29           O  
ATOM   2965  CB  TYR B 169     -25.954  27.228  15.427  1.00 15.03           C  
ATOM   2966  CG  TYR B 169     -25.467  27.660  14.091  1.00 15.37           C  
ATOM   2967  CD1 TYR B 169     -24.102  27.641  13.769  1.00 14.88           C  
ATOM   2968  CD2 TYR B 169     -26.335  28.149  13.120  1.00 15.52           C  
ATOM   2969  CE1 TYR B 169     -23.638  28.141  12.553  1.00 14.80           C  
ATOM   2970  CE2 TYR B 169     -25.886  28.554  11.897  1.00 16.06           C  
ATOM   2971  CZ  TYR B 169     -24.534  28.621  11.579  1.00 14.57           C  
ATOM   2972  OH  TYR B 169     -23.942  29.078  10.405  1.00 17.04           O  
ATOM   2973  N   LEU B 170     -27.887  29.131  17.334  1.00 15.46           N  
ATOM   2974  CA  LEU B 170     -29.076  30.048  17.230  1.00 17.84           C  
ATOM   2975  C   LEU B 170     -28.674  31.460  17.598  1.00 19.17           C  
ATOM   2976  O   LEU B 170     -29.039  32.465  16.872  1.00 20.26           O  
ATOM   2977  CB  LEU B 170     -30.226  29.560  18.036  1.00 16.76           C  
ATOM   2978  CG  LEU B 170     -30.992  28.314  17.702  1.00 18.21           C  
ATOM   2979  CD1 LEU B 170     -32.116  27.992  18.636  1.00 18.65           C  
ATOM   2980  CD2 LEU B 170     -31.442  28.324  16.230  1.00 17.91           C  
ATOM   2981  N   LYS B 171     -27.824  31.605  18.593  1.00 17.69           N  
ATOM   2982  CA  LYS B 171     -27.343  32.903  19.008  0.50 18.45           C  
ATOM   2984  C   LYS B 171     -26.100  33.398  18.336  1.00 19.09           C  
ATOM   2985  O   LYS B 171     -25.985  34.629  17.941  1.00 21.49           O  
ATOM   2986  CB  LYS B 171     -27.184  32.961  20.516  0.50 20.31           C  
ATOM   2988  CG  LYS B 171     -26.764  34.352  21.008  0.50 21.89           C  
ATOM   2990  CD  LYS B 171     -26.841  34.510  22.510  0.50 23.43           C  
ATOM   2992  CE  LYS B 171     -26.383  35.915  22.898  0.50 26.72           C  
ATOM   2994  NZ  LYS B 171     -27.532  36.883  22.990  0.50 28.94           N1+
ATOM   2996  N   TYR B 172     -25.067  32.583  18.208  1.00 14.24           N  
ATOM   2997  CA  TYR B 172     -23.780  32.993  17.731  1.00 14.89           C  
ATOM   2998  C   TYR B 172     -23.464  32.669  16.258  1.00 15.35           C  
ATOM   2999  O   TYR B 172     -22.474  33.152  15.733  1.00 16.30           O  
ATOM   3000  CB  TYR B 172     -22.670  32.438  18.666  1.00 14.42           C  
ATOM   3001  CG  TYR B 172     -22.833  32.939  20.091  1.00 15.08           C  
ATOM   3002  CD1 TYR B 172     -22.375  34.198  20.415  1.00 16.54           C  
ATOM   3003  CD2 TYR B 172     -23.465  32.204  21.094  1.00 14.56           C  
ATOM   3004  CE1 TYR B 172     -22.482  34.699  21.699  1.00 16.50           C  
ATOM   3005  CE2 TYR B 172     -23.614  32.681  22.399  1.00 14.17           C  
ATOM   3006  CZ  TYR B 172     -23.185  33.995  22.651  1.00 16.43           C  
ATOM   3007  OH  TYR B 172     -23.380  34.376  23.953  1.00 16.55           O  
ATOM   3008  N   ARG B 173     -24.313  31.829  15.692  1.00 15.47           N  
ATOM   3009  CA  ARG B 173     -24.141  31.363  14.318  1.00 18.34           C  
ATOM   3010  C   ARG B 173     -22.691  30.847  14.187  1.00 16.72           C  
ATOM   3011  O   ARG B 173     -22.290  30.001  15.017  1.00 15.63           O  
ATOM   3012  CB  ARG B 173     -24.530  32.454  13.329  1.00 17.51           C  
ATOM   3013  CG  ARG B 173     -26.098  32.659  13.243  1.00 21.08           C  
ATOM   3014  CD  ARG B 173     -26.473  33.465  14.394  1.00 26.29           C  
ATOM   3015  NE  ARG B 173     -27.945  33.346  14.462  1.00 31.70           N  
ATOM   3016  CZ  ARG B 173     -28.743  34.056  13.693  1.00 39.20           C  
ATOM   3017  NH1 ARG B 173     -30.069  33.903  13.753  1.00 41.47           N1+
ATOM   3018  NH2 ARG B 173     -28.212  34.873  12.803  1.00 45.69           N  
ATOM   3019  N   ASN B 174     -21.995  31.218  13.127  1.00 17.52           N  
ATOM   3020  CA  ASN B 174     -20.656  30.685  12.879  1.00 17.93           C  
ATOM   3021  C   ASN B 174     -19.594  31.104  13.878  1.00 16.98           C  
ATOM   3022  O   ASN B 174     -18.489  30.540  13.858  1.00 16.68           O  
ATOM   3023  CB  ASN B 174     -20.162  31.072  11.508  1.00 17.61           C  
ATOM   3024  CG  ASN B 174     -20.173  32.565  11.351  1.00 18.29           C  
ATOM   3025  ND2 ASN B 174     -18.976  33.094  11.207  1.00 21.57           N  
ATOM   3026  OD1 ASN B 174     -21.214  33.219  11.387  1.00 21.05           O  
ATOM   3027  N   VAL B 175     -19.901  32.087  14.737  1.00 16.09           N  
ATOM   3028  CA  VAL B 175     -18.848  32.778  15.467  1.00 17.86           C  
ATOM   3029  C   VAL B 175     -18.660  32.027  16.795  1.00 16.62           C  
ATOM   3030  O   VAL B 175     -18.995  32.498  17.921  1.00 16.33           O  
ATOM   3031  CB  VAL B 175     -19.067  34.324  15.684  1.00 19.99           C  
ATOM   3032  CG1 VAL B 175     -17.782  34.900  16.155  1.00 19.46           C  
ATOM   3033  CG2 VAL B 175     -19.449  34.970  14.338  1.00 20.49           C  
ATOM   3034  N   ARG B 176     -18.116  30.820  16.710  1.00 15.50           N  
ATOM   3035  CA  ARG B 176     -17.828  29.992  17.897  1.00 15.10           C  
ATOM   3036  C   ARG B 176     -16.974  30.739  18.938  1.00 14.48           C  
ATOM   3037  O   ARG B 176     -17.213  30.657  20.140  1.00 15.44           O  
ATOM   3038  CB  ARG B 176     -17.201  28.654  17.505  1.00 15.41           C  
ATOM   3039  CG  ARG B 176     -17.105  27.667  18.618  1.00 15.35           C  
ATOM   3040  CD  ARG B 176     -16.259  26.475  18.342  1.00 15.12           C  
ATOM   3041  NE  ARG B 176     -16.804  25.570  17.379  1.00 14.03           N  
ATOM   3042  CZ  ARG B 176     -16.262  24.422  17.012  1.00 15.99           C  
ATOM   3043  NH1 ARG B 176     -15.072  24.038  17.520  1.00 15.52           N1+
ATOM   3044  NH2 ARG B 176     -16.842  23.681  16.097  1.00 16.33           N  
ATOM   3045  N   PRO B 177     -16.076  31.682  18.533  1.00 16.81           N  
ATOM   3046  CA  PRO B 177     -15.296  32.372  19.561  1.00 15.97           C  
ATOM   3047  C   PRO B 177     -16.128  33.278  20.440  1.00 15.56           C  
ATOM   3048  O   PRO B 177     -15.736  33.391  21.613  1.00 17.17           O  
ATOM   3049  CB  PRO B 177     -14.256  33.217  18.760  1.00 17.91           C  
ATOM   3050  CG  PRO B 177     -14.024  32.311  17.590  1.00 18.21           C  
ATOM   3051  CD  PRO B 177     -15.370  31.719  17.231  1.00 18.75           C  
ATOM   3052  N   ASN B 178     -17.233  33.835  19.920  1.00 15.27           N  
ATOM   3053  CA  ASN B 178     -18.017  34.697  20.785  1.00 16.03           C  
ATOM   3054  C   ASN B 178     -18.742  33.887  21.828  1.00 15.49           C  
ATOM   3055  O   ASN B 178     -18.955  34.325  22.996  1.00 16.42           O  
ATOM   3056  CB  ASN B 178     -18.963  35.540  19.980  1.00 18.70           C  
ATOM   3057  CG  ASN B 178     -18.278  36.735  19.286  1.00 21.38           C  
ATOM   3058  ND2 ASN B 178     -19.012  37.417  18.489  1.00 25.25           N  
ATOM   3059  OD1 ASN B 178     -17.138  36.939  19.422  1.00 23.60           O  
ATOM   3060  N   TYR B 179     -19.166  32.655  21.467  1.00 14.46           N  
ATOM   3061  CA  TYR B 179     -19.781  31.728  22.399  1.00 14.14           C  
ATOM   3062  C   TYR B 179     -18.807  31.283  23.478  1.00 14.65           C  
ATOM   3063  O   TYR B 179     -19.156  31.261  24.660  1.00 14.41           O  
ATOM   3064  CB  TYR B 179     -20.250  30.509  21.622  1.00 14.10           C  
ATOM   3065  CG  TYR B 179     -20.664  29.287  22.405  1.00 13.09           C  
ATOM   3066  CD1 TYR B 179     -21.697  29.261  23.316  1.00 13.59           C  
ATOM   3067  CD2 TYR B 179     -19.930  28.034  22.267  1.00 13.42           C  
ATOM   3068  CE1 TYR B 179     -22.098  28.138  23.967  1.00 13.71           C  
ATOM   3069  CE2 TYR B 179     -20.290  26.916  22.938  1.00 13.26           C  
ATOM   3070  CZ  TYR B 179     -21.350  26.932  23.847  1.00 13.54           C  
ATOM   3071  OH  TYR B 179     -21.795  25.806  24.454  1.00 15.09           O  
ATOM   3072  N   ILE B 180     -17.586  30.982  23.067  1.00 15.65           N  
ATOM   3073  CA  ILE B 180     -16.589  30.585  24.083  1.00 15.31           C  
ATOM   3074  C   ILE B 180     -16.298  31.720  25.062  1.00 15.15           C  
ATOM   3075  O   ILE B 180     -16.195  31.520  26.295  1.00 14.87           O  
ATOM   3076  CB  ILE B 180     -15.278  30.182  23.343  1.00 15.55           C  
ATOM   3077  CG1 ILE B 180     -15.517  28.935  22.518  1.00 14.98           C  
ATOM   3078  CG2 ILE B 180     -14.169  29.910  24.388  1.00 18.28           C  
ATOM   3079  CD1 ILE B 180     -14.480  28.688  21.459  1.00 17.27           C  
ATOM   3080  N   LYS B 181     -16.219  32.967  24.542  1.00 15.46           N  
ATOM   3081  CA  LYS B 181     -16.049  34.108  25.436  1.00 18.04           C  
ATOM   3082  C   LYS B 181     -17.217  34.225  26.424  1.00 20.13           C  
ATOM   3083  O   LYS B 181     -17.006  34.449  27.661  1.00 19.13           O  
ATOM   3084  CB  LYS B 181     -15.909  35.376  24.605  1.00 20.89           C  
ATOM   3085  CG  LYS B 181     -15.669  36.611  25.420  1.00 32.70           C  
ATOM   3086  CD  LYS B 181     -14.259  37.110  25.249  1.00 45.83           C  
ATOM   3087  CE  LYS B 181     -14.000  38.266  26.224  1.00 50.21           C  
ATOM   3088  NZ  LYS B 181     -12.542  38.489  26.294  1.00 55.62           N1+
ATOM   3089  N   ALA B 182     -18.449  34.050  25.938  1.00 17.27           N  
ATOM   3090  CA  ALA B 182     -19.638  34.070  26.794  1.00 17.37           C  
ATOM   3091  C   ALA B 182     -19.644  33.052  27.868  1.00 17.52           C  
ATOM   3092  O   ALA B 182     -19.958  33.311  29.016  1.00 16.21           O  
ATOM   3093  CB  ALA B 182     -20.900  33.972  26.013  1.00 18.90           C  
ATOM   3094  N   PHE B 183     -19.126  31.839  27.551  1.00 15.69           N  
ATOM   3095  CA  PHE B 183     -19.048  30.778  28.529  1.00 15.49           C  
ATOM   3096  C   PHE B 183     -18.245  31.209  29.715  1.00 15.19           C  
ATOM   3097  O   PHE B 183     -18.632  30.867  30.831  1.00 14.95           O  
ATOM   3098  CB  PHE B 183     -18.386  29.551  27.839  1.00 15.15           C  
ATOM   3099  CG  PHE B 183     -18.032  28.421  28.753  1.00 14.17           C  
ATOM   3100  CD1 PHE B 183     -19.042  27.742  29.415  1.00 15.32           C  
ATOM   3101  CD2 PHE B 183     -16.703  28.028  28.943  1.00 16.58           C  
ATOM   3102  CE1 PHE B 183     -18.697  26.616  30.157  1.00 14.31           C  
ATOM   3103  CE2 PHE B 183     -16.407  26.894  29.727  1.00 14.88           C  
ATOM   3104  CZ  PHE B 183     -17.367  26.214  30.292  1.00 14.53           C  
ATOM   3105  N   PHE B 184     -17.151  31.936  29.502  1.00 14.24           N  
ATOM   3106  CA  PHE B 184     -16.333  32.280  30.620  1.00 14.91           C  
ATOM   3107  C   PHE B 184     -17.040  33.210  31.631  1.00 15.68           C  
ATOM   3108  O   PHE B 184     -16.583  33.268  32.799  1.00 19.02           O  
ATOM   3109  CB  PHE B 184     -14.919  32.802  30.190  1.00 15.08           C  
ATOM   3110  CG  PHE B 184     -13.961  31.720  29.853  1.00 15.24           C  
ATOM   3111  CD1 PHE B 184     -13.966  31.071  28.638  1.00 18.05           C  
ATOM   3112  CD2 PHE B 184     -13.151  31.200  30.826  1.00 15.51           C  
ATOM   3113  CE1 PHE B 184     -13.114  29.996  28.396  1.00 19.76           C  
ATOM   3114  CE2 PHE B 184     -12.326  30.100  30.620  1.00 17.89           C  
ATOM   3115  CZ  PHE B 184     -12.320  29.500  29.370  1.00 18.61           C  
ATOM   3116  N   GLU B 185     -18.154  33.849  31.242  1.00 14.71           N  
ATOM   3117  CA  GLU B 185     -18.928  34.689  32.186  1.00 17.49           C  
ATOM   3118  C   GLU B 185     -19.859  33.832  33.049  1.00 18.11           C  
ATOM   3119  O   GLU B 185     -20.365  34.269  34.094  1.00 18.77           O  
ATOM   3120  CB  GLU B 185     -19.789  35.723  31.449  1.00 20.49           C  
ATOM   3121  CG  GLU B 185     -18.953  36.706  30.685  1.00 23.92           C  
ATOM   3122  CD  GLU B 185     -17.974  37.425  31.601  1.00 31.29           C  
ATOM   3123  OE1 GLU B 185     -18.357  37.906  32.708  1.00 31.57           O  
ATOM   3124  OE2 GLU B 185     -16.816  37.413  31.258  1.00 38.44           O1-
ATOM   3125  N   ILE B 186     -20.174  32.578  32.645  1.00 14.26           N  
ATOM   3126  CA  ILE B 186     -21.213  31.777  33.248  1.00 14.24           C  
ATOM   3127  C   ILE B 186     -20.763  30.444  33.827  1.00 13.17           C  
ATOM   3128  O   ILE B 186     -21.554  29.511  34.048  1.00 16.71           O  
ATOM   3129  CB  ILE B 186     -22.417  31.494  32.322  1.00 15.24           C  
ATOM   3130  CG1 ILE B 186     -22.030  30.797  31.012  1.00 15.37           C  
ATOM   3131  CG2 ILE B 186     -23.080  32.836  32.052  1.00 21.29           C  
ATOM   3132  CD1 ILE B 186     -23.167  30.403  30.118  1.00 17.36           C  
ATOM   3133  N   ILE B 187     -19.447  30.355  34.077  1.00 14.06           N  
ATOM   3134  CA  ILE B 187     -18.921  29.091  34.685  1.00 13.10           C  
ATOM   3135  C   ILE B 187     -19.292  29.017  36.164  1.00 13.73           C  
ATOM   3136  O   ILE B 187     -19.157  30.020  36.930  1.00 14.36           O  
ATOM   3137  CB  ILE B 187     -17.388  29.043  34.528  1.00 13.84           C  
ATOM   3138  CG1 ILE B 187     -17.027  28.923  33.031  1.00 13.73           C  
ATOM   3139  CG2 ILE B 187     -16.759  27.930  35.426  1.00 14.06           C  
ATOM   3140  CD1 ILE B 187     -15.580  29.082  32.742  1.00 14.69           C  
ATOM   3141  N   ASN B 188     -19.739  27.866  36.595  1.00 12.68           N  
ATOM   3142  CA  ASN B 188     -19.995  27.629  37.987  1.00 12.93           C  
ATOM   3143  C   ASN B 188     -18.669  27.171  38.630  1.00 12.72           C  
ATOM   3144  O   ASN B 188     -18.334  25.950  38.652  1.00 14.25           O  
ATOM   3145  CB  ASN B 188     -21.067  26.567  38.118  1.00 12.37           C  
ATOM   3146  CG  ASN B 188     -21.555  26.427  39.571  1.00 14.47           C  
ATOM   3147  ND2 ASN B 188     -22.713  26.234  39.801  1.00 12.48           N  
ATOM   3148  OD1 ASN B 188     -20.635  26.402  40.493  1.00 23.12           O  
ATOM   3149  N   TRP B 189     -17.885  28.118  39.110  1.00 12.09           N  
ATOM   3150  CA  TRP B 189     -16.633  27.842  39.761  1.00 12.64           C  
ATOM   3151  C   TRP B 189     -16.704  26.974  41.038  1.00 12.13           C  
ATOM   3152  O   TRP B 189     -15.771  26.273  41.432  1.00 13.40           O  
ATOM   3153  CB  TRP B 189     -15.808  29.111  39.953  1.00 12.70           C  
ATOM   3154  CG  TRP B 189     -15.410  29.722  38.641  1.00 12.98           C  
ATOM   3155  CD1 TRP B 189     -15.940  30.771  37.986  1.00 14.82           C  
ATOM   3156  CD2 TRP B 189     -14.331  29.217  37.778  1.00 13.80           C  
ATOM   3157  CE2 TRP B 189     -14.280  30.058  36.646  1.00 15.44           C  
ATOM   3158  CE3 TRP B 189     -13.399  28.131  37.894  1.00 16.20           C  
ATOM   3159  NE1 TRP B 189     -15.302  30.959  36.771  1.00 15.11           N  
ATOM   3160  CZ2 TRP B 189     -13.424  29.815  35.596  1.00 15.51           C  
ATOM   3161  CZ3 TRP B 189     -12.471  27.963  36.865  1.00 16.27           C  
ATOM   3162  CH2 TRP B 189     -12.525  28.800  35.740  1.00 15.96           C  
ATOM   3163  N   ASN B 190     -17.874  27.094  41.701  1.00 12.44           N  
ATOM   3164  CA  ASN B 190     -18.103  26.213  42.804  1.00 12.58           C  
ATOM   3165  C   ASN B 190     -18.115  24.721  42.414  1.00 12.51           C  
ATOM   3166  O   ASN B 190     -17.549  23.933  43.121  1.00 14.57           O  
ATOM   3167  CB  ASN B 190     -19.401  26.621  43.572  1.00 13.04           C  
ATOM   3168  CG  ASN B 190     -19.190  27.791  44.497  1.00 14.72           C  
ATOM   3169  ND2 ASN B 190     -20.363  28.274  45.029  1.00 14.87           N  
ATOM   3170  OD1 ASN B 190     -18.092  28.247  44.763  1.00 15.74           O  
ATOM   3171  N   LYS B 191     -18.752  24.425  41.299  1.00 14.94           N  
ATOM   3172  CA  LYS B 191     -18.729  23.095  40.765  1.00 14.17           C  
ATOM   3173  C   LYS B 191     -17.318  22.698  40.346  1.00 14.98           C  
ATOM   3174  O   LYS B 191     -16.945  21.543  40.576  1.00 14.38           O  
ATOM   3175  CB  LYS B 191     -19.696  22.995  39.619  1.00 14.57           C  
ATOM   3176  CG  LYS B 191     -19.891  21.580  39.055  1.00 15.49           C  
ATOM   3177  CD  LYS B 191     -20.427  20.537  39.995  1.00 17.50           C  
ATOM   3178  CE  LYS B 191     -20.471  19.152  39.243  1.00 17.98           C  
ATOM   3179  NZ  LYS B 191     -21.035  18.138  40.204  1.00 21.31           N1+
ATOM   3180  N   VAL B 192     -16.607  23.601  39.657  1.00 14.22           N  
ATOM   3181  CA  VAL B 192     -15.244  23.312  39.236  1.00 14.20           C  
ATOM   3182  C   VAL B 192     -14.467  22.884  40.472  1.00 15.32           C  
ATOM   3183  O   VAL B 192     -13.701  21.867  40.490  1.00 14.59           O  
ATOM   3184  CB  VAL B 192     -14.597  24.435  38.537  1.00 13.48           C  
ATOM   3185  CG1 VAL B 192     -13.148  24.082  38.216  1.00 14.55           C  
ATOM   3186  CG2 VAL B 192     -15.357  24.882  37.239  1.00 12.99           C  
ATOM   3187  N   ALA B 193     -14.614  23.623  41.583  1.00 12.82           N  
ATOM   3188  CA  ALA B 193     -13.948  23.318  42.783  1.00 13.52           C  
ATOM   3189  C   ALA B 193     -14.265  21.963  43.354  1.00 14.25           C  
ATOM   3190  O   ALA B 193     -13.335  21.254  43.882  1.00 14.82           O  
ATOM   3191  CB  ALA B 193     -14.209  24.403  43.853  1.00 16.18           C  
ATOM   3192  N   GLU B 194     -15.553  21.626  43.338  1.00 13.67           N  
ATOM   3193  CA  GLU B 194     -15.962  20.283  43.837  1.00 15.51           C  
ATOM   3194  C   GLU B 194     -15.321  19.161  43.042  1.00 16.19           C  
ATOM   3195  O   GLU B 194     -14.858  18.195  43.583  1.00 16.64           O  
ATOM   3196  CB  GLU B 194     -17.446  20.271  43.761  1.00 18.73           C  
ATOM   3197  CG  GLU B 194     -18.126  19.023  44.272  1.00 29.71           C  
ATOM   3198  CD  GLU B 194     -19.665  19.220  44.146  1.00 42.35           C  
ATOM   3199  OE1 GLU B 194     -20.100  20.406  43.914  1.00 49.31           O  
ATOM   3200  OE2 GLU B 194     -20.455  18.229  44.252  1.00 68.13           O1-
ATOM   3201  N   LEU B 195     -15.345  19.348  41.738  1.00 15.34           N  
ATOM   3202  CA  LEU B 195     -14.770  18.364  40.859  1.00 15.81           C  
ATOM   3203  C   LEU B 195     -13.296  18.228  41.062  1.00 15.96           C  
ATOM   3204  O   LEU B 195     -12.757  17.067  40.969  1.00 15.59           O  
ATOM   3205  CB  LEU B 195     -15.092  18.677  39.383  1.00 14.32           C  
ATOM   3206  CG  LEU B 195     -16.553  18.542  38.965  1.00 14.54           C  
ATOM   3207  CD1 LEU B 195     -16.783  19.136  37.601  1.00 15.02           C  
ATOM   3208  CD2 LEU B 195     -17.052  17.096  39.055  1.00 18.57           C  
ATOM   3209  N   TYR B 196     -12.577  19.327  41.183  1.00 13.68           N  
ATOM   3210  CA  TYR B 196     -11.152  19.314  41.392  1.00 15.14           C  
ATOM   3211  C   TYR B 196     -10.783  18.620  42.719  1.00 16.01           C  
ATOM   3212  O   TYR B 196      -9.933  17.786  42.765  1.00 16.22           O  
ATOM   3213  CB  TYR B 196     -10.619  20.722  41.397  1.00 15.72           C  
ATOM   3214  CG  TYR B 196      -9.145  20.890  41.507  1.00 17.09           C  
ATOM   3215  CD1 TYR B 196      -8.319  20.321  40.546  1.00 16.55           C  
ATOM   3216  CD2 TYR B 196      -8.598  21.472  42.580  1.00 20.77           C  
ATOM   3217  CE1 TYR B 196      -6.913  20.429  40.636  1.00 19.06           C  
ATOM   3218  CE2 TYR B 196      -7.177  21.593  42.698  1.00 21.60           C  
ATOM   3219  CZ  TYR B 196      -6.388  21.054  41.729  1.00 21.09           C  
ATOM   3220  OH  TYR B 196      -4.971  21.209  41.884  1.00 24.94           O  
ATOM   3221  N   ALA B 197     -11.530  18.962  43.770  1.00 16.23           N  
ATOM   3222  CA  ALA B 197     -11.248  18.376  45.058  1.00 17.86           C  
ATOM   3223  C   ALA B 197     -11.454  16.865  44.974  1.00 18.72           C  
ATOM   3224  O   ALA B 197     -10.691  16.046  45.551  1.00 21.32           O  
ATOM   3225  CB  ALA B 197     -12.155  18.980  46.075  1.00 17.88           C  
ATOM   3226  N   GLU B 198     -12.502  16.435  44.297  1.00 16.92           N  
ATOM   3227  CA  GLU B 198     -12.785  14.963  44.162  1.00 20.53           C  
ATOM   3228  C   GLU B 198     -11.703  14.293  43.355  1.00 20.51           C  
ATOM   3229  O   GLU B 198     -11.243  13.181  43.722  1.00 22.74           O  
ATOM   3230  CB  GLU B 198     -14.162  14.691  43.629  1.00 25.43           C  
ATOM   3231  CG  GLU B 198     -14.486  15.102  42.253  1.00 40.02           C  
ATOM   3232  CD  GLU B 198     -15.948  14.602  41.781  1.00 50.72           C  
ATOM   3233  OE1 GLU B 198     -16.907  14.833  42.548  1.00 72.08           O  
ATOM   3234  OE2 GLU B 198     -16.223  14.070  40.671  1.00 53.44           O1-
ATOM   3235  N   ALA B 199     -11.162  14.973  42.347  1.00 18.14           N  
ATOM   3236  CA  ALA B 199     -10.173  14.335  41.490  1.00 19.72           C  
ATOM   3237  C   ALA B 199      -8.919  14.084  42.278  1.00 23.59           C  
ATOM   3238  O   ALA B 199      -8.257  13.112  42.008  1.00 25.78           O  
ATOM   3239  CB  ALA B 199      -9.922  15.197  40.269  1.00 18.66           C  
ATOM   3240  N   LEU B 200      -8.560  14.968  43.203  1.00 20.76           N  
ATOM   3241  CA  LEU B 200      -7.269  14.908  43.915  1.00 25.68           C  
ATOM   3242  C   LEU B 200      -7.425  13.937  45.118  1.00 31.83           C  
ATOM   3243  O   LEU B 200      -6.401  13.540  45.674  1.00 33.58           O  
ATOM   3244  CB  LEU B 200      -6.866  16.211  44.467  1.00 25.95           C  
ATOM   3245  CG  LEU B 200      -6.500  17.324  43.533  1.00 29.46           C  
ATOM   3246  CD1 LEU B 200      -5.838  18.414  44.326  1.00 30.88           C  
ATOM   3247  CD2 LEU B 200      -5.626  16.875  42.394  1.00 33.70           C  
ATOM   3248  N   GLU B 201      -8.632  13.577  45.490  1.00 30.77           N  
ATOM   3249  CA  GLU B 201      -8.871  12.622  46.616  1.00 41.52           C  
ATOM   3250  C   GLU B 201      -8.082  11.291  46.519  1.00 46.71           C  
ATOM   3251  O   GLU B 201      -7.918  10.710  45.443  1.00 44.19           O  
ATOM   3252  CB  GLU B 201     -10.383  12.359  46.812  1.00 46.87           C  
ATOM   3253  CG  GLU B 201     -10.965  12.949  48.081  1.00 57.91           C  
ATOM   3254  CD  GLU B 201     -10.261  12.392  49.331  1.00 73.99           C  
ATOM   3255  OE1 GLU B 201     -10.745  11.399  49.940  1.00 85.18           O  
ATOM   3256  OE2 GLU B 201      -9.184  12.920  49.700  1.00 88.50           O1-
TER   
