# Supplementary material for: Structural Descriptors for Subunit Interface Regions in Homodimers: Effect of Lipid Membrane and Secondary Structure Type
Source: J Chem Inf Model. 2025 Mar 27;65(7):3117–26. doi: 10.1021/acs.jcim.4c01233 (PMC12004529; doi:10.1021/acs.jcim.4c01233)
Supplement: Supplementary file 3 — ci4c01233_si_003.tar [file ci4c01233_si_003.tar › database/alpha/6r6u_cytop.pdb]

ATOM      1  N   GLY A   1     -39.460  45.977 -16.127  1.00  8.43           N  
ATOM      2  CA  GLY A   1     -40.470  45.126 -16.792  1.00  8.43           C  
ATOM      3  C   GLY A   1     -39.840  43.849 -17.231  1.00  8.43           C  
ATOM      4  O   GLY A   1     -39.217  43.144 -16.439  1.00  8.43           O  
ATOM      5  N   GLY A   2     -39.995  43.519 -18.524  1.00 44.74           N  
ATOM      6  CA  GLY A   2     -39.409  42.315 -19.021  1.00 44.74           C  
ATOM      7  C   GLY A   2     -37.965  42.608 -19.241  1.00 44.74           C  
ATOM      8  O   GLY A   2     -37.522  43.747 -19.096  1.00 44.74           O  
ATOM      9  N   GLY A   3     -37.188  41.571 -19.599  1.00 34.92           N  
ATOM     10  CA  GLY A   3     -35.794  41.778 -19.832  1.00 34.92           C  
ATOM     11  C   GLY A   3     -35.127  41.862 -18.502  1.00 34.92           C  
ATOM     12  O   GLY A   3     -34.010  42.363 -18.387  1.00 34.92           O  
ATOM     13  N   ARG A   4     -35.801  41.363 -17.450  1.00241.24           N  
ATOM     14  CA  ARG A   4     -35.187  41.434 -16.162  1.00241.24           C  
ATOM     15  C   ARG A   4     -33.942  40.621 -16.259  1.00241.24           C  
ATOM     16  O   ARG A   4     -33.947  39.517 -16.803  1.00241.24           O  
ATOM     17  CB  ARG A   4     -36.068  40.871 -15.032  1.00241.24           C  
ATOM     18  CG  ARG A   4     -37.385  41.637 -14.877  1.00241.24           C  
ATOM     19  CD  ARG A   4     -38.297  41.115 -13.763  1.00241.24           C  
ATOM     20  NE  ARG A   4     -38.101  41.989 -12.572  1.00241.24           N  
ATOM     21  CZ  ARG A   4     -39.188  42.438 -11.876  1.00241.24           C  
ATOM     22  NH1 ARG A   4     -40.446  42.112 -12.296  1.00241.24           N1+
ATOM     23  NH2 ARG A   4     -39.018  43.214 -10.766  1.00241.24           N  
ATOM     24  N   LYS A   5     -32.828  41.166 -15.738  1.00217.95           N  
ATOM     25  CA  LYS A   5     -31.565  40.501 -15.852  1.00217.95           C  
ATOM     26  C   LYS A   5     -31.573  39.303 -14.965  1.00217.95           C  
ATOM     27  O   LYS A   5     -32.046  39.350 -13.830  1.00217.95           O  
ATOM     28  CB  LYS A   5     -30.379  41.380 -15.422  1.00217.95           C  
ATOM     29  CG  LYS A   5     -29.020  40.688 -15.534  1.00217.95           C  
ATOM     30  CD  LYS A   5     -27.837  41.649 -15.401  1.00217.95           C  
ATOM     31  CE  LYS A   5     -27.761  42.676 -16.529  1.00217.95           C  
ATOM     32  NZ  LYS A   5     -26.658  43.628 -16.275  1.00217.95           N1+
ATOM     33  N   SER A   6     -31.051  38.178 -15.491  1.00 52.21           N  
ATOM     34  CA  SER A   6     -30.968  36.974 -14.727  1.00 52.21           C  
ATOM     35  C   SER A   6     -29.659  36.990 -14.005  1.00 52.21           C  
ATOM     36  O   SER A   6     -28.798  37.830 -14.263  1.00 52.21           O  
ATOM     37  CB  SER A   6     -31.008  35.694 -15.578  1.00 52.21           C  
ATOM     38  OG  SER A   6     -29.850  35.612 -16.396  1.00 52.21           O  
ATOM     39  N   ILE A   7     -29.495  36.052 -13.057  1.00 38.02           N  
ATOM     40  CA  ILE A   7     -28.278  35.931 -12.313  1.00 38.02           C  
ATOM     41  C   ILE A   7     -27.197  35.541 -13.274  1.00 38.02           C  
ATOM     42  O   ILE A   7     -26.074  36.037 -13.198  1.00 38.02           O  
ATOM     43  CB  ILE A   7     -28.360  34.887 -11.239  1.00 38.02           C  
ATOM     44  CG1 ILE A   7     -29.453  35.260 -10.222  1.00 38.02           C  
ATOM     45  CG2 ILE A   7     -26.963  34.732 -10.614  1.00 38.02           C  
ATOM     46  CD1 ILE A   7     -29.825  34.118  -9.276  1.00 38.02           C  
ATOM     47  N   THR A   8     -27.518  34.637 -14.218  1.00 44.70           N  
ATOM     48  CA  THR A   8     -26.548  34.157 -15.162  1.00 44.70           C  
ATOM     49  C   THR A   8     -26.041  35.313 -15.967  1.00 44.70           C  
ATOM     50  O   THR A   8     -24.837  35.451 -16.177  1.00 44.70           O  
ATOM     51  CB  THR A   8     -27.124  33.163 -16.135  1.00 44.70           C  
ATOM     52  CG2 THR A   8     -26.015  32.702 -17.099  1.00 44.70           C  
ATOM     53  OG1 THR A   8     -27.663  32.049 -15.438  1.00 44.70           O  
ATOM     54  N   GLU A   9     -26.952  36.192 -16.423  1.00108.88           N  
ATOM     55  CA  GLU A   9     -26.569  37.294 -17.258  1.00108.88           C  
ATOM     56  C   GLU A   9     -25.661  38.200 -16.487  1.00108.88           C  
ATOM     57  O   GLU A   9     -24.717  38.764 -17.038  1.00108.88           O  
ATOM     58  CB  GLU A   9     -27.759  38.145 -17.732  1.00108.88           C  
ATOM     59  CG  GLU A   9     -28.683  37.417 -18.710  1.00108.88           C  
ATOM     60  CD  GLU A   9     -27.865  37.042 -19.937  1.00108.88           C  
ATOM     61  OE1 GLU A   9     -27.733  37.902 -20.848  1.00108.88           O  
ATOM     62  OE2 GLU A   9     -27.357  35.889 -19.975  1.00108.88           O1-
ATOM     63  N   SER A  10     -25.928  38.355 -15.181  1.00 84.61           N  
ATOM     64  CA  SER A  10     -25.176  39.249 -14.350  1.00 84.61           C  
ATOM     65  C   SER A  10     -23.733  38.848 -14.364  1.00 84.61           C  
ATOM     66  O   SER A  10     -22.849  39.703 -14.416  1.00 84.61           O  
ATOM     67  CB  SER A  10     -25.652  39.180 -12.896  1.00 84.61           C  
ATOM     68  OG  SER A  10     -24.893  40.064 -12.089  1.00 84.61           O  
ATOM     69  N   PHE A  11     -23.454  37.531 -14.298  1.00 60.50           N  
ATOM     70  CA  PHE A  11     -22.100  37.050 -14.319  1.00 60.50           C  
ATOM     71  C   PHE A  11     -21.456  37.375 -15.634  1.00 60.50           C  
ATOM     72  O   PHE A  11     -20.325  37.858 -15.677  1.00 60.50           O  
ATOM     73  CB  PHE A  11     -21.992  35.523 -14.147  1.00 60.50           C  
ATOM     74  CG  PHE A  11     -22.128  35.172 -12.704  1.00 60.50           C  
ATOM     75  CD1 PHE A  11     -23.345  35.213 -12.061  1.00 60.50           C  
ATOM     76  CD2 PHE A  11     -21.015  34.777 -11.997  1.00 60.50           C  
ATOM     77  CE1 PHE A  11     -23.442  34.879 -10.730  1.00 60.50           C  
ATOM     78  CE2 PHE A  11     -21.106  34.441 -10.667  1.00 60.50           C  
ATOM     79  CZ  PHE A  11     -22.323  34.492 -10.031  1.00 60.50           C  
ATOM     80  N   ALA A  12     -22.166  37.122 -16.749  1.00 26.03           N  
ATOM     81  CA  ALA A  12     -21.594  37.314 -18.052  1.00 26.03           C  
ATOM     82  C   ALA A  12     -21.241  38.755 -18.232  1.00 26.03           C  
ATOM     83  O   ALA A  12     -20.179  39.082 -18.761  1.00 26.03           O  
ATOM     84  CB  ALA A  12     -22.563  36.929 -19.184  1.00 26.03           C  
ATOM     85  N   THR A  13     -22.126  39.661 -17.784  1.00 30.72           N  
ATOM     86  CA  THR A  13     -21.896  41.064 -17.967  1.00 30.72           C  
ATOM     87  C   THR A  13     -20.648  41.465 -17.240  1.00 30.72           C  
ATOM     88  O   THR A  13     -19.832  42.219 -17.767  1.00 30.72           O  
ATOM     89  CB  THR A  13     -23.014  41.910 -17.429  1.00 30.72           C  
ATOM     90  CG2 THR A  13     -22.671  43.388 -17.683  1.00 30.72           C  
ATOM     91  OG1 THR A  13     -24.238  41.573 -18.065  1.00 30.72           O  
ATOM     92  N   ALA A  14     -20.471  40.983 -15.996  1.00 32.76           N  
ATOM     93  CA  ALA A  14     -19.325  41.358 -15.213  1.00 32.76           C  
ATOM     94  C   ALA A  14     -18.060  40.841 -15.832  1.00 32.76           C  
ATOM     95  O   ALA A  14     -17.063  41.560 -15.916  1.00 32.76           O  
ATOM     96  CB  ALA A  14     -19.382  40.818 -13.774  1.00 32.76           C  
ATOM     97  N   ILE A  15     -18.064  39.581 -16.305  1.00 37.30           N  
ATOM     98  CA  ILE A  15     -16.848  39.015 -16.817  1.00 37.30           C  
ATOM     99  C   ILE A  15     -16.393  39.822 -17.994  1.00 37.30           C  
ATOM    100  O   ILE A  15     -15.222  40.187 -18.092  1.00 37.30           O  
ATOM    101  CB  ILE A  15     -17.020  37.592 -17.268  1.00 37.30           C  
ATOM    102  CG1 ILE A  15     -17.402  36.703 -16.071  1.00 37.30           C  
ATOM    103  CG2 ILE A  15     -15.732  37.149 -17.982  1.00 37.30           C  
ATOM    104  CD1 ILE A  15     -17.860  35.300 -16.465  1.00 37.30           C  
ATOM    105  N   HIS A  16     -17.316  40.125 -18.921  1.00 48.95           N  
ATOM    106  CA  HIS A  16     -16.991  40.874 -20.101  1.00 48.95           C  
ATOM    107  C   HIS A  16     -16.629  42.295 -19.771  1.00 48.95           C  
ATOM    108  O   HIS A  16     -15.643  42.827 -20.277  1.00 48.95           O  
ATOM    109  CB  HIS A  16     -18.178  40.915 -21.081  1.00 48.95           C  
ATOM    110  CG  HIS A  16     -17.934  41.752 -22.299  1.00 48.95           C  
ATOM    111  CD2 HIS A  16     -17.504  41.407 -23.544  1.00 48.95           C  
ATOM    112  ND1 HIS A  16     -18.138  43.113 -22.337  1.00 48.95           N  
ATOM    113  CE1 HIS A  16     -17.826  43.522 -23.592  1.00 48.95           C  
ATOM    114  NE2 HIS A  16     -17.435  42.522 -24.361  1.00 48.95           N  
ATOM    115  N   GLY A  17     -17.444  42.938 -18.915  1.00 50.89           N  
ATOM    116  CA  GLY A  17     -17.395  44.339 -18.581  1.00 50.89           C  
ATOM    117  C   GLY A  17     -16.207  44.795 -17.779  1.00 50.89           C  
ATOM    118  O   GLY A  17     -15.754  45.925 -17.948  1.00 50.89           O  
ATOM    119  N   LEU A  18     -15.695  43.968 -16.849  1.00 61.13           N  
ATOM    120  CA  LEU A  18     -14.670  44.433 -15.948  1.00 61.13           C  
ATOM    121  C   LEU A  18     -13.420  44.792 -16.692  1.00 61.13           C  
ATOM    122  O   LEU A  18     -13.038  44.139 -17.662  1.00 61.13           O  
ATOM    123  CB  LEU A  18     -14.282  43.397 -14.878  1.00 61.13           C  
ATOM    124  CG  LEU A  18     -15.400  43.124 -13.854  1.00 61.13           C  
ATOM    125  CD1 LEU A  18     -14.964  42.084 -12.812  1.00 61.13           C  
ATOM    126  CD2 LEU A  18     -15.889  44.430 -13.207  1.00 61.13           C  
ATOM    127  N   LYS A  19     -12.754  45.876 -16.236  1.00106.24           N  
ATOM    128  CA  LYS A  19     -11.544  46.318 -16.859  1.00106.24           C  
ATOM    129  C   LYS A  19     -10.515  46.591 -15.805  1.00106.24           C  
ATOM    130  O   LYS A  19     -10.791  46.510 -14.609  1.00106.24           O  
ATOM    131  CB  LYS A  19     -11.742  47.520 -17.788  1.00106.24           C  
ATOM    132  CG  LYS A  19     -12.349  47.032 -19.105  1.00106.24           C  
ATOM    133  CD  LYS A  19     -13.001  48.098 -19.975  1.00106.24           C  
ATOM    134  CE  LYS A  19     -13.280  47.603 -21.396  1.00106.24           C  
ATOM    135  NZ  LYS A  19     -13.796  46.217 -21.369  1.00106.24           N1+
ATOM    136  N   VAL A  20      -9.280  46.914 -16.239  1.00109.27           N  
ATOM    137  CA  VAL A  20      -8.170  47.095 -15.346  1.00109.27           C  
ATOM    138  C   VAL A  20      -8.465  48.201 -14.386  1.00109.27           C  
ATOM    139  O   VAL A  20      -8.063  48.142 -13.225  1.00109.27           O  
ATOM    140  CB  VAL A  20      -6.875  47.406 -16.040  1.00109.27           C  
ATOM    141  CG1 VAL A  20      -6.427  46.170 -16.837  1.00109.27           C  
ATOM    142  CG2 VAL A  20      -7.082  48.647 -16.918  1.00109.27           C  
ATOM    143  N   GLY A  21      -9.201  49.229 -14.836  1.00 35.84           N  
ATOM    144  CA  GLY A  21      -9.486  50.370 -14.015  1.00 35.84           C  
ATOM    145  C   GLY A  21     -10.204  49.925 -12.776  1.00 35.84           C  
ATOM    146  O   GLY A  21     -10.094  50.562 -11.730  1.00 35.84           O  
ATOM    147  N   HIS A  22     -10.996  48.845 -12.874  1.00 62.66           N  
ATOM    148  CA  HIS A  22     -11.784  48.346 -11.780  1.00 62.66           C  
ATOM    149  C   HIS A  22     -10.922  47.812 -10.669  1.00 62.66           C  
ATOM    150  O   HIS A  22     -11.351  47.798  -9.516  1.00 62.66           O  
ATOM    151  CB  HIS A  22     -12.775  47.247 -12.201  1.00 62.66           C  
ATOM    152  CG  HIS A  22     -13.879  47.800 -13.051  1.00 62.66           C  
ATOM    153  CD2 HIS A  22     -15.012  48.457 -12.683  1.00 62.66           C  
ATOM    154  ND1 HIS A  22     -13.901  47.754 -14.428  1.00 62.66           N  
ATOM    155  CE1 HIS A  22     -15.036  48.384 -14.821  1.00 62.66           C  
ATOM    156  NE2 HIS A  22     -15.742  48.829 -13.798  1.00 62.66           N  
ATOM    157  N   LEU A  23      -9.700  47.333 -10.975  1.00 54.22           N  
ATOM    158  CA  LEU A  23      -8.856  46.731  -9.974  1.00 54.22           C  
ATOM    159  C   LEU A  23      -8.504  47.726  -8.907  1.00 54.22           C  
ATOM    160  O   LEU A  23      -8.302  48.908  -9.177  1.00 54.22           O  
ATOM    161  CB  LEU A  23      -7.516  46.225 -10.542  1.00 54.22           C  
ATOM    162  CG  LEU A  23      -7.661  45.101 -11.581  1.00 54.22           C  
ATOM    163  CD1 LEU A  23      -6.289  44.658 -12.116  1.00 54.22           C  
ATOM    164  CD2 LEU A  23      -8.481  43.928 -11.020  1.00 54.22           C  
ATOM    165  N   THR A  24      -8.452  47.247  -7.642  1.00 39.35           N  
ATOM    166  CA  THR A  24      -8.081  48.065  -6.520  1.00 39.35           C  
ATOM    167  C   THR A  24      -6.674  47.709  -6.142  1.00 39.35           C  
ATOM    168  O   THR A  24      -6.132  46.696  -6.584  1.00 39.35           O  
ATOM    169  CB  THR A  24      -8.945  47.844  -5.312  1.00 39.35           C  
ATOM    170  CG2 THR A  24     -10.406  48.132  -5.695  1.00 39.35           C  
ATOM    171  OG1 THR A  24      -8.816  46.506  -4.850  1.00 39.35           O  
ATOM    172  N   ASP A  25      -6.031  48.551  -5.310  1.00 32.79           N  
ATOM    173  CA  ASP A  25      -4.679  48.285  -4.913  1.00 32.79           C  
ATOM    174  C   ASP A  25      -4.647  47.034  -4.090  1.00 32.79           C  
ATOM    175  O   ASP A  25      -3.751  46.207  -4.248  1.00 32.79           O  
ATOM    176  CB  ASP A  25      -4.053  49.416  -4.076  1.00 32.79           C  
ATOM    177  CG  ASP A  25      -3.747  50.581  -5.007  1.00 32.79           C  
ATOM    178  OD1 ASP A  25      -3.921  50.413  -6.244  1.00 32.79           O  
ATOM    179  OD2 ASP A  25      -3.321  51.652  -4.497  1.00 32.79           O1-
ATOM    180  N   ARG A  26      -5.639  46.859  -3.196  1.00 66.75           N  
ATOM    181  CA  ARG A  26      -5.648  45.740  -2.297  1.00 66.75           C  
ATOM    182  C   ARG A  26      -5.777  44.455  -3.053  1.00 66.75           C  
ATOM    183  O   ARG A  26      -5.117  43.470  -2.729  1.00 66.75           O  
ATOM    184  CB  ARG A  26      -6.802  45.787  -1.286  1.00 66.75           C  
ATOM    185  CG  ARG A  26      -6.802  44.592  -0.333  1.00 66.75           C  
ATOM    186  CD  ARG A  26      -7.926  44.637   0.699  1.00 66.75           C  
ATOM    187  NE  ARG A  26      -7.666  45.810   1.580  1.00 66.75           N  
ATOM    188  CZ  ARG A  26      -8.563  46.140   2.553  1.00 66.75           C  
ATOM    189  NH1 ARG A  26      -9.692  45.389   2.714  1.00 66.75           N1+
ATOM    190  NH2 ARG A  26      -8.330  47.216   3.360  1.00 66.75           N  
ATOM    191  N   VAL A  27      -6.645  44.423  -4.078  1.00120.58           N  
ATOM    192  CA  VAL A  27      -6.845  43.213  -4.819  1.00120.58           C  
ATOM    193  C   VAL A  27      -5.582  42.848  -5.544  1.00120.58           C  
ATOM    194  O   VAL A  27      -5.232  41.673  -5.649  1.00120.58           O  
ATOM    195  CB  VAL A  27      -8.003  43.314  -5.773  1.00120.58           C  
ATOM    196  CG1 VAL A  27      -7.869  44.577  -6.623  1.00120.58           C  
ATOM    197  CG2 VAL A  27      -8.047  42.042  -6.613  1.00120.58           C  
ATOM    198  N   ILE A  28      -4.858  43.853  -6.067  1.00 88.76           N  
ATOM    199  CA  ILE A  28      -3.637  43.585  -6.772  1.00 88.76           C  
ATOM    200  C   ILE A  28      -2.650  42.985  -5.818  1.00 88.76           C  
ATOM    201  O   ILE A  28      -1.984  41.997  -6.127  1.00 88.76           O  
ATOM    202  CB  ILE A  28      -3.012  44.832  -7.329  1.00 88.76           C  
ATOM    203  CG1 ILE A  28      -3.953  45.498  -8.344  1.00 88.76           C  
ATOM    204  CG2 ILE A  28      -1.644  44.456  -7.923  1.00 88.76           C  
ATOM    205  CD1 ILE A  28      -4.262  44.610  -9.548  1.00 88.76           C  
ATOM    206  N   GLN A  29      -2.538  43.572  -4.614  1.00 47.00           N  
ATOM    207  CA  GLN A  29      -1.557  43.122  -3.672  1.00 47.00           C  
ATOM    208  C   GLN A  29      -1.844  41.715  -3.239  1.00 47.00           C  
ATOM    209  O   GLN A  29      -0.933  40.892  -3.163  1.00 47.00           O  
ATOM    210  CB  GLN A  29      -1.468  44.060  -2.457  1.00 47.00           C  
ATOM    211  CG  GLN A  29      -0.944  45.439  -2.874  1.00 47.00           C  
ATOM    212  CD  GLN A  29      -0.906  46.359  -1.666  1.00 47.00           C  
ATOM    213  NE2 GLN A  29       0.326  46.685  -1.192  1.00 47.00           N  
ATOM    214  OE1 GLN A  29      -1.944  46.787  -1.163  1.00 47.00           O  
ATOM    215  N   ARG A  30      -3.117  41.389  -2.951  1.00 66.81           N  
ATOM    216  CA  ARG A  30      -3.432  40.067  -2.486  1.00 66.81           C  
ATOM    217  C   ARG A  30      -3.222  39.054  -3.574  1.00 66.81           C  
ATOM    218  O   ARG A  30      -2.710  37.965  -3.320  1.00 66.81           O  
ATOM    219  CB  ARG A  30      -4.876  39.932  -1.972  1.00 66.81           C  
ATOM    220  CG  ARG A  30      -5.182  40.858  -0.791  1.00 66.81           C  
ATOM    221  CD  ARG A  30      -6.394  40.425   0.036  1.00 66.81           C  
ATOM    222  NE  ARG A  30      -6.777  41.556   0.931  1.00 66.81           N  
ATOM    223  CZ  ARG A  30      -6.077  41.818   2.074  1.00 66.81           C  
ATOM    224  NH1 ARG A  30      -4.942  41.118   2.360  1.00 66.81           N1+
ATOM    225  NH2 ARG A  30      -6.501  42.792   2.929  1.00 66.81           N  
ATOM    226  N   SER A  31      -3.618  39.384  -4.820  1.00 37.24           N  
ATOM    227  CA  SER A  31      -3.525  38.455  -5.915  1.00 37.24           C  
ATOM    228  C   SER A  31      -2.091  38.176  -6.245  1.00 37.24           C  
ATOM    229  O   SER A  31      -1.750  37.061  -6.638  1.00 37.24           O  
ATOM    230  CB  SER A  31      -4.218  38.963  -7.193  1.00 37.24           C  
ATOM    231  OG  SER A  31      -3.587  40.144  -7.668  1.00 37.24           O  
ATOM    232  N   LYS A  32      -1.203  39.178  -6.103  1.00 69.07           N  
ATOM    233  CA  LYS A  32       0.179  38.949  -6.418  1.00 69.07           C  
ATOM    234  C   LYS A  32       0.706  37.905  -5.484  1.00 69.07           C  
ATOM    235  O   LYS A  32       1.514  37.065  -5.879  1.00 69.07           O  
ATOM    236  CB  LYS A  32       1.066  40.202  -6.302  1.00 69.07           C  
ATOM    237  CG  LYS A  32       0.832  41.208  -7.430  1.00 69.07           C  
ATOM    238  CD  LYS A  32       1.672  42.484  -7.312  1.00 69.07           C  
ATOM    239  CE  LYS A  32       1.195  43.449  -6.228  1.00 69.07           C  
ATOM    240  NZ  LYS A  32       2.065  44.647  -6.205  1.00 69.07           N1+
ATOM    241  N   ARG A  33       0.268  37.938  -4.211  1.00114.78           N  
ATOM    242  CA  ARG A  33       0.710  36.973  -3.244  1.00114.78           C  
ATOM    243  C   ARG A  33       0.235  35.613  -3.666  1.00114.78           C  
ATOM    244  O   ARG A  33       0.980  34.635  -3.612  1.00114.78           O  
ATOM    245  CB  ARG A  33       0.139  37.232  -1.838  1.00114.78           C  
ATOM    246  CG  ARG A  33       0.585  38.558  -1.215  1.00114.78           C  
ATOM    247  CD  ARG A  33       0.007  38.782   0.182  1.00114.78           C  
ATOM    248  NE  ARG A  33       0.390  37.586   0.976  1.00114.78           N  
ATOM    249  CZ  ARG A  33       0.171  37.514   2.319  1.00114.78           C  
ATOM    250  NH1 ARG A  33      -0.446  38.538   2.975  1.00114.78           N1+
ATOM    251  NH2 ARG A  33       0.577  36.408   3.005  1.00114.78           N  
ATOM    252  N   MET A  34      -1.028  35.526  -4.118  1.00 43.02           N  
ATOM    253  CA  MET A  34      -1.628  34.279  -4.501  1.00 43.02           C  
ATOM    254  C   MET A  34      -0.887  33.701  -5.670  1.00 43.02           C  
ATOM    255  O   MET A  34      -0.646  32.496  -5.725  1.00 43.02           O  
ATOM    256  CB  MET A  34      -3.099  34.469  -4.906  1.00 43.02           C  
ATOM    257  CG  MET A  34      -3.980  34.925  -3.738  1.00 43.02           C  
ATOM    258  SD  MET A  34      -5.609  35.584  -4.211  1.00 43.02           S  
ATOM    259  CE  MET A  34      -6.282  34.004  -4.797  1.00 43.02           C  
ATOM    260  N   ILE A  35      -0.500  34.549  -6.642  1.00 40.03           N  
ATOM    261  CA  ILE A  35       0.171  34.070  -7.820  1.00 40.03           C  
ATOM    262  C   ILE A  35       1.495  33.470  -7.442  1.00 40.03           C  
ATOM    263  O   ILE A  35       1.852  32.391  -7.910  1.00 40.03           O  
ATOM    264  CB  ILE A  35       0.427  35.157  -8.824  1.00 40.03           C  
ATOM    265  CG1 ILE A  35      -0.913  35.707  -9.345  1.00 40.03           C  
ATOM    266  CG2 ILE A  35       1.344  34.604  -9.928  1.00 40.03           C  
ATOM    267  CD1 ILE A  35      -0.779  37.002 -10.145  1.00 40.03           C  
ATOM    268  N   LEU A  36       2.254  34.155  -6.568  1.00129.65           N  
ATOM    269  CA  LEU A  36       3.570  33.726  -6.181  1.00129.65           C  
ATOM    270  C   LEU A  36       3.464  32.397  -5.485  1.00129.65           C  
ATOM    271  O   LEU A  36       4.181  31.453  -5.812  1.00129.65           O  
ATOM    272  CB  LEU A  36       4.175  34.731  -5.172  1.00129.65           C  
ATOM    273  CG  LEU A  36       5.667  34.583  -4.798  1.00129.65           C  
ATOM    274  CD1 LEU A  36       6.008  33.200  -4.240  1.00129.65           C  
ATOM    275  CD2 LEU A  36       6.592  35.037  -5.932  1.00129.65           C  
ATOM    276  N   ASP A  37       2.531  32.282  -4.520  1.00 88.51           N  
ATOM    277  CA  ASP A  37       2.409  31.078  -3.746  1.00 88.51           C  
ATOM    278  C   ASP A  37       2.026  29.938  -4.635  1.00 88.51           C  
ATOM    279  O   ASP A  37       2.529  28.826  -4.483  1.00 88.51           O  
ATOM    280  CB  ASP A  37       1.339  31.171  -2.647  1.00 88.51           C  
ATOM    281  CG  ASP A  37       1.896  31.998  -1.504  1.00 88.51           C  
ATOM    282  OD1 ASP A  37       2.900  31.559  -0.882  1.00 88.51           O  
ATOM    283  OD2 ASP A  37       1.323  33.088  -1.245  1.00 88.51           O1-
ATOM    284  N   THR A  38       1.115  30.193  -5.590  1.00 38.81           N  
ATOM    285  CA  THR A  38       0.616  29.172  -6.471  1.00 38.81           C  
ATOM    286  C   THR A  38       1.718  28.652  -7.343  1.00 38.81           C  
ATOM    287  O   THR A  38       1.806  27.452  -7.593  1.00 38.81           O  
ATOM    288  CB  THR A  38      -0.465  29.680  -7.381  1.00 38.81           C  
ATOM    289  CG2 THR A  38      -0.941  28.522  -8.275  1.00 38.81           C  
ATOM    290  OG1 THR A  38      -1.550  30.190  -6.619  1.00 38.81           O  
ATOM    291  N   LEU A  39       2.589  29.547  -7.845  1.00 45.31           N  
ATOM    292  CA  LEU A  39       3.658  29.124  -8.708  1.00 45.31           C  
ATOM    293  C   LEU A  39       4.538  28.185  -7.939  1.00 45.31           C  
ATOM    294  O   LEU A  39       4.954  27.149  -8.457  1.00 45.31           O  
ATOM    295  CB  LEU A  39       4.540  30.289  -9.183  1.00 45.31           C  
ATOM    296  CG  LEU A  39       3.838  31.252 -10.158  1.00 45.31           C  
ATOM    297  CD1 LEU A  39       4.778  32.388 -10.588  1.00 45.31           C  
ATOM    298  CD2 LEU A  39       3.253  30.492 -11.359  1.00 45.31           C  
ATOM    299  N   GLY A  40       4.833  28.521  -6.669  1.00 21.40           N  
ATOM    300  CA  GLY A  40       5.711  27.715  -5.869  1.00 21.40           C  
ATOM    301  C   GLY A  40       5.115  26.360  -5.666  1.00 21.40           C  
ATOM    302  O   GLY A  40       5.812  25.350  -5.747  1.00 21.40           O  
ATOM    303  N   ALA A  41       3.800  26.297  -5.391  1.00 29.04           N  
ATOM    304  CA  ALA A  41       3.177  25.031  -5.150  1.00 29.04           C  
ATOM    305  C   ALA A  41       3.321  24.195  -6.386  1.00 29.04           C  
ATOM    306  O   ALA A  41       3.606  23.001  -6.307  1.00 29.04           O  
ATOM    307  CB  ALA A  41       1.674  25.153  -4.841  1.00 29.04           C  
ATOM    308  N   GLY A  42       3.126  24.808  -7.567  1.00 27.16           N  
ATOM    309  CA  GLY A  42       3.202  24.081  -8.803  1.00 27.16           C  
ATOM    310  C   GLY A  42       4.592  23.562  -9.043  1.00 27.16           C  
ATOM    311  O   GLY A  42       4.766  22.411  -9.441  1.00 27.16           O  
ATOM    312  N   PHE A  43       5.626  24.390  -8.802  1.00 56.21           N  
ATOM    313  CA  PHE A  43       6.973  23.967  -9.078  1.00 56.21           C  
ATOM    314  C   PHE A  43       7.306  22.779  -8.235  1.00 56.21           C  
ATOM    315  O   PHE A  43       7.882  21.807  -8.720  1.00 56.21           O  
ATOM    316  CB  PHE A  43       8.040  25.043  -8.797  1.00 56.21           C  
ATOM    317  CG  PHE A  43       8.037  26.028  -9.917  1.00 56.21           C  
ATOM    318  CD1 PHE A  43       8.617  25.693 -11.120  1.00 56.21           C  
ATOM    319  CD2 PHE A  43       7.484  27.280  -9.773  1.00 56.21           C  
ATOM    320  CE1 PHE A  43       8.633  26.584 -12.167  1.00 56.21           C  
ATOM    321  CE2 PHE A  43       7.498  28.175 -10.817  1.00 56.21           C  
ATOM    322  CZ  PHE A  43       8.071  27.828 -12.017  1.00 56.21           C  
ATOM    323  N   LEU A  44       6.948  22.828  -6.941  1.00 58.22           N  
ATOM    324  CA  LEU A  44       7.247  21.761  -6.031  1.00 58.22           C  
ATOM    325  C   LEU A  44       6.491  20.530  -6.458  1.00 58.22           C  
ATOM    326  O   LEU A  44       6.994  19.411  -6.370  1.00 58.22           O  
ATOM    327  CB  LEU A  44       6.854  22.121  -4.587  1.00 58.22           C  
ATOM    328  CG  LEU A  44       7.215  21.053  -3.541  1.00 58.22           C  
ATOM    329  CD1 LEU A  44       8.732  20.795  -3.506  1.00 58.22           C  
ATOM    330  CD2 LEU A  44       6.652  21.429  -2.160  1.00 58.22           C  
ATOM    331  N   GLY A  45       5.261  20.728  -6.962  1.00 54.68           N  
ATOM    332  CA  GLY A  45       4.341  19.693  -7.365  1.00 54.68           C  
ATOM    333  C   GLY A  45       4.892  18.871  -8.494  1.00 54.68           C  
ATOM    334  O   GLY A  45       4.485  17.729  -8.699  1.00 54.68           O  
ATOM    335  N   THR A  46       5.799  19.455  -9.291  1.00147.97           N  
ATOM    336  CA  THR A  46       6.362  18.829 -10.454  1.00147.97           C  
ATOM    337  C   THR A  46       7.123  17.592 -10.057  1.00147.97           C  
ATOM    338  O   THR A  46       7.452  16.765 -10.905  1.00147.97           O  
ATOM    339  CB  THR A  46       7.332  19.727 -11.155  1.00147.97           C  
ATOM    340  CG2 THR A  46       7.786  19.023 -12.436  1.00147.97           C  
ATOM    341  OG1 THR A  46       6.717  20.962 -11.486  1.00147.97           O  
ATOM    342  N   THR A  47       7.542  17.497  -8.784  1.00 64.73           N  
ATOM    343  CA  THR A  47       8.269  16.359  -8.283  1.00 64.73           C  
ATOM    344  C   THR A  47       7.402  15.130  -8.126  1.00 64.73           C  
ATOM    345  O   THR A  47       7.919  14.015  -8.195  1.00 64.73           O  
ATOM    346  CB  THR A  47       8.919  16.622  -6.956  1.00 64.73           C  
ATOM    347  CG2 THR A  47       9.847  17.842  -7.104  1.00 64.73           C  
ATOM    348  OG1 THR A  47       7.937  16.872  -5.961  1.00 64.73           O  
ATOM    349  N   THR A  48       6.081  15.294  -7.885  1.00 61.12           N  
ATOM    350  CA  THR A  48       5.191  14.213  -7.517  1.00 61.12           C  
ATOM    351  C   THR A  48       4.827  13.287  -8.642  1.00 61.12           C  
ATOM    352  O   THR A  48       4.854  13.638  -9.821  1.00 61.12           O  
ATOM    353  CB  THR A  48       3.901  14.695  -6.922  1.00 61.12           C  
ATOM    354  CG2 THR A  48       4.226  15.607  -5.727  1.00 61.12           C  
ATOM    355  OG1 THR A  48       3.156  15.416  -7.892  1.00 61.12           O  
ATOM    356  N   GLU A  49       4.454  12.045  -8.252  1.00109.40           N  
ATOM    357  CA  GLU A  49       4.089  10.981  -9.149  1.00109.40           C  
ATOM    358  C   GLU A  49       2.835  11.330  -9.888  1.00109.40           C  
ATOM    359  O   GLU A  49       2.701  11.020 -11.071  1.00109.40           O  
ATOM    360  CB  GLU A  49       3.815   9.650  -8.429  1.00109.40           C  
ATOM    361  CG  GLU A  49       5.074   8.992  -7.868  1.00109.40           C  
ATOM    362  CD  GLU A  49       5.974   8.654  -9.048  1.00109.40           C  
ATOM    363  OE1 GLU A  49       5.565   7.808  -9.887  1.00109.40           O  
ATOM    364  OE2 GLU A  49       7.081   9.251  -9.130  1.00109.40           O1-
ATOM    365  N   VAL A  50       1.874  11.983  -9.204  1.00116.18           N  
ATOM    366  CA  VAL A  50       0.616  12.301  -9.822  1.00116.18           C  
ATOM    367  C   VAL A  50       0.884  13.197 -10.990  1.00116.18           C  
ATOM    368  O   VAL A  50       0.280  13.056 -12.052  1.00116.18           O  
ATOM    369  CB  VAL A  50      -0.333  13.009  -8.887  1.00116.18           C  
ATOM    370  CG1 VAL A  50      -0.520  12.122  -7.655  1.00116.18           C  
ATOM    371  CG2 VAL A  50       0.186  14.410  -8.532  1.00116.18           C  
ATOM    372  N   PHE A  51       1.817  14.147 -10.817  1.00 57.61           N  
ATOM    373  CA  PHE A  51       2.184  15.061 -11.859  1.00 57.61           C  
ATOM    374  C   PHE A  51       2.741  14.266 -12.999  1.00 57.61           C  
ATOM    375  O   PHE A  51       2.405  14.505 -14.159  1.00 57.61           O  
ATOM    376  CB  PHE A  51       3.275  16.037 -11.381  1.00 57.61           C  
ATOM    377  CG  PHE A  51       3.772  16.846 -12.530  1.00 57.61           C  
ATOM    378  CD1 PHE A  51       3.100  17.968 -12.956  1.00 57.61           C  
ATOM    379  CD2 PHE A  51       4.931  16.481 -13.174  1.00 57.61           C  
ATOM    380  CE1 PHE A  51       3.575  18.707 -14.015  1.00 57.61           C  
ATOM    381  CE2 PHE A  51       5.411  17.216 -14.232  1.00 57.61           C  
ATOM    382  CZ  PHE A  51       4.731  18.331 -14.655  1.00 57.61           C  
ATOM    383  N   HIS A  52       3.602  13.279 -12.692  1.00 73.18           N  
ATOM    384  CA  HIS A  52       4.229  12.492 -13.718  1.00 73.18           C  
ATOM    385  C   HIS A  52       3.179  11.757 -14.492  1.00 73.18           C  
ATOM    386  O   HIS A  52       3.254  11.670 -15.717  1.00 73.18           O  
ATOM    387  CB  HIS A  52       5.187  11.412 -13.180  1.00 73.18           C  
ATOM    388  CG  HIS A  52       6.455  11.943 -12.584  1.00 73.18           C  
ATOM    389  CD2 HIS A  52       7.654  12.212 -13.170  1.00 73.18           C  
ATOM    390  ND1 HIS A  52       6.614  12.249 -11.251  1.00 73.18           N  
ATOM    391  CE1 HIS A  52       7.889  12.686 -11.098  1.00 73.18           C  
ATOM    392  NE2 HIS A  52       8.560  12.681 -12.236  1.00 73.18           N  
ATOM    393  N   ILE A  53       2.174  11.196 -13.795  1.00 86.05           N  
ATOM    394  CA  ILE A  53       1.159  10.419 -14.444  1.00 86.05           C  
ATOM    395  C   ILE A  53       0.402  11.308 -15.380  1.00 86.05           C  
ATOM    396  O   ILE A  53       0.168  10.957 -16.537  1.00 86.05           O  
ATOM    397  CB  ILE A  53       0.153   9.878 -13.469  1.00 86.05           C  
ATOM    398  CG1 ILE A  53       0.838   9.018 -12.392  1.00 86.05           C  
ATOM    399  CG2 ILE A  53      -0.916   9.119 -14.271  1.00 86.05           C  
ATOM    400  CD1 ILE A  53       1.555   7.787 -12.943  1.00 86.05           C  
ATOM    401  N   ALA A  54       0.021  12.505 -14.900  1.00 26.08           N  
ATOM    402  CA  ALA A  54      -0.761  13.411 -15.687  1.00 26.08           C  
ATOM    403  C   ALA A  54       0.019  13.802 -16.900  1.00 26.08           C  
ATOM    404  O   ALA A  54      -0.536  13.917 -17.992  1.00 26.08           O  
ATOM    405  CB  ALA A  54      -1.130  14.699 -14.929  1.00 26.08           C  
ATOM    406  N   SER A  55       1.334  14.033 -16.732  1.00 30.95           N  
ATOM    407  CA  SER A  55       2.175  14.446 -17.818  1.00 30.95           C  
ATOM    408  C   SER A  55       2.269  13.355 -18.844  1.00 30.95           C  
ATOM    409  O   SER A  55       2.176  13.614 -20.043  1.00 30.95           O  
ATOM    410  CB  SER A  55       3.607  14.778 -17.362  1.00 30.95           C  
ATOM    411  OG  SER A  55       3.588  15.886 -16.473  1.00 30.95           O  
ATOM    412  N   GLN A  56       2.436  12.094 -18.402  1.00 67.49           N  
ATOM    413  CA  GLN A  56       2.609  11.023 -19.342  0.45 67.49           C  
ATOM    414  C   GLN A  56       1.381  10.911 -20.184  1.00 67.49           C  
ATOM    415  O   GLN A  56       1.463  10.741 -21.399  1.00 67.49           O  
ATOM    416  CB  GLN A  56       2.841   9.661 -18.665  0.45 67.49           C  
ATOM    417  CG  GLN A  56       3.017   8.505 -19.654  0.45 67.49           C  
ATOM    418  CD  GLN A  56       4.286   8.732 -20.464  0.45 67.49           C  
ATOM    419  NE2 GLN A  56       4.866   7.623 -20.997  0.45 67.49           N  
ATOM    420  OE1 GLN A  56       4.747   9.861 -20.620  0.45 67.49           O  
ATOM    421  N   TYR A  57       0.203  11.020 -19.551  1.00 50.37           N  
ATOM    422  CA  TYR A  57      -1.047  10.902 -20.243  1.00 50.37           C  
ATOM    423  C   TYR A  57      -1.194  12.013 -21.243  1.00 50.37           C  
ATOM    424  O   TYR A  57      -1.578  11.778 -22.388  1.00 50.37           O  
ATOM    425  CB  TYR A  57      -2.236  10.966 -19.265  1.00 50.37           C  
ATOM    426  CG  TYR A  57      -3.495  11.181 -20.030  1.00 50.37           C  
ATOM    427  CD1 TYR A  57      -4.064  10.171 -20.774  1.00 50.37           C  
ATOM    428  CD2 TYR A  57      -4.123  12.406 -19.979  1.00 50.37           C  
ATOM    429  CE1 TYR A  57      -5.230  10.390 -21.468  1.00 50.37           C  
ATOM    430  CE2 TYR A  57      -5.290  12.630 -20.669  1.00 50.37           C  
ATOM    431  CZ  TYR A  57      -5.844  11.620 -21.417  1.00 50.37           C  
ATOM    432  OH  TYR A  57      -7.041  11.845 -22.129  1.00 50.37           O  
ATOM    433  N   SER A  58      -0.869  13.252 -20.834  1.00 45.57           N  
ATOM    434  CA  SER A  58      -1.068  14.421 -21.650  1.00 45.57           C  
ATOM    435  C   SER A  58      -0.139  14.467 -22.829  1.00 45.57           C  
ATOM    436  O   SER A  58      -0.468  15.063 -23.853  1.00 45.57           O  
ATOM    437  CB  SER A  58      -0.865  15.726 -20.861  1.00 45.57           C  
ATOM    438  OG  SER A  58      -1.835  15.834 -19.828  1.00 45.57           O  
ATOM    439  N   LYS A  59       1.028  13.808 -22.745  1.00150.14           N  
ATOM    440  CA  LYS A  59       2.034  13.923 -23.768  1.00150.14           C  
ATOM    441  C   LYS A  59       1.507  13.460 -25.094  1.00150.14           C  
ATOM    442  O   LYS A  59       2.007  13.868 -26.142  1.00150.14           O  
ATOM    443  CB  LYS A  59       3.317  13.131 -23.474  1.00150.14           C  
ATOM    444  CG  LYS A  59       4.436  13.504 -24.447  1.00150.14           C  
ATOM    445  CD  LYS A  59       4.920  14.945 -24.273  1.00150.14           C  
ATOM    446  CE  LYS A  59       5.753  15.467 -25.446  1.00150.14           C  
ATOM    447  NZ  LYS A  59       6.931  14.600 -25.661  1.00150.14           N1+
ATOM    448  N   ILE A  60       0.494  12.582 -25.088  1.00 58.05           N  
ATOM    449  CA  ILE A  60      -0.046  12.021 -26.296  1.00 58.05           C  
ATOM    450  C   ILE A  60      -0.580  13.104 -27.195  1.00 58.05           C  
ATOM    451  O   ILE A  60      -0.538  12.955 -28.416  1.00 58.05           O  
ATOM    452  CB  ILE A  60      -1.143  11.022 -26.051  1.00 58.05           C  
ATOM    453  CG1 ILE A  60      -2.371  11.673 -25.391  1.00 58.05           C  
ATOM    454  CG2 ILE A  60      -0.541   9.868 -25.232  1.00 58.05           C  
ATOM    455  CD1 ILE A  60      -3.593  10.754 -25.344  1.00 58.05           C  
ATOM    456  N   TYR A  61      -1.090  14.225 -26.640  1.00 68.72           N  
ATOM    457  CA  TYR A  61      -1.765  15.191 -27.471  1.00 68.72           C  
ATOM    458  C   TYR A  61      -0.825  16.270 -27.932  1.00 68.72           C  
ATOM    459  O   TYR A  61      -0.024  16.800 -27.164  1.00 68.72           O  
ATOM    460  CB  TYR A  61      -2.914  15.903 -26.737  1.00 68.72           C  
ATOM    461  CG  TYR A  61      -3.860  14.858 -26.253  1.00 68.72           C  
ATOM    462  CD1 TYR A  61      -4.801  14.311 -27.093  1.00 68.72           C  
ATOM    463  CD2 TYR A  61      -3.804  14.431 -24.945  1.00 68.72           C  
ATOM    464  CE1 TYR A  61      -5.668  13.347 -26.633  1.00 68.72           C  
ATOM    465  CE2 TYR A  61      -4.667  13.468 -24.479  1.00 68.72           C  
ATOM    466  CZ  TYR A  61      -5.602  12.925 -25.326  1.00 68.72           C  
ATOM    467  OH  TYR A  61      -6.489  11.935 -24.850  1.00 68.72           O  
ATOM    468  N   SER A  62      -0.910  16.601 -29.243  1.00 33.47           N  
ATOM    469  CA  SER A  62      -0.094  17.619 -29.846  1.00 33.47           C  
ATOM    470  C   SER A  62      -1.006  18.617 -30.500  1.00 33.47           C  
ATOM    471  O   SER A  62      -2.127  18.286 -30.881  1.00 33.47           O  
ATOM    472  CB  SER A  62       0.846  17.086 -30.942  1.00 33.47           C  
ATOM    473  OG  SER A  62       1.791  16.184 -30.384  1.00 33.47           O  
ATOM    474  N   SER A  63      -0.543  19.883 -30.617  1.00 88.36           N  
ATOM    475  CA  SER A  63      -1.314  20.924 -31.243  1.00 88.36           C  
ATOM    476  C   SER A  63      -0.367  21.870 -31.907  1.00 88.36           C  
ATOM    477  O   SER A  63       0.840  21.837 -31.674  1.00 88.36           O  
ATOM    478  CB  SER A  63      -2.115  21.814 -30.276  1.00 88.36           C  
ATOM    479  OG  SER A  63      -3.244  21.127 -29.768  1.00 88.36           O  
ATOM    480  N   ASN A  64      -0.918  22.744 -32.774  1.00 86.93           N  
ATOM    481  CA  ASN A  64      -0.137  23.732 -33.457  1.00 86.93           C  
ATOM    482  C   ASN A  64       0.353  24.726 -32.449  1.00 86.93           C  
ATOM    483  O   ASN A  64       1.447  25.269 -32.591  1.00 86.93           O  
ATOM    484  CB  ASN A  64      -0.907  24.499 -34.549  1.00 86.93           C  
ATOM    485  CG  ASN A  64      -2.014  25.316 -33.904  1.00 86.93           C  
ATOM    486  ND2 ASN A  64      -1.896  26.668 -33.988  1.00 86.93           N  
ATOM    487  OD1 ASN A  64      -2.961  24.767 -33.341  1.00 86.93           O  
ATOM    488  N   ILE A  65      -0.452  24.998 -31.401  1.00106.61           N  
ATOM    489  CA  ILE A  65      -0.054  25.956 -30.410  1.00106.61           C  
ATOM    490  C   ILE A  65       0.267  25.203 -29.162  1.00106.61           C  
ATOM    491  O   ILE A  65      -0.328  24.162 -28.879  1.00106.61           O  
ATOM    492  CB  ILE A  65      -1.094  26.986 -30.072  1.00106.61           C  
ATOM    493  CG1 ILE A  65      -2.352  26.345 -29.463  1.00106.61           C  
ATOM    494  CG2 ILE A  65      -1.369  27.801 -31.346  1.00106.61           C  
ATOM    495  CD1 ILE A  65      -3.125  25.466 -30.439  1.00106.61           C  
ATOM    496  N   SER A  66       1.262  25.697 -28.395  1.00 89.85           N  
ATOM    497  CA  SER A  66       1.655  24.958 -27.234  1.00 89.85           C  
ATOM    498  C   SER A  66       2.046  25.904 -26.136  1.00 89.85           C  
ATOM    499  O   SER A  66       2.316  27.083 -26.367  1.00 89.85           O  
ATOM    500  CB  SER A  66       2.860  24.042 -27.510  1.00 89.85           C  
ATOM    501  OG  SER A  66       3.225  23.325 -26.343  1.00 89.85           O  
ATOM    502  N   SER A  67       2.053  25.389 -24.889  1.00 51.53           N  
ATOM    503  CA  SER A  67       2.465  26.154 -23.749  0.44 51.53           C  
ATOM    504  C   SER A  67       3.344  25.279 -22.908  1.00 51.53           C  
ATOM    505  O   SER A  67       3.431  24.070 -23.123  1.00 51.53           O  
ATOM    506  CB  SER A  67       1.306  26.689 -22.891  0.44 51.53           C  
ATOM    507  OG  SER A  67       0.520  25.615 -22.406  0.44 51.53           O  
ATOM    508  N   THR A  68       4.033  25.882 -21.918  1.00 61.10           N  
ATOM    509  CA  THR A  68       5.038  25.168 -21.180  1.00 61.10           C  
ATOM    510  C   THR A  68       4.504  24.481 -19.961  1.00 61.10           C  
ATOM    511  O   THR A  68       3.565  24.935 -19.308  1.00 61.10           O  
ATOM    512  CB  THR A  68       6.153  26.063 -20.718  1.00 61.10           C  
ATOM    513  CG2 THR A  68       7.194  25.218 -19.963  1.00 61.10           C  
ATOM    514  OG1 THR A  68       6.757  26.705 -21.831  1.00 61.10           O  
ATOM    515  N   VAL A  69       5.121  23.320 -19.650  1.00 58.97           N  
ATOM    516  CA  VAL A  69       4.891  22.625 -18.418  1.00 58.97           C  
ATOM    517  C   VAL A  69       5.903  23.231 -17.493  1.00 58.97           C  
ATOM    518  O   VAL A  69       7.084  23.313 -17.826  1.00 58.97           O  
ATOM    519  CB  VAL A  69       5.153  21.150 -18.510  1.00 58.97           C  
ATOM    520  CG1 VAL A  69       5.008  20.534 -17.109  1.00 58.97           C  
ATOM    521  CG2 VAL A  69       4.192  20.552 -19.551  1.00 58.97           C  
ATOM    522  N   TRP A  70       5.474  23.651 -16.290  1.00 83.90           N  
ATOM    523  CA  TRP A  70       6.350  24.404 -15.441  1.00 83.90           C  
ATOM    524  C   TRP A  70       7.540  23.588 -15.040  1.00 83.90           C  
ATOM    525  O   TRP A  70       7.418  22.458 -14.571  1.00 83.90           O  
ATOM    526  CB  TRP A  70       5.647  24.882 -14.158  1.00 83.90           C  
ATOM    527  CG  TRP A  70       4.524  25.859 -14.427  1.00 83.90           C  
ATOM    528  CD1 TRP A  70       4.209  26.505 -15.587  1.00 83.90           C  
ATOM    529  CD2 TRP A  70       3.551  26.269 -13.455  1.00 83.90           C  
ATOM    530  CE2 TRP A  70       2.686  27.163 -14.090  1.00 83.90           C  
ATOM    531  CE3 TRP A  70       3.386  25.930 -12.141  1.00 83.90           C  
ATOM    532  NE1 TRP A  70       3.104  27.298 -15.397  1.00 83.90           N  
ATOM    533  CZ2 TRP A  70       1.643  27.732 -13.419  1.00 83.90           C  
ATOM    534  CZ3 TRP A  70       2.334  26.508 -11.466  1.00 83.90           C  
ATOM    535  CH2 TRP A  70       1.479  27.391 -12.094  1.00 83.90           C  
ATOM    536  N   GLY A  71       8.742  24.166 -15.243  1.00 35.30           N  
ATOM    537  CA  GLY A  71       9.981  23.579 -14.825  1.00 35.30           C  
ATOM    538  C   GLY A  71      10.379  22.463 -15.740  1.00 35.30           C  
ATOM    539  O   GLY A  71      11.391  21.808 -15.494  1.00 35.30           O  
ATOM    540  N   GLN A  72       9.606  22.206 -16.815  1.00 78.68           N  
ATOM    541  CA  GLN A  72       9.961  21.121 -17.690  1.00 78.68           C  
ATOM    542  C   GLN A  72      10.098  21.670 -19.080  1.00 78.68           C  
ATOM    543  O   GLN A  72       9.116  21.764 -19.814  1.00 78.68           O  
ATOM    544  CB  GLN A  72       8.868  20.039 -17.772  1.00 78.68           C  
ATOM    545  CG  GLN A  72       8.441  19.471 -16.415  1.00 78.68           C  
ATOM    546  CD  GLN A  72       9.622  18.742 -15.795  1.00 78.68           C  
ATOM    547  NE2 GLN A  72      10.246  17.818 -16.575  1.00 78.68           N  
ATOM    548  OE1 GLN A  72       9.977  18.981 -14.642  1.00 78.68           O  
ATOM    549  N   PRO A  73      11.288  22.019 -19.482  1.00 78.08           N  
ATOM    550  CA  PRO A  73      11.519  22.523 -20.811  1.00 78.08           C  
ATOM    551  C   PRO A  73      11.338  21.447 -21.839  1.00 78.08           C  
ATOM    552  O   PRO A  73      11.161  21.761 -23.015  1.00 78.08           O  
ATOM    553  CB  PRO A  73      12.922  23.137 -20.787  1.00 78.08           C  
ATOM    554  CG  PRO A  73      13.559  22.614 -19.484  1.00 78.08           C  
ATOM    555  CD  PRO A  73      12.356  22.367 -18.563  1.00 78.08           C  
ATOM    556  N   ASP A  74      11.415  20.173 -21.419  1.00 60.76           N  
ATOM    557  CA  ASP A  74      11.302  19.050 -22.305  1.00 60.76           C  
ATOM    558  C   ASP A  74       9.901  18.899 -22.820  1.00 60.76           C  
ATOM    559  O   ASP A  74       9.705  18.385 -23.922  1.00 60.76           O  
ATOM    560  CB  ASP A  74      11.672  17.712 -21.644  1.00 60.76           C  
ATOM    561  CG  ASP A  74      13.180  17.666 -21.442  1.00 60.76           C  
ATOM    562  OD1 ASP A  74      13.771  18.720 -21.088  1.00 60.76           O  
ATOM    563  OD2 ASP A  74      13.759  16.565 -21.633  1.00 60.76           O1-
ATOM    564  N   ILE A  75       8.884  19.321 -22.040  1.00 57.55           N  
ATOM    565  CA  ILE A  75       7.537  18.992 -22.420  1.00 57.55           C  
ATOM    566  C   ILE A  75       6.732  20.214 -22.754  1.00 57.55           C  
ATOM    567  O   ILE A  75       6.655  21.161 -21.973  1.00 57.55           O  
ATOM    568  CB  ILE A  75       6.825  18.291 -21.303  1.00 57.55           C  
ATOM    569  CG1 ILE A  75       7.621  17.045 -20.878  1.00 57.55           C  
ATOM    570  CG2 ILE A  75       5.391  17.981 -21.756  1.00 57.55           C  
ATOM    571  CD1 ILE A  75       7.194  16.482 -19.523  1.00 57.55           C  
ATOM    572  N   ARG A  76       6.092  20.204 -23.947  1.00 97.82           N  
ATOM    573  CA  ARG A  76       5.228  21.276 -24.359  1.00 97.82           C  
ATOM    574  C   ARG A  76       3.918  20.648 -24.742  1.00 97.82           C  
ATOM    575  O   ARG A  76       3.894  19.613 -25.408  1.00 97.82           O  
ATOM    576  CB  ARG A  76       5.738  22.045 -25.587  1.00 97.82           C  
ATOM    577  CG  ARG A  76       7.157  22.585 -25.415  1.00 97.82           C  
ATOM    578  CD  ARG A  76       7.517  23.686 -26.412  1.00 97.82           C  
ATOM    579  NE  ARG A  76       7.702  24.941 -25.633  1.00 97.82           N  
ATOM    580  CZ  ARG A  76       6.647  25.745 -25.313  1.00 97.82           C  
ATOM    581  NH1 ARG A  76       5.379  25.427 -25.703  1.00 97.82           N1+
ATOM    582  NH2 ARG A  76       6.869  26.875 -24.584  1.00 97.82           N  
ATOM    583  N   LEU A  77       2.786  21.260 -24.326  1.00 63.63           N  
ATOM    584  CA  LEU A  77       1.496  20.677 -24.587  1.00 63.63           C  
ATOM    585  C   LEU A  77       0.555  21.744 -25.059  1.00 63.63           C  
ATOM    586  O   LEU A  77       0.860  22.935 -25.018  1.00 63.63           O  
ATOM    587  CB  LEU A  77       0.858  20.068 -23.324  1.00 63.63           C  
ATOM    588  CG  LEU A  77       1.629  18.863 -22.755  1.00 63.63           C  
ATOM    589  CD1 LEU A  77       0.944  18.304 -21.499  1.00 63.63           C  
ATOM    590  CD2 LEU A  77       1.849  17.788 -23.831  1.00 63.63           C  
ATOM    591  N   PRO A  78      -0.595  21.315 -25.522  1.00 78.19           N  
ATOM    592  CA  PRO A  78      -1.623  22.236 -25.919  1.00 78.19           C  
ATOM    593  C   PRO A  78      -2.050  22.930 -24.664  1.00 78.19           C  
ATOM    594  O   PRO A  78      -1.965  22.322 -23.598  1.00 78.19           O  
ATOM    595  CB  PRO A  78      -2.709  21.387 -26.573  1.00 78.19           C  
ATOM    596  CG  PRO A  78      -1.932  20.178 -27.129  1.00 78.19           C  
ATOM    597  CD  PRO A  78      -0.719  20.032 -26.194  1.00 78.19           C  
ATOM    598  N   PRO A  79      -2.493  24.148 -24.748  1.00 71.62           N  
ATOM    599  CA  PRO A  79      -2.810  24.917 -23.574  1.00 71.62           C  
ATOM    600  C   PRO A  79      -3.742  24.210 -22.637  1.00 71.62           C  
ATOM    601  O   PRO A  79      -3.598  24.367 -21.425  1.00 71.62           O  
ATOM    602  CB  PRO A  79      -3.427  26.211 -24.103  1.00 71.62           C  
ATOM    603  CG  PRO A  79      -4.076  25.777 -25.432  1.00 71.62           C  
ATOM    604  CD  PRO A  79      -3.163  24.650 -25.938  1.00 71.62           C  
ATOM    605  N   THR A  80      -4.711  23.443 -23.158  1.00103.24           N  
ATOM    606  CA  THR A  80      -5.675  22.806 -22.310  1.00103.24           C  
ATOM    607  C   THR A  80      -4.959  21.833 -21.418  1.00103.24           C  
ATOM    608  O   THR A  80      -5.179  21.802 -20.208  1.00103.24           O  
ATOM    609  CB  THR A  80      -6.668  22.042 -23.128  1.00103.24           C  
ATOM    610  CG2 THR A  80      -7.805  21.581 -22.208  1.00103.24           C  
ATOM    611  OG1 THR A  80      -7.207  22.891 -24.129  1.00103.24           O  
ATOM    612  N   TYR A  81      -4.078  21.006 -22.013  1.00 76.06           N  
ATOM    613  CA  TYR A  81      -3.327  20.003 -21.307  1.00 76.06           C  
ATOM    614  C   TYR A  81      -2.285  20.612 -20.421  1.00 76.06           C  
ATOM    615  O   TYR A  81      -1.990  20.071 -19.357  1.00 76.06           O  
ATOM    616  CB  TYR A  81      -2.696  18.947 -22.230  1.00 76.06           C  
ATOM    617  CG  TYR A  81      -3.848  18.095 -22.644  1.00 76.06           C  
ATOM    618  CD1 TYR A  81      -4.277  17.076 -21.823  1.00 76.06           C  
ATOM    619  CD2 TYR A  81      -4.510  18.316 -23.829  1.00 76.06           C  
ATOM    620  CE1 TYR A  81      -5.344  16.283 -22.176  1.00 76.06           C  
ATOM    621  CE2 TYR A  81      -5.579  17.527 -24.187  1.00 76.06           C  
ATOM    622  CZ  TYR A  81      -5.999  16.509 -23.362  1.00 76.06           C  
ATOM    623  OH  TYR A  81      -7.097  15.705 -23.732  1.00 76.06           O  
ATOM    624  N   ALA A  82      -1.652  21.720 -20.849  1.00 30.45           N  
ATOM    625  CA  ALA A  82      -0.660  22.322 -20.005  1.00 30.45           C  
ATOM    626  C   ALA A  82      -1.318  22.794 -18.742  1.00 30.45           C  
ATOM    627  O   ALA A  82      -0.784  22.622 -17.646  1.00 30.45           O  
ATOM    628  CB  ALA A  82       0.026  23.533 -20.643  1.00 30.45           C  
ATOM    629  N   ALA A  83      -2.512  23.399 -18.860  1.00 30.80           N  
ATOM    630  CA  ALA A  83      -3.210  23.892 -17.704  1.00 30.80           C  
ATOM    631  C   ALA A  83      -3.526  22.732 -16.812  1.00 30.80           C  
ATOM    632  O   ALA A  83      -3.461  22.837 -15.588  1.00 30.80           O  
ATOM    633  CB  ALA A  83      -4.537  24.585 -18.058  1.00 30.80           C  
ATOM    634  N   PHE A  84      -3.897  21.589 -17.416  1.00 60.00           N  
ATOM    635  CA  PHE A  84      -4.257  20.414 -16.674  1.00 60.00           C  
ATOM    636  C   PHE A  84      -3.091  19.927 -15.857  1.00 60.00           C  
ATOM    637  O   PHE A  84      -3.220  19.717 -14.652  1.00 60.00           O  
ATOM    638  CB  PHE A  84      -4.705  19.278 -17.613  1.00 60.00           C  
ATOM    639  CG  PHE A  84      -4.989  18.052 -16.817  1.00 60.00           C  
ATOM    640  CD1 PHE A  84      -6.119  17.958 -16.038  1.00 60.00           C  
ATOM    641  CD2 PHE A  84      -4.128  16.977 -16.875  1.00 60.00           C  
ATOM    642  CE1 PHE A  84      -6.376  16.818 -15.314  1.00 60.00           C  
ATOM    643  CE2 PHE A  84      -4.381  15.836 -16.153  1.00 60.00           C  
ATOM    644  CZ  PHE A  84      -5.506  15.756 -15.368  1.00 60.00           C  
ATOM    645  N   VAL A  85      -1.913  19.751 -16.486  1.00 46.05           N  
ATOM    646  CA  VAL A  85      -0.772  19.208 -15.796  0.56 46.05           C  
ATOM    647  C   VAL A  85      -0.280  20.156 -14.741  1.00 46.05           C  
ATOM    648  O   VAL A  85       0.053  19.743 -13.630  1.00 46.05           O  
ATOM    649  CB  VAL A  85       0.378  18.909 -16.718  0.56 46.05           C  
ATOM    650  CG1 VAL A  85      -0.078  17.842 -17.727  0.56 46.05           C  
ATOM    651  CG2 VAL A  85       0.865  20.215 -17.367  0.56 46.05           C  
ATOM    652  N   ASN A  86      -0.203  21.460 -15.062  1.00 41.20           N  
ATOM    653  CA  ASN A  86       0.293  22.411 -14.107  1.00 41.20           C  
ATOM    654  C   ASN A  86      -0.653  22.483 -12.948  1.00 41.20           C  
ATOM    655  O   ASN A  86      -0.232  22.643 -11.804  1.00 41.20           O  
ATOM    656  CB  ASN A  86       0.458  23.826 -14.692  1.00 41.20           C  
ATOM    657  CG  ASN A  86       1.670  23.799 -15.614  1.00 41.20           C  
ATOM    658  ND2 ASN A  86       1.618  24.594 -16.718  1.00 41.20           N  
ATOM    659  OD1 ASN A  86       2.642  23.090 -15.361  1.00 41.20           O  
ATOM    660  N   GLY A  87      -1.969  22.389 -13.219  1.00 23.83           N  
ATOM    661  CA  GLY A  87      -2.955  22.443 -12.175  1.00 23.83           C  
ATOM    662  C   GLY A  87      -2.785  21.262 -11.270  1.00 23.83           C  
ATOM    663  O   GLY A  87      -2.924  21.374 -10.053  1.00 23.83           O  
ATOM    664  N   VAL A  88      -2.501  20.080 -11.847  1.00 36.43           N  
ATOM    665  CA  VAL A  88      -2.317  18.904 -11.045  1.00 36.43           C  
ATOM    666  C   VAL A  88      -1.150  19.144 -10.138  1.00 36.43           C  
ATOM    667  O   VAL A  88      -1.187  18.805  -8.957  1.00 36.43           O  
ATOM    668  CB  VAL A  88      -2.011  17.681 -11.861  1.00 36.43           C  
ATOM    669  CG1 VAL A  88      -1.635  16.532 -10.910  1.00 36.43           C  
ATOM    670  CG2 VAL A  88      -3.232  17.374 -12.743  1.00 36.43           C  
ATOM    671  N   ALA A  89      -0.077  19.759 -10.668  1.00 32.29           N  
ATOM    672  CA  ALA A  89       1.101  19.983  -9.881  1.00 32.29           C  
ATOM    673  C   ALA A  89       0.768  20.876  -8.720  1.00 32.29           C  
ATOM    674  O   ALA A  89       1.208  20.634  -7.598  1.00 32.29           O  
ATOM    675  CB  ALA A  89       2.234  20.653 -10.681  1.00 32.29           C  
ATOM    676  N   ILE A  90      -0.045  21.922  -8.949  1.00 60.60           N  
ATOM    677  CA  ILE A  90      -0.338  22.872  -7.910  1.00 60.60           C  
ATOM    678  C   ILE A  90      -1.037  22.203  -6.758  1.00 60.60           C  
ATOM    679  O   ILE A  90      -0.712  22.450  -5.599  1.00 60.60           O  
ATOM    680  CB  ILE A  90      -1.229  23.981  -8.391  1.00 60.60           C  
ATOM    681  CG1 ILE A  90      -0.527  24.792  -9.492  1.00 60.60           C  
ATOM    682  CG2 ILE A  90      -1.658  24.822  -7.176  1.00 60.60           C  
ATOM    683  CD1 ILE A  90      -1.459  25.751 -10.230  1.00 60.60           C  
ATOM    684  N   HIS A  91      -2.057  21.381  -7.053  1.00113.54           N  
ATOM    685  CA  HIS A  91      -2.887  20.709  -6.088  1.00113.54           C  
ATOM    686  C   HIS A  91      -2.309  19.412  -5.590  1.00113.54           C  
ATOM    687  O   HIS A  91      -2.870  18.789  -4.690  1.00113.54           O  
ATOM    688  CB  HIS A  91      -4.314  20.463  -6.600  1.00113.54           C  
ATOM    689  CG  HIS A  91      -5.272  20.217  -5.474  1.00113.54           C  
ATOM    690  CD2 HIS A  91      -6.005  19.116  -5.154  1.00113.54           C  
ATOM    691  ND1 HIS A  91      -5.577  21.163  -4.521  1.00113.54           N  
ATOM    692  CE1 HIS A  91      -6.474  20.595  -3.677  1.00113.54           C  
ATOM    693  NE2 HIS A  91      -6.764  19.353  -4.021  1.00113.54           N  
ATOM    694  N   SER A  92      -1.217  18.928  -6.202  1.00129.40           N  
ATOM    695  CA  SER A  92      -0.721  17.600  -5.953  1.00129.40           C  
ATOM    696  C   SER A  92      -0.495  17.306  -4.490  1.00129.40           C  
ATOM    697  O   SER A  92      -0.783  16.202  -4.037  1.00129.40           O  
ATOM    698  CB  SER A  92       0.607  17.360  -6.675  1.00129.40           C  
ATOM    699  OG  SER A  92       1.060  16.049  -6.401  1.00129.40           O  
ATOM    700  N   MET A  93       0.161  18.223  -3.762  1.00138.96           N  
ATOM    701  CA  MET A  93       0.528  18.216  -2.367  1.00138.96           C  
ATOM    702  C   MET A  93      -0.524  18.713  -1.404  1.00138.96           C  
ATOM    703  O   MET A  93      -0.315  18.632  -0.197  1.00138.96           O  
ATOM    704  CB  MET A  93       1.820  19.010  -2.151  1.00138.96           C  
ATOM    705  CG  MET A  93       2.984  18.384  -2.925  1.00138.96           C  
ATOM    706  SD  MET A  93       4.525  19.339  -2.906  1.00138.96           S  
ATOM    707  CE  MET A  93       4.865  19.069  -1.145  1.00138.96           C  
ATOM    708  N   ASP A  94      -1.603  19.362  -1.884  1.00105.10           N  
ATOM    709  CA  ASP A  94      -2.598  19.981  -1.040  1.00105.10           C  
ATOM    710  C   ASP A  94      -1.949  21.155  -0.347  1.00105.10           C  
ATOM    711  O   ASP A  94      -2.300  21.522   0.773  1.00105.10           O  
ATOM    712  CB  ASP A  94      -3.169  19.015   0.017  1.00105.10           C  
ATOM    713  CG  ASP A  94      -4.558  19.495   0.425  1.00105.10           C  
ATOM    714  OD1 ASP A  94      -5.321  19.927  -0.479  1.00105.10           O  
ATOM    715  OD2 ASP A  94      -4.875  19.435   1.643  1.00105.10           O1-
ATOM    716  N   PHE A  95      -0.922  21.720  -1.013  1.00143.77           N  
ATOM    717  CA  PHE A  95      -0.102  22.844  -0.633  1.00143.77           C  
ATOM    718  C   PHE A  95      -0.667  24.195  -1.012  1.00143.77           C  
ATOM    719  O   PHE A  95      -0.210  25.214  -0.498  1.00143.77           O  
ATOM    720  CB  PHE A  95       1.317  22.685  -1.202  1.00143.77           C  
ATOM    721  CG  PHE A  95       2.240  23.559  -0.432  1.00143.77           C  
ATOM    722  CD1 PHE A  95       2.333  23.422   0.933  1.00143.77           C  
ATOM    723  CD2 PHE A  95       3.056  24.462  -1.069  1.00143.77           C  
ATOM    724  CE1 PHE A  95       3.192  24.204   1.667  1.00143.77           C  
ATOM    725  CE2 PHE A  95       3.919  25.244  -0.341  1.00143.77           C  
ATOM    726  CZ  PHE A  95       3.986  25.122   1.026  1.00143.77           C  
ATOM    727  N   ASP A  96      -1.603  24.264  -1.982  1.00 81.58           N  
ATOM    728  CA  ASP A  96      -2.066  25.517  -2.542  1.00 81.58           C  
ATOM    729  C   ASP A  96      -2.980  26.305  -1.633  1.00 81.58           C  
ATOM    730  O   ASP A  96      -3.351  25.865  -0.548  1.00 81.58           O  
ATOM    731  CB  ASP A  96      -2.730  25.353  -3.926  1.00 81.58           C  
ATOM    732  CG  ASP A  96      -3.908  24.385  -3.850  1.00 81.58           C  
ATOM    733  OD1 ASP A  96      -3.899  23.483  -2.971  1.00 81.58           O  
ATOM    734  OD2 ASP A  96      -4.832  24.535  -4.693  1.00 81.58           O1-
ATOM    735  N   ASP A  97      -3.363  27.525  -2.093  1.00157.15           N  
ATOM    736  CA  ASP A  97      -4.102  28.516  -1.336  1.00157.15           C  
ATOM    737  C   ASP A  97      -5.463  28.003  -0.990  1.00157.15           C  
ATOM    738  O   ASP A  97      -6.008  27.127  -1.658  1.00157.15           O  
ATOM    739  CB  ASP A  97      -4.499  29.781  -2.123  1.00157.15           C  
ATOM    740  CG  ASP A  97      -3.304  30.468  -2.731  1.00157.15           C  
ATOM    741  OD1 ASP A  97      -2.248  29.799  -2.847  1.00157.15           O  
ATOM    742  OD2 ASP A  97      -3.435  31.664  -3.106  1.00157.15           O1-
ATOM    743  N   THR A  98      -6.052  28.588   0.077  1.00 55.64           N  
ATOM    744  CA  THR A  98      -7.375  28.242   0.513  1.00 55.64           C  
ATOM    745  C   THR A  98      -8.097  29.519   0.820  1.00 55.64           C  
ATOM    746  O   THR A  98      -7.509  30.463   1.344  1.00 55.64           O  
ATOM    747  CB  THR A  98      -7.374  27.401   1.758  1.00 55.64           C  
ATOM    748  CG2 THR A  98      -8.824  27.041   2.122  1.00 55.64           C  
ATOM    749  OG1 THR A  98      -6.625  26.215   1.536  1.00 55.64           O  
ATOM    750  N   TRP A  99      -9.416  29.567   0.531  1.00 86.88           N  
ATOM    751  CA  TRP A  99     -10.142  30.795   0.695  1.00 86.88           C  
ATOM    752  C   TRP A  99     -11.341  30.510   1.555  1.00 86.88           C  
ATOM    753  O   TRP A  99     -11.504  29.402   2.066  1.00 86.88           O  
ATOM    754  CB  TRP A  99     -10.620  31.349  -0.660  1.00 86.88           C  
ATOM    755  CG  TRP A  99     -10.961  32.821  -0.683  1.00 86.88           C  
ATOM    756  CD1 TRP A  99     -10.716  33.788   0.246  1.00 86.88           C  
ATOM    757  CD2 TRP A  99     -11.596  33.473  -1.794  1.00 86.88           C  
ATOM    758  CE2 TRP A  99     -11.697  34.828  -1.473  1.00 86.88           C  
ATOM    759  CE3 TRP A  99     -12.052  32.984  -2.984  1.00 86.88           C  
ATOM    760  NE1 TRP A  99     -11.151  35.007  -0.219  1.00 86.88           N  
ATOM    761  CZ2 TRP A  99     -12.256  35.718  -2.344  1.00 86.88           C  
ATOM    762  CZ3 TRP A  99     -12.623  33.885  -3.856  1.00 86.88           C  
ATOM    763  CH2 TRP A  99     -12.723  35.225  -3.541  1.00 86.88           C  
ATOM    764  N   HIS A 100     -12.168  31.548   1.808  1.00 77.34           N  
ATOM    765  CA  HIS A 100     -13.406  31.396   2.525  1.00 77.34           C  
ATOM    766  C   HIS A 100     -14.431  32.053   1.650  1.00 77.34           C  
ATOM    767  O   HIS A 100     -14.219  33.194   1.242  1.00 77.34           O  
ATOM    768  CB  HIS A 100     -13.396  32.110   3.890  1.00 77.34           C  
ATOM    769  CG  HIS A 100     -14.586  31.808   4.754  1.00 77.34           C  
ATOM    770  CD2 HIS A 100     -15.608  32.609   5.161  1.00 77.34           C  
ATOM    771  ND1 HIS A 100     -14.829  30.575   5.315  1.00 77.34           N  
ATOM    772  CE1 HIS A 100     -15.978  30.688   6.029  1.00 77.34           C  
ATOM    773  NE2 HIS A 100     -16.487  31.905   5.965  1.00 77.34           N  
ATOM    774  N   PRO A 101     -15.520  31.419   1.283  1.00 84.56           N  
ATOM    775  CA  PRO A 101     -15.871  30.076   1.671  1.00 84.56           C  
ATOM    776  C   PRO A 101     -14.859  29.102   1.151  1.00 84.56           C  
ATOM    777  O   PRO A 101     -14.036  29.481   0.321  1.00 84.56           O  
ATOM    778  CB  PRO A 101     -17.284  29.850   1.138  1.00 84.56           C  
ATOM    779  CG  PRO A 101     -17.892  31.265   1.092  1.00 84.56           C  
ATOM    780  CD  PRO A 101     -16.684  32.186   0.865  1.00 84.56           C  
ATOM    781  N   ALA A 102     -14.909  27.839   1.621  1.00 66.60           N  
ATOM    782  CA  ALA A 102     -13.839  26.906   1.398  1.00 66.60           C  
ATOM    783  C   ALA A 102     -13.676  26.459  -0.022  1.00 66.60           C  
ATOM    784  O   ALA A 102     -14.564  25.848  -0.613  1.00 66.60           O  
ATOM    785  CB  ALA A 102     -13.965  25.636   2.256  1.00 66.60           C  
ATOM    786  N   THR A 103     -12.484  26.760  -0.591  1.00123.63           N  
ATOM    787  CA  THR A 103     -12.090  26.283  -1.886  1.00123.63           C  
ATOM    788  C   THR A 103     -10.633  26.611  -2.060  1.00123.63           C  
ATOM    789  O   THR A 103     -10.027  27.254  -1.203  1.00123.63           O  
ATOM    790  CB  THR A 103     -12.838  26.919  -3.024  1.00123.63           C  
ATOM    791  CG2 THR A 103     -12.372  28.377  -3.174  1.00123.63           C  
ATOM    792  OG1 THR A 103     -12.602  26.205  -4.228  1.00123.63           O  
ATOM    793  N   HIS A 104     -10.020  26.140  -3.169  1.00 86.25           N  
ATOM    794  CA  HIS A 104      -8.656  26.479  -3.479  1.00 86.25           C  
ATOM    795  C   HIS A 104      -8.729  27.197  -4.801  1.00 86.25           C  
ATOM    796  O   HIS A 104      -8.762  26.586  -5.866  1.00 86.25           O  
ATOM    797  CB  HIS A 104      -7.757  25.245  -3.648  1.00 86.25           C  
ATOM    798  CG  HIS A 104      -7.768  24.378  -2.422  1.00 86.25           C  
ATOM    799  CD2 HIS A 104      -8.391  23.190  -2.197  1.00 86.25           C  
ATOM    800  ND1 HIS A 104      -7.114  24.688  -1.251  1.00 86.25           N  
ATOM    801  CE1 HIS A 104      -7.373  23.680  -0.380  1.00 86.25           C  
ATOM    802  NE2 HIS A 104      -8.143  22.747  -0.909  1.00 86.25           N  
ATOM    803  N   PRO A 105      -8.834  28.494  -4.720  1.00117.44           N  
ATOM    804  CA  PRO A 105      -9.058  29.377  -5.843  1.00117.44           C  
ATOM    805  C   PRO A 105      -8.031  29.510  -6.933  1.00117.44           C  
ATOM    806  O   PRO A 105      -8.394  29.447  -8.106  1.00117.44           O  
ATOM    807  CB  PRO A 105      -9.265  30.749  -5.202  1.00117.44           C  
ATOM    808  CG  PRO A 105      -8.369  30.689  -3.948  1.00117.44           C  
ATOM    809  CD  PRO A 105      -8.428  29.212  -3.523  1.00117.44           C  
ATOM    810  N   SER A 106      -6.751  29.713  -6.570  1.00 54.90           N  
ATOM    811  CA  SER A 106      -5.735  30.093  -7.516  1.00 54.90           C  
ATOM    812  C   SER A 106      -5.396  28.997  -8.480  1.00 54.90           C  
ATOM    813  O   SER A 106      -5.144  29.257  -9.655  1.00 54.90           O  
ATOM    814  CB  SER A 106      -4.419  30.503  -6.829  1.00 54.90           C  
ATOM    815  OG  SER A 106      -4.621  31.665  -6.038  1.00 54.90           O  
ATOM    816  N   GLY A 107      -5.401  27.737  -8.018  1.00 38.07           N  
ATOM    817  CA  GLY A 107      -4.953  26.645  -8.837  1.00 38.07           C  
ATOM    818  C   GLY A 107      -5.789  26.525 -10.074  1.00 38.07           C  
ATOM    819  O   GLY A 107      -5.306  26.101 -11.123  1.00 38.07           O  
ATOM    820  N   ALA A 108      -7.094  26.808  -9.959  1.00 75.01           N  
ATOM    821  CA  ALA A 108      -8.004  26.704 -11.064  1.00 75.01           C  
ATOM    822  C   ALA A 108      -7.741  27.747 -12.116  1.00 75.01           C  
ATOM    823  O   ALA A 108      -8.103  27.554 -13.276  1.00 75.01           O  
ATOM    824  CB  ALA A 108      -9.471  26.854 -10.632  1.00 75.01           C  
ATOM    825  N   VAL A 109      -7.330  28.956 -11.689  1.00164.52           N  
ATOM    826  CA  VAL A 109      -7.119  30.072 -12.581  1.00164.52           C  
ATOM    827  C   VAL A 109      -5.735  30.292 -13.149  1.00164.52           C  
ATOM    828  O   VAL A 109      -5.575  30.550 -14.341  1.00164.52           O  
ATOM    829  CB  VAL A 109      -7.572  31.356 -11.948  1.00164.52           C  
ATOM    830  CG1 VAL A 109      -6.545  31.792 -10.895  1.00164.52           C  
ATOM    831  CG2 VAL A 109      -7.839  32.382 -13.051  1.00164.52           C  
ATOM    832  N   LEU A 110      -4.679  30.209 -12.316  1.00 81.91           N  
ATOM    833  CA  LEU A 110      -3.377  30.649 -12.759  1.00 81.91           C  
ATOM    834  C   LEU A 110      -2.868  29.872 -13.936  1.00 81.91           C  
ATOM    835  O   LEU A 110      -2.427  30.482 -14.909  1.00 81.91           O  
ATOM    836  CB  LEU A 110      -2.303  30.562 -11.667  1.00 81.91           C  
ATOM    837  CG  LEU A 110      -0.915  31.023 -12.152  1.00 81.91           C  
ATOM    838  CD1 LEU A 110      -0.947  32.476 -12.652  1.00 81.91           C  
ATOM    839  CD2 LEU A 110       0.151  30.799 -11.071  1.00 81.91           C  
ATOM    840  N   PRO A 111      -2.900  28.571 -13.930  1.00 83.87           N  
ATOM    841  CA  PRO A 111      -2.367  27.800 -15.019  1.00 83.87           C  
ATOM    842  C   PRO A 111      -3.121  28.014 -16.292  1.00 83.87           C  
ATOM    843  O   PRO A 111      -2.544  27.787 -17.355  1.00 83.87           O  
ATOM    844  CB  PRO A 111      -2.358  26.347 -14.535  1.00 83.87           C  
ATOM    845  CG  PRO A 111      -3.285  26.339 -13.303  1.00 83.87           C  
ATOM    846  CD  PRO A 111      -3.166  27.769 -12.750  1.00 83.87           C  
ATOM    847  N   VAL A 112      -4.414  28.393 -16.233  1.00132.44           N  
ATOM    848  CA  VAL A 112      -5.105  28.615 -17.471  1.00132.44           C  
ATOM    849  C   VAL A 112      -4.541  29.832 -18.140  1.00132.44           C  
ATOM    850  O   VAL A 112      -4.299  29.831 -19.345  1.00132.44           O  
ATOM    851  CB  VAL A 112      -6.602  28.775 -17.386  1.00132.44           C  
ATOM    852  CG1 VAL A 112      -7.199  27.491 -16.801  1.00132.44           C  
ATOM    853  CG2 VAL A 112      -6.974  30.051 -16.632  1.00132.44           C  
ATOM    854  N   LEU A 113      -4.309  30.908 -17.364  1.00 60.98           N  
ATOM    855  CA  LEU A 113      -3.843  32.158 -17.902  1.00 60.98           C  
ATOM    856  C   LEU A 113      -2.447  32.039 -18.432  1.00 60.98           C  
ATOM    857  O   LEU A 113      -2.126  32.578 -19.490  1.00 60.98           O  
ATOM    858  CB  LEU A 113      -3.844  33.278 -16.849  1.00 60.98           C  
ATOM    859  CG  LEU A 113      -5.255  33.635 -16.345  1.00 60.98           C  
ATOM    860  CD1 LEU A 113      -5.207  34.755 -15.295  1.00 60.98           C  
ATOM    861  CD2 LEU A 113      -6.193  33.964 -17.518  1.00 60.98           C  
ATOM    862  N   THR A 114      -1.565  31.340 -17.697  1.00106.15           N  
ATOM    863  CA  THR A 114      -0.196  31.214 -18.105  1.00106.15           C  
ATOM    864  C   THR A 114      -0.161  30.467 -19.403  1.00106.15           C  
ATOM    865  O   THR A 114       0.580  30.820 -20.318  1.00106.15           O  
ATOM    866  CB  THR A 114       0.601  30.404 -17.128  1.00106.15           C  
ATOM    867  CG2 THR A 114       2.071  30.429 -17.567  1.00106.15           C  
ATOM    868  OG1 THR A 114       0.486  30.946 -15.823  1.00106.15           O  
ATOM    869  N   ALA A 115      -0.963  29.389 -19.508  1.00 37.83           N  
ATOM    870  CA  ALA A 115      -0.953  28.574 -20.690  1.00 37.83           C  
ATOM    871  C   ALA A 115      -1.430  29.358 -21.879  1.00 37.83           C  
ATOM    872  O   ALA A 115      -0.802  29.336 -22.936  1.00 37.83           O  
ATOM    873  CB  ALA A 115      -1.860  27.338 -20.562  1.00 37.83           C  
ATOM    874  N   LEU A 116      -2.549  30.089 -21.726  1.00 50.99           N  
ATOM    875  CA  LEU A 116      -3.139  30.814 -22.820  1.00 50.99           C  
ATOM    876  C   LEU A 116      -2.221  31.909 -23.267  1.00 50.99           C  
ATOM    877  O   LEU A 116      -2.049  32.137 -24.464  1.00 50.99           O  
ATOM    878  CB  LEU A 116      -4.479  31.462 -22.427  1.00 50.99           C  
ATOM    879  CG  LEU A 116      -5.586  30.436 -22.105  1.00 50.99           C  
ATOM    880  CD1 LEU A 116      -6.903  31.130 -21.719  1.00 50.99           C  
ATOM    881  CD2 LEU A 116      -5.776  29.443 -23.267  1.00 50.99           C  
ATOM    882  N   ALA A 117      -1.588  32.616 -22.314  1.00 33.95           N  
ATOM    883  CA  ALA A 117      -0.773  33.738 -22.683  1.00 33.95           C  
ATOM    884  C   ALA A 117       0.348  33.281 -23.566  1.00 33.95           C  
ATOM    885  O   ALA A 117       0.690  33.957 -24.535  1.00 33.95           O  
ATOM    886  CB  ALA A 117      -0.151  34.446 -21.467  1.00 33.95           C  
ATOM    887  N   GLU A 118       0.978  32.140 -23.230  1.00 66.92           N  
ATOM    888  CA  GLU A 118       2.073  31.637 -24.010  1.00 66.92           C  
ATOM    889  C   GLU A 118       1.607  31.096 -25.332  1.00 66.92           C  
ATOM    890  O   GLU A 118       2.225  31.341 -26.366  1.00 66.92           O  
ATOM    891  CB  GLU A 118       2.834  30.513 -23.286  1.00 66.92           C  
ATOM    892  CG  GLU A 118       4.098  30.065 -24.019  1.00 66.92           C  
ATOM    893  CD  GLU A 118       4.886  29.153 -23.088  1.00 66.92           C  
ATOM    894  OE1 GLU A 118       4.262  28.539 -22.182  1.00 66.92           O  
ATOM    895  OE2 GLU A 118       6.130  29.062 -23.270  1.00 66.92           O1-
ATOM    896  N   ALA A 119       0.502  30.327 -25.326  1.00 46.16           N  
ATOM    897  CA  ALA A 119       0.027  29.668 -26.513  1.00 46.16           C  
ATOM    898  C   ALA A 119      -0.436  30.650 -27.538  1.00 46.16           C  
ATOM    899  O   ALA A 119      -0.135  30.491 -28.721  1.00 46.16           O  
ATOM    900  CB  ALA A 119      -1.145  28.712 -26.236  1.00 46.16           C  
ATOM    901  N   LEU A 120      -1.190  31.684 -27.115  1.00 78.79           N  
ATOM    902  CA  LEU A 120      -1.729  32.613 -28.070  1.00 78.79           C  
ATOM    903  C   LEU A 120      -1.214  33.981 -27.742  1.00 78.79           C  
ATOM    904  O   LEU A 120      -1.799  34.711 -26.945  1.00 78.79           O  
ATOM    905  CB  LEU A 120      -3.264  32.677 -28.007  1.00 78.79           C  
ATOM    906  CG  LEU A 120      -3.950  31.330 -28.301  1.00 78.79           C  
ATOM    907  CD1 LEU A 120      -5.479  31.453 -28.224  1.00 78.79           C  
ATOM    908  CD2 LEU A 120      -3.471  30.727 -29.633  1.00 78.79           C  
ATOM    909  N   PRO A 121      -0.153  34.374 -28.384  1.00136.80           N  
ATOM    910  CA  PRO A 121       0.412  35.668 -28.130  1.00136.80           C  
ATOM    911  C   PRO A 121      -0.521  36.720 -28.632  1.00136.80           C  
ATOM    912  O   PRO A 121      -1.230  36.472 -29.607  1.00136.80           O  
ATOM    913  CB  PRO A 121       1.798  35.662 -28.785  1.00136.80           C  
ATOM    914  CG  PRO A 121       1.842  34.357 -29.608  1.00136.80           C  
ATOM    915  CD  PRO A 121       0.832  33.442 -28.901  1.00136.80           C  
ATOM    916  N   ARG A 122      -0.534  37.900 -27.984  1.00147.42           N  
ATOM    917  CA  ARG A 122      -1.475  38.918 -28.351  1.00147.42           C  
ATOM    918  C   ARG A 122      -0.731  40.065 -28.957  1.00147.42           C  
ATOM    919  O   ARG A 122       0.421  40.326 -28.612  1.00147.42           O  
ATOM    920  CB  ARG A 122      -2.265  39.437 -27.142  1.00147.42           C  
ATOM    921  CG  ARG A 122      -3.047  38.321 -26.448  1.00147.42           C  
ATOM    922  CD  ARG A 122      -3.630  38.725 -25.096  1.00147.42           C  
ATOM    923  NE  ARG A 122      -4.890  39.476 -25.347  1.00147.42           N  
ATOM    924  CZ  ARG A 122      -5.886  39.440 -24.415  1.00147.42           C  
ATOM    925  NH1 ARG A 122      -5.717  38.736 -23.260  1.00147.42           N1+
ATOM    926  NH2 ARG A 122      -7.061  40.094 -24.636  1.00147.42           N  
ATOM    927  N   SER A 123      -1.401  40.751 -29.909  1.00237.82           N  
ATOM    928  CA  SER A 123      -0.849  41.824 -30.689  1.00237.82           C  
ATOM    929  C   SER A 123      -0.528  43.021 -29.871  1.00237.82           C  
ATOM    930  O   SER A 123       0.588  43.527 -29.989  1.00237.82           O  
ATOM    931  CB  SER A 123      -1.764  42.251 -31.849  1.00237.82           C  
ATOM    932  OG  SER A 123      -1.980  41.152 -32.718  1.00237.82           O  
ATOM    933  N   PRO A 124      -1.447  43.558 -29.106  1.00172.97           N  
ATOM    934  CA  PRO A 124      -1.042  44.434 -28.062  1.00172.97           C  
ATOM    935  C   PRO A 124      -0.578  43.360 -27.144  1.00172.97           C  
ATOM    936  O   PRO A 124      -1.231  42.319 -27.106  1.00172.97           O  
ATOM    937  CB  PRO A 124      -2.300  45.178 -27.607  1.00172.97           C  
ATOM    938  CG  PRO A 124      -3.464  44.359 -28.195  1.00172.97           C  
ATOM    939  CD  PRO A 124      -2.854  43.706 -29.445  1.00172.97           C  
ATOM    940  N   LYS A 125       0.512  43.549 -26.395  1.00 85.21           N  
ATOM    941  CA  LYS A 125       0.972  42.431 -25.637  1.00 85.21           C  
ATOM    942  C   LYS A 125       0.107  42.274 -24.434  1.00 85.21           C  
ATOM    943  O   LYS A 125      -0.527  43.225 -23.983  1.00 85.21           O  
ATOM    944  CB  LYS A 125       2.441  42.569 -25.214  1.00 85.21           C  
ATOM    945  CG  LYS A 125       3.369  42.483 -26.427  1.00 85.21           C  
ATOM    946  CD  LYS A 125       4.771  43.037 -26.191  1.00 85.21           C  
ATOM    947  CE  LYS A 125       4.832  44.565 -26.236  1.00 85.21           C  
ATOM    948  NZ  LYS A 125       6.224  45.020 -26.032  1.00 85.21           N1+
ATOM    949  N   PHE A 126       0.037  41.033 -23.909  1.00 90.01           N  
ATOM    950  CA  PHE A 126      -0.750  40.761 -22.745  1.00 90.01           C  
ATOM    951  C   PHE A 126       0.102  41.192 -21.591  1.00 90.01           C  
ATOM    952  O   PHE A 126       1.126  40.576 -21.292  1.00 90.01           O  
ATOM    953  CB  PHE A 126      -1.072  39.259 -22.617  1.00 90.01           C  
ATOM    954  CG  PHE A 126      -2.090  39.034 -21.556  1.00 90.01           C  
ATOM    955  CD1 PHE A 126      -3.390  39.431 -21.748  1.00 90.01           C  
ATOM    956  CD2 PHE A 126      -1.760  38.390 -20.386  1.00 90.01           C  
ATOM    957  CE1 PHE A 126      -4.346  39.219 -20.783  1.00 90.01           C  
ATOM    958  CE2 PHE A 126      -2.711  38.176 -19.419  1.00 90.01           C  
ATOM    959  CZ  PHE A 126      -4.006  38.591 -19.611  1.00 90.01           C  
ATOM    960  N   SER A 127      -0.311  42.287 -20.919  1.00 43.29           N  
ATOM    961  CA  SER A 127       0.470  42.889 -19.877  1.00 43.29           C  
ATOM    962  C   SER A 127       0.183  42.241 -18.564  1.00 43.29           C  
ATOM    963  O   SER A 127      -0.725  41.423 -18.431  1.00 43.29           O  
ATOM    964  CB  SER A 127       0.191  44.393 -19.706  1.00 43.29           C  
ATOM    965  OG  SER A 127      -1.149  44.594 -19.281  1.00 43.29           O  
ATOM    966  N   GLY A 128       0.984  42.608 -17.547  1.00 25.47           N  
ATOM    967  CA  GLY A 128       0.834  42.091 -16.221  1.00 25.47           C  
ATOM    968  C   GLY A 128      -0.510  42.505 -15.713  1.00 25.47           C  
ATOM    969  O   GLY A 128      -1.176  41.751 -15.005  1.00 25.47           O  
ATOM    970  N   LEU A 129      -0.937  43.739 -16.046  1.00 45.30           N  
ATOM    971  CA  LEU A 129      -2.215  44.224 -15.610  1.00 45.30           C  
ATOM    972  C   LEU A 129      -3.284  43.370 -16.216  1.00 45.30           C  
ATOM    973  O   LEU A 129      -4.275  43.058 -15.559  1.00 45.30           O  
ATOM    974  CB  LEU A 129      -2.499  45.674 -16.041  1.00 45.30           C  
ATOM    975  CG  LEU A 129      -1.680  46.723 -15.271  1.00 45.30           C  
ATOM    976  CD1 LEU A 129      -2.010  48.147 -15.748  1.00 45.30           C  
ATOM    977  CD2 LEU A 129      -1.877  46.560 -13.754  1.00 45.30           C  
ATOM    978  N   ASP A 130      -3.117  42.979 -17.493  1.00 42.88           N  
ATOM    979  CA  ASP A 130      -4.103  42.163 -18.140  1.00 42.88           C  
ATOM    980  C   ASP A 130      -4.179  40.848 -17.418  1.00 42.88           C  
ATOM    981  O   ASP A 130      -5.267  40.310 -17.217  1.00 42.88           O  
ATOM    982  CB  ASP A 130      -3.777  41.879 -19.616  1.00 42.88           C  
ATOM    983  CG  ASP A 130      -4.050  43.142 -20.420  1.00 42.88           C  
ATOM    984  OD1 ASP A 130      -4.875  43.972 -19.952  1.00 42.88           O  
ATOM    985  OD2 ASP A 130      -3.442  43.291 -21.514  1.00 42.88           O1-
ATOM    986  N   LEU A 131      -3.019  40.293 -17.001  1.00161.16           N  
ATOM    987  CA  LEU A 131      -3.025  39.043 -16.286  1.00161.16           C  
ATOM    988  C   LEU A 131      -3.775  39.222 -15.008  1.00161.16           C  
ATOM    989  O   LEU A 131      -4.602  38.392 -14.634  1.00161.16           O  
ATOM    990  CB  LEU A 131      -1.645  38.545 -15.794  1.00161.16           C  
ATOM    991  CG  LEU A 131      -0.724  37.843 -16.806  1.00161.16           C  
ATOM    992  CD1 LEU A 131      -1.383  36.563 -17.343  1.00161.16           C  
ATOM    993  CD2 LEU A 131      -0.191  38.794 -17.884  1.00161.16           C  
ATOM    994  N   LEU A 132      -3.501  40.332 -14.305  1.00 54.63           N  
ATOM    995  CA  LEU A 132      -4.085  40.547 -13.013  1.00 54.63           C  
ATOM    996  C   LEU A 132      -5.577  40.626 -13.152  1.00 54.63           C  
ATOM    997  O   LEU A 132      -6.307  40.086 -12.323  1.00 54.63           O  
ATOM    998  CB  LEU A 132      -3.581  41.840 -12.352  1.00 54.63           C  
ATOM    999  CG  LEU A 132      -2.084  41.785 -11.991  1.00 54.63           C  
ATOM   1000  CD1 LEU A 132      -1.611  43.090 -11.335  1.00 54.63           C  
ATOM   1001  CD2 LEU A 132      -1.770  40.550 -11.129  1.00 54.63           C  
ATOM   1002  N   LEU A 133      -6.073  41.309 -14.202  1.00 51.81           N  
ATOM   1003  CA  LEU A 133      -7.491  41.466 -14.369  1.00 51.81           C  
ATOM   1004  C   LEU A 133      -8.151  40.140 -14.606  1.00 51.81           C  
ATOM   1005  O   LEU A 133      -9.143  39.806 -13.959  1.00 51.81           O  
ATOM   1006  CB  LEU A 133      -7.838  42.408 -15.536  1.00 51.81           C  
ATOM   1007  CG  LEU A 133      -9.347  42.615 -15.759  1.00 51.81           C  
ATOM   1008  CD1 LEU A 133     -10.031  43.194 -14.512  1.00 51.81           C  
ATOM   1009  CD2 LEU A 133      -9.601  43.465 -17.016  1.00 51.81           C  
ATOM   1010  N   ALA A 134      -7.604  39.328 -15.529  1.00 32.05           N  
ATOM   1011  CA  ALA A 134      -8.200  38.060 -15.866  1.00 32.05           C  
ATOM   1012  C   ALA A 134      -8.164  37.155 -14.671  1.00 32.05           C  
ATOM   1013  O   ALA A 134      -9.109  36.412 -14.410  1.00 32.05           O  
ATOM   1014  CB  ALA A 134      -7.464  37.342 -17.007  1.00 32.05           C  
ATOM   1015  N   PHE A 135      -7.048  37.190 -13.922  1.00 54.45           N  
ATOM   1016  CA  PHE A 135      -6.848  36.363 -12.766  1.00 54.45           C  
ATOM   1017  C   PHE A 135      -7.887  36.696 -11.735  1.00 54.45           C  
ATOM   1018  O   PHE A 135      -8.535  35.811 -11.179  1.00 54.45           O  
ATOM   1019  CB  PHE A 135      -5.458  36.629 -12.151  1.00 54.45           C  
ATOM   1020  CG  PHE A 135      -5.230  35.780 -10.947  1.00 54.45           C  
ATOM   1021  CD1 PHE A 135      -4.750  34.496 -11.064  1.00 54.45           C  
ATOM   1022  CD2 PHE A 135      -5.481  36.285  -9.692  1.00 54.45           C  
ATOM   1023  CE1 PHE A 135      -4.535  33.727  -9.943  1.00 54.45           C  
ATOM   1024  CE2 PHE A 135      -5.269  35.520  -8.571  1.00 54.45           C  
ATOM   1025  CZ  PHE A 135      -4.795  34.237  -8.694  1.00 54.45           C  
ATOM   1026  N   ASN A 136      -8.085  37.998 -11.465  1.00 56.50           N  
ATOM   1027  CA  ASN A 136      -9.002  38.435 -10.451  1.00 56.50           C  
ATOM   1028  C   ASN A 136     -10.414  38.118 -10.834  1.00 56.50           C  
ATOM   1029  O   ASN A 136     -11.247  37.853  -9.967  1.00 56.50           O  
ATOM   1030  CB  ASN A 136      -8.888  39.941 -10.158  1.00 56.50           C  
ATOM   1031  CG  ASN A 136      -7.612  40.143  -9.349  1.00 56.50           C  
ATOM   1032  ND2 ASN A 136      -6.692  41.006  -9.856  1.00 56.50           N  
ATOM   1033  OD1 ASN A 136      -7.432  39.538  -8.292  1.00 56.50           O  
ATOM   1034  N   VAL A 137     -10.739  38.178 -12.138  1.00 31.31           N  
ATOM   1035  CA  VAL A 137     -12.073  37.871 -12.570  1.00 31.31           C  
ATOM   1036  C   VAL A 137     -12.354  36.432 -12.251  1.00 31.31           C  
ATOM   1037  O   VAL A 137     -13.444  36.091 -11.792  1.00 31.31           O  
ATOM   1038  CB  VAL A 137     -12.260  38.064 -14.046  1.00 31.31           C  
ATOM   1039  CG1 VAL A 137     -13.686  37.629 -14.421  1.00 31.31           C  
ATOM   1040  CG2 VAL A 137     -11.948  39.531 -14.392  1.00 31.31           C  
ATOM   1041  N   GLY A 138     -11.369  35.544 -12.490  1.00 22.64           N  
ATOM   1042  CA  GLY A 138     -11.554  34.141 -12.242  1.00 22.64           C  
ATOM   1043  C   GLY A 138     -11.786  33.908 -10.779  1.00 22.64           C  
ATOM   1044  O   GLY A 138     -12.624  33.090 -10.402  1.00 22.64           O  
ATOM   1045  N   ILE A 139     -11.020  34.602  -9.915  1.00 89.85           N  
ATOM   1046  CA  ILE A 139     -11.137  34.439  -8.492  1.00 89.85           C  
ATOM   1047  C   ILE A 139     -12.487  34.916  -8.048  1.00 89.85           C  
ATOM   1048  O   ILE A 139     -13.179  34.250  -7.279  1.00 89.85           O  
ATOM   1049  CB  ILE A 139     -10.112  35.239  -7.736  1.00 89.85           C  
ATOM   1050  CG1 ILE A 139      -8.689  34.771  -8.091  1.00 89.85           C  
ATOM   1051  CG2 ILE A 139     -10.432  35.140  -6.236  1.00 89.85           C  
ATOM   1052  CD1 ILE A 139      -8.414  33.310  -7.737  1.00 89.85           C  
ATOM   1053  N   GLU A 140     -12.906  36.089  -8.553  1.00 80.18           N  
ATOM   1054  CA  GLU A 140     -14.133  36.716  -8.149  1.00 80.18           C  
ATOM   1055  C   GLU A 140     -15.301  35.833  -8.470  1.00 80.18           C  
ATOM   1056  O   GLU A 140     -16.209  35.681  -7.655  1.00 80.18           O  
ATOM   1057  CB  GLU A 140     -14.352  38.056  -8.874  1.00 80.18           C  
ATOM   1058  CG  GLU A 140     -15.670  38.751  -8.531  1.00 80.18           C  
ATOM   1059  CD  GLU A 140     -15.576  39.339  -7.134  1.00 80.18           C  
ATOM   1060  OE1 GLU A 140     -14.542  39.102  -6.454  1.00 80.18           O  
ATOM   1061  OE2 GLU A 140     -16.543  40.038  -6.729  1.00 80.18           O1-
ATOM   1062  N   VAL A 141     -15.305  35.209  -9.661  1.00 31.71           N  
ATOM   1063  CA  VAL A 141     -16.426  34.402 -10.051  1.00 31.71           C  
ATOM   1064  C   VAL A 141     -16.581  33.282  -9.070  1.00 31.71           C  
ATOM   1065  O   VAL A 141     -17.692  32.960  -8.652  1.00 31.71           O  
ATOM   1066  CB  VAL A 141     -16.260  33.793 -11.413  1.00 31.71           C  
ATOM   1067  CG1 VAL A 141     -17.441  32.842 -11.674  1.00 31.71           C  
ATOM   1068  CG2 VAL A 141     -16.137  34.926 -12.446  1.00 31.71           C  
ATOM   1069  N   GLN A 142     -15.458  32.664  -8.663  1.00 46.43           N  
ATOM   1070  CA  GLN A 142     -15.509  31.541  -7.772  1.00 46.43           C  
ATOM   1071  C   GLN A 142     -16.108  31.958  -6.458  1.00 46.43           C  
ATOM   1072  O   GLN A 142     -16.953  31.256  -5.903  1.00 46.43           O  
ATOM   1073  CB  GLN A 142     -14.108  30.977  -7.485  1.00 46.43           C  
ATOM   1074  CG  GLN A 142     -13.395  30.483  -8.747  1.00 46.43           C  
ATOM   1075  CD  GLN A 142     -11.963  30.113  -8.383  1.00 46.43           C  
ATOM   1076  NE2 GLN A 142     -10.992  30.975  -8.792  1.00 46.43           N  
ATOM   1077  OE1 GLN A 142     -11.712  29.088  -7.752  1.00 46.43           O  
ATOM   1078  N   GLY A 143     -15.697  33.126  -5.933  1.00 22.03           N  
ATOM   1079  CA  GLY A 143     -16.158  33.560  -4.643  1.00 22.03           C  
ATOM   1080  C   GLY A 143     -17.639  33.780  -4.664  1.00 22.03           C  
ATOM   1081  O   GLY A 143     -18.342  33.411  -3.724  1.00 22.03           O  
ATOM   1082  N   ARG A 144     -18.154  34.396  -5.742  1.00101.07           N  
ATOM   1083  CA  ARG A 144     -19.553  34.699  -5.821  1.00101.07           C  
ATOM   1084  C   ARG A 144     -20.330  33.420  -5.820  1.00101.07           C  
ATOM   1085  O   ARG A 144     -21.376  33.323  -5.183  1.00101.07           O  
ATOM   1086  CB  ARG A 144     -19.922  35.456  -7.108  1.00101.07           C  
ATOM   1087  CG  ARG A 144     -19.255  36.828  -7.227  1.00101.07           C  
ATOM   1088  CD  ARG A 144     -19.752  37.846  -6.200  1.00101.07           C  
ATOM   1089  NE  ARG A 144     -19.049  39.129  -6.480  1.00101.07           N  
ATOM   1090  CZ  ARG A 144     -19.274  40.224  -5.695  1.00101.07           C  
ATOM   1091  NH1 ARG A 144     -20.076  40.128  -4.597  1.00101.07           N1+
ATOM   1092  NH2 ARG A 144     -18.699  41.422  -6.007  1.00101.07           N  
ATOM   1093  N   LEU A 145     -19.833  32.402  -6.546  1.00 52.62           N  
ATOM   1094  CA  LEU A 145     -20.510  31.140  -6.653  1.00 52.62           C  
ATOM   1095  C   LEU A 145     -20.567  30.476  -5.308  1.00 52.62           C  
ATOM   1096  O   LEU A 145     -21.566  29.850  -4.961  1.00 52.62           O  
ATOM   1097  CB  LEU A 145     -19.818  30.167  -7.624  1.00 52.62           C  
ATOM   1098  CG  LEU A 145     -19.868  30.627  -9.092  1.00 52.62           C  
ATOM   1099  CD1 LEU A 145     -19.165  29.620 -10.015  1.00 52.62           C  
ATOM   1100  CD2 LEU A 145     -21.307  30.929  -9.535  1.00 52.62           C  
ATOM   1101  N   LEU A 146     -19.491  30.591  -4.507  1.00 52.19           N  
ATOM   1102  CA  LEU A 146     -19.422  29.960  -3.215  1.00 52.19           C  
ATOM   1103  C   LEU A 146     -20.506  30.515  -2.333  1.00 52.19           C  
ATOM   1104  O   LEU A 146     -21.102  29.791  -1.537  1.00 52.19           O  
ATOM   1105  CB  LEU A 146     -18.076  30.210  -2.504  1.00 52.19           C  
ATOM   1106  CG  LEU A 146     -16.869  29.558  -3.210  1.00 52.19           C  
ATOM   1107  CD1 LEU A 146     -15.556  29.842  -2.463  1.00 52.19           C  
ATOM   1108  CD2 LEU A 146     -17.102  28.053  -3.429  1.00 52.19           C  
ATOM   1109  N   HIS A 147     -20.785  31.822  -2.463  1.00 86.64           N  
ATOM   1110  CA  HIS A 147     -21.761  32.540  -1.684  1.00 86.64           C  
ATOM   1111  C   HIS A 147     -23.158  32.098  -2.009  1.00 86.64           C  
ATOM   1112  O   HIS A 147     -24.106  32.497  -1.335  1.00 86.64           O  
ATOM   1113  CB  HIS A 147     -21.656  34.070  -1.807  1.00 86.64           C  
ATOM   1114  CG  HIS A 147     -20.536  34.610  -0.964  1.00 86.64           C  
ATOM   1115  CD2 HIS A 147     -19.290  35.042  -1.303  1.00 86.64           C  
ATOM   1116  ND1 HIS A 147     -20.618  34.739   0.405  1.00 86.64           N  
ATOM   1117  CE1 HIS A 147     -19.428  35.237   0.825  1.00 86.64           C  
ATOM   1118  NE2 HIS A 147     -18.590  35.438  -0.176  1.00 86.64           N  
ATOM   1119  N   PHE A 148     -23.332  31.312  -3.085  1.00104.30           N  
ATOM   1120  CA  PHE A 148     -24.619  30.806  -3.490  1.00104.30           C  
ATOM   1121  C   PHE A 148     -25.207  29.991  -2.373  1.00104.30           C  
ATOM   1122  O   PHE A 148     -26.427  29.840  -2.303  1.00104.30           O  
ATOM   1123  CB  PHE A 148     -24.536  29.897  -4.731  1.00104.30           C  
ATOM   1124  CG  PHE A 148     -24.401  30.761  -5.937  1.00104.30           C  
ATOM   1125  CD1 PHE A 148     -23.353  31.637  -6.056  1.00104.30           C  
ATOM   1126  CD2 PHE A 148     -25.305  30.667  -6.969  1.00104.30           C  
ATOM   1127  CE1 PHE A 148     -23.225  32.429  -7.174  1.00104.30           C  
ATOM   1128  CE2 PHE A 148     -25.182  31.453  -8.090  1.00104.30           C  
ATOM   1129  CZ  PHE A 148     -24.140  32.342  -8.194  1.00104.30           C  
ATOM   1130  N   ALA A 149     -24.373  29.353  -1.524  1.00 47.78           N  
ATOM   1131  CA  ALA A 149     -24.962  28.610  -0.443  1.00 47.78           C  
ATOM   1132  C   ALA A 149     -24.199  28.844   0.830  1.00 47.78           C  
ATOM   1133  O   ALA A 149     -22.988  29.051   0.835  1.00 47.78           O  
ATOM   1134  CB  ALA A 149     -24.979  27.092  -0.688  1.00 47.78           C  
ATOM   1135  N   LYS A 150     -24.932  28.802   1.961  1.00107.16           N  
ATOM   1136  CA  LYS A 150     -24.406  28.982   3.284  1.00107.16           C  
ATOM   1137  C   LYS A 150     -23.476  27.841   3.566  1.00107.16           C  
ATOM   1138  O   LYS A 150     -22.476  27.990   4.265  1.00107.16           O  
ATOM   1139  CB  LYS A 150     -25.516  28.918   4.343  1.00107.16           C  
ATOM   1140  CG  LYS A 150     -26.201  27.552   4.352  1.00107.16           C  
ATOM   1141  CD  LYS A 150     -27.162  27.321   5.517  1.00107.16           C  
ATOM   1142  CE  LYS A 150     -27.790  25.926   5.490  1.00107.16           C  
ATOM   1143  NZ  LYS A 150     -28.323  25.648   4.139  1.00107.16           N1+
ATOM   1144  N   GLU A 151     -23.802  26.665   3.002  1.00 75.83           N  
ATOM   1145  CA  GLU A 151     -23.121  25.418   3.215  1.00 75.83           C  
ATOM   1146  C   GLU A 151     -21.692  25.513   2.763  1.00 75.83           C  
ATOM   1147  O   GLU A 151     -20.827  24.802   3.269  1.00 75.83           O  
ATOM   1148  CB  GLU A 151     -23.796  24.261   2.460  1.00 75.83           C  
ATOM   1149  CG  GLU A 151     -23.848  24.472   0.947  1.00 75.83           C  
ATOM   1150  CD  GLU A 151     -24.882  23.512   0.380  1.00 75.83           C  
ATOM   1151  OE1 GLU A 151     -24.553  22.306   0.226  1.00 75.83           O  
ATOM   1152  OE2 GLU A 151     -26.020  23.975   0.104  1.00 75.83           O1-
ATOM   1153  N   ALA A 152     -21.408  26.380   1.780  1.00 51.12           N  
ATOM   1154  CA  ALA A 152     -20.091  26.564   1.231  1.00 51.12           C  
ATOM   1155  C   ALA A 152     -19.161  27.029   2.310  1.00 51.12           C  
ATOM   1156  O   ALA A 152     -17.953  26.807   2.235  1.00 51.12           O  
ATOM   1157  CB  ALA A 152     -20.057  27.608   0.101  1.00 51.12           C  
ATOM   1158  N   ASN A 153     -19.697  27.751   3.312  1.00 51.44           N  
ATOM   1159  CA  ASN A 153     -18.903  28.256   4.396  1.00 51.44           C  
ATOM   1160  C   ASN A 153     -18.294  27.101   5.151  1.00 51.44           C  
ATOM   1161  O   ASN A 153     -17.174  27.210   5.649  1.00 51.44           O  
ATOM   1162  CB  ASN A 153     -19.719  29.094   5.395  1.00 51.44           C  
ATOM   1163  CG  ASN A 153     -20.147  30.379   4.697  1.00 51.44           C  
ATOM   1164  ND2 ASN A 153     -21.212  31.031   5.237  1.00 51.44           N  
ATOM   1165  OD1 ASN A 153     -19.553  30.794   3.704  1.00 51.44           O  
ATOM   1166  N   ASP A 154     -19.021  25.978   5.319  1.00122.00           N  
ATOM   1167  CA  ASP A 154     -18.431  24.872   6.024  1.00122.00           C  
ATOM   1168  C   ASP A 154     -17.817  23.869   5.088  1.00122.00           C  
ATOM   1169  O   ASP A 154     -17.841  24.031   3.869  1.00122.00           O  
ATOM   1170  CB  ASP A 154     -19.361  24.177   7.036  1.00122.00           C  
ATOM   1171  CG  ASP A 154     -20.634  23.771   6.332  1.00122.00           C  
ATOM   1172  OD1 ASP A 154     -21.281  24.688   5.760  1.00122.00           O  
ATOM   1173  OD2 ASP A 154     -20.981  22.560   6.355  1.00122.00           O1-
ATOM   1174  N   MET A 155     -17.227  22.792   5.658  1.00 81.66           N  
ATOM   1175  CA  MET A 155     -16.539  21.794   4.881  1.00 81.66           C  
ATOM   1176  C   MET A 155     -17.541  21.041   4.046  1.00 81.66           C  
ATOM   1177  O   MET A 155     -18.653  20.749   4.482  1.00 81.66           O  
ATOM   1178  CB  MET A 155     -15.784  20.766   5.744  1.00 81.66           C  
ATOM   1179  CG  MET A 155     -14.679  21.368   6.619  1.00 81.66           C  
ATOM   1180  SD  MET A 155     -13.276  22.097   5.718  1.00 81.66           S  
ATOM   1181  CE  MET A 155     -14.110  23.653   5.295  1.00 81.66           C  
ATOM   1182  N   PRO A 156     -17.148  20.740   2.830  1.00 99.08           N  
ATOM   1183  CA  PRO A 156     -17.977  20.095   1.841  1.00 99.08           C  
ATOM   1184  C   PRO A 156     -18.403  18.707   2.207  1.00 99.08           C  
ATOM   1185  O   PRO A 156     -17.576  17.941   2.702  1.00 99.08           O  
ATOM   1186  CB  PRO A 156     -17.135  20.081   0.566  1.00 99.08           C  
ATOM   1187  CG  PRO A 156     -15.689  20.045   1.096  1.00 99.08           C  
ATOM   1188  CD  PRO A 156     -15.759  20.834   2.416  1.00 99.08           C  
ATOM   1189  N   LYS A 157     -19.713  18.404   2.080  1.00197.88           N  
ATOM   1190  CA  LYS A 157     -20.179  17.066   2.287  1.00197.88           C  
ATOM   1191  C   LYS A 157     -20.115  16.209   1.043  1.00197.88           C  
ATOM   1192  O   LYS A 157     -19.543  15.124   1.067  1.00197.88           O  
ATOM   1193  CB  LYS A 157     -21.628  17.048   2.789  1.00197.88           C  
ATOM   1194  CG  LYS A 157     -21.892  15.860   3.702  1.00197.88           C  
ATOM   1195  CD  LYS A 157     -21.208  16.033   5.058  1.00197.88           C  
ATOM   1196  CE  LYS A 157     -21.262  14.789   5.943  1.00197.88           C  
ATOM   1197  NZ  LYS A 157     -20.091  13.928   5.665  1.00197.88           N1+
ATOM   1198  N   ARG A 158     -20.833  16.626  -0.038  1.00161.38           N  
ATOM   1199  CA  ARG A 158     -20.922  15.892  -1.286  1.00161.38           C  
ATOM   1200  C   ARG A 158     -19.900  16.148  -2.357  1.00161.38           C  
ATOM   1201  O   ARG A 158     -19.298  15.210  -2.877  1.00161.38           O  
ATOM   1202  CB  ARG A 158     -22.296  16.029  -1.961  1.00161.38           C  
ATOM   1203  CG  ARG A 158     -23.372  15.227  -1.236  1.00161.38           C  
ATOM   1204  CD  ARG A 158     -23.744  15.811   0.124  1.00161.38           C  
ATOM   1205  NE  ARG A 158     -24.372  14.717   0.912  1.00161.38           N  
ATOM   1206  CZ  ARG A 158     -24.689  14.930   2.220  1.00161.38           C  
ATOM   1207  NH1 ARG A 158     -24.575  16.180   2.754  1.00161.38           N1+
ATOM   1208  NH2 ARG A 158     -25.108  13.888   2.993  1.00161.38           N  
ATOM   1209  N   PHE A 159     -19.671  17.431  -2.719  1.00 59.67           N  
ATOM   1210  CA  PHE A 159     -18.869  17.714  -3.882  1.00 59.67           C  
ATOM   1211  C   PHE A 159     -17.688  18.521  -3.463  1.00 59.67           C  
ATOM   1212  O   PHE A 159     -17.759  19.302  -2.515  1.00 59.67           O  
ATOM   1213  CB  PHE A 159     -19.601  18.546  -4.951  1.00 59.67           C  
ATOM   1214  CG  PHE A 159     -20.711  17.727  -5.519  1.00 59.67           C  
ATOM   1215  CD1 PHE A 159     -20.457  16.788  -6.492  1.00 59.67           C  
ATOM   1216  CD2 PHE A 159     -22.005  17.907  -5.087  1.00 59.67           C  
ATOM   1217  CE1 PHE A 159     -21.477  16.033  -7.021  1.00 59.67           C  
ATOM   1218  CE2 PHE A 159     -23.029  17.154  -5.614  1.00 59.67           C  
ATOM   1219  CZ  PHE A 159     -22.766  16.215  -6.582  1.00 59.67           C  
ATOM   1220  N   HIS A 160     -16.564  18.357  -4.187  1.00 76.94           N  
ATOM   1221  CA  HIS A 160     -15.370  19.066  -3.843  1.00 76.94           C  
ATOM   1222  C   HIS A 160     -15.443  20.391  -4.540  1.00 76.94           C  
ATOM   1223  O   HIS A 160     -15.506  20.466  -5.764  1.00 76.94           O  
ATOM   1224  CB  HIS A 160     -14.102  18.301  -4.270  1.00 76.94           C  
ATOM   1225  CG  HIS A 160     -12.804  18.900  -3.818  1.00 76.94           C  
ATOM   1226  CD2 HIS A 160     -12.336  19.143  -2.563  1.00 76.94           C  
ATOM   1227  ND1 HIS A 160     -11.810  19.315  -4.675  1.00 76.94           N  
ATOM   1228  CE1 HIS A 160     -10.795  19.783  -3.905  1.00 76.94           C  
ATOM   1229  NE2 HIS A 160     -11.069  19.699  -2.615  1.00 76.94           N  
ATOM   1230  N   PRO A 161     -15.430  21.447  -3.773  1.00166.68           N  
ATOM   1231  CA  PRO A 161     -15.641  22.785  -4.253  1.00166.68           C  
ATOM   1232  C   PRO A 161     -14.770  23.210  -5.400  1.00166.68           C  
ATOM   1233  O   PRO A 161     -15.303  23.897  -6.270  1.00166.68           O  
ATOM   1234  CB  PRO A 161     -15.523  23.686  -3.017  1.00166.68           C  
ATOM   1235  CG  PRO A 161     -14.707  22.849  -2.009  1.00166.68           C  
ATOM   1236  CD  PRO A 161     -15.047  21.396  -2.372  1.00166.68           C  
ATOM   1237  N   PRO A 162     -13.515  22.868  -5.497  1.00 77.40           N  
ATOM   1238  CA  PRO A 162     -12.750  23.335  -6.618  1.00 77.40           C  
ATOM   1239  C   PRO A 162     -13.313  22.815  -7.899  1.00 77.40           C  
ATOM   1240  O   PRO A 162     -13.216  23.494  -8.919  1.00 77.40           O  
ATOM   1241  CB  PRO A 162     -11.309  22.925  -6.331  1.00 77.40           C  
ATOM   1242  CG  PRO A 162     -11.243  22.925  -4.792  1.00 77.40           C  
ATOM   1243  CD  PRO A 162     -12.677  22.595  -4.342  1.00 77.40           C  
ATOM   1244  N   SER A 163     -13.901  21.609  -7.869  1.00 95.51           N  
ATOM   1245  CA  SER A 163     -14.452  21.019  -9.050  1.00 95.51           C  
ATOM   1246  C   SER A 163     -15.660  21.798  -9.473  1.00 95.51           C  
ATOM   1247  O   SER A 163     -15.981  21.852 -10.658  1.00 95.51           O  
ATOM   1248  CB  SER A 163     -14.929  19.580  -8.807  1.00 95.51           C  
ATOM   1249  OG  SER A 163     -13.855  18.792  -8.320  1.00 95.51           O  
ATOM   1250  N   VAL A 164     -16.444  22.307  -8.501  1.00 74.22           N  
ATOM   1251  CA  VAL A 164     -17.625  23.052  -8.849  1.00 74.22           C  
ATOM   1252  C   VAL A 164     -17.340  24.467  -9.284  1.00 74.22           C  
ATOM   1253  O   VAL A 164     -17.573  24.844 -10.432  1.00 74.22           O  
ATOM   1254  CB  VAL A 164     -18.590  23.139  -7.701  1.00 74.22           C  
ATOM   1255  CG1 VAL A 164     -19.790  23.996  -8.132  1.00 74.22           C  
ATOM   1256  CG2 VAL A 164     -18.955  21.710  -7.269  1.00 74.22           C  
ATOM   1257  N   VAL A 165     -16.823  25.294  -8.345  1.00 63.30           N  
ATOM   1258  CA  VAL A 165     -16.598  26.698  -8.573  1.00 63.30           C  
ATOM   1259  C   VAL A 165     -15.399  26.935  -9.437  1.00 63.30           C  
ATOM   1260  O   VAL A 165     -15.385  27.852 -10.256  1.00 63.30           O  
ATOM   1261  CB  VAL A 165     -16.401  27.463  -7.302  1.00 63.30           C  
ATOM   1262  CG1 VAL A 165     -17.684  27.334  -6.461  1.00 63.30           C  
ATOM   1263  CG2 VAL A 165     -15.133  26.958  -6.593  1.00 63.30           C  
ATOM   1264  N   GLY A 166     -14.348  26.118  -9.250  1.00 33.64           N  
ATOM   1265  CA  GLY A 166     -13.105  26.307  -9.937  1.00 33.64           C  
ATOM   1266  C   GLY A 166     -13.308  26.178 -11.414  1.00 33.64           C  
ATOM   1267  O   GLY A 166     -12.699  26.906 -12.197  1.00 33.64           O  
ATOM   1268  N   THR A 167     -14.161  25.235 -11.844  1.00111.73           N  
ATOM   1269  CA  THR A 167     -14.343  25.027 -13.251  1.00111.73           C  
ATOM   1270  C   THR A 167     -14.893  26.274 -13.887  1.00111.73           C  
ATOM   1271  O   THR A 167     -14.467  26.657 -14.975  1.00111.73           O  
ATOM   1272  CB  THR A 167     -15.255  23.875 -13.564  1.00111.73           C  
ATOM   1273  CG2 THR A 167     -16.695  24.227 -13.156  1.00111.73           C  
ATOM   1274  OG1 THR A 167     -15.199  23.577 -14.948  1.00111.73           O  
ATOM   1275  N   LEU A 168     -15.876  26.932 -13.241  1.00103.90           N  
ATOM   1276  CA  LEU A 168     -16.444  28.143 -13.773  1.00103.90           C  
ATOM   1277  C   LEU A 168     -15.455  29.266 -13.707  1.00103.90           C  
ATOM   1278  O   LEU A 168     -15.441  30.130 -14.581  1.00103.90           O  
ATOM   1279  CB  LEU A 168     -17.738  28.598 -13.076  1.00103.90           C  
ATOM   1280  CG  LEU A 168     -18.965  27.745 -13.451  1.00103.90           C  
ATOM   1281  CD1 LEU A 168     -18.806  26.285 -12.996  1.00103.90           C  
ATOM   1282  CD2 LEU A 168     -20.267  28.392 -12.952  1.00103.90           C  
ATOM   1283  N   GLY A 169     -14.619  29.312 -12.653  1.00 21.94           N  
ATOM   1284  CA  GLY A 169     -13.664  30.377 -12.534  1.00 21.94           C  
ATOM   1285  C   GLY A 169     -12.719  30.307 -13.693  1.00 21.94           C  
ATOM   1286  O   GLY A 169     -12.340  31.332 -14.258  1.00 21.94           O  
ATOM   1287  N   SER A 170     -12.294  29.083 -14.062  1.00 34.98           N  
ATOM   1288  CA  SER A 170     -11.395  28.906 -15.166  1.00 34.98           C  
ATOM   1289  C   SER A 170     -12.071  29.367 -16.423  1.00 34.98           C  
ATOM   1290  O   SER A 170     -11.473  30.065 -17.242  1.00 34.98           O  
ATOM   1291  CB  SER A 170     -10.999  27.438 -15.375  1.00 34.98           C  
ATOM   1292  OG  SER A 170     -10.120  27.326 -16.485  1.00 34.98           O  
ATOM   1293  N   ALA A 171     -13.354  29.007 -16.601  1.00 31.90           N  
ATOM   1294  CA  ALA A 171     -14.053  29.374 -17.799  1.00 31.90           C  
ATOM   1295  C   ALA A 171     -14.091  30.870 -17.890  1.00 31.90           C  
ATOM   1296  O   ALA A 171     -13.928  31.435 -18.970  1.00 31.90           O  
ATOM   1297  CB  ALA A 171     -15.508  28.875 -17.811  1.00 31.90           C  
ATOM   1298  N   ALA A 172     -14.326  31.552 -16.755  1.00 33.55           N  
ATOM   1299  CA  ALA A 172     -14.408  32.987 -16.762  1.00 33.55           C  
ATOM   1300  C   ALA A 172     -13.084  33.586 -17.137  1.00 33.55           C  
ATOM   1301  O   ALA A 172     -13.025  34.524 -17.930  1.00 33.55           O  
ATOM   1302  CB  ALA A 172     -14.805  33.565 -15.392  1.00 33.55           C  
ATOM   1303  N   ALA A 173     -11.981  33.057 -16.570  1.00 35.36           N  
ATOM   1304  CA  ALA A 173     -10.672  33.601 -16.818  1.00 35.36           C  
ATOM   1305  C   ALA A 173     -10.325  33.442 -18.266  1.00 35.36           C  
ATOM   1306  O   ALA A 173      -9.784  34.355 -18.890  1.00 35.36           O  
ATOM   1307  CB  ALA A 173      -9.572  32.896 -16.005  1.00 35.36           C  
ATOM   1308  N   ALA A 174     -10.619  32.259 -18.837  1.00 32.11           N  
ATOM   1309  CA  ALA A 174     -10.315  31.977 -20.213  1.00 32.11           C  
ATOM   1310  C   ALA A 174     -11.125  32.877 -21.093  1.00 32.11           C  
ATOM   1311  O   ALA A 174     -10.637  33.383 -22.102  1.00 32.11           O  
ATOM   1312  CB  ALA A 174     -10.638  30.525 -20.606  1.00 32.11           C  
ATOM   1313  N   SER A 175     -12.400  33.096 -20.734  1.00 78.24           N  
ATOM   1314  CA  SER A 175     -13.255  33.916 -21.539  1.00 78.24           C  
ATOM   1315  C   SER A 175     -12.712  35.316 -21.558  1.00 78.24           C  
ATOM   1316  O   SER A 175     -12.794  36.002 -22.575  1.00 78.24           O  
ATOM   1317  CB  SER A 175     -14.692  33.960 -21.000  1.00 78.24           C  
ATOM   1318  OG  SER A 175     -15.495  34.773 -21.839  1.00 78.24           O  
ATOM   1319  N   LYS A 176     -12.155  35.785 -20.423  1.00 95.76           N  
ATOM   1320  CA  LYS A 176     -11.621  37.119 -20.345  1.00 95.76           C  
ATOM   1321  C   LYS A 176     -10.417  37.241 -21.230  1.00 95.76           C  
ATOM   1322  O   LYS A 176     -10.260  38.224 -21.952  1.00 95.76           O  
ATOM   1323  CB  LYS A 176     -11.191  37.516 -18.921  1.00 95.76           C  
ATOM   1324  CG  LYS A 176     -10.833  39.000 -18.783  1.00 95.76           C  
ATOM   1325  CD  LYS A 176     -12.036  39.939 -18.928  1.00 95.76           C  
ATOM   1326  CE  LYS A 176     -11.704  41.419 -18.708  1.00 95.76           C  
ATOM   1327  NZ  LYS A 176     -11.356  42.070 -19.991  1.00 95.76           N1+
ATOM   1328  N   PHE A 177      -9.531  36.228 -21.204  1.00104.40           N  
ATOM   1329  CA  PHE A 177      -8.321  36.269 -21.976  1.00104.40           C  
ATOM   1330  C   PHE A 177      -8.668  36.334 -23.432  1.00104.40           C  
ATOM   1331  O   PHE A 177      -8.089  37.115 -24.184  1.00104.40           O  
ATOM   1332  CB  PHE A 177      -7.455  35.019 -21.752  1.00104.40           C  
ATOM   1333  CG  PHE A 177      -6.223  35.141 -22.578  1.00104.40           C  
ATOM   1334  CD1 PHE A 177      -6.208  34.690 -23.880  1.00104.40           C  
ATOM   1335  CD2 PHE A 177      -5.085  35.704 -22.054  1.00104.40           C  
ATOM   1336  CE1 PHE A 177      -5.069  34.798 -24.643  1.00104.40           C  
ATOM   1337  CE2 PHE A 177      -3.945  35.817 -22.812  1.00104.40           C  
ATOM   1338  CZ  PHE A 177      -3.936  35.364 -24.108  1.00104.40           C  
ATOM   1339  N   LEU A 178      -9.642  35.507 -23.851  1.00 70.27           N  
ATOM   1340  CA  LEU A 178     -10.072  35.369 -25.215  1.00 70.27           C  
ATOM   1341  C   LEU A 178     -10.759  36.611 -25.700  1.00 70.27           C  
ATOM   1342  O   LEU A 178     -10.817  36.852 -26.903  1.00 70.27           O  
ATOM   1343  CB  LEU A 178     -11.019  34.176 -25.422  1.00 70.27           C  
ATOM   1344  CG  LEU A 178     -10.356  32.822 -25.095  1.00 70.27           C  
ATOM   1345  CD1 LEU A 178     -11.316  31.647 -25.332  1.00 70.27           C  
ATOM   1346  CD2 LEU A 178      -9.021  32.659 -25.841  1.00 70.27           C  
ATOM   1347  N   GLY A 179     -11.368  37.405 -24.799  1.00 28.66           N  
ATOM   1348  CA  GLY A 179     -12.018  38.605 -25.253  1.00 28.66           C  
ATOM   1349  C   GLY A 179     -13.361  38.253 -25.815  1.00 28.66           C  
ATOM   1350  O   GLY A 179     -13.844  38.892 -26.749  1.00 28.66           O  
ATOM   1351  N   LEU A 180     -14.011  37.220 -25.250  1.00 46.37           N  
ATOM   1352  CA  LEU A 180     -15.289  36.804 -25.753  1.00 46.37           C  
ATOM   1353  C   LEU A 180     -16.333  37.814 -25.393  1.00 46.37           C  
ATOM   1354  O   LEU A 180     -16.212  38.550 -24.416  1.00 46.37           O  
ATOM   1355  CB  LEU A 180     -15.749  35.438 -25.215  1.00 46.37           C  
ATOM   1356  CG  LEU A 180     -14.843  34.268 -25.641  1.00 46.37           C  
ATOM   1357  CD1 LEU A 180     -15.365  32.929 -25.095  1.00 46.37           C  
ATOM   1358  CD2 LEU A 180     -14.625  34.251 -27.163  1.00 46.37           C  
ATOM   1359  N   SER A 181     -17.396  37.876 -26.218  1.00 33.24           N  
ATOM   1360  CA  SER A 181     -18.481  38.784 -25.994  1.00 33.24           C  
ATOM   1361  C   SER A 181     -19.216  38.324 -24.776  1.00 33.24           C  
ATOM   1362  O   SER A 181     -19.006  37.217 -24.284  1.00 33.24           O  
ATOM   1363  CB  SER A 181     -19.482  38.835 -27.158  1.00 33.24           C  
ATOM   1364  OG  SER A 181     -20.044  37.548 -27.368  1.00 33.24           O  
ATOM   1365  N   SER A 182     -20.102  39.187 -24.247  1.00 30.34           N  
ATOM   1366  CA  SER A 182     -20.825  38.872 -23.052  1.00 30.34           C  
ATOM   1367  C   SER A 182     -21.647  37.643 -23.289  1.00 30.34           C  
ATOM   1368  O   SER A 182     -21.764  36.794 -22.406  1.00 30.34           O  
ATOM   1369  CB  SER A 182     -21.771  40.005 -22.614  1.00 30.34           C  
ATOM   1370  OG  SER A 182     -22.762  40.228 -23.606  1.00 30.34           O  
ATOM   1371  N   THR A 183     -22.240  37.504 -24.490  1.00109.14           N  
ATOM   1372  CA  THR A 183     -23.062  36.356 -24.755  1.00109.14           C  
ATOM   1373  C   THR A 183     -22.219  35.118 -24.716  1.00109.14           C  
ATOM   1374  O   THR A 183     -22.630  34.094 -24.173  1.00109.14           O  
ATOM   1375  CB  THR A 183     -23.742  36.392 -26.095  1.00109.14           C  
ATOM   1376  CG2 THR A 183     -24.658  37.621 -26.149  1.00109.14           C  
ATOM   1377  OG1 THR A 183     -22.783  36.444 -27.141  1.00109.14           O  
ATOM   1378  N   LYS A 184     -21.013  35.173 -25.304  1.00109.10           N  
ATOM   1379  CA  LYS A 184     -20.157  34.025 -25.354  1.00109.10           C  
ATOM   1380  C   LYS A 184     -19.687  33.691 -23.969  1.00109.10           C  
ATOM   1381  O   LYS A 184     -19.465  32.527 -23.640  1.00109.10           O  
ATOM   1382  CB  LYS A 184     -18.946  34.244 -26.274  1.00109.10           C  
ATOM   1383  CG  LYS A 184     -18.250  32.944 -26.668  1.00109.10           C  
ATOM   1384  CD  LYS A 184     -17.375  33.078 -27.915  1.00109.10           C  
ATOM   1385  CE  LYS A 184     -18.183  33.257 -29.203  1.00109.10           C  
ATOM   1386  NZ  LYS A 184     -17.274  33.380 -30.363  1.00109.10           N1+
ATOM   1387  N   CYS A 185     -19.492  34.721 -23.124  1.00 38.06           N  
ATOM   1388  CA  CYS A 185     -19.072  34.504 -21.770  1.00 38.06           C  
ATOM   1389  C   CYS A 185     -20.139  33.713 -21.070  1.00 38.06           C  
ATOM   1390  O   CYS A 185     -19.838  32.807 -20.295  1.00 38.06           O  
ATOM   1391  CB  CYS A 185     -18.899  35.815 -20.986  1.00 38.06           C  
ATOM   1392  SG  CYS A 185     -17.602  36.880 -21.685  1.00 38.06           S  
ATOM   1393  N   ARG A 186     -21.424  34.037 -21.311  1.00123.54           N  
ATOM   1394  CA  ARG A 186     -22.458  33.312 -20.623  1.00123.54           C  
ATOM   1395  C   ARG A 186     -22.472  31.887 -21.094  1.00123.54           C  
ATOM   1396  O   ARG A 186     -22.665  30.967 -20.300  1.00123.54           O  
ATOM   1397  CB  ARG A 186     -23.880  33.891 -20.761  1.00123.54           C  
ATOM   1398  CG  ARG A 186     -24.474  33.855 -22.164  1.00123.54           C  
ATOM   1399  CD  ARG A 186     -25.883  34.441 -22.241  1.00123.54           C  
ATOM   1400  NE  ARG A 186     -26.370  34.222 -23.630  1.00123.54           N  
ATOM   1401  CZ  ARG A 186     -27.319  35.045 -24.163  1.00123.54           C  
ATOM   1402  NH1 ARG A 186     -27.788  36.106 -23.444  1.00123.54           N1+
ATOM   1403  NH2 ARG A 186     -27.796  34.807 -25.419  1.00123.54           N  
ATOM   1404  N   GLU A 187     -22.251  31.665 -22.403  1.00 85.56           N  
ATOM   1405  CA  GLU A 187     -22.280  30.339 -22.959  1.00 85.56           C  
ATOM   1406  C   GLU A 187     -21.183  29.534 -22.321  1.00 85.56           C  
ATOM   1407  O   GLU A 187     -21.364  28.360 -22.001  1.00 85.56           O  
ATOM   1408  CB  GLU A 187     -21.998  30.344 -24.472  1.00 85.56           C  
ATOM   1409  CG  GLU A 187     -22.956  31.229 -25.275  1.00 85.56           C  
ATOM   1410  CD  GLU A 187     -24.365  30.673 -25.140  1.00 85.56           C  
ATOM   1411  OE1 GLU A 187     -24.541  29.667 -24.403  1.00 85.56           O  
ATOM   1412  OE2 GLU A 187     -25.284  31.254 -25.774  1.00 85.56           O1-
ATOM   1413  N   ALA A 188     -20.009  30.159 -22.105  1.00 33.35           N  
ATOM   1414  CA  ALA A 188     -18.880  29.466 -21.550  1.00 33.35           C  
ATOM   1415  C   ALA A 188     -19.242  28.945 -20.190  1.00 33.35           C  
ATOM   1416  O   ALA A 188     -18.898  27.815 -19.844  1.00 33.35           O  
ATOM   1417  CB  ALA A 188     -17.648  30.378 -21.389  1.00 33.35           C  
ATOM   1418  N   LEU A 189     -19.948  29.753 -19.377  1.00 93.96           N  
ATOM   1419  CA  LEU A 189     -20.338  29.314 -18.063  1.00 93.96           C  
ATOM   1420  C   LEU A 189     -21.271  28.144 -18.176  1.00 93.96           C  
ATOM   1421  O   LEU A 189     -21.134  27.159 -17.451  1.00 93.96           O  
ATOM   1422  CB  LEU A 189     -21.071  30.399 -17.249  1.00 93.96           C  
ATOM   1423  CG  LEU A 189     -20.168  31.497 -16.648  1.00 93.96           C  
ATOM   1424  CD1 LEU A 189     -19.370  30.970 -15.446  1.00 93.96           C  
ATOM   1425  CD2 LEU A 189     -19.255  32.131 -17.702  1.00 93.96           C  
ATOM   1426  N   ALA A 190     -22.242  28.209 -19.106  1.00 31.24           N  
ATOM   1427  CA  ALA A 190     -23.229  27.170 -19.229  1.00 31.24           C  
ATOM   1428  C   ALA A 190     -22.563  25.880 -19.594  1.00 31.24           C  
ATOM   1429  O   ALA A 190     -22.902  24.824 -19.063  1.00 31.24           O  
ATOM   1430  CB  ALA A 190     -24.277  27.473 -20.316  1.00 31.24           C  
ATOM   1431  N   ILE A 191     -21.593  25.935 -20.523  1.00 93.71           N  
ATOM   1432  CA  ILE A 191     -20.900  24.766 -20.983  1.00 93.71           C  
ATOM   1433  C   ILE A 191     -20.117  24.195 -19.839  1.00 93.71           C  
ATOM   1434  O   ILE A 191     -20.069  22.981 -19.640  1.00 93.71           O  
ATOM   1435  CB  ILE A 191     -19.912  25.095 -22.069  1.00 93.71           C  
ATOM   1436  CG1 ILE A 191     -20.615  25.769 -23.261  1.00 93.71           C  
ATOM   1437  CG2 ILE A 191     -19.165  23.802 -22.435  1.00 93.71           C  
ATOM   1438  CD1 ILE A 191     -21.691  24.909 -23.920  1.00 93.71           C  
ATOM   1439  N   ALA A 192     -19.485  25.079 -19.049  1.00 36.65           N  
ATOM   1440  CA  ALA A 192     -18.633  24.689 -17.960  1.00 36.65           C  
ATOM   1441  C   ALA A 192     -19.423  23.909 -16.953  1.00 36.65           C  
ATOM   1442  O   ALA A 192     -18.915  22.960 -16.359  1.00 36.65           O  
ATOM   1443  CB  ALA A 192     -18.012  25.891 -17.227  1.00 36.65           C  
ATOM   1444  N   VAL A 193     -20.695  24.285 -16.738  1.00 44.99           N  
ATOM   1445  CA  VAL A 193     -21.508  23.648 -15.739  1.00 44.99           C  
ATOM   1446  C   VAL A 193     -21.595  22.178 -16.030  1.00 44.99           C  
ATOM   1447  O   VAL A 193     -21.598  21.358 -15.112  1.00 44.99           O  
ATOM   1448  CB  VAL A 193     -22.905  24.204 -15.696  1.00 44.99           C  
ATOM   1449  CG1 VAL A 193     -23.739  23.368 -14.712  1.00 44.99           C  
ATOM   1450  CG2 VAL A 193     -22.822  25.696 -15.323  1.00 44.99           C  
ATOM   1451  N   SER A 194     -21.676  21.792 -17.314  1.00 84.09           N  
ATOM   1452  CA  SER A 194     -21.799  20.398 -17.638  1.00 84.09           C  
ATOM   1453  C   SER A 194     -20.554  19.658 -17.240  1.00 84.09           C  
ATOM   1454  O   SER A 194     -20.606  18.464 -16.953  1.00 84.09           O  
ATOM   1455  CB  SER A 194     -22.034  20.149 -19.138  1.00 84.09           C  
ATOM   1456  OG  SER A 194     -20.898  20.548 -19.891  1.00 84.09           O  
ATOM   1457  N   HIS A 195     -19.394  20.339 -17.282  1.00 84.42           N  
ATOM   1458  CA  HIS A 195     -18.094  19.805 -16.972  1.00 84.42           C  
ATOM   1459  C   HIS A 195     -17.794  19.710 -15.495  1.00 84.42           C  
ATOM   1460  O   HIS A 195     -16.876  18.994 -15.100  1.00 84.42           O  
ATOM   1461  CB  HIS A 195     -16.975  20.603 -17.655  1.00 84.42           C  
ATOM   1462  CG  HIS A 195     -17.099  20.515 -19.149  1.00 84.42           C  
ATOM   1463  CD2 HIS A 195     -16.522  19.654 -20.032  1.00 84.42           C  
ATOM   1464  ND1 HIS A 195     -17.908  21.337 -19.902  1.00 84.42           N  
ATOM   1465  CE1 HIS A 195     -17.782  20.936 -21.192  1.00 84.42           C  
ATOM   1466  NE2 HIS A 195     -16.953  19.917 -21.320  1.00 84.42           N  
ATOM   1467  N   ALA A 196     -18.496  20.478 -14.642  1.00 63.58           N  
ATOM   1468  CA  ALA A 196     -18.145  20.598 -13.246  1.00 63.58           C  
ATOM   1469  C   ALA A 196     -18.659  19.491 -12.363  1.00 63.58           C  
ATOM   1470  O   ALA A 196     -19.441  18.636 -12.776  1.00 63.58           O  
ATOM   1471  CB  ALA A 196     -18.624  21.920 -12.623  1.00 63.58           C  
ATOM   1472  N   GLY A 197     -18.194  19.518 -11.085  1.00 67.04           N  
ATOM   1473  CA  GLY A 197     -18.702  18.670 -10.034  1.00 67.04           C  
ATOM   1474  C   GLY A 197     -18.112  17.293  -9.907  1.00 67.04           C  
ATOM   1475  O   GLY A 197     -18.540  16.350 -10.573  1.00 67.04           O  
ATOM   1476  N   ALA A 198     -17.100  17.154  -9.015  1.00 43.73           N  
ATOM   1477  CA  ALA A 198     -16.527  15.874  -8.686  1.00 43.73           C  
ATOM   1478  C   ALA A 198     -16.879  15.568  -7.253  1.00 43.73           C  
ATOM   1479  O   ALA A 198     -16.922  16.457  -6.405  1.00 43.73           O  
ATOM   1480  CB  ALA A 198     -14.994  15.841  -8.789  1.00 43.73           C  
ATOM   1481  N   PRO A 199     -17.137  14.320  -6.961  1.00 72.35           N  
ATOM   1482  CA  PRO A 199     -17.501  13.945  -5.616  1.00 72.35           C  
ATOM   1483  C   PRO A 199     -16.336  14.024  -4.672  1.00 72.35           C  
ATOM   1484  O   PRO A 199     -15.190  14.012  -5.114  1.00 72.35           O  
ATOM   1485  CB  PRO A 199     -18.109  12.548  -5.723  1.00 72.35           C  
ATOM   1486  CG  PRO A 199     -18.686  12.512  -7.149  1.00 72.35           C  
ATOM   1487  CD  PRO A 199     -17.781  13.466  -7.948  1.00 72.35           C  
ATOM   1488  N   MET A 200     -16.632  14.113  -3.365  1.00158.67           N  
ATOM   1489  CA  MET A 200     -15.700  14.283  -2.284  1.00158.67           C  
ATOM   1490  C   MET A 200     -14.849  13.065  -2.042  1.00158.67           C  
ATOM   1491  O   MET A 200     -13.742  13.183  -1.520  1.00158.67           O  
ATOM   1492  CB  MET A 200     -16.382  14.660  -0.959  1.00158.67           C  
ATOM   1493  CG  MET A 200     -15.399  15.242   0.056  1.00158.67           C  
ATOM   1494  SD  MET A 200     -14.758  16.884  -0.396  1.00158.67           S  
ATOM   1495  CE  MET A 200     -13.545  16.963   0.951  1.00158.67           C  
ATOM   1496  N   ALA A 201     -15.327  11.862  -2.412  1.00 48.10           N  
ATOM   1497  CA  ALA A 201     -14.690  10.623  -2.047  1.00 48.10           C  
ATOM   1498  C   ALA A 201     -13.251  10.586  -2.479  1.00 48.10           C  
ATOM   1499  O   ALA A 201     -12.411  10.028  -1.775  1.00 48.10           O  
ATOM   1500  CB  ALA A 201     -15.385   9.397  -2.665  1.00 48.10           C  
ATOM   1501  N   ASN A 202     -12.924  11.169  -3.643  1.00 69.98           N  
ATOM   1502  CA  ASN A 202     -11.594  11.144  -4.187  1.00 69.98           C  
ATOM   1503  C   ASN A 202     -10.631  11.886  -3.308  1.00 69.98           C  
ATOM   1504  O   ASN A 202      -9.423  11.708  -3.432  1.00 69.98           O  
ATOM   1505  CB  ASN A 202     -11.510  11.741  -5.602  1.00 69.98           C  
ATOM   1506  CG  ASN A 202     -12.165  10.744  -6.547  1.00 69.98           C  
ATOM   1507  ND2 ASN A 202     -12.866  11.260  -7.591  1.00 69.98           N  
ATOM   1508  OD1 ASN A 202     -12.051   9.533  -6.361  1.00 69.98           O  
ATOM   1509  N   ALA A 203     -11.108  12.795  -2.443  1.00 45.89           N  
ATOM   1510  CA  ALA A 203     -10.175  13.471  -1.585  1.00 45.89           C  
ATOM   1511  C   ALA A 203      -9.450  12.425  -0.785  1.00 45.89           C  
ATOM   1512  O   ALA A 203      -9.977  11.344  -0.525  1.00 45.89           O  
ATOM   1513  CB  ALA A 203     -10.837  14.446  -0.595  1.00 45.89           C  
ATOM   1514  N   ALA A 204      -8.204  12.740  -0.373  1.00 59.62           N  
ATOM   1515  CA  ALA A 204      -7.356  11.832   0.350  1.00 59.62           C  
ATOM   1516  C   ALA A 204      -6.915  10.708  -0.538  1.00 59.62           C  
ATOM   1517  O   ALA A 204      -6.475   9.668  -0.048  1.00 59.62           O  
ATOM   1518  CB  ALA A 204      -8.046  11.219   1.582  1.00 59.62           C  
ATOM   1519  N   THR A 205      -7.012  10.882  -1.872  1.00 56.19           N  
ATOM   1520  CA  THR A 205      -6.471   9.883  -2.753  1.00 56.19           C  
ATOM   1521  C   THR A 205      -5.667  10.622  -3.780  1.00 56.19           C  
ATOM   1522  O   THR A 205      -5.652  11.852  -3.817  1.00 56.19           O  
ATOM   1523  CB  THR A 205      -7.464   9.046  -3.514  1.00 56.19           C  
ATOM   1524  CG2 THR A 205      -8.508   8.499  -2.526  1.00 56.19           C  
ATOM   1525  OG1 THR A 205      -8.100   9.805  -4.530  1.00 56.19           O  
ATOM   1526  N   GLN A 206      -4.982   9.866  -4.654  1.00 68.09           N  
ATOM   1527  CA  GLN A 206      -4.102  10.398  -5.656  1.00 68.09           C  
ATOM   1528  C   GLN A 206      -4.875  11.229  -6.644  1.00 68.09           C  
ATOM   1529  O   GLN A 206      -4.313  12.121  -7.277  1.00 68.09           O  
ATOM   1530  CB  GLN A 206      -3.365   9.302  -6.450  1.00 68.09           C  
ATOM   1531  CG  GLN A 206      -2.416   9.863  -7.514  1.00 68.09           C  
ATOM   1532  CD  GLN A 206      -1.742   8.698  -8.231  1.00 68.09           C  
ATOM   1533  NE2 GLN A 206      -0.384   8.652  -8.176  1.00 68.09           N  
ATOM   1534  OE1 GLN A 206      -2.409   7.851  -8.823  1.00 68.09           O  
ATOM   1535  N   THR A 207      -6.170  10.915  -6.846  1.00 57.52           N  
ATOM   1536  CA  THR A 207      -7.044  11.543  -7.805  1.00 57.52           C  
ATOM   1537  C   THR A 207      -7.355  12.981  -7.480  1.00 57.52           C  
ATOM   1538  O   THR A 207      -7.626  13.769  -8.384  1.00 57.52           O  
ATOM   1539  CB  THR A 207      -8.357  10.829  -7.938  1.00 57.52           C  
ATOM   1540  CG2 THR A 207      -9.219  11.568  -8.975  1.00 57.52           C  
ATOM   1541  OG1 THR A 207      -8.143   9.486  -8.347  1.00 57.52           O  
ATOM   1542  N   LYS A 208      -7.319  13.376  -6.196  1.00 70.31           N  
ATOM   1543  CA  LYS A 208      -7.768  14.682  -5.783  1.00 70.31           C  
ATOM   1544  C   LYS A 208      -7.095  15.785  -6.564  1.00 70.31           C  
ATOM   1545  O   LYS A 208      -7.770  16.752  -6.919  1.00 70.31           O  
ATOM   1546  CB  LYS A 208      -7.492  14.944  -4.290  1.00 70.31           C  
ATOM   1547  CG  LYS A 208      -8.009  16.291  -3.779  1.00 70.31           C  
ATOM   1548  CD  LYS A 208      -7.918  16.452  -2.257  1.00 70.31           C  
ATOM   1549  CE  LYS A 208      -8.423  17.804  -1.749  1.00 70.31           C  
ATOM   1550  NZ  LYS A 208      -8.202  17.917  -0.289  1.00 70.31           N1+
ATOM   1551  N   PRO A 209      -5.828  15.727  -6.873  1.00 75.93           N  
ATOM   1552  CA  PRO A 209      -5.198  16.825  -7.566  1.00 75.93           C  
ATOM   1553  C   PRO A 209      -5.806  17.085  -8.913  1.00 75.93           C  
ATOM   1554  O   PRO A 209      -5.735  18.215  -9.397  1.00 75.93           O  
ATOM   1555  CB  PRO A 209      -3.710  16.481  -7.594  1.00 75.93           C  
ATOM   1556  CG  PRO A 209      -3.516  15.636  -6.319  1.00 75.93           C  
ATOM   1557  CD  PRO A 209      -4.878  14.956  -6.088  1.00 75.93           C  
ATOM   1558  N   LEU A 210      -6.405  16.058  -9.531  1.00108.36           N  
ATOM   1559  CA  LEU A 210      -7.022  16.168 -10.822  1.00108.36           C  
ATOM   1560  C   LEU A 210      -8.214  17.076 -10.743  1.00108.36           C  
ATOM   1561  O   LEU A 210      -8.642  17.630 -11.753  1.00108.36           O  
ATOM   1562  CB  LEU A 210      -7.461  14.815 -11.408  1.00108.36           C  
ATOM   1563  CG  LEU A 210      -6.273  13.951 -11.880  1.00108.36           C  
ATOM   1564  CD1 LEU A 210      -5.333  13.592 -10.718  1.00108.36           C  
ATOM   1565  CD2 LEU A 210      -6.754  12.721 -12.666  1.00108.36           C  
ATOM   1566  N   HIS A 211      -8.824  17.223  -9.553  1.00 53.01           N  
ATOM   1567  CA  HIS A 211      -9.979  18.071  -9.470  1.00 53.01           C  
ATOM   1568  C   HIS A 211      -9.601  19.453  -9.915  1.00 53.01           C  
ATOM   1569  O   HIS A 211     -10.350  20.099 -10.647  1.00 53.01           O  
ATOM   1570  CB  HIS A 211     -10.547  18.180  -8.045  1.00 53.01           C  
ATOM   1571  CG  HIS A 211     -11.141  16.890  -7.565  1.00 53.01           C  
ATOM   1572  CD2 HIS A 211     -11.303  15.706  -8.217  1.00 53.01           C  
ATOM   1573  ND1 HIS A 211     -11.659  16.699  -6.303  1.00 53.01           N  
ATOM   1574  CE1 HIS A 211     -12.106  15.419  -6.254  1.00 53.01           C  
ATOM   1575  NE2 HIS A 211     -11.911  14.777  -7.393  1.00 53.01           N  
ATOM   1576  N   ILE A 212      -8.447  19.964  -9.444  1.00 99.24           N  
ATOM   1577  CA  ILE A 212      -7.960  21.261  -9.834  1.00 99.24           C  
ATOM   1578  C   ILE A 212      -7.519  21.237 -11.269  1.00 99.24           C  
ATOM   1579  O   ILE A 212      -7.789  22.167 -12.027  1.00 99.24           O  
ATOM   1580  CB  ILE A 212      -6.799  21.712  -8.999  1.00 99.24           C  
ATOM   1581  CG1 ILE A 212      -7.251  21.924  -7.546  1.00 99.24           C  
ATOM   1582  CG2 ILE A 212      -6.202  22.972  -9.647  1.00 99.24           C  
ATOM   1583  CD1 ILE A 212      -8.316  23.010  -7.399  1.00 99.24           C  
ATOM   1584  N   GLY A 213      -6.813  20.168 -11.684  1.00 26.54           N  
ATOM   1585  CA  GLY A 213      -6.310  20.112 -13.027  1.00 26.54           C  
ATOM   1586  C   GLY A 213      -7.457  20.151 -13.994  1.00 26.54           C  
ATOM   1587  O   GLY A 213      -7.388  20.828 -15.018  1.00 26.54           O  
ATOM   1588  N   ASN A 214      -8.537  19.401 -13.703  1.00 44.03           N  
ATOM   1589  CA  ASN A 214      -9.688  19.351 -14.566  1.00 44.03           C  
ATOM   1590  C   ASN A 214     -10.406  20.665 -14.565  1.00 44.03           C  
ATOM   1591  O   ASN A 214     -10.937  21.087 -15.591  1.00 44.03           O  
ATOM   1592  CB  ASN A 214     -10.709  18.268 -14.175  1.00 44.03           C  
ATOM   1593  CG  ASN A 214     -10.177  16.929 -14.661  1.00 44.03           C  
ATOM   1594  ND2 ASN A 214     -10.519  15.836 -13.927  1.00 44.03           N  
ATOM   1595  OD1 ASN A 214      -9.481  16.856 -15.673  1.00 44.03           O  
ATOM   1596  N   ALA A 215     -10.463  21.349 -13.408  1.00 31.32           N  
ATOM   1597  CA  ALA A 215     -11.172  22.595 -13.376  1.00 31.32           C  
ATOM   1598  C   ALA A 215     -10.513  23.531 -14.345  1.00 31.32           C  
ATOM   1599  O   ALA A 215     -11.190  24.216 -15.110  1.00 31.32           O  
ATOM   1600  CB  ALA A 215     -11.144  23.261 -11.990  1.00 31.32           C  
ATOM   1601  N   ALA A 216      -9.167  23.583 -14.342  1.00 39.66           N  
ATOM   1602  CA  ALA A 216      -8.471  24.467 -15.235  1.00 39.66           C  
ATOM   1603  C   ALA A 216      -8.708  24.057 -16.662  1.00 39.66           C  
ATOM   1604  O   ALA A 216      -9.058  24.883 -17.502  1.00 39.66           O  
ATOM   1605  CB  ALA A 216      -6.950  24.471 -15.007  1.00 39.66           C  
ATOM   1606  N   LYS A 217      -8.559  22.752 -16.963  1.00 56.45           N  
ATOM   1607  CA  LYS A 217      -8.680  22.252 -18.308  1.00 56.45           C  
ATOM   1608  C   LYS A 217     -10.061  22.473 -18.854  1.00 56.45           C  
ATOM   1609  O   LYS A 217     -10.224  23.005 -19.952  1.00 56.45           O  
ATOM   1610  CB  LYS A 217      -8.441  20.736 -18.372  1.00 56.45           C  
ATOM   1611  CG  LYS A 217      -8.623  20.142 -19.769  1.00 56.45           C  
ATOM   1612  CD  LYS A 217      -8.207  18.674 -19.868  1.00 56.45           C  
ATOM   1613  CE  LYS A 217      -8.516  18.036 -21.223  1.00 56.45           C  
ATOM   1614  NZ  LYS A 217      -8.123  16.609 -21.209  1.00 56.45           N1+
ATOM   1615  N   HIS A 218     -11.093  22.095 -18.080  1.00 57.54           N  
ATOM   1616  CA  HIS A 218     -12.453  22.139 -18.542  1.00 57.54           C  
ATOM   1617  C   HIS A 218     -12.889  23.546 -18.803  1.00 57.54           C  
ATOM   1618  O   HIS A 218     -13.664  23.794 -19.725  1.00 57.54           O  
ATOM   1619  CB  HIS A 218     -13.448  21.500 -17.555  1.00 57.54           C  
ATOM   1620  CG  HIS A 218     -13.344  20.002 -17.533  1.00 57.54           C  
ATOM   1621  CD2 HIS A 218     -12.829  19.149 -18.461  1.00 57.54           C  
ATOM   1622  ND1 HIS A 218     -13.816  19.206 -16.512  1.00 57.54           N  
ATOM   1623  CE1 HIS A 218     -13.565  17.921 -16.870  1.00 57.54           C  
ATOM   1624  NE2 HIS A 218     -12.967  17.836 -18.046  1.00 57.54           N  
ATOM   1625  N   GLY A 219     -12.429  24.505 -17.982  1.00 20.75           N  
ATOM   1626  CA  GLY A 219     -12.830  25.870 -18.167  1.00 20.75           C  
ATOM   1627  C   GLY A 219     -12.365  26.340 -19.512  1.00 20.75           C  
ATOM   1628  O   GLY A 219     -13.068  27.076 -20.204  1.00 20.75           O  
ATOM   1629  N   ILE A 220     -11.141  25.952 -19.906  1.00 45.15           N  
ATOM   1630  CA  ILE A 220     -10.597  26.347 -21.174  1.00 45.15           C  
ATOM   1631  C   ILE A 220     -11.420  25.739 -22.269  1.00 45.15           C  
ATOM   1632  O   ILE A 220     -11.765  26.403 -23.248  1.00 45.15           O  
ATOM   1633  CB  ILE A 220      -9.173  25.893 -21.315  1.00 45.15           C  
ATOM   1634  CG1 ILE A 220      -8.296  26.615 -20.277  1.00 45.15           C  
ATOM   1635  CG2 ILE A 220      -8.723  26.098 -22.765  1.00 45.15           C  
ATOM   1636  CD1 ILE A 220      -6.880  26.051 -20.162  1.00 45.15           C  
ATOM   1637  N   GLU A 221     -11.777  24.451 -22.126  1.00 36.18           N  
ATOM   1638  CA  GLU A 221     -12.516  23.787 -23.159  1.00 36.18           C  
ATOM   1639  C   GLU A 221     -13.844  24.462 -23.327  1.00 36.18           C  
ATOM   1640  O   GLU A 221     -14.311  24.650 -24.450  1.00 36.18           O  
ATOM   1641  CB  GLU A 221     -12.747  22.293 -22.869  1.00 36.18           C  
ATOM   1642  CG  GLU A 221     -11.454  21.475 -22.933  1.00 36.18           C  
ATOM   1643  CD  GLU A 221     -11.791  19.998 -22.770  1.00 36.18           C  
ATOM   1644  OE1 GLU A 221     -12.331  19.626 -21.695  1.00 36.18           O  
ATOM   1645  OE2 GLU A 221     -11.509  19.223 -23.722  1.00 36.18           O1-
ATOM   1646  N   ALA A 222     -14.490  24.857 -22.215  1.00 26.10           N  
ATOM   1647  CA  ALA A 222     -15.778  25.485 -22.298  1.00 26.10           C  
ATOM   1648  C   ALA A 222     -15.659  26.780 -23.049  1.00 26.10           C  
ATOM   1649  O   ALA A 222     -16.506  27.100 -23.882  1.00 26.10           O  
ATOM   1650  CB  ALA A 222     -16.373  25.808 -20.916  1.00 26.10           C  
ATOM   1651  N   ALA A 223     -14.601  27.565 -22.770  1.00 30.50           N  
ATOM   1652  CA  ALA A 223     -14.432  28.838 -23.416  1.00 30.50           C  
ATOM   1653  C   ALA A 223     -14.236  28.635 -24.889  1.00 30.50           C  
ATOM   1654  O   ALA A 223     -14.799  29.368 -25.701  1.00 30.50           O  
ATOM   1655  CB  ALA A 223     -13.213  29.614 -22.886  1.00 30.50           C  
ATOM   1656  N   PHE A 224     -13.430  27.628 -25.279  1.00 61.48           N  
ATOM   1657  CA  PHE A 224     -13.186  27.405 -26.677  1.00 61.48           C  
ATOM   1658  C   PHE A 224     -14.458  27.002 -27.363  1.00 61.48           C  
ATOM   1659  O   PHE A 224     -14.734  27.447 -28.476  1.00 61.48           O  
ATOM   1660  CB  PHE A 224     -12.108  26.350 -26.979  1.00 61.48           C  
ATOM   1661  CG  PHE A 224     -10.787  26.992 -26.719  1.00 61.48           C  
ATOM   1662  CD1 PHE A 224     -10.369  28.030 -27.518  1.00 61.48           C  
ATOM   1663  CD2 PHE A 224      -9.959  26.555 -25.712  1.00 61.48           C  
ATOM   1664  CE1 PHE A 224      -9.154  28.640 -27.310  1.00 61.48           C  
ATOM   1665  CE2 PHE A 224      -8.742  27.164 -25.504  1.00 61.48           C  
ATOM   1666  CZ  PHE A 224      -8.337  28.206 -26.298  1.00 61.48           C  
ATOM   1667  N   LEU A 225     -15.267  26.142 -26.716  1.00 37.79           N  
ATOM   1668  CA  LEU A 225     -16.490  25.670 -27.303  1.00 37.79           C  
ATOM   1669  C   LEU A 225     -17.401  26.842 -27.517  1.00 37.79           C  
ATOM   1670  O   LEU A 225     -18.061  26.949 -28.550  1.00 37.79           O  
ATOM   1671  CB  LEU A 225     -17.241  24.688 -26.385  1.00 37.79           C  
ATOM   1672  CG  LEU A 225     -16.443  23.416 -26.034  1.00 37.79           C  
ATOM   1673  CD1 LEU A 225     -17.260  22.486 -25.122  1.00 37.79           C  
ATOM   1674  CD2 LEU A 225     -15.921  22.707 -27.292  1.00 37.79           C  
ATOM   1675  N   ALA A 226     -17.460  27.758 -26.533  1.00 25.87           N  
ATOM   1676  CA  ALA A 226     -18.312  28.913 -26.616  1.00 25.87           C  
ATOM   1677  C   ALA A 226     -17.868  29.748 -27.775  1.00 25.87           C  
ATOM   1678  O   ALA A 226     -18.690  30.293 -28.512  1.00 25.87           O  
ATOM   1679  CB  ALA A 226     -18.247  29.790 -25.354  1.00 25.87           C  
ATOM   1680  N   MET A 227     -16.542  29.848 -27.982  1.00 75.21           N  
ATOM   1681  CA  MET A 227     -16.008  30.644 -29.053  1.00 75.21           C  
ATOM   1682  C   MET A 227     -16.560  30.095 -30.331  1.00 75.21           C  
ATOM   1683  O   MET A 227     -16.909  30.842 -31.244  1.00 75.21           O  
ATOM   1684  CB  MET A 227     -14.484  30.503 -29.204  1.00 75.21           C  
ATOM   1685  CG  MET A 227     -13.657  31.033 -28.036  1.00 75.21           C  
ATOM   1686  SD  MET A 227     -11.887  30.641 -28.180  1.00 75.21           S  
ATOM   1687  CE  MET A 227     -11.640  31.578 -29.716  1.00 75.21           C  
ATOM   1688  N   LEU A 228     -16.643  28.755 -30.417  1.00 54.02           N  
ATOM   1689  CA  LEU A 228     -17.110  28.045 -31.575  1.00 54.02           C  
ATOM   1690  C   LEU A 228     -18.556  28.357 -31.821  1.00 54.02           C  
ATOM   1691  O   LEU A 228     -18.995  28.354 -32.969  1.00 54.02           O  
ATOM   1692  CB  LEU A 228     -16.956  26.520 -31.451  1.00 54.02           C  
ATOM   1693  CG  LEU A 228     -15.482  26.072 -31.417  1.00 54.02           C  
ATOM   1694  CD1 LEU A 228     -15.360  24.543 -31.329  1.00 54.02           C  
ATOM   1695  CD2 LEU A 228     -14.691  26.669 -32.593  1.00 54.02           C  
ATOM   1696  N   GLY A 229     -19.344  28.646 -30.767  1.00 34.89           N  
ATOM   1697  CA  GLY A 229     -20.730  28.924 -31.022  1.00 34.89           C  
ATOM   1698  C   GLY A 229     -21.613  27.938 -30.313  1.00 34.89           C  
ATOM   1699  O   GLY A 229     -22.828  27.941 -30.511  1.00 34.89           O  
ATOM   1700  N   LEU A 230     -21.039  27.063 -29.466  1.00 39.87           N  
ATOM   1701  CA  LEU A 230     -21.855  26.115 -28.755  1.00 39.87           C  
ATOM   1702  C   LEU A 230     -22.714  26.875 -27.783  1.00 39.87           C  
ATOM   1703  O   LEU A 230     -22.277  27.863 -27.193  1.00 39.87           O  
ATOM   1704  CB  LEU A 230     -21.031  25.077 -27.970  1.00 39.87           C  
ATOM   1705  CG  LEU A 230     -21.884  24.034 -27.223  1.00 39.87           C  
ATOM   1706  CD1 LEU A 230     -22.682  23.160 -28.205  1.00 39.87           C  
ATOM   1707  CD2 LEU A 230     -21.025  23.201 -26.257  1.00 39.87           C  
ATOM   1708  N   GLN A 231     -23.976  26.425 -27.600  1.00 44.53           N  
ATOM   1709  CA  GLN A 231     -24.901  27.124 -26.749  1.00 44.53           C  
ATOM   1710  C   GLN A 231     -25.382  26.202 -25.672  1.00 44.53           C  
ATOM   1711  O   GLN A 231     -25.455  24.988 -25.856  1.00 44.53           O  
ATOM   1712  CB  GLN A 231     -26.152  27.606 -27.500  1.00 44.53           C  
ATOM   1713  CG  GLN A 231     -25.851  28.643 -28.582  1.00 44.53           C  
ATOM   1714  CD  GLN A 231     -27.097  28.773 -29.443  1.00 44.53           C  
ATOM   1715  NE2 GLN A 231     -27.601  30.024 -29.609  1.00 44.53           N  
ATOM   1716  OE1 GLN A 231     -27.613  27.780 -29.956  1.00 44.53           O  
ATOM   1717  N   GLY A 232     -25.739  26.790 -24.509  1.00 23.38           N  
ATOM   1718  CA  GLY A 232     -26.221  26.050 -23.376  1.00 23.38           C  
ATOM   1719  C   GLY A 232     -27.361  26.829 -22.785  1.00 23.38           C  
ATOM   1720  O   GLY A 232     -27.877  27.757 -23.406  1.00 23.38           O  
ATOM   1721  N   ASN A 233     -27.791  26.461 -21.559  1.00 47.87           N  
ATOM   1722  CA  ASN A 233     -28.914  27.113 -20.941  1.00 47.87           C  
ATOM   1723  C   ASN A 233     -28.518  28.505 -20.532  1.00 47.87           C  
ATOM   1724  O   ASN A 233     -27.485  28.714 -19.902  1.00 47.87           O  
ATOM   1725  CB  ASN A 233     -29.427  26.363 -19.694  1.00 47.87           C  
ATOM   1726  CG  ASN A 233     -30.800  26.898 -19.316  1.00 47.87           C  
ATOM   1727  ND2 ASN A 233     -31.781  25.973 -19.133  1.00 47.87           N  
ATOM   1728  OD1 ASN A 233     -30.999  28.103 -19.189  1.00 47.87           O  
ATOM   1729  N   LYS A 234     -29.354  29.502 -20.890  1.00155.82           N  
ATOM   1730  CA  LYS A 234     -29.095  30.893 -20.614  1.00155.82           C  
ATOM   1731  C   LYS A 234     -29.178  31.173 -19.134  1.00155.82           C  
ATOM   1732  O   LYS A 234     -28.525  32.077 -18.619  1.00155.82           O  
ATOM   1733  CB  LYS A 234     -30.086  31.837 -21.315  1.00155.82           C  
ATOM   1734  CG  LYS A 234     -30.066  31.733 -22.841  1.00155.82           C  
ATOM   1735  CD  LYS A 234     -28.700  32.004 -23.470  1.00155.82           C  
ATOM   1736  CE  LYS A 234     -28.711  31.904 -24.996  1.00155.82           C  
ATOM   1737  NZ  LYS A 234     -29.076  30.533 -25.415  1.00155.82           N1+
ATOM   1738  N   GLN A 235     -30.088  30.453 -18.463  1.00167.40           N  
ATOM   1739  CA  GLN A 235     -30.501  30.446 -17.081  1.00167.40           C  
ATOM   1740  C   GLN A 235     -29.630  29.645 -16.145  1.00167.40           C  
ATOM   1741  O   GLN A 235     -29.954  29.572 -14.962  1.00167.40           O  
ATOM   1742  CB  GLN A 235     -31.929  29.909 -16.903  1.00167.40           C  
ATOM   1743  CG  GLN A 235     -32.987  30.712 -17.662  1.00167.40           C  
ATOM   1744  CD  GLN A 235     -33.204  32.034 -16.945  1.00167.40           C  
ATOM   1745  NE2 GLN A 235     -33.160  33.152 -17.716  1.00167.40           N  
ATOM   1746  OE1 GLN A 235     -33.413  32.074 -15.734  1.00167.40           O  
ATOM   1747  N   VAL A 236     -28.567  28.964 -16.623  1.00153.17           N  
ATOM   1748  CA  VAL A 236     -27.893  27.918 -15.878  1.00153.17           C  
ATOM   1749  C   VAL A 236     -27.635  28.237 -14.425  1.00153.17           C  
ATOM   1750  O   VAL A 236     -27.839  27.372 -13.576  1.00153.17           O  
ATOM   1751  CB  VAL A 236     -26.565  27.533 -16.472  1.00153.17           C  
ATOM   1752  CG1 VAL A 236     -26.800  26.989 -17.884  1.00153.17           C  
ATOM   1753  CG2 VAL A 236     -25.609  28.735 -16.424  1.00153.17           C  
ATOM   1754  N   LEU A 237     -27.162  29.444 -14.080  1.00 81.42           N  
ATOM   1755  CA  LEU A 237     -26.890  29.789 -12.705  1.00 81.42           C  
ATOM   1756  C   LEU A 237     -28.152  29.940 -11.898  1.00 81.42           C  
ATOM   1757  O   LEU A 237     -28.134  29.799 -10.676  1.00 81.42           O  
ATOM   1758  CB  LEU A 237     -26.084  31.091 -12.574  1.00 81.42           C  
ATOM   1759  CG  LEU A 237     -24.681  30.981 -13.201  1.00 81.42           C  
ATOM   1760  CD1 LEU A 237     -23.883  32.281 -13.024  1.00 81.42           C  
ATOM   1761  CD2 LEU A 237     -23.932  29.742 -12.678  1.00 81.42           C  
ATOM   1762  N   ASP A 238     -29.256  30.336 -12.551  1.00 76.54           N  
ATOM   1763  CA  ASP A 238     -30.523  30.599 -11.922  1.00 76.54           C  
ATOM   1764  C   ASP A 238     -31.229  29.354 -11.454  1.00 76.54           C  
ATOM   1765  O   ASP A 238     -31.990  29.417 -10.490  1.00 76.54           O  
ATOM   1766  CB  ASP A 238     -31.500  31.326 -12.860  1.00 76.54           C  
ATOM   1767  CG  ASP A 238     -30.918  32.694 -13.189  1.00 76.54           C  
ATOM   1768  OD1 ASP A 238     -29.745  32.746 -13.647  1.00 76.54           O  
ATOM   1769  OD2 ASP A 238     -31.633  33.707 -12.968  1.00 76.54           O1-
ATOM   1770  N   LEU A 239     -31.020  28.198 -12.119  1.00 64.18           N  
ATOM   1771  CA  LEU A 239     -31.862  27.055 -11.868  1.00 64.18           C  
ATOM   1772  C   LEU A 239     -31.267  26.054 -10.923  1.00 64.18           C  
ATOM   1773  O   LEU A 239     -30.055  25.860 -10.845  1.00 64.18           O  
ATOM   1774  CB  LEU A 239     -32.218  26.298 -13.162  1.00 64.18           C  
ATOM   1775  CG  LEU A 239     -33.037  27.142 -14.159  1.00 64.18           C  
ATOM   1776  CD1 LEU A 239     -33.371  26.345 -15.429  1.00 64.18           C  
ATOM   1777  CD2 LEU A 239     -34.288  27.736 -13.487  1.00 64.18           C  
ATOM   1778  N   GLU A 240     -32.164  25.393 -10.160  1.00121.49           N  
ATOM   1779  CA  GLU A 240     -31.818  24.351  -9.239  1.00121.49           C  
ATOM   1780  C   GLU A 240     -31.317  23.182 -10.029  1.00121.49           C  
ATOM   1781  O   GLU A 240     -30.421  22.458  -9.598  1.00121.49           O  
ATOM   1782  CB  GLU A 240     -33.005  23.862  -8.396  1.00121.49           C  
ATOM   1783  CG  GLU A 240     -32.640  22.678  -7.499  1.00121.49           C  
ATOM   1784  CD  GLU A 240     -31.576  23.138  -6.515  1.00121.49           C  
ATOM   1785  OE1 GLU A 240     -31.843  24.118  -5.770  1.00121.49           O  
ATOM   1786  OE2 GLU A 240     -30.479  22.519  -6.498  1.00121.49           O1-
ATOM   1787  N   ALA A 241     -31.929  22.972 -11.208  1.00 53.78           N  
ATOM   1788  CA  ALA A 241     -31.641  21.927 -12.147  1.00 53.78           C  
ATOM   1789  C   ALA A 241     -30.265  22.117 -12.708  1.00 53.78           C  
ATOM   1790  O   ALA A 241     -29.645  21.164 -13.176  1.00 53.78           O  
ATOM   1791  CB  ALA A 241     -32.621  21.902 -13.331  1.00 53.78           C  
ATOM   1792  N   GLY A 242     -29.781  23.372 -12.743  1.00 38.33           N  
ATOM   1793  CA  GLY A 242     -28.506  23.672 -13.332  1.00 38.33           C  
ATOM   1794  C   GLY A 242     -27.432  23.586 -12.290  1.00 38.33           C  
ATOM   1795  O   GLY A 242     -27.188  22.533 -11.708  1.00 38.33           O  
ATOM   1796  N   PHE A 243     -26.759  24.726 -12.041  1.00 87.14           N  
ATOM   1797  CA  PHE A 243     -25.628  24.856 -11.165  1.00 87.14           C  
ATOM   1798  C   PHE A 243     -26.051  24.460  -9.779  1.00 87.14           C  
ATOM   1799  O   PHE A 243     -25.251  23.963  -8.990  1.00 87.14           O  
ATOM   1800  CB  PHE A 243     -25.095  26.303 -11.150  1.00 87.14           C  
ATOM   1801  CG  PHE A 243     -23.746  26.327 -10.516  1.00 87.14           C  
ATOM   1802  CD1 PHE A 243     -22.666  25.795 -11.181  1.00 87.14           C  
ATOM   1803  CD2 PHE A 243     -23.547  26.909  -9.283  1.00 87.14           C  
ATOM   1804  CE1 PHE A 243     -21.412  25.818 -10.618  1.00 87.14           C  
ATOM   1805  CE2 PHE A 243     -22.294  26.936  -8.715  1.00 87.14           C  
ATOM   1806  CZ  PHE A 243     -21.226  26.388  -9.383  1.00 87.14           C  
ATOM   1807  N   GLY A 244     -27.336  24.667  -9.455  1.00 48.62           N  
ATOM   1808  CA  GLY A 244     -27.910  24.392  -8.166  1.00 48.62           C  
ATOM   1809  C   GLY A 244     -27.744  22.943  -7.799  1.00 48.62           C  
ATOM   1810  O   GLY A 244     -27.781  22.596  -6.620  1.00 48.62           O  
ATOM   1811  N   ALA A 245     -27.582  22.047  -8.787  1.00 55.11           N  
ATOM   1812  CA  ALA A 245     -27.533  20.629  -8.535  1.00 55.11           C  
ATOM   1813  C   ALA A 245     -26.447  20.303  -7.545  1.00 55.11           C  
ATOM   1814  O   ALA A 245     -26.569  19.359  -6.766  1.00 55.11           O  
ATOM   1815  CB  ALA A 245     -27.253  19.810  -9.809  1.00 55.11           C  
ATOM   1816  N   PHE A 246     -25.336  21.056  -7.574  1.00 89.18           N  
ATOM   1817  CA  PHE A 246     -24.186  20.840  -6.740  1.00 89.18           C  
ATOM   1818  C   PHE A 246     -24.453  21.159  -5.291  1.00 89.18           C  
ATOM   1819  O   PHE A 246     -23.742  20.657  -4.420  1.00 89.18           O  
ATOM   1820  CB  PHE A 246     -22.973  21.675  -7.177  1.00 89.18           C  
ATOM   1821  CG  PHE A 246     -22.623  21.219  -8.549  1.00 89.18           C  
ATOM   1822  CD1 PHE A 246     -22.020  19.999  -8.745  1.00 89.18           C  
ATOM   1823  CD2 PHE A 246     -22.890  22.016  -9.638  1.00 89.18           C  
ATOM   1824  CE1 PHE A 246     -21.695  19.577 -10.012  1.00 89.18           C  
ATOM   1825  CE2 PHE A 246     -22.567  21.599 -10.908  1.00 89.18           C  
ATOM   1826  CZ  PHE A 246     -21.969  20.376 -11.097  1.00 89.18           C  
ATOM   1827  N   TYR A 247     -25.433  22.038  -4.985  1.00 84.54           N  
ATOM   1828  CA  TYR A 247     -25.612  22.518  -3.637  1.00 84.54           C  
ATOM   1829  C   TYR A 247     -26.860  21.973  -2.999  1.00 84.54           C  
ATOM   1830  O   TYR A 247     -27.858  21.699  -3.663  1.00 84.54           O  
ATOM   1831  CB  TYR A 247     -25.762  24.047  -3.567  1.00 84.54           C  
ATOM   1832  CG  TYR A 247     -24.525  24.673  -4.109  1.00 84.54           C  
ATOM   1833  CD1 TYR A 247     -24.335  24.763  -5.468  1.00 84.54           C  
ATOM   1834  CD2 TYR A 247     -23.565  25.184  -3.267  1.00 84.54           C  
ATOM   1835  CE1 TYR A 247     -23.200  25.346  -5.980  1.00 84.54           C  
ATOM   1836  CE2 TYR A 247     -22.427  25.767  -3.773  1.00 84.54           C  
ATOM   1837  CZ  TYR A 247     -22.243  25.848  -5.132  1.00 84.54           C  
ATOM   1838  OH  TYR A 247     -21.077  26.447  -5.654  1.00 84.54           O  
ATOM   1839  N   ALA A 248     -26.791  21.750  -1.664  1.00 43.53           N  
ATOM   1840  CA  ALA A 248     -27.913  21.276  -0.897  1.00 43.53           C  
ATOM   1841  C   ALA A 248     -28.989  22.324  -0.845  1.00 43.53           C  
ATOM   1842  O   ALA A 248     -30.156  22.037  -1.110  1.00 43.53           O  
ATOM   1843  CB  ALA A 248     -27.538  20.941   0.557  1.00 43.53           C  
ATOM   1844  N   ASN A 249     -28.622  23.579  -0.504  1.00 60.41           N  
ATOM   1845  CA  ASN A 249     -29.584  24.646  -0.463  0.58 60.41           C  
ATOM   1846  C   ASN A 249     -29.005  25.733  -1.302  1.00 60.41           C  
ATOM   1847  O   ASN A 249     -28.010  26.354  -0.932  1.00 60.41           O  
ATOM   1848  CB  ASN A 249     -29.827  25.212   0.943  0.58 60.41           C  
ATOM   1849  CG  ASN A 249     -30.548  24.142   1.748  0.58 60.41           C  
ATOM   1850  ND2 ASN A 249     -30.591  24.322   3.094  0.58 60.41           N  
ATOM   1851  OD1 ASN A 249     -31.066  23.174   1.194  0.58 60.41           O  
ATOM   1852  N   TYR A 250     -29.658  26.012  -2.442  1.00 89.62           N  
ATOM   1853  CA  TYR A 250     -29.103  26.891  -3.425  1.00 89.62           C  
ATOM   1854  C   TYR A 250     -29.817  28.208  -3.356  1.00 89.62           C  
ATOM   1855  O   TYR A 250     -31.043  28.269  -3.451  1.00 89.62           O  
ATOM   1856  CB  TYR A 250     -29.292  26.255  -4.817  1.00 89.62           C  
ATOM   1857  CG  TYR A 250     -28.517  26.924  -5.896  1.00 89.62           C  
ATOM   1858  CD1 TYR A 250     -27.145  26.831  -5.932  1.00 89.62           C  
ATOM   1859  CD2 TYR A 250     -29.170  27.593  -6.905  1.00 89.62           C  
ATOM   1860  CE1 TYR A 250     -26.429  27.430  -6.942  1.00 89.62           C  
ATOM   1861  CE2 TYR A 250     -28.461  28.193  -7.918  1.00 89.62           C  
ATOM   1862  CZ  TYR A 250     -27.091  28.113  -7.936  1.00 89.62           C  
ATOM   1863  OH  TYR A 250     -26.367  28.729  -8.979  1.00 89.62           O  
ATOM   1864  N   SER A 251     -29.053  29.303  -3.146  1.00 63.42           N  
ATOM   1865  CA  SER A 251     -29.653  30.610  -3.122  1.00 63.42           C  
ATOM   1866  C   SER A 251     -28.757  31.526  -3.902  1.00 63.42           C  
ATOM   1867  O   SER A 251     -27.872  32.171  -3.344  1.00 63.42           O  
ATOM   1868  CB  SER A 251     -29.768  31.185  -1.700  1.00 63.42           C  
ATOM   1869  OG  SER A 251     -30.364  32.472  -1.731  1.00 63.42           O  
ATOM   1870  N   PRO A 252     -28.982  31.628  -5.183  1.00 83.37           N  
ATOM   1871  CA  PRO A 252     -28.154  32.464  -6.010  1.00 83.37           C  
ATOM   1872  C   PRO A 252     -28.538  33.905  -5.923  1.00 83.37           C  
ATOM   1873  O   PRO A 252     -29.686  34.200  -5.596  1.00 83.37           O  
ATOM   1874  CB  PRO A 252     -28.252  31.900  -7.429  1.00 83.37           C  
ATOM   1875  CG  PRO A 252     -29.498  30.999  -7.397  1.00 83.37           C  
ATOM   1876  CD  PRO A 252     -29.568  30.533  -5.934  1.00 83.37           C  
ATOM   1877  N   LYS A 253     -27.585  34.816  -6.212  1.00 82.24           N  
ATOM   1878  CA  LYS A 253     -27.862  36.221  -6.183  1.00 82.24           C  
ATOM   1879  C   LYS A 253     -27.144  36.840  -7.340  1.00 82.24           C  
ATOM   1880  O   LYS A 253     -26.123  36.334  -7.802  1.00 82.24           O  
ATOM   1881  CB  LYS A 253     -27.349  36.913  -4.910  1.00 82.24           C  
ATOM   1882  CG  LYS A 253     -28.023  36.421  -3.627  1.00 82.24           C  
ATOM   1883  CD  LYS A 253     -27.298  36.858  -2.353  1.00 82.24           C  
ATOM   1884  CE  LYS A 253     -27.758  38.216  -1.820  1.00 82.24           C  
ATOM   1885  NZ  LYS A 253     -29.012  38.055  -1.051  1.00 82.24           N1+
ATOM   1886  N   VAL A 254     -27.677  37.968  -7.839  1.00102.23           N  
ATOM   1887  CA  VAL A 254     -27.095  38.657  -8.953  1.00102.23           C  
ATOM   1888  C   VAL A 254     -25.857  39.360  -8.483  1.00102.23           C  
ATOM   1889  O   VAL A 254     -25.739  39.718  -7.312  1.00102.23           O  
ATOM   1890  CB  VAL A 254     -28.038  39.659  -9.558  1.00102.23           C  
ATOM   1891  CG1 VAL A 254     -28.418  40.685  -8.481  1.00102.23           C  
ATOM   1892  CG2 VAL A 254     -27.395  40.283 -10.801  1.00102.23           C  
ATOM   1893  N   LEU A 255     -24.874  39.521  -9.394  1.00 60.83           N  
ATOM   1894  CA  LEU A 255     -23.650  40.213  -9.096  1.00 60.83           C  
ATOM   1895  C   LEU A 255     -23.949  41.681  -9.120  1.00 60.83           C  
ATOM   1896  O   LEU A 255     -24.966  42.121  -9.654  1.00 60.83           O  
ATOM   1897  CB  LEU A 255     -22.528  39.995 -10.128  1.00 60.83           C  
ATOM   1898  CG  LEU A 255     -22.010  38.550 -10.222  1.00 60.83           C  
ATOM   1899  CD1 LEU A 255     -20.891  38.438 -11.270  1.00 60.83           C  
ATOM   1900  CD2 LEU A 255     -21.588  38.012  -8.848  1.00 60.83           C  
ATOM   1901  N   PRO A 256     -23.088  42.449  -8.511  1.00 69.70           N  
ATOM   1902  CA  PRO A 256     -23.222  43.880  -8.485  1.00 69.70           C  
ATOM   1903  C   PRO A 256     -22.884  44.418  -9.838  1.00 69.70           C  
ATOM   1904  O   PRO A 256     -22.218  43.730 -10.610  1.00 69.70           O  
ATOM   1905  CB  PRO A 256     -22.282  44.367  -7.382  1.00 69.70           C  
ATOM   1906  CG  PRO A 256     -21.318  43.187  -7.148  1.00 69.70           C  
ATOM   1907  CD  PRO A 256     -22.158  41.954  -7.514  1.00 69.70           C  
ATOM   1908  N   SER A 257     -23.350  45.641 -10.150  1.00 27.39           N  
ATOM   1909  CA  SER A 257     -23.083  46.233 -11.426  0.42 27.39           C  
ATOM   1910  C   SER A 257     -21.640  46.617 -11.477  1.00 27.39           C  
ATOM   1911  O   SER A 257     -20.990  46.832 -10.455  1.00 27.39           O  
ATOM   1912  CB  SER A 257     -23.912  47.499 -11.707  0.42 27.39           C  
ATOM   1913  OG  SER A 257     -23.582  48.019 -12.987  0.42 27.39           O  
ATOM   1914  N   ILE A 258     -21.110  46.697 -12.710  1.00121.80           N  
ATOM   1915  CA  ILE A 258     -19.744  47.027 -12.980  1.00121.80           C  
ATOM   1916  C   ILE A 258     -19.489  48.441 -12.560  1.00121.80           C  
ATOM   1917  O   ILE A 258     -18.411  48.765 -12.061  1.00121.80           O  
ATOM   1918  CB  ILE A 258     -19.418  46.914 -14.437  1.00121.80           C  
ATOM   1919  CG1 ILE A 258     -19.764  45.510 -14.950  1.00121.80           C  
ATOM   1920  CG2 ILE A 258     -17.930  47.240 -14.610  1.00121.80           C  
ATOM   1921  CD1 ILE A 258     -19.712  45.391 -16.471  1.00121.80           C  
ATOM   1922  N   ALA A 259     -20.489  49.324 -12.742  1.00 40.86           N  
ATOM   1923  CA  ALA A 259     -20.308  50.724 -12.470  1.00 40.86           C  
ATOM   1924  C   ALA A 259     -19.872  50.880 -11.050  1.00 40.86           C  
ATOM   1925  O   ALA A 259     -19.015  51.713 -10.754  1.00 40.86           O  
ATOM   1926  CB  ALA A 259     -21.598  51.540 -12.655  1.00 40.86           C  
ATOM   1927  N   SER A 260     -20.473  50.112 -10.124  1.00 99.48           N  
ATOM   1928  CA  SER A 260     -20.005  50.146  -8.768  1.00 99.48           C  
ATOM   1929  C   SER A 260     -19.683  48.724  -8.448  1.00 99.48           C  
ATOM   1930  O   SER A 260     -20.567  47.954  -8.084  1.00 99.48           O  
ATOM   1931  CB  SER A 260     -21.072  50.597  -7.759  1.00 99.48           C  
ATOM   1932  OG  SER A 260     -21.478  51.928  -8.038  1.00 99.48           O  
ATOM   1933  N   TYR A 261     -18.397  48.340  -8.534  1.00 74.19           N  
ATOM   1934  CA  TYR A 261     -18.102  46.952  -8.351  1.00 74.19           C  
ATOM   1935  C   TYR A 261     -17.176  46.825  -7.181  1.00 74.19           C  
ATOM   1936  O   TYR A 261     -16.310  47.673  -6.971  1.00 74.19           O  
ATOM   1937  CB  TYR A 261     -17.399  46.332  -9.574  1.00 74.19           C  
ATOM   1938  CG  TYR A 261     -17.512  44.848  -9.492  1.00 74.19           C  
ATOM   1939  CD1 TYR A 261     -18.650  44.228  -9.957  1.00 74.19           C  
ATOM   1940  CD2 TYR A 261     -16.501  44.074  -8.969  1.00 74.19           C  
ATOM   1941  CE1 TYR A 261     -18.787  42.862  -9.899  1.00 74.19           C  
ATOM   1942  CE2 TYR A 261     -16.632  42.704  -8.907  1.00 74.19           C  
ATOM   1943  CZ  TYR A 261     -17.775  42.096  -9.373  1.00 74.19           C  
ATOM   1944  OH  TYR A 261     -17.913  40.694  -9.313  1.00 74.19           O  
ATOM   1945  N   SER A 262     -17.372  45.769  -6.362  1.00 84.04           N  
ATOM   1946  CA  SER A 262     -16.533  45.524  -5.223  1.00 84.04           C  
ATOM   1947  C   SER A 262     -16.022  44.125  -5.363  1.00 84.04           C  
ATOM   1948  O   SER A 262     -16.760  43.228  -5.766  1.00 84.04           O  
ATOM   1949  CB  SER A 262     -17.290  45.561  -3.884  1.00 84.04           C  
ATOM   1950  OG  SER A 262     -17.863  46.842  -3.672  1.00 84.04           O  
ATOM   1951  N   TRP A 263     -14.737  43.899  -5.024  1.00 69.30           N  
ATOM   1952  CA  TRP A 263     -14.162  42.591  -5.175  1.00 69.30           C  
ATOM   1953  C   TRP A 263     -14.281  41.879  -3.861  1.00 69.30           C  
ATOM   1954  O   TRP A 263     -14.130  42.477  -2.799  1.00 69.30           O  
ATOM   1955  CB  TRP A 263     -12.661  42.639  -5.516  1.00 69.30           C  
ATOM   1956  CG  TRP A 263     -12.339  43.384  -6.790  1.00 69.30           C  
ATOM   1957  CD1 TRP A 263     -12.078  44.713  -6.958  1.00 69.30           C  
ATOM   1958  CD2 TRP A 263     -12.255  42.787  -8.094  1.00 69.30           C  
ATOM   1959  CE2 TRP A 263     -11.943  43.805  -8.994  1.00 69.30           C  
ATOM   1960  CE3 TRP A 263     -12.423  41.496  -8.507  1.00 69.30           C  
ATOM   1961  NE1 TRP A 263     -11.837  44.982  -8.283  1.00 69.30           N  
ATOM   1962  CZ2 TRP A 263     -11.794  43.549 -10.326  1.00 69.30           C  
ATOM   1963  CZ3 TRP A 263     -12.273  41.242  -9.852  1.00 69.30           C  
ATOM   1964  CH2 TRP A 263     -11.965  42.248 -10.745  1.00 69.30           C  
ATOM   1965  N   LEU A 264     -14.556  40.560  -3.905  1.00 46.61           N  
ATOM   1966  CA  LEU A 264     -14.679  39.764  -2.715  1.00 46.61           C  
ATOM   1967  C   LEU A 264     -13.341  39.711  -2.039  1.00 46.61           C  
ATOM   1968  O   LEU A 264     -13.246  39.736  -0.814  1.00 46.61           O  
ATOM   1969  CB  LEU A 264     -15.123  38.320  -3.011  1.00 46.61           C  
ATOM   1970  CG  LEU A 264     -16.541  38.231  -3.614  1.00 46.61           C  
ATOM   1971  CD1 LEU A 264     -16.947  36.774  -3.894  1.00 46.61           C  
ATOM   1972  CD2 LEU A 264     -17.564  38.976  -2.739  1.00 46.61           C  
ATOM   1973  N   LEU A 265     -12.266  39.663  -2.845  1.00 64.81           N  
ATOM   1974  CA  LEU A 265     -10.914  39.519  -2.382  1.00 64.81           C  
ATOM   1975  C   LEU A 265     -10.553  40.685  -1.513  1.00 64.81           C  
ATOM   1976  O   LEU A 265      -9.720  40.561  -0.615  1.00 64.81           O  
ATOM   1977  CB  LEU A 265      -9.906  39.468  -3.546  1.00 64.81           C  
ATOM   1978  CG  LEU A 265      -8.448  39.252  -3.106  1.00 64.81           C  
ATOM   1979  CD1 LEU A 265      -8.280  37.885  -2.422  1.00 64.81           C  
ATOM   1980  CD2 LEU A 265      -7.477  39.446  -4.282  1.00 64.81           C  
ATOM   1981  N   ASP A 266     -11.125  41.872  -1.779  1.00 56.54           N  
ATOM   1982  CA  ASP A 266     -10.784  42.993  -0.952  1.00 56.54           C  
ATOM   1983  C   ASP A 266     -11.231  42.722   0.456  1.00 56.54           C  
ATOM   1984  O   ASP A 266     -10.558  43.112   1.407  1.00 56.54           O  
ATOM   1985  CB  ASP A 266     -11.414  44.319  -1.419  1.00 56.54           C  
ATOM   1986  CG  ASP A 266     -10.615  44.834  -2.611  1.00 56.54           C  
ATOM   1987  OD1 ASP A 266      -9.524  44.268  -2.886  1.00 56.54           O  
ATOM   1988  OD2 ASP A 266     -11.080  45.812  -3.256  1.00 56.54           O1-
ATOM   1989  N   GLN A 267     -12.419  42.110   0.620  1.00 81.57           N  
ATOM   1990  CA  GLN A 267     -12.986  41.802   1.907  1.00 81.57           C  
ATOM   1991  C   GLN A 267     -12.367  40.592   2.558  1.00 81.57           C  
ATOM   1992  O   GLN A 267     -12.163  40.584   3.771  1.00 81.57           O  
ATOM   1993  CB  GLN A 267     -14.498  41.544   1.808  1.00 81.57           C  
ATOM   1994  CG  GLN A 267     -15.243  42.654   1.062  1.00 81.57           C  
ATOM   1995  CD  GLN A 267     -14.774  44.001   1.595  1.00 81.57           C  
ATOM   1996  NE2 GLN A 267     -14.289  44.876   0.674  1.00 81.57           N  
ATOM   1997  OE1 GLN A 267     -14.825  44.266   2.795  1.00 81.57           O  
ATOM   1998  N   GLN A 268     -12.072  39.524   1.781  1.00 64.92           N  
ATOM   1999  CA  GLN A 268     -11.626  38.288   2.375  1.00 64.92           C  
ATOM   2000  C   GLN A 268     -10.336  37.842   1.751  1.00 64.92           C  
ATOM   2001  O   GLN A 268     -10.263  37.603   0.547  1.00 64.92           O  
ATOM   2002  CB  GLN A 268     -12.646  37.153   2.166  1.00 64.92           C  
ATOM   2003  CG  GLN A 268     -12.212  35.795   2.721  1.00 64.92           C  
ATOM   2004  CD  GLN A 268     -12.332  35.823   4.235  1.00 64.92           C  
ATOM   2005  NE2 GLN A 268     -11.194  35.559   4.931  1.00 64.92           N  
ATOM   2006  OE1 GLN A 268     -13.405  36.068   4.785  1.00 64.92           O  
ATOM   2007  N   ASP A 269      -9.282  37.690   2.582  1.00 54.19           N  
ATOM   2008  CA  ASP A 269      -7.986  37.282   2.118  1.00 54.19           C  
ATOM   2009  C   ASP A 269      -7.943  35.779   2.099  1.00 54.19           C  
ATOM   2010  O   ASP A 269      -8.835  35.114   2.625  1.00 54.19           O  
ATOM   2011  CB  ASP A 269      -6.846  37.786   3.028  1.00 54.19           C  
ATOM   2012  CG  ASP A 269      -5.511  37.707   2.295  1.00 54.19           C  
ATOM   2013  OD1 ASP A 269      -5.508  37.385   1.077  1.00 54.19           O  
ATOM   2014  OD2 ASP A 269      -4.469  37.981   2.949  1.00 54.19           O1-
ATOM   2015  N   VAL A 270      -6.902  35.205   1.463  1.00 52.16           N  
ATOM   2016  CA  VAL A 270      -6.732  33.782   1.385  1.00 52.16           C  
ATOM   2017  C   VAL A 270      -5.784  33.352   2.460  1.00 52.16           C  
ATOM   2018  O   VAL A 270      -5.082  34.170   3.053  1.00 52.16           O  
ATOM   2019  CB  VAL A 270      -6.169  33.315   0.073  1.00 52.16           C  
ATOM   2020  CG1 VAL A 270      -7.185  33.630  -1.037  1.00 52.16           C  
ATOM   2021  CG2 VAL A 270      -4.799  33.978  -0.140  1.00 52.16           C  
ATOM   2022  N   ALA A 271      -5.782  32.038   2.766  1.00 39.58           N  
ATOM   2023  CA  ALA A 271      -4.864  31.505   3.731  1.00 39.58           C  
ATOM   2024  C   ALA A 271      -3.794  30.782   2.965  1.00 39.58           C  
ATOM   2025  O   ALA A 271      -4.072  30.138   1.952  1.00 39.58           O  
ATOM   2026  CB  ALA A 271      -5.503  30.491   4.696  1.00 39.58           C  
ATOM   2027  N   PHE A 272      -2.528  30.908   3.419  1.00 66.49           N  
ATOM   2028  CA  PHE A 272      -1.424  30.240   2.780  1.00 66.49           C  
ATOM   2029  C   PHE A 272      -0.918  29.206   3.742  1.00 66.49           C  
ATOM   2030  O   PHE A 272      -0.802  29.465   4.939  1.00 66.49           O  
ATOM   2031  CB  PHE A 272      -0.238  31.164   2.443  1.00 66.49           C  
ATOM   2032  CG  PHE A 272      -0.689  32.152   1.421  1.00 66.49           C  
ATOM   2033  CD1 PHE A 272      -0.937  31.755   0.128  1.00 66.49           C  
ATOM   2034  CD2 PHE A 272      -0.845  33.480   1.754  1.00 66.49           C  
ATOM   2035  CE1 PHE A 272      -1.349  32.666  -0.817  1.00 66.49           C  
ATOM   2036  CE2 PHE A 272      -1.255  34.395   0.813  1.00 66.49           C  
ATOM   2037  CZ  PHE A 272      -1.509  33.988  -0.474  1.00 66.49           C  
ATOM   2038  N   LYS A 273      -0.604  27.995   3.232  1.00 63.23           N  
ATOM   2039  CA  LYS A 273      -0.208  26.896   4.071  1.00 63.23           C  
ATOM   2040  C   LYS A 273       1.277  26.871   4.292  1.00 63.23           C  
ATOM   2041  O   LYS A 273       2.061  27.286   3.439  1.00 63.23           O  
ATOM   2042  CB  LYS A 273      -0.622  25.529   3.502  1.00 63.23           C  
ATOM   2043  CG  LYS A 273      -2.138  25.323   3.484  1.00 63.23           C  
ATOM   2044  CD  LYS A 273      -2.592  24.108   2.675  1.00 63.23           C  
ATOM   2045  CE  LYS A 273      -4.105  23.884   2.725  1.00 63.23           C  
ATOM   2046  NZ  LYS A 273      -4.471  22.696   1.921  1.00 63.23           N1+
ATOM   2047  N   ARG A 274       1.684  26.494   5.526  1.00132.82           N  
ATOM   2048  CA  ARG A 274       3.057  26.276   5.891  1.00132.82           C  
ATOM   2049  C   ARG A 274       3.540  24.907   5.484  1.00132.82           C  
ATOM   2050  O   ARG A 274       4.716  24.733   5.169  1.00132.82           O  
ATOM   2051  CB  ARG A 274       3.330  26.477   7.390  1.00132.82           C  
ATOM   2052  CG  ARG A 274       3.093  27.927   7.824  1.00132.82           C  
ATOM   2053  CD  ARG A 274       3.862  28.340   9.080  1.00132.82           C  
ATOM   2054  NE  ARG A 274       5.196  28.837   8.634  1.00132.82           N  
ATOM   2055  CZ  ARG A 274       6.092  29.326   9.542  1.00132.82           C  
ATOM   2056  NH1 ARG A 274       5.785  29.333  10.873  1.00132.82           N1+
ATOM   2057  NH2 ARG A 274       7.298  29.804   9.119  1.00132.82           N  
ATOM   2058  N   PHE A 275       2.663  23.880   5.536  1.00 79.26           N  
ATOM   2059  CA  PHE A 275       3.067  22.545   5.172  1.00 79.26           C  
ATOM   2060  C   PHE A 275       1.998  21.948   4.304  1.00 79.26           C  
ATOM   2061  O   PHE A 275       0.839  22.349   4.386  1.00 79.26           O  
ATOM   2062  CB  PHE A 275       3.346  21.634   6.385  1.00 79.26           C  
ATOM   2063  CG  PHE A 275       2.155  21.592   7.284  1.00 79.26           C  
ATOM   2064  CD1 PHE A 275       1.167  20.651   7.117  1.00 79.26           C  
ATOM   2065  CD2 PHE A 275       2.035  22.504   8.308  1.00 79.26           C  
ATOM   2066  CE1 PHE A 275       0.078  20.621   7.957  1.00 79.26           C  
ATOM   2067  CE2 PHE A 275       0.950  22.480   9.151  1.00 79.26           C  
ATOM   2068  CZ  PHE A 275      -0.032  21.536   8.976  1.00 79.26           C  
ATOM   2069  N   PRO A 276       2.350  21.035   3.423  1.00134.69           N  
ATOM   2070  CA  PRO A 276       1.353  20.492   2.537  1.00134.69           C  
ATOM   2071  C   PRO A 276       0.403  19.551   3.203  1.00134.69           C  
ATOM   2072  O   PRO A 276       0.719  18.370   3.325  1.00134.69           O  
ATOM   2073  CB  PRO A 276       2.109  19.904   1.342  1.00134.69           C  
ATOM   2074  CG  PRO A 276       3.580  19.861   1.800  1.00134.69           C  
ATOM   2075  CD  PRO A 276       3.676  20.992   2.837  1.00134.69           C  
ATOM   2076  N   ALA A 277      -0.808  20.026   3.540  1.00 49.75           N  
ATOM   2077  CA  ALA A 277      -1.776  19.191   4.183  1.00 49.75           C  
ATOM   2078  C   ALA A 277      -3.045  19.978   4.261  1.00 49.75           C  
ATOM   2079  O   ALA A 277      -3.062  21.177   3.990  1.00 49.75           O  
ATOM   2080  CB  ALA A 277      -1.399  18.795   5.622  1.00 49.75           C  
ATOM   2081  N   HIS A 278      -4.145  19.309   4.654  1.00 63.79           N  
ATOM   2082  CA  HIS A 278      -5.420  19.957   4.715  1.00 63.79           C  
ATOM   2083  C   HIS A 278      -5.290  21.122   5.648  1.00 63.79           C  
ATOM   2084  O   HIS A 278      -4.574  21.065   6.643  1.00 63.79           O  
ATOM   2085  CB  HIS A 278      -6.533  19.030   5.235  1.00 63.79           C  
ATOM   2086  CG  HIS A 278      -7.903  19.582   5.009  1.00 63.79           C  
ATOM   2087  CD2 HIS A 278      -8.740  19.418   3.950  1.00 63.79           C  
ATOM   2088  ND1 HIS A 278      -8.560  20.414   5.886  1.00 63.79           N  
ATOM   2089  CE1 HIS A 278      -9.755  20.712   5.316  1.00 63.79           C  
ATOM   2090  NE2 HIS A 278      -9.907  20.132   4.140  1.00 63.79           N  
ATOM   2091  N   LEU A 279      -6.002  22.222   5.351  1.00 72.51           N  
ATOM   2092  CA  LEU A 279      -5.867  23.436   6.105  1.00 72.51           C  
ATOM   2093  C   LEU A 279      -6.282  23.191   7.529  1.00 72.51           C  
ATOM   2094  O   LEU A 279      -5.716  23.760   8.459  1.00 72.51           O  
ATOM   2095  CB  LEU A 279      -6.731  24.578   5.539  1.00 72.51           C  
ATOM   2096  CG  LEU A 279      -6.472  25.940   6.209  1.00 72.51           C  
ATOM   2097  CD1 LEU A 279      -5.044  26.433   5.931  1.00 72.51           C  
ATOM   2098  CD2 LEU A 279      -7.537  26.974   5.810  1.00 72.51           C  
ATOM   2099  N   SER A 280      -7.283  22.323   7.746  1.00 53.80           N  
ATOM   2100  CA  SER A 280      -7.793  22.122   9.074  1.00 53.80           C  
ATOM   2101  C   SER A 280      -6.714  21.593   9.971  1.00 53.80           C  
ATOM   2102  O   SER A 280      -6.735  21.822  11.180  1.00 53.80           O  
ATOM   2103  CB  SER A 280      -8.968  21.130   9.114  1.00 53.80           C  
ATOM   2104  OG  SER A 280      -8.537  19.838   8.710  1.00 53.80           O  
ATOM   2105  N   THR A 281      -5.741  20.863   9.404  1.00152.95           N  
ATOM   2106  CA  THR A 281      -4.684  20.271  10.173  1.00152.95           C  
ATOM   2107  C   THR A 281      -3.716  21.302  10.680  1.00152.95           C  
ATOM   2108  O   THR A 281      -2.942  21.017  11.591  1.00152.95           O  
ATOM   2109  CB  THR A 281      -3.905  19.228   9.444  1.00152.95           C  
ATOM   2110  CG2 THR A 281      -2.926  19.887   8.466  1.00152.95           C  
ATOM   2111  OG1 THR A 281      -3.168  18.486  10.392  1.00152.95           O  
ATOM   2112  N   HIS A 282      -3.668  22.497  10.058  1.00 68.49           N  
ATOM   2113  CA  HIS A 282      -2.746  23.522  10.473  1.00 68.49           C  
ATOM   2114  C   HIS A 282      -3.036  23.942  11.883  1.00 68.49           C  
ATOM   2115  O   HIS A 282      -2.120  24.273  12.635  1.00 68.49           O  
ATOM   2116  CB  HIS A 282      -2.767  24.762   9.566  1.00 68.49           C  
ATOM   2117  CG  HIS A 282      -2.031  24.512   8.286  1.00 68.49           C  
ATOM   2118  CD2 HIS A 282      -0.844  25.016   7.850  1.00 68.49           C  
ATOM   2119  ND1 HIS A 282      -2.460  23.653   7.299  1.00 68.49           N  
ATOM   2120  CE1 HIS A 282      -1.519  23.679   6.323  1.00 68.49           C  
ATOM   2121  NE2 HIS A 282      -0.519  24.493   6.611  1.00 68.49           N  
ATOM   2122  N   TRP A 283      -4.321  23.984  12.276  1.00 62.43           N  
ATOM   2123  CA  TRP A 283      -4.641  24.325  13.634  1.00 62.43           C  
ATOM   2124  C   TRP A 283      -4.102  23.253  14.540  1.00 62.43           C  
ATOM   2125  O   TRP A 283      -3.581  23.545  15.616  1.00 62.43           O  
ATOM   2126  CB  TRP A 283      -6.154  24.462  13.885  1.00 62.43           C  
ATOM   2127  CG  TRP A 283      -6.768  25.726  13.324  1.00 62.43           C  
ATOM   2128  CD1 TRP A 283      -6.987  26.916  13.955  1.00 62.43           C  
ATOM   2129  CD2 TRP A 283      -7.249  25.888  11.978  1.00 62.43           C  
ATOM   2130  CE2 TRP A 283      -7.742  27.188  11.870  1.00 62.43           C  
ATOM   2131  CE3 TRP A 283      -7.282  25.025  10.921  1.00 62.43           C  
ATOM   2132  NE1 TRP A 283      -7.574  27.808  13.090  1.00 62.43           N  
ATOM   2133  CZ2 TRP A 283      -8.277  27.646  10.699  1.00 62.43           C  
ATOM   2134  CZ3 TRP A 283      -7.818  25.490   9.739  1.00 62.43           C  
ATOM   2135  CH2 TRP A 283      -8.306  26.776   9.630  1.00 62.43           C  
ATOM   2136  N   VAL A 284      -4.223  21.974  14.129  1.00 33.42           N  
ATOM   2137  CA  VAL A 284      -3.760  20.875  14.932  1.00 33.42           C  
ATOM   2138  C   VAL A 284      -2.275  20.972  15.122  1.00 33.42           C  
ATOM   2139  O   VAL A 284      -1.770  20.797  16.229  1.00 33.42           O  
ATOM   2140  CB  VAL A 284      -4.037  19.540  14.304  1.00 33.42           C  
ATOM   2141  CG1 VAL A 284      -3.413  18.444  15.185  1.00 33.42           C  
ATOM   2142  CG2 VAL A 284      -5.555  19.394  14.108  1.00 33.42           C  
ATOM   2143  N   ALA A 285      -1.530  21.261  14.037  1.00 30.35           N  
ATOM   2144  CA  ALA A 285      -0.099  21.328  14.115  1.00 30.35           C  
ATOM   2145  C   ALA A 285       0.294  22.428  15.051  1.00 30.35           C  
ATOM   2146  O   ALA A 285       1.211  22.270  15.855  1.00 30.35           O  
ATOM   2147  CB  ALA A 285       0.554  21.627  12.755  1.00 30.35           C  
ATOM   2148  N   ASP A 286      -0.395  23.580  14.972  1.00 40.26           N  
ATOM   2149  CA  ASP A 286      -0.058  24.709  15.791  1.00 40.26           C  
ATOM   2150  C   ASP A 286      -0.256  24.360  17.237  1.00 40.26           C  
ATOM   2151  O   ASP A 286       0.596  24.661  18.073  1.00 40.26           O  
ATOM   2152  CB  ASP A 286      -0.935  25.933  15.475  1.00 40.26           C  
ATOM   2153  CG  ASP A 286      -0.375  27.155  16.187  1.00 40.26           C  
ATOM   2154  OD1 ASP A 286       0.508  26.990  17.068  1.00 40.26           O  
ATOM   2155  OD2 ASP A 286      -0.827  28.280  15.851  1.00 40.26           O1-
ATOM   2156  N   ALA A 287      -1.391  23.717  17.575  1.00 30.65           N  
ATOM   2157  CA  ALA A 287      -1.673  23.396  18.946  1.00 30.65           C  
ATOM   2158  C   ALA A 287      -0.667  22.409  19.454  1.00 30.65           C  
ATOM   2159  O   ALA A 287      -0.166  22.535  20.570  1.00 30.65           O  
ATOM   2160  CB  ALA A 287      -3.066  22.770  19.140  1.00 30.65           C  
ATOM   2161  N   ALA A 288      -0.347  21.395  18.628  1.00 32.14           N  
ATOM   2162  CA  ALA A 288       0.561  20.343  18.992  1.00 32.14           C  
ATOM   2163  C   ALA A 288       1.931  20.899  19.219  1.00 32.14           C  
ATOM   2164  O   ALA A 288       2.646  20.453  20.115  1.00 32.14           O  
ATOM   2165  CB  ALA A 288       0.680  19.264  17.901  1.00 32.14           C  
ATOM   2166  N   ALA A 289       2.350  21.878  18.397  1.00 27.14           N  
ATOM   2167  CA  ALA A 289       3.674  22.408  18.535  1.00 27.14           C  
ATOM   2168  C   ALA A 289       3.818  23.027  19.892  1.00 27.14           C  
ATOM   2169  O   ALA A 289       4.840  22.847  20.553  1.00 27.14           O  
ATOM   2170  CB  ALA A 289       3.993  23.496  17.494  1.00 27.14           C  
ATOM   2171  N   SER A 290       2.795  23.776  20.341  1.00 33.11           N  
ATOM   2172  CA  SER A 290       2.862  24.444  21.610  1.00 33.11           C  
ATOM   2173  C   SER A 290       2.853  23.452  22.728  1.00 33.11           C  
ATOM   2174  O   SER A 290       3.610  23.587  23.688  1.00 33.11           O  
ATOM   2175  CB  SER A 290       1.690  25.412  21.831  1.00 33.11           C  
ATOM   2176  OG  SER A 290       1.758  26.474  20.891  1.00 33.11           O  
ATOM   2177  N   VAL A 291       2.001  22.415  22.637  1.00 96.05           N  
ATOM   2178  CA  VAL A 291       1.909  21.459  23.702  1.00 96.05           C  
ATOM   2179  C   VAL A 291       3.235  20.775  23.834  1.00 96.05           C  
ATOM   2180  O   VAL A 291       3.679  20.473  24.941  1.00 96.05           O  
ATOM   2181  CB  VAL A 291       0.853  20.413  23.460  1.00 96.05           C  
ATOM   2182  CG1 VAL A 291       1.303  19.497  22.309  1.00 96.05           C  
ATOM   2183  CG2 VAL A 291       0.583  19.670  24.778  1.00 96.05           C  
ATOM   2184  N   ARG A 292       3.908  20.506  22.698  1.00189.16           N  
ATOM   2185  CA  ARG A 292       5.147  19.788  22.754  1.00189.16           C  
ATOM   2186  C   ARG A 292       6.167  20.619  23.470  1.00189.16           C  
ATOM   2187  O   ARG A 292       6.964  20.092  24.244  1.00189.16           O  
ATOM   2188  CB  ARG A 292       5.702  19.358  21.380  1.00189.16           C  
ATOM   2189  CG  ARG A 292       6.218  20.471  20.474  1.00189.16           C  
ATOM   2190  CD  ARG A 292       7.668  20.832  20.794  1.00189.16           C  
ATOM   2191  NE  ARG A 292       8.405  19.538  20.884  1.00189.16           N  
ATOM   2192  CZ  ARG A 292       9.761  19.494  20.736  1.00189.16           C  
ATOM   2193  NH1 ARG A 292      10.460  20.639  20.488  1.00189.16           N1+
ATOM   2194  NH2 ARG A 292      10.417  18.301  20.836  1.00189.16           N  
ATOM   2195  N   LYS A 293       6.171  21.946  23.241  1.00 96.22           N  
ATOM   2196  CA  LYS A 293       7.147  22.775  23.884  1.00 96.22           C  
ATOM   2197  C   LYS A 293       6.920  22.714  25.363  1.00 96.22           C  
ATOM   2198  O   LYS A 293       7.866  22.742  26.148  1.00 96.22           O  
ATOM   2199  CB  LYS A 293       7.094  24.251  23.462  1.00 96.22           C  
ATOM   2200  CG  LYS A 293       8.282  25.030  24.029  1.00 96.22           C  
ATOM   2201  CD  LYS A 293       8.504  26.409  23.407  1.00 96.22           C  
ATOM   2202  CE  LYS A 293       9.806  27.072  23.862  1.00 96.22           C  
ATOM   2203  NZ  LYS A 293       9.824  27.193  25.337  1.00 96.22           N1+
ATOM   2204  N   HIS A 294       5.644  22.650  25.784  1.00 38.88           N  
ATOM   2205  CA  HIS A 294       5.320  22.593  27.178  1.00 38.88           C  
ATOM   2206  C   HIS A 294       5.868  21.317  27.739  1.00 38.88           C  
ATOM   2207  O   HIS A 294       6.466  21.309  28.813  1.00 38.88           O  
ATOM   2208  CB  HIS A 294       3.799  22.602  27.424  1.00 38.88           C  
ATOM   2209  CG  HIS A 294       3.430  22.706  28.873  1.00 38.88           C  
ATOM   2210  CD2 HIS A 294       4.172  22.466  29.989  1.00 38.88           C  
ATOM   2211  ND1 HIS A 294       2.183  23.083  29.324  1.00 38.88           N  
ATOM   2212  CE1 HIS A 294       2.234  23.055  30.680  1.00 38.88           C  
ATOM   2213  NE2 HIS A 294       3.421  22.688  31.130  1.00 38.88           N  
ATOM   2214  N   LEU A 295       5.687  20.200  27.008  1.00 51.51           N  
ATOM   2215  CA  LEU A 295       6.125  18.914  27.458  1.00 51.51           C  
ATOM   2216  C   LEU A 295       7.614  18.926  27.617  1.00 51.51           C  
ATOM   2217  O   LEU A 295       8.139  18.463  28.629  1.00 51.51           O  
ATOM   2218  CB  LEU A 295       5.786  17.797  26.455  1.00 51.51           C  
ATOM   2219  CG  LEU A 295       4.274  17.536  26.288  1.00 51.51           C  
ATOM   2220  CD1 LEU A 295       4.007  16.413  25.270  1.00 51.51           C  
ATOM   2221  CD2 LEU A 295       3.605  17.260  27.645  1.00 51.51           C  
ATOM   2222  N   VAL A 296       8.338  19.473  26.621  1.00103.48           N  
ATOM   2223  CA  VAL A 296       9.775  19.479  26.661  1.00103.48           C  
ATOM   2224  C   VAL A 296      10.259  20.328  27.795  1.00103.48           C  
ATOM   2225  O   VAL A 296      11.261  20.004  28.431  1.00103.48           O  
ATOM   2226  CB  VAL A 296      10.412  19.921  25.373  1.00103.48           C  
ATOM   2227  CG1 VAL A 296      10.102  18.862  24.304  1.00103.48           C  
ATOM   2228  CG2 VAL A 296       9.893  21.312  24.990  1.00103.48           C  
ATOM   2229  N   ALA A 297       9.566  21.442  28.093  1.00 32.71           N  
ATOM   2230  CA  ALA A 297      10.011  22.292  29.161  1.00 32.71           C  
ATOM   2231  C   ALA A 297       9.978  21.493  30.428  1.00 32.71           C  
ATOM   2232  O   ALA A 297      10.872  21.588  31.269  1.00 32.71           O  
ATOM   2233  CB  ALA A 297       9.108  23.521  29.360  1.00 32.71           C  
ATOM   2234  N   GLU A 298       8.914  20.692  30.580  1.00139.41           N  
ATOM   2235  CA  GLU A 298       8.659  19.832  31.696  1.00139.41           C  
ATOM   2236  C   GLU A 298       9.613  18.667  31.678  1.00139.41           C  
ATOM   2237  O   GLU A 298       9.869  18.056  32.714  1.00139.41           O  
ATOM   2238  CB  GLU A 298       7.227  19.278  31.659  1.00139.41           C  
ATOM   2239  CG  GLU A 298       6.809  18.595  32.955  1.00139.41           C  
ATOM   2240  CD  GLU A 298       6.593  19.685  33.993  1.00139.41           C  
ATOM   2241  OE1 GLU A 298       6.275  20.835  33.588  1.00139.41           O  
ATOM   2242  OE2 GLU A 298       6.747  19.382  35.206  1.00139.41           O1-
ATOM   2243  N   ARG A 299      10.163  18.320  30.496  1.00188.99           N  
ATOM   2244  CA  ARG A 299      10.996  17.156  30.318  1.00188.99           C  
ATOM   2245  C   ARG A 299      10.100  15.947  30.316  1.00188.99           C  
ATOM   2246  O   ARG A 299      10.521  14.831  30.614  1.00188.99           O  
ATOM   2247  CB  ARG A 299      12.060  16.993  31.420  1.00188.99           C  
ATOM   2248  CG  ARG A 299      13.016  15.819  31.190  1.00188.99           C  
ATOM   2249  CD  ARG A 299      14.223  15.816  32.134  1.00188.99           C  
ATOM   2250  NE  ARG A 299      13.750  15.408  33.486  1.00188.99           N  
ATOM   2251  CZ  ARG A 299      13.725  14.087  33.829  1.00188.99           C  
ATOM   2252  NH1 ARG A 299      14.157  13.143  32.944  1.00188.99           N1+
ATOM   2253  NH2 ARG A 299      13.276  13.712  35.063  1.00188.99           N  
ATOM   2254  N   ALA A 300       8.808  16.207  30.036  1.00 96.30           N  
ATOM   2255  CA  ALA A 300       7.671  15.338  29.884  1.00 96.30           C  
ATOM   2256  C   ALA A 300       7.581  14.573  28.586  1.00 96.30           C  
ATOM   2257  O   ALA A 300       6.876  13.570  28.535  1.00 96.30           O  
ATOM   2258  CB  ALA A 300       6.340  16.090  30.051  1.00 96.30           C  
ATOM   2259  N   LEU A 301       8.145  15.084  27.471  1.00100.34           N  
ATOM   2260  CA  LEU A 301       7.950  14.491  26.164  1.00100.34           C  
ATOM   2261  C   LEU A 301       8.516  13.096  26.048  1.00100.34           C  
ATOM   2262  O   LEU A 301       7.795  12.158  25.706  1.00100.34           O  
ATOM   2263  CB  LEU A 301       8.563  15.398  25.074  1.00100.34           C  
ATOM   2264  CG  LEU A 301       8.330  14.966  23.615  1.00100.34           C  
ATOM   2265  CD1 LEU A 301       6.830  14.841  23.291  1.00100.34           C  
ATOM   2266  CD2 LEU A 301       9.049  15.925  22.649  1.00100.34           C  
ATOM   2267  N   LEU A 302       9.807  12.892  26.373  1.00102.86           N  
ATOM   2268  CA  LEU A 302      10.354  11.574  26.198  1.00102.86           C  
ATOM   2269  C   LEU A 302      10.388  10.895  27.525  1.00102.86           C  
ATOM   2270  O   LEU A 302      10.506  11.547  28.561  1.00102.86           O  
ATOM   2271  CB  LEU A 302      11.771  11.548  25.603  1.00102.86           C  
ATOM   2272  CG  LEU A 302      11.824  12.135  24.182  1.00102.86           C  
ATOM   2273  CD1 LEU A 302      11.702  13.667  24.199  1.00102.86           C  
ATOM   2274  CD2 LEU A 302      13.032  11.610  23.400  1.00102.86           C  
ATOM   2275  N   PRO A 303      10.266   9.590  27.525  1.00 87.76           N  
ATOM   2276  CA  PRO A 303      10.098   8.826  26.317  1.00 87.76           C  
ATOM   2277  C   PRO A 303       8.699   8.906  25.799  1.00 87.76           C  
ATOM   2278  O   PRO A 303       7.778   9.182  26.568  1.00 87.76           O  
ATOM   2279  CB  PRO A 303      10.549   7.400  26.638  1.00 87.76           C  
ATOM   2280  CG  PRO A 303      10.572   7.343  28.174  1.00 87.76           C  
ATOM   2281  CD  PRO A 303      10.853   8.795  28.588  1.00 87.76           C  
ATOM   2282  N   THR A 304       8.523   8.620  24.497  1.00127.14           N  
ATOM   2283  CA  THR A 304       7.263   8.716  23.826  1.00127.14           C  
ATOM   2284  C   THR A 304       6.316   7.711  24.419  1.00127.14           C  
ATOM   2285  O   THR A 304       5.102   7.904  24.387  1.00127.14           O  
ATOM   2286  CB  THR A 304       7.378   8.478  22.344  1.00127.14           C  
ATOM   2287  CG2 THR A 304       7.559   6.975  22.088  1.00127.14           C  
ATOM   2288  OG1 THR A 304       6.215   8.939  21.676  1.00127.14           O  
ATOM   2289  N   ASP A 305       6.857   6.607  24.968  1.00 61.75           N  
ATOM   2290  CA  ASP A 305       6.106   5.515  25.534  1.00 61.75           C  
ATOM   2291  C   ASP A 305       5.275   5.987  26.694  1.00 61.75           C  
ATOM   2292  O   ASP A 305       4.238   5.403  26.995  1.00 61.75           O  
ATOM   2293  CB  ASP A 305       7.015   4.395  26.071  1.00 61.75           C  
ATOM   2294  CG  ASP A 305       6.137   3.257  26.577  1.00 61.75           C  
ATOM   2295  OD1 ASP A 305       4.973   3.145  26.107  1.00 61.75           O  
ATOM   2296  OD2 ASP A 305       6.620   2.488  27.451  1.00 61.75           O1-
ATOM   2297  N   TYR A 306       5.732   7.036  27.397  1.00 97.11           N  
ATOM   2298  CA  TYR A 306       5.065   7.589  28.547  1.00 97.11           C  
ATOM   2299  C   TYR A 306       3.726   8.169  28.194  1.00 97.11           C  
ATOM   2300  O   TYR A 306       2.835   8.195  29.042  1.00 97.11           O  
ATOM   2301  CB  TYR A 306       5.886   8.679  29.256  1.00 97.11           C  
ATOM   2302  CG  TYR A 306       6.867   7.995  30.143  1.00 97.11           C  
ATOM   2303  CD1 TYR A 306       7.866   7.200  29.633  1.00 97.11           C  
ATOM   2304  CD2 TYR A 306       6.794   8.174  31.504  1.00 97.11           C  
ATOM   2305  CE1 TYR A 306       8.761   6.582  30.478  1.00 97.11           C  
ATOM   2306  CE2 TYR A 306       7.685   7.561  32.353  1.00 97.11           C  
ATOM   2307  CZ  TYR A 306       8.673   6.759  31.838  1.00 97.11           C  
ATOM   2308  OH  TYR A 306       9.594   6.124  32.698  1.00 97.11           O  
ATOM   2309  N   ILE A 307       3.552   8.708  26.970  1.00184.96           N  
ATOM   2310  CA  ILE A 307       2.293   9.335  26.678  1.00184.96           C  
ATOM   2311  C   ILE A 307       1.212   8.293  26.618  1.00184.96           C  
ATOM   2312  O   ILE A 307       1.285   7.315  25.876  1.00184.96           O  
ATOM   2313  CB  ILE A 307       2.322  10.158  25.409  1.00184.96           C  
ATOM   2314  CG1 ILE A 307       1.177  11.177  25.389  1.00184.96           C  
ATOM   2315  CG2 ILE A 307       2.288   9.224  24.193  1.00184.96           C  
ATOM   2316  CD1 ILE A 307      -0.200  10.539  25.295  1.00184.96           C  
ATOM   2317  N   LYS A 308       0.228   8.438  27.528  1.00124.71           N  
ATOM   2318  CA  LYS A 308      -0.923   7.593  27.684  1.00124.71           C  
ATOM   2319  C   LYS A 308      -2.016   7.886  26.696  1.00124.71           C  
ATOM   2320  O   LYS A 308      -2.578   6.977  26.088  1.00124.71           O  
ATOM   2321  CB  LYS A 308      -1.545   7.788  29.072  1.00124.71           C  
ATOM   2322  CG  LYS A 308      -2.621   6.773  29.446  1.00124.71           C  
ATOM   2323  CD  LYS A 308      -3.090   6.965  30.886  1.00124.71           C  
ATOM   2324  CE  LYS A 308      -1.938   7.280  31.843  1.00124.71           C  
ATOM   2325  NZ  LYS A 308      -2.463   7.873  33.092  1.00124.71           N1+
ATOM   2326  N   ARG A 309      -2.349   9.183  26.521  1.00 99.97           N  
ATOM   2327  CA  ARG A 309      -3.534   9.516  25.784  1.00 99.97           C  
ATOM   2328  C   ARG A 309      -3.365  10.858  25.138  1.00 99.97           C  
ATOM   2329  O   ARG A 309      -2.765  11.766  25.715  1.00 99.97           O  
ATOM   2330  CB  ARG A 309      -4.726   9.602  26.754  1.00 99.97           C  
ATOM   2331  CG  ARG A 309      -6.091   9.958  26.174  1.00 99.97           C  
ATOM   2332  CD  ARG A 309      -7.123  10.096  27.296  1.00 99.97           C  
ATOM   2333  NE  ARG A 309      -8.394  10.609  26.721  1.00 99.97           N  
ATOM   2334  CZ  ARG A 309      -9.200  11.386  27.502  1.00 99.97           C  
ATOM   2335  NH1 ARG A 309      -8.803  11.726  28.763  1.00 99.97           N1+
ATOM   2336  NH2 ARG A 309     -10.399  11.829  27.020  1.00 99.97           N  
ATOM   2337  N   ILE A 310      -3.888  11.006  23.900  1.00 53.56           N  
ATOM   2338  CA  ILE A 310      -3.850  12.271  23.219  1.00 53.56           C  
ATOM   2339  C   ILE A 310      -5.248  12.558  22.757  1.00 53.56           C  
ATOM   2340  O   ILE A 310      -5.830  11.781  21.999  1.00 53.56           O  
ATOM   2341  CB  ILE A 310      -2.965  12.271  22.002  1.00 53.56           C  
ATOM   2342  CG1 ILE A 310      -1.517  11.908  22.379  1.00 53.56           C  
ATOM   2343  CG2 ILE A 310      -3.089  13.648  21.326  1.00 53.56           C  
ATOM   2344  CD1 ILE A 310      -0.625  11.609  21.172  1.00 53.56           C  
ATOM   2345  N   VAL A 311      -5.829  13.694  23.196  1.00 50.47           N  
ATOM   2346  CA  VAL A 311      -7.172  14.021  22.802  1.00 50.47           C  
ATOM   2347  C   VAL A 311      -7.119  15.221  21.915  1.00 50.47           C  
ATOM   2348  O   VAL A 311      -6.489  16.225  22.245  1.00 50.47           O  
ATOM   2349  CB  VAL A 311      -8.066  14.379  23.956  1.00 50.47           C  
ATOM   2350  CG1 VAL A 311      -9.418  14.868  23.409  1.00 50.47           C  
ATOM   2351  CG2 VAL A 311      -8.179  13.160  24.886  1.00 50.47           C  
ATOM   2352  N   LEU A 312      -7.783  15.135  20.745  1.00 49.91           N  
ATOM   2353  CA  LEU A 312      -7.834  16.247  19.845  1.00 49.91           C  
ATOM   2354  C   LEU A 312      -9.255  16.710  19.811  1.00 49.91           C  
ATOM   2355  O   LEU A 312     -10.164  15.937  19.508  1.00 49.91           O  
ATOM   2356  CB  LEU A 312      -7.427  15.888  18.404  1.00 49.91           C  
ATOM   2357  CG  LEU A 312      -5.963  15.420  18.270  1.00 49.91           C  
ATOM   2358  CD1 LEU A 312      -5.619  15.082  16.809  1.00 49.91           C  
ATOM   2359  CD2 LEU A 312      -4.983  16.434  18.880  1.00 49.91           C  
ATOM   2360  N   ARG A 313      -9.485  17.991  20.152  1.00125.11           N  
ATOM   2361  CA  ARG A 313     -10.816  18.515  20.088  1.00125.11           C  
ATOM   2362  C   ARG A 313     -10.860  19.331  18.842  1.00125.11           C  
ATOM   2363  O   ARG A 313     -10.240  20.389  18.743  1.00125.11           O  
ATOM   2364  CB  ARG A 313     -11.195  19.358  21.313  1.00125.11           C  
ATOM   2365  CG  ARG A 313     -11.394  18.458  22.534  1.00125.11           C  
ATOM   2366  CD  ARG A 313     -11.757  19.191  23.824  1.00125.11           C  
ATOM   2367  NE  ARG A 313     -10.511  19.801  24.352  1.00125.11           N  
ATOM   2368  CZ  ARG A 313      -9.683  19.079  25.162  1.00125.11           C  
ATOM   2369  NH1 ARG A 313      -9.975  17.780  25.468  1.00125.11           N1+
ATOM   2370  NH2 ARG A 313      -8.560  19.663  25.669  1.00125.11           N  
ATOM   2371  N   ILE A 314     -11.620  18.828  17.850  1.00123.21           N  
ATOM   2372  CA  ILE A 314     -11.641  19.386  16.531  1.00123.21           C  
ATOM   2373  C   ILE A 314     -13.040  19.414  15.987  1.00123.21           C  
ATOM   2374  O   ILE A 314     -13.986  18.924  16.600  1.00123.21           O  
ATOM   2375  CB  ILE A 314     -10.723  18.631  15.601  1.00123.21           C  
ATOM   2376  CG1 ILE A 314     -10.999  17.116  15.650  1.00123.21           C  
ATOM   2377  CG2 ILE A 314      -9.275  18.993  15.968  1.00123.21           C  
ATOM   2378  CD1 ILE A 314     -12.358  16.682  15.110  1.00123.21           C  
ATOM   2379  N   PRO A 315     -13.183  20.052  14.852  1.00 81.26           N  
ATOM   2380  CA  PRO A 315     -14.443  20.173  14.162  1.00 81.26           C  
ATOM   2381  C   PRO A 315     -14.811  18.861  13.549  1.00 81.26           C  
ATOM   2382  O   PRO A 315     -13.924  18.043  13.313  1.00 81.26           O  
ATOM   2383  CB  PRO A 315     -14.248  21.276  13.120  1.00 81.26           C  
ATOM   2384  CG  PRO A 315     -12.721  21.381  12.957  1.00 81.26           C  
ATOM   2385  CD  PRO A 315     -12.180  20.969  14.337  1.00 81.26           C  
ATOM   2386  N   ASN A 316     -16.111  18.640  13.275  1.00 54.12           N  
ATOM   2387  CA  ASN A 316     -16.527  17.385  12.726  1.00 54.12           C  
ATOM   2388  C   ASN A 316     -16.334  17.437  11.248  1.00 54.12           C  
ATOM   2389  O   ASN A 316     -17.231  17.826  10.502  1.00 54.12           O  
ATOM   2390  CB  ASN A 316     -18.010  17.070  12.996  1.00 54.12           C  
ATOM   2391  CG  ASN A 316     -18.295  15.631  12.584  1.00 54.12           C  
ATOM   2392  ND2 ASN A 316     -19.018  14.881  13.458  1.00 54.12           N  
ATOM   2393  OD1 ASN A 316     -17.884  15.185  11.515  1.00 54.12           O  
ATOM   2394  N   VAL A 317     -15.127  17.053  10.793  1.00 70.68           N  
ATOM   2395  CA  VAL A 317     -14.850  16.970   9.391  1.00 70.68           C  
ATOM   2396  C   VAL A 317     -14.370  15.565   9.196  1.00 70.68           C  
ATOM   2397  O   VAL A 317     -13.204  15.254   9.427  1.00 70.68           O  
ATOM   2398  CB  VAL A 317     -13.762  17.916   8.973  1.00 70.68           C  
ATOM   2399  CG1 VAL A 317     -13.495  17.739   7.472  1.00 70.68           C  
ATOM   2400  CG2 VAL A 317     -14.179  19.344   9.373  1.00 70.68           C  
ATOM   2401  N   GLN A 318     -15.266  14.681   8.720  1.00 68.60           N  
ATOM   2402  CA  GLN A 318     -14.992  13.274   8.658  1.00 68.60           C  
ATOM   2403  C   GLN A 318     -13.910  12.924   7.685  1.00 68.60           C  
ATOM   2404  O   GLN A 318     -13.152  11.987   7.926  1.00 68.60           O  
ATOM   2405  CB  GLN A 318     -16.231  12.420   8.350  1.00 68.60           C  
ATOM   2406  CG  GLN A 318     -17.213  12.411   9.522  1.00 68.60           C  
ATOM   2407  CD  GLN A 318     -16.437  11.961  10.755  1.00 68.60           C  
ATOM   2408  NE2 GLN A 318     -16.553  12.739  11.865  1.00 68.60           N  
ATOM   2409  OE1 GLN A 318     -15.727  10.956  10.727  1.00 68.60           O  
ATOM   2410  N   TYR A 319     -13.797  13.641   6.556  1.00113.76           N  
ATOM   2411  CA  TYR A 319     -12.809  13.249   5.590  1.00113.76           C  
ATOM   2412  C   TYR A 319     -11.420  13.396   6.144  1.00113.76           C  
ATOM   2413  O   TYR A 319     -10.492  12.779   5.630  1.00113.76           O  
ATOM   2414  CB  TYR A 319     -12.921  13.888   4.186  1.00113.76           C  
ATOM   2415  CG  TYR A 319     -12.796  15.371   4.202  1.00113.76           C  
ATOM   2416  CD1 TYR A 319     -13.881  16.150   4.529  1.00113.76           C  
ATOM   2417  CD2 TYR A 319     -11.611  15.981   3.859  1.00113.76           C  
ATOM   2418  CE1 TYR A 319     -13.781  17.519   4.535  1.00113.76           C  
ATOM   2419  CE2 TYR A 319     -11.504  17.351   3.862  1.00113.76           C  
ATOM   2420  CZ  TYR A 319     -12.592  18.121   4.203  1.00113.76           C  
ATOM   2421  OH  TYR A 319     -12.495  19.527   4.209  1.00113.76           O  
ATOM   2422  N   VAL A 320     -11.218  14.332   7.094  1.00110.36           N  
ATOM   2423  CA  VAL A 320      -9.969  14.550   7.786  1.00110.36           C  
ATOM   2424  C   VAL A 320      -9.756  13.554   8.907  1.00110.36           C  
ATOM   2425  O   VAL A 320      -8.658  13.456   9.456  1.00110.36           O  
ATOM   2426  CB  VAL A 320      -9.849  15.964   8.292  1.00110.36           C  
ATOM   2427  CG1 VAL A 320      -8.509  16.153   9.026  1.00110.36           C  
ATOM   2428  CG2 VAL A 320     -10.012  16.899   7.081  1.00110.36           C  
ATOM   2429  N   ASN A 321     -10.815  12.842   9.355  1.00 69.27           N  
ATOM   2430  CA  ASN A 321     -10.678  11.914  10.457  1.00 69.27           C  
ATOM   2431  C   ASN A 321     -10.146  10.599   9.950  1.00 69.27           C  
ATOM   2432  O   ASN A 321     -10.890   9.797   9.390  1.00 69.27           O  
ATOM   2433  CB  ASN A 321     -12.034  11.647  11.129  1.00 69.27           C  
ATOM   2434  CG  ASN A 321     -11.837  10.827  12.395  1.00 69.27           C  
ATOM   2435  ND2 ASN A 321     -12.860  10.850  13.291  1.00 69.27           N  
ATOM   2436  OD1 ASN A 321     -10.815  10.169  12.579  1.00 69.27           O  
ATOM   2437  N   ARG A 322      -8.831  10.337  10.145  1.00 74.50           N  
ATOM   2438  CA  ARG A 322      -8.262   9.081   9.727  1.00 74.50           C  
ATOM   2439  C   ARG A 322      -7.284   8.662  10.786  1.00 74.50           C  
ATOM   2440  O   ARG A 322      -6.191   9.216  10.894  1.00 74.50           O  
ATOM   2441  CB  ARG A 322      -7.510   9.192   8.393  1.00 74.50           C  
ATOM   2442  CG  ARG A 322      -8.420   9.676   7.266  1.00 74.50           C  
ATOM   2443  CD  ARG A 322      -7.731   9.810   5.908  1.00 74.50           C  
ATOM   2444  NE  ARG A 322      -8.699  10.501   5.010  1.00 74.50           N  
ATOM   2445  CZ  ARG A 322      -9.624   9.782   4.313  1.00 74.50           C  
ATOM   2446  NH1 ARG A 322      -9.625   8.419   4.380  1.00 74.50           N1+
ATOM   2447  NH2 ARG A 322     -10.557  10.431   3.555  1.00 74.50           N  
ATOM   2448  N   PRO A 323      -7.648   7.689  11.579  1.00173.92           N  
ATOM   2449  CA  PRO A 323      -6.794   7.272  12.663  1.00173.92           C  
ATOM   2450  C   PRO A 323      -5.507   6.612  12.274  1.00173.92           C  
ATOM   2451  O   PRO A 323      -4.530   6.775  13.005  1.00173.92           O  
ATOM   2452  CB  PRO A 323      -7.662   6.406  13.571  1.00173.92           C  
ATOM   2453  CG  PRO A 323      -9.083   6.939  13.329  1.00173.92           C  
ATOM   2454  CD  PRO A 323      -9.053   7.470  11.885  1.00173.92           C  
ATOM   2455  N   PHE A 324      -5.474   5.826  11.176  1.00 90.44           N  
ATOM   2456  CA  PHE A 324      -4.227   5.208  10.819  1.00 90.44           C  
ATOM   2457  C   PHE A 324      -4.022   5.358   9.346  1.00 90.44           C  
ATOM   2458  O   PHE A 324      -4.280   4.426   8.583  1.00 90.44           O  
ATOM   2459  CB  PHE A 324      -4.178   3.698  11.105  1.00 90.44           C  
ATOM   2460  CG  PHE A 324      -4.180   3.508  12.581  1.00 90.44           C  
ATOM   2461  CD1 PHE A 324      -3.010   3.605  13.296  1.00 90.44           C  
ATOM   2462  CD2 PHE A 324      -5.349   3.227  13.252  1.00 90.44           C  
ATOM   2463  CE1 PHE A 324      -3.003   3.430  14.659  1.00 90.44           C  
ATOM   2464  CE2 PHE A 324      -5.348   3.050  14.616  1.00 90.44           C  
ATOM   2465  CZ  PHE A 324      -4.175   3.152  15.323  1.00 90.44           C  
ATOM   2466  N   PRO A 325      -3.539   6.494   8.923  1.00119.92           N  
ATOM   2467  CA  PRO A 325      -3.293   6.699   7.520  1.00119.92           C  
ATOM   2468  C   PRO A 325      -2.042   6.010   7.071  1.00119.92           C  
ATOM   2469  O   PRO A 325      -1.050   6.041   7.800  1.00119.92           O  
ATOM   2470  CB  PRO A 325      -3.291   8.215   7.300  1.00119.92           C  
ATOM   2471  CG  PRO A 325      -3.202   8.813   8.717  1.00119.92           C  
ATOM   2472  CD  PRO A 325      -3.835   7.738   9.610  1.00119.92           C  
ATOM   2473  N   VAL A 326      -2.119   5.260   5.955  1.00 93.68           N  
ATOM   2474  CA  VAL A 326      -0.965   4.662   5.341  1.00 93.68           C  
ATOM   2475  C   VAL A 326      -0.327   5.524   4.286  1.00 93.68           C  
ATOM   2476  O   VAL A 326       0.889   5.705   4.262  1.00 93.68           O  
ATOM   2477  CB  VAL A 326      -1.283   3.337   4.716  1.00 93.68           C  
ATOM   2478  CG1 VAL A 326      -1.722   2.380   5.838  1.00 93.68           C  
ATOM   2479  CG2 VAL A 326      -2.345   3.538   3.622  1.00 93.68           C  
ATOM   2480  N   SER A 327      -1.154   6.088   3.376  1.00 65.88           N  
ATOM   2481  CA  SER A 327      -0.629   6.759   2.215  1.00 65.88           C  
ATOM   2482  C   SER A 327      -0.388   8.200   2.491  1.00 65.88           C  
ATOM   2483  O   SER A 327      -0.848   8.762   3.481  1.00 65.88           O  
ATOM   2484  CB  SER A 327      -1.553   6.693   0.989  1.00 65.88           C  
ATOM   2485  OG  SER A 327      -2.729   7.454   1.222  1.00 65.88           O  
ATOM   2486  N   GLU A 328       0.355   8.834   1.567  1.00 62.40           N  
ATOM   2487  CA  GLU A 328       0.703  10.219   1.645  1.00 62.40           C  
ATOM   2488  C   GLU A 328      -0.556  11.037   1.597  1.00 62.40           C  
ATOM   2489  O   GLU A 328      -0.713  12.005   2.338  1.00 62.40           O  
ATOM   2490  CB  GLU A 328       1.591  10.638   0.465  1.00 62.40           C  
ATOM   2491  CG  GLU A 328       2.008  12.108   0.476  1.00 62.40           C  
ATOM   2492  CD  GLU A 328       2.877  12.320  -0.753  1.00 62.40           C  
ATOM   2493  OE1 GLU A 328       3.516  11.328  -1.194  1.00 62.40           O  
ATOM   2494  OE2 GLU A 328       2.908  13.466  -1.274  1.00 62.40           O1-
ATOM   2495  N   HIS A 329      -1.500  10.654   0.723  1.00 59.95           N  
ATOM   2496  CA  HIS A 329      -2.710  11.403   0.540  1.00 59.95           C  
ATOM   2497  C   HIS A 329      -3.526  11.366   1.795  1.00 59.95           C  
ATOM   2498  O   HIS A 329      -4.098  12.374   2.207  1.00 59.95           O  
ATOM   2499  CB  HIS A 329      -3.570  10.820  -0.592  1.00 59.95           C  
ATOM   2500  CG  HIS A 329      -2.775  10.638  -1.848  1.00 59.95           C  
ATOM   2501  CD2 HIS A 329      -2.288   9.499  -2.413  1.00 59.95           C  
ATOM   2502  ND1 HIS A 329      -2.373  11.667  -2.670  1.00 59.95           N  
ATOM   2503  CE1 HIS A 329      -1.666  11.104  -3.683  1.00 59.95           C  
ATOM   2504  NE2 HIS A 329      -1.588   9.790  -3.571  1.00 59.95           N  
ATOM   2505  N   GLU A 330      -3.614  10.184   2.429  1.00 47.32           N  
ATOM   2506  CA  GLU A 330      -4.399  10.012   3.616  1.00 47.32           C  
ATOM   2507  C   GLU A 330      -3.808  10.808   4.744  1.00 47.32           C  
ATOM   2508  O   GLU A 330      -4.534  11.416   5.529  1.00 47.32           O  
ATOM   2509  CB  GLU A 330      -4.488   8.534   4.031  1.00 47.32           C  
ATOM   2510  CG  GLU A 330      -5.279   7.713   3.010  1.00 47.32           C  
ATOM   2511  CD  GLU A 330      -5.194   6.242   3.380  1.00 47.32           C  
ATOM   2512  OE1 GLU A 330      -4.440   5.905   4.332  1.00 47.32           O  
ATOM   2513  OE2 GLU A 330      -5.885   5.431   2.707  1.00 47.32           O1-
ATOM   2514  N   ALA A 331      -2.466  10.838   4.839  1.00 45.83           N  
ATOM   2515  CA  ALA A 331      -1.772  11.513   5.902  1.00 45.83           C  
ATOM   2516  C   ALA A 331      -2.067  12.984   5.859  1.00 45.83           C  
ATOM   2517  O   ALA A 331      -2.186  13.633   6.898  1.00 45.83           O  
ATOM   2518  CB  ALA A 331      -0.245  11.347   5.812  1.00 45.83           C  
ATOM   2519  N   ARG A 332      -2.169  13.561   4.650  1.00138.83           N  
ATOM   2520  CA  ARG A 332      -2.422  14.967   4.508  1.00138.83           C  
ATOM   2521  C   ARG A 332      -3.778  15.287   5.060  1.00138.83           C  
ATOM   2522  O   ARG A 332      -4.038  16.413   5.476  1.00138.83           O  
ATOM   2523  CB  ARG A 332      -2.339  15.446   3.050  1.00138.83           C  
ATOM   2524  CG  ARG A 332      -0.884  15.533   2.592  1.00138.83           C  
ATOM   2525  CD  ARG A 332      -0.669  16.019   1.160  1.00138.83           C  
ATOM   2526  NE  ARG A 332       0.781  16.343   1.062  1.00138.83           N  
ATOM   2527  CZ  ARG A 332       1.517  15.992  -0.031  1.00138.83           C  
ATOM   2528  NH1 ARG A 332       0.939  15.321  -1.071  1.00138.83           N1+
ATOM   2529  NH2 ARG A 332       2.843  16.310  -0.068  1.00138.83           N  
ATOM   2530  N   HIS A 333      -4.697  14.319   4.948  1.00146.92           N  
ATOM   2531  CA  HIS A 333      -6.062  14.304   5.392  1.00146.92           C  
ATOM   2532  C   HIS A 333      -6.265  13.831   6.804  1.00146.92           C  
ATOM   2533  O   HIS A 333      -7.375  13.414   7.126  1.00146.92           O  
ATOM   2534  CB  HIS A 333      -6.993  13.558   4.430  1.00146.92           C  
ATOM   2535  CG  HIS A 333      -7.110  14.352   3.162  1.00146.92           C  
ATOM   2536  CD2 HIS A 333      -8.027  15.293   2.801  1.00146.92           C  
ATOM   2537  ND1 HIS A 333      -6.210  14.286   2.123  1.00146.92           N  
ATOM   2538  CE1 HIS A 333      -6.620  15.185   1.191  1.00146.92           C  
ATOM   2539  NE2 HIS A 333      -7.717  15.820   1.560  1.00146.92           N  
ATOM   2540  N   SER A 334      -5.217  13.687   7.639  1.00 75.75           N  
ATOM   2541  CA  SER A 334      -5.488  13.138   8.946  1.00 75.75           C  
ATOM   2542  C   SER A 334      -5.133  14.085  10.060  1.00 75.75           C  
ATOM   2543  O   SER A 334      -3.992  14.530  10.179  1.00 75.75           O  
ATOM   2544  CB  SER A 334      -4.689  11.850   9.197  1.00 75.75           C  
ATOM   2545  OG  SER A 334      -4.886  11.406  10.529  1.00 75.75           O  
ATOM   2546  N   PHE A 335      -6.115  14.379  10.946  1.00 73.33           N  
ATOM   2547  CA  PHE A 335      -5.858  15.200  12.098  1.00 73.33           C  
ATOM   2548  C   PHE A 335      -4.875  14.462  12.954  1.00 73.33           C  
ATOM   2549  O   PHE A 335      -3.926  15.041  13.476  1.00 73.33           O  
ATOM   2550  CB  PHE A 335      -7.074  15.443  13.015  1.00 73.33           C  
ATOM   2551  CG  PHE A 335      -8.063  16.343  12.362  1.00 73.33           C  
ATOM   2552  CD1 PHE A 335      -7.768  17.669  12.140  1.00 73.33           C  
ATOM   2553  CD2 PHE A 335      -9.306  15.867  12.014  1.00 73.33           C  
ATOM   2554  CE1 PHE A 335      -8.689  18.501  11.549  1.00 73.33           C  
ATOM   2555  CE2 PHE A 335     -10.232  16.694  11.425  1.00 73.33           C  
ATOM   2556  CZ  PHE A 335      -9.923  18.012  11.190  1.00 73.33           C  
ATOM   2557  N   GLN A 336      -5.088  13.140  13.103  1.00 87.34           N  
ATOM   2558  CA  GLN A 336      -4.302  12.331  13.989  1.00 87.34           C  
ATOM   2559  C   GLN A 336      -2.859  12.296  13.584  1.00 87.34           C  
ATOM   2560  O   GLN A 336      -1.980  12.439  14.431  1.00 87.34           O  
ATOM   2561  CB  GLN A 336      -4.785  10.871  14.066  1.00 87.34           C  
ATOM   2562  CG  GLN A 336      -6.143  10.692  14.752  1.00 87.34           C  
ATOM   2563  CD  GLN A 336      -7.257  10.997  13.759  1.00 87.34           C  
ATOM   2564  NE2 GLN A 336      -8.526  10.765  14.189  1.00 87.34           N  
ATOM   2565  OE1 GLN A 336      -7.010  11.420  12.631  1.00 87.34           O  
ATOM   2566  N   TYR A 337      -2.561  12.109  12.286  1.00 63.05           N  
ATOM   2567  CA  TYR A 337      -1.189  11.989  11.881  1.00 63.05           C  
ATOM   2568  C   TYR A 337      -0.457  13.272  12.116  1.00 63.05           C  
ATOM   2569  O   TYR A 337       0.664  13.273  12.624  1.00 63.05           O  
ATOM   2570  CB  TYR A 337      -1.020  11.629  10.394  1.00 63.05           C  
ATOM   2571  CG  TYR A 337       0.446  11.587  10.116  1.00 63.05           C  
ATOM   2572  CD1 TYR A 337       1.217  10.547  10.580  1.00 63.05           C  
ATOM   2573  CD2 TYR A 337       1.050  12.582   9.379  1.00 63.05           C  
ATOM   2574  CE1 TYR A 337       2.569  10.504  10.323  1.00 63.05           C  
ATOM   2575  CE2 TYR A 337       2.400  12.547   9.119  1.00 63.05           C  
ATOM   2576  CZ  TYR A 337       3.162  11.506   9.593  1.00 63.05           C  
ATOM   2577  OH  TYR A 337       4.548  11.462   9.330  1.00 63.05           O  
ATOM   2578  N   VAL A 338      -1.072  14.411  11.763  1.00 50.66           N  
ATOM   2579  CA  VAL A 338      -0.376  15.659  11.886  1.00 50.66           C  
ATOM   2580  C   VAL A 338      -0.045  15.915  13.322  1.00 50.66           C  
ATOM   2581  O   VAL A 338       1.053  16.370  13.636  1.00 50.66           O  
ATOM   2582  CB  VAL A 338      -1.143  16.811  11.318  1.00 50.66           C  
ATOM   2583  CG1 VAL A 338      -0.419  18.125  11.663  1.00 50.66           C  
ATOM   2584  CG2 VAL A 338      -1.260  16.557   9.803  1.00 50.66           C  
ATOM   2585  N   ALA A 339      -0.982  15.628  14.243  1.00 37.32           N  
ATOM   2586  CA  ALA A 339      -0.708  15.870  15.630  1.00 37.32           C  
ATOM   2587  C   ALA A 339       0.431  14.999  16.078  1.00 37.32           C  
ATOM   2588  O   ALA A 339       1.330  15.453  16.783  1.00 37.32           O  
ATOM   2589  CB  ALA A 339      -1.912  15.565  16.540  1.00 37.32           C  
ATOM   2590  N   CYS A 340       0.414  13.716  15.671  1.00 91.07           N  
ATOM   2591  CA  CYS A 340       1.396  12.758  16.102  1.00 91.07           C  
ATOM   2592  C   CYS A 340       2.754  13.085  15.559  1.00 91.07           C  
ATOM   2593  O   CYS A 340       3.750  13.004  16.277  1.00 91.07           O  
ATOM   2594  CB  CYS A 340       1.028  11.335  15.652  1.00 91.07           C  
ATOM   2595  SG  CYS A 340       2.235  10.096  16.189  1.00 91.07           S  
ATOM   2596  N   ALA A 341       2.834  13.455  14.268  1.00 35.74           N  
ATOM   2597  CA  ALA A 341       4.099  13.747  13.654  1.00 35.74           C  
ATOM   2598  C   ALA A 341       4.709  14.931  14.341  1.00 35.74           C  
ATOM   2599  O   ALA A 341       5.911  14.960  14.602  1.00 35.74           O  
ATOM   2600  CB  ALA A 341       3.961  14.102  12.165  1.00 35.74           C  
ATOM   2601  N   MET A 342       3.888  15.950  14.648  1.00 35.48           N  
ATOM   2602  CA  MET A 342       4.407  17.135  15.274  1.00 35.48           C  
ATOM   2603  C   MET A 342       4.958  16.789  16.620  1.00 35.48           C  
ATOM   2604  O   MET A 342       6.038  17.245  16.995  1.00 35.48           O  
ATOM   2605  CB  MET A 342       3.337  18.221  15.483  1.00 35.48           C  
ATOM   2606  CG  MET A 342       3.885  19.487  16.150  1.00 35.48           C  
ATOM   2607  SD  MET A 342       4.995  20.484  15.111  1.00 35.48           S  
ATOM   2608  CE  MET A 342       3.674  21.129  14.046  1.00 35.48           C  
ATOM   2609  N   LEU A 343       4.231  15.963  17.391  1.00 56.25           N  
ATOM   2610  CA  LEU A 343       4.703  15.650  18.708  1.00 56.25           C  
ATOM   2611  C   LEU A 343       6.006  14.910  18.620  1.00 56.25           C  
ATOM   2612  O   LEU A 343       6.937  15.214  19.368  1.00 56.25           O  
ATOM   2613  CB  LEU A 343       3.721  14.789  19.524  1.00 56.25           C  
ATOM   2614  CG  LEU A 343       2.423  15.529  19.906  1.00 56.25           C  
ATOM   2615  CD1 LEU A 343       1.479  14.632  20.719  1.00 56.25           C  
ATOM   2616  CD2 LEU A 343       2.731  16.858  20.615  1.00 56.25           C  
ATOM   2617  N   LEU A 344       6.114  13.897  17.730  1.00140.66           N  
ATOM   2618  CA  LEU A 344       7.363  13.181  17.673  1.00140.66           C  
ATOM   2619  C   LEU A 344       8.473  14.031  17.138  1.00140.66           C  
ATOM   2620  O   LEU A 344       9.520  14.167  17.769  1.00140.66           O  
ATOM   2621  CB  LEU A 344       7.378  11.936  16.760  1.00140.66           C  
ATOM   2622  CG  LEU A 344       6.722  10.661  17.317  1.00140.66           C  
ATOM   2623  CD1 LEU A 344       5.206  10.806  17.462  1.00140.66           C  
ATOM   2624  CD2 LEU A 344       7.115   9.435  16.478  1.00140.66           C  
ATOM   2625  N   ASP A 345       8.255  14.599  15.935  1.00 66.91           N  
ATOM   2626  CA  ASP A 345       9.249  15.322  15.187  1.00 66.91           C  
ATOM   2627  C   ASP A 345       9.552  16.688  15.716  1.00 66.91           C  
ATOM   2628  O   ASP A 345      10.712  17.097  15.733  1.00 66.91           O  
ATOM   2629  CB  ASP A 345       8.855  15.466  13.709  1.00 66.91           C  
ATOM   2630  CG  ASP A 345       8.915  14.072  13.104  1.00 66.91           C  
ATOM   2631  OD1 ASP A 345       9.472  13.161  13.774  1.00 66.91           O  
ATOM   2632  OD2 ASP A 345       8.408  13.896  11.965  1.00 66.91           O1-
ATOM   2633  N   GLY A 346       8.530  17.444  16.154  1.00 24.85           N  
ATOM   2634  CA  GLY A 346       8.798  18.783  16.591  1.00 24.85           C  
ATOM   2635  C   GLY A 346       8.612  19.719  15.435  1.00 24.85           C  
ATOM   2636  O   GLY A 346       8.915  20.907  15.541  1.00 24.85           O  
ATOM   2637  N   GLY A 347       8.120  19.210  14.286  1.00 26.25           N  
ATOM   2638  CA  GLY A 347       7.881  20.073  13.165  1.00 26.25           C  
ATOM   2639  C   GLY A 347       7.176  19.275  12.117  1.00 26.25           C  
ATOM   2640  O   GLY A 347       7.094  18.051  12.213  1.00 26.25           O  
ATOM   2641  N   ILE A 348       6.614  19.968  11.104  1.00103.72           N  
ATOM   2642  CA  ILE A 348       5.975  19.314   9.995  1.00103.72           C  
ATOM   2643  C   ILE A 348       6.626  19.860   8.766  1.00103.72           C  
ATOM   2644  O   ILE A 348       6.679  21.074   8.572  1.00103.72           O  
ATOM   2645  CB  ILE A 348       4.506  19.610   9.886  1.00103.72           C  
ATOM   2646  CG1 ILE A 348       3.755  19.059  11.110  1.00103.72           C  
ATOM   2647  CG2 ILE A 348       4.003  19.040   8.551  1.00103.72           C  
ATOM   2648  CD1 ILE A 348       3.847  17.541  11.244  1.00103.72           C  
ATOM   2649  N   THR A 349       7.126  18.965   7.892  1.00117.99           N  
ATOM   2650  CA  THR A 349       7.830  19.402   6.721  1.00117.99           C  
ATOM   2651  C   THR A 349       7.270  18.598   5.588  1.00117.99           C  
ATOM   2652  O   THR A 349       6.405  17.748   5.783  1.00117.99           O  
ATOM   2653  CB  THR A 349       9.290  19.057   6.778  1.00117.99           C  
ATOM   2654  CG2 THR A 349      10.028  19.847   5.687  1.00117.99           C  
ATOM   2655  OG1 THR A 349       9.834  19.439   8.027  1.00117.99           O  
ATOM   2656  N   VAL A 350       7.758  18.851   4.360  1.00 46.93           N  
ATOM   2657  CA  VAL A 350       7.314  18.121   3.213  1.00 46.93           C  
ATOM   2658  C   VAL A 350       7.606  16.660   3.416  1.00 46.93           C  
ATOM   2659  O   VAL A 350       6.759  15.830   3.093  1.00 46.93           O  
ATOM   2660  CB  VAL A 350       7.987  18.550   1.942  1.00 46.93           C  
ATOM   2661  CG1 VAL A 350       7.548  17.601   0.813  1.00 46.93           C  
ATOM   2662  CG2 VAL A 350       7.647  20.030   1.684  1.00 46.93           C  
ATOM   2663  N   PRO A 351       8.750  16.296   3.941  1.00 76.79           N  
ATOM   2664  CA  PRO A 351       9.057  14.898   4.119  1.00 76.79           C  
ATOM   2665  C   PRO A 351       8.183  14.207   5.121  1.00 76.79           C  
ATOM   2666  O   PRO A 351       8.189  12.978   5.153  1.00 76.79           O  
ATOM   2667  CB  PRO A 351      10.544  14.844   4.463  1.00 76.79           C  
ATOM   2668  CG  PRO A 351      11.122  16.081   3.752  1.00 76.79           C  
ATOM   2669  CD  PRO A 351       9.956  17.081   3.717  1.00 76.79           C  
ATOM   2670  N   SER A 352       7.436  14.952   5.952  1.00 48.29           N  
ATOM   2671  CA  SER A 352       6.613  14.329   6.952  1.00 48.29           C  
ATOM   2672  C   SER A 352       5.572  13.482   6.279  1.00 48.29           C  
ATOM   2673  O   SER A 352       5.078  12.513   6.853  1.00 48.29           O  
ATOM   2674  CB  SER A 352       5.870  15.359   7.823  1.00 48.29           C  
ATOM   2675  OG  SER A 352       6.797  16.161   8.541  1.00 48.29           O  
ATOM   2676  N   PHE A 353       5.192  13.866   5.051  1.00121.83           N  
ATOM   2677  CA  PHE A 353       4.180  13.240   4.242  1.00121.83           C  
ATOM   2678  C   PHE A 353       4.648  11.977   3.607  1.00121.83           C  
ATOM   2679  O   PHE A 353       3.834  11.193   3.124  1.00121.83           O  
ATOM   2680  CB  PHE A 353       3.594  14.202   3.199  1.00121.83           C  
ATOM   2681  CG  PHE A 353       2.944  15.236   4.054  1.00121.83           C  
ATOM   2682  CD1 PHE A 353       1.754  14.961   4.687  1.00121.83           C  
ATOM   2683  CD2 PHE A 353       3.525  16.469   4.236  1.00121.83           C  
ATOM   2684  CE1 PHE A 353       1.149  15.902   5.488  1.00121.83           C  
ATOM   2685  CE2 PHE A 353       2.923  17.414   5.035  1.00121.83           C  
ATOM   2686  CZ  PHE A 353       1.735  17.132   5.663  1.00121.83           C  
ATOM   2687  N   HIS A 354       5.970  11.792   3.490  1.00 83.67           N  
ATOM   2688  CA  HIS A 354       6.476  10.579   2.925  0.46 83.67           C  
ATOM   2689  C   HIS A 354       5.999   9.462   3.791  1.00 83.67           C  
ATOM   2690  O   HIS A 354       5.428   9.666   4.859  1.00 83.67           O  
ATOM   2691  CB  HIS A 354       8.012  10.531   2.864  0.46 83.67           C  
ATOM   2692  CG  HIS A 354       8.576  11.547   1.916  0.46 83.67           C  
ATOM   2693  CD2 HIS A 354       7.978  12.201   0.884  0.46 83.67           C  
ATOM   2694  ND1 HIS A 354       9.881  11.989   1.935  0.46 83.67           N  
ATOM   2695  CE1 HIS A 354      10.005  12.881   0.922  0.46 83.67           C  
ATOM   2696  NE2 HIS A 354       8.878  13.044   0.254  0.46 83.67           N  
ATOM   2697  N   GLU A 355       6.290   8.230   3.354  1.00166.27           N  
ATOM   2698  CA  GLU A 355       5.861   6.995   3.928  1.00166.27           C  
ATOM   2699  C   GLU A 355       6.287   6.939   5.382  1.00166.27           C  
ATOM   2700  O   GLU A 355       5.904   6.004   6.078  1.00166.27           O  
ATOM   2701  CB  GLU A 355       6.449   5.786   3.184  1.00166.27           C  
ATOM   2702  CG  GLU A 355       5.965   5.700   1.731  1.00166.27           C  
ATOM   2703  CD  GLU A 355       4.506   5.260   1.725  1.00166.27           C  
ATOM   2704  OE1 GLU A 355       4.242   4.094   2.126  1.00166.27           O  
ATOM   2705  OE2 GLU A 355       3.636   6.076   1.318  1.00166.27           O1-
ATOM   2706  N   CYS A 356       7.085   7.925   5.888  1.00221.49           N  
ATOM   2707  CA  CYS A 356       7.599   8.074   7.239  1.00221.49           C  
ATOM   2708  C   CYS A 356       6.410   7.990   8.158  1.00221.49           C  
ATOM   2709  O   CYS A 356       6.529   7.760   9.363  1.00221.49           O  
ATOM   2710  CB  CYS A 356       8.263   9.447   7.441  1.00221.49           C  
ATOM   2711  SG  CYS A 356       8.925   9.675   9.113  1.00221.49           S  
ATOM   2712  N   GLN A 357       5.216   8.241   7.602  1.00126.73           N  
ATOM   2713  CA  GLN A 357       4.011   8.083   8.342  1.00126.73           C  
ATOM   2714  C   GLN A 357       3.903   6.657   8.814  1.00126.73           C  
ATOM   2715  O   GLN A 357       3.562   6.423   9.967  1.00126.73           O  
ATOM   2716  CB  GLN A 357       2.781   8.398   7.480  1.00126.73           C  
ATOM   2717  CG  GLN A 357       1.448   8.292   8.216  1.00126.73           C  
ATOM   2718  CD  GLN A 357       0.372   8.668   7.210  1.00126.73           C  
ATOM   2719  NE2 GLN A 357       0.626   8.364   5.910  1.00126.73           N  
ATOM   2720  OE1 GLN A 357      -0.660   9.233   7.565  1.00126.73           O  
ATOM   2721  N   ILE A 358       4.093   5.661   7.924  1.00132.15           N  
ATOM   2722  CA  ILE A 358       4.114   4.256   8.259  1.00132.15           C  
ATOM   2723  C   ILE A 358       5.439   3.855   8.789  1.00132.15           C  
ATOM   2724  O   ILE A 358       5.541   3.044   9.711  1.00132.15           O  
ATOM   2725  CB  ILE A 358       3.790   3.354   7.097  1.00132.15           C  
ATOM   2726  CG1 ILE A 358       3.531   1.920   7.590  1.00132.15           C  
ATOM   2727  CG2 ILE A 358       4.925   3.446   6.066  1.00132.15           C  
ATOM   2728  CD1 ILE A 358       2.901   1.011   6.533  1.00132.15           C  
ATOM   2729  N   ASN A 359       6.487   4.454   8.196  1.00 44.85           N  
ATOM   2730  CA  ASN A 359       7.839   4.058   8.420  1.00 44.85           C  
ATOM   2731  C   ASN A 359       8.075   4.054   9.875  1.00 44.85           C  
ATOM   2732  O   ASN A 359       8.857   3.245  10.371  1.00 44.85           O  
ATOM   2733  CB  ASN A 359       8.872   5.007   7.789  1.00 44.85           C  
ATOM   2734  CG  ASN A 359       8.892   4.758   6.288  1.00 44.85           C  
ATOM   2735  ND2 ASN A 359       8.943   5.854   5.485  1.00 44.85           N  
ATOM   2736  OD1 ASN A 359       8.863   3.612   5.841  1.00 44.85           O  
ATOM   2737  N   ARG A 360       7.407   4.942  10.622  1.00126.48           N  
ATOM   2738  CA  ARG A 360       7.781   4.869  11.993  1.00126.48           C  
ATOM   2739  C   ARG A 360       6.775   4.134  12.812  1.00126.48           C  
ATOM   2740  O   ARG A 360       5.578   4.412  12.797  1.00126.48           O  
ATOM   2741  CB  ARG A 360       8.043   6.238  12.634  1.00126.48           C  
ATOM   2742  CG  ARG A 360       9.356   6.858  12.148  1.00126.48           C  
ATOM   2743  CD  ARG A 360       9.661   8.223  12.762  1.00126.48           C  
ATOM   2744  NE  ARG A 360       8.678   9.186  12.195  1.00126.48           N  
ATOM   2745  CZ  ARG A 360       8.288  10.271  12.925  1.00126.48           C  
ATOM   2746  NH1 ARG A 360       8.786  10.459  14.180  1.00126.48           N1+
ATOM   2747  NH2 ARG A 360       7.397  11.162  12.400  1.00126.48           N  
ATOM   2748  N   PRO A 361       7.266   3.154  13.512  1.00 59.20           N  
ATOM   2749  CA  PRO A 361       6.422   2.446  14.423  1.00 59.20           C  
ATOM   2750  C   PRO A 361       6.089   3.355  15.559  1.00 59.20           C  
ATOM   2751  O   PRO A 361       5.068   3.143  16.211  1.00 59.20           O  
ATOM   2752  CB  PRO A 361       7.192   1.193  14.822  1.00 59.20           C  
ATOM   2753  CG  PRO A 361       8.077   0.914  13.593  1.00 59.20           C  
ATOM   2754  CD  PRO A 361       8.319   2.303  12.979  1.00 59.20           C  
ATOM   2755  N   GLN A 362       6.944   4.365  15.821  1.00 67.79           N  
ATOM   2756  CA  GLN A 362       6.680   5.262  16.904  1.00 67.79           C  
ATOM   2757  C   GLN A 362       5.438   6.027  16.593  1.00 67.79           C  
ATOM   2758  O   GLN A 362       4.626   6.280  17.481  1.00 67.79           O  
ATOM   2759  CB  GLN A 362       7.772   6.313  17.167  1.00 67.79           C  
ATOM   2760  CG  GLN A 362       9.042   5.772  17.818  1.00 67.79           C  
ATOM   2761  CD  GLN A 362       9.799   6.979  18.356  1.00 67.79           C  
ATOM   2762  NE2 GLN A 362       9.141   8.168  18.320  1.00 67.79           N  
ATOM   2763  OE1 GLN A 362      10.938   6.870  18.803  1.00 67.79           O  
ATOM   2764  N   VAL A 363       5.259   6.443  15.325  1.00115.30           N  
ATOM   2765  CA  VAL A 363       4.075   7.194  15.027  1.00115.30           C  
ATOM   2766  C   VAL A 363       2.885   6.312  15.197  1.00115.30           C  
ATOM   2767  O   VAL A 363       1.851   6.748  15.696  1.00115.30           O  
ATOM   2768  CB  VAL A 363       4.018   7.794  13.657  1.00115.30           C  
ATOM   2769  CG1 VAL A 363       5.153   8.817  13.518  1.00115.30           C  
ATOM   2770  CG2 VAL A 363       4.049   6.667  12.634  1.00115.30           C  
ATOM   2771  N   ARG A 364       3.006   5.034  14.801  1.00100.50           N  
ATOM   2772  CA  ARG A 364       1.887   4.145  14.892  1.00100.50           C  
ATOM   2773  C   ARG A 364       1.520   4.039  16.338  1.00100.50           C  
ATOM   2774  O   ARG A 364       0.342   4.005  16.689  1.00100.50           O  
ATOM   2775  CB  ARG A 364       2.214   2.733  14.377  1.00100.50           C  
ATOM   2776  CG  ARG A 364       2.835   2.731  12.977  1.00100.50           C  
ATOM   2777  CD  ARG A 364       2.154   3.660  11.968  1.00100.50           C  
ATOM   2778  NE  ARG A 364       0.835   3.071  11.602  1.00100.50           N  
ATOM   2779  CZ  ARG A 364       0.023   3.729  10.722  1.00100.50           C  
ATOM   2780  NH1 ARG A 364       0.414   4.923  10.190  1.00100.50           N1+
ATOM   2781  NH2 ARG A 364      -1.185   3.197  10.377  1.00100.50           N  
ATOM   2782  N   GLU A 365       2.536   4.000  17.219  1.00 36.54           N  
ATOM   2783  CA  GLU A 365       2.309   3.861  18.629  1.00 36.54           C  
ATOM   2784  C   GLU A 365       1.524   5.042  19.117  1.00 36.54           C  
ATOM   2785  O   GLU A 365       0.576   4.881  19.885  1.00 36.54           O  
ATOM   2786  CB  GLU A 365       3.625   3.820  19.428  1.00 36.54           C  
ATOM   2787  CG  GLU A 365       3.433   3.669  20.940  1.00 36.54           C  
ATOM   2788  CD  GLU A 365       4.814   3.652  21.583  1.00 36.54           C  
ATOM   2789  OE1 GLU A 365       5.818   3.570  20.827  1.00 36.54           O  
ATOM   2790  OE2 GLU A 365       4.884   3.727  22.838  1.00 36.54           O1-
ATOM   2791  N   LEU A 366       1.904   6.265  18.695  1.00 83.30           N  
ATOM   2792  CA  LEU A 366       1.185   7.418  19.153  1.00 83.30           C  
ATOM   2793  C   LEU A 366      -0.190   7.472  18.562  1.00 83.30           C  
ATOM   2794  O   LEU A 366      -1.137   7.887  19.227  1.00 83.30           O  
ATOM   2795  CB  LEU A 366       1.905   8.760  18.938  1.00 83.30           C  
ATOM   2796  CG  LEU A 366       3.080   8.937  19.921  1.00 83.30           C  
ATOM   2797  CD1 LEU A 366       3.626  10.372  19.906  1.00 83.30           C  
ATOM   2798  CD2 LEU A 366       2.688   8.478  21.335  1.00 83.30           C  
ATOM   2799  N   LEU A 367      -0.353   7.029  17.302  1.00 55.68           N  
ATOM   2800  CA  LEU A 367      -1.629   7.117  16.655  1.00 55.68           C  
ATOM   2801  C   LEU A 367      -2.636   6.332  17.446  1.00 55.68           C  
ATOM   2802  O   LEU A 367      -3.792   6.734  17.566  1.00 55.68           O  
ATOM   2803  CB  LEU A 367      -1.597   6.560  15.221  1.00 55.68           C  
ATOM   2804  CG  LEU A 367      -0.694   7.370  14.267  1.00 55.68           C  
ATOM   2805  CD1 LEU A 367      -0.702   6.774  12.851  1.00 55.68           C  
ATOM   2806  CD2 LEU A 367      -1.068   8.860  14.269  1.00 55.68           C  
ATOM   2807  N   SER A 368      -2.221   5.193  18.025  1.00 91.07           N  
ATOM   2808  CA  SER A 368      -3.122   4.334  18.746  1.00 91.07           C  
ATOM   2809  C   SER A 368      -3.715   5.057  19.923  1.00 91.07           C  
ATOM   2810  O   SER A 368      -4.822   4.744  20.354  1.00 91.07           O  
ATOM   2811  CB  SER A 368      -2.412   3.090  19.306  1.00 91.07           C  
ATOM   2812  OG  SER A 368      -1.824   2.351  18.247  1.00 91.07           O  
ATOM   2813  N   LYS A 369      -2.958   6.003  20.505  1.00106.61           N  
ATOM   2814  CA  LYS A 369      -3.314   6.760  21.679  1.00106.61           C  
ATOM   2815  C   LYS A 369      -4.325   7.852  21.434  1.00106.61           C  
ATOM   2816  O   LYS A 369      -4.956   8.326  22.379  1.00106.61           O  
ATOM   2817  CB  LYS A 369      -2.081   7.348  22.382  1.00106.61           C  
ATOM   2818  CG  LYS A 369      -1.173   6.228  22.896  1.00106.61           C  
ATOM   2819  CD  LYS A 369       0.205   6.686  23.367  1.00106.61           C  
ATOM   2820  CE  LYS A 369       1.136   5.521  23.709  1.00106.61           C  
ATOM   2821  NZ  LYS A 369       0.495   4.629  24.701  1.00106.61           N1+
ATOM   2822  N   VAL A 370      -4.468   8.328  20.181  1.00 52.64           N  
ATOM   2823  CA  VAL A 370      -5.286   9.479  19.888  1.00 52.64           C  
ATOM   2824  C   VAL A 370      -6.758   9.187  19.950  1.00 52.64           C  
ATOM   2825  O   VAL A 370      -7.224   8.112  19.575  1.00 52.64           O  
ATOM   2826  CB  VAL A 370      -4.983  10.069  18.541  1.00 52.64           C  
ATOM   2827  CG1 VAL A 370      -5.906  11.274  18.305  1.00 52.64           C  
ATOM   2828  CG2 VAL A 370      -3.479  10.398  18.480  1.00 52.64           C  
ATOM   2829  N   GLU A 371      -7.526  10.183  20.457  1.00 51.75           N  
ATOM   2830  CA  GLU A 371      -8.960  10.111  20.546  1.00 51.75           C  
ATOM   2831  C   GLU A 371      -9.480  11.432  20.051  1.00 51.75           C  
ATOM   2832  O   GLU A 371      -8.905  12.477  20.355  1.00 51.75           O  
ATOM   2833  CB  GLU A 371      -9.469   9.986  21.990  1.00 51.75           C  
ATOM   2834  CG  GLU A 371      -9.022   8.717  22.714  1.00 51.75           C  
ATOM   2835  CD  GLU A 371      -9.472   8.854  24.163  1.00 51.75           C  
ATOM   2836  OE1 GLU A 371     -10.160   9.864  24.465  1.00 51.75           O  
ATOM   2837  OE2 GLU A 371      -9.132   7.965  24.985  1.00 51.75           O1-
ATOM   2838  N   LEU A 372     -10.590  11.424  19.284  1.00 50.32           N  
ATOM   2839  CA  LEU A 372     -11.139  12.649  18.768  1.00 50.32           C  
ATOM   2840  C   LEU A 372     -12.350  13.013  19.566  1.00 50.32           C  
ATOM   2841  O   LEU A 372     -13.133  12.154  19.969  1.00 50.32           O  
ATOM   2842  CB  LEU A 372     -11.576  12.564  17.294  1.00 50.32           C  
ATOM   2843  CG  LEU A 372     -10.400  12.377  16.317  1.00 50.32           C  
ATOM   2844  CD1 LEU A 372     -10.891  12.303  14.864  1.00 50.32           C  
ATOM   2845  CD2 LEU A 372      -9.324  13.456  16.524  1.00 50.32           C  
ATOM   2846  N   GLU A 373     -12.506  14.327  19.826  1.00106.38           N  
ATOM   2847  CA  GLU A 373     -13.618  14.841  20.572  1.00106.38           C  
ATOM   2848  C   GLU A 373     -14.186  15.962  19.749  1.00106.38           C  
ATOM   2849  O   GLU A 373     -13.433  16.719  19.136  1.00106.38           O  
ATOM   2850  CB  GLU A 373     -13.154  15.402  21.924  1.00106.38           C  
ATOM   2851  CG  GLU A 373     -14.245  15.537  22.979  1.00106.38           C  
ATOM   2852  CD  GLU A 373     -13.542  15.827  24.297  1.00106.38           C  
ATOM   2853  OE1 GLU A 373     -12.824  14.918  24.794  1.00106.38           O  
ATOM   2854  OE2 GLU A 373     -13.702  16.964  24.818  1.00106.38           O1-
ATOM   2855  N   TYR A 374     -15.531  16.094  19.688  1.00 69.53           N  
ATOM   2856  CA  TYR A 374     -16.096  17.123  18.856  1.00 69.53           C  
ATOM   2857  C   TYR A 374     -16.871  18.080  19.710  1.00 69.53           C  
ATOM   2858  O   TYR A 374     -17.988  17.783  20.131  1.00 69.53           O  
ATOM   2859  CB  TYR A 374     -17.099  16.576  17.824  1.00 69.53           C  
ATOM   2860  CG  TYR A 374     -16.395  15.598  16.945  1.00 69.53           C  
ATOM   2861  CD1 TYR A 374     -15.667  16.020  15.856  1.00 69.53           C  
ATOM   2862  CD2 TYR A 374     -16.471  14.251  17.214  1.00 69.53           C  
ATOM   2863  CE1 TYR A 374     -15.024  15.106  15.053  1.00 69.53           C  
ATOM   2864  CE2 TYR A 374     -15.830  13.334  16.415  1.00 69.53           C  
ATOM   2865  CZ  TYR A 374     -15.105  13.763  15.331  1.00 69.53           C  
ATOM   2866  OH  TYR A 374     -14.443  12.828  14.507  1.00 69.53           O  
ATOM   2867  N   PRO A 375     -16.328  19.238  19.968  1.00 69.37           N  
ATOM   2868  CA  PRO A 375     -17.078  20.202  20.725  1.00 69.37           C  
ATOM   2869  C   PRO A 375     -18.150  20.761  19.840  1.00 69.37           C  
ATOM   2870  O   PRO A 375     -17.898  20.911  18.646  1.00 69.37           O  
ATOM   2871  CB  PRO A 375     -16.066  21.243  21.197  1.00 69.37           C  
ATOM   2872  CG  PRO A 375     -14.747  20.455  21.272  1.00 69.37           C  
ATOM   2873  CD  PRO A 375     -14.899  19.351  20.211  1.00 69.37           C  
ATOM   2874  N   PRO A 376     -19.306  21.071  20.357  1.00137.16           N  
ATOM   2875  CA  PRO A 376     -20.355  21.595  19.526  1.00137.16           C  
ATOM   2876  C   PRO A 376     -20.050  22.959  18.986  1.00137.16           C  
ATOM   2877  O   PRO A 376     -20.568  23.304  17.926  1.00137.16           O  
ATOM   2878  CB  PRO A 376     -21.639  21.501  20.358  1.00137.16           C  
ATOM   2879  CG  PRO A 376     -21.167  21.118  21.776  1.00137.16           C  
ATOM   2880  CD  PRO A 376     -19.825  20.409  21.539  1.00137.16           C  
ATOM   2881  N   ASP A 377     -19.242  23.755  19.709  1.00 64.65           N  
ATOM   2882  CA  ASP A 377     -18.887  25.089  19.312  1.00 64.65           C  
ATOM   2883  C   ASP A 377     -17.905  25.072  18.181  1.00 64.65           C  
ATOM   2884  O   ASP A 377     -17.764  26.063  17.468  1.00 64.65           O  
ATOM   2885  CB  ASP A 377     -18.330  25.954  20.461  1.00 64.65           C  
ATOM   2886  CG  ASP A 377     -17.040  25.355  20.998  1.00 64.65           C  
ATOM   2887  OD1 ASP A 377     -16.669  24.233  20.563  1.00 64.65           O  
ATOM   2888  OD2 ASP A 377     -16.409  26.019  21.863  1.00 64.65           O1-
ATOM   2889  N   ASN A 378     -17.163  23.964  18.002  1.00 76.20           N  
ATOM   2890  CA  ASN A 378     -16.131  23.940  17.001  1.00 76.20           C  
ATOM   2891  C   ASN A 378     -16.756  23.639  15.668  1.00 76.20           C  
ATOM   2892  O   ASN A 378     -16.774  22.494  15.220  1.00 76.20           O  
ATOM   2893  CB  ASN A 378     -15.101  22.841  17.317  1.00 76.20           C  
ATOM   2894  CG  ASN A 378     -13.787  23.129  16.610  1.00 76.20           C  
ATOM   2895  ND2 ASN A 378     -12.702  22.471  17.097  1.00 76.20           N  
ATOM   2896  OD1 ASN A 378     -13.723  23.912  15.663  1.00 76.20           O  
ATOM   2897  N   LEU A 379     -17.246  24.680  14.969  1.00117.78           N  
ATOM   2898  CA  LEU A 379     -17.907  24.463  13.713  1.00117.78           C  
ATOM   2899  C   LEU A 379     -16.909  24.223  12.617  1.00117.78           C  
ATOM   2900  O   LEU A 379     -15.752  24.637  12.655  1.00117.78           O  
ATOM   2901  CB  LEU A 379     -18.842  25.603  13.272  1.00117.78           C  
ATOM   2902  CG  LEU A 379     -20.092  25.734  14.161  1.00117.78           C  
ATOM   2903  CD1 LEU A 379     -19.739  26.212  15.573  1.00117.78           C  
ATOM   2904  CD2 LEU A 379     -21.156  26.606  13.494  1.00117.78           C  
ATOM   2905  N   PRO A 380     -17.424  23.560  11.616  1.00198.48           N  
ATOM   2906  CA  PRO A 380     -16.690  23.112  10.455  1.00198.48           C  
ATOM   2907  C   PRO A 380     -16.264  24.194   9.506  1.00198.48           C  
ATOM   2908  O   PRO A 380     -16.045  23.881   8.336  1.00198.48           O  
ATOM   2909  CB  PRO A 380     -17.585  22.091   9.755  1.00198.48           C  
ATOM   2910  CG  PRO A 380     -18.497  21.560  10.866  1.00198.48           C  
ATOM   2911  CD  PRO A 380     -18.598  22.731  11.855  1.00198.48           C  
ATOM   2912  N   SER A 381     -16.222  25.470   9.931  1.00 59.03           N  
ATOM   2913  CA  SER A 381     -15.816  26.504   9.018  1.00 59.03           C  
ATOM   2914  C   SER A 381     -14.433  26.975   9.366  1.00 59.03           C  
ATOM   2915  O   SER A 381     -14.034  26.986  10.528  1.00 59.03           O  
ATOM   2916  CB  SER A 381     -16.752  27.722   9.044  1.00 59.03           C  
ATOM   2917  OG  SER A 381     -16.296  28.710   8.132  1.00 59.03           O  
ATOM   2918  N   PHE A 382     -13.667  27.401   8.338  1.00 84.34           N  
ATOM   2919  CA  PHE A 382     -12.314  27.860   8.501  1.00 84.34           C  
ATOM   2920  C   PHE A 382     -12.335  29.105   9.319  1.00 84.34           C  
ATOM   2921  O   PHE A 382     -11.351  29.449   9.973  1.00 84.34           O  
ATOM   2922  CB  PHE A 382     -11.576  28.178   7.188  1.00 84.34           C  
ATOM   2923  CG  PHE A 382     -11.293  26.892   6.487  1.00 84.34           C  
ATOM   2924  CD1 PHE A 382     -10.477  25.950   7.071  1.00 84.34           C  
ATOM   2925  CD2 PHE A 382     -11.801  26.643   5.233  1.00 84.34           C  
ATOM   2926  CE1 PHE A 382     -10.198  24.765   6.434  1.00 84.34           C  
ATOM   2927  CE2 PHE A 382     -11.524  25.460   4.588  1.00 84.34           C  
ATOM   2928  CZ  PHE A 382     -10.724  24.516   5.189  1.00 84.34           C  
ATOM   2929  N   ASN A 383     -13.429  29.871   9.220  1.00 83.73           N  
ATOM   2930  CA  ASN A 383     -13.522  31.076   9.980  1.00 83.73           C  
ATOM   2931  C   ASN A 383     -13.596  30.737  11.453  1.00 83.73           C  
ATOM   2932  O   ASN A 383     -12.936  31.378  12.265  1.00 83.73           O  
ATOM   2933  CB  ASN A 383     -14.779  31.880   9.604  1.00 83.73           C  
ATOM   2934  CG  ASN A 383     -14.518  33.351   9.881  1.00 83.73           C  
ATOM   2935  ND2 ASN A 383     -15.612  34.153   9.987  1.00 83.73           N  
ATOM   2936  OD1 ASN A 383     -13.370  33.779   9.986  1.00 83.73           O  
ATOM   2937  N   ILE A 384     -14.468  29.773  11.831  1.00127.94           N  
ATOM   2938  CA  ILE A 384     -14.749  29.367  13.194  1.00127.94           C  
ATOM   2939  C   ILE A 384     -13.802  28.402  13.881  1.00127.94           C  
ATOM   2940  O   ILE A 384     -13.427  28.611  15.035  1.00127.94           O  
ATOM   2941  CB  ILE A 384     -16.109  28.742  13.333  1.00127.94           C  
ATOM   2942  CG1 ILE A 384     -17.220  29.720  12.917  1.00127.94           C  
ATOM   2943  CG2 ILE A 384     -16.247  28.255  14.783  1.00127.94           C  
ATOM   2944  CD1 ILE A 384     -17.318  29.949  11.411  1.00127.94           C  
ATOM   2945  N   LEU A 385     -13.393  27.316  13.195  1.00131.28           N  
ATOM   2946  CA  LEU A 385     -12.808  26.167  13.849  1.00131.28           C  
ATOM   2947  C   LEU A 385     -11.506  26.433  14.541  1.00131.28           C  
ATOM   2948  O   LEU A 385     -10.750  27.333  14.181  1.00131.28           O  
ATOM   2949  CB  LEU A 385     -12.646  24.951  12.908  1.00131.28           C  
ATOM   2950  CG  LEU A 385     -11.528  25.056  11.850  1.00131.28           C  
ATOM   2951  CD1 LEU A 385     -10.134  24.861  12.467  1.00131.28           C  
ATOM   2952  CD2 LEU A 385     -11.789  24.105  10.671  1.00131.28           C  
ATOM   2953  N   TYR A 386     -11.249  25.631  15.605  1.00 68.01           N  
ATOM   2954  CA  TYR A 386     -10.040  25.701  16.380  1.00 68.01           C  
ATOM   2955  C   TYR A 386      -9.625  24.300  16.713  1.00 68.01           C  
ATOM   2956  O   TYR A 386     -10.302  23.339  16.352  1.00 68.01           O  
ATOM   2957  CB  TYR A 386     -10.196  26.471  17.707  1.00 68.01           C  
ATOM   2958  CG  TYR A 386     -11.197  25.773  18.566  1.00 68.01           C  
ATOM   2959  CD1 TYR A 386     -12.540  26.043  18.441  1.00 68.01           C  
ATOM   2960  CD2 TYR A 386     -10.791  24.851  19.504  1.00 68.01           C  
ATOM   2961  CE1 TYR A 386     -13.460  25.403  19.236  1.00 68.01           C  
ATOM   2962  CE2 TYR A 386     -11.707  24.206  20.302  1.00 68.01           C  
ATOM   2963  CZ  TYR A 386     -13.045  24.483  20.167  1.00 68.01           C  
ATOM   2964  OH  TYR A 386     -13.991  23.827  20.983  1.00 68.01           O  
ATOM   2965  N   CYS A 387      -8.448  24.140  17.358  1.00 46.18           N  
ATOM   2966  CA  CYS A 387      -8.019  22.834  17.767  1.00 46.18           C  
ATOM   2967  C   CYS A 387      -7.494  22.927  19.161  1.00 46.18           C  
ATOM   2968  O   CYS A 387      -6.685  23.800  19.473  1.00 46.18           O  
ATOM   2969  CB  CYS A 387      -6.884  22.254  16.906  1.00 46.18           C  
ATOM   2970  SG  CYS A 387      -6.374  20.599  17.461  1.00 46.18           S  
ATOM   2971  N   GLU A 388      -7.970  22.031  20.048  1.00 74.35           N  
ATOM   2972  CA  GLU A 388      -7.429  21.977  21.376  1.00 74.35           C  
ATOM   2973  C   GLU A 388      -6.876  20.594  21.528  1.00 74.35           C  
ATOM   2974  O   GLU A 388      -7.508  19.629  21.099  1.00 74.35           O  
ATOM   2975  CB  GLU A 388      -8.465  22.221  22.488  1.00 74.35           C  
ATOM   2976  CG  GLU A 388      -7.817  22.504  23.848  1.00 74.35           C  
ATOM   2977  CD  GLU A 388      -8.882  23.030  24.802  1.00 74.35           C  
ATOM   2978  OE1 GLU A 388      -9.744  22.218  25.235  1.00 74.35           O  
ATOM   2979  OE2 GLU A 388      -8.848  24.249  25.111  1.00 74.35           O1-
ATOM   2980  N   ILE A 389      -5.659  20.456  22.102  1.00119.00           N  
ATOM   2981  CA  ILE A 389      -5.126  19.130  22.257  1.00119.00           C  
ATOM   2982  C   ILE A 389      -4.728  18.939  23.684  1.00119.00           C  
ATOM   2983  O   ILE A 389      -4.264  19.868  24.346  1.00119.00           O  
ATOM   2984  CB  ILE A 389      -3.910  18.807  21.435  1.00119.00           C  
ATOM   2985  CG1 ILE A 389      -2.676  19.576  21.906  1.00119.00           C  
ATOM   2986  CG2 ILE A 389      -4.242  19.075  19.964  1.00119.00           C  
ATOM   2987  CD1 ILE A 389      -1.405  19.053  21.239  1.00119.00           C  
ATOM   2988  N   SER A 390      -4.936  17.712  24.204  1.00 46.81           N  
ATOM   2989  CA  SER A 390      -4.536  17.413  25.547  1.00 46.81           C  
ATOM   2990  C   SER A 390      -3.739  16.149  25.510  1.00 46.81           C  
ATOM   2991  O   SER A 390      -4.149  15.154  24.912  1.00 46.81           O  
ATOM   2992  CB  SER A 390      -5.708  17.183  26.515  1.00 46.81           C  
ATOM   2993  OG  SER A 390      -6.416  18.396  26.717  1.00 46.81           O  
ATOM   2994  N   VAL A 391      -2.557  16.165  26.157  1.00 46.38           N  
ATOM   2995  CA  VAL A 391      -1.720  15.006  26.190  1.00 46.38           C  
ATOM   2996  C   VAL A 391      -1.623  14.595  27.623  1.00 46.38           C  
ATOM   2997  O   VAL A 391      -1.271  15.400  28.484  1.00 46.38           O  
ATOM   2998  CB  VAL A 391      -0.329  15.282  25.699  1.00 46.38           C  
ATOM   2999  CG1 VAL A 391       0.513  14.010  25.870  1.00 46.38           C  
ATOM   3000  CG2 VAL A 391      -0.413  15.795  24.249  1.00 46.38           C  
ATOM   3001  N   THR A 392      -1.931  13.316  27.914  1.00119.07           N  
ATOM   3002  CA  THR A 392      -1.893  12.871  29.275  1.00119.07           C  
ATOM   3003  C   THR A 392      -0.811  11.837  29.384  1.00119.07           C  
ATOM   3004  O   THR A 392      -0.663  10.975  28.519  1.00119.07           O  
ATOM   3005  CB  THR A 392      -3.189  12.266  29.733  1.00119.07           C  
ATOM   3006  CG2 THR A 392      -3.321  10.844  29.165  1.00119.07           C  
ATOM   3007  OG1 THR A 392      -3.230  12.226  31.148  1.00119.07           O  
ATOM   3008  N   LEU A 393      -0.002  11.934  30.459  1.00 59.61           N  
ATOM   3009  CA  LEU A 393       1.104  11.050  30.688  1.00 59.61           C  
ATOM   3010  C   LEU A 393       0.677   9.933  31.588  1.00 59.61           C  
ATOM   3011  O   LEU A 393      -0.409   9.954  32.165  1.00 59.61           O  
ATOM   3012  CB  LEU A 393       2.307  11.755  31.339  1.00 59.61           C  
ATOM   3013  CG  LEU A 393       2.861  12.919  30.493  1.00 59.61           C  
ATOM   3014  CD1 LEU A 393       4.088  13.565  31.157  1.00 59.61           C  
ATOM   3015  CD2 LEU A 393       3.122  12.485  29.042  1.00 59.61           C  
ATOM   3016  N   LYS A 394       1.549   8.914  31.721  1.00106.55           N  
ATOM   3017  CA  LYS A 394       1.279   7.763  32.535  1.00106.55           C  
ATOM   3018  C   LYS A 394       1.121   8.207  33.959  1.00106.55           C  
ATOM   3019  O   LYS A 394       0.278   7.687  34.687  1.00106.55           O  
ATOM   3020  CB  LYS A 394       2.413   6.723  32.487  1.00106.55           C  
ATOM   3021  CG  LYS A 394       2.612   6.108  31.099  1.00106.55           C  
ATOM   3022  CD  LYS A 394       1.380   5.372  30.565  1.00106.55           C  
ATOM   3023  CE  LYS A 394       1.582   4.775  29.171  1.00106.55           C  
ATOM   3024  NZ  LYS A 394       2.551   3.658  29.232  1.00106.55           N1+
ATOM   3025  N   ASP A 395       1.931   9.194  34.394  1.00 57.01           N  
ATOM   3026  CA  ASP A 395       1.873   9.667  35.750  1.00 57.01           C  
ATOM   3027  C   ASP A 395       0.544  10.313  35.986  1.00 57.01           C  
ATOM   3028  O   ASP A 395       0.079  10.387  37.122  1.00 57.01           O  
ATOM   3029  CB  ASP A 395       3.015  10.631  36.146  1.00 57.01           C  
ATOM   3030  CG  ASP A 395       2.957  11.912  35.328  1.00 57.01           C  
ATOM   3031  OD1 ASP A 395       2.190  11.953  34.332  1.00 57.01           O  
ATOM   3032  OD2 ASP A 395       3.692  12.867  35.692  1.00 57.01           O1-
ATOM   3033  N   GLY A 396      -0.119  10.807  34.922  1.00 32.40           N  
ATOM   3034  CA  GLY A 396      -1.415  11.393  35.125  1.00 32.40           C  
ATOM   3035  C   GLY A 396      -1.387  12.844  34.758  1.00 32.40           C  
ATOM   3036  O   GLY A 396      -2.439  13.457  34.586  1.00 32.40           O  
ATOM   3037  N   ALA A 397      -0.192  13.442  34.604  1.00 31.84           N  
ATOM   3038  CA  ALA A 397      -0.164  14.839  34.275  1.00 31.84           C  
ATOM   3039  C   ALA A 397      -0.774  15.023  32.919  1.00 31.84           C  
ATOM   3040  O   ALA A 397      -0.592  14.200  32.023  1.00 31.84           O  
ATOM   3041  CB  ALA A 397       1.255  15.428  34.230  1.00 31.84           C  
ATOM   3042  N   THR A 398      -1.539  16.120  32.743  1.00 41.18           N  
ATOM   3043  CA  THR A 398      -2.153  16.392  31.474  1.00 41.18           C  
ATOM   3044  C   THR A 398      -1.726  17.757  31.030  1.00 41.18           C  
ATOM   3045  O   THR A 398      -1.745  18.713  31.805  1.00 41.18           O  
ATOM   3046  CB  THR A 398      -3.654  16.367  31.513  1.00 41.18           C  
ATOM   3047  CG2 THR A 398      -4.198  16.680  30.108  1.00 41.18           C  
ATOM   3048  OG1 THR A 398      -4.109  15.090  31.938  1.00 41.18           O  
ATOM   3049  N   PHE A 399      -1.312  17.872  29.751  1.00 61.73           N  
ATOM   3050  CA  PHE A 399      -0.884  19.134  29.213  1.00 61.73           C  
ATOM   3051  C   PHE A 399      -1.868  19.501  28.151  1.00 61.73           C  
ATOM   3052  O   PHE A 399      -2.178  18.686  27.282  1.00 61.73           O  
ATOM   3053  CB  PHE A 399       0.484  19.046  28.514  1.00 61.73           C  
ATOM   3054  CG  PHE A 399       1.500  18.636  29.523  1.00 61.73           C  
ATOM   3055  CD1 PHE A 399       1.589  17.324  29.929  1.00 61.73           C  
ATOM   3056  CD2 PHE A 399       2.377  19.557  30.049  1.00 61.73           C  
ATOM   3057  CE1 PHE A 399       2.530  16.941  30.856  1.00 61.73           C  
ATOM   3058  CE2 PHE A 399       3.320  19.179  30.976  1.00 61.73           C  
ATOM   3059  CZ  PHE A 399       3.396  17.869  31.383  1.00 61.73           C  
ATOM   3060  N   THR A 400      -2.393  20.744  28.179  1.00117.57           N  
ATOM   3061  CA  THR A 400      -3.356  21.065  27.167  1.00117.57           C  
ATOM   3062  C   THR A 400      -2.961  22.351  26.510  1.00117.57           C  
ATOM   3063  O   THR A 400      -2.400  23.244  27.145  1.00117.57           O  
ATOM   3064  CB  THR A 400      -4.753  21.202  27.693  1.00117.57           C  
ATOM   3065  CG2 THR A 400      -4.920  22.595  28.315  1.00117.57           C  
ATOM   3066  OG1 THR A 400      -5.679  21.045  26.633  1.00117.57           O  
ATOM   3067  N   ASP A 401      -3.222  22.458  25.191  1.00 71.63           N  
ATOM   3068  CA  ASP A 401      -2.887  23.639  24.448  1.00 71.63           C  
ATOM   3069  C   ASP A 401      -3.979  23.844  23.442  1.00 71.63           C  
ATOM   3070  O   ASP A 401      -4.806  22.957  23.232  1.00 71.63           O  
ATOM   3071  CB  ASP A 401      -1.544  23.498  23.706  1.00 71.63           C  
ATOM   3072  CG  ASP A 401      -1.060  24.875  23.270  1.00 71.63           C  
ATOM   3073  OD1 ASP A 401      -1.507  25.353  22.196  1.00 71.63           O  
ATOM   3074  OD2 ASP A 401      -0.232  25.468  24.013  1.00 71.63           O1-
ATOM   3075  N   ARG A 402      -4.035  25.038  22.812  1.00118.57           N  
ATOM   3076  CA  ARG A 402      -5.068  25.296  21.844  1.00118.57           C  
ATOM   3077  C   ARG A 402      -4.555  26.246  20.805  1.00118.57           C  
ATOM   3078  O   ARG A 402      -3.629  27.018  21.055  1.00118.57           O  
ATOM   3079  CB  ARG A 402      -6.323  25.961  22.439  1.00118.57           C  
ATOM   3080  CG  ARG A 402      -7.347  26.339  21.365  1.00118.57           C  
ATOM   3081  CD  ARG A 402      -8.455  27.281  21.838  1.00118.57           C  
ATOM   3082  NE  ARG A 402      -9.446  26.478  22.599  1.00118.57           N  
ATOM   3083  CZ  ARG A 402     -10.772  26.790  22.517  1.00118.57           C  
ATOM   3084  NH1 ARG A 402     -11.187  27.807  21.707  1.00118.57           N1+
ATOM   3085  NH2 ARG A 402     -11.684  26.079  23.241  1.00118.57           N  
ATOM   3086  N   SER A 403      -5.152  26.190  19.591  1.00 60.53           N  
ATOM   3087  CA  SER A 403      -4.803  27.103  18.538  1.00 60.53           C  
ATOM   3088  C   SER A 403      -6.073  27.648  17.950  1.00 60.53           C  
ATOM   3089  O   SER A 403      -6.857  26.915  17.347  1.00 60.53           O  
ATOM   3090  CB  SER A 403      -4.025  26.438  17.389  1.00 60.53           C  
ATOM   3091  OG  SER A 403      -3.712  27.396  16.388  1.00 60.53           O  
ATOM   3092  N   ASP A 404      -6.346  28.948  18.190  1.00 64.54           N  
ATOM   3093  CA  ASP A 404      -7.476  29.622  17.609  1.00 64.54           C  
ATOM   3094  C   ASP A 404      -7.187  29.990  16.180  1.00 64.54           C  
ATOM   3095  O   ASP A 404      -8.042  29.841  15.306  1.00 64.54           O  
ATOM   3096  CB  ASP A 404      -7.845  30.903  18.373  1.00 64.54           C  
ATOM   3097  CG  ASP A 404      -8.407  30.480  19.725  1.00 64.54           C  
ATOM   3098  OD1 ASP A 404      -9.000  29.370  19.799  1.00 64.54           O  
ATOM   3099  OD2 ASP A 404      -8.249  31.260  20.702  1.00 64.54           O1-
ATOM   3100  N   THR A 405      -5.967  30.515  15.918  1.00 50.34           N  
ATOM   3101  CA  THR A 405      -5.589  30.905  14.587  1.00 50.34           C  
ATOM   3102  C   THR A 405      -4.142  30.558  14.422  1.00 50.34           C  
ATOM   3103  O   THR A 405      -3.337  30.783  15.325  1.00 50.34           O  
ATOM   3104  CB  THR A 405      -5.721  32.382  14.344  1.00 50.34           C  
ATOM   3105  CG2 THR A 405      -5.310  32.689  12.894  1.00 50.34           C  
ATOM   3106  OG1 THR A 405      -7.062  32.792  14.567  1.00 50.34           O  
ATOM   3107  N   PHE A 406      -3.772  30.003  13.250  1.00 53.31           N  
ATOM   3108  CA  PHE A 406      -2.409  29.644  12.992  1.00 53.31           C  
ATOM   3109  C   PHE A 406      -1.837  30.636  12.026  1.00 53.31           C  
ATOM   3110  O   PHE A 406      -2.562  31.314  11.300  1.00 53.31           O  
ATOM   3111  CB  PHE A 406      -2.241  28.232  12.399  1.00 53.31           C  
ATOM   3112  CG  PHE A 406      -2.964  28.169  11.096  1.00 53.31           C  
ATOM   3113  CD1 PHE A 406      -4.305  27.861  11.055  1.00 53.31           C  
ATOM   3114  CD2 PHE A 406      -2.301  28.408   9.915  1.00 53.31           C  
ATOM   3115  CE1 PHE A 406      -4.974  27.798   9.855  1.00 53.31           C  
ATOM   3116  CE2 PHE A 406      -2.964  28.346   8.713  1.00 53.31           C  
ATOM   3117  CZ  PHE A 406      -4.304  28.041   8.681  1.00 53.31           C  
ATOM   3118  N   TYR A 407      -0.495  30.742  12.012  1.00 83.65           N  
ATOM   3119  CA  TYR A 407       0.219  31.671  11.184  1.00 83.65           C  
ATOM   3120  C   TYR A 407       0.027  31.220   9.765  1.00 83.65           C  
ATOM   3121  O   TYR A 407       0.342  30.083   9.417  1.00 83.65           O  
ATOM   3122  CB  TYR A 407       1.716  31.629  11.558  1.00 83.65           C  
ATOM   3123  CG  TYR A 407       2.517  32.717  10.934  1.00 83.65           C  
ATOM   3124  CD1 TYR A 407       2.317  34.027  11.302  1.00 83.65           C  
ATOM   3125  CD2 TYR A 407       3.512  32.422  10.030  1.00 83.65           C  
ATOM   3126  CE1 TYR A 407       3.070  35.033  10.744  1.00 83.65           C  
ATOM   3127  CE2 TYR A 407       4.269  33.424   9.470  1.00 83.65           C  
ATOM   3128  CZ  TYR A 407       4.046  34.733   9.825  1.00 83.65           C  
ATOM   3129  OH  TYR A 407       4.822  35.764   9.254  1.00 83.65           O  
ATOM   3130  N   GLY A 408      -0.469  32.126   8.894  1.00 33.11           N  
ATOM   3131  CA  GLY A 408      -0.737  31.788   7.520  1.00 33.11           C  
ATOM   3132  C   GLY A 408      -2.206  31.927   7.236  1.00 33.11           C  
ATOM   3133  O   GLY A 408      -2.605  32.102   6.085  1.00 33.11           O  
ATOM   3134  N   HIS A 409      -3.048  31.857   8.281  1.00 61.19           N  
ATOM   3135  CA  HIS A 409      -4.465  32.035   8.149  1.00 61.19           C  
ATOM   3136  C   HIS A 409      -4.677  33.478   7.788  1.00 61.19           C  
ATOM   3137  O   HIS A 409      -3.805  34.316   8.012  1.00 61.19           O  
ATOM   3138  CB  HIS A 409      -5.194  31.728   9.470  1.00 61.19           C  
ATOM   3139  CG  HIS A 409      -6.689  31.691   9.386  1.00 61.19           C  
ATOM   3140  CD2 HIS A 409      -7.527  30.641   9.170  1.00 61.19           C  
ATOM   3141  ND1 HIS A 409      -7.498  32.792   9.552  1.00 61.19           N  
ATOM   3142  CE1 HIS A 409      -8.776  32.356   9.431  1.00 61.19           C  
ATOM   3143  NE2 HIS A 409      -8.846  31.057   9.199  1.00 61.19           N  
ATOM   3144  N   TRP A 410      -5.844  33.810   7.200  1.00 77.57           N  
ATOM   3145  CA  TRP A 410      -6.102  35.159   6.770  1.00 77.57           C  
ATOM   3146  C   TRP A 410      -6.083  36.092   7.944  1.00 77.57           C  
ATOM   3147  O   TRP A 410      -5.745  37.265   7.799  1.00 77.57           O  
ATOM   3148  CB  TRP A 410      -7.413  35.325   5.974  1.00 77.57           C  
ATOM   3149  CG  TRP A 410      -8.657  34.731   6.588  1.00 77.57           C  
ATOM   3150  CD1 TRP A 410      -9.546  35.260   7.477  1.00 77.57           C  
ATOM   3151  CD2 TRP A 410      -9.138  33.418   6.260  1.00 77.57           C  
ATOM   3152  CE2 TRP A 410     -10.317  33.221   6.978  1.00 77.57           C  
ATOM   3153  CE3 TRP A 410      -8.638  32.459   5.427  1.00 77.57           C  
ATOM   3154  NE1 TRP A 410     -10.556  34.358   7.722  1.00 77.57           N  
ATOM   3155  CZ2 TRP A 410     -11.017  32.052   6.874  1.00 77.57           C  
ATOM   3156  CZ3 TRP A 410      -9.345  31.282   5.325  1.00 77.57           C  
ATOM   3157  CH2 TRP A 410     -10.511  31.083   6.035  1.00 77.57           C  
ATOM   3158  N   ARG A 411      -6.491  35.619   9.133  1.00105.06           N  
ATOM   3159  CA  ARG A 411      -6.446  36.454  10.302  1.00105.06           C  
ATOM   3160  C   ARG A 411      -5.019  36.776  10.648  1.00105.06           C  
ATOM   3161  O   ARG A 411      -4.730  37.876  11.119  1.00105.06           O  
ATOM   3162  CB  ARG A 411      -7.134  35.811  11.518  1.00105.06           C  
ATOM   3163  CG  ARG A 411      -8.658  35.959  11.465  1.00105.06           C  
ATOM   3164  CD  ARG A 411      -9.420  35.109  12.487  1.00105.06           C  
ATOM   3165  NE  ARG A 411      -9.587  33.752  11.894  1.00105.06           N  
ATOM   3166  CZ  ARG A 411      -9.860  32.674  12.686  1.00105.06           C  
ATOM   3167  NH1 ARG A 411      -9.867  32.808  14.042  1.00105.06           N1+
ATOM   3168  NH2 ARG A 411     -10.134  31.461  12.123  1.00105.06           N  
ATOM   3169  N   LYS A 412      -4.089  35.815  10.467  1.00100.79           N  
ATOM   3170  CA  LYS A 412      -2.705  36.084  10.757  1.00100.79           C  
ATOM   3171  C   LYS A 412      -1.926  35.708   9.527  1.00100.79           C  
ATOM   3172  O   LYS A 412      -1.332  34.634   9.460  1.00100.79           O  
ATOM   3173  CB  LYS A 412      -2.199  35.224  11.927  1.00100.79           C  
ATOM   3174  CG  LYS A 412      -0.794  35.565  12.419  1.00100.79           C  
ATOM   3175  CD  LYS A 412      -0.471  34.925  13.771  1.00100.79           C  
ATOM   3176  CE  LYS A 412      -0.659  33.406  13.790  1.00100.79           C  
ATOM   3177  NZ  LYS A 412      -0.332  32.869  15.130  1.00100.79           N1+
ATOM   3178  N   PRO A 413      -1.872  36.593   8.566  1.00160.06           N  
ATOM   3179  CA  PRO A 413      -1.253  36.255   7.309  1.00160.06           C  
ATOM   3180  C   PRO A 413       0.236  36.200   7.321  1.00160.06           C  
ATOM   3181  O   PRO A 413       0.874  36.872   8.131  1.00160.06           O  
ATOM   3182  CB  PRO A 413      -1.769  37.267   6.291  1.00160.06           C  
ATOM   3183  CG  PRO A 413      -3.121  37.705   6.863  1.00160.06           C  
ATOM   3184  CD  PRO A 413      -2.965  37.536   8.384  1.00160.06           C  
ATOM   3185  N   LEU A 414       0.807  35.416   6.386  1.00 46.15           N  
ATOM   3186  CA  LEU A 414       2.228  35.305   6.280  1.00 46.15           C  
ATOM   3187  C   LEU A 414       2.745  36.622   5.808  1.00 46.15           C  
ATOM   3188  O   LEU A 414       2.137  37.290   4.971  1.00 46.15           O  
ATOM   3189  CB  LEU A 414       2.679  34.253   5.257  1.00 46.15           C  
ATOM   3190  CG  LEU A 414       2.280  32.812   5.625  1.00 46.15           C  
ATOM   3191  CD1 LEU A 414       2.765  31.816   4.561  1.00 46.15           C  
ATOM   3192  CD2 LEU A 414       2.753  32.440   7.040  1.00 46.15           C  
ATOM   3193  N   SER A 415       3.899  37.038   6.354  1.00 26.17           N  
ATOM   3194  CA  SER A 415       4.481  38.272   5.916  1.00 26.17           C  
ATOM   3195  C   SER A 415       4.983  38.028   4.532  1.00 26.17           C  
ATOM   3196  O   SER A 415       5.118  36.883   4.102  1.00 26.17           O  
ATOM   3197  CB  SER A 415       5.662  38.740   6.783  1.00 26.17           C  
ATOM   3198  OG  SER A 415       6.718  37.793   6.723  1.00 26.17           O  
ATOM   3199  N   GLN A 416       5.257  39.110   3.783  1.00 51.00           N  
ATOM   3200  CA  GLN A 416       5.691  38.941   2.429  1.00 51.00           C  
ATOM   3201  C   GLN A 416       7.002  38.225   2.433  1.00 51.00           C  
ATOM   3202  O   GLN A 416       7.257  37.376   1.579  1.00 51.00           O  
ATOM   3203  CB  GLN A 416       5.850  40.256   1.652  1.00 51.00           C  
ATOM   3204  CG  GLN A 416       6.098  40.013   0.162  1.00 51.00           C  
ATOM   3205  CD  GLN A 416       4.898  39.238  -0.375  1.00 51.00           C  
ATOM   3206  NE2 GLN A 416       5.096  38.518  -1.512  1.00 51.00           N  
ATOM   3207  OE1 GLN A 416       3.813  39.269   0.205  1.00 51.00           O  
ATOM   3208  N   GLU A 417       7.872  38.540   3.409  1.00 90.12           N  
ATOM   3209  CA  GLU A 417       9.156  37.906   3.436  1.00 90.12           C  
ATOM   3210  C   GLU A 417       8.978  36.427   3.620  1.00 90.12           C  
ATOM   3211  O   GLU A 417       9.643  35.633   2.957  1.00 90.12           O  
ATOM   3212  CB  GLU A 417      10.082  38.454   4.541  1.00 90.12           C  
ATOM   3213  CG  GLU A 417       9.460  38.495   5.939  1.00 90.12           C  
ATOM   3214  CD  GLU A 417       8.685  39.800   6.062  1.00 90.12           C  
ATOM   3215  OE1 GLU A 417       8.627  40.551   5.051  1.00 90.12           O  
ATOM   3216  OE2 GLU A 417       8.147  40.067   7.169  1.00 90.12           O1-
ATOM   3217  N   ASP A 418       8.065  36.013   4.520  1.00 36.74           N  
ATOM   3218  CA  ASP A 418       7.854  34.615   4.768  1.00 36.74           C  
ATOM   3219  C   ASP A 418       7.277  33.959   3.549  1.00 36.74           C  
ATOM   3220  O   ASP A 418       7.640  32.830   3.220  1.00 36.74           O  
ATOM   3221  CB  ASP A 418       6.898  34.351   5.944  1.00 36.74           C  
ATOM   3222  CG  ASP A 418       7.631  34.694   7.233  1.00 36.74           C  
ATOM   3223  OD1 ASP A 418       8.860  34.967   7.164  1.00 36.74           O  
ATOM   3224  OD2 ASP A 418       6.974  34.683   8.308  1.00 36.74           O1-
ATOM   3225  N   LEU A 419       6.357  34.640   2.837  1.00176.76           N  
ATOM   3226  CA  LEU A 419       5.785  34.019   1.675  1.00176.76           C  
ATOM   3227  C   LEU A 419       6.861  33.768   0.672  1.00176.76           C  
ATOM   3228  O   LEU A 419       6.887  32.721   0.027  1.00176.76           O  
ATOM   3229  CB  LEU A 419       4.771  34.870   0.896  1.00176.76           C  
ATOM   3230  CG  LEU A 419       3.387  35.000   1.534  1.00176.76           C  
ATOM   3231  CD1 LEU A 419       2.396  35.602   0.539  1.00176.76           C  
ATOM   3232  CD2 LEU A 419       2.888  33.657   2.066  1.00176.76           C  
ATOM   3233  N   GLU A 420       7.763  34.744   0.492  1.00 54.74           N  
ATOM   3234  CA  GLU A 420       8.784  34.599  -0.500  1.00 54.74           C  
ATOM   3235  C   GLU A 420       9.732  33.503  -0.118  1.00 54.74           C  
ATOM   3236  O   GLU A 420      10.224  32.776  -0.980  1.00 54.74           O  
ATOM   3237  CB  GLU A 420       9.535  35.909  -0.797  1.00 54.74           C  
ATOM   3238  CG  GLU A 420       8.634  36.892  -1.554  1.00 54.74           C  
ATOM   3239  CD  GLU A 420       9.390  38.182  -1.836  1.00 54.74           C  
ATOM   3240  OE1 GLU A 420      10.544  38.319  -1.351  1.00 54.74           O  
ATOM   3241  OE2 GLU A 420       8.816  39.051  -2.545  1.00 54.74           O1-
ATOM   3242  N   GLU A 421      10.017  33.346   1.189  1.00 71.15           N  
ATOM   3243  CA  GLU A 421      10.918  32.312   1.610  1.00 71.15           C  
ATOM   3244  C   GLU A 421      10.312  30.982   1.280  1.00 71.15           C  
ATOM   3245  O   GLU A 421      11.014  30.053   0.885  1.00 71.15           O  
ATOM   3246  CB  GLU A 421      11.208  32.333   3.120  1.00 71.15           C  
ATOM   3247  CG  GLU A 421      12.189  31.239   3.539  1.00 71.15           C  
ATOM   3248  CD  GLU A 421      13.515  31.539   2.857  1.00 71.15           C  
ATOM   3249  OE1 GLU A 421      14.247  32.441   3.343  1.00 71.15           O  
ATOM   3250  OE2 GLU A 421      13.810  30.876   1.829  1.00 71.15           O1-
ATOM   3251  N   LYS A 422       8.981  30.854   1.443  1.00 60.79           N  
ATOM   3252  CA  LYS A 422       8.299  29.620   1.163  1.00 60.79           C  
ATOM   3253  C   LYS A 422       8.462  29.316  -0.295  1.00 60.79           C  
ATOM   3254  O   LYS A 422       8.700  28.174  -0.685  1.00 60.79           O  
ATOM   3255  CB  LYS A 422       6.788  29.714   1.429  1.00 60.79           C  
ATOM   3256  CG  LYS A 422       6.048  28.409   1.139  1.00 60.79           C  
ATOM   3257  CD  LYS A 422       4.578  28.424   1.562  1.00 60.79           C  
ATOM   3258  CE  LYS A 422       3.618  28.627   0.387  1.00 60.79           C  
ATOM   3259  NZ  LYS A 422       2.217  28.590   0.861  1.00 60.79           N1+
ATOM   3260  N   PHE A 423       8.347  30.359  -1.134  1.00 66.34           N  
ATOM   3261  CA  PHE A 423       8.452  30.249  -2.558  1.00 66.34           C  
ATOM   3262  C   PHE A 423       9.812  29.724  -2.902  1.00 66.34           C  
ATOM   3263  O   PHE A 423       9.948  28.808  -3.713  1.00 66.34           O  
ATOM   3264  CB  PHE A 423       8.289  31.638  -3.209  1.00 66.34           C  
ATOM   3265  CG  PHE A 423       8.529  31.573  -4.678  1.00 66.34           C  
ATOM   3266  CD1 PHE A 423       7.591  31.016  -5.515  1.00 66.34           C  
ATOM   3267  CD2 PHE A 423       9.679  32.101  -5.217  1.00 66.34           C  
ATOM   3268  CE1 PHE A 423       7.808  30.965  -6.871  1.00 66.34           C  
ATOM   3269  CE2 PHE A 423       9.903  32.054  -6.572  1.00 66.34           C  
ATOM   3270  CZ  PHE A 423       8.966  31.483  -7.400  1.00 66.34           C  
ATOM   3271  N   ARG A 424      10.862  30.275  -2.270  1.00 84.58           N  
ATOM   3272  CA  ARG A 424      12.199  29.873  -2.599  1.00 84.58           C  
ATOM   3273  C   ARG A 424      12.369  28.416  -2.305  1.00 84.58           C  
ATOM   3274  O   ARG A 424      12.953  27.681  -3.100  1.00 84.58           O  
ATOM   3275  CB  ARG A 424      13.274  30.626  -1.798  1.00 84.58           C  
ATOM   3276  CG  ARG A 424      13.378  32.111  -2.151  1.00 84.58           C  
ATOM   3277  CD  ARG A 424      14.586  32.801  -1.516  1.00 84.58           C  
ATOM   3278  NE  ARG A 424      14.565  34.228  -1.944  1.00 84.58           N  
ATOM   3279  CZ  ARG A 424      13.897  35.155  -1.196  1.00 84.58           C  
ATOM   3280  NH1 ARG A 424      13.258  34.770  -0.052  1.00 84.58           N1+
ATOM   3281  NH2 ARG A 424      13.872  36.461  -1.594  1.00 84.58           N  
ATOM   3282  N   ALA A 425      11.855  27.953  -1.153  1.00 29.62           N  
ATOM   3283  CA  ALA A 425      12.036  26.581  -0.778  1.00 29.62           C  
ATOM   3284  C   ALA A 425      11.361  25.683  -1.772  1.00 29.62           C  
ATOM   3285  O   ALA A 425      11.914  24.656  -2.160  1.00 29.62           O  
ATOM   3286  CB  ALA A 425      11.446  26.265   0.607  1.00 29.62           C  
ATOM   3287  N   ASN A 426      10.130  26.037  -2.193  1.00 52.61           N  
ATOM   3288  CA  ASN A 426       9.366  25.207  -3.085  1.00 52.61           C  
ATOM   3289  C   ASN A 426       9.944  25.177  -4.474  1.00 52.61           C  
ATOM   3290  O   ASN A 426      10.069  24.115  -5.080  1.00 52.61           O  
ATOM   3291  CB  ASN A 426       7.911  25.685  -3.229  1.00 52.61           C  
ATOM   3292  CG  ASN A 426       7.221  25.516  -1.883  1.00 52.61           C  
ATOM   3293  ND2 ASN A 426       6.234  26.406  -1.594  1.00 52.61           N  
ATOM   3294  OD1 ASN A 426       7.548  24.617  -1.109  1.00 52.61           O  
ATOM   3295  N   ALA A 427      10.269  26.365  -5.017  1.00 56.29           N  
ATOM   3296  CA  ALA A 427      10.739  26.576  -6.362  1.00 56.29           C  
ATOM   3297  C   ALA A 427      12.124  26.049  -6.608  1.00 56.29           C  
ATOM   3298  O   ALA A 427      12.443  25.620  -7.717  1.00 56.29           O  
ATOM   3299  CB  ALA A 427      10.745  28.062  -6.758  1.00 56.29           C  
ATOM   3300  N   SER A 428      12.999  26.102  -5.591  1.00 44.53           N  
ATOM   3301  CA  SER A 428      14.388  25.775  -5.761  1.00 44.53           C  
ATOM   3302  C   SER A 428      14.555  24.355  -6.203  1.00 44.53           C  
ATOM   3303  O   SER A 428      15.599  23.995  -6.745  1.00 44.53           O  
ATOM   3304  CB  SER A 428      15.201  25.958  -4.469  1.00 44.53           C  
ATOM   3305  OG  SER A 428      14.761  25.042  -3.478  1.00 44.53           O  
ATOM   3306  N   LYS A 429      13.555  23.491  -5.971  1.00104.60           N  
ATOM   3307  CA  LYS A 429      13.746  22.132  -6.378  1.00104.60           C  
ATOM   3308  C   LYS A 429      13.930  22.095  -7.873  1.00104.60           C  
ATOM   3309  O   LYS A 429      14.819  21.416  -8.379  1.00104.60           O  
ATOM   3310  CB  LYS A 429      12.534  21.245  -6.046  1.00104.60           C  
ATOM   3311  CG  LYS A 429      12.256  21.108  -4.547  1.00104.60           C  
ATOM   3312  CD  LYS A 429      13.403  20.466  -3.762  1.00104.60           C  
ATOM   3313  CE  LYS A 429      13.126  20.317  -2.264  1.00104.60           C  
ATOM   3314  NZ  LYS A 429      14.287  19.685  -1.597  1.00104.60           N1+
ATOM   3315  N   MET A 430      13.013  22.744  -8.613  1.00 91.84           N  
ATOM   3316  CA  MET A 430      12.993  22.840 -10.052  1.00 91.84           C  
ATOM   3317  C   MET A 430      13.889  23.878 -10.675  1.00 91.84           C  
ATOM   3318  O   MET A 430      14.409  23.656 -11.769  1.00 91.84           O  
ATOM   3319  CB  MET A 430      11.581  23.126 -10.589  1.00 91.84           C  
ATOM   3320  CG  MET A 430      10.607  21.958 -10.423  1.00 91.84           C  
ATOM   3321  SD  MET A 430      10.946  20.539 -11.509  1.00 91.84           S  
ATOM   3322  CE  MET A 430      12.429  19.992 -10.618  1.00 91.84           C  
ATOM   3323  N   LEU A 431      14.060  25.053 -10.031  1.00 68.41           N  
ATOM   3324  CA  LEU A 431      14.681  26.154 -10.726  1.00 68.41           C  
ATOM   3325  C   LEU A 431      15.948  26.595 -10.068  1.00 68.41           C  
ATOM   3326  O   LEU A 431      16.211  26.298  -8.904  1.00 68.41           O  
ATOM   3327  CB  LEU A 431      13.779  27.400 -10.787  1.00 68.41           C  
ATOM   3328  CG  LEU A 431      12.463  27.191 -11.561  1.00 68.41           C  
ATOM   3329  CD1 LEU A 431      11.618  28.477 -11.581  1.00 68.41           C  
ATOM   3330  CD2 LEU A 431      12.727  26.632 -12.968  1.00 68.41           C  
ATOM   3331  N   SER A 432      16.773  27.331 -10.846  1.00 29.09           N  
ATOM   3332  CA  SER A 432      18.007  27.873 -10.366  1.00 29.09           C  
ATOM   3333  C   SER A 432      17.678  29.073  -9.535  1.00 29.09           C  
ATOM   3334  O   SER A 432      16.567  29.599  -9.582  1.00 29.09           O  
ATOM   3335  CB  SER A 432      18.959  28.323 -11.487  1.00 29.09           C  
ATOM   3336  OG  SER A 432      18.368  29.378 -12.231  1.00 29.09           O  
ATOM   3337  N   TRP A 433      18.665  29.533  -8.746  1.00 43.63           N  
ATOM   3338  CA  TRP A 433      18.482  30.628  -7.840  0.48 43.63           C  
ATOM   3339  C   TRP A 433      18.155  31.862  -8.619  1.00 43.63           C  
ATOM   3340  O   TRP A 433      17.284  32.637  -8.224  1.00 43.63           O  
ATOM   3341  CB  TRP A 433      19.738  30.910  -6.998  0.48 43.63           C  
ATOM   3342  CG  TRP A 433      19.575  32.024  -5.992  0.48 43.63           C  
ATOM   3343  CD1 TRP A 433      19.075  31.979  -4.723  0.48 43.63           C  
ATOM   3344  CD2 TRP A 433      19.964  33.385  -6.227  0.48 43.63           C  
ATOM   3345  CE2 TRP A 433      19.673  34.104  -5.069  0.48 43.63           C  
ATOM   3346  CE3 TRP A 433      20.520  33.986  -7.320  0.48 43.63           C  
ATOM   3347  NE1 TRP A 433      19.127  33.229  -4.153  0.48 43.63           N  
ATOM   3348  CZ2 TRP A 433      19.938  35.441  -4.984  0.48 43.63           C  
ATOM   3349  CZ3 TRP A 433      20.782  35.334  -7.232  0.48 43.63           C  
ATOM   3350  CH2 TRP A 433      20.497  36.049  -6.087  0.48 43.63           C  
ATOM   3351  N   ASP A 434      18.835  32.075  -9.761  1.00 38.44           N  
ATOM   3352  CA  ASP A 434      18.634  33.281 -10.510  1.00 38.44           C  
ATOM   3353  C   ASP A 434      17.201  33.373 -10.942  1.00 38.44           C  
ATOM   3354  O   ASP A 434      16.583  34.430 -10.817  1.00 38.44           O  
ATOM   3355  CB  ASP A 434      19.492  33.351 -11.786  1.00 38.44           C  
ATOM   3356  CG  ASP A 434      20.957  33.453 -11.384  1.00 38.44           C  
ATOM   3357  OD1 ASP A 434      21.447  32.523 -10.687  1.00 38.44           O  
ATOM   3358  OD2 ASP A 434      21.604  34.466 -11.759  1.00 38.44           O1-
ATOM   3359  N   THR A 435      16.628  32.267 -11.455  1.00116.71           N  
ATOM   3360  CA  THR A 435      15.268  32.302 -11.922  1.00116.71           C  
ATOM   3361  C   THR A 435      14.346  32.555 -10.776  1.00116.71           C  
ATOM   3362  O   THR A 435      13.387  33.316 -10.900  1.00116.71           O  
ATOM   3363  CB  THR A 435      14.786  31.025 -12.548  1.00116.71           C  
ATOM   3364  CG2 THR A 435      15.573  30.746 -13.831  1.00116.71           C  
ATOM   3365  OG1 THR A 435      14.908  29.948 -11.632  1.00116.71           O  
ATOM   3366  N   VAL A 436      14.608  31.916  -9.623  1.00 37.09           N  
ATOM   3367  CA  VAL A 436      13.715  32.046  -8.510  1.00 37.09           C  
ATOM   3368  C   VAL A 436      13.626  33.488  -8.120  1.00 37.09           C  
ATOM   3369  O   VAL A 436      12.534  34.017  -7.912  1.00 37.09           O  
ATOM   3370  CB  VAL A 436      14.174  31.278  -7.305  1.00 37.09           C  
ATOM   3371  CG1 VAL A 436      13.249  31.618  -6.124  1.00 37.09           C  
ATOM   3372  CG2 VAL A 436      14.203  29.781  -7.663  1.00 37.09           C  
ATOM   3373  N   GLU A 437      14.779  34.172  -8.024  1.00 75.54           N  
ATOM   3374  CA  GLU A 437      14.776  35.543  -7.608  1.00 75.54           C  
ATOM   3375  C   GLU A 437      14.088  36.385  -8.634  1.00 75.54           C  
ATOM   3376  O   GLU A 437      13.360  37.314  -8.291  1.00 75.54           O  
ATOM   3377  CB  GLU A 437      16.187  36.112  -7.397  1.00 75.54           C  
ATOM   3378  CG  GLU A 437      16.918  35.460  -6.221  1.00 75.54           C  
ATOM   3379  CD  GLU A 437      16.141  35.771  -4.946  1.00 75.54           C  
ATOM   3380  OE1 GLU A 437      15.675  36.933  -4.805  1.00 75.54           O  
ATOM   3381  OE2 GLU A 437      15.998  34.847  -4.101  1.00 75.54           O1-
ATOM   3382  N   SER A 438      14.302  36.086  -9.928  1.00 29.22           N  
ATOM   3383  CA  SER A 438      13.724  36.897 -10.962  1.00 29.22           C  
ATOM   3384  C   SER A 438      12.231  36.806 -10.895  1.00 29.22           C  
ATOM   3385  O   SER A 438      11.528  37.800 -11.069  1.00 29.22           O  
ATOM   3386  CB  SER A 438      14.146  36.453 -12.373  1.00 29.22           C  
ATOM   3387  OG  SER A 438      15.549  36.602 -12.534  1.00 29.22           O  
ATOM   3388  N   LEU A 439      11.715  35.595 -10.638  1.00148.54           N  
ATOM   3389  CA  LEU A 439      10.306  35.342 -10.633  1.00148.54           C  
ATOM   3390  C   LEU A 439       9.670  36.091  -9.493  1.00148.54           C  
ATOM   3391  O   LEU A 439       8.597  36.678  -9.641  1.00148.54           O  
ATOM   3392  CB  LEU A 439      10.059  33.824 -10.535  1.00148.54           C  
ATOM   3393  CG  LEU A 439       8.643  33.357 -10.903  1.00148.54           C  
ATOM   3394  CD1 LEU A 439       7.620  33.762  -9.839  1.00148.54           C  
ATOM   3395  CD2 LEU A 439       8.260  33.820 -12.320  1.00148.54           C  
ATOM   3396  N   ILE A 440      10.320  36.110  -8.313  1.00133.79           N  
ATOM   3397  CA  ILE A 440       9.746  36.828  -7.214  1.00133.79           C  
ATOM   3398  C   ILE A 440       9.700  38.293  -7.528  1.00133.79           C  
ATOM   3399  O   ILE A 440       8.715  38.962  -7.218  1.00133.79           O  
ATOM   3400  CB  ILE A 440      10.388  36.544  -5.881  1.00133.79           C  
ATOM   3401  CG1 ILE A 440      11.892  36.825  -5.880  1.00133.79           C  
ATOM   3402  CG2 ILE A 440      10.028  35.108  -5.478  1.00133.79           C  
ATOM   3403  CD1 ILE A 440      12.530  36.594  -4.511  1.00133.79           C  
ATOM   3404  N   LYS A 441      10.752  38.847  -8.161  1.00 70.40           N  
ATOM   3405  CA  LYS A 441      10.738  40.253  -8.462  1.00 70.40           C  
ATOM   3406  C   LYS A 441       9.655  40.568  -9.452  1.00 70.40           C  
ATOM   3407  O   LYS A 441       8.959  41.572  -9.313  1.00 70.40           O  
ATOM   3408  CB  LYS A 441      12.059  40.783  -9.044  1.00 70.40           C  
ATOM   3409  CG  LYS A 441      12.090  42.313  -9.083  1.00 70.40           C  
ATOM   3410  CD  LYS A 441      13.477  42.910  -9.321  1.00 70.40           C  
ATOM   3411  CE  LYS A 441      13.536  44.418  -9.065  1.00 70.40           C  
ATOM   3412  NZ  LYS A 441      12.538  45.116  -9.907  1.00 70.40           N1+
ATOM   3413  N   ILE A 442       9.474  39.715 -10.482  1.00 38.51           N  
ATOM   3414  CA  ILE A 442       8.503  39.988 -11.509  1.00 38.51           C  
ATOM   3415  C   ILE A 442       7.129  40.008 -10.909  1.00 38.51           C  
ATOM   3416  O   ILE A 442       6.336  40.908 -11.183  1.00 38.51           O  
ATOM   3417  CB  ILE A 442       8.489  38.939 -12.586  1.00 38.51           C  
ATOM   3418  CG1 ILE A 442       9.850  38.879 -13.302  1.00 38.51           C  
ATOM   3419  CG2 ILE A 442       7.302  39.232 -13.522  1.00 38.51           C  
ATOM   3420  CD1 ILE A 442      10.015  37.648 -14.194  1.00 38.51           C  
ATOM   3421  N   VAL A 443       6.814  39.010 -10.064  1.00 39.23           N  
ATOM   3422  CA  VAL A 443       5.507  38.901  -9.476  1.00 39.23           C  
ATOM   3423  C   VAL A 443       5.253  40.081  -8.588  1.00 39.23           C  
ATOM   3424  O   VAL A 443       4.151  40.627  -8.564  1.00 39.23           O  
ATOM   3425  CB  VAL A 443       5.366  37.673  -8.619  1.00 39.23           C  
ATOM   3426  CG1 VAL A 443       3.982  37.698  -7.947  1.00 39.23           C  
ATOM   3427  CG2 VAL A 443       5.614  36.429  -9.488  1.00 39.23           C  
ATOM   3428  N   LYS A 444       6.285  40.512  -7.841  1.00146.89           N  
ATOM   3429  CA  LYS A 444       6.148  41.582  -6.894  1.00146.89           C  
ATOM   3430  C   LYS A 444       5.705  42.818  -7.615  1.00146.89           C  
ATOM   3431  O   LYS A 444       4.889  43.577  -7.093  1.00146.89           O  
ATOM   3432  CB  LYS A 444       7.473  41.911  -6.183  1.00146.89           C  
ATOM   3433  CG  LYS A 444       7.351  42.957  -5.071  1.00146.89           C  
ATOM   3434  CD  LYS A 444       6.613  42.457  -3.826  1.00146.89           C  
ATOM   3435  CE  LYS A 444       7.402  41.424  -3.017  1.00146.89           C  
ATOM   3436  NZ  LYS A 444       8.521  42.077  -2.298  1.00146.89           N1+
ATOM   3437  N   ASN A 445       6.244  43.090  -8.819  1.00184.16           N  
ATOM   3438  CA  ASN A 445       5.783  44.262  -9.511  1.00184.16           C  
ATOM   3439  C   ASN A 445       5.140  43.843 -10.800  1.00184.16           C  
ATOM   3440  O   ASN A 445       5.490  44.317 -11.879  1.00184.16           O  
ATOM   3441  CB  ASN A 445       6.909  45.267  -9.801  1.00184.16           C  
ATOM   3442  CG  ASN A 445       8.022  44.565 -10.566  1.00184.16           C  
ATOM   3443  ND2 ASN A 445       9.231  45.183 -10.545  1.00184.16           N  
ATOM   3444  OD1 ASN A 445       7.837  43.496 -11.145  1.00184.16           O  
ATOM   3445  N   LEU A 446       4.109  42.993 -10.689  1.00135.58           N  
ATOM   3446  CA  LEU A 446       3.418  42.404 -11.797  1.00135.58           C  
ATOM   3447  C   LEU A 446       2.719  43.481 -12.578  1.00135.58           C  
ATOM   3448  O   LEU A 446       2.662  43.432 -13.806  1.00135.58           O  
ATOM   3449  CB  LEU A 446       2.372  41.389 -11.286  1.00135.58           C  
ATOM   3450  CG  LEU A 446       1.744  40.458 -12.340  1.00135.58           C  
ATOM   3451  CD1 LEU A 446       0.992  41.241 -13.412  1.00135.58           C  
ATOM   3452  CD2 LEU A 446       2.769  39.474 -12.917  1.00135.58           C  
ATOM   3453  N   GLU A 447       2.178  44.500 -11.885  1.00 83.75           N  
ATOM   3454  CA  GLU A 447       1.417  45.536 -12.532  1.00 83.75           C  
ATOM   3455  C   GLU A 447       2.286  46.260 -13.516  1.00 83.75           C  
ATOM   3456  O   GLU A 447       1.803  46.781 -14.519  1.00 83.75           O  
ATOM   3457  CB  GLU A 447       0.850  46.580 -11.551  1.00 83.75           C  
ATOM   3458  CG  GLU A 447       1.912  47.347 -10.758  1.00 83.75           C  
ATOM   3459  CD  GLU A 447       2.302  46.518  -9.540  1.00 83.75           C  
ATOM   3460  OE1 GLU A 447       1.827  45.357  -9.427  1.00 83.75           O  
ATOM   3461  OE2 GLU A 447       3.082  47.045  -8.702  1.00 83.75           O1-
ATOM   3462  N   ASP A 448       3.592  46.361 -13.221  1.00 60.45           N  
ATOM   3463  CA  ASP A 448       4.546  47.060 -14.037  1.00 60.45           C  
ATOM   3464  C   ASP A 448       4.824  46.350 -15.335  1.00 60.45           C  
ATOM   3465  O   ASP A 448       5.160  46.995 -16.326  1.00 60.45           O  
ATOM   3466  CB  ASP A 448       5.901  47.217 -13.329  1.00 60.45           C  
ATOM   3467  CG  ASP A 448       5.682  48.079 -12.095  1.00 60.45           C  
ATOM   3468  OD1 ASP A 448       4.893  49.057 -12.181  1.00 60.45           O  
ATOM   3469  OD2 ASP A 448       6.302  47.766 -11.045  1.00 60.45           O1-
ATOM   3470  N   LEU A 449       4.712  45.005 -15.361  1.00 67.92           N  
ATOM   3471  CA  LEU A 449       5.151  44.212 -16.482  1.00 67.92           C  
ATOM   3472  C   LEU A 449       4.404  44.527 -17.747  1.00 67.92           C  
ATOM   3473  O   LEU A 449       3.174  44.508 -17.795  1.00 67.92           O  
ATOM   3474  CB  LEU A 449       5.030  42.703 -16.202  1.00 67.92           C  
ATOM   3475  CG  LEU A 449       5.653  41.801 -17.280  1.00 67.92           C  
ATOM   3476  CD1 LEU A 449       7.172  42.027 -17.382  1.00 67.92           C  
ATOM   3477  CD2 LEU A 449       5.290  40.326 -17.041  1.00 67.92           C  
ATOM   3478  N   GLU A 450       5.179  44.859 -18.803  1.00 71.25           N  
ATOM   3479  CA  GLU A 450       4.725  45.191 -20.128  1.00 71.25           C  
ATOM   3480  C   GLU A 450       4.258  43.978 -20.879  1.00 71.25           C  
ATOM   3481  O   GLU A 450       3.200  43.996 -21.506  1.00 71.25           O  
ATOM   3482  CB  GLU A 450       5.873  45.774 -20.966  1.00 71.25           C  
ATOM   3483  CG  GLU A 450       6.500  47.035 -20.369  1.00 71.25           C  
ATOM   3484  CD  GLU A 450       7.862  47.221 -21.025  1.00 71.25           C  
ATOM   3485  OE1 GLU A 450       8.755  46.368 -20.773  1.00 71.25           O  
ATOM   3486  OE2 GLU A 450       8.029  48.211 -21.786  1.00 71.25           O1-
ATOM   3487  N   ASP A 451       5.058  42.890 -20.850  1.00 84.33           N  
ATOM   3488  CA  ASP A 451       4.731  41.729 -21.628  1.00 84.33           C  
ATOM   3489  C   ASP A 451       4.889  40.516 -20.766  1.00 84.33           C  
ATOM   3490  O   ASP A 451       5.923  40.303 -20.135  1.00 84.33           O  
ATOM   3491  CB  ASP A 451       5.633  41.538 -22.856  1.00 84.33           C  
ATOM   3492  CG  ASP A 451       4.982  40.477 -23.732  1.00 84.33           C  
ATOM   3493  OD1 ASP A 451       3.728  40.490 -23.843  1.00 84.33           O  
ATOM   3494  OD2 ASP A 451       5.730  39.656 -24.323  1.00 84.33           O1-
ATOM   3495  N   CYS A 452       3.848  39.670 -20.762  1.00100.11           N  
ATOM   3496  CA  CYS A 452       3.749  38.483 -19.963  1.00100.11           C  
ATOM   3497  C   CYS A 452       4.764  37.466 -20.403  1.00100.11           C  
ATOM   3498  O   CYS A 452       5.103  36.562 -19.642  1.00100.11           O  
ATOM   3499  CB  CYS A 452       2.357  37.837 -20.057  1.00100.11           C  
ATOM   3500  SG  CYS A 452       2.150  36.442 -18.914  1.00100.11           S  
ATOM   3501  N   SER A 453       5.256  37.558 -21.652  1.00 45.62           N  
ATOM   3502  CA  SER A 453       6.181  36.575 -22.145  1.00 45.62           C  
ATOM   3503  C   SER A 453       7.371  36.531 -21.242  1.00 45.62           C  
ATOM   3504  O   SER A 453       7.999  35.485 -21.086  1.00 45.62           O  
ATOM   3505  CB  SER A 453       6.706  36.888 -23.554  1.00 45.62           C  
ATOM   3506  OG  SER A 453       7.551  38.029 -23.513  1.00 45.62           O  
ATOM   3507  N   VAL A 454       7.716  37.666 -20.610  1.00 34.98           N  
ATOM   3508  CA  VAL A 454       8.857  37.674 -19.746  1.00 34.98           C  
ATOM   3509  C   VAL A 454       8.604  36.693 -18.641  1.00 34.98           C  
ATOM   3510  O   VAL A 454       9.504  35.965 -18.232  1.00 34.98           O  
ATOM   3511  CB  VAL A 454       9.100  39.014 -19.117  1.00 34.98           C  
ATOM   3512  CG1 VAL A 454      10.266  38.885 -18.118  1.00 34.98           C  
ATOM   3513  CG2 VAL A 454       9.347  40.037 -20.240  1.00 34.98           C  
ATOM   3514  N   LEU A 455       7.372  36.677 -18.101  1.00118.92           N  
ATOM   3515  CA  LEU A 455       7.013  35.807 -17.012  1.00118.92           C  
ATOM   3516  C   LEU A 455       6.988  34.375 -17.471  1.00118.92           C  
ATOM   3517  O   LEU A 455       7.564  33.494 -16.833  1.00118.92           O  
ATOM   3518  CB  LEU A 455       5.602  36.147 -16.488  1.00118.92           C  
ATOM   3519  CG  LEU A 455       5.197  35.519 -15.138  1.00118.92           C  
ATOM   3520  CD1 LEU A 455       5.205  33.983 -15.161  1.00118.92           C  
ATOM   3521  CD2 LEU A 455       6.013  36.125 -13.987  1.00118.92           C  
ATOM   3522  N   THR A 456       6.334  34.113 -18.620  1.00 43.39           N  
ATOM   3523  CA  THR A 456       6.128  32.772 -19.100  1.00 43.39           C  
ATOM   3524  C   THR A 456       7.438  32.137 -19.434  1.00 43.39           C  
ATOM   3525  O   THR A 456       7.627  30.943 -19.205  1.00 43.39           O  
ATOM   3526  CB  THR A 456       5.275  32.712 -20.334  1.00 43.39           C  
ATOM   3527  CG2 THR A 456       3.923  33.380 -20.029  1.00 43.39           C  
ATOM   3528  OG1 THR A 456       5.920  33.375 -21.411  1.00 43.39           O  
ATOM   3529  N   THR A 457       8.379  32.916 -19.994  1.00112.09           N  
ATOM   3530  CA  THR A 457       9.639  32.364 -20.401  1.00112.09           C  
ATOM   3531  C   THR A 457      10.362  31.807 -19.209  1.00112.09           C  
ATOM   3532  O   THR A 457      11.000  30.762 -19.307  1.00112.09           O  
ATOM   3533  CB  THR A 457      10.544  33.361 -21.069  1.00112.09           C  
ATOM   3534  CG2 THR A 457       9.852  33.883 -22.338  1.00112.09           C  
ATOM   3535  OG1 THR A 457      10.840  34.434 -20.188  1.00112.09           O  
ATOM   3536  N   LEU A 458      10.294  32.487 -18.048  1.00114.01           N  
ATOM   3537  CA  LEU A 458      10.980  32.004 -16.877  1.00114.01           C  
ATOM   3538  C   LEU A 458      10.419  30.697 -16.412  1.00114.01           C  
ATOM   3539  O   LEU A 458      11.151  29.852 -15.901  1.00114.01           O  
ATOM   3540  CB  LEU A 458      10.915  32.915 -15.633  1.00114.01           C  
ATOM   3541  CG  LEU A 458      11.902  34.094 -15.597  1.00114.01           C  
ATOM   3542  CD1 LEU A 458      11.570  35.181 -16.620  1.00114.01           C  
ATOM   3543  CD2 LEU A 458      12.032  34.639 -14.168  1.00114.01           C  
ATOM   3544  N   LEU A 459       9.104  30.492 -16.584  1.00 66.25           N  
ATOM   3545  CA  LEU A 459       8.431  29.348 -16.035  1.00 66.25           C  
ATOM   3546  C   LEU A 459       9.025  28.073 -16.555  1.00 66.25           C  
ATOM   3547  O   LEU A 459       8.972  27.044 -15.884  1.00 66.25           O  
ATOM   3548  CB  LEU A 459       6.925  29.328 -16.342  1.00 66.25           C  
ATOM   3549  CG  LEU A 459       6.158  30.478 -15.664  1.00 66.25           C  
ATOM   3550  CD1 LEU A 459       4.651  30.391 -15.957  1.00 66.25           C  
ATOM   3551  CD2 LEU A 459       6.472  30.550 -14.160  1.00 66.25           C  
ATOM   3552  N   LYS A 460       9.569  28.091 -17.783  1.00 49.25           N  
ATOM   3553  CA  LYS A 460      10.121  26.904 -18.374  1.00 49.25           C  
ATOM   3554  C   LYS A 460      11.264  26.402 -17.543  1.00 49.25           C  
ATOM   3555  O   LYS A 460      11.394  25.197 -17.330  1.00 49.25           O  
ATOM   3556  CB  LYS A 460      10.669  27.162 -19.785  1.00 49.25           C  
ATOM   3557  CG  LYS A 460       9.609  27.698 -20.748  1.00 49.25           C  
ATOM   3558  CD  LYS A 460      10.186  28.278 -22.040  1.00 49.25           C  
ATOM   3559  CE  LYS A 460       9.116  28.823 -22.989  1.00 49.25           C  
ATOM   3560  NZ  LYS A 460       9.751  29.366 -24.209  1.00 49.25           N1+
ATOM   3561  N   GLY A 461      12.131  27.311 -17.049  1.00 19.25           N  
ATOM   3562  CA  GLY A 461      13.269  26.896 -16.279  1.00 19.25           C  
ATOM   3563  C   GLY A 461      14.380  26.651 -17.248  1.00 19.25           C  
ATOM   3564  O   GLY A 461      14.175  26.706 -18.459  1.00 19.25           O  
ATOM   3565  N   PRO A 462      15.562  26.379 -16.763  1.00 55.84           N  
ATOM   3566  CA  PRO A 462      15.795  26.335 -15.347  1.00 55.84           C  
ATOM   3567  C   PRO A 462      16.033  27.710 -14.828  1.00 55.84           C  
ATOM   3568  O   PRO A 462      16.109  27.862 -13.579  1.00 55.84           O  
ATOM   3569  CB  PRO A 462      16.974  25.385 -15.130  1.00 55.84           C  
ATOM   3570  CG  PRO A 462      17.623  25.248 -16.517  1.00 55.84           C  
ATOM   3571  CD  PRO A 462      16.452  25.481 -17.481  1.00 55.84           C  
ATOM   3572  OXT PRO A 462      16.158  28.646 -15.662  1.00 55.84           O1-
TER   
ATOM   3573  N   GLY B   1     -27.138  -1.235   6.800  1.00 16.14           N  
ATOM   3574  CA  GLY B   1     -25.841  -1.267   7.513  1.00 16.14           C  
ATOM   3575  C   GLY B   1     -24.730  -1.466   6.542  1.00 16.14           C  
ATOM   3576  O   GLY B   1     -24.360  -0.553   5.804  1.00 16.14           O  
ATOM   3577  N   GLY B   2     -24.163  -2.686   6.522  1.00105.97           N  
ATOM   3578  CA  GLY B   2     -23.088  -2.965   5.621  1.00105.97           C  
ATOM   3579  C   GLY B   2     -22.988  -4.447   5.513  1.00105.97           C  
ATOM   3580  O   GLY B   2     -23.729  -5.181   6.165  1.00105.97           O  
ATOM   3581  N   GLY B   3     -22.052  -4.927   4.674  1.00130.00           N  
ATOM   3582  CA  GLY B   3     -21.899  -6.339   4.518  1.00130.00           C  
ATOM   3583  C   GLY B   3     -20.488  -6.587   4.110  1.00130.00           C  
ATOM   3584  O   GLY B   3     -19.740  -5.657   3.811  1.00130.00           O  
ATOM   3585  N   ARG B   4     -20.092  -7.871   4.089  1.00282.83           N  
ATOM   3586  CA  ARG B   4     -18.758  -8.220   3.711  1.00282.83           C  
ATOM   3587  C   ARG B   4     -18.647  -8.015   2.241  1.00282.83           C  
ATOM   3588  O   ARG B   4     -19.652  -8.013   1.531  1.00282.83           O  
ATOM   3589  CB  ARG B   4     -18.394  -9.682   4.025  1.00282.83           C  
ATOM   3590  CG  ARG B   4     -16.968 -10.065   3.626  1.00282.83           C  
ATOM   3591  CD  ARG B   4     -16.594 -11.492   4.031  1.00282.83           C  
ATOM   3592  NE  ARG B   4     -17.632 -12.401   3.470  1.00282.83           N  
ATOM   3593  CZ  ARG B   4     -17.776 -13.663   3.971  1.00282.83           C  
ATOM   3594  NH1 ARG B   4     -16.964 -14.094   4.980  1.00282.83           N1+
ATOM   3595  NH2 ARG B   4     -18.737 -14.492   3.468  1.00282.83           N  
ATOM   3596  N   LYS B   5     -17.408  -7.799   1.761  1.00234.05           N  
ATOM   3597  CA  LYS B   5     -17.169  -7.570   0.367  1.00234.05           C  
ATOM   3598  C   LYS B   5     -17.562  -6.160   0.092  1.00234.05           C  
ATOM   3599  O   LYS B   5     -18.395  -5.590   0.795  1.00234.05           O  
ATOM   3600  CB  LYS B   5     -17.966  -8.495  -0.572  1.00234.05           C  
ATOM   3601  CG  LYS B   5     -17.614  -9.975  -0.415  1.00234.05           C  
ATOM   3602  CD  LYS B   5     -18.634 -10.917  -1.057  1.00234.05           C  
ATOM   3603  CE  LYS B   5     -18.284 -12.399  -0.899  1.00234.05           C  
ATOM   3604  NZ  LYS B   5     -19.347 -13.236  -1.498  1.00234.05           N1+
ATOM   3605  N   SER B   6     -16.950  -5.547  -0.934  1.00189.27           N  
ATOM   3606  CA  SER B   6     -17.286  -4.189  -1.227  1.00189.27           C  
ATOM   3607  C   SER B   6     -18.002  -4.174  -2.538  1.00189.27           C  
ATOM   3608  O   SER B   6     -17.757  -5.005  -3.409  1.00189.27           O  
ATOM   3609  CB  SER B   6     -16.056  -3.275  -1.350  1.00189.27           C  
ATOM   3610  OG  SER B   6     -16.464  -1.947  -1.635  1.00189.27           O  
ATOM   3611  N   ILE B   7     -18.942  -3.223  -2.690  1.00 52.63           N  
ATOM   3612  CA  ILE B   7     -19.709  -3.097  -3.894  1.00 52.63           C  
ATOM   3613  C   ILE B   7     -18.771  -2.732  -4.997  1.00 52.63           C  
ATOM   3614  O   ILE B   7     -18.843  -3.258  -6.105  1.00 52.63           O  
ATOM   3615  CB  ILE B   7     -20.744  -2.016  -3.795  1.00 52.63           C  
ATOM   3616  CG1 ILE B   7     -21.720  -2.327  -2.649  1.00 52.63           C  
ATOM   3617  CG2 ILE B   7     -21.429  -1.882  -5.166  1.00 52.63           C  
ATOM   3618  CD1 ILE B   7     -22.604  -1.142  -2.263  1.00 52.63           C  
ATOM   3619  N   THR B   8     -17.837  -1.820  -4.698  1.00125.73           N  
ATOM   3620  CA  THR B   8     -16.909  -1.338  -5.672  1.00125.73           C  
ATOM   3621  C   THR B   8     -16.089  -2.489  -6.177  1.00125.73           C  
ATOM   3622  O   THR B   8     -15.849  -2.608  -7.378  1.00125.73           O  
ATOM   3623  CB  THR B   8     -16.019  -0.299  -5.069  1.00125.73           C  
ATOM   3624  CG2 THR B   8     -15.236  -0.952  -3.925  1.00125.73           C  
ATOM   3625  OG1 THR B   8     -15.150   0.255  -6.040  1.00125.73           O  
ATOM   3626  N   GLU B   9     -15.655  -3.386  -5.273  1.00 87.39           N  
ATOM   3627  CA  GLU B   9     -14.833  -4.493  -5.658  1.00 87.39           C  
ATOM   3628  C   GLU B   9     -15.625  -5.401  -6.547  1.00 87.39           C  
ATOM   3629  O   GLU B   9     -15.092  -5.975  -7.495  1.00 87.39           O  
ATOM   3630  CB  GLU B   9     -14.340  -5.321  -4.461  1.00 87.39           C  
ATOM   3631  CG  GLU B   9     -13.205  -6.273  -4.837  1.00 87.39           C  
ATOM   3632  CD  GLU B   9     -11.994  -5.406  -5.151  1.00 87.39           C  
ATOM   3633  OE1 GLU B   9     -11.591  -4.610  -4.262  1.00 87.39           O  
ATOM   3634  OE2 GLU B   9     -11.463  -5.520  -6.289  1.00 87.39           O1-
ATOM   3635  N   SER B  10     -16.933  -5.547  -6.265  1.00 82.17           N  
ATOM   3636  CA  SER B  10     -17.767  -6.447  -7.012  1.00 82.17           C  
ATOM   3637  C   SER B  10     -17.769  -6.030  -8.448  1.00 82.17           C  
ATOM   3638  O   SER B  10     -17.737  -6.875  -9.342  1.00 82.17           O  
ATOM   3639  CB  SER B  10     -19.233  -6.412  -6.560  1.00 82.17           C  
ATOM   3640  OG  SER B  10     -19.334  -6.805  -5.202  1.00 82.17           O  
ATOM   3641  N   PHE B  11     -17.840  -4.712  -8.706  1.00 64.43           N  
ATOM   3642  CA  PHE B  11     -17.844  -4.214 -10.052  1.00 64.43           C  
ATOM   3643  C   PHE B  11     -16.540  -4.513 -10.726  1.00 64.43           C  
ATOM   3644  O   PHE B  11     -16.513  -4.990 -11.860  1.00 64.43           O  
ATOM   3645  CB  PHE B  11     -18.052  -2.689 -10.139  1.00 64.43           C  
ATOM   3646  CG  PHE B  11     -19.508  -2.399 -10.012  1.00 64.43           C  
ATOM   3647  CD1 PHE B  11     -20.159  -2.496  -8.804  1.00 64.43           C  
ATOM   3648  CD2 PHE B  11     -20.221  -2.011 -11.123  1.00 64.43           C  
ATOM   3649  CE1 PHE B  11     -21.504  -2.220  -8.713  1.00 64.43           C  
ATOM   3650  CE2 PHE B  11     -21.564  -1.733 -11.038  1.00 64.43           C  
ATOM   3651  CZ  PHE B  11     -22.209  -1.841  -9.830  1.00 64.43           C  
ATOM   3652  N   ALA B  12     -15.415  -4.248 -10.038  1.00 28.23           N  
ATOM   3653  CA  ALA B  12     -14.125  -4.421 -10.642  1.00 28.23           C  
ATOM   3654  C   ALA B  12     -13.935  -5.859 -11.008  1.00 28.23           C  
ATOM   3655  O   ALA B  12     -13.433  -6.169 -12.088  1.00 28.23           O  
ATOM   3656  CB  ALA B  12     -12.973  -4.023  -9.703  1.00 28.23           C  
ATOM   3657  N   THR B  13     -14.349  -6.780 -10.121  1.00107.02           N  
ATOM   3658  CA  THR B  13     -14.149  -8.180 -10.363  1.00107.02           C  
ATOM   3659  C   THR B  13     -14.893  -8.600 -11.594  1.00107.02           C  
ATOM   3660  O   THR B  13     -14.372  -9.353 -12.415  1.00107.02           O  
ATOM   3661  CB  THR B  13     -14.620  -9.046  -9.231  1.00107.02           C  
ATOM   3662  CG2 THR B  13     -13.814  -8.701  -7.970  1.00107.02           C  
ATOM   3663  OG1 THR B  13     -16.006  -8.843  -8.996  1.00107.02           O  
ATOM   3664  N   ALA B  14     -16.149  -8.145 -11.746  1.00 38.58           N  
ATOM   3665  CA  ALA B  14     -16.951  -8.538 -12.870  1.00 38.58           C  
ATOM   3666  C   ALA B  14     -16.395  -7.991 -14.152  1.00 38.58           C  
ATOM   3667  O   ALA B  14     -16.351  -8.689 -15.164  1.00 38.58           O  
ATOM   3668  CB  ALA B  14     -18.410  -8.068 -12.758  1.00 38.58           C  
ATOM   3669  N   ILE B  15     -15.936  -6.724 -14.145  1.00108.65           N  
ATOM   3670  CA  ILE B  15     -15.482  -6.113 -15.362  1.00108.65           C  
ATOM   3671  C   ILE B  15     -14.331  -6.922 -15.878  1.00108.65           C  
ATOM   3672  O   ILE B  15     -14.273  -7.265 -17.057  1.00108.65           O  
ATOM   3673  CB  ILE B  15     -14.927  -4.733 -15.142  1.00108.65           C  
ATOM   3674  CG1 ILE B  15     -15.928  -3.797 -14.436  1.00108.65           C  
ATOM   3675  CG2 ILE B  15     -14.463  -4.212 -16.512  1.00108.65           C  
ATOM   3676  CD1 ILE B  15     -17.170  -3.436 -15.244  1.00108.65           C  
ATOM   3677  N   HIS B  16     -13.364  -7.233 -14.996  1.00 49.18           N  
ATOM   3678  CA  HIS B  16     -12.205  -7.980 -15.392  1.00 49.18           C  
ATOM   3679  C   HIS B  16     -12.549  -9.406 -15.721  1.00 49.18           C  
ATOM   3680  O   HIS B  16     -12.100  -9.945 -16.730  1.00 49.18           O  
ATOM   3681  CB  HIS B  16     -11.132  -8.026 -14.291  1.00 49.18           C  
ATOM   3682  CG  HIS B  16      -9.926  -8.817 -14.698  1.00 49.18           C  
ATOM   3683  CD2 HIS B  16      -8.753  -8.414 -15.257  1.00 49.18           C  
ATOM   3684  ND1 HIS B  16      -9.825 -10.184 -14.561  1.00 49.18           N  
ATOM   3685  CE1 HIS B  16      -8.606 -10.537 -15.042  1.00 49.18           C  
ATOM   3686  NE2 HIS B  16      -7.920  -9.496 -15.475  1.00 49.18           N  
ATOM   3687  N   GLY B  17     -13.356 -10.045 -14.853  1.00 47.19           N  
ATOM   3688  CA  GLY B  17     -13.681 -11.450 -14.877  1.00 47.19           C  
ATOM   3689  C   GLY B  17     -14.527 -11.914 -16.029  1.00 47.19           C  
ATOM   3690  O   GLY B  17     -14.357 -13.039 -16.496  1.00 47.19           O  
ATOM   3691  N   LEU B  18     -15.488 -11.100 -16.500  1.00 73.47           N  
ATOM   3692  CA  LEU B  18     -16.420 -11.579 -17.486  1.00 73.47           C  
ATOM   3693  C   LEU B  18     -15.701 -11.987 -18.734  1.00 73.47           C  
ATOM   3694  O   LEU B  18     -14.746 -11.341 -19.162  1.00 73.47           O  
ATOM   3695  CB  LEU B  18     -17.483 -10.534 -17.856  1.00 73.47           C  
ATOM   3696  CG  LEU B  18     -18.422 -10.208 -16.680  1.00 73.47           C  
ATOM   3697  CD1 LEU B  18     -19.472  -9.160 -17.075  1.00 73.47           C  
ATOM   3698  CD2 LEU B  18     -19.057 -11.486 -16.108  1.00 73.47           C  
ATOM   3699  N   LYS B  19     -16.166 -13.100 -19.349  1.00102.44           N  
ATOM   3700  CA  LYS B  19     -15.533 -13.641 -20.516  1.00102.44           C  
ATOM   3701  C   LYS B  19     -16.567 -13.808 -21.589  1.00102.44           C  
ATOM   3702  O   LYS B  19     -17.765 -13.657 -21.349  1.00102.44           O  
ATOM   3703  CB  LYS B  19     -14.892 -15.017 -20.266  1.00102.44           C  
ATOM   3704  CG  LYS B  19     -13.846 -14.975 -19.150  1.00102.44           C  
ATOM   3705  CD  LYS B  19     -12.705 -13.990 -19.411  1.00102.44           C  
ATOM   3706  CE  LYS B  19     -11.851 -13.706 -18.174  1.00102.44           C  
ATOM   3707  NZ  LYS B  19     -10.773 -12.749 -18.508  1.00102.44           N1+
ATOM   3708  N   VAL B  20     -16.114 -14.140 -22.815  1.00103.54           N  
ATOM   3709  CA  VAL B  20     -16.992 -14.262 -23.941  1.00103.54           C  
ATOM   3710  C   VAL B  20     -17.979 -15.358 -23.674  1.00103.54           C  
ATOM   3711  O   VAL B  20     -19.131 -15.288 -24.099  1.00103.54           O  
ATOM   3712  CB  VAL B  20     -16.282 -14.534 -25.238  1.00103.54           C  
ATOM   3713  CG1 VAL B  20     -15.784 -15.986 -25.268  1.00103.54           C  
ATOM   3714  CG2 VAL B  20     -17.234 -14.168 -26.386  1.00103.54           C  
ATOM   3715  N   GLY B  21     -17.553 -16.397 -22.933  1.00 34.84           N  
ATOM   3716  CA  GLY B  21     -18.375 -17.537 -22.637  1.00 34.84           C  
ATOM   3717  C   GLY B  21     -19.604 -17.100 -21.897  1.00 34.84           C  
ATOM   3718  O   GLY B  21     -20.649 -17.741 -21.992  1.00 34.84           O  
ATOM   3719  N   HIS B  22     -19.496 -16.026 -21.096  1.00 63.16           N  
ATOM   3720  CA  HIS B  22     -20.590 -15.531 -20.302  1.00 63.16           C  
ATOM   3721  C   HIS B  22     -21.708 -15.021 -21.167  1.00 63.16           C  
ATOM   3722  O   HIS B  22     -22.869 -15.054 -20.760  1.00 63.16           O  
ATOM   3723  CB  HIS B  22     -20.191 -14.393 -19.344  1.00 63.16           C  
ATOM   3724  CG  HIS B  22     -19.377 -14.855 -18.170  1.00 63.16           C  
ATOM   3725  CD2 HIS B  22     -19.787 -15.312 -16.955  1.00 63.16           C  
ATOM   3726  ND1 HIS B  22     -18.001 -14.887 -18.137  1.00 63.16           N  
ATOM   3727  CE1 HIS B  22     -17.649 -15.357 -16.914  1.00 63.16           C  
ATOM   3728  NE2 HIS B  22     -18.698 -15.630 -16.161  1.00 63.16           N  
ATOM   3729  N   LEU B  23     -21.397 -14.513 -22.375  1.00 52.49           N  
ATOM   3730  CA  LEU B  23     -22.401 -13.926 -23.225  1.00 52.49           C  
ATOM   3731  C   LEU B  23     -23.460 -14.936 -23.554  1.00 52.49           C  
ATOM   3732  O   LEU B  23     -23.191 -16.132 -23.662  1.00 52.49           O  
ATOM   3733  CB  LEU B  23     -21.826 -13.429 -24.564  1.00 52.49           C  
ATOM   3734  CG  LEU B  23     -20.776 -12.313 -24.421  1.00 52.49           C  
ATOM   3735  CD1 LEU B  23     -20.246 -11.870 -25.794  1.00 52.49           C  
ATOM   3736  CD2 LEU B  23     -21.317 -11.140 -23.591  1.00 52.49           C  
ATOM   3737  N   THR B  24     -24.713 -14.453 -23.707  1.00 36.37           N  
ATOM   3738  CA  THR B  24     -25.830 -15.296 -24.037  1.00 36.37           C  
ATOM   3739  C   THR B  24     -26.273 -14.920 -25.416  1.00 36.37           C  
ATOM   3740  O   THR B  24     -25.932 -13.854 -25.921  1.00 36.37           O  
ATOM   3741  CB  THR B  24     -27.014 -15.107 -23.132  1.00 36.37           C  
ATOM   3742  CG2 THR B  24     -26.591 -15.423 -21.688  1.00 36.37           C  
ATOM   3743  OG1 THR B  24     -27.492 -13.773 -23.221  1.00 36.37           O  
ATOM   3744  N   ASP B  25     -27.046 -15.803 -26.074  1.00 26.79           N  
ATOM   3745  CA  ASP B  25     -27.472 -15.534 -27.416  1.00 26.79           C  
ATOM   3746  C   ASP B  25     -28.306 -14.289 -27.412  1.00 26.79           C  
ATOM   3747  O   ASP B  25     -28.179 -13.446 -28.299  1.00 26.79           O  
ATOM   3748  CB  ASP B  25     -28.341 -16.659 -28.006  1.00 26.79           C  
ATOM   3749  CG  ASP B  25     -27.445 -17.858 -28.286  1.00 26.79           C  
ATOM   3750  OD1 ASP B  25     -26.224 -17.643 -28.511  1.00 26.79           O  
ATOM   3751  OD2 ASP B  25     -27.971 -19.003 -28.279  1.00 26.79           O1-
ATOM   3752  N   ARG B  26     -29.171 -14.140 -26.393  1.00120.34           N  
ATOM   3753  CA  ARG B  26     -30.077 -13.032 -26.308  1.00120.34           C  
ATOM   3754  C   ARG B  26     -29.304 -11.751 -26.219  1.00120.34           C  
ATOM   3755  O   ARG B  26     -29.604 -10.784 -26.918  1.00120.34           O  
ATOM   3756  CB  ARG B  26     -30.928 -13.092 -25.026  1.00120.34           C  
ATOM   3757  CG  ARG B  26     -32.149 -12.170 -25.007  1.00120.34           C  
ATOM   3758  CD  ARG B  26     -33.334 -12.775 -25.756  1.00120.34           C  
ATOM   3759  NE  ARG B  26     -34.529 -11.903 -25.569  1.00120.34           N  
ATOM   3760  CZ  ARG B  26     -35.265 -11.987 -24.421  1.00120.34           C  
ATOM   3761  NH1 ARG B  26     -34.804 -12.714 -23.363  1.00120.34           N1+
ATOM   3762  NH2 ARG B  26     -36.466 -11.344 -24.329  1.00120.34           N  
ATOM   3763  N   VAL B  27     -28.273 -11.718 -25.354  1.00 92.51           N  
ATOM   3764  CA  VAL B  27     -27.532 -10.510 -25.128  1.00 92.51           C  
ATOM   3765  C   VAL B  27     -26.833 -10.106 -26.392  1.00 92.51           C  
ATOM   3766  O   VAL B  27     -26.765  -8.922 -26.718  1.00 92.51           O  
ATOM   3767  CB  VAL B  27     -26.514 -10.637 -24.026  1.00 92.51           C  
ATOM   3768  CG1 VAL B  27     -25.353 -11.527 -24.498  1.00 92.51           C  
ATOM   3769  CG2 VAL B  27     -26.092  -9.226 -23.588  1.00 92.51           C  
ATOM   3770  N   ILE B  28     -26.275 -11.082 -27.134  1.00 94.68           N  
ATOM   3771  CA  ILE B  28     -25.609 -10.772 -28.369  1.00 94.68           C  
ATOM   3772  C   ILE B  28     -26.590 -10.236 -29.365  1.00 94.68           C  
ATOM   3773  O   ILE B  28     -26.293  -9.279 -30.078  1.00 94.68           O  
ATOM   3774  CB  ILE B  28     -24.878 -11.932 -28.987  1.00 94.68           C  
ATOM   3775  CG1 ILE B  28     -23.545 -12.191 -28.260  1.00 94.68           C  
ATOM   3776  CG2 ILE B  28     -24.683 -11.623 -30.480  1.00 94.68           C  
ATOM   3777  CD1 ILE B  28     -23.670 -12.596 -26.798  1.00 94.68           C  
ATOM   3778  N   GLN B  29     -27.789 -10.837 -29.450  1.00 47.93           N  
ATOM   3779  CA  GLN B  29     -28.745 -10.386 -30.420  1.00 47.93           C  
ATOM   3780  C   GLN B  29     -29.145  -8.971 -30.127  1.00 47.93           C  
ATOM   3781  O   GLN B  29     -29.198  -8.136 -31.029  1.00 47.93           O  
ATOM   3782  CB  GLN B  29     -30.030 -11.233 -30.422  1.00 47.93           C  
ATOM   3783  CG  GLN B  29     -31.108 -10.693 -31.363  1.00 47.93           C  
ATOM   3784  CD  GLN B  29     -30.534 -10.664 -32.769  1.00 47.93           C  
ATOM   3785  NE2 GLN B  29     -29.785 -11.736 -33.143  1.00 47.93           N  
ATOM   3786  OE1 GLN B  29     -30.749  -9.713 -33.518  1.00 47.93           O  
ATOM   3787  N   ARG B  30     -29.431  -8.662 -28.851  1.00 80.63           N  
ATOM   3788  CA  ARG B  30     -29.882  -7.346 -28.499  1.00 80.63           C  
ATOM   3789  C   ARG B  30     -28.797  -6.331 -28.697  1.00 80.63           C  
ATOM   3790  O   ARG B  30     -29.063  -5.216 -29.143  1.00 80.63           O  
ATOM   3791  CB  ARG B  30     -30.416  -7.260 -27.060  1.00 80.63           C  
ATOM   3792  CG  ARG B  30     -31.798  -7.907 -26.940  1.00 80.63           C  
ATOM   3793  CD  ARG B  30     -32.413  -7.866 -25.542  1.00 80.63           C  
ATOM   3794  NE  ARG B  30     -33.848  -8.241 -25.697  1.00 80.63           N  
ATOM   3795  CZ  ARG B  30     -34.654  -8.387 -24.606  1.00 80.63           C  
ATOM   3796  NH1 ARG B  30     -34.137  -8.273 -23.348  1.00 80.63           N1+
ATOM   3797  NH2 ARG B  30     -35.984  -8.638 -24.775  1.00 80.63           N  
ATOM   3798  N   SER B  31     -27.541  -6.677 -28.360  1.00 35.58           N  
ATOM   3799  CA  SER B  31     -26.469  -5.729 -28.487  1.00 35.58           C  
ATOM   3800  C   SER B  31     -26.207  -5.434 -29.932  1.00 35.58           C  
ATOM   3801  O   SER B  31     -25.837  -4.315 -30.282  1.00 35.58           O  
ATOM   3802  CB  SER B  31     -25.151  -6.221 -27.855  1.00 35.58           C  
ATOM   3803  OG  SER B  31     -24.670  -7.367 -28.540  1.00 35.58           O  
ATOM   3804  N   LYS B  32     -26.379  -6.432 -30.820  1.00 64.20           N  
ATOM   3805  CA  LYS B  32     -26.123  -6.208 -32.215  1.00 64.20           C  
ATOM   3806  C   LYS B  32     -27.092  -5.191 -32.726  1.00 64.20           C  
ATOM   3807  O   LYS B  32     -26.732  -4.326 -33.524  1.00 64.20           O  
ATOM   3808  CB  LYS B  32     -26.259  -7.479 -33.071  1.00 64.20           C  
ATOM   3809  CG  LYS B  32     -25.133  -8.486 -32.824  1.00 64.20           C  
ATOM   3810  CD  LYS B  32     -25.370  -9.861 -33.453  1.00 64.20           C  
ATOM   3811  CE  LYS B  32     -26.396 -10.716 -32.706  1.00 64.20           C  
ATOM   3812  NZ  LYS B  32     -26.450 -12.071 -33.299  1.00 64.20           N1+
ATOM   3813  N   ARG B  33     -28.360  -5.272 -32.287  1.00155.83           N  
ATOM   3814  CA  ARG B  33     -29.327  -4.325 -32.752  1.00155.83           C  
ATOM   3815  C   ARG B  33     -28.975  -2.957 -32.243  1.00155.83           C  
ATOM   3816  O   ARG B  33     -29.116  -1.968 -32.960  1.00155.83           O  
ATOM   3817  CB  ARG B  33     -30.775  -4.733 -32.427  1.00155.83           C  
ATOM   3818  CG  ARG B  33     -31.105  -4.951 -30.955  1.00155.83           C  
ATOM   3819  CD  ARG B  33     -32.162  -6.039 -30.756  1.00155.83           C  
ATOM   3820  NE  ARG B  33     -33.195  -5.848 -31.812  1.00155.83           N  
ATOM   3821  CZ  ARG B  33     -34.230  -4.981 -31.622  1.00155.83           C  
ATOM   3822  NH1 ARG B  33     -34.328  -4.286 -30.454  1.00155.83           N1+
ATOM   3823  NH2 ARG B  33     -35.158  -4.800 -32.603  1.00155.83           N  
ATOM   3824  N   MET B  34     -28.481  -2.866 -30.994  1.00 41.54           N  
ATOM   3825  CA  MET B  34     -28.115  -1.607 -30.406  1.00 41.54           C  
ATOM   3826  C   MET B  34     -26.979  -1.000 -31.179  1.00 41.54           C  
ATOM   3827  O   MET B  34     -26.959   0.206 -31.423  1.00 41.54           O  
ATOM   3828  CB  MET B  34     -27.655  -1.769 -28.946  1.00 41.54           C  
ATOM   3829  CG  MET B  34     -28.770  -2.243 -28.010  1.00 41.54           C  
ATOM   3830  SD  MET B  34     -28.206  -2.839 -26.386  1.00 41.54           S  
ATOM   3831  CE  MET B  34     -27.658  -1.221 -25.770  1.00 41.54           C  
ATOM   3832  N   ILE B  35     -25.996  -1.823 -31.589  1.00 40.65           N  
ATOM   3833  CA  ILE B  35     -24.845  -1.312 -32.281  1.00 40.65           C  
ATOM   3834  C   ILE B  35     -25.256  -0.726 -33.598  1.00 40.65           C  
ATOM   3835  O   ILE B  35     -24.812   0.363 -33.961  1.00 40.65           O  
ATOM   3836  CB  ILE B  35     -23.798  -2.361 -32.519  1.00 40.65           C  
ATOM   3837  CG1 ILE B  35     -23.243  -2.847 -31.168  1.00 40.65           C  
ATOM   3838  CG2 ILE B  35     -22.726  -1.781 -33.456  1.00 40.65           C  
ATOM   3839  CD1 ILE B  35     -22.373  -4.098 -31.271  1.00 40.65           C  
ATOM   3840  N   LEU B  36     -26.124  -1.423 -34.353  1.00 39.22           N  
ATOM   3841  CA  LEU B  36     -26.499  -0.936 -35.651  1.00 39.22           C  
ATOM   3842  C   LEU B  36     -27.235   0.363 -35.506  1.00 39.22           C  
ATOM   3843  O   LEU B  36     -26.977   1.319 -36.237  1.00 39.22           O  
ATOM   3844  CB  LEU B  36     -27.412  -1.912 -36.413  1.00 39.22           C  
ATOM   3845  CG  LEU B  36     -27.785  -1.427 -37.828  1.00 39.22           C  
ATOM   3846  CD1 LEU B  36     -26.543  -1.347 -38.730  1.00 39.22           C  
ATOM   3847  CD2 LEU B  36     -28.906  -2.284 -38.436  1.00 39.22           C  
ATOM   3848  N   ASP B  37     -28.163   0.440 -34.534  1.00 58.20           N  
ATOM   3849  CA  ASP B  37     -28.974   1.611 -34.365  1.00 58.20           C  
ATOM   3850  C   ASP B  37     -28.105   2.784 -34.017  1.00 58.20           C  
ATOM   3851  O   ASP B  37     -28.307   3.888 -34.522  1.00 58.20           O  
ATOM   3852  CB  ASP B  37     -30.013   1.434 -33.243  1.00 58.20           C  
ATOM   3853  CG  ASP B  37     -30.956   2.625 -33.264  1.00 58.20           C  
ATOM   3854  OD1 ASP B  37     -30.651   3.641 -32.585  1.00 58.20           O  
ATOM   3855  OD2 ASP B  37     -32.007   2.525 -33.951  1.00 58.20           O1-
ATOM   3856  N   THR B  38     -27.106   2.569 -33.142  1.00 36.87           N  
ATOM   3857  CA  THR B  38     -26.242   3.619 -32.677  1.00 36.87           C  
ATOM   3858  C   THR B  38     -25.417   4.152 -33.807  1.00 36.87           C  
ATOM   3859  O   THR B  38     -25.206   5.360 -33.914  1.00 36.87           O  
ATOM   3860  CB  THR B  38     -25.299   3.155 -31.607  1.00 36.87           C  
ATOM   3861  CG2 THR B  38     -24.428   4.343 -31.164  1.00 36.87           C  
ATOM   3862  OG1 THR B  38     -26.032   2.648 -30.500  1.00 36.87           O  
ATOM   3863  N   LEU B  39     -24.914   3.262 -34.682  1.00 41.98           N  
ATOM   3864  CA  LEU B  39     -24.096   3.698 -35.778  1.00 41.98           C  
ATOM   3865  C   LEU B  39     -24.915   4.596 -36.653  1.00 41.98           C  
ATOM   3866  O   LEU B  39     -24.436   5.630 -37.112  1.00 41.98           O  
ATOM   3867  CB  LEU B  39     -23.589   2.532 -36.648  1.00 41.98           C  
ATOM   3868  CG  LEU B  39     -22.540   1.644 -35.952  1.00 41.98           C  
ATOM   3869  CD1 LEU B  39     -22.077   0.504 -36.872  1.00 41.98           C  
ATOM   3870  CD2 LEU B  39     -21.359   2.485 -35.436  1.00 41.98           C  
ATOM   3871  N   GLY B  40     -26.187   4.225 -36.897  1.00 19.76           N  
ATOM   3872  CA  GLY B  40     -27.032   5.006 -37.756  1.00 19.76           C  
ATOM   3873  C   GLY B  40     -27.234   6.366 -37.163  1.00 19.76           C  
ATOM   3874  O   GLY B  40     -27.192   7.370 -37.872  1.00 19.76           O  
ATOM   3875  N   ALA B  41     -27.460   6.438 -35.840  1.00 27.94           N  
ATOM   3876  CA  ALA B  41     -27.697   7.705 -35.211  1.00 27.94           C  
ATOM   3877  C   ALA B  41     -26.478   8.558 -35.392  1.00 27.94           C  
ATOM   3878  O   ALA B  41     -26.580   9.754 -35.660  1.00 27.94           O  
ATOM   3879  CB  ALA B  41     -27.957   7.584 -33.700  1.00 27.94           C  
ATOM   3880  N   GLY B  42     -25.283   7.958 -35.245  1.00 26.39           N  
ATOM   3881  CA  GLY B  42     -24.060   8.701 -35.359  1.00 26.39           C  
ATOM   3882  C   GLY B  42     -23.886   9.246 -36.749  1.00 26.39           C  
ATOM   3883  O   GLY B  42     -23.524  10.408 -36.920  1.00 26.39           O  
ATOM   3884  N   PHE B  43     -24.150   8.426 -37.786  1.00 50.06           N  
ATOM   3885  CA  PHE B  43     -23.929   8.871 -39.135  1.00 50.06           C  
ATOM   3886  C   PHE B  43     -24.807  10.045 -39.429  1.00 50.06           C  
ATOM   3887  O   PHE B  43     -24.358  11.035 -40.005  1.00 50.06           O  
ATOM   3888  CB  PHE B  43     -24.218   7.801 -40.204  1.00 50.06           C  
ATOM   3889  CG  PHE B  43     -23.091   6.826 -40.203  1.00 50.06           C  
ATOM   3890  CD1 PHE B  43     -21.908   7.144 -40.831  1.00 50.06           C  
ATOM   3891  CD2 PHE B  43     -23.212   5.598 -39.596  1.00 50.06           C  
ATOM   3892  CE1 PHE B  43     -20.857   6.258 -40.845  1.00 50.06           C  
ATOM   3893  CE2 PHE B  43     -22.163   4.708 -39.607  1.00 50.06           C  
ATOM   3894  CZ  PHE B  43     -20.984   5.036 -40.231  1.00 50.06           C  
ATOM   3895  N   LEU B  44     -26.091   9.970 -39.040  1.00 51.44           N  
ATOM   3896  CA  LEU B  44     -27.016  11.033 -39.302  1.00 51.44           C  
ATOM   3897  C   LEU B  44     -26.571  12.254 -38.542  1.00 51.44           C  
ATOM   3898  O   LEU B  44     -26.699  13.381 -39.018  1.00 51.44           O  
ATOM   3899  CB  LEU B  44     -28.448  10.671 -38.871  1.00 51.44           C  
ATOM   3900  CG  LEU B  44     -29.496  11.760 -39.162  1.00 51.44           C  
ATOM   3901  CD1 LEU B  44     -29.602  12.042 -40.669  1.00 51.44           C  
ATOM   3902  CD2 LEU B  44     -30.854  11.395 -38.538  1.00 51.44           C  
ATOM   3903  N   GLY B  45     -26.010  12.041 -37.338  1.00 49.09           N  
ATOM   3904  CA  GLY B  45     -25.576  13.071 -36.429  1.00 49.09           C  
ATOM   3905  C   GLY B  45     -24.494  13.922 -37.031  1.00 49.09           C  
ATOM   3906  O   GLY B  45     -24.317  15.074 -36.638  1.00 49.09           O  
ATOM   3907  N   THR B  46     -23.706  13.364 -37.967  1.00 77.83           N  
ATOM   3908  CA  THR B  46     -22.590  14.060 -38.555  1.00 77.83           C  
ATOM   3909  C   THR B  46     -23.061  15.261 -39.330  1.00 77.83           C  
ATOM   3910  O   THR B  46     -22.254  16.107 -39.712  1.00 77.83           O  
ATOM   3911  CB  THR B  46     -21.758  13.205 -39.466  1.00 77.83           C  
ATOM   3912  CG2 THR B  46     -21.226  12.007 -38.661  1.00 77.83           C  
ATOM   3913  OG1 THR B  46     -22.525  12.759 -40.573  1.00 77.83           O  
ATOM   3914  N   THR B  47     -24.352  15.305 -39.699  1.00 62.93           N  
ATOM   3915  CA  THR B  47     -24.928  16.411 -40.421  1.00 62.93           C  
ATOM   3916  C   THR B  47     -25.101  17.645 -39.563  1.00 62.93           C  
ATOM   3917  O   THR B  47     -25.108  18.755 -40.093  1.00 62.93           O  
ATOM   3918  CB  THR B  47     -26.266  16.077 -41.014  1.00 62.93           C  
ATOM   3919  CG2 THR B  47     -26.094  14.861 -41.942  1.00 62.93           C  
ATOM   3920  OG1 THR B  47     -27.205  15.783 -39.990  1.00 62.93           O  
ATOM   3921  N   THR B  48     -25.273  17.487 -38.229  1.00 55.58           N  
ATOM   3922  CA  THR B  48     -25.652  18.553 -37.328  1.00 55.58           C  
ATOM   3923  C   THR B  48     -24.560  19.543 -37.036  1.00 55.58           C  
ATOM   3924  O   THR B  48     -23.371  19.286 -37.220  1.00 55.58           O  
ATOM   3925  CB  THR B  48     -26.138  18.043 -36.003  1.00 55.58           C  
ATOM   3926  CG2 THR B  48     -27.293  17.057 -36.250  1.00 55.58           C  
ATOM   3927  OG1 THR B  48     -25.082  17.387 -35.317  1.00 55.58           O  
ATOM   3928  N   GLU B  49     -24.990  20.741 -36.566  1.00 78.84           N  
ATOM   3929  CA  GLU B  49     -24.120  21.832 -36.226  1.00 78.84           C  
ATOM   3930  C   GLU B  49     -23.296  21.473 -35.023  1.00 78.84           C  
ATOM   3931  O   GLU B  49     -22.111  21.794 -34.961  1.00 78.84           O  
ATOM   3932  CB  GLU B  49     -24.862  23.133 -35.870  1.00 78.84           C  
ATOM   3933  CG  GLU B  49     -25.675  23.046 -34.577  1.00 78.84           C  
ATOM   3934  CD  GLU B  49     -26.189  24.440 -34.248  1.00 78.84           C  
ATOM   3935  OE1 GLU B  49     -26.026  25.350 -35.106  1.00 78.84           O  
ATOM   3936  OE2 GLU B  49     -26.749  24.615 -33.134  1.00 78.84           O1-
ATOM   3937  N   VAL B  50     -23.907  20.794 -34.029  1.00 93.61           N  
ATOM   3938  CA  VAL B  50     -23.214  20.469 -32.812  1.00 93.61           C  
ATOM   3939  C   VAL B  50     -22.056  19.579 -33.140  1.00 93.61           C  
ATOM   3940  O   VAL B  50     -20.984  19.685 -32.548  1.00 93.61           O  
ATOM   3941  CB  VAL B  50     -24.083  19.764 -31.809  1.00 93.61           C  
ATOM   3942  CG1 VAL B  50     -24.526  18.415 -32.394  1.00 93.61           C  
ATOM   3943  CG2 VAL B  50     -23.303  19.640 -30.488  1.00 93.61           C  
ATOM   3944  N   PHE B  51     -22.251  18.656 -34.094  1.00 53.64           N  
ATOM   3945  CA  PHE B  51     -21.199  17.778 -34.520  1.00 53.64           C  
ATOM   3946  C   PHE B  51     -20.095  18.604 -35.103  1.00 53.64           C  
ATOM   3947  O   PHE B  51     -18.918  18.369 -34.831  1.00 53.64           O  
ATOM   3948  CB  PHE B  51     -21.693  16.801 -35.604  1.00 53.64           C  
ATOM   3949  CG  PHE B  51     -20.532  16.095 -36.218  1.00 53.64           C  
ATOM   3950  CD1 PHE B  51     -19.950  15.009 -35.607  1.00 53.64           C  
ATOM   3951  CD2 PHE B  51     -20.035  16.522 -37.428  1.00 53.64           C  
ATOM   3952  CE1 PHE B  51     -18.883  14.370 -36.194  1.00 53.64           C  
ATOM   3953  CE2 PHE B  51     -18.969  15.886 -38.020  1.00 53.64           C  
ATOM   3954  CZ  PHE B  51     -18.390  14.805 -37.401  1.00 53.64           C  
ATOM   3955  N   HIS B  52     -20.449  19.611 -35.921  1.00 74.50           N  
ATOM   3956  CA  HIS B  52     -19.454  20.420 -36.569  0.58 74.50           C  
ATOM   3957  C   HIS B  52     -18.629  21.126 -35.541  1.00 74.50           C  
ATOM   3958  O   HIS B  52     -17.404  21.160 -35.642  1.00 74.50           O  
ATOM   3959  CB  HIS B  52     -20.062  21.494 -37.486  0.58 74.50           C  
ATOM   3960  CG  HIS B  52     -19.022  22.358 -38.136  0.58 74.50           C  
ATOM   3961  CD2 HIS B  52     -18.275  22.146 -39.253  0.58 74.50           C  
ATOM   3962  ND1 HIS B  52     -18.629  23.585 -37.650  0.58 74.50           N  
ATOM   3963  CE1 HIS B  52     -17.671  24.052 -38.489  0.58 74.50           C  
ATOM   3964  NE2 HIS B  52     -17.423  23.214 -39.479  0.58 74.50           N  
ATOM   3965  N   ILE B  53     -19.279  21.708 -34.516  1.00 99.09           N  
ATOM   3966  CA  ILE B  53     -18.548  22.444 -33.528  1.00 99.09           C  
ATOM   3967  C   ILE B  53     -17.640  21.520 -32.777  1.00 99.09           C  
ATOM   3968  O   ILE B  53     -16.476  21.840 -32.541  1.00 99.09           O  
ATOM   3969  CB  ILE B  53     -19.438  23.186 -32.565  1.00 99.09           C  
ATOM   3970  CG1 ILE B  53     -20.345  22.233 -31.772  1.00 99.09           C  
ATOM   3971  CG2 ILE B  53     -20.212  24.241 -33.368  1.00 99.09           C  
ATOM   3972  CD1 ILE B  53     -21.161  22.930 -30.684  1.00 99.09           C  
ATOM   3973  N   ALA B  54     -18.138  20.329 -32.402  1.00 32.35           N  
ATOM   3974  CA  ALA B  54     -17.344  19.410 -31.638  1.00 32.35           C  
ATOM   3975  C   ALA B  54     -16.139  19.012 -32.433  1.00 32.35           C  
ATOM   3976  O   ALA B  54     -15.041  18.910 -31.888  1.00 32.35           O  
ATOM   3977  CB  ALA B  54     -18.106  18.122 -31.282  1.00 32.35           C  
ATOM   3978  N   SER B  55     -16.313  18.753 -33.742  1.00 97.21           N  
ATOM   3979  CA  SER B  55     -15.203  18.329 -34.548  0.41 97.21           C  
ATOM   3980  C   SER B  55     -14.232  19.446 -34.779  1.00 97.21           C  
ATOM   3981  O   SER B  55     -13.023  19.229 -34.791  1.00 97.21           O  
ATOM   3982  CB  SER B  55     -15.625  17.695 -35.889  0.41 97.21           C  
ATOM   3983  OG  SER B  55     -16.486  18.557 -36.613  0.41 97.21           O  
ATOM   3984  N   GLN B  56     -14.716  20.685 -34.958  1.00123.53           N  
ATOM   3985  CA  GLN B  56     -13.783  21.738 -35.216  1.00123.53           C  
ATOM   3986  C   GLN B  56     -12.914  21.935 -34.014  1.00123.53           C  
ATOM   3987  O   GLN B  56     -11.715  22.174 -34.146  1.00123.53           O  
ATOM   3988  CB  GLN B  56     -14.454  23.050 -35.646  1.00123.53           C  
ATOM   3989  CG  GLN B  56     -15.424  23.652 -34.638  1.00123.53           C  
ATOM   3990  CD  GLN B  56     -16.016  24.861 -35.334  1.00123.53           C  
ATOM   3991  NE2 GLN B  56     -16.908  25.606 -34.629  1.00123.53           N  
ATOM   3992  OE1 GLN B  56     -15.690  25.131 -36.488  1.00123.53           O  
ATOM   3993  N   TYR B  57     -13.493  21.836 -32.802  1.00 54.46           N  
ATOM   3994  CA  TYR B  57     -12.716  21.990 -31.605  1.00 54.46           C  
ATOM   3995  C   TYR B  57     -11.725  20.869 -31.477  1.00 54.46           C  
ATOM   3996  O   TYR B  57     -10.556  21.099 -31.175  1.00 54.46           O  
ATOM   3997  CB  TYR B  57     -13.569  22.006 -30.326  1.00 54.46           C  
ATOM   3998  CG  TYR B  57     -12.625  21.894 -29.178  1.00 54.46           C  
ATOM   3999  CD1 TYR B  57     -11.792  22.937 -28.838  1.00 54.46           C  
ATOM   4000  CD2 TYR B  57     -12.586  20.739 -28.431  1.00 54.46           C  
ATOM   4001  CE1 TYR B  57     -10.926  22.823 -27.777  1.00 54.46           C  
ATOM   4002  CE2 TYR B  57     -11.722  20.619 -27.369  1.00 54.46           C  
ATOM   4003  CZ  TYR B  57     -10.890  21.662 -27.042  1.00 54.46           C  
ATOM   4004  OH  TYR B  57     -10.002  21.540 -25.952  1.00 54.46           O  
ATOM   4005  N   SER B  58     -12.168  19.622 -31.731  1.00 49.86           N  
ATOM   4006  CA  SER B  58     -11.352  18.452 -31.539  1.00 49.86           C  
ATOM   4007  C   SER B  58     -10.196  18.432 -32.497  1.00 49.86           C  
ATOM   4008  O   SER B  58      -9.148  17.862 -32.197  1.00 49.86           O  
ATOM   4009  CB  SER B  58     -12.136  17.145 -31.755  1.00 49.86           C  
ATOM   4010  OG  SER B  58     -13.166  17.025 -30.784  1.00 49.86           O  
ATOM   4011  N   LYS B  59     -10.342  19.082 -33.664  1.00112.99           N  
ATOM   4012  CA  LYS B  59      -9.348  19.068 -34.705  1.00112.99           C  
ATOM   4013  C   LYS B  59      -8.080  19.688 -34.207  1.00112.99           C  
ATOM   4014  O   LYS B  59      -7.009  19.481 -34.775  1.00112.99           O  
ATOM   4015  CB  LYS B  59      -9.772  19.819 -35.977  1.00112.99           C  
ATOM   4016  CG  LYS B  59      -8.735  19.703 -37.097  1.00112.99           C  
ATOM   4017  CD  LYS B  59      -9.257  20.106 -38.477  1.00112.99           C  
ATOM   4018  CE  LYS B  59      -8.205  19.983 -39.583  1.00112.99           C  
ATOM   4019  NZ  LYS B  59      -7.845  18.561 -39.782  1.00112.99           N1+
ATOM   4020  N   ILE B  60      -8.177  20.492 -33.141  1.00143.54           N  
ATOM   4021  CA  ILE B  60      -7.054  21.172 -32.568  1.00143.54           C  
ATOM   4022  C   ILE B  60      -6.014  20.160 -32.175  1.00143.54           C  
ATOM   4023  O   ILE B  60      -4.819  20.440 -32.263  1.00143.54           O  
ATOM   4024  CB  ILE B  60      -7.452  21.949 -31.344  1.00143.54           C  
ATOM   4025  CG1 ILE B  60      -6.302  22.831 -30.859  1.00143.54           C  
ATOM   4026  CG2 ILE B  60      -7.964  20.972 -30.278  1.00143.54           C  
ATOM   4027  CD1 ILE B  60      -6.729  23.820 -29.775  1.00143.54           C  
ATOM   4028  N   TYR B  61      -6.429  18.950 -31.738  1.00 73.01           N  
ATOM   4029  CA  TYR B  61      -5.470  18.004 -31.231  1.00 73.01           C  
ATOM   4030  C   TYR B  61      -5.193  16.929 -32.242  1.00 73.01           C  
ATOM   4031  O   TYR B  61      -6.075  16.501 -32.984  1.00 73.01           O  
ATOM   4032  CB  TYR B  61      -5.946  17.267 -29.967  1.00 73.01           C  
ATOM   4033  CG  TYR B  61      -6.275  18.278 -28.924  1.00 73.01           C  
ATOM   4034  CD1 TYR B  61      -5.287  18.935 -28.227  1.00 73.01           C  
ATOM   4035  CD2 TYR B  61      -7.591  18.553 -28.634  1.00 73.01           C  
ATOM   4036  CE1 TYR B  61      -5.611  19.863 -27.264  1.00 73.01           C  
ATOM   4037  CE2 TYR B  61      -7.922  19.480 -27.674  1.00 73.01           C  
ATOM   4038  CZ  TYR B  61      -6.930  20.138 -26.989  1.00 73.01           C  
ATOM   4039  OH  TYR B  61      -7.267  21.089 -26.002  1.00 73.01           O  
ATOM   4040  N   SER B  62      -3.913  16.491 -32.303  1.00 76.25           N  
ATOM   4041  CA  SER B  62      -3.487  15.434 -33.180  1.00 76.25           C  
ATOM   4042  C   SER B  62      -2.650  14.500 -32.364  1.00 76.25           C  
ATOM   4043  O   SER B  62      -2.141  14.875 -31.308  1.00 76.25           O  
ATOM   4044  CB  SER B  62      -2.597  15.908 -34.344  1.00 76.25           C  
ATOM   4045  OG  SER B  62      -3.337  16.736 -35.229  1.00 76.25           O  
ATOM   4046  N   SER B  63      -2.505  13.238 -32.816  1.00 34.71           N  
ATOM   4047  CA  SER B  63      -1.702  12.308 -32.076  1.00 34.71           C  
ATOM   4048  C   SER B  63      -1.216  11.247 -33.007  1.00 34.71           C  
ATOM   4049  O   SER B  63      -1.818  10.992 -34.050  1.00 34.71           O  
ATOM   4050  CB  SER B  63      -2.469  11.596 -30.948  1.00 34.71           C  
ATOM   4051  OG  SER B  63      -1.613  10.697 -30.259  1.00 34.71           O  
ATOM   4052  N   ASN B  64      -0.095  10.603 -32.630  1.00 38.59           N  
ATOM   4053  CA  ASN B  64       0.497   9.548 -33.399  1.00 38.59           C  
ATOM   4054  C   ASN B  64      -0.458   8.401 -33.382  1.00 38.59           C  
ATOM   4055  O   ASN B  64      -0.558   7.648 -34.351  1.00 38.59           O  
ATOM   4056  CB  ASN B  64       1.839   9.062 -32.824  1.00 38.59           C  
ATOM   4057  CG  ASN B  64       2.549   8.249 -33.898  1.00 38.59           C  
ATOM   4058  ND2 ASN B  64       3.823   7.861 -33.622  1.00 38.59           N  
ATOM   4059  OD1 ASN B  64       1.987   7.965 -34.956  1.00 38.59           O  
ATOM   4060  N   ILE B  65      -1.174   8.232 -32.254  1.00112.60           N  
ATOM   4061  CA  ILE B  65      -2.143   7.183 -32.174  1.00112.60           C  
ATOM   4062  C   ILE B  65      -3.477   7.816 -32.403  1.00112.60           C  
ATOM   4063  O   ILE B  65      -3.911   8.690 -31.654  1.00112.60           O  
ATOM   4064  CB  ILE B  65      -2.184   6.484 -30.847  1.00112.60           C  
ATOM   4065  CG1 ILE B  65      -3.253   5.390 -30.895  1.00112.60           C  
ATOM   4066  CG2 ILE B  65      -2.388   7.504 -29.715  1.00112.60           C  
ATOM   4067  CD1 ILE B  65      -3.293   4.548 -29.627  1.00112.60           C  
ATOM   4068  N   SER B  66      -4.182   7.382 -33.464  1.00 55.39           N  
ATOM   4069  CA  SER B  66      -5.395   8.072 -33.772  1.00 55.39           C  
ATOM   4070  C   SER B  66      -6.443   7.117 -34.247  1.00 55.39           C  
ATOM   4071  O   SER B  66      -6.177   5.946 -34.516  1.00 55.39           O  
ATOM   4072  CB  SER B  66      -5.198   9.113 -34.883  1.00 55.39           C  
ATOM   4073  OG  SER B  66      -4.706   8.472 -36.051  1.00 55.39           O  
ATOM   4074  N   SER B  67      -7.687   7.636 -34.332  1.00100.07           N  
ATOM   4075  CA  SER B  67      -8.846   6.920 -34.782  0.64100.07           C  
ATOM   4076  C   SER B  67      -9.582   7.855 -35.689  1.00100.07           C  
ATOM   4077  O   SER B  67      -9.251   9.036 -35.773  1.00100.07           O  
ATOM   4078  CB  SER B  67      -9.838   6.593 -33.659  0.64100.07           C  
ATOM   4079  OG  SER B  67      -9.218   5.773 -32.686  0.64100.07           O  
ATOM   4080  N   THR B  68     -10.633   7.358 -36.373  1.00 59.96           N  
ATOM   4081  CA  THR B  68     -11.281   8.195 -37.342  0.72 59.96           C  
ATOM   4082  C   THR B  68     -12.684   8.516 -36.917  1.00 59.96           C  
ATOM   4083  O   THR B  68     -13.310   7.793 -36.143  1.00 59.96           O  
ATOM   4084  CB  THR B  68     -11.351   7.551 -38.698  0.72 59.96           C  
ATOM   4085  CG2 THR B  68     -11.987   8.533 -39.696  0.72 59.96           C  
ATOM   4086  OG1 THR B  68     -10.044   7.207 -39.134  0.72 59.96           O  
ATOM   4087  N   VAL B  69     -13.183   9.672 -37.406  1.00 48.83           N  
ATOM   4088  CA  VAL B  69     -14.524  10.132 -37.178  1.00 48.83           C  
ATOM   4089  C   VAL B  69     -15.384   9.434 -38.185  1.00 48.83           C  
ATOM   4090  O   VAL B  69     -14.983   9.240 -39.331  1.00 48.83           O  
ATOM   4091  CB  VAL B  69     -14.667  11.616 -37.370  1.00 48.83           C  
ATOM   4092  CG1 VAL B  69     -16.140  12.013 -37.179  1.00 48.83           C  
ATOM   4093  CG2 VAL B  69     -13.699  12.323 -36.406  1.00 48.83           C  
ATOM   4094  N   TRP B  70     -16.610   9.044 -37.784  1.00 77.40           N  
ATOM   4095  CA  TRP B  70     -17.438   8.253 -38.646  1.00 77.40           C  
ATOM   4096  C   TRP B  70     -17.854   9.042 -39.849  1.00 77.40           C  
ATOM   4097  O   TRP B  70     -18.370  10.153 -39.746  1.00 77.40           O  
ATOM   4098  CB  TRP B  70     -18.692   7.731 -37.923  1.00 77.40           C  
ATOM   4099  CG  TRP B  70     -18.342   6.768 -36.813  1.00 77.40           C  
ATOM   4100  CD1 TRP B  70     -17.161   6.122 -36.586  1.00 77.40           C  
ATOM   4101  CD2 TRP B  70     -19.227   6.380 -35.750  1.00 77.40           C  
ATOM   4102  CE2 TRP B  70     -18.522   5.504 -34.925  1.00 77.40           C  
ATOM   4103  CE3 TRP B  70     -20.519   6.730 -35.481  1.00 77.40           C  
ATOM   4104  NE1 TRP B  70     -17.256   5.354 -35.451  1.00 77.40           N  
ATOM   4105  CZ2 TRP B  70     -19.100   4.961 -33.815  1.00 77.40           C  
ATOM   4106  CZ3 TRP B  70     -21.102   6.177 -34.362  1.00 77.40           C  
ATOM   4107  CH2 TRP B  70     -20.405   5.310 -33.545  1.00 77.40           C  
ATOM   4108  N   GLY B  71     -17.604   8.463 -41.041  1.00 34.78           N  
ATOM   4109  CA  GLY B  71     -18.007   9.027 -42.295  1.00 34.78           C  
ATOM   4110  C   GLY B  71     -17.069  10.114 -42.725  1.00 34.78           C  
ATOM   4111  O   GLY B  71     -17.251  10.681 -43.802  1.00 34.78           O  
ATOM   4112  N   GLN B  72     -16.041  10.445 -41.916  1.00 74.82           N  
ATOM   4113  CA  GLN B  72     -15.173  11.518 -42.324  1.00 74.82           C  
ATOM   4114  C   GLN B  72     -13.764  11.006 -42.354  1.00 74.82           C  
ATOM   4115  O   GLN B  72     -13.066  11.018 -41.341  1.00 74.82           O  
ATOM   4116  CB  GLN B  72     -15.195  12.699 -41.336  1.00 74.82           C  
ATOM   4117  CG  GLN B  72     -16.597  13.257 -41.070  1.00 74.82           C  
ATOM   4118  CD  GLN B  72     -17.143  13.874 -42.350  1.00 74.82           C  
ATOM   4119  NE2 GLN B  72     -16.254  14.548 -43.128  1.00 74.82           N  
ATOM   4120  OE1 GLN B  72     -18.332  13.767 -42.646  1.00 74.82           O  
ATOM   4121  N   PRO B  73     -13.305  10.587 -43.500  1.00 71.49           N  
ATOM   4122  CA  PRO B  73     -11.963  10.078 -43.592  1.00 71.49           C  
ATOM   4123  C   PRO B  73     -10.950  11.152 -43.361  1.00 71.49           C  
ATOM   4124  O   PRO B  73      -9.805  10.844 -43.033  1.00 71.49           O  
ATOM   4125  CB  PRO B  73     -11.871   9.414 -44.964  1.00 71.49           C  
ATOM   4126  CG  PRO B  73     -13.316   8.962 -45.242  1.00 71.49           C  
ATOM   4127  CD  PRO B  73     -14.189   9.973 -44.477  1.00 71.49           C  
ATOM   4128  N   ASP B  74     -11.351  12.416 -43.555  1.00 95.58           N  
ATOM   4129  CA  ASP B  74     -10.480  13.545 -43.433  1.00 95.58           C  
ATOM   4130  C   ASP B  74     -10.075  13.747 -42.000  1.00 95.58           C  
ATOM   4131  O   ASP B  74      -8.937  14.127 -41.724  1.00 95.58           O  
ATOM   4132  CB  ASP B  74     -11.170  14.830 -43.926  1.00 95.58           C  
ATOM   4133  CG  ASP B  74     -10.117  15.886 -44.219  1.00 95.58           C  
ATOM   4134  OD1 ASP B  74      -9.110  15.955 -43.466  1.00 95.58           O  
ATOM   4135  OD2 ASP B  74     -10.303  16.636 -45.213  1.00 95.58           O1-
ATOM   4136  N   ILE B  75     -10.983  13.475 -41.039  1.00104.84           N  
ATOM   4137  CA  ILE B  75     -10.682  13.854 -39.687  1.00104.84           C  
ATOM   4138  C   ILE B  75     -10.194  12.679 -38.896  1.00104.84           C  
ATOM   4139  O   ILE B  75     -10.922  11.717 -38.660  1.00104.84           O  
ATOM   4140  CB  ILE B  75     -11.871  14.418 -38.957  1.00104.84           C  
ATOM   4141  CG1 ILE B  75     -12.459  15.626 -39.705  1.00104.84           C  
ATOM   4142  CG2 ILE B  75     -11.421  14.779 -37.535  1.00104.84           C  
ATOM   4143  CD1 ILE B  75     -13.202  15.256 -40.987  1.00104.84           C  
ATOM   4144  N   ARG B  76      -8.923  12.756 -38.452  1.00200.80           N  
ATOM   4145  CA  ARG B  76      -8.330  11.727 -37.647  1.00200.80           C  
ATOM   4146  C   ARG B  76      -7.999  12.356 -36.320  1.00200.80           C  
ATOM   4147  O   ARG B  76      -7.354  13.402 -36.274  1.00200.80           O  
ATOM   4148  CB  ARG B  76      -7.025  11.190 -38.249  1.00200.80           C  
ATOM   4149  CG  ARG B  76      -6.537   9.918 -37.570  1.00200.80           C  
ATOM   4150  CD  ARG B  76      -7.332   8.666 -37.947  1.00200.80           C  
ATOM   4151  NE  ARG B  76      -6.750   8.149 -39.217  1.00200.80           N  
ATOM   4152  CZ  ARG B  76      -6.199   6.901 -39.251  1.00200.80           C  
ATOM   4153  NH1 ARG B  76      -6.205   6.125 -38.128  1.00200.80           N1+
ATOM   4154  NH2 ARG B  76      -5.639   6.433 -40.404  1.00200.80           N  
ATOM   4155  N   LEU B  77      -8.439  11.732 -35.199  1.00128.79           N  
ATOM   4156  CA  LEU B  77      -8.230  12.317 -33.897  1.00128.79           C  
ATOM   4157  C   LEU B  77      -7.671  11.274 -32.978  1.00128.79           C  
ATOM   4158  O   LEU B  77      -7.655  10.082 -33.283  1.00128.79           O  
ATOM   4159  CB  LEU B  77      -9.525  12.730 -33.165  1.00128.79           C  
ATOM   4160  CG  LEU B  77     -10.465  13.717 -33.879  1.00128.79           C  
ATOM   4161  CD1 LEU B  77      -9.819  15.091 -34.100  1.00128.79           C  
ATOM   4162  CD2 LEU B  77     -11.065  13.097 -35.143  1.00128.79           C  
ATOM   4163  N   PRO B  78      -7.217  11.724 -31.833  1.00 76.96           N  
ATOM   4164  CA  PRO B  78      -6.786  10.816 -30.810  1.00 76.96           C  
ATOM   4165  C   PRO B  78      -8.033  10.113 -30.363  1.00 76.96           C  
ATOM   4166  O   PRO B  78      -9.102  10.719 -30.432  1.00 76.96           O  
ATOM   4167  CB  PRO B  78      -6.125  11.682 -29.741  1.00 76.96           C  
ATOM   4168  CG  PRO B  78      -5.600  12.894 -30.537  1.00 76.96           C  
ATOM   4169  CD  PRO B  78      -6.566  13.019 -31.729  1.00 76.96           C  
ATOM   4170  N   PRO B  79      -7.945   8.893 -29.922  1.00 71.05           N  
ATOM   4171  CA  PRO B  79      -9.109   8.111 -29.592  1.00 71.05           C  
ATOM   4172  C   PRO B  79     -10.053   8.792 -28.643  1.00 71.05           C  
ATOM   4173  O   PRO B  79     -11.262   8.609 -28.785  1.00 71.05           O  
ATOM   4174  CB  PRO B  79      -8.560   6.818 -28.992  1.00 71.05           C  
ATOM   4175  CG  PRO B  79      -7.227   7.259 -28.359  1.00 71.05           C  
ATOM   4176  CD  PRO B  79      -6.743   8.397 -29.272  1.00 71.05           C  
ATOM   4177  N   THR B  80      -9.549   9.555 -27.658  1.00 42.36           N  
ATOM   4178  CA  THR B  80     -10.440  10.182 -26.721  1.00 42.36           C  
ATOM   4179  C   THR B  80     -11.323  11.145 -27.457  1.00 42.36           C  
ATOM   4180  O   THR B  80     -12.529  11.197 -27.218  1.00 42.36           O  
ATOM   4181  CB  THR B  80      -9.717  10.955 -25.654  1.00 42.36           C  
ATOM   4182  CG2 THR B  80      -8.845   9.990 -24.832  1.00 42.36           C  
ATOM   4183  OG1 THR B  80      -8.918  11.969 -26.245  1.00 42.36           O  
ATOM   4184  N   TYR B  81     -10.732  11.953 -28.359  1.00 71.35           N  
ATOM   4185  CA  TYR B  81     -11.458  12.932 -29.122  1.00 71.35           C  
ATOM   4186  C   TYR B  81     -12.351  12.295 -30.141  1.00 71.35           C  
ATOM   4187  O   TYR B  81     -13.445  12.793 -30.402  1.00 71.35           O  
ATOM   4188  CB  TYR B  81     -10.553  13.970 -29.808  1.00 71.35           C  
ATOM   4189  CG  TYR B  81     -10.118  14.901 -28.729  1.00 71.35           C  
ATOM   4190  CD1 TYR B  81     -10.927  15.956 -28.370  1.00 71.35           C  
ATOM   4191  CD2 TYR B  81      -8.923  14.725 -28.069  1.00 71.35           C  
ATOM   4192  CE1 TYR B  81     -10.554  16.827 -27.374  1.00 71.35           C  
ATOM   4193  CE2 TYR B  81      -8.545  15.594 -27.071  1.00 71.35           C  
ATOM   4194  CZ  TYR B  81      -9.359  16.645 -26.721  1.00 71.35           C  
ATOM   4195  OH  TYR B  81      -8.973  17.536 -25.697  1.00 71.35           O  
ATOM   4196  N   ALA B  82     -11.900  11.202 -30.784  1.00 31.10           N  
ATOM   4197  CA  ALA B  82     -12.728  10.562 -31.768  1.00 31.10           C  
ATOM   4198  C   ALA B  82     -13.978  10.076 -31.092  1.00 31.10           C  
ATOM   4199  O   ALA B  82     -15.080  10.211 -31.622  1.00 31.10           O  
ATOM   4200  CB  ALA B  82     -12.044   9.349 -32.421  1.00 31.10           C  
ATOM   4201  N   ALA B  83     -13.836   9.497 -29.887  1.00 29.43           N  
ATOM   4202  CA  ALA B  83     -14.972   8.994 -29.162  1.00 29.43           C  
ATOM   4203  C   ALA B  83     -15.880  10.139 -28.832  1.00 29.43           C  
ATOM   4204  O   ALA B  83     -17.104  10.012 -28.875  1.00 29.43           O  
ATOM   4205  CB  ALA B  83     -14.581   8.316 -27.838  1.00 29.43           C  
ATOM   4206  N   PHE B  84     -15.290  11.292 -28.475  1.00 59.13           N  
ATOM   4207  CA  PHE B  84     -16.051  12.452 -28.103  1.00 59.13           C  
ATOM   4208  C   PHE B  84     -16.900  12.903 -29.258  1.00 59.13           C  
ATOM   4209  O   PHE B  84     -18.103  13.106 -29.105  1.00 59.13           O  
ATOM   4210  CB  PHE B  84     -15.125  13.612 -27.687  1.00 59.13           C  
ATOM   4211  CG  PHE B  84     -15.923  14.850 -27.459  1.00 59.13           C  
ATOM   4212  CD1 PHE B  84     -16.714  14.990 -26.343  1.00 59.13           C  
ATOM   4213  CD2 PHE B  84     -15.852  15.890 -28.359  1.00 59.13           C  
ATOM   4214  CE1 PHE B  84     -17.439  16.141 -26.140  1.00 59.13           C  
ATOM   4215  CE2 PHE B  84     -16.574  17.043 -28.162  1.00 59.13           C  
ATOM   4216  CZ  PHE B  84     -17.371  17.170 -27.049  1.00 59.13           C  
ATOM   4217  N   VAL B  85     -16.297  13.054 -30.454  1.00 48.75           N  
ATOM   4218  CA  VAL B  85     -17.009  13.564 -31.597  0.70 48.75           C  
ATOM   4219  C   VAL B  85     -18.079  12.607 -32.035  1.00 48.75           C  
ATOM   4220  O   VAL B  85     -19.206  13.011 -32.317  1.00 48.75           O  
ATOM   4221  CB  VAL B  85     -16.102  13.805 -32.773  0.70 48.75           C  
ATOM   4222  CG1 VAL B  85     -16.955  14.270 -33.964  0.70 48.75           C  
ATOM   4223  CG2 VAL B  85     -15.015  14.813 -32.361  0.70 48.75           C  
ATOM   4224  N   ASN B  86     -17.756  11.303 -32.113  1.00 42.10           N  
ATOM   4225  CA  ASN B  86     -18.727  10.345 -32.561  1.00 42.10           C  
ATOM   4226  C   ASN B  86     -19.853  10.277 -31.575  1.00 42.10           C  
ATOM   4227  O   ASN B  86     -21.010  10.111 -31.957  1.00 42.10           O  
ATOM   4228  CB  ASN B  86     -18.149   8.932 -32.746  1.00 42.10           C  
ATOM   4229  CG  ASN B  86     -17.317   8.956 -34.021  1.00 42.10           C  
ATOM   4230  ND2 ASN B  86     -16.188   8.198 -34.029  1.00 42.10           N  
ATOM   4231  OD1 ASN B  86     -17.663   9.634 -34.988  1.00 42.10           O  
ATOM   4232  N   GLY B  87     -19.542  10.384 -30.269  1.00 21.82           N  
ATOM   4233  CA  GLY B  87     -20.559  10.331 -29.255  1.00 21.82           C  
ATOM   4234  C   GLY B  87     -21.476  11.503 -29.414  1.00 21.82           C  
ATOM   4235  O   GLY B  87     -22.690  11.376 -29.268  1.00 21.82           O  
ATOM   4236  N   VAL B  88     -20.911  12.688 -29.707  1.00 36.53           N  
ATOM   4237  CA  VAL B  88     -21.727  13.857 -29.875  1.00 36.53           C  
ATOM   4238  C   VAL B  88     -22.664  13.602 -31.013  1.00 36.53           C  
ATOM   4239  O   VAL B  88     -23.849  13.914 -30.932  1.00 36.53           O  
ATOM   4240  CB  VAL B  88     -20.933  15.086 -30.211  1.00 36.53           C  
ATOM   4241  CG1 VAL B  88     -21.911  16.217 -30.570  1.00 36.53           C  
ATOM   4242  CG2 VAL B  88     -20.025  15.422 -29.015  1.00 36.53           C  
ATOM   4243  N   ALA B  89     -22.160  12.998 -32.104  1.00 30.24           N  
ATOM   4244  CA  ALA B  89     -22.977  12.759 -33.259  1.00 30.24           C  
ATOM   4245  C   ALA B  89     -24.111  11.846 -32.894  1.00 30.24           C  
ATOM   4246  O   ALA B  89     -25.247  12.061 -33.311  1.00 30.24           O  
ATOM   4247  CB  ALA B  89     -22.201  12.093 -34.409  1.00 30.24           C  
ATOM   4248  N   ILE B  90     -23.841  10.810 -32.080  1.00 52.61           N  
ATOM   4249  CA  ILE B  90     -24.848   9.838 -31.764  1.00 52.61           C  
ATOM   4250  C   ILE B  90     -25.998  10.486 -31.046  1.00 52.61           C  
ATOM   4251  O   ILE B  90     -27.159  10.201 -31.331  1.00 52.61           O  
ATOM   4252  CB  ILE B  90     -24.323   8.744 -30.880  1.00 52.61           C  
ATOM   4253  CG1 ILE B  90     -23.199   7.977 -31.597  1.00 52.61           C  
ATOM   4254  CG2 ILE B  90     -25.507   7.856 -30.460  1.00 52.61           C  
ATOM   4255  CD1 ILE B  90     -22.400   7.058 -30.675  1.00 52.61           C  
ATOM   4256  N   HIS B  91     -25.692  11.331 -30.050  1.00117.42           N  
ATOM   4257  CA  HIS B  91     -26.642  12.002 -29.202  1.00117.42           C  
ATOM   4258  C   HIS B  91     -27.171  13.297 -29.769  1.00117.42           C  
ATOM   4259  O   HIS B  91     -28.042  13.919 -29.161  1.00117.42           O  
ATOM   4260  CB  HIS B  91     -26.106  12.257 -27.788  1.00117.42           C  
ATOM   4261  CG  HIS B  91     -27.235  12.425 -26.822  1.00117.42           C  
ATOM   4262  CD2 HIS B  91     -27.663  13.512 -26.125  1.00117.42           C  
ATOM   4263  ND1 HIS B  91     -28.086  11.398 -26.479  1.00117.42           N  
ATOM   4264  CE1 HIS B  91     -28.982  11.908 -25.599  1.00117.42           C  
ATOM   4265  NE2 HIS B  91     -28.765  13.186 -25.354  1.00117.42           N  
ATOM   4266  N   SER B  92     -26.618  13.788 -30.894  1.00129.95           N  
ATOM   4267  CA  SER B  92     -26.917  15.115 -31.379  1.00129.95           C  
ATOM   4268  C   SER B  92     -28.394  15.376 -31.507  1.00129.95           C  
ATOM   4269  O   SER B  92     -28.857  16.457 -31.160  1.00129.95           O  
ATOM   4270  CB  SER B  92     -26.369  15.374 -32.793  1.00129.95           C  
ATOM   4271  OG  SER B  92     -24.956  15.277 -32.813  1.00129.95           O  
ATOM   4272  N   MET B  93     -29.123  14.459 -32.158  1.00143.59           N  
ATOM   4273  CA  MET B  93     -30.533  14.450 -32.452  1.00143.59           C  
ATOM   4274  C   MET B  93     -31.437  13.903 -31.375  1.00143.59           C  
ATOM   4275  O   MET B  93     -32.654  13.936 -31.541  1.00143.59           O  
ATOM   4276  CB  MET B  93     -30.819  13.741 -33.780  1.00143.59           C  
ATOM   4277  CG  MET B  93     -30.166  14.495 -34.941  1.00143.59           C  
ATOM   4278  SD  MET B  93     -30.188  13.631 -36.536  1.00143.59           S  
ATOM   4279  CE  MET B  93     -31.970  13.839 -36.811  1.00143.59           C  
ATOM   4280  N   ASP B  94     -30.901  13.258 -30.321  1.00106.93           N  
ATOM   4281  CA  ASP B  94     -31.704  12.614 -29.306  1.00106.93           C  
ATOM   4282  C   ASP B  94     -32.395  11.439 -29.946  1.00106.93           C  
ATOM   4283  O   ASP B  94     -33.503  11.057 -29.570  1.00106.93           O  
ATOM   4284  CB  ASP B  94     -32.763  13.553 -28.694  1.00106.93           C  
ATOM   4285  CG  ASP B  94     -33.142  13.033 -27.311  1.00106.93           C  
ATOM   4286  OD1 ASP B  94     -32.246  12.469 -26.627  1.00106.93           O  
ATOM   4287  OD2 ASP B  94     -34.328  13.194 -26.920  1.00106.93           O1-
ATOM   4288  N   PHE B  95     -31.751  10.895 -30.997  1.00149.94           N  
ATOM   4289  CA  PHE B  95     -32.152   9.782 -31.820  1.00149.94           C  
ATOM   4290  C   PHE B  95     -31.723   8.432 -31.284  1.00149.94           C  
ATOM   4291  O   PHE B  95     -32.230   7.404 -31.729  1.00149.94           O  
ATOM   4292  CB  PHE B  95     -31.660   9.998 -33.260  1.00149.94           C  
ATOM   4293  CG  PHE B  95     -32.542   9.245 -34.191  1.00149.94           C  
ATOM   4294  CD1 PHE B  95     -33.909   9.323 -34.055  1.00149.94           C  
ATOM   4295  CD2 PHE B  95     -32.020   8.535 -35.243  1.00149.94           C  
ATOM   4296  CE1 PHE B  95     -34.748   8.657 -34.917  1.00149.94           C  
ATOM   4297  CE2 PHE B  95     -32.856   7.872 -36.108  1.00149.94           C  
ATOM   4298  CZ  PHE B  95     -34.218   7.921 -35.946  1.00149.94           C  
ATOM   4299  N   ASP B  96     -30.715   8.385 -30.386  1.00 74.01           N  
ATOM   4300  CA  ASP B  96     -30.118   7.148 -29.931  1.00 74.01           C  
ATOM   4301  C   ASP B  96     -31.000   6.366 -28.992  1.00 74.01           C  
ATOM   4302  O   ASP B  96     -32.066   6.817 -28.577  1.00 74.01           O  
ATOM   4303  CB  ASP B  96     -28.722   7.343 -29.302  1.00 74.01           C  
ATOM   4304  CG  ASP B  96     -28.790   8.314 -28.128  1.00 74.01           C  
ATOM   4305  OD1 ASP B  96     -29.722   9.163 -28.092  1.00 74.01           O  
ATOM   4306  OD2 ASP B  96     -27.890   8.226 -27.250  1.00 74.01           O1-
ATOM   4307  N   ASP B  97     -30.552   5.135 -28.638  1.00 59.09           N  
ATOM   4308  CA  ASP B  97     -31.354   4.199 -27.887  1.00 59.09           C  
ATOM   4309  C   ASP B  97     -31.540   4.619 -26.459  1.00 59.09           C  
ATOM   4310  O   ASP B  97     -30.789   5.435 -25.925  1.00 59.09           O  
ATOM   4311  CB  ASP B  97     -30.821   2.751 -27.919  1.00 59.09           C  
ATOM   4312  CG  ASP B  97     -29.454   2.682 -27.253  1.00 59.09           C  
ATOM   4313  OD1 ASP B  97     -28.946   3.743 -26.805  1.00 59.09           O  
ATOM   4314  OD2 ASP B  97     -28.898   1.553 -27.190  1.00 59.09           O1-
ATOM   4315  N   THR B  98     -32.599   4.067 -25.818  1.00 52.33           N  
ATOM   4316  CA  THR B  98     -32.948   4.393 -24.462  1.00 52.33           C  
ATOM   4317  C   THR B  98     -33.255   3.118 -23.733  1.00 52.33           C  
ATOM   4318  O   THR B  98     -33.749   2.158 -24.325  1.00 52.33           O  
ATOM   4319  CB  THR B  98     -34.160   5.277 -24.374  1.00 52.33           C  
ATOM   4320  CG2 THR B  98     -34.429   5.615 -22.897  1.00 52.33           C  
ATOM   4321  OG1 THR B  98     -33.941   6.471 -25.109  1.00 52.33           O  
ATOM   4322  N   TRP B  99     -32.993   3.085 -22.407  1.00 93.71           N  
ATOM   4323  CA  TRP B  99     -33.158   1.862 -21.674  1.00 93.71           C  
ATOM   4324  C   TRP B  99     -33.958   2.156 -20.438  1.00 93.71           C  
ATOM   4325  O   TRP B  99     -34.447   3.269 -20.248  1.00 93.71           O  
ATOM   4326  CB  TRP B  99     -31.800   1.274 -21.249  1.00 93.71           C  
ATOM   4327  CG  TRP B  99     -31.789  -0.181 -20.839  1.00 93.71           C  
ATOM   4328  CD1 TRP B  99     -32.757  -1.136 -20.947  1.00 93.71           C  
ATOM   4329  CD2 TRP B  99     -30.638  -0.829 -20.276  1.00 93.71           C  
ATOM   4330  CE2 TRP B  99     -30.973  -2.167 -20.077  1.00 93.71           C  
ATOM   4331  CE3 TRP B  99     -29.400  -0.347 -19.957  1.00 93.71           C  
ATOM   4332  NE1 TRP B  99     -32.275  -2.344 -20.495  1.00 93.71           N  
ATOM   4333  CZ2 TRP B  99     -30.070  -3.050 -19.555  1.00 93.71           C  
ATOM   4334  CZ3 TRP B  99     -28.494  -1.237 -19.425  1.00 93.71           C  
ATOM   4335  CH2 TRP B  99     -28.823  -2.562 -19.229  1.00 93.71           C  
ATOM   4336  N   HIS B 100     -34.187   1.116 -19.605  1.00 80.20           N  
ATOM   4337  CA  HIS B 100     -34.822   1.290 -18.327  1.00 80.20           C  
ATOM   4338  C   HIS B 100     -33.905   0.635 -17.340  1.00 80.20           C  
ATOM   4339  O   HIS B 100     -33.495  -0.502 -17.569  1.00 80.20           O  
ATOM   4340  CB  HIS B 100     -36.199   0.613 -18.213  1.00 80.20           C  
ATOM   4341  CG  HIS B 100     -36.883   0.942 -16.920  1.00 80.20           C  
ATOM   4342  CD2 HIS B 100     -37.127   0.167 -15.829  1.00 80.20           C  
ATOM   4343  ND1 HIS B 100     -37.394   2.186 -16.620  1.00 80.20           N  
ATOM   4344  CE1 HIS B 100     -37.915   2.102 -15.370  1.00 80.20           C  
ATOM   4345  NE2 HIS B 100     -37.777   0.897 -14.850  1.00 80.20           N  
ATOM   4346  N   PRO B 101     -33.502   1.269 -16.265  1.00 89.64           N  
ATOM   4347  CA  PRO B 101     -33.878   2.608 -15.887  1.00 89.64           C  
ATOM   4348  C   PRO B 101     -33.400   3.574 -16.926  1.00 89.64           C  
ATOM   4349  O   PRO B 101     -32.616   3.184 -17.788  1.00 89.64           O  
ATOM   4350  CB  PRO B 101     -33.264   2.837 -14.507  1.00 89.64           C  
ATOM   4351  CG  PRO B 101     -33.160   1.422 -13.910  1.00 89.64           C  
ATOM   4352  CD  PRO B 101     -32.990   0.510 -15.134  1.00 89.64           C  
ATOM   4353  N   ALA B 102     -33.853   4.840 -16.850  1.00 67.46           N  
ATOM   4354  CA  ALA B 102     -33.680   5.769 -17.930  1.00 67.46           C  
ATOM   4355  C   ALA B 102     -32.275   6.238 -18.142  1.00 67.46           C  
ATOM   4356  O   ALA B 102     -31.668   6.880 -17.285  1.00 67.46           O  
ATOM   4357  CB  ALA B 102     -34.553   7.026 -17.786  1.00 67.46           C  
ATOM   4358  N   THR B 103     -31.739   5.918 -19.342  1.00125.51           N  
ATOM   4359  CA  THR B 103     -30.473   6.416 -19.797  1.00125.51           C  
ATOM   4360  C   THR B 103     -30.360   6.067 -21.254  1.00125.51           C  
ATOM   4361  O   THR B 103     -31.223   5.385 -21.805  1.00125.51           O  
ATOM   4362  CB  THR B 103     -29.288   5.828 -19.085  1.00125.51           C  
ATOM   4363  CG2 THR B 103     -29.109   4.367 -19.529  1.00125.51           C  
ATOM   4364  OG1 THR B 103     -28.119   6.577 -19.385  1.00125.51           O  
ATOM   4365  N   HIS B 104     -29.299   6.565 -21.924  1.00 83.08           N  
ATOM   4366  CA  HIS B 104     -29.033   6.226 -23.297  1.00 83.08           C  
ATOM   4367  C   HIS B 104     -27.706   5.523 -23.253  1.00 83.08           C  
ATOM   4368  O   HIS B 104     -26.651   6.153 -23.214  1.00 83.08           O  
ATOM   4369  CB  HIS B 104     -28.895   7.462 -24.197  1.00 83.08           C  
ATOM   4370  CG  HIS B 104     -30.126   8.317 -24.154  1.00 83.08           C  
ATOM   4371  CD2 HIS B 104     -30.348   9.504 -23.522  1.00 83.08           C  
ATOM   4372  ND1 HIS B 104     -31.310   8.000 -24.781  1.00 83.08           N  
ATOM   4373  CE1 HIS B 104     -32.183   9.000 -24.499  1.00 83.08           C  
ATOM   4374  NE2 HIS B 104     -31.643   9.935 -23.739  1.00 83.08           N  
ATOM   4375  N   PRO B 105     -27.752   4.223 -23.176  1.00106.46           N  
ATOM   4376  CA  PRO B 105     -26.593   3.389 -22.973  1.00106.46           C  
ATOM   4377  C   PRO B 105     -25.545   3.213 -24.035  1.00106.46           C  
ATOM   4378  O   PRO B 105     -24.361   3.247 -23.704  1.00106.46           O  
ATOM   4379  CB  PRO B 105     -27.145   2.033 -22.527  1.00106.46           C  
ATOM   4380  CG  PRO B 105     -28.584   2.014 -23.069  1.00106.46           C  
ATOM   4381  CD  PRO B 105     -29.000   3.493 -23.043  1.00106.46           C  
ATOM   4382  N   SER B 106     -25.941   3.013 -25.303  1.00 51.56           N  
ATOM   4383  CA  SER B 106     -25.001   2.623 -26.321  1.00 51.56           C  
ATOM   4384  C   SER B 106     -24.068   3.730 -26.705  1.00 51.56           C  
ATOM   4385  O   SER B 106     -22.904   3.483 -27.018  1.00 51.56           O  
ATOM   4386  CB  SER B 106     -25.688   2.140 -27.608  1.00 51.56           C  
ATOM   4387  OG  SER B 106     -26.397   0.937 -27.357  1.00 51.56           O  
ATOM   4388  N   GLY B 107     -24.546   4.983 -26.680  1.00 37.87           N  
ATOM   4389  CA  GLY B 107     -23.771   6.093 -27.159  1.00 37.87           C  
ATOM   4390  C   GLY B 107     -22.513   6.251 -26.363  1.00 37.87           C  
ATOM   4391  O   GLY B 107     -21.499   6.725 -26.872  1.00 37.87           O  
ATOM   4392  N   ALA B 108     -22.581   5.956 -25.057  1.00 69.63           N  
ATOM   4393  CA  ALA B 108     -21.452   6.069 -24.178  1.00 69.63           C  
ATOM   4394  C   ALA B 108     -20.397   5.032 -24.465  1.00 69.63           C  
ATOM   4395  O   ALA B 108     -19.225   5.246 -24.158  1.00 69.63           O  
ATOM   4396  CB  ALA B 108     -21.844   5.923 -22.698  1.00 69.63           C  
ATOM   4397  N   VAL B 109     -20.821   3.810 -24.848  1.00100.23           N  
ATOM   4398  CA  VAL B 109     -19.927   2.696 -25.073  1.00100.23           C  
ATOM   4399  C   VAL B 109     -19.365   2.493 -26.460  1.00100.23           C  
ATOM   4400  O   VAL B 109     -18.169   2.258 -26.628  1.00100.23           O  
ATOM   4401  CB  VAL B 109     -20.562   1.396 -24.677  1.00100.23           C  
ATOM   4402  CG1 VAL B 109     -19.568   0.254 -24.944  1.00100.23           C  
ATOM   4403  CG2 VAL B 109     -21.016   1.509 -23.212  1.00100.23           C  
ATOM   4404  N   LEU B 110     -20.221   2.559 -27.500  1.00 74.12           N  
ATOM   4405  CA  LEU B 110     -19.818   2.115 -28.812  1.00 74.12           C  
ATOM   4406  C   LEU B 110     -18.679   2.915 -29.383  1.00 74.12           C  
ATOM   4407  O   LEU B 110     -17.707   2.317 -29.842  1.00 74.12           O  
ATOM   4408  CB  LEU B 110     -20.972   2.153 -29.829  1.00 74.12           C  
ATOM   4409  CG  LEU B 110     -20.565   1.684 -31.238  1.00 74.12           C  
ATOM   4410  CD1 LEU B 110     -20.091   0.221 -31.222  1.00 74.12           C  
ATOM   4411  CD2 LEU B 110     -21.697   1.923 -32.252  1.00 74.12           C  
ATOM   4412  N   PRO B 111     -18.715   4.220 -29.385  1.00 76.19           N  
ATOM   4413  CA  PRO B 111     -17.661   5.012 -29.961  1.00 76.19           C  
ATOM   4414  C   PRO B 111     -16.371   4.821 -29.234  1.00 76.19           C  
ATOM   4415  O   PRO B 111     -15.318   5.062 -29.821  1.00 76.19           O  
ATOM   4416  CB  PRO B 111     -18.173   6.455 -29.943  1.00 76.19           C  
ATOM   4417  CG  PRO B 111     -19.335   6.444 -28.931  1.00 76.19           C  
ATOM   4418  CD  PRO B 111     -19.876   5.007 -29.014  1.00 76.19           C  
ATOM   4419  N   VAL B 112     -16.424   4.447 -27.945  1.00 41.43           N  
ATOM   4420  CA  VAL B 112     -15.222   4.210 -27.205  1.00 41.43           C  
ATOM   4421  C   VAL B 112     -14.521   3.015 -27.784  1.00 41.43           C  
ATOM   4422  O   VAL B 112     -13.320   3.056 -28.044  1.00 41.43           O  
ATOM   4423  CB  VAL B 112     -15.481   3.916 -25.757  1.00 41.43           C  
ATOM   4424  CG1 VAL B 112     -14.148   3.543 -25.086  1.00 41.43           C  
ATOM   4425  CG2 VAL B 112     -16.176   5.135 -25.126  1.00 41.43           C  
ATOM   4426  N   LEU B 113     -15.264   1.912 -28.011  1.00104.93           N  
ATOM   4427  CA  LEU B 113     -14.647   0.701 -28.483  1.00104.93           C  
ATOM   4428  C   LEU B 113     -14.141   0.832 -29.884  1.00104.93           C  
ATOM   4429  O   LEU B 113     -13.079   0.304 -30.210  1.00104.93           O  
ATOM   4430  CB  LEU B 113     -15.538  -0.549 -28.437  1.00104.93           C  
ATOM   4431  CG  LEU B 113     -15.833  -1.026 -27.005  1.00104.93           C  
ATOM   4432  CD1 LEU B 113     -16.872  -0.137 -26.312  1.00104.93           C  
ATOM   4433  CD2 LEU B 113     -16.172  -2.520 -26.970  1.00104.93           C  
ATOM   4434  N   THR B 114     -14.896   1.507 -30.770  1.00 37.37           N  
ATOM   4435  CA  THR B 114     -14.450   1.623 -32.129  1.00 37.37           C  
ATOM   4436  C   THR B 114     -13.177   2.417 -32.158  1.00 37.37           C  
ATOM   4437  O   THR B 114     -12.254   2.093 -32.903  1.00 37.37           O  
ATOM   4438  CB  THR B 114     -15.448   2.308 -33.020  1.00 37.37           C  
ATOM   4439  CG2 THR B 114     -16.748   1.485 -33.026  1.00 37.37           C  
ATOM   4440  OG1 THR B 114     -15.702   3.628 -32.561  1.00 37.37           O  
ATOM   4441  N   ALA B 115     -13.093   3.491 -31.352  1.00 34.40           N  
ATOM   4442  CA  ALA B 115     -11.911   4.309 -31.361  1.00 34.40           C  
ATOM   4443  C   ALA B 115     -10.727   3.514 -30.893  1.00 34.40           C  
ATOM   4444  O   ALA B 115      -9.671   3.522 -31.523  1.00 34.40           O  
ATOM   4445  CB  ALA B 115     -12.033   5.534 -30.438  1.00 34.40           C  
ATOM   4446  N   LEU B 116     -10.879   2.770 -29.782  1.00 48.75           N  
ATOM   4447  CA  LEU B 116      -9.775   2.037 -29.227  1.00 48.75           C  
ATOM   4448  C   LEU B 116      -9.341   0.966 -30.179  1.00 48.75           C  
ATOM   4449  O   LEU B 116      -8.146   0.727 -30.351  1.00 48.75           O  
ATOM   4450  CB  LEU B 116     -10.122   1.360 -27.889  1.00 48.75           C  
ATOM   4451  CG  LEU B 116     -10.333   2.360 -26.737  1.00 48.75           C  
ATOM   4452  CD1 LEU B 116     -10.677   1.638 -25.424  1.00 48.75           C  
ATOM   4453  CD2 LEU B 116      -9.121   3.295 -26.590  1.00 48.75           C  
ATOM   4454  N   ALA B 117     -10.300   0.296 -30.838  1.00 36.12           N  
ATOM   4455  CA  ALA B 117      -9.945  -0.798 -31.694  1.00 36.12           C  
ATOM   4456  C   ALA B 117      -9.048  -0.307 -32.790  1.00 36.12           C  
ATOM   4457  O   ALA B 117      -8.087  -0.988 -33.147  1.00 36.12           O  
ATOM   4458  CB  ALA B 117     -11.167  -1.461 -32.353  1.00 36.12           C  
ATOM   4459  N   GLU B 118      -9.352   0.859 -33.395  1.00106.42           N  
ATOM   4460  CA  GLU B 118      -8.488   1.327 -34.443  1.00106.42           C  
ATOM   4461  C   GLU B 118      -7.186   1.864 -33.911  1.00106.42           C  
ATOM   4462  O   GLU B 118      -6.137   1.667 -34.522  1.00106.42           O  
ATOM   4463  CB  GLU B 118      -9.128   2.347 -35.408  1.00106.42           C  
ATOM   4464  CG  GLU B 118      -9.663   3.639 -34.799  1.00106.42           C  
ATOM   4465  CD  GLU B 118     -10.216   4.449 -35.966  1.00106.42           C  
ATOM   4466  OE1 GLU B 118      -9.466   4.616 -36.963  1.00106.42           O  
ATOM   4467  OE2 GLU B 118     -11.391   4.897 -35.888  1.00106.42           O1-
ATOM   4468  N   ALA B 119      -7.218   2.586 -32.774  1.00 54.94           N  
ATOM   4469  CA  ALA B 119      -6.045   3.223 -32.230  1.00 54.94           C  
ATOM   4470  C   ALA B 119      -5.015   2.260 -31.708  1.00 54.94           C  
ATOM   4471  O   ALA B 119      -3.827   2.445 -31.969  1.00 54.94           O  
ATOM   4472  CB  ALA B 119      -6.379   4.191 -31.080  1.00 54.94           C  
ATOM   4473  N   LEU B 120      -5.429   1.216 -30.956  1.00 96.35           N  
ATOM   4474  CA  LEU B 120      -4.464   0.354 -30.317  1.00 96.35           C  
ATOM   4475  C   LEU B 120      -4.682  -1.081 -30.697  1.00 96.35           C  
ATOM   4476  O   LEU B 120      -5.633  -1.718 -30.250  1.00 96.35           O  
ATOM   4477  CB  LEU B 120      -4.566   0.402 -28.783  1.00 96.35           C  
ATOM   4478  CG  LEU B 120      -4.073   1.717 -28.158  1.00 96.35           C  
ATOM   4479  CD1 LEU B 120      -4.337   1.749 -26.643  1.00 96.35           C  
ATOM   4480  CD2 LEU B 120      -2.585   1.935 -28.476  1.00 96.35           C  
ATOM   4481  N   PRO B 121      -3.781  -1.638 -31.455  1.00 76.21           N  
ATOM   4482  CA  PRO B 121      -3.948  -3.014 -31.833  1.00 76.21           C  
ATOM   4483  C   PRO B 121      -3.791  -3.915 -30.653  1.00 76.21           C  
ATOM   4484  O   PRO B 121      -3.011  -3.599 -29.755  1.00 76.21           O  
ATOM   4485  CB  PRO B 121      -2.950  -3.260 -32.961  1.00 76.21           C  
ATOM   4486  CG  PRO B 121      -2.821  -1.876 -33.625  1.00 76.21           C  
ATOM   4487  CD  PRO B 121      -3.099  -0.875 -32.488  1.00 76.21           C  
ATOM   4488  N   ARG B 122      -4.525  -5.045 -30.635  1.00187.15           N  
ATOM   4489  CA  ARG B 122      -4.459  -5.939 -29.518  1.00187.15           C  
ATOM   4490  C   ARG B 122      -3.936  -7.241 -30.031  1.00187.15           C  
ATOM   4491  O   ARG B 122      -3.940  -7.491 -31.235  1.00187.15           O  
ATOM   4492  CB  ARG B 122      -5.833  -6.256 -28.901  1.00187.15           C  
ATOM   4493  CG  ARG B 122      -6.685  -5.019 -28.610  1.00187.15           C  
ATOM   4494  CD  ARG B 122      -5.894  -3.815 -28.095  1.00187.15           C  
ATOM   4495  NE  ARG B 122      -5.441  -4.115 -26.713  1.00187.15           N  
ATOM   4496  CZ  ARG B 122      -4.530  -3.305 -26.100  1.00187.15           C  
ATOM   4497  NH1 ARG B 122      -3.972  -2.261 -26.779  1.00187.15           N1+
ATOM   4498  NH2 ARG B 122      -4.181  -3.534 -24.801  1.00187.15           N  
ATOM   4499  N   SER B 123      -3.410  -8.086 -29.126  1.00 44.77           N  
ATOM   4500  CA  SER B 123      -3.007  -9.403 -29.525  1.00 44.77           C  
ATOM   4501  C   SER B 123      -3.650 -10.321 -28.541  1.00 44.77           C  
ATOM   4502  O   SER B 123      -3.434 -10.185 -27.338  1.00 44.77           O  
ATOM   4503  CB  SER B 123      -1.489  -9.638 -29.450  1.00 44.77           C  
ATOM   4504  OG  SER B 123      -1.183 -10.963 -29.860  1.00 44.77           O  
ATOM   4505  N   PRO B 124      -4.456 -11.245 -28.990  1.00 61.50           N  
ATOM   4506  CA  PRO B 124      -4.748 -11.396 -30.389  1.00 61.50           C  
ATOM   4507  C   PRO B 124      -5.577 -10.254 -30.879  1.00 61.50           C  
ATOM   4508  O   PRO B 124      -6.049  -9.461 -30.066  1.00 61.50           O  
ATOM   4509  CB  PRO B 124      -5.438 -12.751 -30.528  1.00 61.50           C  
ATOM   4510  CG  PRO B 124      -4.873 -13.566 -29.353  1.00 61.50           C  
ATOM   4511  CD  PRO B 124      -4.555 -12.512 -28.281  1.00 61.50           C  
ATOM   4512  N   LYS B 125      -5.753 -10.153 -32.212  1.00 93.93           N  
ATOM   4513  CA  LYS B 125      -6.468  -9.061 -32.802  1.00 93.93           C  
ATOM   4514  C   LYS B 125      -7.854  -9.006 -32.242  1.00 93.93           C  
ATOM   4515  O   LYS B 125      -8.464 -10.027 -31.930  1.00 93.93           O  
ATOM   4516  CB  LYS B 125      -6.575  -9.154 -34.334  1.00 93.93           C  
ATOM   4517  CG  LYS B 125      -7.279 -10.421 -34.826  1.00 93.93           C  
ATOM   4518  CD  LYS B 125      -7.709 -10.345 -36.292  1.00 93.93           C  
ATOM   4519  CE  LYS B 125      -8.333 -11.637 -36.824  1.00 93.93           C  
ATOM   4520  NZ  LYS B 125      -7.272 -12.611 -37.157  1.00 93.93           N1+
ATOM   4521  N   PHE B 126      -8.372  -7.770 -32.098  1.00 83.61           N  
ATOM   4522  CA  PHE B 126      -9.661  -7.512 -31.526  1.00 83.61           C  
ATOM   4523  C   PHE B 126     -10.686  -8.062 -32.474  1.00 83.61           C  
ATOM   4524  O   PHE B 126     -10.743  -7.680 -33.642  1.00 83.61           O  
ATOM   4525  CB  PHE B 126      -9.863  -5.994 -31.336  1.00 83.61           C  
ATOM   4526  CG  PHE B 126     -11.002  -5.690 -30.427  1.00 83.61           C  
ATOM   4527  CD1 PHE B 126     -10.908  -5.964 -29.082  1.00 83.61           C  
ATOM   4528  CD2 PHE B 126     -12.143  -5.088 -30.906  1.00 83.61           C  
ATOM   4529  CE1 PHE B 126     -11.947  -5.672 -28.230  1.00 83.61           C  
ATOM   4530  CE2 PHE B 126     -13.185  -4.794 -30.059  1.00 83.61           C  
ATOM   4531  CZ  PHE B 126     -13.091  -5.090 -28.720  1.00 83.61           C  
ATOM   4532  N   SER B 127     -11.526  -8.994 -31.973  1.00 44.19           N  
ATOM   4533  CA  SER B 127     -12.507  -9.660 -32.785  1.00 44.19           C  
ATOM   4534  C   SER B 127     -13.865  -9.088 -32.525  1.00 44.19           C  
ATOM   4535  O   SER B 127     -14.055  -8.242 -31.654  1.00 44.19           O  
ATOM   4536  CB  SER B 127     -12.598 -11.168 -32.507  1.00 44.19           C  
ATOM   4537  OG  SER B 127     -13.066 -11.389 -31.184  1.00 44.19           O  
ATOM   4538  N   GLY B 128     -14.857  -9.559 -33.304  1.00 22.07           N  
ATOM   4539  CA  GLY B 128     -16.218  -9.134 -33.165  1.00 22.07           C  
ATOM   4540  C   GLY B 128     -16.709  -9.544 -31.810  1.00 22.07           C  
ATOM   4541  O   GLY B 128     -17.456  -8.808 -31.167  1.00 22.07           O  
ATOM   4542  N   LEU B 129     -16.325 -10.754 -31.356  1.00 47.96           N  
ATOM   4543  CA  LEU B 129     -16.737 -11.251 -30.072  1.00 47.96           C  
ATOM   4544  C   LEU B 129     -16.149 -10.394 -28.997  1.00 47.96           C  
ATOM   4545  O   LEU B 129     -16.809 -10.094 -28.005  1.00 47.96           O  
ATOM   4546  CB  LEU B 129     -16.278 -12.695 -29.791  1.00 47.96           C  
ATOM   4547  CG  LEU B 129     -17.039 -13.765 -30.592  1.00 47.96           C  
ATOM   4548  CD1 LEU B 129     -16.530 -15.176 -30.261  1.00 47.96           C  
ATOM   4549  CD2 LEU B 129     -18.557 -13.629 -30.380  1.00 47.96           C  
ATOM   4550  N   ASP B 130     -14.879  -9.985 -29.163  1.00 34.42           N  
ATOM   4551  CA  ASP B 130     -14.243  -9.182 -28.163  1.00 34.42           C  
ATOM   4552  C   ASP B 130     -14.984  -7.885 -28.061  1.00 34.42           C  
ATOM   4553  O   ASP B 130     -15.167  -7.351 -26.968  1.00 34.42           O  
ATOM   4554  CB  ASP B 130     -12.767  -8.882 -28.474  1.00 34.42           C  
ATOM   4555  CG  ASP B 130     -11.978 -10.161 -28.228  1.00 34.42           C  
ATOM   4556  OD1 ASP B 130     -12.423 -10.972 -27.371  1.00 34.42           O  
ATOM   4557  OD2 ASP B 130     -10.923 -10.345 -28.890  1.00 34.42           O1-
ATOM   4558  N   LEU B 131     -15.427  -7.340 -29.207  1.00110.26           N  
ATOM   4559  CA  LEU B 131     -16.136  -6.096 -29.197  1.00110.26           C  
ATOM   4560  C   LEU B 131     -17.443  -6.284 -28.483  1.00110.26           C  
ATOM   4561  O   LEU B 131     -17.841  -5.449 -27.672  1.00110.26           O  
ATOM   4562  CB  LEU B 131     -16.348  -5.540 -30.622  1.00110.26           C  
ATOM   4563  CG  LEU B 131     -16.936  -4.115 -30.689  1.00110.26           C  
ATOM   4564  CD1 LEU B 131     -16.858  -3.561 -32.116  1.00110.26           C  
ATOM   4565  CD2 LEU B 131     -18.374  -4.053 -30.160  1.00110.26           C  
ATOM   4566  N   LEU B 132     -18.142  -7.406 -28.741  1.00 52.50           N  
ATOM   4567  CA  LEU B 132     -19.418  -7.641 -28.116  1.00 52.50           C  
ATOM   4568  C   LEU B 132     -19.244  -7.745 -26.633  1.00 52.50           C  
ATOM   4569  O   LEU B 132     -20.067  -7.238 -25.874  1.00 52.50           O  
ATOM   4570  CB  LEU B 132     -20.093  -8.936 -28.602  1.00 52.50           C  
ATOM   4571  CG  LEU B 132     -20.620  -8.851 -30.045  1.00 52.50           C  
ATOM   4572  CD1 LEU B 132     -21.282 -10.168 -30.478  1.00 52.50           C  
ATOM   4573  CD2 LEU B 132     -21.563  -7.649 -30.213  1.00 52.50           C  
ATOM   4574  N   LEU B 133     -18.176  -8.421 -26.173  1.00 51.12           N  
ATOM   4575  CA  LEU B 133     -17.989  -8.591 -24.760  1.00 51.12           C  
ATOM   4576  C   LEU B 133     -17.765  -7.267 -24.089  1.00 51.12           C  
ATOM   4577  O   LEU B 133     -18.396  -6.963 -23.078  1.00 51.12           O  
ATOM   4578  CB  LEU B 133     -16.802  -9.511 -24.427  1.00 51.12           C  
ATOM   4579  CG  LEU B 133     -16.579  -9.710 -22.917  1.00 51.12           C  
ATOM   4580  CD1 LEU B 133     -17.830 -10.275 -22.228  1.00 51.12           C  
ATOM   4581  CD2 LEU B 133     -15.333 -10.573 -22.658  1.00 51.12           C  
ATOM   4582  N   ALA B 134     -16.875  -6.428 -24.647  1.00 31.16           N  
ATOM   4583  CA  ALA B 134     -16.566  -5.159 -24.042  1.00 31.16           C  
ATOM   4584  C   ALA B 134     -17.791  -4.297 -24.046  1.00 31.16           C  
ATOM   4585  O   ALA B 134     -18.065  -3.575 -23.089  1.00 31.16           O  
ATOM   4586  CB  ALA B 134     -15.463  -4.395 -24.793  1.00 31.16           C  
ATOM   4587  N   PHE B 135     -18.563  -4.342 -25.145  1.00 52.48           N  
ATOM   4588  CA  PHE B 135     -19.737  -3.532 -25.295  1.00 52.48           C  
ATOM   4589  C   PHE B 135     -20.731  -3.901 -24.232  1.00 52.48           C  
ATOM   4590  O   PHE B 135     -21.279  -3.038 -23.547  1.00 52.48           O  
ATOM   4591  CB  PHE B 135     -20.381  -3.770 -26.675  1.00 52.48           C  
ATOM   4592  CG  PHE B 135     -21.550  -2.868 -26.875  1.00 52.48           C  
ATOM   4593  CD1 PHE B 135     -21.366  -1.579 -27.317  1.00 52.48           C  
ATOM   4594  CD2 PHE B 135     -22.828  -3.317 -26.639  1.00 52.48           C  
ATOM   4595  CE1 PHE B 135     -22.443  -0.745 -27.512  1.00 52.48           C  
ATOM   4596  CE2 PHE B 135     -23.908  -2.488 -26.832  1.00 52.48           C  
ATOM   4597  CZ  PHE B 135     -23.717  -1.200 -27.267  1.00 52.48           C  
ATOM   4598  N   ASN B 136     -20.973  -5.211 -24.048  1.00 53.84           N  
ATOM   4599  CA  ASN B 136     -21.951  -5.675 -23.105  1.00 53.84           C  
ATOM   4600  C   ASN B 136     -21.537  -5.344 -21.703  1.00 53.84           C  
ATOM   4601  O   ASN B 136     -22.391  -5.059 -20.865  1.00 53.84           O  
ATOM   4602  CB  ASN B 136     -22.204  -7.189 -23.206  1.00 53.84           C  
ATOM   4603  CG  ASN B 136     -23.043  -7.433 -24.457  1.00 53.84           C  
ATOM   4604  ND2 ASN B 136     -22.497  -8.224 -25.419  1.00 53.84           N  
ATOM   4605  OD1 ASN B 136     -24.157  -6.926 -24.579  1.00 53.84           O  
ATOM   4606  N   VAL B 137     -20.227  -5.407 -21.382  1.00121.80           N  
ATOM   4607  CA  VAL B 137     -19.840  -5.062 -20.041  1.00121.80           C  
ATOM   4608  C   VAL B 137     -20.141  -3.616 -19.789  1.00121.80           C  
ATOM   4609  O   VAL B 137     -20.587  -3.257 -18.700  1.00121.80           O  
ATOM   4610  CB  VAL B 137     -18.408  -5.361 -19.666  1.00121.80           C  
ATOM   4611  CG1 VAL B 137     -18.247  -6.878 -19.528  1.00121.80           C  
ATOM   4612  CG2 VAL B 137     -17.453  -4.772 -20.706  1.00121.80           C  
ATOM   4613  N   GLY B 138     -19.913  -2.742 -20.788  1.00 24.53           N  
ATOM   4614  CA  GLY B 138     -20.165  -1.339 -20.604  1.00 24.53           C  
ATOM   4615  C   GLY B 138     -21.625  -1.114 -20.348  1.00 24.53           C  
ATOM   4616  O   GLY B 138     -21.994  -0.292 -19.511  1.00 24.53           O  
ATOM   4617  N   ILE B 139     -22.497  -1.820 -21.094  1.00 89.56           N  
ATOM   4618  CA  ILE B 139     -23.918  -1.669 -20.941  1.00 89.56           C  
ATOM   4619  C   ILE B 139     -24.331  -2.160 -19.584  1.00 89.56           C  
ATOM   4620  O   ILE B 139     -25.081  -1.495 -18.872  1.00 89.56           O  
ATOM   4621  CB  ILE B 139     -24.689  -2.460 -21.959  1.00 89.56           C  
ATOM   4622  CG1 ILE B 139     -24.359  -1.971 -23.380  1.00 89.56           C  
ATOM   4623  CG2 ILE B 139     -26.183  -2.367 -21.606  1.00 89.56           C  
ATOM   4624  CD1 ILE B 139     -24.721  -0.505 -23.622  1.00 89.56           C  
ATOM   4625  N   GLU B 140     -23.816  -3.335 -19.177  1.00 78.48           N  
ATOM   4626  CA  GLU B 140     -24.204  -3.959 -17.941  1.00 78.48           C  
ATOM   4627  C   GLU B 140     -23.862  -3.077 -16.779  1.00 78.48           C  
ATOM   4628  O   GLU B 140     -24.657  -2.932 -15.851  1.00 78.48           O  
ATOM   4629  CB  GLU B 140     -23.487  -5.302 -17.714  1.00 78.48           C  
ATOM   4630  CG  GLU B 140     -23.778  -5.949 -16.357  1.00 78.48           C  
ATOM   4631  CD  GLU B 140     -25.176  -6.550 -16.378  1.00 78.48           C  
ATOM   4632  OE1 GLU B 140     -25.906  -6.334 -17.381  1.00 78.48           O  
ATOM   4633  OE2 GLU B 140     -25.531  -7.236 -15.382  1.00 78.48           O1-
ATOM   4634  N   VAL B 141     -22.672  -2.452 -16.798  1.00 33.80           N  
ATOM   4635  CA  VAL B 141     -22.262  -1.645 -15.686  1.00 33.80           C  
ATOM   4636  C   VAL B 141     -23.223  -0.513 -15.520  1.00 33.80           C  
ATOM   4637  O   VAL B 141     -23.603  -0.171 -14.401  1.00 33.80           O  
ATOM   4638  CB  VAL B 141     -20.895  -1.052 -15.867  1.00 33.80           C  
ATOM   4639  CG1 VAL B 141     -20.616  -0.102 -14.688  1.00 33.80           C  
ATOM   4640  CG2 VAL B 141     -19.878  -2.198 -16.000  1.00 33.80           C  
ATOM   4641  N   GLN B 142     -23.653   0.102 -16.636  1.00 38.95           N  
ATOM   4642  CA  GLN B 142     -24.530   1.233 -16.531  1.00 38.95           C  
ATOM   4643  C   GLN B 142     -25.820   0.814 -15.897  1.00 38.95           C  
ATOM   4644  O   GLN B 142     -26.311   1.485 -14.991  1.00 38.95           O  
ATOM   4645  CB  GLN B 142     -24.849   1.855 -17.902  1.00 38.95           C  
ATOM   4646  CG  GLN B 142     -23.616   2.448 -18.587  1.00 38.95           C  
ATOM   4647  CD  GLN B 142     -24.041   3.033 -19.926  1.00 38.95           C  
ATOM   4648  NE2 GLN B 142     -23.302   2.668 -21.008  1.00 38.95           N  
ATOM   4649  OE1 GLN B 142     -25.006   3.789 -20.009  1.00 38.95           O  
ATOM   4650  N   GLY B 143     -26.390  -0.328 -16.319  1.00 21.74           N  
ATOM   4651  CA  GLY B 143     -27.668  -0.739 -15.807  1.00 21.74           C  
ATOM   4652  C   GLY B 143     -27.581  -0.990 -14.335  1.00 21.74           C  
ATOM   4653  O   GLY B 143     -28.487  -0.634 -13.582  1.00 21.74           O  
ATOM   4654  N   ARG B 144     -26.489  -1.627 -13.881  1.00 99.97           N  
ATOM   4655  CA  ARG B 144     -26.370  -1.950 -12.490  1.00 99.97           C  
ATOM   4656  C   ARG B 144     -26.333  -0.685 -11.690  1.00 99.97           C  
ATOM   4657  O   ARG B 144     -26.962  -0.608 -10.637  1.00 99.97           O  
ATOM   4658  CB  ARG B 144     -25.109  -2.771 -12.176  1.00 99.97           C  
ATOM   4659  CG  ARG B 144     -25.158  -4.168 -12.798  1.00 99.97           C  
ATOM   4660  CD  ARG B 144     -26.217  -5.073 -12.163  1.00 99.97           C  
ATOM   4661  NE  ARG B 144     -26.245  -6.348 -12.933  1.00 99.97           N  
ATOM   4662  CZ  ARG B 144     -27.107  -7.343 -12.573  1.00 99.97           C  
ATOM   4663  NH1 ARG B 144     -27.931  -7.180 -11.497  1.00 99.97           N1+
ATOM   4664  NH2 ARG B 144     -27.147  -8.503 -13.291  1.00 99.97           N  
ATOM   4665  N   LEU B 145     -25.606   0.341 -12.177  1.00113.56           N  
ATOM   4666  CA  LEU B 145     -25.494   1.599 -11.488  1.00113.56           C  
ATOM   4667  C   LEU B 145     -26.838   2.263 -11.389  1.00113.56           C  
ATOM   4668  O   LEU B 145     -27.155   2.877 -10.372  1.00113.56           O  
ATOM   4669  CB  LEU B 145     -24.531   2.597 -12.162  1.00113.56           C  
ATOM   4670  CG  LEU B 145     -23.036   2.371 -11.857  1.00113.56           C  
ATOM   4671  CD1 LEU B 145     -22.688   2.834 -10.437  1.00113.56           C  
ATOM   4672  CD2 LEU B 145     -22.604   0.922 -12.091  1.00113.56           C  
ATOM   4673  N   LEU B 146     -27.670   2.175 -12.442  1.00113.08           N  
ATOM   4674  CA  LEU B 146     -28.962   2.805 -12.383  1.00113.08           C  
ATOM   4675  C   LEU B 146     -29.797   2.193 -11.297  1.00113.08           C  
ATOM   4676  O   LEU B 146     -30.585   2.882 -10.651  1.00113.08           O  
ATOM   4677  CB  LEU B 146     -29.776   2.752 -13.689  1.00113.08           C  
ATOM   4678  CG  LEU B 146     -29.382   3.824 -14.726  1.00113.08           C  
ATOM   4679  CD1 LEU B 146     -27.959   3.645 -15.253  1.00113.08           C  
ATOM   4680  CD2 LEU B 146     -30.414   3.902 -15.855  1.00113.08           C  
ATOM   4681  N   HIS B 147     -29.642   0.880 -11.065  1.00 82.08           N  
ATOM   4682  CA  HIS B 147     -30.395   0.134 -10.092  1.00 82.08           C  
ATOM   4683  C   HIS B 147     -30.070   0.578  -8.695  1.00 82.08           C  
ATOM   4684  O   HIS B 147     -30.746   0.186  -7.745  1.00 82.08           O  
ATOM   4685  CB  HIS B 147     -30.202  -1.386 -10.199  1.00 82.08           C  
ATOM   4686  CG  HIS B 147     -30.962  -1.942 -11.366  1.00 82.08           C  
ATOM   4687  CD2 HIS B 147     -30.545  -2.283 -12.617  1.00 82.08           C  
ATOM   4688  ND1 HIS B 147     -32.316  -2.187 -11.341  1.00 82.08           N  
ATOM   4689  CE1 HIS B 147     -32.652  -2.661 -12.567  1.00 82.08           C  
ATOM   4690  NE2 HIS B 147     -31.610  -2.736 -13.375  1.00 82.08           N  
ATOM   4691  N   PHE B 148     -28.994   1.361  -8.521  1.00102.44           N  
ATOM   4692  CA  PHE B 148     -28.585   1.834  -7.225  1.00102.44           C  
ATOM   4693  C   PHE B 148     -29.680   2.654  -6.602  1.00102.44           C  
ATOM   4694  O   PHE B 148     -29.767   2.720  -5.375  1.00102.44           O  
ATOM   4695  CB  PHE B 148     -27.312   2.695  -7.279  1.00102.44           C  
ATOM   4696  CG  PHE B 148     -26.159   1.776  -7.505  1.00102.44           C  
ATOM   4697  CD1 PHE B 148     -26.059   1.045  -8.656  1.00102.44           C  
ATOM   4698  CD2 PHE B 148     -25.152   1.657  -6.582  1.00102.44           C  
ATOM   4699  CE1 PHE B 148     -25.000   0.199  -8.884  1.00102.44           C  
ATOM   4700  CE2 PHE B 148     -24.084   0.816  -6.794  1.00102.44           C  
ATOM   4701  CZ  PHE B 148     -24.003   0.079  -7.949  1.00102.44           C  
ATOM   4702  N   ALA B 149     -30.498   3.375  -7.402  1.00 43.35           N  
ATOM   4703  CA  ALA B 149     -31.551   4.126  -6.774  1.00 43.35           C  
ATOM   4704  C   ALA B 149     -32.835   3.958  -7.538  1.00 43.35           C  
ATOM   4705  O   ALA B 149     -32.850   3.841  -8.761  1.00 43.35           O  
ATOM   4706  CB  ALA B 149     -31.266   5.635  -6.703  1.00 43.35           C  
ATOM   4707  N   LYS B 150     -33.963   3.967  -6.800  1.00118.72           N  
ATOM   4708  CA  LYS B 150     -35.276   3.816  -7.363  1.00118.72           C  
ATOM   4709  C   LYS B 150     -35.548   4.999  -8.241  1.00118.72           C  
ATOM   4710  O   LYS B 150     -36.267   4.898  -9.233  1.00118.72           O  
ATOM   4711  CB  LYS B 150     -36.389   3.758  -6.304  1.00118.72           C  
ATOM   4712  CG  LYS B 150     -37.763   3.428  -6.893  1.00118.72           C  
ATOM   4713  CD  LYS B 150     -38.812   3.065  -5.841  1.00118.72           C  
ATOM   4714  CE  LYS B 150     -39.505   4.281  -5.224  1.00118.72           C  
ATOM   4715  NZ  LYS B 150     -38.518   5.110  -4.495  1.00118.72           N1+
ATOM   4716  N   GLU B 151     -34.955   6.156  -7.892  1.00 57.47           N  
ATOM   4717  CA  GLU B 151     -35.171   7.405  -8.567  0.65 57.47           C  
ATOM   4718  C   GLU B 151     -34.761   7.287 -10.006  1.00 57.47           C  
ATOM   4719  O   GLU B 151     -35.310   7.967 -10.870  1.00 57.47           O  
ATOM   4720  CB  GLU B 151     -34.376   8.563  -7.943  0.65 57.47           C  
ATOM   4721  CG  GLU B 151     -32.860   8.398  -8.051  0.65 57.47           C  
ATOM   4722  CD  GLU B 151     -32.217   9.570  -7.328  0.65 57.47           C  
ATOM   4723  OE1 GLU B 151     -32.331   9.617  -6.074  0.65 57.47           O  
ATOM   4724  OE2 GLU B 151     -31.605  10.432  -8.013  0.65 57.47           O1-
ATOM   4725  N   ALA B 152     -33.777   6.423 -10.297  1.00 56.28           N  
ATOM   4726  CA  ALA B 152     -33.247   6.212 -11.618  1.00 56.28           C  
ATOM   4727  C   ALA B 152     -34.335   5.720 -12.523  1.00 56.28           C  
ATOM   4728  O   ALA B 152     -34.248   5.873 -13.742  1.00 56.28           O  
ATOM   4729  CB  ALA B 152     -32.112   5.174 -11.647  1.00 56.28           C  
ATOM   4730  N   ASN B 153     -35.344   5.034 -11.959  1.00 49.44           N  
ATOM   4731  CA  ASN B 153     -36.432   4.507 -12.732  1.00 49.44           C  
ATOM   4732  C   ASN B 153     -37.208   5.633 -13.367  1.00 49.44           C  
ATOM   4733  O   ASN B 153     -37.717   5.486 -14.477  1.00 49.44           O  
ATOM   4734  CB  ASN B 153     -37.420   3.684 -11.886  1.00 49.44           C  
ATOM   4735  CG  ASN B 153     -36.714   2.410 -11.438  1.00 49.44           C  
ATOM   4736  ND2 ASN B 153     -37.246   1.768 -10.364  1.00 49.44           N  
ATOM   4737  OD1 ASN B 153     -35.723   1.991 -12.033  1.00 49.44           O  
ATOM   4738  N   ASP B 154     -37.361   6.775 -12.664  1.00 48.38           N  
ATOM   4739  CA  ASP B 154     -38.138   7.876 -13.174  1.00 48.38           C  
ATOM   4740  C   ASP B 154     -37.274   8.882 -13.887  1.00 48.38           C  
ATOM   4741  O   ASP B 154     -36.053   8.749 -13.943  1.00 48.38           O  
ATOM   4742  CB  ASP B 154     -38.914   8.612 -12.070  1.00 48.38           C  
ATOM   4743  CG  ASP B 154     -39.972   7.644 -11.559  1.00 48.38           C  
ATOM   4744  OD1 ASP B 154     -40.357   6.732 -12.339  1.00 48.38           O  
ATOM   4745  OD2 ASP B 154     -40.403   7.798 -10.386  1.00 48.38           O1-
ATOM   4746  N   MET B 155     -37.909   9.937 -14.455  1.00136.59           N  
ATOM   4747  CA  MET B 155     -37.165  10.951 -15.160  1.00136.59           C  
ATOM   4748  C   MET B 155     -36.319  11.736 -14.195  1.00136.59           C  
ATOM   4749  O   MET B 155     -36.718  12.047 -13.074  1.00136.59           O  
ATOM   4750  CB  MET B 155     -38.015  11.949 -15.972  1.00136.59           C  
ATOM   4751  CG  MET B 155     -38.320  11.530 -17.417  1.00136.59           C  
ATOM   4752  SD  MET B 155     -39.446  10.127 -17.663  1.00136.59           S  
ATOM   4753  CE  MET B 155     -38.168   8.848 -17.493  1.00136.59           C  
ATOM   4754  N   PRO B 156     -35.127  12.040 -14.649  1.00 97.12           N  
ATOM   4755  CA  PRO B 156     -34.096  12.711 -13.891  1.00 97.12           C  
ATOM   4756  C   PRO B 156     -34.442  14.097 -13.444  1.00 97.12           C  
ATOM   4757  O   PRO B 156     -34.895  14.892 -14.269  1.00 97.12           O  
ATOM   4758  CB  PRO B 156     -32.878  12.733 -14.813  1.00 97.12           C  
ATOM   4759  CG  PRO B 156     -33.500  12.748 -16.223  1.00 97.12           C  
ATOM   4760  CD  PRO B 156     -34.800  11.943 -16.062  1.00 97.12           C  
ATOM   4761  N   LYS B 157     -34.321  14.383 -12.130  1.00153.90           N  
ATOM   4762  CA  LYS B 157     -34.493  15.718 -11.634  1.00153.90           C  
ATOM   4763  C   LYS B 157     -33.245  16.559 -11.754  1.00153.90           C  
ATOM   4764  O   LYS B 157     -33.271  17.637 -12.340  1.00153.90           O  
ATOM   4765  CB  LYS B 157     -34.893  15.726 -10.152  1.00153.90           C  
ATOM   4766  CG  LYS B 157     -36.214  15.004  -9.872  1.00153.90           C  
ATOM   4767  CD  LYS B 157     -37.422  15.622 -10.576  1.00153.90           C  
ATOM   4768  CE  LYS B 157     -38.735  14.892 -10.283  1.00153.90           C  
ATOM   4769  NZ  LYS B 157     -39.853  15.553 -10.991  1.00153.90           N1+
ATOM   4770  N   ARG B 158     -32.153  16.128 -11.072  1.00134.81           N  
ATOM   4771  CA  ARG B 158     -30.901  16.849 -10.997  1.00134.81           C  
ATOM   4772  C   ARG B 158     -29.857  16.622 -12.054  1.00134.81           C  
ATOM   4773  O   ARG B 158     -29.357  17.577 -12.649  1.00134.81           O  
ATOM   4774  CB  ARG B 158     -30.213  16.656  -9.639  1.00134.81           C  
ATOM   4775  CG  ARG B 158     -30.967  17.385  -8.530  1.00134.81           C  
ATOM   4776  CD  ARG B 158     -30.795  18.902  -8.613  1.00134.81           C  
ATOM   4777  NE  ARG B 158     -31.754  19.522  -7.660  1.00134.81           N  
ATOM   4778  CZ  ARG B 158     -32.991  19.898  -8.097  1.00134.81           C  
ATOM   4779  NH1 ARG B 158     -33.344  19.695  -9.400  1.00134.81           N1+
ATOM   4780  NH2 ARG B 158     -33.872  20.483  -7.234  1.00134.81           N  
ATOM   4781  N   PHE B 159     -29.500  15.346 -12.327  1.00 60.60           N  
ATOM   4782  CA  PHE B 159     -28.365  15.086 -13.174  1.00 60.60           C  
ATOM   4783  C   PHE B 159     -28.817  14.272 -14.336  1.00 60.60           C  
ATOM   4784  O   PHE B 159     -29.764  13.494 -14.234  1.00 60.60           O  
ATOM   4785  CB  PHE B 159     -27.248  14.269 -12.497  1.00 60.60           C  
ATOM   4786  CG  PHE B 159     -26.610  15.098 -11.435  1.00 60.60           C  
ATOM   4787  CD1 PHE B 159     -25.642  16.020 -11.760  1.00 60.60           C  
ATOM   4788  CD2 PHE B 159     -26.969  14.948 -10.115  1.00 60.60           C  
ATOM   4789  CE1 PHE B 159     -25.045  16.784 -10.785  1.00 60.60           C  
ATOM   4790  CE2 PHE B 159     -26.376  15.710  -9.136  1.00 60.60           C  
ATOM   4791  CZ  PHE B 159     -25.413  16.632  -9.470  1.00 60.60           C  
ATOM   4792  N   HIS B 160     -28.123  14.430 -15.481  1.00 83.62           N  
ATOM   4793  CA  HIS B 160     -28.481  13.710 -16.665  1.00 83.62           C  
ATOM   4794  C   HIS B 160     -27.808  12.374 -16.563  1.00 83.62           C  
ATOM   4795  O   HIS B 160     -26.592  12.291 -16.411  1.00 83.62           O  
ATOM   4796  CB  HIS B 160     -28.027  14.448 -17.942  1.00 83.62           C  
ATOM   4797  CG  HIS B 160     -28.534  13.869 -19.229  1.00 83.62           C  
ATOM   4798  CD2 HIS B 160     -29.811  13.668 -19.655  1.00 83.62           C  
ATOM   4799  ND1 HIS B 160     -27.723  13.433 -20.253  1.00 83.62           N  
ATOM   4800  CE1 HIS B 160     -28.542  12.994 -21.241  1.00 83.62           C  
ATOM   4801  NE2 HIS B 160     -29.819  13.116 -20.924  1.00 83.62           N  
ATOM   4802  N   PRO B 161     -28.575  11.319 -16.653  1.00 84.39           N  
ATOM   4803  CA  PRO B 161     -28.071   9.995 -16.412  1.00 84.39           C  
ATOM   4804  C   PRO B 161     -26.929   9.572 -17.282  1.00 84.39           C  
ATOM   4805  O   PRO B 161     -26.049   8.884 -16.769  1.00 84.39           O  
ATOM   4806  CB  PRO B 161     -29.288   9.075 -16.491  1.00 84.39           C  
ATOM   4807  CG  PRO B 161     -30.457   9.987 -16.068  1.00 84.39           C  
ATOM   4808  CD  PRO B 161     -30.016  11.400 -16.488  1.00 84.39           C  
ATOM   4809  N   PRO B 162     -26.876   9.932 -18.531  1.00 75.69           N  
ATOM   4810  CA  PRO B 162     -25.778   9.484 -19.339  1.00 75.69           C  
ATOM   4811  C   PRO B 162     -24.482  10.017 -18.823  1.00 75.69           C  
ATOM   4812  O   PRO B 162     -23.453   9.363 -18.985  1.00 75.69           O  
ATOM   4813  CB  PRO B 162     -26.131   9.886 -20.767  1.00 75.69           C  
ATOM   4814  CG  PRO B 162     -27.673   9.847 -20.770  1.00 75.69           C  
ATOM   4815  CD  PRO B 162     -28.075  10.163 -19.317  1.00 75.69           C  
ATOM   4816  N   SER B 163     -24.509  11.210 -18.211  1.00 96.84           N  
ATOM   4817  CA  SER B 163     -23.316  11.803 -17.689  1.00 96.84           C  
ATOM   4818  C   SER B 163     -22.860  11.009 -16.501  1.00 96.84           C  
ATOM   4819  O   SER B 163     -21.666  10.938 -16.219  1.00 96.84           O  
ATOM   4820  CB  SER B 163     -23.556  13.232 -17.179  1.00 96.84           C  
ATOM   4821  OG  SER B 163     -24.101  14.030 -18.216  1.00 96.84           O  
ATOM   4822  N   VAL B 164     -23.812  10.502 -15.692  1.00 74.73           N  
ATOM   4823  CA  VAL B 164     -23.444   9.756 -14.518  1.00 74.73           C  
ATOM   4824  C   VAL B 164     -23.010   8.344 -14.802  1.00 74.73           C  
ATOM   4825  O   VAL B 164     -21.857   7.970 -14.585  1.00 74.73           O  
ATOM   4826  CB  VAL B 164     -24.579   9.665 -13.541  1.00 74.73           C  
ATOM   4827  CG1 VAL B 164     -24.121   8.838 -12.327  1.00 74.73           C  
ATOM   4828  CG2 VAL B 164     -25.045  11.089 -13.197  1.00 74.73           C  
ATOM   4829  N   VAL B 165     -23.955   7.516 -15.296  1.00 63.61           N  
ATOM   4830  CA  VAL B 165     -23.732   6.111 -15.519  1.00 63.61           C  
ATOM   4831  C   VAL B 165     -22.899   5.871 -16.738  1.00 63.61           C  
ATOM   4832  O   VAL B 165     -22.072   4.961 -16.766  1.00 63.61           O  
ATOM   4833  CB  VAL B 165     -25.009   5.334 -15.667  1.00 63.61           C  
ATOM   4834  CG1 VAL B 165     -25.786   5.423 -14.343  1.00 63.61           C  
ATOM   4835  CG2 VAL B 165     -25.783   5.868 -16.885  1.00 63.61           C  
ATOM   4836  N   GLY B 166     -23.116   6.682 -17.790  1.00 29.31           N  
ATOM   4837  CA  GLY B 166     -22.455   6.492 -19.050  1.00 29.31           C  
ATOM   4838  C   GLY B 166     -20.975   6.645 -18.887  1.00 29.31           C  
ATOM   4839  O   GLY B 166     -20.196   5.935 -19.521  1.00 29.31           O  
ATOM   4840  N   THR B 167     -20.540   7.595 -18.046  1.00 35.08           N  
ATOM   4841  CA  THR B 167     -19.135   7.830 -17.882  1.00 35.08           C  
ATOM   4842  C   THR B 167     -18.484   6.581 -17.357  1.00 35.08           C  
ATOM   4843  O   THR B 167     -17.410   6.194 -17.814  1.00 35.08           O  
ATOM   4844  CB  THR B 167     -18.848   8.934 -16.908  1.00 35.08           C  
ATOM   4845  CG2 THR B 167     -17.325   9.128 -16.815  1.00 35.08           C  
ATOM   4846  OG1 THR B 167     -19.467  10.137 -17.339  1.00 35.08           O  
ATOM   4847  N   LEU B 168     -19.111   5.929 -16.361  1.00 99.81           N  
ATOM   4848  CA  LEU B 168     -18.586   4.723 -15.776  1.00 99.81           C  
ATOM   4849  C   LEU B 168     -18.654   3.589 -16.755  1.00 99.81           C  
ATOM   4850  O   LEU B 168     -17.787   2.715 -16.759  1.00 99.81           O  
ATOM   4851  CB  LEU B 168     -19.327   4.292 -14.497  1.00 99.81           C  
ATOM   4852  CG  LEU B 168     -19.067   5.222 -13.295  1.00 99.81           C  
ATOM   4853  CD1 LEU B 168     -19.591   6.644 -13.551  1.00 99.81           C  
ATOM   4854  CD2 LEU B 168     -19.603   4.610 -11.991  1.00 99.81           C  
ATOM   4855  N   GLY B 169     -19.715   3.539 -17.583  1.00 22.26           N  
ATOM   4856  CA  GLY B 169     -19.848   2.474 -18.537  1.00 22.26           C  
ATOM   4857  C   GLY B 169     -18.714   2.545 -19.513  1.00 22.26           C  
ATOM   4858  O   GLY B 169     -18.146   1.521 -19.890  1.00 22.26           O  
ATOM   4859  N   SER B 170     -18.362   3.766 -19.960  1.00 31.44           N  
ATOM   4860  CA  SER B 170     -17.296   3.941 -20.905  1.00 31.44           C  
ATOM   4861  C   SER B 170     -16.013   3.471 -20.283  1.00 31.44           C  
ATOM   4862  O   SER B 170     -15.221   2.777 -20.919  1.00 31.44           O  
ATOM   4863  CB  SER B 170     -17.097   5.410 -21.310  1.00 31.44           C  
ATOM   4864  OG  SER B 170     -16.031   5.519 -22.241  1.00 31.44           O  
ATOM   4865  N   ALA B 171     -15.783   3.826 -19.006  1.00 31.29           N  
ATOM   4866  CA  ALA B 171     -14.566   3.461 -18.342  1.00 31.29           C  
ATOM   4867  C   ALA B 171     -14.468   1.966 -18.282  1.00 31.29           C  
ATOM   4868  O   ALA B 171     -13.393   1.399 -18.480  1.00 31.29           O  
ATOM   4869  CB  ALA B 171     -14.499   3.984 -16.896  1.00 31.29           C  
ATOM   4870  N   ALA B 172     -15.592   1.286 -17.990  1.00 34.65           N  
ATOM   4871  CA  ALA B 172     -15.595  -0.148 -17.883  1.00 34.65           C  
ATOM   4872  C   ALA B 172     -15.276  -0.768 -19.211  1.00 34.65           C  
ATOM   4873  O   ALA B 172     -14.494  -1.714 -19.288  1.00 34.65           O  
ATOM   4874  CB  ALA B 172     -16.955  -0.710 -17.430  1.00 34.65           C  
ATOM   4875  N   ALA B 173     -15.882  -0.253 -20.298  1.00 30.06           N  
ATOM   4876  CA  ALA B 173     -15.665  -0.811 -21.605  1.00 30.06           C  
ATOM   4877  C   ALA B 173     -14.226  -0.635 -21.983  1.00 30.06           C  
ATOM   4878  O   ALA B 173     -13.602  -1.542 -22.529  1.00 30.06           O  
ATOM   4879  CB  ALA B 173     -16.513  -0.128 -22.691  1.00 30.06           C  
ATOM   4880  N   ALA B 174     -13.662   0.556 -21.704  1.00 27.94           N  
ATOM   4881  CA  ALA B 174     -12.294   0.838 -22.040  1.00 27.94           C  
ATOM   4882  C   ALA B 174     -11.396  -0.074 -21.260  1.00 27.94           C  
ATOM   4883  O   ALA B 174     -10.404  -0.581 -21.783  1.00 27.94           O  
ATOM   4884  CB  ALA B 174     -11.887   2.284 -21.708  1.00 27.94           C  
ATOM   4885  N   SER B 175     -11.717  -0.303 -19.973  1.00 30.07           N  
ATOM   4886  CA  SER B 175     -10.893  -1.140 -19.147  1.00 30.07           C  
ATOM   4887  C   SER B 175     -10.901  -2.534 -19.697  1.00 30.07           C  
ATOM   4888  O   SER B 175      -9.878  -3.217 -19.681  1.00 30.07           O  
ATOM   4889  CB  SER B 175     -11.385  -1.210 -17.691  1.00 30.07           C  
ATOM   4890  OG  SER B 175     -11.284   0.070 -17.083  1.00 30.07           O  
ATOM   4891  N   LYS B 176     -12.064  -3.001 -20.190  1.00 74.92           N  
ATOM   4892  CA  LYS B 176     -12.155  -4.334 -20.719  1.00 74.92           C  
ATOM   4893  C   LYS B 176     -11.300  -4.448 -21.945  1.00 74.92           C  
ATOM   4894  O   LYS B 176     -10.569  -5.422 -22.116  1.00 74.92           O  
ATOM   4895  CB  LYS B 176     -13.590  -4.733 -21.104  1.00 74.92           C  
ATOM   4896  CG  LYS B 176     -13.685  -6.164 -21.632  1.00 74.92           C  
ATOM   4897  CD  LYS B 176     -13.318  -7.219 -20.587  1.00 74.92           C  
ATOM   4898  CE  LYS B 176     -13.411  -8.654 -21.107  1.00 74.92           C  
ATOM   4899  NZ  LYS B 176     -12.882  -9.596 -20.095  1.00 74.92           N1+
ATOM   4900  N   PHE B 177     -11.352  -3.431 -22.824  1.00105.73           N  
ATOM   4901  CA  PHE B 177     -10.605  -3.453 -24.050  1.00105.73           C  
ATOM   4902  C   PHE B 177      -9.141  -3.540 -23.725  1.00105.73           C  
ATOM   4903  O   PHE B 177      -8.410  -4.334 -24.314  1.00105.73           O  
ATOM   4904  CB  PHE B 177     -10.851  -2.179 -24.880  1.00105.73           C  
ATOM   4905  CG  PHE B 177      -9.991  -2.210 -26.095  1.00105.73           C  
ATOM   4906  CD1 PHE B 177      -8.703  -1.728 -26.036  1.00105.73           C  
ATOM   4907  CD2 PHE B 177     -10.466  -2.710 -27.286  1.00105.73           C  
ATOM   4908  CE1 PHE B 177      -7.897  -1.744 -27.148  1.00105.73           C  
ATOM   4909  CE2 PHE B 177      -9.663  -2.729 -28.402  1.00105.73           C  
ATOM   4910  CZ  PHE B 177      -8.378  -2.246 -28.333  1.00105.73           C  
ATOM   4911  N   LEU B 178      -8.689  -2.724 -22.758  1.00 70.50           N  
ATOM   4912  CA  LEU B 178      -7.316  -2.633 -22.340  1.00 70.50           C  
ATOM   4913  C   LEU B 178      -6.870  -3.894 -21.659  1.00 70.50           C  
ATOM   4914  O   LEU B 178      -5.676  -4.183 -21.623  1.00 70.50           O  
ATOM   4915  CB  LEU B 178      -7.062  -1.456 -21.382  1.00 70.50           C  
ATOM   4916  CG  LEU B 178      -7.239  -0.078 -22.051  1.00 70.50           C  
ATOM   4917  CD1 LEU B 178      -6.974   1.067 -21.061  1.00 70.50           C  
ATOM   4918  CD2 LEU B 178      -6.384   0.035 -23.324  1.00 70.50           C  
ATOM   4919  N   GLY B 179      -7.791  -4.654 -21.036  1.00 28.45           N  
ATOM   4920  CA  GLY B 179      -7.372  -5.866 -20.384  1.00 28.45           C  
ATOM   4921  C   GLY B 179      -6.795  -5.526 -19.043  1.00 28.45           C  
ATOM   4922  O   GLY B 179      -5.915  -6.223 -18.540  1.00 28.45           O  
ATOM   4923  N   LEU B 180      -7.294  -4.445 -18.416  1.00 44.42           N  
ATOM   4924  CA  LEU B 180      -6.776  -4.019 -17.148  1.00 44.42           C  
ATOM   4925  C   LEU B 180      -7.125  -5.028 -16.097  1.00 44.42           C  
ATOM   4926  O   LEU B 180      -8.143  -5.714 -16.176  1.00 44.42           O  
ATOM   4927  CB  LEU B 180      -7.343  -2.667 -16.682  1.00 44.42           C  
ATOM   4928  CG  LEU B 180      -6.965  -1.492 -17.601  1.00 44.42           C  
ATOM   4929  CD1 LEU B 180      -7.553  -0.169 -17.085  1.00 44.42           C  
ATOM   4930  CD2 LEU B 180      -5.445  -1.422 -17.821  1.00 44.42           C  
ATOM   4931  N   SER B 181      -6.253  -5.141 -15.076  1.00 29.94           N  
ATOM   4932  CA  SER B 181      -6.476  -6.059 -13.997  1.00 29.94           C  
ATOM   4933  C   SER B 181      -7.628  -5.535 -13.201  1.00 29.94           C  
ATOM   4934  O   SER B 181      -8.079  -4.408 -13.400  1.00 29.94           O  
ATOM   4935  CB  SER B 181      -5.279  -6.206 -13.045  1.00 29.94           C  
ATOM   4936  OG  SER B 181      -5.053  -4.985 -12.357  1.00 29.94           O  
ATOM   4937  N   SER B 182      -8.143  -6.361 -12.274  1.00 28.77           N  
ATOM   4938  CA  SER B 182      -9.281  -5.978 -11.487  0.29 28.77           C
[truncated: 178,694 more chars]
