# Supplementary material for: Structural Descriptors for Subunit Interface Regions in Homodimers: Effect of Lipid Membrane and Secondary Structure Type
Source: J Chem Inf Model. 2025 Mar 27;65(7):3117–26. doi: 10.1021/acs.jcim.4c01233 (PMC12004529; doi:10.1021/acs.jcim.4c01233)
Supplement: Supplementary file 3 — ci4c01233_si_003.tar [file ci4c01233_si_003.tar › database/alpha/1zl7_cytop.pdb]

ATOM      1  N   SER A   1      25.485  11.028  35.907  1.00 16.29           N  
ATOM      2  CA  SER A   1      26.022  11.607  34.640  1.00 15.88           C  
ATOM      3  C   SER A   1      24.877  11.641  33.627  1.00 15.93           C  
ATOM      4  O   SER A   1      23.911  10.904  33.766  1.00 15.82           O  
ATOM      5  CB  SER A   1      27.127  10.694  34.103  1.00 17.48           C  
ATOM      6  OG  SER A   1      26.532   9.521  33.580  1.00 18.84           O  
ATOM      7  N   LEU A   2      25.024  12.444  32.588  1.00 15.11           N  
ATOM      8  CA  LEU A   2      23.976  12.491  31.591  1.00 15.13           C  
ATOM      9  C   LEU A   2      23.840  11.167  30.898  1.00 15.42           C  
ATOM     10  O   LEU A   2      22.750  10.881  30.436  1.00 14.77           O  
ATOM     11  CB  LEU A   2      24.216  13.612  30.589  1.00 15.83           C  
ATOM     12  CG  LEU A   2      24.039  14.948  31.312  1.00 17.14           C  
ATOM     13  CD1 LEU A   2      24.775  15.988  30.514  1.00 21.17           C  
ATOM     14  CD2 LEU A   2      22.545  15.294  31.557  1.00 19.30           C  
ATOM     15  N   TRP A   3      24.897  10.328  30.861  1.00 15.44           N  
ATOM     16  CA  TRP A   3      24.753   8.991  30.287  1.00 16.20           C  
ATOM     17  C   TRP A   3      23.722   8.244  31.092  1.00 16.20           C  
ATOM     18  O   TRP A   3      22.850   7.547  30.560  1.00 17.89           O  
ATOM     19  CB  TRP A   3      26.086   8.215  30.302  1.00 16.64           C  
ATOM     20  CG  TRP A   3      27.137   8.948  29.629  1.00 18.71           C  
ATOM     21  CD1 TRP A   3      28.147   9.684  30.202  1.00 20.54           C  
ATOM     22  CD2 TRP A   3      27.314   9.058  28.217  1.00 22.44           C  
ATOM     23  CE2 TRP A   3      28.439   9.866  27.995  1.00 23.58           C  
ATOM     24  CE3 TRP A   3      26.619   8.552  27.107  1.00 22.78           C  
ATOM     25  NE1 TRP A   3      28.942  10.229  29.219  1.00 24.11           N  
ATOM     26  CZ2 TRP A   3      28.888  10.174  26.716  1.00 25.50           C  
ATOM     27  CZ3 TRP A   3      27.071   8.870  25.835  1.00 25.15           C  
ATOM     28  CH2 TRP A   3      28.175   9.687  25.663  1.00 26.05           C  
ATOM     29  N   GLN A   4      23.796   8.372  32.402  1.00 15.68           N  
ATOM     30  CA  GLN A   4      22.829   7.689  33.255  1.00 16.25           C  
ATOM     31  C   GLN A   4      21.466   8.311  33.187  1.00 16.33           C  
ATOM     32  O   GLN A   4      20.462   7.604  33.256  1.00 17.41           O  
ATOM     33  CB  GLN A   4      23.313   7.697  34.696  1.00 16.30           C  
ATOM     34  CG  GLN A   4      24.560   6.877  34.868  1.00 17.06           C  
ATOM     35  CD  GLN A   4      25.159   7.124  36.230  1.00 20.47           C  
ATOM     36  NE2 GLN A   4      25.343   6.056  36.993  1.00 23.22           N  
ATOM     37  OE1 GLN A   4      25.393   8.280  36.617  1.00 19.15           O  
ATOM     38  N   PHE A   5      21.401   9.621  33.020  1.00 15.88           N  
ATOM     39  CA  PHE A   5      20.096  10.257  32.859  1.00 15.50           C  
ATOM     40  C   PHE A   5      19.418   9.644  31.621  1.00 15.83           C  
ATOM     41  O   PHE A   5      18.233   9.296  31.632  1.00 16.32           O  
ATOM     42  CB  PHE A   5      20.299  11.742  32.650  1.00 14.63           C  
ATOM     43  CG  PHE A   5      19.046  12.545  32.626  1.00 15.01           C  
ATOM     44  CD1 PHE A   5      17.857  12.133  33.256  1.00 13.43           C  
ATOM     45  CD2 PHE A   5      19.077  13.760  31.982  1.00 15.43           C  
ATOM     46  CE1 PHE A   5      16.694  12.941  33.233  1.00 15.97           C  
ATOM     47  CE2 PHE A   5      17.914  14.593  31.946  1.00 17.54           C  
ATOM     48  CZ  PHE A   5      16.728  14.164  32.565  1.00 15.82           C  
ATOM     49  N   GLY A   6      20.215   9.471  30.582  1.00 15.91           N  
ATOM     50  CA  GLY A   6      19.701   8.890  29.356  1.00 16.44           C  
ATOM     51  C   GLY A   6      19.176   7.483  29.609  1.00 17.48           C  
ATOM     52  O   GLY A   6      18.124   7.111  29.129  1.00 16.55           O  
ATOM     53  N   LYS A   7      19.941   6.689  30.337  1.00 18.48           N  
ATOM     54  CA  LYS A   7      19.548   5.317  30.617  1.00 19.12           C  
ATOM     55  C   LYS A   7      18.295   5.309  31.465  1.00 19.06           C  
ATOM     56  O   LYS A   7      17.376   4.496  31.257  1.00 20.75           O  
ATOM     57  CB  LYS A   7      20.696   4.557  31.312  1.00 20.16           C  
ATOM     58  CG  LYS A   7      21.823   4.226  30.382  1.00 23.89           C  
ATOM     59  CD  LYS A   7      21.470   2.989  29.569  1.00 30.46           C  
ATOM     60  CE  LYS A   7      22.097   3.048  28.182  1.00 33.97           C  
ATOM     61  NZ  LYS A   7      22.909   1.829  27.991  1.00 35.50           N1+
ATOM     62  N   MET A   8      18.230   6.262  32.389  1.00 19.28           N  
ATOM     63  CA  MET A   8      17.115   6.380  33.290  1.00 18.30           C  
ATOM     64  C   MET A   8      15.865   6.734  32.498  1.00 18.30           C  
ATOM     65  O   MET A   8      14.812   6.120  32.671  1.00 19.45           O  
ATOM     66  CB  MET A   8      17.411   7.447  34.317  1.00 19.81           C  
ATOM     67  CG  MET A   8      16.497   7.432  35.437  1.00 21.80           C  
ATOM     68  SD  MET A   8      16.917   8.734  36.585  1.00 21.04           S  
ATOM     69  CE  MET A   8      18.366   8.057  37.430  1.00 23.69           C  
ATOM     70  N   ILE A   9      16.002   7.723  31.616  1.00 17.61           N  
ATOM     71  CA  ILE A   9      14.916   8.100  30.706  1.00 16.70           C  
ATOM     72  C   ILE A   9      14.459   6.920  29.877  1.00 17.92           C  
ATOM     73  O   ILE A   9      13.272   6.680  29.762  1.00 17.64           O  
ATOM     74  CB  ILE A   9      15.359   9.219  29.787  1.00 16.28           C  
ATOM     75  CG1 ILE A   9      15.402  10.497  30.600  1.00 15.93           C  
ATOM     76  CG2 ILE A   9      14.364   9.412  28.638  1.00 16.19           C  
ATOM     77  CD1 ILE A   9      16.269  11.584  29.937  1.00 15.47           C  
ATOM     78  N   ASN A  10      15.390   6.170  29.315  1.00 16.48           N  
ATOM     79  CA  ASN A  10      14.957   5.044  28.504  1.00 18.76           C  
ATOM     80  C   ASN A  10      14.300   3.957  29.327  1.00 19.15           C  
ATOM     81  O   ASN A  10      13.368   3.318  28.862  1.00 19.81           O  
ATOM     82  CB  ASN A  10      16.097   4.525  27.671  1.00 19.59           C  
ATOM     83  CG  ASN A  10      16.414   5.450  26.495  1.00 22.37           C  
ATOM     84  ND2 ASN A  10      17.547   5.197  25.853  1.00 24.44           N  
ATOM     85  OD1 ASN A  10      15.645   6.391  26.165  1.00 22.69           O  
ATOM     86  N   TYR A  11      14.740   3.780  30.565  1.00 20.36           N  
ATOM     87  CA  TYR A  11      14.126   2.797  31.448  1.00 22.67           C  
ATOM     88  C   TYR A  11      12.702   3.148  31.776  1.00 22.84           C  
ATOM     89  O   TYR A  11      11.794   2.302  31.746  1.00 23.80           O  
ATOM     90  CB  TYR A  11      14.930   2.669  32.741  1.00 23.02           C  
ATOM     91  CG  TYR A  11      14.369   1.567  33.605  1.00 26.39           C  
ATOM     92  CD1 TYR A  11      14.436   0.237  33.180  1.00 29.37           C  
ATOM     93  CD2 TYR A  11      13.707   1.857  34.785  1.00 27.56           C  
ATOM     94  CE1 TYR A  11      13.911  -0.783  33.951  1.00 31.30           C  
ATOM     95  CE2 TYR A  11      13.159   0.841  35.560  1.00 31.70           C  
ATOM     96  CZ  TYR A  11      13.268  -0.470  35.126  1.00 31.96           C  
ATOM     97  OH  TYR A  11      12.733  -1.479  35.892  1.00 35.03           O  
ATOM     98  N   VAL A  12      12.492   4.411  32.086  1.00 22.86           N  
ATOM     99  CA  VAL A  12      11.228   4.861  32.581  1.00 22.88           C  
ATOM    100  C   VAL A  12      10.263   5.166  31.426  1.00 23.21           C  
ATOM    101  O   VAL A  12       9.044   4.871  31.520  1.00 24.83           O  
ATOM    102  CB  VAL A  12      11.440   6.096  33.524  1.00 22.95           C  
ATOM    103  CG1 VAL A  12      10.125   6.762  33.871  1.00 23.97           C  
ATOM    104  CG2 VAL A  12      12.210   5.667  34.800  1.00 24.05           C  
ATOM    105  N   MET A  13      10.779   5.774  30.355  1.00 21.50           N  
ATOM    106  CA  MET A  13       9.949   6.267  29.274  1.00 21.27           C  
ATOM    107  C   MET A  13       9.936   5.344  28.067  1.00 20.69           C  
ATOM    108  O   MET A  13       9.154   5.564  27.156  1.00 22.43           O  
ATOM    109  CB  MET A  13      10.402   7.663  28.817  1.00 21.21           C  
ATOM    110  CG  MET A  13      10.385   8.742  29.921  1.00 22.07           C  
ATOM    111  SD  MET A  13       8.799   8.878  30.705  1.00 23.46           S  
ATOM    112  CE  MET A  13       7.823   9.472  29.317  1.00 25.46           C  
ATOM    113  N   GLY A  14      10.794   4.340  28.044  1.00 20.51           N  
ATOM    114  CA  GLY A  14      10.977   3.522  26.846  1.00 18.98           C  
ATOM    115  C   GLY A  14      12.177   3.974  26.056  1.00 19.38           C  
ATOM    116  O   GLY A  14      12.669   5.073  26.239  1.00 18.12           O  
ATOM    117  N   GLU A  15      12.642   3.106  25.175  1.00 18.86           N  
ATOM    118  CA  GLU A  15      13.871   3.326  24.453  1.00 18.98           C  
ATOM    119  C   GLU A  15      13.846   4.546  23.524  1.00 18.54           C  
ATOM    120  O   GLU A  15      14.899   5.117  23.236  1.00 19.13           O  
ATOM    121  CB  GLU A  15      14.265   2.052  23.734  1.00 20.36           C  
ATOM    122  CG  GLU A  15      14.695   0.914  24.664  0.50 22.15           C  
ATOM    123  CD  GLU A  15      15.908   1.258  25.529  0.70 25.46           C  
ATOM    124  OE1 GLU A  15      15.787   1.205  26.758  0.50 26.31           O  
ATOM    125  OE2 GLU A  15      16.976   1.587  24.968  0.70 28.61           O1-
ATOM    126  N   SER A  16      12.659   4.998  23.111  1.00 17.94           N  
ATOM    127  CA  SER A  16      12.539   6.209  22.333  1.00 18.65           C  
ATOM    128  C   SER A  16      12.731   7.427  23.205  1.00 17.54           C  
ATOM    129  O   SER A  16      12.718   8.534  22.703  1.00 17.05           O  
ATOM    130  CB  SER A  16      11.155   6.281  21.714  1.00 20.64           C  
ATOM    131  OG  SER A  16      10.145   6.202  22.741  1.00 24.46           O  
ATOM    132  N   GLY A  17      12.895   7.214  24.506  1.00 17.16           N  
ATOM    133  CA  GLY A  17      12.839   8.286  25.475  1.00 17.61           C  
ATOM    134  C   GLY A  17      13.911   9.308  25.300  1.00 16.47           C  
ATOM    135  O   GLY A  17      13.669  10.505  25.378  1.00 16.44           O  
ATOM    136  N   VAL A  18      15.123   8.847  25.060  1.00 17.50           N  
ATOM    137  CA  VAL A  18      16.218   9.799  24.983  1.00 18.40           C  
ATOM    138  C   VAL A  18      15.938  10.732  23.852  1.00 17.46           C  
ATOM    139  O   VAL A  18      16.077  11.939  23.998  1.00 18.90           O  
ATOM    140  CB  VAL A  18      17.585   9.086  24.834  1.00 19.64           C  
ATOM    141  CG1 VAL A  18      18.645  10.004  24.212  1.00 21.38           C  
ATOM    142  CG2 VAL A  18      18.024   8.608  26.211  1.00 21.00           C  
ATOM    143  N   LEU A  19      15.576  10.189  22.693  1.00 17.16           N  
ATOM    144  CA  LEU A  19      15.367  11.085  21.557  1.00 18.19           C  
ATOM    145  C   LEU A  19      14.150  11.970  21.718  1.00 18.62           C  
ATOM    146  O   LEU A  19      14.118  13.064  21.207  1.00 20.23           O  
ATOM    147  CB  LEU A  19      15.284  10.286  20.265  1.00 19.15           C  
ATOM    148  CG  LEU A  19      15.877  10.873  19.016  1.00 23.00           C  
ATOM    149  CD1 LEU A  19      17.298  11.413  19.304  1.00 24.02           C  
ATOM    150  CD2 LEU A  19      15.924   9.769  18.047  1.00 22.85           C  
ATOM    151  N   GLN A  20      13.146  11.472  22.421  1.00 17.22           N  
ATOM    152  CA  GLN A  20      11.941  12.212  22.691  1.00 19.22           C  
ATOM    153  C   GLN A  20      12.177  13.378  23.588  1.00 18.84           C  
ATOM    154  O   GLN A  20      11.536  14.417  23.426  1.00 19.65           O  
ATOM    155  CB  GLN A  20      10.969  11.319  23.394  1.00 20.17           C  
ATOM    156  CG  GLN A  20      10.088  10.604  22.483  1.00 25.94           C  
ATOM    157  CD  GLN A  20       8.790  10.281  23.152  1.00 31.42           C  
ATOM    158  NE2 GLN A  20       7.750  11.074  22.862  1.00 32.55           N  
ATOM    159  OE1 GLN A  20       8.723   9.332  23.928  1.00 35.59           O  
ATOM    160  N   TYR A  21      13.094  13.190  24.542  1.00 18.26           N  
ATOM    161  CA  TYR A  21      13.206  14.151  25.635  1.00 19.84           C  
ATOM    162  C   TYR A  21      14.392  15.031  25.592  1.00 21.15           C  
ATOM    163  O   TYR A  21      14.303  16.202  26.022  1.00 23.42           O  
ATOM    164  CB  TYR A  21      13.073  13.489  27.015  1.00 19.32           C  
ATOM    165  CG  TYR A  21      11.619  13.171  27.214  1.00 18.89           C  
ATOM    166  CD1 TYR A  21      10.718  14.161  27.611  1.00 20.02           C  
ATOM    167  CD2 TYR A  21      11.121  11.898  26.928  1.00 19.97           C  
ATOM    168  CE1 TYR A  21       9.412  13.884  27.769  1.00 19.63           C  
ATOM    169  CE2 TYR A  21       9.792  11.611  27.067  1.00 20.74           C  
ATOM    170  CZ  TYR A  21       8.932  12.612  27.471  1.00 19.79           C  
ATOM    171  OH  TYR A  21       7.612  12.343  27.595  1.00 22.21           O  
ATOM    172  N   LEU A  22      15.494  14.536  25.069  1.00 22.37           N  
ATOM    173  CA  LEU A  22      16.664  15.344  25.272  1.00 23.27           C  
ATOM    174  C   LEU A  22      16.926  16.423  24.189  1.00 21.27           C  
ATOM    175  O   LEU A  22      17.924  17.141  24.264  1.00 20.04           O  
ATOM    176  CB  LEU A  22      17.865  14.497  25.744  1.00 23.33           C  
ATOM    177  CG  LEU A  22      17.711  13.721  27.072  1.00 27.21           C  
ATOM    178  CD1 LEU A  22      18.983  12.991  27.421  1.00 28.69           C  
ATOM    179  CD2 LEU A  22      17.324  14.638  28.216  1.00 28.35           C  
ATOM    180  N   SER A  23      16.017  16.616  23.221  1.00 20.90           N  
ATOM    181  CA  SER A  23      15.982  17.953  22.605  1.00 21.66           C  
ATOM    182  C   SER A  23      14.598  18.578  22.560  1.00 21.01           C  
ATOM    183  O   SER A  23      14.223  19.151  21.578  1.00 24.29           O  
ATOM    184  CB  SER A  23      16.627  18.048  21.220  1.00 23.48           C  
ATOM    185  OG  SER A  23      16.714  19.420  20.827  1.00 27.48           O  
ATOM    186  N   TYR A  24      13.952  18.649  23.683  1.00 19.62           N  
ATOM    187  CA  TYR A  24      12.572  19.097  23.676  1.00 18.20           C  
ATOM    188  C   TYR A  24      12.468  20.509  24.219  1.00 17.37           C  
ATOM    189  O   TYR A  24      13.115  20.841  25.179  1.00 16.68           O  
ATOM    190  CB  TYR A  24      11.745  18.119  24.490  1.00 18.11           C  
ATOM    191  CG  TYR A  24      10.280  18.387  24.533  1.00 17.61           C  
ATOM    192  CD1 TYR A  24       9.754  19.296  25.443  1.00 15.79           C  
ATOM    193  CD2 TYR A  24       9.416  17.698  23.704  1.00 18.14           C  
ATOM    194  CE1 TYR A  24       8.343  19.519  25.526  1.00 16.32           C  
ATOM    195  CE2 TYR A  24       8.054  17.913  23.757  1.00 16.88           C  
ATOM    196  CZ  TYR A  24       7.525  18.814  24.661  1.00 16.24           C  
ATOM    197  OH  TYR A  24       6.146  18.993  24.723  1.00 19.55           O  
ATOM    198  N   GLY A  25      11.638  21.332  23.589  1.00 16.54           N  
ATOM    199  CA  GLY A  25      11.341  22.650  24.140  1.00 17.02           C  
ATOM    200  C   GLY A  25      12.561  23.509  24.270  1.00 16.37           C  
ATOM    201  O   GLY A  25      13.512  23.378  23.483  1.00 16.36           O  
ATOM    202  N   CYS A  26      12.527  24.378  25.265  1.00 15.58           N  
ATOM    203  CA  CYS A  26      13.602  25.337  25.461  1.00 16.44           C  
ATOM    204  C   CYS A  26      14.628  24.859  26.455  1.00 16.50           C  
ATOM    205  O   CYS A  26      15.715  25.432  26.533  1.00 16.36           O  
ATOM    206  CB  CYS A  26      13.046  26.677  25.894  1.00 16.59           C  
ATOM    207  SG  CYS A  26      12.064  27.461  24.635  1.00 19.24           S  
ATOM    208  N   TYR A  27      14.284  23.816  27.206  1.00 16.74           N  
ATOM    209  CA  TYR A  27      15.122  23.343  28.272  1.00 17.47           C  
ATOM    210  C   TYR A  27      15.604  21.910  28.221  1.00 17.22           C  
ATOM    211  O   TYR A  27      16.540  21.601  28.891  1.00 19.08           O  
ATOM    212  CB  TYR A  27      14.492  23.656  29.655  1.00 16.84           C  
ATOM    213  CG  TYR A  27      14.666  25.111  29.920  1.00 14.61           C  
ATOM    214  CD1 TYR A  27      13.701  26.015  29.509  1.00 14.35           C  
ATOM    215  CD2 TYR A  27      15.830  25.593  30.494  1.00 14.08           C  
ATOM    216  CE1 TYR A  27      13.919  27.376  29.688  1.00 13.73           C  
ATOM    217  CE2 TYR A  27      16.055  26.947  30.637  1.00 15.22           C  
ATOM    218  CZ  TYR A  27      15.084  27.811  30.260  1.00 14.25           C  
ATOM    219  OH  TYR A  27      15.300  29.153  30.407  1.00 17.40           O  
ATOM    220  N   CYS A  28      14.921  21.036  27.491  0.50 16.91           N  
ATOM    222  CA  CYS A  28      15.353  19.638  27.398  0.50 16.61           C  
ATOM    224  C   CYS A  28      16.411  19.552  26.330  0.50 18.22           C  
ATOM    226  O   CYS A  28      16.238  20.031  25.219  0.50 18.32           O  
ATOM    228  CB  CYS A  28      14.196  18.731  27.048  0.50 15.44           C  
ATOM    229  SG  CYS A  28      12.805  18.859  28.154  0.50  9.71           S  
ATOM    230  N   GLY A  29      17.530  18.945  26.683  0.50 20.43           N  
ATOM    232  CA  GLY A  29      18.753  19.214  25.963  0.50 22.22           C  
ATOM    234  C   GLY A  29      19.773  19.925  26.822  0.50 22.87           C  
ATOM    236  O   GLY A  29      20.954  19.935  26.506  0.50 22.79           O  
ATOM    238  N   LEU A  30      19.310  20.534  27.907  0.50 23.33           N  
ATOM    240  CA  LEU A  30      20.179  20.971  29.002  0.50 23.84           C  
ATOM    242  C   LEU A  30      20.903  22.284  28.805  0.50 24.33           C  
ATOM    244  O   LEU A  30      21.478  22.568  27.747  0.50 24.64           O  
ATOM    246  CB  LEU A  30      21.159  19.867  29.462  0.50 23.53           C  
ATOM    248  CG  LEU A  30      21.936  20.105  30.778  0.50 22.82           C  
ATOM    250  CD1 LEU A  30      21.205  19.563  31.997  0.50 21.36           C  
ATOM    252  CD2 LEU A  30      23.308  19.505  30.691  0.50 22.97           C  
ATOM    254  N   GLY A  31      20.883  23.076  29.865  0.50 24.38           N  
ATOM    256  CA  GLY A  31      21.444  24.402  29.851  1.00 24.12           C  
ATOM    257  C   GLY A  31      20.657  25.294  28.891  1.00 23.96           C  
ATOM    258  O   GLY A  31      21.237  26.041  28.080  1.00 24.76           O  
ATOM    259  N   GLY A  32      19.335  25.211  28.993  1.00 21.96           N  
ATOM    260  CA  GLY A  32      18.450  25.875  28.048  1.00 19.99           C  
ATOM    261  C   GLY A  32      18.347  27.365  28.249  1.00 19.20           C  
ATOM    262  O   GLY A  32      19.068  27.975  29.020  1.00 20.11           O  
ATOM    263  N   GLN A  33      17.405  27.958  27.538  1.00 17.94           N  
ATOM    264  CA  GLN A  33      17.267  29.416  27.611  1.00 16.60           C  
ATOM    265  C   GLN A  33      15.803  29.709  27.431  1.00 16.50           C  
ATOM    266  O   GLN A  33      15.026  28.839  27.013  1.00 16.31           O  
ATOM    267  CB  GLN A  33      18.093  30.084  26.496  1.00 17.18           C  
ATOM    268  CG  GLN A  33      17.609  29.660  25.106  1.00 17.40           C  
ATOM    269  CD  GLN A  33      18.372  30.349  23.981  1.00 17.19           C  
ATOM    270  NE2 GLN A  33      19.448  30.984  24.324  1.00 14.95           N  
ATOM    271  OE1 GLN A  33      17.962  30.313  22.811  1.00 20.87           O  
ATOM    272  N   GLY A  34      15.421  30.949  27.726  1.00 15.58           N  
ATOM    273  CA  GLY A  34      14.086  31.415  27.382  1.00 16.38           C  
ATOM    274  C   GLY A  34      13.056  30.911  28.371  1.00 15.65           C  
ATOM    275  O   GLY A  34      13.376  30.655  29.528  1.00 15.47           O  
ATOM    276  N   GLN A  35      11.817  30.772  27.884  1.00 15.93           N  
ATOM    277  CA  GLN A  35      10.706  30.379  28.732  1.00 16.32           C  
ATOM    278  C   GLN A  35      10.332  28.910  28.464  1.00 16.19           C  
ATOM    279  O   GLN A  35      10.164  28.504  27.316  1.00 16.61           O  
ATOM    280  CB  GLN A  35       9.482  31.259  28.446  1.00 17.67           C  
ATOM    281  CG  GLN A  35       9.691  32.735  28.719  1.00 21.01           C  
ATOM    282  CD  GLN A  35       9.980  33.059  30.180  1.00 24.70           C  
ATOM    283  NE2 GLN A  35      11.027  33.810  30.419  1.00 27.14           N  
ATOM    284  OE1 GLN A  35       9.236  32.645  31.085  1.00 27.76           O  
ATOM    285  N   PRO A  36      10.153  28.117  29.525  1.00 17.71           N  
ATOM    286  CA  PRO A  36       9.686  26.734  29.335  1.00 17.16           C  
ATOM    287  C   PRO A  36       8.405  26.727  28.526  1.00 18.52           C  
ATOM    288  O   PRO A  36       7.492  27.539  28.773  1.00 20.30           O  
ATOM    289  CB  PRO A  36       9.468  26.232  30.769  1.00 17.65           C  
ATOM    290  CG  PRO A  36      10.464  26.992  31.524  1.00 17.72           C  
ATOM    291  CD  PRO A  36      10.432  28.406  30.934  1.00 17.45           C  
ATOM    292  N   THR A  37       8.343  25.880  27.520  1.00 17.61           N  
ATOM    293  CA  THR A  37       7.223  25.901  26.605  1.00 19.61           C  
ATOM    294  C   THR A  37       5.977  25.323  27.193  1.00 19.73           C  
ATOM    295  O   THR A  37       4.881  25.748  26.855  1.00 21.58           O  
ATOM    296  CB  THR A  37       7.516  25.207  25.298  1.00 20.23           C  
ATOM    297  CG2 THR A  37       8.712  25.900  24.545  1.00 19.84           C  
ATOM    298  OG1 THR A  37       7.964  23.880  25.560  1.00 21.05           O  
ATOM    299  N   ASP A  38       6.157  24.313  28.038  1.00 19.37           N  
ATOM    300  CA  ASP A  38       5.043  23.515  28.541  1.00 19.21           C  
ATOM    301  C   ASP A  38       5.468  22.709  29.748  1.00 18.56           C  
ATOM    302  O   ASP A  38       6.566  22.914  30.252  1.00 18.27           O  
ATOM    303  CB  ASP A  38       4.463  22.661  27.433  1.00 19.21           C  
ATOM    304  CG  ASP A  38       5.341  21.527  27.018  1.00 19.06           C  
ATOM    305  OD1 ASP A  38       6.486  21.446  27.505  1.00 17.91           O  
ATOM    306  OD2 ASP A  38       4.937  20.677  26.198  1.00 19.71           O1-
ATOM    307  N   ALA A  39       4.600  21.823  30.249  1.00 19.17           N  
ATOM    308  CA  ALA A  39       4.920  21.051  31.464  1.00 18.61           C  
ATOM    309  C   ALA A  39       6.171  20.198  31.330  1.00 17.03           C  
ATOM    310  O   ALA A  39       7.020  20.186  32.251  1.00 19.33           O  
ATOM    311  CB  ALA A  39       3.738  20.173  31.913  1.00 19.38           C  
ATOM    312  N   THR A  40       6.302  19.532  30.198  1.00 17.00           N  
ATOM    313  CA  THR A  40       7.477  18.692  29.950  1.00 17.27           C  
ATOM    314  C   THR A  40       8.713  19.538  29.935  1.00 17.69           C  
ATOM    315  O   THR A  40       9.691  19.169  30.561  1.00 17.73           O  
ATOM    316  CB  THR A  40       7.327  18.003  28.663  1.00 17.81           C  
ATOM    317  CG2 THR A  40       8.595  17.212  28.296  1.00 17.93           C  
ATOM    318  OG1 THR A  40       6.293  17.020  28.799  1.00 18.60           O  
ATOM    319  N   ASP A  41       8.675  20.663  29.222  1.00 17.95           N  
ATOM    320  CA  ASP A  41       9.812  21.574  29.260  1.00 17.35           C  
ATOM    321  C   ASP A  41      10.085  22.075  30.670  1.00 17.39           C  
ATOM    322  O   ASP A  41      11.239  22.247  31.042  1.00 16.47           O  
ATOM    323  CB  ASP A  41       9.547  22.754  28.373  1.00 17.85           C  
ATOM    324  CG  ASP A  41      10.773  23.328  27.803  1.00 17.98           C  
ATOM    325  OD1 ASP A  41      11.852  22.675  27.842  1.00 17.75           O  
ATOM    326  OD2 ASP A  41      10.722  24.460  27.286  1.00 17.28           O1-
ATOM    327  N   ARG A  42       9.043  22.341  31.462  1.00 16.46           N  
ATOM    328  CA  ARG A  42       9.295  22.760  32.817  1.00 18.03           C  
ATOM    329  C   ARG A  42      10.029  21.657  33.613  1.00 17.64           C  
ATOM    330  O   ARG A  42      10.864  21.966  34.438  1.00 18.20           O  
ATOM    331  CB  ARG A  42       8.005  23.197  33.511  1.00 18.17           C  
ATOM    332  CG  ARG A  42       8.153  23.301  35.029  1.00 23.98           C  
ATOM    333  CD  ARG A  42       7.466  24.443  35.668  1.00 27.76           C  
ATOM    334  NE  ARG A  42       8.040  24.692  36.987  1.00 32.79           N  
ATOM    335  CZ  ARG A  42       8.717  25.772  37.300  1.00 34.04           C  
ATOM    336  NH1 ARG A  42       9.212  25.908  38.524  1.00 34.76           N1+
ATOM    337  NH2 ARG A  42       8.911  26.712  36.372  1.00 36.50           N  
ATOM    338  N   CYS A  43       9.761  20.384  33.327  1.00 18.39           N  
ATOM    339  CA  CYS A  43      10.558  19.318  33.981  1.00 17.71           C  
ATOM    340  C   CYS A  43      12.037  19.564  33.725  1.00 16.88           C  
ATOM    341  O   CYS A  43      12.855  19.362  34.604  1.00 17.01           O  
ATOM    342  CB  CYS A  43      10.254  17.962  33.383  1.00 17.45           C  
ATOM    343  SG  CYS A  43       8.550  17.464  33.414  1.00 20.47           S  
ATOM    344  N   CYS A  44      12.393  19.962  32.500  1.00 17.95           N  
ATOM    345  CA  CYS A  44      13.779  20.123  32.121  1.00 17.38           C  
ATOM    346  C   CYS A  44      14.338  21.401  32.684  1.00 16.77           C  
ATOM    347  O   CYS A  44      15.483  21.453  33.027  1.00 17.35           O  
ATOM    348  CB  CYS A  44      13.906  20.138  30.600  1.00 17.03           C  
ATOM    349  SG  CYS A  44      13.543  18.522  29.966  1.00 19.76           S  
ATOM    350  N   PHE A  45      13.508  22.444  32.767  1.00 17.02           N  
ATOM    351  CA  PHE A  45      13.932  23.696  33.355  1.00 17.12           C  
ATOM    352  C   PHE A  45      14.243  23.409  34.824  1.00 17.32           C  
ATOM    353  O   PHE A  45      15.267  23.794  35.338  1.00 17.19           O  
ATOM    354  CB  PHE A  45      12.784  24.699  33.275  1.00 17.17           C  
ATOM    355  CG  PHE A  45      13.037  25.942  34.044  1.00 17.92           C  
ATOM    356  CD1 PHE A  45      13.825  26.948  33.500  1.00 18.94           C  
ATOM    357  CD2 PHE A  45      12.544  26.094  35.338  1.00 21.01           C  
ATOM    358  CE1 PHE A  45      14.062  28.122  34.180  1.00 20.63           C  
ATOM    359  CE2 PHE A  45      12.831  27.276  36.065  1.00 17.33           C  
ATOM    360  CZ  PHE A  45      13.618  28.279  35.477  1.00 20.60           C  
ATOM    361  N   VAL A  46      13.340  22.698  35.479  1.00 17.76           N  
ATOM    362  CA  VAL A  46      13.566  22.312  36.870  1.00 17.52           C  
ATOM    363  C   VAL A  46      14.830  21.468  37.039  1.00 16.82           C  
ATOM    364  O   VAL A  46      15.619  21.639  37.969  1.00 17.79           O  
ATOM    365  CB  VAL A  46      12.315  21.593  37.442  1.00 17.23           C  
ATOM    366  CG1 VAL A  46      12.599  20.985  38.801  1.00 16.94           C  
ATOM    367  CG2 VAL A  46      11.158  22.617  37.547  1.00 18.62           C  
ATOM    368  N   HIS A  47      15.025  20.566  36.087  1.00 16.24           N  
ATOM    369  CA  HIS A  47      16.205  19.728  36.093  1.00 16.39           C  
ATOM    370  C   HIS A  47      17.471  20.560  35.934  1.00 17.33           C  
ATOM    371  O   HIS A  47      18.481  20.260  36.588  1.00 17.91           O  
ATOM    372  CB  HIS A  47      16.048  18.691  34.996  1.00 16.13           C  
ATOM    373  CG  HIS A  47      17.189  17.733  34.893  1.00 14.99           C  
ATOM    374  CD2 HIS A  47      17.468  16.588  35.559  1.00 16.59           C  
ATOM    375  ND1 HIS A  47      18.180  17.881  33.950  1.00 18.26           N  
ATOM    376  CE1 HIS A  47      19.042  16.878  34.055  1.00 17.50           C  
ATOM    377  NE2 HIS A  47      18.621  16.067  35.011  1.00 16.44           N  
ATOM    378  N   ASP A  48      17.447  21.570  35.060  1.00 17.77           N  
ATOM    379  CA  ASP A  48      18.605  22.472  34.943  1.00 19.37           C  
ATOM    380  C   ASP A  48      18.877  23.139  36.277  1.00 19.83           C  
ATOM    381  O   ASP A  48      20.019  23.284  36.728  1.00 18.74           O  
ATOM    382  CB  ASP A  48      18.269  23.614  33.986  1.00 20.20           C  
ATOM    383  CG  ASP A  48      18.768  23.400  32.636  1.00 23.90           C  
ATOM    384  OD1 ASP A  48      18.690  24.378  31.845  1.00 23.89           O  
ATOM    385  OD2 ASP A  48      19.222  22.287  32.249  1.00 29.04           O1-
ATOM    386  N   CYS A  49      17.808  23.613  36.901  1.00 20.08           N  
ATOM    387  CA  CYS A  49      17.950  24.310  38.165  1.00 20.96           C  
ATOM    388  C   CYS A  49      18.494  23.375  39.264  1.00 21.01           C  
ATOM    389  O   CYS A  49      19.342  23.752  40.076  1.00 21.86           O  
ATOM    390  CB  CYS A  49      16.614  24.900  38.559  1.00 21.22           C  
ATOM    391  SG  CYS A  49      16.093  26.231  37.465  1.00 24.25           S  
ATOM    392  N   CYS A  50      18.005  22.148  39.239  1.00 20.26           N  
ATOM    393  CA  CYS A  50      18.441  21.129  40.153  1.00 19.07           C  
ATOM    394  C   CYS A  50      19.944  20.885  39.990  1.00 19.13           C  
ATOM    395  O   CYS A  50      20.699  20.867  40.962  1.00 19.93           O  
ATOM    396  CB  CYS A  50      17.662  19.873  39.842  1.00 19.38           C  
ATOM    397  SG  CYS A  50      17.821  18.641  41.113  1.00 20.31           S  
ATOM    398  N   TYR A  51      20.388  20.736  38.753  1.00 18.56           N  
ATOM    399  CA  TYR A  51      21.832  20.597  38.485  1.00 17.72           C  
ATOM    400  C   TYR A  51      22.607  21.796  38.992  1.00 20.00           C  
ATOM    401  O   TYR A  51      23.712  21.654  39.498  1.00 20.66           O  
ATOM    402  CB  TYR A  51      22.062  20.458  36.999  1.00 17.68           C  
ATOM    403  CG  TYR A  51      22.036  19.031  36.506  1.00 16.32           C  
ATOM    404  CD1 TYR A  51      21.336  18.015  37.189  1.00 16.63           C  
ATOM    405  CD2 TYR A  51      22.701  18.704  35.359  1.00 15.25           C  
ATOM    406  CE1 TYR A  51      21.296  16.728  36.699  1.00 16.14           C  
ATOM    407  CE2 TYR A  51      22.691  17.430  34.863  1.00 15.69           C  
ATOM    408  CZ  TYR A  51      21.987  16.444  35.525  1.00 16.00           C  
ATOM    409  OH  TYR A  51      21.964  15.196  34.992  1.00 17.24           O  
ATOM    410  N   GLY A  52      22.015  22.981  38.837  1.00 21.45           N  
ATOM    411  CA  GLY A  52      22.650  24.188  39.335  1.00 23.57           C  
ATOM    412  C   GLY A  52      22.854  24.212  40.830  1.00 25.71           C  
ATOM    413  O   GLY A  52      23.780  24.882  41.290  1.00 28.03           O  
ATOM    414  N   LYS A  53      22.030  23.476  41.586  1.00 26.45           N  
ATOM    415  CA  LYS A  53      22.135  23.423  43.057  1.00 27.67           C  
ATOM    416  C   LYS A  53      23.144  22.407  43.542  1.00 27.94           C  
ATOM    417  O   LYS A  53      23.431  22.317  44.736  1.00 28.48           O  
ATOM    418  CB  LYS A  53      20.779  23.106  43.672  1.00 28.75           C  
ATOM    419  CG  LYS A  53      19.704  24.128  43.372  1.00 30.54           C  
ATOM    420  CD  LYS A  53      18.394  23.675  44.014  1.00 33.93           C  
ATOM    421  CE  LYS A  53      17.329  24.751  43.983  1.00 37.21           C  
ATOM    422  NZ  LYS A  53      16.024  24.213  44.543  1.00 40.18           N1+
ATOM    423  N   VAL A  54      23.658  21.604  42.622  1.00 27.23           N  
ATOM    424  CA  VAL A  54      24.675  20.610  42.962  1.00 28.16           C  
ATOM    425  C   VAL A  54      26.021  21.305  43.136  1.00 29.15           C  
ATOM    426  O   VAL A  54      26.534  21.927  42.211  1.00 30.27           O  
ATOM    427  CB  VAL A  54      24.729  19.523  41.864  1.00 26.64           C  
ATOM    428  CG1 VAL A  54      25.832  18.514  42.119  1.00 27.21           C  
ATOM    429  CG2 VAL A  54      23.378  18.847  41.760  1.00 26.00           C  
ATOM    430  N   THR A  55      26.579  21.211  44.338  1.00 30.69           N  
ATOM    431  CA  THR A  55      27.918  21.714  44.618  1.00 31.55           C  
ATOM    432  C   THR A  55      28.767  20.573  45.101  1.00 31.11           C  
ATOM    433  O   THR A  55      28.360  19.803  45.953  1.00 33.40           O  
ATOM    434  CB  THR A  55      27.891  22.759  45.757  1.00 31.70           C  
ATOM    435  CG2 THR A  55      28.966  23.820  45.539  0.50 31.87           C  
ATOM    436  OG1 THR A  55      26.667  23.487  45.714  1.00 33.24           O  
ATOM    437  N   GLY A  56      29.978  20.487  44.609  1.00 30.73           N  
ATOM    438  CA  GLY A  56      30.862  19.503  45.159  1.00 28.94           C  
ATOM    439  C   GLY A  56      31.043  18.372  44.197  1.00 26.58           C  
ATOM    440  O   GLY A  56      31.989  17.624  44.327  1.00 27.71           O  
ATOM    441  N   CYS A  57      30.156  18.259  43.202  1.00 24.66           N  
ATOM    442  CA  CYS A  57      30.362  17.279  42.160  1.00 22.28           C  
ATOM    443  C   CYS A  57      29.738  17.842  40.882  1.00 21.23           C  
ATOM    444  O   CYS A  57      29.089  18.895  40.907  1.00 20.97           O  
ATOM    445  CB  CYS A  57      29.733  15.931  42.545  1.00 21.87           C  
ATOM    446  SG  CYS A  57      27.968  15.936  42.971  1.00 22.35           S  
ATOM    447  N   ASN A  58      29.922  17.121  39.789  1.00 20.21           N  
ATOM    448  CA  ASN A  58      29.573  17.624  38.466  1.00 19.39           C  
ATOM    449  C   ASN A  58      28.393  16.814  37.945  1.00 18.07           C  
ATOM    450  O   ASN A  58      28.569  15.640  37.626  1.00 18.08           O  
ATOM    451  CB  ASN A  58      30.753  17.451  37.521  1.00 20.36           C  
ATOM    452  CG  ASN A  58      30.456  17.984  36.149  1.00 22.35           C  
ATOM    453  ND2 ASN A  58      31.445  18.574  35.527  1.00 24.07           N  
ATOM    454  OD1 ASN A  58      29.319  17.935  35.688  1.00 22.23           O  
ATOM    455  N   PRO A  59      27.203  17.406  37.884  1.00 17.48           N  
ATOM    456  CA  PRO A  59      26.009  16.615  37.545  1.00 17.20           C  
ATOM    457  C   PRO A  59      25.992  16.119  36.104  1.00 17.20           C  
ATOM    458  O   PRO A  59      25.381  15.110  35.808  1.00 17.11           O  
ATOM    459  CB  PRO A  59      24.856  17.580  37.842  1.00 18.26           C  
ATOM    460  CG  PRO A  59      25.455  18.904  37.623  1.00 20.31           C  
ATOM    461  CD  PRO A  59      26.850  18.806  38.204  1.00 17.90           C  
ATOM    462  N   LYS A  60      26.704  16.793  35.219  1.00 18.17           N  
ATOM    463  CA  LYS A  60      26.779  16.294  33.845  1.00 18.64           C  
ATOM    464  C   LYS A  60      27.633  15.032  33.729  1.00 18.71           C  
ATOM    465  O   LYS A  60      27.320  14.097  32.993  1.00 18.54           O  
ATOM    466  CB  LYS A  60      27.398  17.358  32.952  1.00 19.54           C  
ATOM    467  CG  LYS A  60      26.562  18.590  32.820  1.00 21.34           C  
ATOM    468  CD  LYS A  60      27.323  19.633  31.939  0.70 22.77           C  
ATOM    469  CE  LYS A  60      27.475  19.163  30.482  1.00 23.59           C  
ATOM    470  NZ  LYS A  60      28.298  20.116  29.590  1.00 23.31           N1+
ATOM    471  N   ILE A  61      28.736  15.023  34.466  1.00 21.24           N  
ATOM    472  CA  ILE A  61      29.812  14.076  34.206  1.00 22.70           C  
ATOM    473  C   ILE A  61      29.843  12.976  35.238  1.00 22.48           C  
ATOM    474  O   ILE A  61      30.081  11.827  34.911  1.00 23.20           O  
ATOM    475  CB  ILE A  61      31.171  14.882  34.100  1.00 23.94           C  
ATOM    476  CG1 ILE A  61      31.226  15.710  32.793  1.00 25.37           C  
ATOM    477  CG2 ILE A  61      32.383  13.990  34.252  1.00 25.55           C  
ATOM    478  CD1 ILE A  61      31.052  14.909  31.515  0.50 25.51           C  
ATOM    479  N   ASP A  62      29.598  13.313  36.501  1.00 22.70           N  
ATOM    480  CA  ASP A  62      29.806  12.340  37.581  1.00 23.28           C  
ATOM    481  C   ASP A  62      28.819  11.234  37.581  1.00 23.47           C  
ATOM    482  O   ASP A  62      27.635  11.458  37.367  1.00 23.29           O  
ATOM    483  CB  ASP A  62      29.838  13.015  38.956  1.00 23.16           C  
ATOM    484  CG  ASP A  62      31.069  13.850  39.132  1.00 24.18           C  
ATOM    485  OD1 ASP A  62      31.991  13.700  38.304  1.00 27.50           O  
ATOM    486  OD2 ASP A  62      31.197  14.673  40.051  1.00 24.33           O1-
ATOM    487  N   SER A  63      29.316  10.032  37.840  1.00 23.45           N  
ATOM    488  CA  SER A  63      28.487   8.841  37.798  1.00 24.14           C  
ATOM    489  C   SER A  63      27.921   8.532  39.162  1.00 23.69           C  
ATOM    490  O   SER A  63      28.647   8.519  40.164  1.00 25.17           O  
ATOM    491  CB  SER A  63      29.247   7.640  37.188  0.50 24.32           C  
ATOM    492  OG  SER A  63      29.856   7.984  35.938  1.00 28.11           O  
ATOM    493  N   TYR A  64      26.614   8.336  39.236  1.00 22.84           N  
ATOM    494  CA  TYR A  64      25.983   8.092  40.511  1.00 23.70           C  
ATOM    495  C   TYR A  64      25.541   6.660  40.613  1.00 25.18           C  
ATOM    496  O   TYR A  64      25.857   5.856  39.738  1.00 25.51           O  
ATOM    497  CB  TYR A  64      24.814   9.039  40.752  1.00 23.37           C  
ATOM    498  CG  TYR A  64      23.840   9.131  39.604  1.00 20.86           C  
ATOM    499  CD1 TYR A  64      23.014   8.060  39.277  1.00 18.50           C  
ATOM    500  CD2 TYR A  64      23.703  10.327  38.898  1.00 20.07           C  
ATOM    501  CE1 TYR A  64      22.098   8.172  38.192  1.00 19.34           C  
ATOM    502  CE2 TYR A  64      22.794  10.446  37.850  1.00 18.33           C  
ATOM    503  CZ  TYR A  64      22.007   9.377  37.509  1.00 18.19           C  
ATOM    504  OH  TYR A  64      21.132   9.530  36.466  1.00 16.32           O  
ATOM    505  N   THR A  65      24.809   6.367  41.682  1.00 26.78           N  
ATOM    506  CA  THR A  65      24.357   5.023  41.963  1.00 28.20           C  
ATOM    507  C   THR A  65      22.871   4.983  42.009  1.00 28.77           C  
ATOM    508  O   THR A  65      22.212   5.731  42.734  1.00 27.52           O  
ATOM    509  CB  THR A  65      24.932   4.551  43.294  1.00 28.12           C  
ATOM    510  CG2 THR A  65      24.309   3.222  43.688  1.00 29.71           C  
ATOM    511  OG1 THR A  65      26.309   4.254  43.087  1.00 30.92           O  
ATOM    512  N   TYR A  66      22.328   4.073  41.216  1.00 30.86           N  
ATOM    513  CA  TYR A  66      20.915   3.905  41.214  1.00 32.53           C  
ATOM    514  C   TYR A  66      20.580   2.474  40.811  1.00 33.90           C  
ATOM    515  O   TYR A  66      21.391   1.769  40.198  1.00 34.05           O  
ATOM    516  CB  TYR A  66      20.252   4.929  40.280  1.00 32.62           C  
ATOM    517  CG  TYR A  66      20.417   4.661  38.799  1.00 33.70           C  
ATOM    518  CD1 TYR A  66      19.309   4.318  38.015  1.00 35.48           C  
ATOM    519  CD2 TYR A  66      21.669   4.764  38.172  1.00 33.62           C  
ATOM    520  CE1 TYR A  66      19.450   4.074  36.647  1.00 34.94           C  
ATOM    521  CE2 TYR A  66      21.823   4.523  36.808  1.00 34.56           C  
ATOM    522  CZ  TYR A  66      20.699   4.176  36.052  1.00 35.15           C  
ATOM    523  OH  TYR A  66      20.825   3.940  34.698  1.00 35.88           O  
ATOM    524  N   SER A  67      19.381   2.088  41.191  1.00 35.15           N  
ATOM    525  CA  SER A  67      18.840   0.777  40.907  1.00 37.27           C  
ATOM    526  C   SER A  67      17.616   1.029  40.062  1.00 38.41           C  
ATOM    527  O   SER A  67      16.838   1.950  40.341  1.00 39.33           O  
ATOM    528  CB  SER A  67      18.426   0.118  42.218  1.00 37.30           C  
ATOM    529  OG  SER A  67      17.365   0.843  42.822  0.50 37.27           O  
ATOM    530  N   LYS A  68      17.445   0.219  39.024  1.00 39.39           N  
ATOM    531  CA  LYS A  68      16.216   0.245  38.242  0.50 39.86           C  
ATOM    532  C   LYS A  68      15.595  -1.130  38.363  1.00 40.15           C  
ATOM    533  O   LYS A  68      16.223  -2.133  37.993  1.00 40.79           O  
ATOM    534  CB  LYS A  68      16.455   0.626  36.773  0.50 39.78           C  
ATOM    535  CG  LYS A  68      17.891   0.504  36.265  0.50 40.04           C  
ATOM    536  CD  LYS A  68      17.958   0.569  34.741  0.50 40.31           C  
ATOM    537  CE  LYS A  68      17.821  -0.822  34.122  0.50 40.17           C  
ATOM    538  NZ  LYS A  68      19.079  -1.618  34.210  0.50 40.45           N1+
ATOM    539  N   LYS A  69      14.391  -1.174  38.927  1.00 40.26           N  
ATOM    540  CA  LYS A  69      13.646  -2.428  39.082  1.00 40.34           C  
ATOM    541  C   LYS A  69      12.150  -2.184  38.849  1.00 40.90           C  
ATOM    542  O   LYS A  69      11.545  -1.341  39.514  1.00 41.08           O  
ATOM    543  CB  LYS A  69      13.903  -3.044  40.466  0.50 39.94           C  
ATOM    544  CG  LYS A  69      13.129  -4.330  40.744  0.50 38.92           C  
ATOM    545  CD  LYS A  69      14.049  -5.534  40.792  0.50 37.19           C  
ATOM    546  CE  LYS A  69      13.265  -6.832  40.671  0.50 36.32           C  
ATOM    547  NZ  LYS A  69      14.035  -7.833  39.890  0.50 35.59           N1+
ATOM    548  N   ASN A  70      11.569  -2.914  37.892  1.00 41.41           N  
ATOM    549  CA  ASN A  70      10.136  -2.781  37.578  1.00 41.56           C  
ATOM    550  C   ASN A  70       9.641  -1.352  37.314  1.00 42.36           C  
ATOM    551  O   ASN A  70       8.648  -0.899  37.911  1.00 42.74           O  
ATOM    552  CB  ASN A  70       9.297  -3.400  38.687  1.00 40.77           C  
ATOM    553  CG  ASN A  70       9.568  -4.856  38.863  0.50 39.70           C  
ATOM    554  ND2 ASN A  70       9.412  -5.340  40.093  0.50 38.91           N  
ATOM    555  OD1 ASN A  70       9.906  -5.552  37.908  0.50 38.06           O  
ATOM    556  N   GLY A  71      10.349  -0.639  36.443  1.00 42.84           N  
ATOM    557  CA  GLY A  71       9.891   0.658  35.961  1.00 42.63           C  
ATOM    558  C   GLY A  71      10.096   1.866  36.864  1.00 42.70           C  
ATOM    559  O   GLY A  71       9.794   2.993  36.464  1.00 42.79           O  
ATOM    560  N   ASP A  72      10.575   1.639  38.082  1.00 42.50           N  
ATOM    561  CA  ASP A  72      10.874   2.748  38.985  1.00 41.93           C  
ATOM    562  C   ASP A  72      12.375   2.860  39.217  1.00 41.38           C  
ATOM    563  O   ASP A  72      13.119   1.862  39.194  1.00 41.19           O  
ATOM    564  CB  ASP A  72      10.106   2.619  40.302  0.50 41.93           C  
ATOM    565  CG  ASP A  72       9.093   3.737  40.494  0.50 42.22           C  
ATOM    566  OD1 ASP A  72       7.973   3.640  39.949  0.50 41.76           O  
ATOM    567  OD2 ASP A  72       9.328   4.759  41.173  0.50 43.28           O1-
ATOM    568  N   VAL A  73      12.837   4.085  39.400  1.00 41.00           N  
ATOM    569  CA  VAL A  73      14.248   4.282  39.717  1.00 40.71           C  
ATOM    570  C   VAL A  73      14.375   4.796  41.147  1.00 39.61           C  
ATOM    571  O   VAL A  73      13.554   5.586  41.638  1.00 40.26           O  
ATOM    572  CB  VAL A  73      15.030   5.152  38.660  1.00 40.85           C  
ATOM    573  CG1 VAL A  73      15.092   4.437  37.314  1.00 41.12           C  
ATOM    574  CG2 VAL A  73      14.423   6.508  38.495  1.00 41.96           C  
ATOM    575  N   VAL A  74      15.377   4.277  41.826  1.00 38.74           N  
ATOM    576  CA  VAL A  74      15.625   4.629  43.209  1.00 37.32           C  
ATOM    577  C   VAL A  74      17.073   5.071  43.348  1.00 35.39           C  
ATOM    578  O   VAL A  74      18.002   4.350  42.978  1.00 34.58           O  
ATOM    579  CB  VAL A  74      15.254   3.440  44.143  1.00 38.02           C  
ATOM    580  CG1 VAL A  74      16.314   3.202  45.258  1.00 38.59           C  
ATOM    581  CG2 VAL A  74      13.840   3.658  44.702  1.00 38.48           C  
ATOM    582  N   CYS A  75      17.260   6.295  43.829  1.00 33.33           N  
ATOM    583  CA  CYS A  75      18.621   6.767  44.012  1.00 31.22           C  
ATOM    584  C   CYS A  75      19.163   6.305  45.328  1.00 31.31           C  
ATOM    585  O   CYS A  75      18.469   6.373  46.348  1.00 32.37           O  
ATOM    586  CB  CYS A  75      18.682   8.273  43.962  1.00 28.91           C  
ATOM    587  SG  CYS A  75      18.277   8.829  42.305  1.00 25.19           S  
ATOM    588  N   GLY A  76      20.405   5.858  45.270  1.00 30.71           N  
ATOM    589  CA  GLY A  76      21.139   5.438  46.451  1.00 31.45           C  
ATOM    590  C   GLY A  76      22.571   5.898  46.410  1.00 30.92           C  
ATOM    591  O   GLY A  76      22.876   7.042  46.032  1.00 30.87           O  
ATOM    592  N   GLY A  77      23.460   5.003  46.808  1.00 30.66           N  
ATOM    593  CA  GLY A  77      24.882   5.269  46.831  1.00 29.98           C  
ATOM    594  C   GLY A  77      25.371   5.959  48.090  1.00 29.05           C  
ATOM    595  O   GLY A  77      24.592   6.473  48.900  1.00 29.22           O  
ATOM    596  N   ASP A  78      26.689   6.003  48.206  1.00 28.16           N  
ATOM    597  CA  ASP A  78      27.323   6.487  49.424  1.00 27.76           C  
ATOM    598  C   ASP A  78      27.778   7.929  49.357  1.00 27.40           C  
ATOM    599  O   ASP A  78      28.205   8.480  50.372  1.00 29.07           O  
ATOM    600  CB  ASP A  78      28.483   5.573  49.792  1.00 28.10           C  
ATOM    601  CG  ASP A  78      28.010   4.278  50.387  1.00 28.62           C  
ATOM    602  OD1 ASP A  78      28.385   3.232  49.819  1.00 29.55           O  
ATOM    603  OD2 ASP A  78      27.270   4.217  51.408  1.00 27.82           O1-
ATOM    604  N   ASN A  79      27.677   8.551  48.183  1.00 26.08           N  
ATOM    605  CA  ASN A  79      28.102   9.948  48.013  1.00 23.42           C  
ATOM    606  C   ASN A  79      26.845  10.842  47.900  1.00 23.27           C  
ATOM    607  O   ASN A  79      26.117  10.782  46.915  1.00 21.87           O  
ATOM    608  CB  ASN A  79      29.022  10.020  46.788  1.00 23.66           C  
ATOM    609  CG  ASN A  79      29.570  11.408  46.517  1.00 21.18           C  
ATOM    610  ND2 ASN A  79      28.919  12.424  47.042  1.00 22.40           N  
ATOM    611  OD1 ASN A  79      30.550  11.553  45.799  1.00 23.96           O  
ATOM    612  N   PRO A  80      26.529  11.621  48.932  1.00 22.35           N  
ATOM    613  CA  PRO A  80      25.337  12.470  48.916  1.00 21.64           C  
ATOM    614  C   PRO A  80      25.284  13.408  47.700  1.00 20.75           C  
ATOM    615  O   PRO A  80      24.205  13.725  47.219  1.00 21.17           O  
ATOM    616  CB  PRO A  80      25.444  13.256  50.231  1.00 22.68           C  
ATOM    617  CG  PRO A  80      26.280  12.441  51.084  1.00 23.17           C  
ATOM    618  CD  PRO A  80      27.235  11.689  50.234  1.00 21.63           C  
ATOM    619  N   CYS A  81      26.428  13.889  47.255  1.00 19.98           N  
ATOM    620  CA  CYS A  81      26.437  14.814  46.119  1.00 19.69           C  
ATOM    621  C   CYS A  81      25.982  14.067  44.837  1.00 19.51           C  
ATOM    622  O   CYS A  81      25.162  14.552  44.061  1.00 19.18           O  
ATOM    623  CB  CYS A  81      27.798  15.419  45.982  1.00 20.02           C  
ATOM    624  SG  CYS A  81      27.834  16.773  44.825  1.00 23.06           S  
ATOM    625  N   LYS A  82      26.548  12.895  44.622  1.00 18.67           N  
ATOM    626  CA  LYS A  82      26.124  12.039  43.528  1.00 18.72           C  
ATOM    627  C   LYS A  82      24.692  11.595  43.671  1.00 18.59           C  
ATOM    628  O   LYS A  82      23.976  11.576  42.680  1.00 17.48           O  
ATOM    629  CB  LYS A  82      27.060  10.851  43.456  1.00 19.45           C  
ATOM    630  CG  LYS A  82      28.393  11.297  42.981  1.00 21.26           C  
ATOM    631  CD  LYS A  82      29.387  10.173  42.924  1.00 24.09           C  
ATOM    632  CE  LYS A  82      30.588  10.626  42.175  1.00 27.08           C  
ATOM    633  NZ  LYS A  82      31.681   9.607  42.285  1.00 31.85           N1+
ATOM    634  N   LYS A  83      24.247  11.285  44.894  1.00 19.08           N  
ATOM    635  CA  LYS A  83      22.830  11.005  45.090  1.00 18.91           C  
ATOM    636  C   LYS A  83      21.959  12.215  44.700  1.00 18.44           C  
ATOM    637  O   LYS A  83      20.932  12.065  44.081  1.00 17.67           O  
ATOM    638  CB  LYS A  83      22.526  10.541  46.523  1.00 18.59           C  
ATOM    639  CG  LYS A  83      21.117   9.933  46.623  1.00 21.72           C  
ATOM    640  CD  LYS A  83      20.713   9.584  48.048  1.00 25.41           C  
ATOM    641  CE  LYS A  83      19.276   9.048  48.040  1.00 30.76           C  
ATOM    642  NZ  LYS A  83      18.240  10.125  48.254  1.00 35.14           N1+
ATOM    643  N   GLN A  84      22.437  13.425  44.994  1.00 17.87           N  
ATOM    644  CA  GLN A  84      21.718  14.635  44.650  1.00 18.47           C  
ATOM    645  C   GLN A  84      21.572  14.732  43.119  1.00 18.14           C  
ATOM    646  O   GLN A  84      20.507  15.042  42.627  1.00 18.33           O  
ATOM    647  CB  GLN A  84      22.467  15.851  45.197  1.00 19.50           C  
ATOM    648  CG  GLN A  84      21.805  17.199  44.980  1.00 22.64           C  
ATOM    649  CD  GLN A  84      22.641  18.374  45.538  1.00 26.08           C  
ATOM    650  NE2 GLN A  84      23.704  18.055  46.287  1.00 29.32           N  
ATOM    651  OE1 GLN A  84      22.320  19.549  45.298  1.00 29.57           O  
ATOM    652  N   ILE A  85      22.631  14.415  42.398  1.00 16.40           N  
ATOM    653  CA  ILE A  85      22.578  14.427  40.921  1.00 16.72           C  
ATOM    654  C   ILE A  85      21.527  13.394  40.475  1.00 16.20           C  
ATOM    655  O   ILE A  85      20.651  13.650  39.645  1.00 16.30           O  
ATOM    656  CB  ILE A  85      23.934  13.999  40.323  1.00 16.38           C  
ATOM    657  CG1 ILE A  85      25.107  14.950  40.661  1.00 17.22           C  
ATOM    658  CG2 ILE A  85      23.802  13.939  38.776  1.00 16.36           C  
ATOM    659  CD1 ILE A  85      26.464  14.355  40.250  1.00 17.94           C  
ATOM    660  N   CYS A  86      21.653  12.200  41.007  1.00 16.71           N  
ATOM    661  CA  CYS A  86      20.720  11.135  40.659  1.00 17.67           C  
ATOM    662  C   CYS A  86      19.294  11.587  40.909  1.00 17.46           C  
ATOM    663  O   CYS A  86      18.404  11.323  40.114  1.00 19.10           O  
ATOM    664  CB  CYS A  86      21.020   9.918  41.497  1.00 18.89           C  
ATOM    665  SG  CYS A  86      19.928   8.542  41.175  1.00 23.07           S  
ATOM    666  N   GLU A  87      19.068  12.255  42.030  1.00 17.73           N  
ATOM    667  CA  GLU A  87      17.720  12.739  42.334  1.00 19.76           C  
ATOM    668  C   GLU A  87      17.191  13.757  41.328  1.00 18.60           C  
ATOM    669  O   GLU A  87      16.012  13.752  41.018  1.00 18.88           O  
ATOM    670  CB  GLU A  87      17.686  13.342  43.737  1.00 21.46           C  
ATOM    671  CG  GLU A  87      17.769  12.263  44.790  1.00 24.56           C  
ATOM    672  CD  GLU A  87      16.516  11.405  44.771  1.00 28.35           C  
ATOM    673  OE1 GLU A  87      16.593  10.217  44.394  1.00 30.45           O  
ATOM    674  OE2 GLU A  87      15.436  11.948  45.059  1.00 33.29           O1-
ATOM    675  N   CYS A  88      18.047  14.654  40.854  1.00 18.64           N  
ATOM    676  CA  CYS A  88      17.654  15.597  39.809  1.00 17.14           C  
ATOM    677  C   CYS A  88      17.170  14.787  38.644  1.00 16.55           C  
ATOM    678  O   CYS A  88      16.134  15.083  38.065  1.00 15.88           O  
ATOM    679  CB  CYS A  88      18.859  16.436  39.335  1.00 16.54           C  
ATOM    680  SG  CYS A  88      19.471  17.573  40.582  1.00 19.30           S  
ATOM    681  N   ASP A  89      17.939  13.746  38.300  1.00 15.68           N  
ATOM    682  CA  ASP A  89      17.611  12.934  37.130  1.00 15.63           C  
ATOM    683  C   ASP A  89      16.346  12.139  37.345  1.00 16.40           C  
ATOM    684  O   ASP A  89      15.478  12.128  36.486  1.00 15.69           O  
ATOM    685  CB  ASP A  89      18.750  11.998  36.777  1.00 14.57           C  
ATOM    686  CG  ASP A  89      19.926  12.706  36.156  1.00 14.69           C  
ATOM    687  OD1 ASP A  89      19.880  13.958  35.932  1.00 14.67           O  
ATOM    688  OD2 ASP A  89      20.965  12.075  35.871  1.00 14.69           O1-
ATOM    689  N   ARG A  90      16.212  11.506  38.519  1.00 17.11           N  
ATOM    690  CA  ARG A  90      15.021  10.722  38.823  1.00 19.37           C  
ATOM    691  C   ARG A  90      13.783  11.610  38.779  1.00 19.27           C  
ATOM    692  O   ARG A  90      12.791  11.282  38.112  1.00 20.41           O  
ATOM    693  CB  ARG A  90      15.175  10.053  40.199  1.00 20.55           C  
ATOM    694  CG  ARG A  90      13.988   9.209  40.706  1.00 25.02           C  
ATOM    695  CD  ARG A  90      13.848   9.204  42.307  1.00 27.87           C  
ATOM    696  NE  ARG A  90      12.669  10.023  42.557  1.00 31.76           N  
ATOM    697  CZ  ARG A  90      12.647  11.188  43.173  1.00 32.23           C  
ATOM    698  NH1 ARG A  90      13.709  11.695  43.724  1.00 36.15           N1+
ATOM    699  NH2 ARG A  90      11.511  11.857  43.233  1.00 35.60           N  
ATOM    700  N   VAL A  91      13.826  12.749  39.463  1.00 18.67           N  
ATOM    701  CA  VAL A  91      12.712  13.684  39.423  1.00 19.66           C  
ATOM    702  C   VAL A  91      12.333  14.077  38.010  1.00 19.43           C  
ATOM    703  O   VAL A  91      11.159  14.057  37.637  1.00 20.24           O  
ATOM    704  CB  VAL A  91      12.937  14.951  40.277  1.00 20.11           C  
ATOM    705  CG1 VAL A  91      11.733  15.901  40.123  1.00 22.63           C  
ATOM    706  CG2 VAL A  91      13.133  14.563  41.735  1.00 20.41           C  
ATOM    707  N   ALA A  92      13.327  14.449  37.202  1.00 18.04           N  
ATOM    708  CA  ALA A  92      12.991  14.875  35.853  1.00 17.72           C  
ATOM    709  C   ALA A  92      12.347  13.725  35.103  1.00 18.03           C  
ATOM    710  O   ALA A  92      11.380  13.946  34.378  1.00 18.73           O  
ATOM    711  CB  ALA A  92      14.209  15.409  35.138  1.00 17.88           C  
ATOM    712  N   THR A  93      12.868  12.505  35.265  1.00 18.79           N  
ATOM    713  CA  THR A  93      12.295  11.370  34.545  1.00 19.17           C  
ATOM    714  C   THR A  93      10.839  11.126  34.943  1.00 18.17           C  
ATOM    715  O   THR A  93       9.980  10.931  34.091  1.00 18.92           O  
ATOM    716  CB  THR A  93      13.119  10.138  34.766  1.00 19.80           C  
ATOM    717  CG2 THR A  93      12.748   9.148  33.768  1.00 22.52           C  
ATOM    718  OG1 THR A  93      14.480  10.440  34.398  1.00 21.12           O  
ATOM    719  N   THR A  94      10.556  11.170  36.235  1.00 17.78           N  
ATOM    720  CA  THR A  94       9.168  11.029  36.709  1.00 18.46           C  
ATOM    721  C   THR A  94       8.281  12.190  36.265  1.00 17.10           C  
ATOM    722  O   THR A  94       7.137  11.977  35.913  1.00 18.20           O  
ATOM    723  CB  THR A  94       9.081  10.812  38.253  1.00 19.86           C  
ATOM    724  CG2 THR A  94      10.120   9.836  38.693  1.00 20.30           C  
ATOM    725  OG1 THR A  94       9.444  12.012  38.955  1.00 22.71           O  
ATOM    726  N   CYS A  95       8.856  13.384  36.165  1.00 16.32           N  
ATOM    727  CA  CYS A  95       8.155  14.520  35.667  1.00 16.86           C  
ATOM    728  C   CYS A  95       7.780  14.308  34.188  1.00 16.28           C  
ATOM    729  O   CYS A  95       6.661  14.594  33.757  1.00 16.15           O  
ATOM    730  CB  CYS A  95       8.993  15.776  35.934  1.00 17.86           C  
ATOM    731  SG  CYS A  95       8.199  17.253  35.375  1.00 21.24           S  
ATOM    732  N   PHE A  96       8.701  13.765  33.405  1.00 16.39           N  
ATOM    733  CA  PHE A  96       8.381  13.459  32.024  1.00 15.92           C  
ATOM    734  C   PHE A  96       7.207  12.504  31.983  1.00 17.06           C  
ATOM    735  O   PHE A  96       6.261  12.713  31.266  1.00 17.31           O  
ATOM    736  CB  PHE A  96       9.534  12.751  31.345  1.00 16.17           C  
ATOM    737  CG  PHE A  96      10.769  13.593  31.154  1.00 14.86           C  
ATOM    738  CD1 PHE A  96      10.746  14.983  31.235  1.00 16.59           C  
ATOM    739  CD2 PHE A  96      11.990  12.941  30.945  1.00 15.55           C  
ATOM    740  CE1 PHE A  96      11.892  15.709  31.038  1.00 18.53           C  
ATOM    741  CE2 PHE A  96      13.166  13.668  30.750  1.00 16.94           C  
ATOM    742  CZ  PHE A  96      13.123  15.046  30.788  1.00 16.32           C  
ATOM    743  N   ARG A  97       7.319  11.422  32.724  1.00 16.83           N  
ATOM    744  CA  ARG A  97       6.244  10.439  32.784  1.00 18.78           C  
ATOM    745  C   ARG A  97       4.883  11.057  33.141  1.00 19.34           C  
ATOM    746  O   ARG A  97       3.889  10.794  32.453  1.00 21.05           O  
ATOM    747  CB  ARG A  97       6.569   9.397  33.810  1.00 19.19           C  
ATOM    748  CG  ARG A  97       5.572   8.252  33.828  1.00 22.67           C  
ATOM    749  CD  ARG A  97       6.051   7.045  34.647  1.00 27.23           C  
ATOM    750  NE  ARG A  97       6.350   7.399  36.031  1.00 30.81           N  
ATOM    751  CZ  ARG A  97       7.094   6.659  36.851  1.00 32.81           C  
ATOM    752  NH1 ARG A  97       7.317   7.072  38.090  1.00 33.49           N1+
ATOM    753  NH2 ARG A  97       7.593   5.490  36.463  1.00 33.54           N  
ATOM    754  N   ASP A  98       4.866  11.874  34.194  1.00 19.92           N  
ATOM    755  CA  ASP A  98       3.656  12.507  34.733  1.00 21.17           C  
ATOM    756  C   ASP A  98       3.057  13.446  33.712  1.00 21.77           C  
ATOM    757  O   ASP A  98       1.859  13.711  33.739  1.00 23.48           O  
ATOM    758  CB  ASP A  98       4.036  13.330  35.977  1.00 21.73           C  
ATOM    759  CG  ASP A  98       2.874  13.578  36.924  1.00 24.86           C  
ATOM    760  OD1 ASP A  98       2.818  14.705  37.469  0.50 26.21           O  
ATOM    761  OD2 ASP A  98       2.031  12.709  37.197  0.50 25.00           O1-
ATOM    762  N   ASN A  99       3.876  13.980  32.824  1.00 21.52           N  
ATOM    763  CA  ASN A  99       3.384  15.023  31.909  1.00 20.92           C  
ATOM    764  C   ASN A  99       3.314  14.548  30.483  1.00 20.42           C  
ATOM    765  O   ASN A  99       3.116  15.345  29.568  1.00 21.36           O  
ATOM    766  CB  ASN A  99       4.213  16.311  32.029  1.00 20.69           C  
ATOM    767  CG  ASN A  99       4.015  16.956  33.369  1.00 21.57           C  
ATOM    768  ND2 ASN A  99       4.999  16.856  34.238  1.00 22.03           N  
ATOM    769  OD1 ASN A  99       2.953  17.498  33.631  1.00 24.41           O  
ATOM    770  N   LYS A 100       3.423  13.238  30.295  1.00 20.23           N  
ATOM    771  CA  LYS A 100       3.362  12.670  28.968  1.00 21.42           C  
ATOM    772  C   LYS A 100       2.063  13.067  28.240  1.00 22.09           C  
ATOM    773  O   LYS A 100       2.056  13.141  27.026  1.00 22.52           O  
ATOM    774  CB  LYS A 100       3.472  11.151  29.032  1.00 22.39           C  
ATOM    775  CG  LYS A 100       3.696  10.483  27.689  1.00 26.04           C  
ATOM    776  CD  LYS A 100       5.031  10.929  27.081  1.00 29.54           C  
ATOM    777  CE  LYS A 100       5.326  10.249  25.778  1.00 32.17           C  
ATOM    778  NZ  LYS A 100       6.012  11.245  24.937  1.00 33.86           N1+
ATOM    779  N   ASP A 101       0.995  13.319  28.987  1.00 23.31           N  
ATOM    780  CA  ASP A 101      -0.276  13.680  28.367  1.00 25.40           C  
ATOM    781  C   ASP A 101      -0.289  15.033  27.660  1.00 24.86           C  
ATOM    782  O   ASP A 101      -1.215  15.353  26.930  1.00 25.24           O  
ATOM    783  CB  ASP A 101      -1.437  13.549  29.365  1.00 26.96           C  
ATOM    784  CG  ASP A 101      -1.324  14.503  30.558  1.00 31.19           C  
ATOM    785  OD1 ASP A 101      -2.372  14.751  31.176  1.00 35.18           O  
ATOM    786  OD2 ASP A 101      -0.263  15.034  30.994  1.00 34.60           O1-
ATOM    787  N   THR A 102       0.729  15.853  27.876  1.00 23.77           N  
ATOM    788  CA  THR A 102       0.786  17.138  27.185  1.00 22.75           C  
ATOM    789  C   THR A 102       2.065  17.266  26.382  1.00 22.56           C  
ATOM    790  O   THR A 102       2.308  18.312  25.814  1.00 22.58           O  
ATOM    791  CB  THR A 102       0.640  18.308  28.124  1.00 23.51           C  
ATOM    792  CG2 THR A 102      -0.689  18.191  28.918  1.00 23.64           C  
ATOM    793  OG1 THR A 102       1.685  18.288  29.112  1.00 22.35           O  
ATOM    794  N   TYR A 103       2.851  16.191  26.304  1.00 21.31           N  
ATOM    795  CA  TYR A 103       4.012  16.207  25.425  1.00 21.46           C  
ATOM    796  C   TYR A 103       3.515  16.615  24.033  1.00 22.12           C  
ATOM    797  O   TYR A 103       2.497  16.088  23.524  1.00 23.53           O  
ATOM    798  CB  TYR A 103       4.656  14.836  25.390  1.00 20.50           C  
ATOM    799  CG  TYR A 103       5.863  14.778  24.524  1.00 18.21           C  
ATOM    800  CD1 TYR A 103       5.766  14.758  23.137  1.00 20.13           C  
ATOM    801  CD2 TYR A 103       7.126  14.754  25.097  1.00 18.39           C  
ATOM    802  CE1 TYR A 103       6.918  14.688  22.328  1.00 18.66           C  
ATOM    803  CE2 TYR A 103       8.270  14.688  24.312  1.00 16.43           C  
ATOM    804  CZ  TYR A 103       8.158  14.678  22.925  1.00 18.68           C  
ATOM    805  OH  TYR A 103       9.258  14.608  22.144  1.00 18.90           O  
ATOM    806  N   ASP A 104       4.185  17.598  23.439  1.00 21.46           N  
ATOM    807  CA  ASP A 104       3.727  18.162  22.193  1.00 21.90           C  
ATOM    808  C   ASP A 104       4.856  18.045  21.205  1.00 21.51           C  
ATOM    809  O   ASP A 104       5.919  18.607  21.413  1.00 21.01           O  
ATOM    810  CB  ASP A 104       3.349  19.610  22.417  1.00 22.82           C  
ATOM    811  CG  ASP A 104       2.697  20.241  21.216  1.00 24.94           C  
ATOM    812  OD1 ASP A 104       2.828  19.740  20.072  1.00 25.78           O  
ATOM    813  OD2 ASP A 104       1.999  21.267  21.373  1.00 29.55           O1-
ATOM    814  N   ILE A 105       4.626  17.306  20.140  1.00 21.67           N  
ATOM    815  CA  ILE A 105       5.630  17.108  19.104  1.00 21.59           C  
ATOM    816  C   ILE A 105       6.188  18.413  18.511  1.00 21.46           C  
ATOM    817  O   ILE A 105       7.305  18.453  17.978  1.00 19.87           O  
ATOM    818  CB  ILE A 105       5.067  16.202  18.012  1.00 22.58           C  
ATOM    819  CG1 ILE A 105       6.175  15.652  17.124  1.00 24.19           C  
ATOM    820  CG2 ILE A 105       4.017  16.946  17.203  1.00 22.77           C  
ATOM    821  CD1 ILE A 105       5.682  14.452  16.281  1.00 27.82           C  
ATOM    822  N   LYS A 106       5.394  19.468  18.584  1.00 22.07           N  
ATOM    823  CA  LYS A 106       5.835  20.790  18.150  1.00 23.60           C  
ATOM    824  C   LYS A 106       7.173  21.157  18.792  1.00 21.95           C  
ATOM    825  O   LYS A 106       8.037  21.828  18.177  1.00 23.85           O  
ATOM    826  CB  LYS A 106       4.770  21.825  18.535  1.00 24.43           C  
ATOM    827  CG  LYS A 106       5.210  23.275  18.508  1.00 28.73           C  
ATOM    828  CD  LYS A 106       4.060  24.271  18.753  1.00 32.07           C  
ATOM    829  CE  LYS A 106       3.294  23.989  20.046  1.00 35.20           C  
ATOM    830  NZ  LYS A 106       1.864  23.523  19.848  1.00 36.56           N1+
ATOM    831  N   TYR A 107       7.354  20.719  20.023  1.00 19.50           N  
ATOM    832  CA  TYR A 107       8.538  21.084  20.793  1.00 18.08           C  
ATOM    833  C   TYR A 107       9.640  20.035  20.712  1.00 17.64           C  
ATOM    834  O   TYR A 107      10.734  20.245  21.243  1.00 17.26           O  
ATOM    835  CB  TYR A 107       8.170  21.327  22.242  1.00 17.64           C  
ATOM    836  CG  TYR A 107       7.176  22.406  22.405  1.00 18.42           C  
ATOM    837  CD1 TYR A 107       7.427  23.668  21.892  1.00 18.82           C  
ATOM    838  CD2 TYR A 107       5.984  22.166  23.095  1.00 20.00           C  
ATOM    839  CE1 TYR A 107       6.494  24.688  22.034  1.00 20.85           C  
ATOM    840  CE2 TYR A 107       5.050  23.183  23.259  1.00 20.80           C  
ATOM    841  CZ  TYR A 107       5.317  24.437  22.732  1.00 22.45           C  
ATOM    842  OH  TYR A 107       4.380  25.454  22.900  1.00 24.90           O  
ATOM    843  N   TRP A 108       9.402  18.965  19.983  1.00 18.06           N  
ATOM    844  CA  TRP A 108      10.461  17.984  19.800  1.00 17.95           C  
ATOM    845  C   TRP A 108      11.532  18.556  18.889  1.00 17.96           C  
ATOM    846  O   TRP A 108      11.233  18.972  17.774  1.00 18.12           O  
ATOM    847  CB  TRP A 108       9.828  16.747  19.166  1.00 19.00           C  
ATOM    848  CG  TRP A 108      10.720  15.627  18.982  1.00 19.16           C  
ATOM    849  CD1 TRP A 108      11.474  15.029  19.929  1.00 18.87           C  
ATOM    850  CD2 TRP A 108      10.947  14.914  17.767  1.00 19.12           C  
ATOM    851  CE2 TRP A 108      11.867  13.890  18.054  1.00 19.59           C  
ATOM    852  CE3 TRP A 108      10.482  15.050  16.449  1.00 20.86           C  
ATOM    853  NE1 TRP A 108      12.186  13.988  19.376  1.00 21.71           N  
ATOM    854  CZ2 TRP A 108      12.322  12.980  17.077  1.00 20.29           C  
ATOM    855  CZ3 TRP A 108      10.957  14.119  15.465  1.00 20.27           C  
ATOM    856  CH2 TRP A 108      11.827  13.111  15.818  1.00 20.46           C  
ATOM    857  N   PHE A 109      12.793  18.612  19.358  1.00 17.19           N  
ATOM    858  CA  PHE A 109      13.849  19.276  18.593  1.00 18.23           C  
ATOM    859  C   PHE A 109      13.346  20.637  18.143  1.00 18.83           C  
ATOM    860  O   PHE A 109      13.376  20.991  16.956  1.00 20.35           O  
ATOM    861  CB  PHE A 109      14.281  18.422  17.411  1.00 17.10           C  
ATOM    862  CG  PHE A 109      15.178  17.291  17.818  1.00 18.43           C  
ATOM    863  CD1 PHE A 109      14.636  16.050  18.198  1.00 19.92           C  
ATOM    864  CD2 PHE A 109      16.545  17.486  17.842  1.00 18.73           C  
ATOM    865  CE1 PHE A 109      15.470  15.005  18.605  1.00 22.65           C  
ATOM    866  CE2 PHE A 109      17.389  16.447  18.245  1.00 21.49           C  
ATOM    867  CZ  PHE A 109      16.860  15.213  18.625  1.00 23.61           C  
ATOM    868  N   TYR A 110      12.862  21.370  19.135  1.00 19.10           N  
ATOM    869  CA  TYR A 110      12.274  22.665  18.945  1.00 19.83           C  
ATOM    870  C   TYR A 110      13.263  23.655  18.388  1.00 20.57           C  
ATOM    871  O   TYR A 110      12.941  24.412  17.458  1.00 22.38           O  
ATOM    872  CB  TYR A 110      11.825  23.155  20.288  1.00 19.62           C  
ATOM    873  CG  TYR A 110      10.932  24.355  20.306  1.00 19.19           C  
ATOM    874  CD1 TYR A 110       9.920  24.525  19.362  1.00 18.11           C  
ATOM    875  CD2 TYR A 110      11.093  25.292  21.310  1.00 19.79           C  
ATOM    876  CE1 TYR A 110       9.073  25.652  19.449  1.00 17.39           C  
ATOM    877  CE2 TYR A 110      10.272  26.388  21.412  1.00 19.25           C  
ATOM    878  CZ  TYR A 110       9.279  26.549  20.476  1.00 17.78           C  
ATOM    879  OH  TYR A 110       8.500  27.640  20.659  1.00 21.65           O  
ATOM    880  N   GLY A 111      14.468  23.643  18.941  1.00 20.84           N  
ATOM    881  CA  GLY A 111      15.475  24.542  18.432  1.00 21.98           C  
ATOM    882  C   GLY A 111      15.680  25.723  19.341  1.00 22.03           C  
ATOM    883  O   GLY A 111      14.730  26.416  19.688  1.00 21.53           O  
ATOM    884  N   ALA A 112      16.948  25.997  19.661  1.00 21.50           N  
ATOM    885  CA  ALA A 112      17.299  27.131  20.481  1.00 20.93           C  
ATOM    886  C   ALA A 112      16.802  28.436  19.929  1.00 20.46           C  
ATOM    887  O   ALA A 112      16.494  29.335  20.696  1.00 20.22           O  
ATOM    888  CB  ALA A 112      18.798  27.210  20.715  1.00 20.40           C  
ATOM    889  N   LYS A 113      16.742  28.535  18.607  1.00 20.97           N  
ATOM    890  CA  LYS A 113      16.375  29.781  17.970  1.00 22.52           C  
ATOM    891  C   LYS A 113      14.960  30.207  18.275  1.00 21.94           C  
ATOM    892  O   LYS A 113      14.624  31.363  18.065  1.00 23.11           O  
ATOM    893  CB  LYS A 113      16.577  29.684  16.454  1.00 24.55           C  
ATOM    894  CG  LYS A 113      15.789  28.535  15.809  1.00 26.94           C  
ATOM    895  CD  LYS A 113      15.971  28.492  14.299  1.00 33.18           C  
ATOM    896  CE  LYS A 113      15.657  27.104  13.729  1.00 36.98           C  
ATOM    897  NZ  LYS A 113      15.653  27.166  12.222  1.00 39.12           N1+
ATOM    898  N   ASN A 114      14.146  29.253  18.749  1.00 20.20           N  
ATOM    899  CA  ASN A 114      12.758  29.535  19.124  1.00 19.93           C  
ATOM    900  C   ASN A 114      12.609  29.871  20.594  1.00 19.60           C  
ATOM    901  O   ASN A 114      11.501  30.087  21.076  1.00 20.96           O  
ATOM    902  CB  ASN A 114      11.901  28.323  18.796  1.00 18.98           C  
ATOM    903  CG  ASN A 114      11.854  28.068  17.363  1.00 22.98           C  
ATOM    904  ND2 ASN A 114      12.332  26.889  16.948  1.00 26.04           N  
ATOM    905  OD1 ASN A 114      11.466  28.946  16.596  1.00 23.95           O  
ATOM    906  N   CYS A 115      13.731  29.939  21.297  1.00 19.09           N  
ATOM    907  CA  CYS A 115      13.738  30.180  22.722  1.00 18.60           C  
ATOM    908  C   CYS A 115      14.550  31.393  23.083  1.00 18.63           C  
ATOM    909  O   CYS A 115      15.117  31.445  24.168  1.00 17.95           O  
ATOM    910  CB  CYS A 115      14.348  28.968  23.407  1.00 18.43           C  
ATOM    911  SG  CYS A 115      13.340  27.521  23.070  1.00 18.68           S  
ATOM    912  N   GLN A 116      14.629  32.372  22.186  1.00 20.02           N  
ATOM    913  CA  GLN A 116      15.549  33.490  22.406  1.00 21.55           C  
ATOM    914  C   GLN A 116      15.019  34.632  23.264  1.00 23.58           C  
ATOM    915  O   GLN A 116      15.564  35.746  23.283  1.00 26.70           O  
ATOM    916  CB  GLN A 116      16.094  33.962  21.074  1.00 20.86           C  
ATOM    917  CG  GLN A 116      16.912  32.854  20.439  1.00 22.74           C  
ATOM    918  CD  GLN A 116      17.462  33.228  19.064  1.00 24.09           C  
ATOM    919  NE2 GLN A 116      18.594  32.636  18.689  1.00 23.11           N  
ATOM    920  OE1 GLN A 116      16.847  34.028  18.342  1.00 25.81           O  
ATOM    921  N   GLU A 117      13.979  34.357  24.020  1.00 24.26           N  
ATOM    922  CA  GLU A 117      13.404  35.369  24.869  1.00 24.49           C  
ATOM    923  C   GLU A 117      14.163  35.316  26.185  1.00 23.43           C  
ATOM    924  O   GLU A 117      14.975  34.409  26.396  1.00 23.77           O  
ATOM    925  CB  GLU A 117      11.900  35.104  25.046  1.00 25.18           C  
ATOM    926  CG  GLU A 117      11.581  33.798  25.744  1.00 26.82           C  
ATOM    927  CD  GLU A 117      11.496  32.590  24.811  1.00 25.60           C  
ATOM    928  OE1 GLU A 117      11.686  32.726  23.570  1.00 26.65           O  
ATOM    929  OE2 GLU A 117      11.230  31.471  25.320  1.00 26.15           O1-
ATOM    930  N   LYS A 118      13.951  36.296  27.052  1.00 23.14           N  
ATOM    931  CA  LYS A 118      14.602  36.288  28.354  1.00 22.40           C  
ATOM    932  C   LYS A 118      14.363  34.954  29.057  1.00 22.20           C  
ATOM    933  O   LYS A 118      13.260  34.396  29.017  1.00 21.74           O  
ATOM    934  CB  LYS A 118      14.095  37.432  29.256  1.00 23.25           C  
ATOM    935  CG  LYS A 118      14.940  37.538  30.504  1.00 25.05           C  
ATOM    936  CD  LYS A 118      14.659  38.785  31.319  1.00 27.53           C  
ATOM    937  CE  LYS A 118      15.258  38.599  32.672  1.00 29.80           C  
ATOM    938  NZ  LYS A 118      16.689  39.007  32.634  1.00 31.34           N1+
ATOM    939  N   SER A 119      15.402  34.453  29.689  1.00 21.90           N  
ATOM    940  CA  SER A 119      15.307  33.158  30.344  1.00 21.99           C  
ATOM    941  C   SER A 119      14.635  33.302  31.700  1.00 22.56           C  
ATOM    942  O   SER A 119      14.937  34.231  32.465  1.00 22.69           O  
ATOM    943  CB  SER A 119      16.710  32.605  30.550  1.00 22.12           C  
ATOM    944  OG  SER A 119      17.333  32.367  29.304  1.00 22.04           O  
ATOM    945  N   GLU A 120      13.754  32.367  32.005  1.00 22.94           N  
ATOM    946  CA  GLU A 120      13.180  32.286  33.340  1.00 24.22           C  
ATOM    947  C   GLU A 120      14.299  31.923  34.310  1.00 25.45           C  
ATOM    948  O   GLU A 120      15.096  31.023  34.035  1.00 24.45           O  
ATOM    949  CB  GLU A 120      12.063  31.261  33.383  1.00 24.30           C  
ATOM    950  CG  GLU A 120      11.379  31.183  34.732  1.00 25.25           C  
ATOM    951  CD  GLU A 120      10.206  30.216  34.795  1.00 29.01           C  
ATOM    952  OE1 GLU A 120       9.520  29.987  33.773  1.00 30.41           O  
ATOM    953  OE2 GLU A 120       9.958  29.687  35.903  1.00 32.85           O1-
ATOM    954  N   PRO A 121      14.404  32.631  35.432  1.00 26.22           N  
ATOM    955  CA  PRO A 121      15.456  32.337  36.405  1.00 27.23           C  
ATOM    956  C   PRO A 121      15.046  31.159  37.289  1.00 27.92           C  
ATOM    957  O   PRO A 121      13.848  30.918  37.515  1.00 28.55           O  
ATOM    958  CB  PRO A 121      15.534  33.626  37.222  1.00 27.70           C  
ATOM    959  CG  PRO A 121      14.093  34.134  37.205  1.00 28.31           C  
ATOM    960  CD  PRO A 121      13.560  33.776  35.844  1.00 27.09           C  
ATOM    961  N   CYS A 122      16.045  30.407  37.743  1.00 28.86           N  
ATOM    962  CA  CYS A 122      15.815  29.404  38.759  1.00 29.88           C  
ATOM    963  C   CYS A 122      15.415  30.120  40.030  1.00 31.40           C  
ATOM    964  O   CYS A 122      16.005  31.187  40.335  1.00 32.39           O  
ATOM    965  CB  CYS A 122      17.073  28.586  39.009  1.00 29.06           C  
ATOM    966  SG  CYS A 122      17.537  27.618  37.581  1.00 26.28           S  
ATOM    967  OXT CYS A 122      14.528  29.568  40.658  1.00 33.33           O1-
TER
ATOM    968  N   SER B   1      13.721  11.028   9.122  1.00 16.29           N  
ATOM    969  CA  SER B   1      13.184  11.607  10.389  1.00 15.88           C  
ATOM    970  C   SER B   1      14.329  11.641  11.401  1.00 15.93           C  
ATOM    971  O   SER B   1      15.295  10.904  11.263  1.00 15.82           O  
ATOM    972  CB  SER B   1      12.079  10.694  10.925  1.00 17.48           C  
ATOM    973  OG  SER B   1      12.674   9.521  11.449  1.00 18.84           O  
ATOM    974  N   LEU B   2      14.182  12.444  12.441  1.00 15.11           N  
ATOM    975  CA  LEU B   2      15.230  12.491  13.438  1.00 15.13           C  
ATOM    976  C   LEU B   2      15.366  11.167  14.131  1.00 15.42           C  
ATOM    977  O   LEU B   2      16.456  10.881  14.593  1.00 14.77           O  
ATOM    978  CB  LEU B   2      14.990  13.612  14.440  1.00 15.83           C  
ATOM    979  CG  LEU B   2      15.167  14.948  13.716  1.00 17.14           C  
ATOM    980  CD1 LEU B   2      14.431  15.988  14.515  1.00 21.17           C  
ATOM    981  CD2 LEU B   2      16.661  15.294  13.472  1.00 19.30           C  
ATOM    982  N   TRP B   3      14.309  10.328  14.168  1.00 15.44           N  
ATOM    983  CA  TRP B   3      14.453   8.991  14.742  1.00 16.20           C  
ATOM    984  C   TRP B   3      15.484   8.244  13.937  1.00 16.20           C  
ATOM    985  O   TRP B   3      16.356   7.547  14.469  1.00 17.89           O  
ATOM    986  CB  TRP B   3      13.120   8.215  14.727  1.00 16.64           C  
ATOM    987  CG  TRP B   3      12.069   8.948  15.399  1.00 18.71           C  
ATOM    988  CD1 TRP B   3      11.059   9.684  14.826  1.00 20.54           C  
ATOM    989  CD2 TRP B   3      11.892   9.058  16.812  1.00 22.44           C  
ATOM    990  CE2 TRP B   3      10.767   9.866  17.034  1.00 23.58           C  
ATOM    991  CE3 TRP B   3      12.587   8.552  17.922  1.00 22.78           C  
ATOM    992  NE1 TRP B   3      10.264  10.229  15.809  1.00 24.11           N  
ATOM    993  CZ2 TRP B   3      10.318  10.174  18.312  1.00 25.50           C  
ATOM    994  CZ3 TRP B   3      12.135   8.870  19.194  1.00 25.15           C  
ATOM    995  CH2 TRP B   3      11.031   9.687  19.366  1.00 26.05           C  
ATOM    996  N   GLN B   4      15.410   8.372  12.627  1.00 15.68           N  
ATOM    997  CA  GLN B   4      16.377   7.689  11.773  1.00 16.25           C  
ATOM    998  C   GLN B   4      17.740   8.311  11.842  1.00 16.33           C  
ATOM    999  O   GLN B   4      18.744   7.604  11.773  1.00 17.41           O  
ATOM   1000  CB  GLN B   4      15.893   7.697  10.333  1.00 16.30           C  
ATOM   1001  CG  GLN B   4      14.646   6.877  10.160  1.00 17.06           C  
ATOM   1002  CD  GLN B   4      14.047   7.124   8.799  1.00 20.47           C  
ATOM   1003  NE2 GLN B   4      13.863   6.056   8.035  1.00 23.22           N  
ATOM   1004  OE1 GLN B   4      13.813   8.280   8.412  1.00 19.15           O  
ATOM   1005  N   PHE B   5      17.805   9.621  12.008  1.00 15.88           N  
ATOM   1006  CA  PHE B   5      19.110  10.257  12.169  1.00 15.50           C  
ATOM   1007  C   PHE B   5      19.788   9.644  13.408  1.00 15.83           C  
ATOM   1008  O   PHE B   5      20.973   9.296  13.396  1.00 16.32           O  
ATOM   1009  CB  PHE B   5      18.907  11.742  12.379  1.00 14.63           C  
ATOM   1010  CG  PHE B   5      20.160  12.545  12.403  1.00 15.01           C  
ATOM   1011  CD1 PHE B   5      21.349  12.133  11.773  1.00 13.43           C  
ATOM   1012  CD2 PHE B   5      20.129  13.760  13.047  1.00 15.43           C  
ATOM   1013  CE1 PHE B   5      22.512  12.941  11.796  1.00 15.97           C  
ATOM   1014  CE2 PHE B   5      21.292  14.593  13.082  1.00 17.54           C  
ATOM   1015  CZ  PHE B   5      22.478  14.164  12.464  1.00 15.82           C  
ATOM   1016  N   GLY B   6      18.991   9.471  14.447  1.00 15.91           N  
ATOM   1017  CA  GLY B   6      19.505   8.890  15.672  1.00 16.44           C  
ATOM   1018  C   GLY B   6      20.030   7.483  15.419  1.00 17.48           C  
ATOM   1019  O   GLY B   6      21.082   7.111  15.899  1.00 16.55           O  
ATOM   1020  N   LYS B   7      19.265   6.689  14.692  1.00 18.48           N  
ATOM   1021  CA  LYS B   7      19.658   5.317  14.412  1.00 19.12           C  
ATOM   1022  C   LYS B   7      20.911   5.309  13.564  1.00 19.06           C  
ATOM   1023  O   LYS B   7      21.830   4.496  13.771  1.00 20.75           O  
ATOM   1024  CB  LYS B   7      18.510   4.557  13.716  1.00 20.16           C  
ATOM   1025  CG  LYS B   7      17.383   4.226  14.646  1.00 23.89           C  
ATOM   1026  CD  LYS B   7      17.736   2.989  15.460  1.00 30.46           C  
ATOM   1027  CE  LYS B   7      17.109   3.048  16.847  1.00 33.97           C  
ATOM   1028  NZ  LYS B   7      16.297   1.829  17.038  1.00 35.50           N1+
ATOM   1029  N   MET B   8      20.976   6.262  12.639  1.00 19.28           N  
ATOM   1030  CA  MET B   8      22.091   6.380  11.739  1.00 18.30           C  
ATOM   1031  C   MET B   8      23.341   6.734  12.531  1.00 18.30           C  
ATOM   1032  O   MET B   8      24.394   6.120  12.358  1.00 19.45           O  
ATOM   1033  CB  MET B   8      21.795   7.447  10.712  1.00 19.81           C  
ATOM   1034  CG  MET B   8      22.709   7.432   9.592  1.00 21.80           C  
ATOM   1035  SD  MET B   8      22.289   8.734   8.444  1.00 21.04           S  
ATOM   1036  CE  MET B   8      20.840   8.057   7.599  1.00 23.69           C  
ATOM   1037  N   ILE B   9      23.204   7.723  13.413  1.00 17.61           N  
ATOM   1038  CA  ILE B   9      24.290   8.100  14.323  1.00 16.70           C  
ATOM   1039  C   ILE B   9      24.747   6.920  15.152  1.00 17.92           C  
ATOM   1040  O   ILE B   9      25.934   6.680  15.267  1.00 17.64           O  
ATOM   1041  CB  ILE B   9      23.847   9.219  15.242  1.00 16.28           C  
ATOM   1042  CG1 ILE B   9      23.804  10.497  14.428  1.00 15.93           C  
ATOM   1043  CG2 ILE B   9      24.842   9.412  16.390  1.00 16.19           C  
ATOM   1044  CD1 ILE B   9      22.937  11.584  15.091  1.00 15.47           C  
ATOM   1045  N   ASN B  10      23.816   6.170  15.713  1.00 16.48           N  
ATOM   1046  CA  ASN B  10      24.249   5.044  16.524  1.00 18.76           C  
ATOM   1047  C   ASN B  10      24.906   3.957  15.701  1.00 19.15           C  
ATOM   1048  O   ASN B  10      25.838   3.318  16.167  1.00 19.81           O  
ATOM   1049  CB  ASN B  10      23.109   4.525  17.358  1.00 19.59           C  
ATOM   1050  CG  ASN B  10      22.792   5.450  18.534  1.00 22.37           C  
ATOM   1051  ND2 ASN B  10      21.659   5.197  19.175  1.00 24.44           N  
ATOM   1052  OD1 ASN B  10      23.561   6.391  18.864  1.00 22.69           O  
ATOM   1053  N   TYR B  11      24.466   3.780  14.463  1.00 20.36           N  
ATOM   1054  CA  TYR B  11      25.080   2.797  13.581  1.00 22.67           C  
ATOM   1055  C   TYR B  11      26.504   3.148  13.253  1.00 22.84           C  
ATOM   1056  O   TYR B  11      27.412   2.302  13.283  1.00 23.80           O  
ATOM   1057  CB  TYR B  11      24.276   2.669  12.288  1.00 23.02           C  
ATOM   1058  CG  TYR B  11      24.837   1.567  11.424  1.00 26.39           C  
ATOM   1059  CD1 TYR B  11      24.770   0.237  11.849  1.00 29.37           C  
ATOM   1060  CD2 TYR B  11      25.499   1.857  10.244  1.00 27.56           C  
ATOM   1061  CE1 TYR B  11      25.295  -0.783  11.078  1.00 31.30           C  
ATOM   1062  CE2 TYR B  11      26.047   0.841   9.468  1.00 31.70           C  
ATOM   1063  CZ  TYR B  11      25.938  -0.470   9.903  1.00 31.96           C  
ATOM   1064  OH  TYR B  11      26.473  -1.479   9.136  1.00 35.03           O  
ATOM   1065  N   VAL B  12      26.714   4.411  12.943  1.00 22.86           N  
ATOM   1066  CA  VAL B  12      27.978   4.861  12.447  1.00 22.88           C  
ATOM   1067  C   VAL B  12      28.943   5.166  13.603  1.00 23.21           C  
ATOM   1068  O   VAL B  12      30.162   4.871  13.509  1.00 24.83           O  
ATOM   1069  CB  VAL B  12      27.766   6.096  11.505  1.00 22.95           C  
ATOM   1070  CG1 VAL B  12      29.081   6.762  11.157  1.00 23.97           C  
ATOM   1071  CG2 VAL B  12      26.996   5.667  10.229  1.00 24.05           C  
ATOM   1072  N   MET B  13      28.427   5.774  14.674  1.00 21.50           N  
ATOM   1073  CA  MET B  13      29.257   6.267  15.755  1.00 21.27           C  
ATOM   1074  C   MET B  13      29.270   5.344  16.962  1.00 20.69           C  
ATOM   1075  O   MET B  13      30.052   5.564  17.873  1.00 22.43           O  
ATOM   1076  CB  MET B  13      28.804   7.663  16.212  1.00 21.21           C  
ATOM   1077  CG  MET B  13      28.821   8.742  15.108  1.00 22.07           C  
ATOM   1078  SD  MET B  13      30.407   8.878  14.324  1.00 23.46           S  
ATOM   1079  CE  MET B  13      31.383   9.472  15.712  1.00 25.46           C  
ATOM   1080  N   GLY B  14      28.412   4.340  16.985  1.00 20.51           N  
ATOM   1081  CA  GLY B  14      28.229   3.522  18.183  1.00 18.98           C  
ATOM   1082  C   GLY B  14      27.029   3.974  18.973  1.00 19.38           C  
ATOM   1083  O   GLY B  14      26.537   5.073  18.790  1.00 18.12           O  
ATOM   1084  N   GLU B  15      26.564   3.106  19.854  1.00 18.86           N  
ATOM   1085  CA  GLU B  15      25.335   3.326  20.576  1.00 18.98           C  
ATOM   1086  C   GLU B  15      25.360   4.546  21.505  1.00 18.54           C  
ATOM   1087  O   GLU B  15      24.307   5.117  21.793  1.00 19.13           O  
ATOM   1088  CB  GLU B  15      24.941   2.052  21.294  1.00 20.36           C  
ATOM   1089  CG  GLU B  15      24.511   0.914  20.364  0.50 22.15           C  
ATOM   1090  CD  GLU B  15      23.298   1.258  19.500  0.70 25.46           C  
ATOM   1091  OE1 GLU B  15      23.419   1.205  18.271  0.50 26.31           O  
ATOM   1092  OE2 GLU B  15      22.230   1.587  20.061  0.70 28.61           O1-
ATOM   1093  N   SER B  16      26.547   4.998  21.918  1.00 17.94           N  
ATOM   1094  CA  SER B  16      26.667   6.209  22.696  1.00 18.65           C  
ATOM   1095  C   SER B  16      26.475   7.427  21.824  1.00 17.54           C  
ATOM   1096  O   SER B  16      26.488   8.534  22.326  1.00 17.05           O  
ATOM   1097  CB  SER B  16      28.051   6.281  23.315  1.00 20.64           C  
ATOM   1098  OG  SER B  16      29.061   6.202  22.288  1.00 24.46           O  
ATOM   1099  N   GLY B  17      26.311   7.214  20.523  1.00 17.16           N  
ATOM   1100  CA  GLY B  17      26.367   8.286  19.553  1.00 17.61           C  
ATOM   1101  C   GLY B  17      25.295   9.308  19.729  1.00 16.47           C  
ATOM   1102  O   GLY B  17      25.537  10.505  19.651  1.00 16.44           O  
ATOM   1103  N   VAL B  18      24.083   8.847  19.969  1.00 17.50           N  
ATOM   1104  CA  VAL B  18      22.988   9.799  20.046  1.00 18.40           C  
ATOM   1105  C   VAL B  18      23.268  10.732  21.177  1.00 17.46           C  
ATOM   1106  O   VAL B  18      23.129  11.939  21.030  1.00 18.90           O  
ATOM   1107  CB  VAL B  18      21.621   9.086  20.195  1.00 19.64           C  
ATOM   1108  CG1 VAL B  18      20.561  10.004  20.817  1.00 21.38           C  
ATOM   1109  CG2 VAL B  18      21.182   8.608  18.818  1.00 21.00           C  
ATOM   1110  N   LEU B  19      23.630  10.189  22.335  1.00 17.16           N  
ATOM   1111  CA  LEU B  19      23.839  11.085  23.472  1.00 18.19           C  
ATOM   1112  C   LEU B  19      25.056  11.970  23.311  1.00 18.62           C  
ATOM   1113  O   LEU B  19      25.088  13.064  23.822  1.00 20.23           O  
ATOM   1114  CB  LEU B  19      23.922  10.286  24.764  1.00 19.15           C  
ATOM   1115  CG  LEU B  19      23.329  10.873  26.013  1.00 23.00           C  
ATOM   1116  CD1 LEU B  19      21.908  11.413  25.725  1.00 24.02           C  
ATOM   1117  CD2 LEU B  19      23.282   9.769  26.982  1.00 22.85           C  
ATOM   1118  N   GLN B  20      26.060  11.472  22.608  1.00 17.22           N  
ATOM   1119  CA  GLN B  20      27.265  12.212  22.338  1.00 19.22           C  
ATOM   1120  C   GLN B  20      27.029  13.378  21.441  1.00 18.84           C  
ATOM   1121  O   GLN B  20      27.670  14.417  21.603  1.00 19.65           O  
ATOM   1122  CB  GLN B  20      28.237  11.319  21.635  1.00 20.17           C  
ATOM   1123  CG  GLN B  20      29.118  10.604  22.546  1.00 25.94           C  
ATOM   1124  CD  GLN B  20      30.416  10.281  21.877  1.00 31.42           C  
ATOM   1125  NE2 GLN B  20      31.456  11.074  22.167  1.00 32.55           N  
ATOM   1126  OE1 GLN B  20      30.483   9.332  21.101  1.00 35.59           O  
ATOM   1127  N   TYR B  21      26.112  13.190  20.486  1.00 18.26           N  
ATOM   1128  CA  TYR B  21      26.000  14.151  19.393  1.00 19.84           C  
ATOM   1129  C   TYR B  21      24.814  15.031  19.437  1.00 21.15           C  
ATOM   1130  O   TYR B  21      24.903  16.202  19.007  1.00 23.42           O  
ATOM   1131  CB  TYR B  21      26.133  13.489  18.014  1.00 19.32           C  
ATOM   1132  CG  TYR B  21      27.587  13.171  17.815  1.00 18.89           C  
ATOM   1133  CD1 TYR B  21      28.488  14.161  17.418  1.00 20.02           C  
ATOM   1134  CD2 TYR B  21      28.085  11.898  18.101  1.00 19.97           C  
ATOM   1135  CE1 TYR B  21      29.794  13.884  17.260  1.00 19.63           C  
ATOM   1136  CE2 TYR B  21      29.414  11.611  17.962  1.00 20.74           C  
ATOM   1137  CZ  TYR B  21      30.274  12.612  17.558  1.00 19.79           C  
ATOM   1138  OH  TYR B  21      31.594  12.343  17.434  1.00 22.21           O  
ATOM   1139  N   LEU B  22      23.712  14.536  19.960  1.00 22.37           N  
ATOM   1140  CA  LEU B  22      22.542  15.344  19.757  1.00 23.27           C  
ATOM   1141  C   LEU B  22      22.280  16.423  20.840  1.00 21.27           C  
ATOM   1142  O   LEU B  22      21.282  17.141  20.765  1.00 20.04           O  
ATOM   1143  CB  LEU B  22      21.341  14.497  19.285  1.00 23.33           C  
ATOM   1144  CG  LEU B  22      21.495  13.721  17.957  1.00 27.21           C  
ATOM   1145  CD1 LEU B  22      20.223  12.991  17.608  1.00 28.69           C  
ATOM   1146  CD2 LEU B  22      21.882  14.638  16.812  1.00 28.35           C  
ATOM   1147  N   SER B  23      23.189  16.616  21.808  1.00 20.90           N  
ATOM   1148  CA  SER B  23      23.224  17.953  22.424  1.00 21.66           C  
ATOM   1149  C   SER B  23      24.608  18.578  22.469  1.00 21.01           C  
ATOM   1150  O   SER B  23      24.983  19.151  23.451  1.00 24.29           O  
ATOM   1151  CB  SER B  23      22.579  18.048  23.809  1.00 23.48           C  
ATOM   1152  OG  SER B  23      22.492  19.420  24.201  1.00 27.48           O  
ATOM   1153  N   TYR B  24      25.254  18.649  21.346  1.00 19.62           N  
ATOM   1154  CA  TYR B  24      26.634  19.097  21.353  1.00 18.20           C  
ATOM   1155  C   TYR B  24      26.738  20.509  20.809  1.00 17.37           C  
ATOM   1156  O   TYR B  24      26.091  20.841  19.850  1.00 16.68           O  
ATOM   1157  CB  TYR B  24      27.461  18.119  20.539  1.00 18.11           C  
ATOM   1158  CG  TYR B  24      28.926  18.387  20.495  1.00 17.61           C  
ATOM   1159  CD1 TYR B  24      29.452  19.296  19.585  1.00 15.79           C  
ATOM   1160  CD2 TYR B  24      29.790  17.698  21.325  1.00 18.14           C  
ATOM   1161  CE1 TYR B  24      30.863  19.519  19.503  1.00 16.32           C  
ATOM   1162  CE2 TYR B  24      31.152  17.913  21.271  1.00 16.88           C  
ATOM   1163  CZ  TYR B  24      31.681  18.814  20.367  1.00 16.24           C  
ATOM   1164  OH  TYR B  24      33.060  18.993  20.306  1.00 19.55           O  
ATOM   1165  N   GLY B  25      27.568  21.332  21.440  1.00 16.54           N  
ATOM   1166  CA  GLY B  25      27.865  22.650  20.889  1.00 17.02           C  
ATOM   1167  C   GLY B  25      26.645  23.509  20.759  1.00 16.37           C  
ATOM   1168  O   GLY B  25      25.694  23.378  21.546  1.00 16.36           O  
ATOM   1169  N   CYS B  26      26.679  24.378  19.764  1.00 15.58           N  
ATOM   1170  CA  CYS B  26      25.604  25.337  19.568  1.00 16.44           C  
ATOM   1171  C   CYS B  26      24.578  24.859  18.574  1.00 16.50           C  
ATOM   1172  O   CYS B  26      23.491  25.432  18.495  1.00 16.36           O  
ATOM   1173  CB  CYS B  26      26.160  26.677  19.135  1.00 16.59           C  
ATOM   1174  SG  CYS B  26      27.142  27.461  20.393  1.00 19.24           S  
ATOM   1175  N   TYR B  27      24.922  23.816  17.823  1.00 16.74           N  
ATOM   1176  CA  TYR B  27      24.084  23.343  16.757  1.00 17.47           C  
ATOM   1177  C   TYR B  27      23.602  21.910  16.808  1.00 17.22           C  
ATOM   1178  O   TYR B  27      22.666  21.601  16.138  1.00 19.08           O  
ATOM   1179  CB  TYR B  27      24.714  23.656  15.373  1.00 16.84           C  
ATOM   1180  CG  TYR B  27      24.540  25.111  15.108  1.00 14.61           C  
ATOM   1181  CD1 TYR B  27      25.505  26.015  15.520  1.00 14.35           C  
ATOM   1182  CD2 TYR B  27      23.376  25.593  14.535  1.00 14.08           C  
ATOM   1183  CE1 TYR B  27      25.287  27.376  15.341  1.00 13.73           C  
ATOM   1184  CE2 TYR B  27      23.151  26.947  14.392  1.00 15.22           C  
ATOM   1185  CZ  TYR B  27      24.122  27.811  14.768  1.00 14.25           C  
ATOM   1186  OH  TYR B  27      23.906  29.153  14.622  1.00 17.40           O  
ATOM   1187  N   CYS B  28      24.285  21.036  17.538  0.50 16.91           N  
ATOM   1189  CA  CYS B  28      23.853  19.638  17.631  0.50 16.61           C  
ATOM   1191  C   CYS B  28      22.795  19.552  18.699  0.50 18.22           C  
ATOM   1193  O   CYS B  28      22.968  20.031  19.809  0.50 18.32           O  
ATOM   1195  CB  CYS B  28      25.010  18.731  17.981  0.50 15.44           C  
ATOM   1196  SG  CYS B  28      26.401  18.859  16.875  0.50  9.71           S  
ATOM   1197  N   GLY B  29      21.676  18.945  18.346  0.50 20.43           N  
ATOM   1199  CA  GLY B  29      20.453  19.214  19.066  0.50 22.22           C  
ATOM   1201  C   GLY B  29      19.433  19.925  18.207  0.50 22.87           C  
ATOM   1203  O   GLY B  29      18.252  19.935  18.523  0.50 22.79           O  
ATOM   1205  N   LEU B  30      19.896  20.534  17.122  0.50 23.33           N  
ATOM   1207  CA  LEU B  30      19.027  20.971  16.027  0.50 23.84           C  
ATOM   1209  C   LEU B  30      18.303  22.284  16.224  0.50 24.33           C  
ATOM   1211  O   LEU B  30      17.728  22.568  17.282  0.50 24.64           O  
ATOM   1213  CB  LEU B  30      18.047  19.867  15.567  0.50 23.53           C  
ATOM   1215  CG  LEU B  30      17.270  20.105  14.251  0.50 22.82           C  
ATOM   1217  CD1 LEU B  30      18.001  19.563  13.032  0.50 21.36           C  
ATOM   1219  CD2 LEU B  30      15.898  19.505  14.338  0.50 22.97           C  
ATOM   1221  N   GLY B  31      18.323  23.076  15.164  0.50 24.38           N  
ATOM   1223  CA  GLY B  31      17.762  24.402  15.178  1.00 24.12           C  
ATOM   1224  C   GLY B  31      18.549  25.294  16.138  1.00 23.96           C  
ATOM   1225  O   GLY B  31      17.969  26.041  16.949  1.00 24.76           O  
ATOM   1226  N   GLY B  32      19.871  25.211  16.036  1.00 21.96           N  
ATOM   1227  CA  GLY B  32      20.756  25.875  16.981  1.00 19.99           C  
ATOM   1228  C   GLY B  32      20.859  27.365  16.780  1.00 19.20           C  
ATOM   1229  O   GLY B  32      20.138  27.975  16.009  1.00 20.11           O  
ATOM   1230  N   GLN B  33      21.801  27.958  17.491  1.00 17.94           N  
ATOM   1231  CA  GLN B  33      21.939  29.416  17.418  1.00 16.60           C  
ATOM   1232  C   GLN B  33      23.403  29.709  17.598  1.00 16.50           C  
ATOM   1233  O   GLN B  33      24.180  28.839  18.015  1.00 16.31           O  
ATOM   1234  CB  GLN B  33      21.113  30.084  18.533  1.00 17.18           C  
ATOM   1235  CG  GLN B  33      21.597  29.660  19.922  1.00 17.40           C  
ATOM   1236  CD  GLN B  33      20.834  30.349  21.047  1.00 17.19           C  
ATOM   1237  NE2 GLN B  33      19.758  30.984  20.704  1.00 14.95           N  
ATOM   1238  OE1 GLN B  33      21.244  30.313  22.218  1.00 20.87           O  
ATOM   1239  N   GLY B  34      23.785  30.949  17.303  1.00 15.58           N  
ATOM   1240  CA  GLY B  34      25.120  31.415  17.646  1.00 16.38           C  
ATOM   1241  C   GLY B  34      26.150  30.911  16.658  1.00 15.65           C  
ATOM   1242  O   GLY B  34      25.830  30.655  15.501  1.00 15.47           O  
ATOM   1243  N   GLN B  35      27.389  30.772  17.145  1.00 15.93           N  
ATOM   1244  CA  GLN B  35      28.500  30.379  16.297  1.00 16.32           C  
ATOM   1245  C   GLN B  35      28.874  28.910  16.565  1.00 16.19           C  
ATOM   1246  O   GLN B  35      29.042  28.504  17.713  1.00 16.61           O  
ATOM   1247  CB  GLN B  35      29.724  31.259  16.582  1.00 17.67           C  
ATOM   1248  CG  GLN B  35      29.515  32.735  16.309  1.00 21.01           C  
ATOM   1249  CD  GLN B  35      29.226  33.059  14.849  1.00 24.70           C  
ATOM   1250  NE2 GLN B  35      28.179  33.810  14.610  1.00 27.14           N  
ATOM   1251  OE1 GLN B  35      29.970  32.645  13.944  1.00 27.76           O  
ATOM   1252  N   PRO B  36      29.053  28.117  15.504  1.00 17.71           N  
ATOM   1253  CA  PRO B  36      29.520  26.734  15.694  1.00 17.16           C  
ATOM   1254  C   PRO B  36      30.801  26.727  16.503  1.00 18.52           C  
ATOM   1255  O   PRO B  36      31.714  27.539  16.256  1.00 20.30           O  
ATOM   1256  CB  PRO B  36      29.738  26.232  14.260  1.00 17.65           C  
ATOM   1257  CG  PRO B  36      28.742  26.992  13.505  1.00 17.72           C  
ATOM   1258  CD  PRO B  36      28.774  28.406  14.095  1.00 17.45           C  
ATOM   1259  N   THR B  37      30.863  25.880  17.509  1.00 17.61           N  
ATOM   1260  CA  THR B  37      31.983  25.901  18.424  1.00 19.61           C  
ATOM   1261  C   THR B  37      33.229  25.323  17.835  1.00 19.73           C  
ATOM   1262  O   THR B  37      34.325  25.748  18.174  1.00 21.58           O  
ATOM   1263  CB  THR B  37      31.690  25.207  19.731  1.00 20.23           C  
ATOM   1264  CG2 THR B  37      30.494  25.900  20.483  1.00 19.84           C  
ATOM   1265  OG1 THR B  37      31.242  23.880  19.469  1.00 21.05           O  
ATOM   1266  N   ASP B  38      33.049  24.313  16.991  1.00 19.37           N  
ATOM   1267  CA  ASP B  38      34.163  23.515  16.488  1.00 19.21           C  
ATOM   1268  C   ASP B  38      33.738  22.709  15.280  1.00 18.56           C  
ATOM   1269  O   ASP B  38      32.640  22.914  14.777  1.00 18.27           O  
ATOM   1270  CB  ASP B  38      34.743  22.661  17.596  1.00 19.21           C  
ATOM   1271  CG  ASP B  38      33.865  21.527  18.011  1.00 19.06           C  
ATOM   1272  OD1 ASP B  38      32.720  21.446  17.524  1.00 17.91           O  
ATOM   1273  OD2 ASP B  38      34.269  20.677  18.831  1.00 19.71           O1-
ATOM   1274  N   ALA B  39      34.606  21.823  14.780  1.00 19.17           N  
ATOM   1275  CA  ALA B  39      34.286  21.051  13.565  1.00 18.61           C  
ATOM   1276  C   ALA B  39      33.035  20.198  13.699  1.00 17.03           C  
ATOM   1277  O   ALA B  39      32.186  20.186  12.778  1.00 19.33           O  
ATOM   1278  CB  ALA B  39      35.468  20.173  13.116  1.00 19.38           C  
ATOM   1279  N   THR B  40      32.904  19.532  14.831  1.00 17.00           N  
ATOM   1280  CA  THR B  40      31.729  18.692  15.079  1.00 17.27           C  
ATOM   1281  C   THR B  40      30.493  19.538  15.094  1.00 17.69           C  
ATOM   1282  O   THR B  40      29.515  19.169  14.468  1.00 17.73           O  
ATOM   1283  CB  THR B  40      31.879  18.003  16.366  1.00 17.81           C  
ATOM   1284  CG2 THR B  40      30.611  17.212  16.733  1.00 17.93           C  
ATOM   1285  OG1 THR B  40      32.913  17.020  16.230  1.00 18.60           O  
ATOM   1286  N   ASP B  41      30.531  20.663  15.806  1.00 17.95           N  
ATOM   1287  CA  ASP B  41      29.394  21.574  15.768  1.00 17.35           C  
ATOM   1288  C   ASP B  41      29.121  22.075  14.358  1.00 17.39           C  
ATOM   1289  O   ASP B  41      27.967  22.247  13.986  1.00 16.47           O  
ATOM   1290  CB  ASP B  41      29.659  22.754  16.655  1.00 17.85           C  
ATOM   1291  CG  ASP B  41      28.433  23.328  17.226  1.00 17.98           C  
ATOM   1292  OD1 ASP B  41      27.354  22.675  17.187  1.00 17.75           O  
ATOM   1293  OD2 ASP B  41      28.484  24.460  17.742  1.00 17.28           O1-
ATOM   1294  N   ARG B  42      30.163  22.341  13.567  1.00 16.46           N  
ATOM   1295  CA  ARG B  42      29.911  22.760  12.212  1.00 18.03           C  
ATOM   1296  C   ARG B  42      29.177  21.657  11.416  1.00 17.64           C  
ATOM   1297  O   ARG B  42      28.342  21.966  10.590  1.00 18.20           O  
ATOM   1298  CB  ARG B  42      31.201  23.197  11.517  1.00 18.17           C  
ATOM   1299  CG  ARG B  42      31.053  23.301   9.999  1.00 23.98           C  
ATOM   1300  CD  ARG B  42      31.740  24.443   9.361  1.00 27.76           C  
ATOM   1301  NE  ARG B  42      31.166  24.692   8.041  1.00 32.79           N  
ATOM   1302  CZ  ARG B  42      30.489  25.772   7.729  1.00 34.04           C  
ATOM   1303  NH1 ARG B  42      29.994  25.908   6.505  1.00 34.76           N1+
ATOM   1304  NH2 ARG B  42      30.295  26.712   8.657  1.00 36.50           N  
ATOM   1305  N   CYS B  43      29.445  20.384  11.702  1.00 18.39           N  
ATOM   1306  CA  CYS B  43      28.648  19.318  11.047  1.00 17.71           C  
ATOM   1307  C   CYS B  43      27.169  19.564  11.303  1.00 16.88           C  
ATOM   1308  O   CYS B  43      26.351  19.362  10.425  1.00 17.01           O  
ATOM   1309  CB  CYS B  43      28.952  17.962  11.645  1.00 17.45           C  
ATOM   1310  SG  CYS B  43      30.656  17.464  11.614  1.00 20.47           S  
ATOM   1311  N   CYS B  44      26.813  19.962  12.529  1.00 17.95           N  
ATOM   1312  CA  CYS B  44      25.427  20.123  12.907  1.00 17.38           C  
ATOM   1313  C   CYS B  44      24.868  21.401  12.345  1.00 16.77           C  
ATOM   1314  O   CYS B  44      23.723  21.453  12.002  1.00 17.35           O  
ATOM   1315  CB  CYS B  44      25.300  20.138  14.428  1.00 17.03           C  
ATOM   1316  SG  CYS B  44      25.663  18.522  15.062  1.00 19.76           S  
ATOM   1317  N   PHE B  45      25.698  22.444  12.261  1.00 17.02           N  
ATOM   1318  CA  PHE B  45      25.274  23.696  11.674  1.00 17.12           C  
ATOM   1319  C   PHE B  45      24.963  23.409  10.205  1.00 17.32           C  
ATOM   1320  O   PHE B  45      23.939  23.794   9.691  1.00 17.19           O  
ATOM   1321  CB  PHE B  45      26.422  24.699  11.754  1.00 17.17           C  
ATOM   1322  CG  PHE B  45      26.169  25.942  10.985  1.00 17.92           C  
ATOM   1323  CD1 PHE B  45      25.381  26.948  11.529  1.00 18.94           C  
ATOM   1324  CD2 PHE B  45      26.662  26.094   9.691  1.00 21.01           C  
ATOM   1325  CE1 PHE B  45      25.144  28.122  10.849  1.00 20.63           C  
ATOM   1326  CE2 PHE B  45      26.375  27.276   8.964  1.00 17.33           C  
ATOM   1327  CZ  PHE B  45      25.588  28.279   9.552  1.00 20.60           C  
ATOM   1328  N   VAL B  46      25.866  22.698   9.550  1.00 17.76           N  
ATOM   1329  CA  VAL B  46      25.640  22.312   8.159  1.00 17.52           C  
ATOM   1330  C   VAL B  46      24.376  21.468   7.989  1.00 16.82           C  
ATOM   1331  O   VAL B  46      23.587  21.639   7.059  1.00 17.79           O  
ATOM   1332  CB  VAL B  46      26.891  21.593   7.587  1.00 17.23           C  
ATOM   1333  CG1 VAL B  46      26.607  20.985   6.227  1.00 16.94           C  
ATOM   1334  CG2 VAL B  46      28.048  22.617   7.482  1.00 18.62           C  
ATOM   1335  N   HIS B  47      24.181  20.566   8.941  1.00 16.24           N  
ATOM   1336  CA  HIS B  47      23.001  19.728   8.935  1.00 16.39           C  
ATOM   1337  C   HIS B  47      21.735  20.560   9.095  1.00 17.33           C  
ATOM   1338  O   HIS B  47      20.725  20.260   8.441  1.00 17.91           O  
ATOM   1339  CB  HIS B  47      23.158  18.691  10.032  1.00 16.13           C  
ATOM   1340  CG  HIS B  47      22.017  17.733  10.136  1.00 14.99           C  
ATOM   1341  CD2 HIS B  47      21.738  16.588   9.470  1.00 16.59           C  
ATOM   1342  ND1 HIS B  47      21.026  17.881  11.078  1.00 18.26           N  
ATOM   1343  CE1 HIS B  47      20.164  16.878  10.974  1.00 17.50           C  
ATOM   1344  NE2 HIS B  47      20.585  16.067  10.017  1.00 16.44           N  
ATOM   1345  N   ASP B  48      21.759  21.570   9.968  1.00 17.77           N  
ATOM   1346  CA  ASP B  48      20.601  22.472  10.086  1.00 19.37           C  
ATOM   1347  C   ASP B  48      20.329  23.139   8.752  1.00 19.83           C  
ATOM   1348  O   ASP B  48      19.187  23.284   8.300  1.00 18.74           O  
ATOM   1349  CB  ASP B  48      20.937  23.614  11.043  1.00 20.20           C  
ATOM   1350  CG  ASP B  48      20.438  23.400  12.392  1.00 23.90           C  
ATOM   1351  OD1 ASP B  48      20.516  24.378  13.184  1.00 23.89           O  
ATOM   1352  OD2 ASP B  48      19.984  22.287  12.779  1.00 29.04           O1-
ATOM   1353  N   CYS B  49      21.398  23.613   8.127  1.00 20.08           N  
ATOM   1354  CA  CYS B  49      21.256  24.310   6.864  1.00 20.96           C  
ATOM   1355  C   CYS B  49      20.712  23.375   5.764  1.00 21.01           C  
ATOM   1356  O   CYS B  49      19.864  23.752   4.953  1.00 21.86           O  
ATOM   1357  CB  CYS B  49      22.592  24.900   6.470  1.00 21.22           C  
ATOM   1358  SG  CYS B  49      23.113  26.231   7.563  1.00 24.25           S  
ATOM   1359  N   CYS B  50      21.201  22.148   5.790  1.00 20.26           N  
ATOM   1360  CA  CYS B  50      20.765  21.129   4.876  1.00 19.07           C  
ATOM   1361  C   CYS B  50      19.262  20.885   5.038  1.00 19.13           C  
ATOM   1362  O   CYS B  50      18.507  20.867   4.066  1.00 19.93           O  
ATOM   1363  CB  CYS B  50      21.544  19.873   5.187  1.00 19.38           C  
ATOM   1364  SG  CYS B  50      21.385  18.641   3.916  1.00 20.31           S  
ATOM   1365  N   TYR B  51      18.818  20.736   6.276  1.00 18.56           N  
ATOM   1366  CA  TYR B  51      17.374  20.597   6.544  1.00 17.72           C  
ATOM   1367  C   TYR B  51      16.599  21.796   6.037  1.00 20.00           C  
ATOM   1368  O   TYR B  51      15.494  21.654   5.531  1.00 20.66           O  
ATOM   1369  CB  TYR B  51      17.144  20.458   8.029  1.00 17.68           C  
ATOM   1370  CG  TYR B  51      17.170  19.031   8.523  1.00 16.32           C  
ATOM   1371  CD1 TYR B  51      17.870  18.015   7.840  1.00 16.63           C  
ATOM   1372  CD2 TYR B  51      16.505  18.704   9.669  1.00 15.25           C  
ATOM   1373  CE1 TYR B  51      17.910  16.728   8.330  1.00 16.14           C  
ATOM   1374  CE2 TYR B  51      16.515  17.430  10.166  1.00 15.69           C  
ATOM   1375  CZ  TYR B  51      17.219  16.444   9.504  1.00 16.00           C  
ATOM   1376  OH  TYR B  51      17.242  15.196  10.037  1.00 17.24           O  
ATOM   1377  N   GLY B  52      17.191  22.981   6.191  1.00 21.45           N  
ATOM   1378  CA  GLY B  52      16.556  24.188   5.694  1.00 23.57           C  
ATOM   1379  C   GLY B  52      16.352  24.212   4.199  1.00 25.71           C  
ATOM   1380  O   GLY B  52      15.426  24.882   3.739  1.00 28.03           O  
ATOM   1381  N   LYS B  53      17.176  23.476   3.443  1.00 26.45           N  
ATOM   1382  CA  LYS B  53      17.071  23.423   1.971  1.00 27.67           C  
ATOM   1383  C   LYS B  53      16.062  22.407   1.486  1.00 27.94           C  
ATOM   1384  O   LYS B  53      15.775  22.317   0.293  1.00 28.48           O  
ATOM   1385  CB  LYS B  53      18.427  23.106   1.357  1.00 28.75           C  
ATOM   1386  CG  LYS B  53      19.502  24.128   1.657  1.00 30.54           C  
ATOM   1387  CD  LYS B  53      20.812  23.675   1.014  1.00 33.93           C  
ATOM   1388  CE  LYS B  53      21.877  24.751   1.046  1.00 37.21           C  
ATOM   1389  NZ  LYS B  53      23.182  24.213   0.486  1.00 40.18           N1+
ATOM   1390  N   VAL B  54      15.548  21.604   2.407  1.00 27.23           N  
ATOM   1391  CA  VAL B  54      14.531  20.610   2.066  1.00 28.16           C  
ATOM   1392  C   VAL B  54      13.185  21.305   1.892  1.00 29.15           C  
ATOM   1393  O   VAL B  54      12.672  21.927   2.818  1.00 30.27           O  
ATOM   1394  CB  VAL B  54      14.477  19.523   3.165  1.00 26.64           C  
ATOM   1395  CG1 VAL B  54      13.374  18.514   2.910  1.00 27.21           C  
ATOM   1396  CG2 VAL B  54      15.828  18.847   3.269  1.00 26.00           C  
ATOM   1397  N   THR B  55      12.627  21.211   0.691  1.00 30.69           N  
ATOM   1398  CA  THR B  55      11.288  21.714   0.410  1.00 31.55           C  
ATOM   1399  C   THR B  55      10.439  20.573  -0.072  1.00 31.11           C  
ATOM   1400  O   THR B  55      10.846  19.803  -0.925  1.00 33.40           O  
ATOM   1401  CB  THR B  55      11.315  22.759  -0.728  1.00 31.70           C  
ATOM   1402  CG2 THR B  55      10.240  23.820  -0.511  0.50 31.87           C  
ATOM   1403  OG1 THR B  55      12.539  23.487  -0.685  1.00 33.24           O  
ATOM   1404  N   GLY B  56       9.228  20.487   0.419  1.00 30.73           N  
ATOM   1405  CA  GLY B  56       8.344  19.503  -0.130  1.00 28.94           C  
ATOM   1406  C   GLY B  56       8.163  18.372   0.831  1.00 26.58           C  
ATOM   1407  O   GLY B  56       7.217  17.624   0.702  1.00 27.71           O  
ATOM   1408  N   CYS B  57       9.050  18.259   1.827  1.00 24.66           N  
ATOM   1409  CA  CYS B  57       8.844  17.279   2.869  1.00 22.28           C  
ATOM   1410  C   CYS B  57       9.468  17.842   4.147  1.00 21.23           C  
ATOM   1411  O   CYS B  57      10.117  18.895   4.122  1.00 20.97           O  
ATOM   1412  CB  CYS B  57       9.473  15.931   2.483  1.00 21.87           C  
ATOM   1413  SG  CYS B  57      11.238  15.936   2.058  1.00 22.35           S  
ATOM   1414  N   ASN B  58       9.284  17.121   5.239  1.00 20.21           N  
ATOM   1415  CA  ASN B  58       9.633  17.624   6.562  1.00 19.39           C  
ATOM   1416  C   ASN B  58      10.813  16.814   7.084  1.00 18.07           C  
ATOM   1417  O   ASN B  58      10.637  15.640   7.403  1.00 18.08           O  
ATOM   1418  CB  ASN B  58       8.453  17.451   7.508  1.00 20.36           C  
ATOM   1419  CG  ASN B  58       8.750  17.984   8.880  1.00 22.35           C  
ATOM   1420  ND2 ASN B  58       7.761  18.574   9.502  1.00 24.07           N  
ATOM   1421  OD1 ASN B  58       9.887  17.935   9.340  1.00 22.23           O  
ATOM   1422  N   PRO B  59      12.003  17.406   7.145  1.00 17.48           N  
ATOM   1423  CA  PRO B  59      13.197  16.615   7.483  1.00 17.20           C  
ATOM   1424  C   PRO B  59      13.214  16.119   8.925  1.00 17.20           C  
ATOM   1425  O   PRO B  59      13.825  15.110   9.221  1.00 17.11           O  
ATOM   1426  CB  PRO B  59      14.350  17.580   7.187  1.00 18.26           C  
ATOM   1427  CG  PRO B  59      13.751  18.904   7.406  1.00 20.31           C  
ATOM   1428  CD  PRO B  59      12.356  18.806   6.825  1.00 17.90           C  
ATOM   1429  N   LYS B  60      12.502  16.793   9.809  1.00 18.17           N  
ATOM   1430  CA  LYS B  60      12.427  16.294  11.184  1.00 18.64           C  
ATOM   1431  C   LYS B  60      11.573  15.032  11.300  1.00 18.71           C  
ATOM   1432  O   LYS B  60      11.886  14.097  12.035  1.00 18.54           O  
ATOM   1433  CB  LYS B  60      11.808  17.358  12.077  1.00 19.54           C  
ATOM   1434  CG  LYS B  60      12.644  18.590  12.209  1.00 21.34           C  
ATOM   1435  CD  LYS B  60      11.883  19.633  13.090  0.70 22.77           C  
ATOM   1436  CE  LYS B  60      11.731  19.163  14.547  1.00 23.59           C  
ATOM   1437  NZ  LYS B  60      10.908  20.116  15.439  1.00 23.31           N1+
ATOM   1438  N   ILE B  61      10.470  15.023  10.562  1.00 21.24           N  
ATOM   1439  CA  ILE B  61       9.394  14.076  10.822  1.00 22.70           C  
ATOM   1440  C   ILE B  61       9.363  12.976   9.791  1.00 22.48           C  
ATOM   1441  O   ILE B  61       9.125  11.827  10.117  1.00 23.20           O  
ATOM   1442  CB  ILE B  61       8.035  14.882  10.928  1.00 23.94           C  
ATOM   1443  CG1 ILE B  61       7.980  15.710  12.236  1.00 25.37           C  
ATOM   1444  CG2 ILE B  61       6.823  13.990  10.776  1.00 25.55           C  
ATOM   1445  CD1 ILE B  61       8.154  14.909  13.514  0.50 25.51           C  
ATOM   1446  N   ASP B  62       9.608  13.313   8.528  1.00 22.70           N  
ATOM   1447  CA  ASP B  62       9.400  12.340   7.447  1.00 23.28           C  
ATOM   1448  C   ASP B  62      10.387  11.234   7.447  1.00 23.47           C  
ATOM   1449  O   ASP B  62      11.571  11.458   7.662  1.00 23.29           O  
ATOM   1450  CB  ASP B  62       9.368  13.015   6.072  1.00 23.16           C  
ATOM   1451  CG  ASP B  62       8.137  13.850   5.897  1.00 24.18           C  
ATOM   1452  OD1 ASP B  62       7.215  13.700   6.724  1.00 27.50           O  
ATOM   1453  OD2 ASP B  62       8.009  14.673   4.977  1.00 24.33           O1-
ATOM   1454  N   SER B  63       9.890  10.032   7.188  1.00 23.45           N  
ATOM   1455  CA  SER B  63      10.719   8.841   7.230  1.00 24.14           C  
ATOM   1456  C   SER B  63      11.285   8.532   5.867  1.00 23.69           C  
ATOM   1457  O   SER B  63      10.559   8.519   4.864  1.00 25.17           O  
ATOM   1458  CB  SER B  63       9.959   7.640   7.840  0.50 24.32           C  
ATOM   1459  OG  SER B  63       9.350   7.984   9.090  1.00 28.11           O  
ATOM   1460  N   TYR B  64      12.592   8.336   5.793  1.00 22.84           N  
ATOM   1461  CA  TYR B  64      13.223   8.092   4.517  1.00 23.70           C  
ATOM   1462  C   TYR B  64      13.665   6.660   4.416  1.00 25.18           C  
ATOM   1463  O   TYR B  64      13.349   5.856   5.291  1.00 25.51           O  
ATOM   1464  CB  TYR B  64      14.392   9.039   4.276  1.00 23.37           C  
ATOM   1465  CG  TYR B  64      15.366   9.131   5.425  1.00 20.86           C  
ATOM   1466  CD1 TYR B  64      16.192   8.060   5.752  1.00 18.50           C  
ATOM   1467  CD2 TYR B  64      15.503  10.327   6.130  1.00 20.07           C  
ATOM   1468  CE1 TYR B  64      17.108   8.172   6.837  1.00 19.34           C  
ATOM   1469  CE2 TYR B  64      16.412  10.446   7.178  1.00 18.33           C  
ATOM   1470  CZ  TYR B  64      17.199   9.377   7.520  1.00 18.19           C  
ATOM   1471  OH  TYR B  64      18.074   9.530   8.562  1.00 16.32           O  
ATOM   1472  N   THR B  65      14.397   6.367   3.346  1.00 26.78           N  
ATOM   1473  CA  THR B  65      14.849   5.023   3.066  1.00 28.20           C  
ATOM   1474  C   THR B  65      16.335   4.983   3.020  1.00 28.77           C  
ATOM   1475  O   THR B  65      16.994   5.731   2.294  1.00 27.52           O  
ATOM   1476  CB  THR B  65      14.274   4.551   1.735  1.00 28.12           C  
ATOM   1477  CG2 THR B  65      14.897   3.222   1.340  1.00 29.71           C  
ATOM   1478  OG1 THR B  65      12.897   4.254   1.941  1.00 30.92           O  
ATOM   1479  N   TYR B  66      16.878   4.073   3.812  1.00 30.86           N  
ATOM   1480  CA  TYR B  66      18.291   3.905   3.815  1.00 32.53           C  
ATOM   1481  C   TYR B  66      18.626   2.474   4.218  1.00 33.90           C  
ATOM   1482  O   TYR B  66      17.815   1.769   4.831  1.00 34.05           O  
ATOM   1483  CB  TYR B  66      18.954   4.929   4.748  1.00 32.62           C  
ATOM   1484  CG  TYR B  66      18.789   4.661   6.230  1.00 33.70           C  
ATOM   1485  CD1 TYR B  66      19.897   4.318   7.014  1.00 35.48           C  
ATOM   1486  CD2 TYR B  66      17.537   4.764   6.857  1.00 33.62           C  
ATOM   1487  CE1 TYR B  66      19.756   4.074   8.382  1.00 34.94           C  
ATOM   1488  CE2 TYR B  66      17.383   4.523   8.221  1.00 34.56           C  
ATOM   1489  CZ  TYR B  66      18.507   4.176   8.977  1.00 35.15           C  
ATOM   1490  OH  TYR B  66      18.381   3.940  10.331  1.00 35.88           O  
ATOM   1491  N   SER B  67      19.825   2.088   3.837  1.00 35.15           N  
ATOM   1492  CA  SER B  67      20.366   0.777   4.122  1.00 37.27           C  
ATOM   1493  C   SER B  67      21.590   1.029   4.967  1.00 38.41           C  
ATOM   1494  O   SER B  67      22.368   1.950   4.688  1.00 39.33           O  
ATOM   1495  CB  SER B  67      20.780   0.118   2.810  1.00 37.30           C  
ATOM   1496  OG  SER B  67      21.841   0.843   2.206  0.50 37.27           O  
ATOM   1497  N   LYS B  68      21.761   0.219   6.005  1.00 39.39           N  
ATOM   1498  CA  LYS B  68      22.990   0.245   6.787  0.50 39.86           C  
ATOM   1499  C   LYS B  68      23.611  -1.130   6.666  1.00 40.15           C  
ATOM   1500  O   LYS B  68      22.983  -2.133   7.035  1.00 40.79           O  
ATOM   1501  CB  LYS B  68      22.751   0.626   8.255  0.50 39.78           C  
ATOM   1502  CG  LYS B  68      21.315   0.504   8.764  0.50 40.04           C  
ATOM   1503  CD  LYS B  68      21.248   0.569  10.288  0.50 40.31           C  
ATOM   1504  CE  LYS B  68      21.385  -0.822  10.907  0.50 40.17           C  
ATOM   1505  NZ  LYS B  68      20.127  -1.618  10.819  0.50 40.45           N1+
ATOM   1506  N   LYS B  69      24.815  -1.174   6.102  1.00 40.26           N  
ATOM   1507  CA  LYS B  69      25.560  -2.428   5.947  1.00 40.34           C  
ATOM   1508  C   LYS B  69      27.056  -2.184   6.180  1.00 40.90           C  
ATOM   1509  O   LYS B  69      27.661  -1.341   5.514  1.00 41.08           O  
ATOM   1510  CB  LYS B  69      25.303  -3.044   4.562  0.50 39.94           C  
ATOM   1511  CG  LYS B  69      26.077  -4.330   4.285  0.50 38.92           C  
ATOM   1512  CD  LYS B  69      25.157  -5.534   4.236  0.50 37.19           C  
ATOM   1513  CE  LYS B  69      25.941  -6.832   4.358  0.50 36.32           C  
ATOM   1514  NZ  LYS B  69      25.171  -7.833   5.139  0.50 35.59           N1+
ATOM   1515  N   ASN B  70      27.637  -2.914   7.136  1.00 41.41           N  
ATOM   1516  CA  ASN B  70      29.070  -2.781   7.450  1.00 41.56           C  
ATOM   1517  C   ASN B  70      29.565  -1.352   7.715  1.00 42.36           C  
ATOM   1518  O   ASN B  70      30.558  -0.899   7.117  1.00 42.74           O  
ATOM   1519  CB  ASN B  70      29.909  -3.400   6.342  1.00 40.77           C  
ATOM   1520  CG  ASN B  70      29.638  -4.856   6.166  0.50 39.70           C  
ATOM   1521  ND2 ASN B  70      29.794  -5.340   4.935  0.50 38.91           N  
ATOM   1522  OD1 ASN B  70      29.300  -5.552   7.120  0.50 38.06           O  
ATOM   1523  N   GLY B  71      28.857  -0.639   8.586  1.00 42.84           N  
ATOM   1524  CA  GLY B  71      29.315   0.658   9.068  1.00 42.63           C  
ATOM   1525  C   GLY B  71      29.110   1.866   8.165  1.00 42.70           C  
ATOM   1526  O   GLY B  71      29.412   2.993   8.565  1.00 42.79           O  
ATOM   1527  N   ASP B  72      28.631   1.639   6.947  1.00 42.50           N  
ATOM   1528  CA  ASP B  72      28.332   2.748   6.044  1.00 41.93           C  
ATOM   1529  C   ASP B  72      26.831   2.860   5.812  1.00 41.38           C  
ATOM   1530  O   ASP B  72      26.087   1.862   5.834  1.00 41.19           O  
ATOM   1531  CB  ASP B  72      29.100   2.619   4.727  0.50 41.93           C  
ATOM   1532  CG  ASP B  72      30.113   3.737   4.535  0.50 42.22           C  
ATOM   1533  OD1 ASP B  72      31.233   3.640   5.080  0.50 41.76           O  
ATOM   1534  OD2 ASP B  72      29.878   4.759   3.855  0.50 43.28           O1-
ATOM   1535  N   VAL B  73      26.369   4.085   5.629  1.00 41.00           N  
ATOM   1536  CA  VAL B  73      24.958   4.282   5.312  1.00 40.71           C  
ATOM   1537  C   VAL B  73      24.831   4.796   3.882  1.00 39.61           C  
ATOM   1538  O   VAL B  73      25.652   5.586   3.391  1.00 40.26           O  
ATOM   1539  CB  VAL B  73      24.176   5.152   6.369  1.00 40.85           C  
ATOM   1540  CG1 VAL B  73      24.114   4.437   7.715  1.00 41.12           C  
ATOM   1541  CG2 VAL B  73      24.783   6.508   6.534  1.00 41.96           C  
ATOM   1542  N   VAL B  74      23.829   4.277   3.203  1.00 38.74           N  
ATOM   1543  CA  VAL B  74      23.581   4.629   1.819  1.00 37.32           C  
ATOM   1544  C   VAL B  74      22.133   5.071   1.681  1.00 35.39           C  
ATOM   1545  O   VAL B  74      21.204   4.350   2.050  1.00 34.58           O  
ATOM   1546  CB  VAL B  74      23.952   3.440   0.886  1.00 38.02           C  
ATOM   1547  CG1 VAL B  74      22.892   3.202  -0.230  1.00 38.59           C  
ATOM   1548  CG2 VAL B  74      25.366   3.658   0.327  1.00 38.48           C  
ATOM   1549  N   CYS B  75      21.946   6.295   1.200  1.00 33.33           N  
ATOM   1550  CA  CYS B  75      20.585   6.767   1.017  1.00 31.22           C  
ATOM   1551  C   CYS B  75      20.043   6.305  -0.300  1.00 31.31           C  
ATOM   1552  O   CYS B  75      20.737   6.373  -1.319  1.00 32.37           O  
ATOM   1553  CB  CYS B  75      20.524   8.273   1.066  1.00 28.91           C  
ATOM   1554  SG  CYS B  75      20.929   8.829   2.724  1.00 25.19           S  
ATOM   1555  N   GLY B  76      18.801   5.858  -0.242  1.00 30.71           N  
ATOM   1556  CA  GLY B  76      18.067   5.438  -1.422  1.00 31.45           C  
ATOM   1557  C   GLY B  76      16.635   5.898  -1.381  1.00 30.92           C  
ATOM   1558  O   GLY B  76      16.330   7.042  -1.003  1.00 30.87           O  
ATOM   1559  N   GLY B  77      15.746   5.003  -1.779  1.00 30.66           N  
ATOM   1560  CA  GLY B  77      14.324   5.269  -1.803  1.00 29.98           C  
ATOM   1561  C   GLY B  77      13.835   5.959  -3.062  1.00 29.05           C  
ATOM   1562  O   GLY B  77      14.614   6.473  -3.871  1.00 29.22           O  
ATOM   1563  N   ASP B  78      12.517   6.003  -3.178  1.00 28.16           N  
ATOM   1564  CA  ASP B  78      11.883   6.487  -4.395  1.00 27.76           C  
ATOM   1565  C   ASP B  78      11.428   7.929  -4.328  1.00 27.40           C  
ATOM   1566  O   ASP B  78      11.001   8.480  -5.343  1.00 29.07           O  
ATOM   1567  CB  ASP B  78      10.723   5.573  -4.764  1.00 28.10           C  
ATOM   1568  CG  ASP B  78      11.196   4.278  -5.358  1.00 28.62           C  
ATOM   1569  OD1 ASP B  78      10.821   3.232  -4.791  1.00 29.55           O  
ATOM   1570  OD2 ASP B  78      11.936   4.217  -6.380  1.00 27.82           O1-
ATOM   1571  N   ASN B  79      11.529   8.551  -3.154  1.00 26.08           N  
ATOM   1572  CA  ASN B  79      11.104   9.948  -2.984  1.00 23.42           C  
ATOM   1573  C   ASN B  79      12.361  10.842  -2.871  1.00 23.27           C  
ATOM   1574  O   ASN B  79      13.089  10.782  -1.886  1.00 21.87           O  
ATOM   1575  CB  ASN B  79      10.184  10.020  -1.759  1.00 23.66           C  
ATOM   1576  CG  ASN B  79       9.636  11.408  -1.489  1.00 21.18           C  
ATOM   1577  ND2 ASN B  79      10.287  12.424  -2.014  1.00 22.40           N  
ATOM   1578  OD1 ASN B  79       8.656  11.553  -0.770  1.00 23.96           O  
ATOM   1579  N   PRO B  80      12.677  11.621  -3.904  1.00 22.35           N  
ATOM   1580  CA  PRO B  80      13.869  12.470  -3.887  1.00 21.64           C  
ATOM   1581  C   PRO B  80      13.922  13.408  -2.672  1.00 20.75           C  
ATOM   1582  O   PRO B  80      15.001  13.725  -2.191  1.00 21.17           O  
ATOM   1583  CB  PRO B  80      13.762  13.256  -5.203  1.00 22.68           C  
ATOM   1584  CG  PRO B  80      12.926  12.441  -6.056  1.00 23.17           C  
ATOM   1585  CD  PRO B  80      11.971  11.689  -5.206  1.00 21.63           C  
ATOM   1586  N   CYS B  81      12.778  13.889  -2.227  1.00 19.98           N  
ATOM   1587  CA  CYS B  81      12.769  14.814  -1.090  1.00 19.69           C  
ATOM   1588  C   CYS B  81      13.224  14.067   0.191  1.00 19.51           C  
ATOM   1589  O   CYS B  81      14.044  14.552   0.968  1.00 19.18           O  
ATOM   1590  CB  CYS B  81      11.408  15.419  -0.953  1.00 20.02           C  
ATOM   1591  SG  CYS B  81      11.372  16.773   0.203  1.00 23.06           S  
ATOM   1592  N   LYS B  82      12.658  12.895   0.407  1.00 18.67           N  
ATOM   1593  CA  LYS B  82      13.082  12.039   1.501  1.00 18.72           C  
ATOM   1594  C   LYS B  82      14.514  11.595   1.358  1.00 18.59           C  
ATOM   1595  O   LYS B  82      15.230  11.576   2.349  1.00 17.48           O  
ATOM   1596  CB  LYS B  82      12.146  10.851   1.572  1.00 19.45           C  
ATOM   1597  CG  LYS B  82      10.813  11.297   2.047  1.00 21.26           C  
ATOM   1598  CD  LYS B  82       9.819  10.173   2.105  1.00 24.09           C  
ATOM   1599  CE  LYS B  82       8.618  10.626   2.854  1.00 27.08           C  
ATOM   1600  NZ  LYS B  82       7.525   9.607   2.744  1.00 31.85           N1+
ATOM   1601  N   LYS B  83      14.959  11.285   0.135  1.00 19.08           N  
ATOM   1602  CA  LYS B  83      16.376  11.005  -0.062  1.00 18.91           C  
ATOM   1603  C   LYS B  83      17.247  12.215   0.328  1.00 18.44           C  
ATOM   1604  O   LYS B  83      18.274  12.065   0.947  1.00 17.67           O  
ATOM   1605  CB  LYS B  83      16.680  10.541  -1.495  1.00 18.59           C  
ATOM   1606  CG  LYS B  83      18.089   9.933  -1.594  1.00 21.72           C  
ATOM   1607  CD  LYS B  83      18.493   9.584  -3.020  1.00 25.41           C  
ATOM   1608  CE  LYS B  83      19.930   9.048  -3.011  1.00 30.76           C  
ATOM   1609  NZ  LYS B  83      20.966  10.125  -3.225  1.00 35.14           N1+
ATOM   1610  N   GLN B  84      16.769  13.425   0.035  1.00 17.87           N  
ATOM   1611  CA  GLN B  84      17.488  14.635   0.379  1.00 18.47           C  
ATOM   1612  C   GLN B  84      17.634  14.732   1.910  1.00 18.14           C  
ATOM   1613  O   GLN B  84      18.699  15.042   2.401  1.00 18.33           O  
ATOM   1614  CB  GLN B  84      16.739  15.851  -0.169  1.00 19.50           C  
ATOM   1615  CG  GLN B  84      17.401  17.199   0.049  1.00 22.64           C  
ATOM   1616  CD  GLN B  84      16.565  18.374  -0.509  1.00 26.08           C  
ATOM   1617  NE2 GLN B  84      15.502  18.055  -1.258  1.00 29.32           N  
ATOM   1618  OE1 GLN B  84      16.886  19.549  -0.270  1.00 29.57           O  
ATOM   1619  N   ILE B  85      16.575  14.415   2.630  1.00 16.40           N  
ATOM   1620  CA  ILE B  85      16.628  14.427   4.108  1.00 16.72           C  
ATOM   1621  C   ILE B  85      17.679  13.394   4.553  1.00 16.20           C  
ATOM   1622  O   ILE B  85      18.555  13.650   5.383  1.00 16.30           O  
ATOM   1623  CB  ILE B  85      15.272  13.999   4.706  1.00 16.38           C  
ATOM   1624  CG1 ILE B  85      14.099  14.950   4.367  1.00 17.22           C  
ATOM   1625  CG2 ILE B  85      15.404  13.939   6.252  1.00 16.36           C  
ATOM   1626  CD1 ILE B  85      12.742  14.355   4.779  1.00 17.94           C  
ATOM   1627  N   CYS B  86      17.553  12.200   4.022  1.00 16.71           N  
ATOM   1628  CA  CYS B  86      18.486  11.135   4.370  1.00 17.67           C  
ATOM   1629  C   CYS B  86      19.912  11.587   4.120  1.00 17.46           C  
ATOM   1630  O   CYS B  86      20.802  11.323   4.915  1.00 19.10           O  
ATOM   1631  CB  CYS B  86      18.186   9.918   3.532  1.00 18.89           C  
ATOM   1632  SG  CYS B  86      19.278   8.542   3.854  1.00 23.07           S  
ATOM   1633  N   GLU B  87      20.138  12.255   2.998  1.00 17.73           N  
ATOM   1634  CA  GLU B  87      21.486  12.739   2.694  1.00 19.76           C  
ATOM   1635  C   GLU B  87      22.015  13.757   3.700  1.00 18.60           C  
ATOM   1636  O   GLU B  87      23.194  13.752   4.011  1.00 18.88           O  
ATOM   1637  CB  GLU B  87      21.520  13.342   1.291  1.00 21.46           C  
ATOM   1638  CG  GLU B  87      21.437  12.263   0.239  1.00 24.56           C  
ATOM   1639  CD  GLU B  87      22.690  11.405   0.258  1.00 28.35           C  
ATOM   1640  OE1 GLU B  87      22.613  10.217   0.635  1.00 30.45           O  
ATOM   1641  OE2 GLU B  87      23.770  11.948  -0.030  1.00 33.29           O1-
ATOM   1642  N   CYS B  88      21.159  14.654   4.175  1.00 18.64           N  
ATOM   1643  CA  CYS B  88      21.552  15.597   5.220  1.00 17.14           C  
ATOM   1644  C   CYS B  88      22.036  14.787   6.385  1.00 16.55           C  
ATOM   1645  O   CYS B  88      23.072  15.083   6.964  1.00 15.88           O  
ATOM   1646  CB  CYS B  88      20.347  16.436   5.694  1.00 16.54           C  
ATOM   1647  SG  CYS B  88      19.735  17.573   4.447  1.00 19.30           S  
ATOM   1648  N   ASP B  89      21.267  13.746   6.729  1.00 15.68           N  
ATOM   1649  CA  ASP B  89      21.595  12.934   7.898  1.00 15.63           C  
ATOM   1650  C   ASP B  89      22.860  12.139   7.684  1.00 16.40           C  
ATOM   1651  O   ASP B  89      23.728  12.128   8.543  1.00 15.69           O  
ATOM   1652  CB  ASP B  89      20.456  11.998   8.252  1.00 14.57           C  
ATOM   1653  CG  ASP B  89      19.280  12.706   8.873  1.00 14.69           C  
ATOM   1654  OD1 ASP B  89      19.326  13.958   9.096  1.00 14.67           O  
ATOM   1655  OD2 ASP B  89      18.241  12.075   9.157  1.00 14.69           O1-
ATOM   1656  N   ARG B  90      22.994  11.506   6.510  1.00 17.11           N  
ATOM   1657  CA  ARG B  90      24.185  10.722   6.206  1.00 19.37           C  
ATOM   1658  C   ARG B  90      25.423  11.610   6.249  1.00 19.27           C  
ATOM   1659  O   ARG B  90      26.415  11.282   6.916  1.00 20.41           O  
ATOM   1660  CB  ARG B  90      24.031  10.053   4.830  1.00 20.55           C  
ATOM   1661  CG  ARG B  90      25.218   9.209   4.322  1.00 25.02           C  
ATOM   1662  CD  ARG B  90      25.358   9.204   2.721  1.00 27.87           C  
ATOM   1663  NE  ARG B  90      26.537  10.023   2.471  1.00 31.76           N  
ATOM   1664  CZ  ARG B  90      26.559  11.188   1.855  1.00 32.23           C  
ATOM   1665  NH1 ARG B  90      25.497  11.695   1.305  1.00 36.15           N1+
ATOM   1666  NH2 ARG B  90      27.695  11.857   1.796  1.00 35.60           N  
ATOM   1667  N   VAL B  91      25.380  12.749   5.566  1.00 18.67           N  
ATOM   1668  CA  VAL B  91      26.494  13.684   5.605  1.00 19.66           C  
ATOM   1669  C   VAL B  91      26.873  14.077   7.019  1.00 19.43           C  
ATOM   1670  O   VAL B  91      28.047  14.057   7.392  1.00 20.24           O  
ATOM   1671  CB  VAL B  91      26.269  14.951   4.752  1.00 20.11           C  
ATOM   1672  CG1 VAL B  91      27.473  15.901   4.906  1.00 22.63           C  
ATOM   1673  CG2 VAL B  91      26.073  14.563   3.294  1.00 20.41           C  
ATOM   1674  N   ALA B  92      25.879  14.449   7.827  1.00 18.04           N  
ATOM   1675  CA  ALA B  92      26.215  14.875   9.175  1.00 17.72           C  
ATOM   1676  C   ALA B  92      26.859  13.725   9.925  1.00 18.03           C  
ATOM   1677  O   ALA B  92      27.826  13.946  10.651  1.00 18.73           O  
ATOM   1678  CB  ALA B  92      24.997  15.409   9.891  1.00 17.88           C  
ATOM   1679  N   THR B  93      26.338  12.505   9.764  1.00 18.79           N  
ATOM   1680  CA  THR B  93      26.911  11.370  10.483  1.00 19.17           C  
ATOM   1681  C   THR B  93      28.367  11.126  10.086  1.00 18.17           C  
ATOM   1682  O   THR B  93      29.226  10.931  10.938  1.00 18.92           O  
ATOM   1683  CB  THR B  93      26.087  10.138  10.263  1.00 19.80           C  
ATOM   1684  CG2 THR B  93      26.458   9.148  11.261  1.00 22.52           C  
ATOM   1685  OG1 THR B  93      24.726  10.440  10.630  1.00 21.12           O  
ATOM   1686  N   THR B  94      28.650  11.170   8.794  1.00 17.78           N  
ATOM   1687  CA  THR B  94      30.038  11.029   8.319  1.00 18.46           C  
ATOM   1688  C   THR B  94      30.925  12.190   8.764  1.00 17.10           C  
ATOM   1689  O   THR B  94      32.069  11.977   9.116  1.00 18.20           O  
ATOM   1690  CB  THR B  94      30.125  10.812   6.776  1.00 19.86           C  
ATOM   1691  CG2 THR B  94      29.086   9.836   6.336  1.00 20.30           C  
ATOM   1692  OG1 THR B  94      29.762  12.012   6.074  1.00 22.71           O  
ATOM   1693  N   CYS B  95      30.350  13.384   8.864  1.00 16.32           N  
ATOM   1694  CA  CYS B  95      31.051  14.520   9.361  1.00 16.86           C  
ATOM   1695  C   CYS B  95      31.426  14.308  10.840  1.00 16.28           C  
ATOM   1696  O   CYS B  95      32.545  14.594  11.272  1.00 16.15           O  
ATOM   1697  CB  CYS B  95      30.213  15.776   9.095  1.00 17.86           C  
ATOM   1698  SG  CYS B  95      31.007  17.253   9.654  1.00 21.24           S  
ATOM   1699  N   PHE B  96      30.505  13.765  11.623  1.00 16.39           N  
ATOM   1700  CA  PHE B  96      30.825  13.459  13.005  1.00 15.92           C  
ATOM   1701  C   PHE B  96      31.999  12.504  13.046  1.00 17.06           C  
ATOM   1702  O   PHE B  96      32.945  12.713  13.763  1.00 17.31           O  
ATOM   1703  CB  PHE B  96      29.672  12.751  13.684  1.00 16.17           C  
ATOM   1704  CG  PHE B  96      28.437  13.593  13.875  1.00 14.86           C  
ATOM   1705  CD1 PHE B  96      28.460  14.983  13.794  1.00 16.59           C  
ATOM   1706  CD2 PHE B  96      27.216  12.941  14.084  1.00 15.55           C  
ATOM   1707  CE1 PHE B  96      27.314  15.709  13.991  1.00 18.53           C  
ATOM   1708  CE2 PHE B  96      26.040  13.668  14.279  1.00 16.94           C  
ATOM   1709  CZ  PHE B  96      26.083  15.046  14.241  1.00 16.32           C  
ATOM   1710  N   ARG B  97      31.887  11.422  12.305  1.00 16.83           N  
ATOM   1711  CA  ARG B  97      32.962  10.439  12.245  1.00 18.78           C  
ATOM   1712  C   ARG B  97      34.323  11.057  11.888  1.00 19.34           C  
ATOM   1713  O   ARG B  97      35.317  10.794  12.575  1.00 21.05           O  
ATOM   1714  CB  ARG B  97      32.637   9.397  11.218  1.00 19.19           C  
ATOM   1715  CG  ARG B  97      33.634   8.252  11.200  1.00 22.67           C  
ATOM   1716  CD  ARG B  97      33.155   7.045  10.382  1.00 27.23           C  
ATOM   1717  NE  ARG B  97      32.856   7.399   8.998  1.00 30.81           N  
ATOM   1718  CZ  ARG B  97      32.112   6.659   8.178  1.00 32.81           C  
ATOM   1719  NH1 ARG B  97      31.889   7.072   6.938  1.00 33.49           N1+
ATOM   1720  NH2 ARG B  97      31.613   5.490   8.566  1.00 33.54           N  
ATOM   1721  N   ASP B  98      34.340  11.874  10.834  1.00 19.92           N  
ATOM   1722  CA  ASP B  98      35.550  12.507  10.296  1.00 21.17           C  
ATOM   1723  C   ASP B  98      36.149  13.446  11.316  1.00 21.77           C  
ATOM   1724  O   ASP B  98      37.347  13.711  11.290  1.00 23.48           O  
ATOM   1725  CB  ASP B  98      35.170  13.330   9.052  1.00 21.73           C  
ATOM   1726  CG  ASP B  98      36.332  13.578   8.105  1.00 24.86           C  
ATOM   1727  OD1 ASP B  98      36.388  14.705   7.559  0.50 26.21           O  
ATOM   1728  OD2 ASP B  98      37.175  12.709   7.831  0.50 25.00           O1-
ATOM   1729  N   ASN B  99      35.330  13.980  12.205  1.00 21.52           N  
ATOM   1730  CA  ASN B  99      35.822  15.023  13.120  1.00 20.92           C  
ATOM   1731  C   ASN B  99      35.892  14.548  14.546  1.00 20.42           C  
ATOM   1732  O   ASN B  99      36.090  15.345  15.460  1.00 21.36           O  
ATOM   1733  CB  ASN B  99      34.993  16.311  12.999  1.00 20.69           C  
ATOM   1734  CG  ASN B  99      35.191  16.956  11.660  1.00 21.57           C  
ATOM   1735  ND2 ASN B  99      34.207  16.856  10.791  1.00 22.03           N  
ATOM   1736  OD1 ASN B  99      36.253  17.498  11.398  1.00 24.41           O  
ATOM   1737  N   LYS B 100      35.783  13.238  14.733  1.00 20.23           N  
ATOM   1738  CA  LYS B 100      35.844  12.670  16.061  1.00 21.42           C  
ATOM   1739  C   LYS B 100      37.143  13.067  16.789  1.00 22.09           C  
ATOM   1740  O   LYS B 100      37.150  13.141  18.003  1.00 22.52           O  
ATOM   1741  CB  LYS B 100      35.734  11.151  15.997  1.00 22.39           C  
ATOM   1742  CG  LYS B 100      35.510  10.483  17.340  1.00 26.04           C  
ATOM   1743  CD  LYS B 100      34.175  10.929  17.948  1.00 29.54           C  
ATOM   1744  CE  LYS B 100      33.880  10.249  19.251  1.00 32.17           C  
ATOM   1745  NZ  LYS B 100      33.194  11.245  20.091  1.00 33.86           N1+
ATOM   1746  N   ASP B 101      38.211  13.319  16.042  1.00 23.31           N  
ATOM   1747  CA  ASP B 101      39.482  13.680  16.662  1.00 25.40           C  
ATOM   1748  C   ASP B 101      39.495  15.033  17.369  1.00 24.86           C  
ATOM   1749  O   ASP B 101      40.421  15.353  18.099  1.00 25.24           O  
ATOM   1750  CB  ASP B 101      40.643  13.549  15.664  1.00 26.96           C  
ATOM   1751  CG  ASP B 101      40.530  14.503  14.471  1.00 31.19           C  
ATOM   1752  OD1 ASP B 101      41.578  14.751  13.853  1.00 35.18           O  
ATOM   1753  OD2 ASP B 101      39.469  15.034  14.035  1.00 34.60           O1-
ATOM   1754  N   THR B 102      38.477  15.853  17.152  1.00 23.77           N  
ATOM   1755  CA  THR B 102      38.420  17.138  17.844  1.00 22.75           C  
ATOM   1756  C   THR B 102      37.141  17.266  18.646  1.00 22.56           C  
ATOM   1757  O   THR B 102      36.898  18.312  19.215  1.00 22.58           O  
ATOM   1758  CB  THR B 102      38.566  18.308  16.905  1.00 23.51           C  
ATOM   1759  CG2 THR B 102      39.895  18.191  16.111  1.00 23.64           C  
ATOM   1760  OG1 THR B 102      37.521  18.288  15.917  1.00 22.35           O  
ATOM   1761  N   TYR B 103      36.355  16.191  18.725  1.00 21.31           N  
ATOM   1762  CA  TYR B 103      35.194  16.207  19.604  1.00 21.46           C  
ATOM   1763  C   TYR B 103      35.691  16.615  20.995  1.00 22.12           C  
ATOM   1764  O   TYR B 103      36.709  16.088  21.505  1.00 23.53           O  
ATOM   1765  CB  TYR B 103      34.550  14.836  19.639  1.00 20.50           C  
ATOM   1766  CG  TYR B 103      33.343  14.778  20.505  1.00 18.21           C  
ATOM   1767  CD1 TYR B 103      33.440  14.758  21.892  1.00 20.13           C  
ATOM   1768  CD2 TYR B 103      32.080  14.754  19.931  1.00 18.39           C  
ATOM   1769  CE1 TYR B 103      32.288  14.688  22.701  1.00 18.66           C  
ATOM   1770  CE2 TYR B 103      30.936  14.688  20.716  1.00 16.43           C  
ATOM   1771  CZ  TYR B 103      31.048  14.678  22.104  1.00 18.68           C  
ATOM   1772  OH  TYR B 103      29.948  14.608  22.885  1.00 18.90           O  
ATOM   1773  N   ASP B 104      35.021  17.598  21.590  1.00 21.46           N  
ATOM   1774  CA  ASP B 104      35.479  18.162  22.835  1.00 21.90           C  
ATOM   1775  C   ASP B 104      34.350  18.045  23.824  1.00 21.51           C  
ATOM   1776  O   ASP B 104      33.287  18.607  23.616  1.00 21.01           O  
ATOM   1777  CB  ASP B 104      35.857  19.610  22.611  1.00 22.82           C  
ATOM   1778  CG  ASP B 104      36.509  20.241  23.812  1.00 24.94           C  
ATOM   1779  OD1 ASP B 104      36.378  19.740  24.957  1.00 25.78           O  
ATOM   1780  OD2 ASP B 104      37.207  21.267  23.655  1.00 29.55           O1-
ATOM   1781  N   ILE B 105      34.580  17.306  24.889  1.00 21.67           N  
ATOM   1782  CA  ILE B 105      33.576  17.108  25.925  1.00 21.59           C  
ATOM   1783  C   ILE B 105      33.018  18.413  26.518  1.00 21.46           C  
ATOM   1784  O   ILE B 105      31.901  18.453  27.050  1.00 19.87           O  
ATOM   1785  CB  ILE B 105      34.139  16.202  27.017  1.00 22.58           C  
ATOM   1786  CG1 ILE B 105      33.031  15.652  27.905  1.00 24.19           C  
ATOM   1787  CG2 ILE B 105      35.189  16.946  27.826  1.00 22.77           C  
ATOM   1788  CD1 ILE B 105      33.524  14.452  28.748  1.00 27.82           C  
ATOM   1789  N   LYS B 106      33.812  19.468  26.445  1.00 22.07           N  
ATOM   1790  CA  LYS B 106      33.371  20.790  26.879  1.00 23.60           C  
ATOM   1791  C   LYS B 106      32.033  21.157  26.236  1.00 21.95           C  
ATOM   1792  O   LYS B 106      31.169  21.828  26.852  1.00 23.85           O  
ATOM   1793  CB  LYS B 106      34.436  21.825  26.494  1.00 24.43           C  
ATOM   1794  CG  LYS B 106      33.996  23.275  26.521  1.00 28.73           C  
ATOM   1795  CD  LYS B 106      35.146  24.271  26.276  1.00 32.07           C  
ATOM   1796  CE  LYS B 106      35.912  23.989  24.983  1.00 35.20           C  
ATOM   1797  NZ  LYS B 106      37.342  23.523  25.181  1.00 36.56           N1+
ATOM   1798  N   TYR B 107      31.852  20.719  25.006  1.00 19.50           N  
ATOM   1799  CA  TYR B 107      30.668  21.084  24.236  1.00 18.08           C  
ATOM   1800  C   TYR B 107      29.566  20.035  24.317  1.00 17.64           C  
ATOM   1801  O   TYR B 107      28.472  20.245  23.786  1.00 17.26           O  
ATOM   1802  CB  TYR B 107      31.036  21.327  22.787  1.00 17.64           C  
ATOM   1803  CG  TYR B 107      32.030  22.406  22.623  1.00 18.42           C  
ATOM   1804  CD1 TYR B 107      31.779  23.668  23.137  1.00 18.82           C  
ATOM   1805  CD2 TYR B 107      33.222  22.166  21.934  1.00 20.00           C  
ATOM   1806  CE1 TYR B 107      32.712  24.688  22.995  1.00 20.85           C  
ATOM   1807  CE2 TYR B 107      34.156  23.183  21.770  1.00 20.80           C  
ATOM   1808  CZ  TYR B 107      33.889  24.437  22.297  1.00 22.45           C  
ATOM   1809  OH  TYR B 107      34.826  25.454  22.129  1.00 24.90           O  
ATOM   1810  N   TRP B 108      29.804  18.965  25.046  1.00 18.06           N  
ATOM   1811  CA  TRP B 108      28.745  17.984  25.229  1.00 17.95           C  
ATOM   1812  C   TRP B 108      27.674  18.556  26.140  1.00 17.96           C  
ATOM   1813  O   TRP B 108      27.973  18.972  27.255  1.00 18.12           O  
ATOM   1814  CB  TRP B 108      29.378  16.747  25.863  1.00 19.00           C  
ATOM   1815  CG  TRP B 108      28.486  15.627  26.047  1.00 19.16           C  
ATOM   1816  CD1 TRP B 108      27.732  15.029  25.100  1.00 18.87           C  
ATOM   1817  CD2 TRP B 108      28.259  14.914  27.262  1.00 19.12           C  
ATOM   1818  CE2 TRP B 108      27.339  13.890  26.975  1.00 19.59           C  
ATOM   1819  CE3 TRP B 108      28.724  15.050  28.579  1.00 20.86           C  
ATOM   1820  NE1 TRP B 108      27.020  13.988  25.652  1.00 21.71           N  
ATOM   1821  CZ2 TRP B 108      26.884  12.980  27.951  1.00 20.29           C  
ATOM   1822  CZ3 TRP B 108      28.249  14.119  29.564  1.00 20.27           C  
ATOM   1823  CH2 TRP B 108      27.379  13.111  29.211  1.00 20.46           C  
ATOM   1824  N   PHE B 109      26.413  18.612  25.671  1.00 17.19           N  
ATOM   1825  CA  PHE B 109      25.357  19.276  26.436  1.00 18.23           C  
ATOM   1826  C   PHE B 109      25.860  20.637  26.886  1.00 18.83           C  
ATOM   1827  O   PHE B 109      25.830  20.991  28.073  1.00 20.35           O  
ATOM   1828  CB  PHE B 109      24.925  18.422  27.617  1.00 17.10           C  
ATOM   1829  CG  PHE B 109      24.028  17.291  27.210  1.00 18.43           C  
ATOM   1830  CD1 PHE B 109      24.570  16.050  26.831  1.00 19.92           C  
ATOM   1831  CD2 PHE B 109      22.661  17.486  27.187  1.00 18.73           C  
ATOM   1832  CE1 PHE B 109      23.736  15.005  26.424  1.00 22.65           C  
ATOM   1833  CE2 PHE B 109      21.817  16.447  26.784  1.00 21.49           C  
ATOM   1834  CZ  PHE B 109      22.346  15.213  26.404  1.00 23.61           C  
ATOM   1835  N   TYR B 110      26.344  21.370  25.893  1.00 19.10           N  
ATOM   1836  CA  TYR B 110      26.932  22.665  26.084  1.00 19.83           C  
ATOM   1837  C   TYR B 110      25.943  23.655  26.640  1.00 20.57           C  
ATOM   1838  O   TYR B 110      26.265  24.412  27.571  1.00 22.38           O  
ATOM   1839  CB  TYR B 110      27.381  23.155  24.741  1.00 19.62           C  
ATOM   1840  CG  TYR B 110      28.274  24.355  24.723  1.00 19.19           C  
ATOM   1841  CD1 TYR B 110      29.286  24.525  25.667  1.00 18.11           C  
ATOM   1842  CD2 TYR B 110      28.113  25.292  23.719  1.00 19.79           C  
ATOM   1843  CE1 TYR B 110      30.133  25.652  25.579  1.00 17.39           C  
ATOM   1844  CE2 TYR B 110      28.934  26.388  23.617  1.00 19.25           C  
ATOM   1845  CZ  TYR B 110      29.927  26.549  24.553  1.00 17.78           C  
ATOM   1846  OH  TYR B 110      30.706  27.640  24.370  1.00 21.65           O  
ATOM   1847  N   GLY B 111      24.738  23.643  26.088  1.00 20.84           N  
ATOM   1848  CA  GLY B 111      23.731  24.542  26.597  1.00 21.98           C  
ATOM   1849  C   GLY B 111      23.526  25.723  25.688  1.00 22.03           C  
ATOM   1850  O   GLY B 111      24.476  26.416  25.341  1.00 21.53           O  
ATOM   1851  N   ALA B 112      22.258  25.997  25.367  1.00 21.50           N  
ATOM   1852  CA  ALA B 112      21.907  27.131  24.547  1.00 20.93           C  
ATOM   1853  C   ALA B 112      22.404  28.436  25.100  1.00 20.46           C  
ATOM   1854  O   ALA B 112      22.712  29.335  24.332  1.00 20.22           O  
ATOM   1855  CB  ALA B 112      20.408  27.210  24.314  1.00 20.40           C  
ATOM   1856  N   LYS B 113      22.464  28.535  26.422  1.00 20.97           N  
ATOM   1857  CA  LYS B 113      22.831  29.781  27.059  1.00 22.52           C  
ATOM   1858  C   LYS B 113      24.246  30.207  26.754  1.00 21.94           C  
ATOM   1859  O   LYS B 113      24.582  31.363  26.963  1.00 23.11           O  
ATOM   1860  CB  LYS B 113      22.629  29.684  28.575  1.00 24.55           C  
ATOM   1861  CG  LYS B 113      23.417  28.535  29.220  1.00 26.94           C  
ATOM   1862  CD  LYS B 113      23.235  28.492  30.730  1.00 33.18           C  
ATOM   1863  CE  LYS B 113      23.549  27.104  31.300  1.00 36.98           C  
ATOM   1864  NZ  LYS B 113      23.553  27.166  32.806  1.00 39.12           N1+
ATOM   1865  N   ASN B 114      25.060  29.253  26.280  1.00 20.20           N  
ATOM   1866  CA  ASN B 114      26.448  29.535  25.905  1.00 19.93           C  
ATOM   1867  C   ASN B 114      26.597  29.871  24.434  1.00 19.60           C  
ATOM   1868  O   ASN B 114      27.705  30.087  23.953  1.00 20.96           O  
ATOM   1869  CB  ASN B 114      27.305  28.323  26.233  1.00 18.98           C  
ATOM   1870  CG  ASN B 114      27.352  28.068  27.666  1.00 22.98           C  
ATOM   1871  ND2 ASN B 114      26.874  26.889  28.081  1.00 26.04           N  
ATOM   1872  OD1 ASN B 114      27.740  28.946  28.433  1.00 23.95           O  
ATOM   1873  N   CYS B 115      25.475  29.939  23.732  1.00 19.09           N  
ATOM   1874  CA  CYS B 115      25.468  30.180  22.306  1.00 18.60           C  
ATOM   1875  C   CYS B 115      24.656  31.393  21.946  1.00 18.63           C  
ATOM   1876  O   CYS B 115      24.089  31.445  20.861  1.00 17.95           O  
ATOM   1877  CB  CYS B 115      24.858  28.968  21.622  1.00 18.43           C  
ATOM   1878  SG  CYS B 115      25.866  27.521  21.959  1.00 18.68           S  
ATOM   1879  N   GLN B 116      24.577  32.372  22.843  1.00 20.02           N  
ATOM   1880  CA  GLN B 116      23.657  33.490  22.623  1.00 21.55           C  
ATOM   1881  C   GLN B 116      24.187  34.632  21.765  1.00 23.58           C  
ATOM   1882  O   GLN B 116      23.642  35.746  21.745  1.00 26.70           O  
ATOM   1883  CB  GLN B 116      23.112  33.962  23.954  1.00 20.86           C  
ATOM   1884  CG  GLN B 116      22.294  32.854  24.590  1.00 22.74           C  
ATOM   1885  CD  GLN B 116      21.744  33.228  25.965  1.00 24.09           C  
ATOM   1886  NE2 GLN B 116      20.612  32.636  26.340  1.00 23.11           N  
ATOM   1887  OE1 GLN B 116      22.359  34.028  26.687  1.00 25.81           O  
ATOM   1888  N   GLU B 117      25.227  34.357  21.009  1.00 24.26           N  
ATOM   1889  CA  GLU B 117      25.802  35.369  20.160  1.00 24.49           C  
ATOM   1890  C   GLU B 117      25.043  35.316  18.844  1.00 23.43           C  
ATOM   1891  O   GLU B 117      24.231  34.409  18.633  1.00 23.77           O  
ATOM   1892  CB  GLU B 117      27.306  35.104  19.983  1.00 25.18           C  
ATOM   1893  CG  GLU B 117      27.625  33.798  19.285  1.00 26.82           C  
ATOM   1894  CD  GLU B 117      27.710  32.590  20.218  1.00 25.60           C  
ATOM   1895  OE1 GLU B 117      27.520  32.726  21.459  1.00 26.65           O  
ATOM   1896  OE2 GLU B 117      27.976  31.471  19.709  1.00 26.15           O1-
ATOM   1897  N   LYS B 118      25.255  36.296  17.977  1.00 23.14           N  
ATOM   1898  CA  LYS B 118      24.604  36.288  16.675  1.00 22.40           C  
ATOM   1899  C   LYS B 118      24.843  34.954  15.972  1.00 22.20           C  
ATOM   1900  O   LYS B 118      25.946  34.396  16.012  1.00 21.74           O  
ATOM   1901  CB  LYS B 118      25.111  37.432  15.773  1.00 23.25           C  
ATOM   1902  CG  LYS B 118      24.266  37.538  14.524  1.00 25.05           C  
ATOM   1903  CD  LYS B 118      24.547  38.785  13.710  1.00 27.53           C  
ATOM   1904  CE  LYS B 118      23.948  38.599  12.357  1.00 29.80           C  
ATOM   1905  NZ  LYS B 118      22.517  39.007  12.395  1.00 31.34           N1+
ATOM   1906  N   SER B 119      23.804  34.453  15.340  1.00 21.90           N  
ATOM   1907  CA  SER B 119      23.899  33.158  14.684  1.00 21.99           C  
ATOM   1908  C   SER B 119      24.571  33.302  13.329  1.00 22.56           C  
ATOM   1909  O   SER B 119      24.269  34.231  12.563  1.00 22.69           O  
ATOM   1910  CB  SER B 119      22.496  32.605  14.479  1.00 22.12           C  
ATOM   1911  OG  SER B 119      21.873  32.367  15.725  1.00 22.04           O  
ATOM   1912  N   GLU B 120      25.452  32.367  13.023  1.00 22.94           N  
ATOM   1913  CA  GLU B 120      26.026  32.286  11.688  1.00 24.22           C  
ATOM   1914  C   GLU B 120      24.907  31.923  10.718  1.00 25.45           C  
ATOM   1915  O   GLU B 120      24.110  31.023  10.994  1.00 24.45           O  
ATOM   1916  CB  GLU B 120      27.143  31.261  11.645  1.00 24.30           C  
ATOM   1917  CG  GLU B 120      27.827  31.183  10.297  1.00 25.25           C  
ATOM   1918  CD  GLU B 120      29.000  30.216  10.233  1.00 29.01           C  
ATOM   1919  OE1 GLU B 120      29.686  29.987  11.255  1.00 30.41           O  
ATOM   1920  OE2 GLU B 120      29.248  29.687   9.126  1.00 32.85           O1-
ATOM   1921  N   PRO B 121      24.802  32.631   9.596  1.00 26.22           N  
ATOM   1922  CA  PRO B 121      23.750  32.337   8.623  1.00 27.23           C  
ATOM   1923  C   PRO B 121      24.160  31.159   7.739  1.00 27.92           C  
ATOM   1924  O   PRO B 121      25.358  30.918   7.514  1.00 28.55           O  
ATOM   1925  CB  PRO B 121      23.672  33.626   7.806  1.00 27.70           C  
ATOM   1926  CG  PRO B 121      25.113  34.134   7.824  1.00 28.31           C  
ATOM   1927  CD  PRO B 121      25.646  33.776   9.184  1.00 27.09           C  
ATOM   1928  N   CYS B 122      23.161  30.407   7.285  1.00 28.86           N  
ATOM   1929  CA  CYS B 122      23.391  29.404   6.270  1.00 29.88           C  
ATOM   1930  C   CYS B 122      23.791  30.120   4.998  1.00 31.40           C  
ATOM   1931  O   CYS B 122      23.201  31.187   4.694  1.00 32.39           O  
ATOM   1932  CB  CYS B 122      22.133  28.586   6.020  1.00 29.06           C  
ATOM   1933  SG  CYS B 122      21.669  27.618   7.447  1.00 26.28           S  
ATOM   1934  OXT CYS B 122      24.678  29.568   4.370  1.00 33.33           O1-
