# Supplementary material for: Structural Descriptors for Subunit Interface Regions in Homodimers: Effect of Lipid Membrane and Secondary Structure Type
Source: J Chem Inf Model. 2025 Mar 27;65(7):3117–26. doi: 10.1021/acs.jcim.4c01233 (PMC12004529; doi:10.1021/acs.jcim.4c01233)
Supplement: Supplementary file 3 — ci4c01233_si_003.tar [file ci4c01233_si_003.tar › database/alpha/2pid_cytop.pdb]

HEADER    2pid_chain_A
ATOM     64  N   GLY A  10      11.762  10.273   1.583  1.00 41.30           N  
ATOM     65  CA  GLY A  10      12.450   9.279   2.348  1.00 41.30           C  
ATOM     66  C   GLY A  10      11.405   8.640   3.201  1.00 41.30           C  
ATOM     67  O   GLY A  10      10.250   9.061   3.195  1.00 41.30           O  
ATOM     68  N   LEU A  11      11.785   7.603   3.969  1.00 50.26           N  
ATOM     69  CA  LEU A  11      10.811   6.953   4.793  1.00 50.26           C  
ATOM     74  C   LEU A  11      10.301   7.907   5.830  1.00 50.26           C  
ATOM     75  O   LEU A  11       9.095   8.109   5.955  1.00 50.26           O  
ATOM     70  CB  LEU A  11      11.397   5.734   5.519  1.00 50.26           C  
ATOM     71  CG  LEU A  11      10.413   5.065   6.492  1.00 50.26           C  
ATOM     72  CD1 LEU A  11       9.157   4.555   5.769  1.00 50.26           C  
ATOM     73  CD2 LEU A  11      11.116   3.973   7.311  1.00 50.26           C  
ATOM     76  N   LEU A  12      11.206   8.566   6.578  1.00 92.68           N  
ATOM     77  CA  LEU A  12      10.731   9.431   7.619  1.00 92.68           C  
ATOM     82  C   LEU A  12       9.964  10.540   6.984  1.00 92.68           C  
ATOM     83  O   LEU A  12       8.890  10.918   7.450  1.00 92.68           O  
ATOM     78  CB  LEU A  12      11.857  10.054   8.468  1.00 92.68           C  
ATOM     79  CG  LEU A  12      12.673   9.013   9.262  1.00 92.68           C  
ATOM     80  CD1 LEU A  12      13.599   8.201   8.347  1.00 92.68           C  
ATOM     81  CD2 LEU A  12      13.404   9.648  10.452  1.00 92.68           C  
ATOM     84  N   ALA A  13      10.491  11.068   5.868  1.00 28.60           N  
ATOM     85  CA  ALA A  13       9.866  12.187   5.231  1.00 28.60           C  
ATOM     87  C   ALA A  13       8.489  11.812   4.776  1.00 28.60           C  
ATOM     88  O   ALA A  13       7.545  12.580   4.956  1.00 28.60           O  
ATOM     86  CB  ALA A  13      10.650  12.676   4.004  1.00 28.60           C  
ATOM     89  N   ALA A  14       8.331  10.612   4.181  1.00 29.97           N  
ATOM     90  CA  ALA A  14       7.054  10.222   3.644  1.00 29.97           C  
ATOM     92  C   ALA A  14       6.040  10.122   4.737  1.00 29.97           C  
ATOM     93  O   ALA A  14       4.917  10.607   4.597  1.00 29.97           O  
ATOM     91  CB  ALA A  14       7.095   8.859   2.928  1.00 29.97           C  
ATOM     94  N   GLN A  15       6.413   9.500   5.869  1.00 58.80           N  
ATOM     95  CA  GLN A  15       5.456   9.313   6.920  1.00 58.80           C  
ATOM    101  C   GLN A  15       5.079  10.641   7.476  1.00 58.80           C  
ATOM    102  O   GLN A  15       3.920  10.875   7.815  1.00 58.80           O  
ATOM     96  CB  GLN A  15       5.961   8.420   8.053  1.00 58.80           C  
ATOM     97  CG  GLN A  15       6.242   6.995   7.582  1.00 58.80           C  
ATOM     98  CD  GLN A  15       5.010   6.511   6.831  1.00 58.80           C  
ATOM    100  NE2 GLN A  15       3.805   6.820   7.380  1.00 58.80           N  
ATOM     99  OE1 GLN A  15       5.120   5.872   5.786  1.00 58.80           O  
ATOM    103  N   LYS A  16       6.052  11.560   7.587  1.00115.09           N  
ATOM    104  CA  LYS A  16       5.698  12.844   8.108  1.00115.09           C  
ATOM    110  C   LYS A  16       4.700  13.453   7.176  1.00115.09           C  
ATOM    111  O   LYS A  16       3.747  14.096   7.614  1.00115.09           O  
ATOM    105  CB  LYS A  16       6.865  13.837   8.210  1.00115.09           C  
ATOM    106  CG  LYS A  16       7.795  13.592   9.395  1.00115.09           C  
ATOM    107  CD  LYS A  16       9.034  14.489   9.381  1.00115.09           C  
ATOM    108  CE  LYS A  16       8.807  15.874   9.997  1.00115.09           C  
ATOM    109  NZ  LYS A  16       8.011  16.718   9.079  1.00115.09           N1+
ATOM    112  N   ALA A  17       4.894  13.269   5.856  1.00 23.55           N  
ATOM    113  CA  ALA A  17       4.009  13.865   4.897  1.00 23.55           C  
ATOM    115  C   ALA A  17       2.627  13.311   5.078  1.00 23.55           C  
ATOM    116  O   ALA A  17       1.648  14.054   5.040  1.00 23.55           O  
ATOM    114  CB  ALA A  17       4.434  13.600   3.442  1.00 23.55           C  
ATOM    117  N   ARG A  18       2.518  11.986   5.291  1.00 60.87           N  
ATOM    118  CA  ARG A  18       1.240  11.347   5.455  1.00 60.87           C  
ATOM    126  C   ARG A  18       0.616  11.865   6.707  1.00 60.87           C  
ATOM    127  O   ARG A  18      -0.605  12.004   6.787  1.00 60.87           O  
ATOM    119  CB  ARG A  18       1.315   9.814   5.561  1.00 60.87           C  
ATOM    120  CG  ARG A  18       1.711   9.135   4.250  1.00 60.87           C  
ATOM    121  CD  ARG A  18       1.432   7.633   4.231  1.00 60.87           C  
ATOM    122  NE  ARG A  18       1.925   7.121   2.924  1.00 60.87           N  
ATOM    123  CZ  ARG A  18       1.276   6.097   2.299  1.00 60.87           C  
ATOM    124  NH1 ARG A  18       0.140   5.569   2.841  1.00 60.87           N1+
ATOM    125  NH2 ARG A  18       1.765   5.612   1.122  1.00 60.87           N  
ATOM    128  N   GLY A  19       1.444  12.164   7.724  1.00 24.75           N  
ATOM    129  CA  GLY A  19       0.905  12.680   8.944  1.00 24.75           C  
ATOM    130  C   GLY A  19       0.917  11.590   9.965  1.00 24.75           C  
ATOM    131  O   GLY A  19       0.530  11.806  11.113  1.00 24.75           O  
ATOM    132  N   LEU A  20       1.345  10.379   9.567  1.00 55.80           N  
ATOM    133  CA  LEU A  20       1.379   9.299  10.507  1.00 55.80           C  
ATOM    138  C   LEU A  20       2.423   9.574  11.548  1.00 55.80           C  
ATOM    139  O   LEU A  20       2.188   9.334  12.732  1.00 55.80           O  
ATOM    134  CB  LEU A  20       1.682   7.937   9.871  1.00 55.80           C  
ATOM    135  CG  LEU A  20       1.540   6.784  10.880  1.00 55.80           C  
ATOM    136  CD1 LEU A  20       0.091   6.671  11.387  1.00 55.80           C  
ATOM    137  CD2 LEU A  20       2.088   5.469  10.303  1.00 55.80           C  
ATOM    140  N   PHE A  21       3.616  10.071  11.144  1.00127.15           N  
ATOM    141  CA  PHE A  21       4.596  10.390  12.146  1.00127.15           C  
ATOM    149  C   PHE A  21       4.425  11.841  12.462  1.00127.15           C  
ATOM    150  O   PHE A  21       4.755  12.710  11.656  1.00127.15           O  
ATOM    142  CB  PHE A  21       6.082  10.180  11.763  1.00127.15           C  
ATOM    143  CG  PHE A  21       6.415   8.720  11.730  1.00127.15           C  
ATOM    144  CD1 PHE A  21       6.031   7.893  12.758  1.00127.15           C  
ATOM    145  CD2 PHE A  21       7.177   8.184  10.717  1.00127.15           C  
ATOM    146  CE1 PHE A  21       6.349   6.556  12.753  1.00127.15           C  
ATOM    147  CE2 PHE A  21       7.500   6.845  10.699  1.00127.15           C  
ATOM    148  CZ  PHE A  21       7.079   6.026  11.718  1.00127.15           C  
ATOM    151  N   LYS A  22       3.854  12.125  13.648  1.00 70.95           N  
ATOM    152  CA  LYS A  22       3.592  13.473  14.057  1.00 70.95           C  
ATOM    158  C   LYS A  22       4.857  14.213  14.368  1.00 70.95           C  
ATOM    159  O   LYS A  22       5.063  15.322  13.878  1.00 70.95           O  
ATOM    153  CB  LYS A  22       2.685  13.538  15.302  1.00 70.95           C  
ATOM    154  CG  LYS A  22       2.115  14.932  15.566  1.00 70.95           C  
ATOM    155  CD  LYS A  22       0.902  14.932  16.498  1.00 70.95           C  
ATOM    156  CE  LYS A  22       0.112  16.243  16.463  1.00 70.95           C  
ATOM    157  NZ  LYS A  22      -1.217  16.048  17.086  1.00 70.95           N1+
ATOM    160  N   ASP A  23       5.759  13.627  15.184  1.00 85.44           N  
ATOM    161  CA  ASP A  23       6.918  14.398  15.544  1.00 85.44           C  
ATOM    166  C   ASP A  23       8.043  13.468  15.897  1.00 85.44           C  
ATOM    167  O   ASP A  23       7.834  12.273  16.097  1.00 85.44           O  
ATOM    162  CB  ASP A  23       6.669  15.308  16.759  1.00 85.44           C  
ATOM    163  CG  ASP A  23       7.719  16.409  16.769  1.00 85.44           C  
ATOM    164  OD1 ASP A  23       8.365  16.636  15.711  1.00 85.44           O  
ATOM    165  OD2 ASP A  23       7.879  17.056  17.838  1.00 85.44           O1-
ATOM    168  N   PHE A  24       9.278  14.013  15.966  1.00143.26           N  
ATOM    169  CA  PHE A  24      10.444  13.236  16.291  1.00143.26           C  
ATOM    177  C   PHE A  24      11.073  13.872  17.502  1.00143.26           C  
ATOM    178  O   PHE A  24      11.001  15.087  17.679  1.00143.26           O  
ATOM    170  CB  PHE A  24      11.488  13.243  15.158  1.00143.26           C  
ATOM    171  CG  PHE A  24      10.819  12.641  13.968  1.00143.26           C  
ATOM    172  CD1 PHE A  24      10.081  13.431  13.116  1.00143.26           C  
ATOM    173  CD2 PHE A  24      10.905  11.294  13.713  1.00143.26           C  
ATOM    174  CE1 PHE A  24       9.452  12.889  12.019  1.00143.26           C  
ATOM    175  CE2 PHE A  24      10.279  10.747  12.618  1.00143.26           C  
ATOM    176  CZ  PHE A  24       9.549  11.544  11.768  1.00143.26           C  
ATOM    179  N   PHE A  25      11.688  13.062  18.393  1.00 78.30           N  
ATOM    180  CA  PHE A  25      12.307  13.619  19.568  1.00 78.30           C  
ATOM    188  C   PHE A  25      13.571  12.849  19.796  1.00 78.30           C  
ATOM    189  O   PHE A  25      13.666  11.701  19.367  1.00 78.30           O  
ATOM    181  CB  PHE A  25      11.493  13.396  20.855  1.00 78.30           C  
ATOM    182  CG  PHE A  25      10.143  14.008  20.704  1.00 78.30           C  
ATOM    183  CD1 PHE A  25       9.156  13.330  20.026  1.00 78.30           C  
ATOM    184  CD2 PHE A  25       9.853  15.237  21.253  1.00 78.30           C  
ATOM    185  CE1 PHE A  25       7.904  13.875  19.879  1.00 78.30           C  
ATOM    186  CE2 PHE A  25       8.601  15.789  21.108  1.00 78.30           C  
ATOM    187  CZ  PHE A  25       7.624  15.104  20.427  1.00 78.30           C  
ATOM    190  N   PRO A  26      14.555  13.406  20.466  1.00 71.05           N  
ATOM    191  CA  PRO A  26      14.494  14.751  20.983  1.00 71.05           C  
ATOM    195  C   PRO A  26      14.632  15.736  19.869  1.00 71.05           C  
ATOM    196  O   PRO A  26      15.182  15.379  18.829  1.00 71.05           O  
ATOM    193  CB  PRO A  26      15.631  14.864  21.994  1.00 71.05           C  
ATOM    194  CG  PRO A  26      15.840  13.421  22.475  1.00 71.05           C  
ATOM    192  CD  PRO A  26      15.410  12.557  21.280  1.00 71.05           C  
ATOM    197  N   GLU A  27      14.145  16.978  20.066  1.00 75.28           N  
ATOM    198  CA  GLU A  27      14.226  17.968  19.033  1.00 75.28           C  
ATOM    204  C   GLU A  27      15.655  18.282  18.770  1.00 75.28           C  
ATOM    205  O   GLU A  27      16.078  18.360  17.617  1.00 75.28           O  
ATOM    199  CB  GLU A  27      13.535  19.294  19.392  1.00 75.28           C  
ATOM    200  CG  GLU A  27      12.010  19.200  19.425  1.00 75.28           C  
ATOM    201  CD  GLU A  27      11.598  18.751  20.815  1.00 75.28           C  
ATOM    202  OE1 GLU A  27      11.518  19.627  21.717  1.00 75.28           O  
ATOM    203  OE2 GLU A  27      11.361  17.528  20.997  1.00 75.28           O1-
ATOM    206  N   THR A  28      16.451  18.435  19.844  1.00108.93           N  
ATOM    207  CA  THR A  28      17.827  18.788  19.658  1.00108.93           C  
ATOM    211  C   THR A  28      18.445  17.716  18.830  1.00108.93           C  
ATOM    212  O   THR A  28      19.222  17.991  17.918  1.00108.93           O  
ATOM    208  CB  THR A  28      18.581  18.900  20.957  1.00108.93           C  
ATOM    210  CG2 THR A  28      18.500  17.564  21.710  1.00108.93           C  
ATOM    209  OG1 THR A  28      19.935  19.258  20.714  1.00108.93           O  
ATOM    213  N   GLY A  29      18.124  16.447  19.138  1.00 40.41           N  
ATOM    214  CA  GLY A  29      18.639  15.358  18.363  1.00 40.41           C  
ATOM    215  C   GLY A  29      19.975  15.046  18.934  1.00 40.41           C  
ATOM    216  O   GLY A  29      20.493  13.942  18.774  1.00 40.41           O  
ATOM    217  N   THR A  30      20.546  16.043  19.636  1.00104.47           N  
ATOM    218  CA  THR A  30      21.825  15.955  20.260  1.00104.47           C  
ATOM    222  C   THR A  30      22.862  15.637  19.240  1.00104.47           C  
ATOM    223  O   THR A  30      22.922  16.253  18.177  1.00104.47           O  
ATOM    219  CB  THR A  30      21.908  15.027  21.442  1.00104.47           C  
ATOM    221  CG2 THR A  30      20.923  15.526  22.511  1.00104.47           C  
ATOM    220  OG1 THR A  30      21.601  13.693  21.076  1.00104.47           O  
ATOM    224  N   LYS A  31      23.698  14.631  19.536  1.00157.23           N  
ATOM    225  CA  LYS A  31      24.847  14.327  18.739  1.00157.23           C  
ATOM    231  C   LYS A  31      24.453  14.052  17.322  1.00157.23           C  
ATOM    232  O   LYS A  31      25.131  14.490  16.394  1.00157.23           O  
ATOM    226  CB  LYS A  31      25.605  13.108  19.282  1.00157.23           C  
ATOM    227  CG  LYS A  31      25.981  13.331  20.743  1.00157.23           C  
ATOM    228  CD  LYS A  31      26.769  14.624  20.946  1.00157.23           C  
ATOM    229  CE  LYS A  31      26.808  15.090  22.401  1.00157.23           C  
ATOM    230  NZ  LYS A  31      27.338  16.469  22.469  1.00157.23           N1+
ATOM    233  N   ILE A  32      23.334  13.344  17.111  1.00 75.34           N  
ATOM    234  CA  ILE A  32      22.952  12.993  15.772  1.00 75.34           C  
ATOM    239  C   ILE A  32      21.523  13.412  15.614  1.00 75.34           C  
ATOM    240  O   ILE A  32      21.042  14.277  16.340  1.00 75.34           O  
ATOM    235  CB  ILE A  32      23.034  11.513  15.523  1.00 75.34           C  
ATOM    236  CG1 ILE A  32      22.996  11.186  14.018  1.00 75.34           C  
ATOM    237  CG2 ILE A  32      21.930  10.844  16.359  1.00 75.34           C  
ATOM    238  CD1 ILE A  32      23.368   9.740  13.698  1.00 75.34           C  
ATOM    241  N   GLU A  33      20.839  12.898  14.576  1.00120.93           N  
ATOM    242  CA  GLU A  33      19.442  13.150  14.404  1.00120.93           C  
ATOM    248  C   GLU A  33      18.878  11.938  13.727  1.00120.93           C  
ATOM    249  O   GLU A  33      19.568  11.249  12.980  1.00120.93           O  
ATOM    243  CB  GLU A  33      19.106  14.375  13.545  1.00120.93           C  
ATOM    244  CG  GLU A  33      17.597  14.629  13.484  1.00120.93           C  
ATOM    245  CD  GLU A  33      17.089  14.932  14.891  1.00120.93           C  
ATOM    246  OE1 GLU A  33      17.676  15.828  15.553  1.00120.93           O  
ATOM    247  OE2 GLU A  33      16.110  14.266  15.326  1.00120.93           O1-
ATOM    250  N   LEU A  34      17.574  11.693  13.917  1.00 97.51           N  
ATOM    251  CA  LEU A  34      16.980  10.453  13.521  1.00 97.51           C  
ATOM    256  C   LEU A  34      17.130  10.179  12.059  1.00 97.51           C  
ATOM    257  O   LEU A  34      17.404   9.036  11.691  1.00 97.51           O  
ATOM    252  CB  LEU A  34      15.489  10.340  13.891  1.00 97.51           C  
ATOM    253  CG  LEU A  34      14.931   8.915  13.694  1.00 97.51           C  
ATOM    254  CD1 LEU A  34      15.689   7.909  14.576  1.00 97.51           C  
ATOM    255  CD2 LEU A  34      13.411   8.857  13.921  1.00 97.51           C  
ATOM    258  N   PRO A  35      16.996  11.137  11.196  1.00 89.14           N  
ATOM    259  CA  PRO A  35      17.060  10.813   9.802  1.00 89.14           C  
ATOM    263  C   PRO A  35      18.364  10.201   9.417  1.00 89.14           C  
ATOM    264  O   PRO A  35      18.397   9.419   8.469  1.00 89.14           O  
ATOM    261  CB  PRO A  35      16.673  12.092   9.072  1.00 89.14           C  
ATOM    262  CG  PRO A  35      15.700  12.771  10.057  1.00 89.14           C  
ATOM    260  CD  PRO A  35      16.147  12.286  11.451  1.00 89.14           C  
ATOM    265  N   GLU A  36      19.447  10.532  10.136  1.00103.45           N  
ATOM    266  CA  GLU A  36      20.729  10.013   9.769  1.00103.45           C  
ATOM    272  C   GLU A  36      20.848   8.539  10.039  1.00103.45           C  
ATOM    273  O   GLU A  36      21.369   7.792   9.213  1.00103.45           O  
ATOM    267  CB  GLU A  36      21.880  10.709  10.506  1.00103.45           C  
ATOM    268  CG  GLU A  36      23.259  10.361   9.951  1.00103.45           C  
ATOM    269  CD  GLU A  36      24.251  11.260  10.673  1.00103.45           C  
ATOM    270  OE1 GLU A  36      23.924  12.465  10.833  1.00103.45           O  
ATOM    271  OE2 GLU A  36      25.336  10.760  11.073  1.00103.45           O1-
ATOM    274  N   LEU A  37      20.360   8.084  11.207  1.00187.34           N  
ATOM    275  CA  LEU A  37      20.594   6.745  11.670  1.00187.34           C  
ATOM    280  C   LEU A  37      19.881   5.637  10.987  1.00187.34           C  
ATOM    281  O   LEU A  37      20.338   4.507  11.149  1.00187.34           O  
ATOM    276  CB  LEU A  37      20.487   6.510  13.195  1.00187.34           C  
ATOM    277  CG  LEU A  37      19.281   7.121  13.919  1.00187.34           C  
ATOM    278  CD1 LEU A  37      19.262   6.698  15.399  1.00187.34           C  
ATOM    279  CD2 LEU A  37      19.287   8.643  13.781  1.00187.34           C  
ATOM    282  N   PHE A  38      18.757   5.894  10.274  1.00197.91           N  
ATOM    283  CA  PHE A  38      17.929   4.833   9.751  1.00197.91           C  
ATOM    291  C   PHE A  38      18.683   3.605   9.256  1.00197.91           C  
ATOM    292  O   PHE A  38      19.569   3.742   8.411  1.00197.91           O  
ATOM    284  CB  PHE A  38      16.823   5.276   8.786  1.00197.91           C  
ATOM    285  CG  PHE A  38      15.674   5.603   9.683  1.00197.91           C  
ATOM    286  CD1 PHE A  38      15.700   6.681  10.541  1.00197.91           C  
ATOM    287  CD2 PHE A  38      14.551   4.806   9.659  1.00197.91           C  
ATOM    288  CE1 PHE A  38      14.625   6.957  11.359  1.00197.91           C  
ATOM    289  CE2 PHE A  38      13.476   5.078  10.471  1.00197.91           C  
ATOM    290  CZ  PHE A  38      13.512   6.151  11.328  1.00197.91           C  
ATOM    293  N   ASP A  39      18.374   2.399   9.866  1.00186.94           N  
ATOM    294  CA  ASP A  39      19.052   1.124   9.648  1.00186.94           C  
ATOM    299  C   ASP A  39      18.149  -0.021   9.466  1.00186.94           C  
ATOM    300  O   ASP A  39      17.519  -0.441  10.434  1.00186.94           O  
ATOM    295  CB  ASP A  39      19.980   0.719  10.805  1.00186.94           C  
ATOM    296  CG  ASP A  39      21.095   1.746  10.902  1.00186.94           C  
ATOM    297  OD1 ASP A  39      21.603   2.178   9.834  1.00186.94           O  
ATOM    298  OD2 ASP A  39      21.457   2.109  12.053  1.00186.94           O1-
ATOM    301  N   ARG A  40      18.178  -0.575   8.230  1.00278.72           N  
ATOM    302  CA  ARG A  40      17.409  -1.703   7.783  1.00278.72           C  
ATOM    310  C   ARG A  40      18.382  -2.728   7.283  1.00278.72           C  
ATOM    311  O   ARG A  40      19.582  -2.473   7.194  1.00278.72           O  
ATOM    303  CB  ARG A  40      16.497  -1.403   6.570  1.00278.72           C  
ATOM    304  CG  ARG A  40      17.233  -1.033   5.268  1.00278.72           C  
ATOM    305  CD  ARG A  40      17.746  -2.236   4.454  1.00278.72           C  
ATOM    306  NE  ARG A  40      18.457  -1.730   3.245  1.00278.72           N  
ATOM    307  CZ  ARG A  40      18.975  -2.612   2.338  1.00278.72           C  
ATOM    308  NH1 ARG A  40      18.892  -3.955   2.570  1.00278.72           N1+
ATOM    309  NH2 ARG A  40      19.559  -2.156   1.188  1.00278.72           N  
ATOM    312  N   GLY A  41      17.866  -3.932   6.960  1.00106.35           N  
ATOM    313  CA  GLY A  41      18.662  -4.973   6.369  1.00106.35           C  
ATOM    314  C   GLY A  41      19.514  -5.612   7.414  1.00106.35           C  
ATOM    315  O   GLY A  41      19.178  -5.614   8.596  1.00106.35           O  
ATOM    316  N   THR A  42      20.641  -6.207   6.973  1.00266.34           N  
ATOM    317  CA  THR A  42      21.564  -6.838   7.867  1.00266.34           C  
ATOM    321  C   THR A  42      22.426  -5.753   8.415  1.00266.34           C  
ATOM    322  O   THR A  42      22.561  -4.691   7.808  1.00266.34           O  
ATOM    318  CB  THR A  42      22.473  -7.809   7.179  1.00266.34           C  
ATOM    320  CG2 THR A  42      21.611  -8.868   6.468  1.00266.34           C  
ATOM    319  OG1 THR A  42      23.278  -7.124   6.228  1.00266.34           O  
ATOM    323  N   ALA A  43      23.016  -5.969   9.605  1.00271.86           N  
ATOM    324  CA  ALA A  43      23.862  -4.923  10.085  1.00271.86           C  
ATOM    326  C   ALA A  43      24.486  -5.341  11.371  1.00271.86           C  
ATOM    327  O   ALA A  43      24.057  -6.300  12.013  1.00271.86           O  
ATOM    325  CB  ALA A  43      23.106  -3.615  10.356  1.00271.86           C  
ATOM    328  N   SER A  44      25.556  -4.618  11.764  1.00115.29           N  
ATOM    329  CA  SER A  44      26.170  -4.868  13.033  1.00115.29           C  
ATOM    332  C   SER A  44      25.099  -4.533  14.015  1.00115.29           C  
ATOM    333  O   SER A  44      24.842  -5.281  14.958  1.00115.29           O  
ATOM    330  CB  SER A  44      27.374  -3.949  13.313  1.00115.29           C  
ATOM    331  OG  SER A  44      27.943  -4.243  14.582  1.00115.29           O  
ATOM    334  N   PHE A  45      24.443  -3.372  13.798  1.00211.14           N  
ATOM    335  CA  PHE A  45      23.329  -2.985  14.614  1.00211.14           C  
ATOM    343  C   PHE A  45      22.234  -2.594  13.665  1.00211.14           C  
ATOM    344  O   PHE A  45      22.359  -1.596  12.959  1.00211.14           O  
ATOM    336  CB  PHE A  45      23.591  -1.735  15.480  1.00211.14           C  
ATOM    337  CG  PHE A  45      24.731  -1.988  16.413  1.00211.14           C  
ATOM    338  CD1 PHE A  45      24.531  -2.654  17.602  1.00211.14           C  
ATOM    339  CD2 PHE A  45      26.004  -1.567  16.095  1.00211.14           C  
ATOM    340  CE1 PHE A  45      25.576  -2.889  18.466  1.00211.14           C  
ATOM    341  CE2 PHE A  45      27.053  -1.797  16.953  1.00211.14           C  
ATOM    342  CZ  PHE A  45      26.839  -2.457  18.140  1.00211.14           C  
ATOM    345  N   PRO A  46      21.162  -3.331  13.604  1.00 78.64           N  
ATOM    346  CA  PRO A  46      20.088  -2.941  12.729  1.00 78.64           C  
ATOM    350  C   PRO A  46      19.291  -1.902  13.430  1.00 78.64           C  
ATOM    351  O   PRO A  46      19.347  -1.859  14.657  1.00 78.64           O  
ATOM    348  CB  PRO A  46      19.291  -4.213  12.427  1.00 78.64           C  
ATOM    349  CG  PRO A  46      19.796  -5.242  13.455  1.00 78.64           C  
ATOM    347  CD  PRO A  46      21.226  -4.772  13.762  1.00 78.64           C  
ATOM    352  N   GLN A  47      18.556  -1.041  12.703  1.00 89.77           N  
ATOM    353  CA  GLN A  47      17.741  -0.123  13.437  1.00 89.77           C  
ATOM    359  C   GLN A  47      16.524  -0.852  13.865  1.00 89.77           C  
ATOM    360  O   GLN A  47      15.804  -1.427  13.051  1.00 89.77           O  
ATOM    354  CB  GLN A  47      17.309   1.172  12.729  1.00 89.77           C  
ATOM    355  CG  GLN A  47      18.392   2.253  12.747  1.00 89.77           C  
ATOM    356  CD  GLN A  47      18.707   2.584  14.206  1.00 89.77           C  
ATOM    358  NE2 GLN A  47      18.586   3.884  14.579  1.00 89.77           N  
ATOM    357  OE1 GLN A  47      19.049   1.708  14.999  1.00 89.77           O  
ATOM    361  N   THR A  48      16.279  -0.860  15.185  1.00130.82           N  
ATOM    362  CA  THR A  48      15.104  -1.518  15.653  1.00130.82           C  
ATOM    366  C   THR A  48      14.283  -0.511  16.374  1.00130.82           C  
ATOM    367  O   THR A  48      14.798   0.309  17.134  1.00130.82           O  
ATOM    363  CB  THR A  48      15.326  -2.666  16.592  1.00130.82           C  
ATOM    365  CG2 THR A  48      16.136  -3.764  15.893  1.00130.82           C  
ATOM    364  OG1 THR A  48      16.008  -2.224  17.751  1.00130.82           O  
ATOM    368  N   ILE A  49      12.963  -0.548  16.126  1.00177.49           N  
ATOM    369  CA  ILE A  49      12.067   0.359  16.777  1.00177.49           C  
ATOM    374  C   ILE A  49      11.004  -0.436  17.460  1.00177.49           C  
ATOM    375  O   ILE A  49      10.591  -1.488  16.972  1.00177.49           O  
ATOM    370  CB  ILE A  49      11.375   1.341  15.866  1.00177.49           C  
ATOM    371  CG1 ILE A  49      10.529   0.620  14.809  1.00177.49           C  
ATOM    372  CG2 ILE A  49      12.427   2.299  15.289  1.00177.49           C  
ATOM    373  CD1 ILE A  49      11.352  -0.222  13.833  1.00177.49           C  
ATOM    376  N   TYR A  50      10.543   0.029  18.642  1.00 94.81           N  
ATOM    377  CA  TYR A  50       9.501  -0.734  19.262  1.00 94.81           C  
ATOM    386  C   TYR A  50       8.420   0.186  19.745  1.00 94.81           C  
ATOM    387  O   TYR A  50       8.612   1.397  19.857  1.00 94.81           O  
ATOM    378  CB  TYR A  50       9.941  -1.613  20.449  1.00 94.81           C  
ATOM    379  CG  TYR A  50       9.970  -0.841  21.724  1.00 94.81           C  
ATOM    380  CD1 TYR A  50      11.039  -0.058  22.093  1.00 94.81           C  
ATOM    381  CD2 TYR A  50       8.891  -0.929  22.574  1.00 94.81           C  
ATOM    382  CE1 TYR A  50      11.021   0.627  23.288  1.00 94.81           C  
ATOM    383  CE2 TYR A  50       8.866  -0.248  23.767  1.00 94.81           C  
ATOM    384  CZ  TYR A  50       9.937   0.532  24.128  1.00 94.81           C  
ATOM    385  OH  TYR A  50       9.922   1.233  25.353  1.00 94.81           O  
ATOM    388  N   CYS A  51       7.217  -0.382  19.977  1.00 50.07           N  
ATOM    389  CA  CYS A  51       6.107   0.356  20.516  1.00 50.07           C  
ATOM    392  C   CYS A  51       5.418  -0.577  21.462  1.00 50.07           C  
ATOM    393  O   CYS A  51       5.293  -1.768  21.183  1.00 50.07           O  
ATOM    390  CB  CYS A  51       5.068   0.792  19.463  1.00 50.07           C  
ATOM    391  SG  CYS A  51       3.676   1.731  20.172  1.00 50.07           S  
ATOM    394  N   GLY A  52       4.939  -0.058  22.614  1.00 42.71           N  
ATOM    395  CA  GLY A  52       4.341  -0.925  23.589  1.00 42.71           C  
ATOM    396  C   GLY A  52       2.851  -0.806  23.544  1.00 42.71           C  
ATOM    397  O   GLY A  52       2.300   0.234  23.187  1.00 42.71           O  
ATOM    398  N   PHE A  53       2.160  -1.906  23.907  1.00 69.86           N  
ATOM    399  CA  PHE A  53       0.728  -1.919  23.966  1.00 69.86           C  
ATOM    407  C   PHE A  53       0.365  -2.551  25.277  1.00 69.86           C  
ATOM    408  O   PHE A  53       0.760  -3.685  25.548  1.00 69.86           O  
ATOM    400  CB  PHE A  53       0.102  -2.773  22.854  1.00 69.86           C  
ATOM    401  CG  PHE A  53       0.499  -2.152  21.558  1.00 69.86           C  
ATOM    402  CD1 PHE A  53      -0.252  -1.138  21.009  1.00 69.86           C  
ATOM    403  CD2 PHE A  53       1.630  -2.574  20.899  1.00 69.86           C  
ATOM    404  CE1 PHE A  53       0.117  -0.566  19.814  1.00 69.86           C  
ATOM    405  CE2 PHE A  53       2.003  -2.004  19.705  1.00 69.86           C  
ATOM    406  CZ  PHE A  53       1.245  -0.998  19.159  1.00 69.86           C  
ATOM    409  N   ASP A  54      -0.410  -1.846  26.129  1.00 78.25           N  
ATOM    410  CA  ASP A  54      -0.747  -2.423  27.407  1.00 78.25           C  
ATOM    415  C   ASP A  54      -2.066  -3.117  27.303  1.00 78.25           C  
ATOM    416  O   ASP A  54      -3.057  -2.537  26.861  1.00 78.25           O  
ATOM    411  CB  ASP A  54      -0.848  -1.426  28.575  1.00 78.25           C  
ATOM    412  CG  ASP A  54       0.552  -1.048  29.041  1.00 78.25           C  
ATOM    413  OD1 ASP A  54       1.512  -1.145  28.230  1.00 78.25           O  
ATOM    414  OD2 ASP A  54       0.677  -0.676  30.237  1.00 78.25           O1-
ATOM    417  N   PRO A  55      -2.088  -4.384  27.644  1.00136.61           N  
ATOM    418  CA  PRO A  55      -3.333  -5.096  27.586  1.00136.61           C  
ATOM    422  C   PRO A  55      -4.293  -4.761  28.674  1.00136.61           C  
ATOM    423  O   PRO A  55      -4.482  -5.571  29.581  1.00136.61           O  
ATOM    420  CB  PRO A  55      -2.987  -6.581  27.482  1.00136.61           C  
ATOM    421  CG  PRO A  55      -1.486  -6.653  27.814  1.00136.61           C  
ATOM    419  CD  PRO A  55      -0.957  -5.264  27.416  1.00136.61           C  
ATOM    424  N   THR A  56      -4.946  -3.598  28.569  1.00128.32           N  
ATOM    425  CA  THR A  56      -5.978  -3.219  29.482  1.00128.32           C  
ATOM    429  C   THR A  56      -7.201  -3.991  29.114  1.00128.32           C  
ATOM    430  O   THR A  56      -8.051  -4.279  29.954  1.00128.32           O  
ATOM    426  CB  THR A  56      -6.291  -1.761  29.415  1.00128.32           C  
ATOM    428  CG2 THR A  56      -6.614  -1.380  27.964  1.00128.32           C  
ATOM    427  OG1 THR A  56      -7.366  -1.457  30.287  1.00128.32           O  
ATOM    431  N   ALA A  57      -7.321  -4.302  27.810  1.00 46.28           N  
ATOM    432  CA  ALA A  57      -8.437  -5.027  27.280  1.00 46.28           C  
ATOM    434  C   ALA A  57      -7.881  -6.219  26.563  1.00 46.28           C  
ATOM    435  O   ALA A  57      -6.677  -6.324  26.341  1.00 46.28           O  
ATOM    433  CB  ALA A  57      -9.266  -4.226  26.260  1.00 46.28           C  
ATOM    436  N   ASP A  58      -8.769  -7.181  26.246  1.00 85.16           N  
ATOM    437  CA  ASP A  58      -8.455  -8.404  25.560  1.00 85.16           C  
ATOM    442  C   ASP A  58      -8.205  -8.118  24.110  1.00 85.16           C  
ATOM    443  O   ASP A  58      -7.841  -9.011  23.349  1.00 85.16           O  
ATOM    438  CB  ASP A  58      -9.562  -9.474  25.635  1.00 85.16           C  
ATOM    439  CG  ASP A  58     -10.799  -8.983  24.897  1.00 85.16           C  
ATOM    440  OD1 ASP A  58     -10.893  -7.755  24.635  1.00 85.16           O  
ATOM    441  OD2 ASP A  58     -11.671  -9.840  24.589  1.00 85.16           O1-
ATOM    444  N   SER A  59      -8.507  -6.903  23.635  1.00 63.06           N  
ATOM    445  CA  SER A  59      -8.310  -6.695  22.229  1.00 63.06           C  
ATOM    448  C   SER A  59      -7.753  -5.328  21.994  1.00 63.06           C  
ATOM    449  O   SER A  59      -7.826  -4.453  22.854  1.00 63.06           O  
ATOM    446  CB  SER A  59      -9.617  -6.794  21.424  1.00 63.06           C  
ATOM    447  OG  SER A  59      -9.389  -6.454  20.066  1.00 63.06           O  
ATOM    450  N   LEU A  60      -7.132  -5.141  20.812  1.00 67.19           N  
ATOM    451  CA  LEU A  60      -6.649  -3.856  20.394  1.00 67.19           C  
ATOM    456  C   LEU A  60      -7.810  -3.159  19.749  1.00 67.19           C  
ATOM    457  O   LEU A  60      -8.797  -3.800  19.394  1.00 67.19           O  
ATOM    452  CB  LEU A  60      -5.542  -3.908  19.327  1.00 67.19           C  
ATOM    453  CG  LEU A  60      -4.182  -4.406  19.840  1.00 67.19           C  
ATOM    454  CD1 LEU A  60      -3.140  -4.414  18.712  1.00 67.19           C  
ATOM    455  CD2 LEU A  60      -3.726  -3.582  21.051  1.00 67.19           C  
ATOM    458  N   HIS A  61      -7.732  -1.821  19.606  1.00 64.78           N  
ATOM    459  CA  HIS A  61      -8.788  -1.106  18.943  1.00 64.78           C  
ATOM    466  C   HIS A  61      -8.176  -0.327  17.821  1.00 64.78           C  
ATOM    467  O   HIS A  61      -6.966  -0.372  17.607  1.00 64.78           O  
ATOM    462  CB  HIS A  61      -9.587  -0.135  19.843  1.00 64.78           C  
ATOM    461  CG  HIS A  61      -8.785   0.908  20.564  1.00 64.78           C  
ATOM    464  CD2 HIS A  61      -8.422   0.971  21.874  1.00 64.78           C  
ATOM    460  ND1 HIS A  61      -8.290   2.057  19.985  1.00 64.78           N  
ATOM    465  CE1 HIS A  61      -7.661   2.751  20.966  1.00 64.78           C  
ATOM    463  NE2 HIS A  61      -7.715   2.131  22.132  1.00 64.78           N  
ATOM    468  N   VAL A  62      -9.012   0.421  17.074  1.00 75.60           N  
ATOM    469  CA  VAL A  62      -8.570   1.122  15.901  1.00 75.60           C  
ATOM    473  C   VAL A  62      -7.500   2.121  16.208  1.00 75.60           C  
ATOM    474  O   VAL A  62      -6.619   2.334  15.380  1.00 75.60           O  
ATOM    470  CB  VAL A  62      -9.666   1.828  15.163  1.00 75.60           C  
ATOM    471  CG1 VAL A  62      -9.033   2.743  14.098  1.00 75.60           C  
ATOM    472  CG2 VAL A  62     -10.571   0.750  14.549  1.00 75.60           C  
ATOM    475  N   GLY A  63      -7.545   2.785  17.375  1.00 31.17           N  
ATOM    476  CA  GLY A  63      -6.551   3.778  17.684  1.00 31.17           C  
ATOM    477  C   GLY A  63      -5.184   3.154  17.747  1.00 31.17           C  
ATOM    478  O   GLY A  63      -4.212   3.733  17.265  1.00 31.17           O  
ATOM    479  N   HIS A  64      -5.075   1.950  18.336  1.00 86.30           N  
ATOM    480  CA  HIS A  64      -3.823   1.264  18.522  1.00 86.30           C  
ATOM    487  C   HIS A  64      -3.236   0.945  17.188  1.00 86.30           C  
ATOM    488  O   HIS A  64      -2.017   0.881  17.030  1.00 86.30           O  
ATOM    483  CB  HIS A  64      -3.992  -0.069  19.254  1.00 86.30           C  
ATOM    482  CG  HIS A  64      -4.530   0.118  20.629  1.00 86.30           C  
ATOM    485  CD2 HIS A  64      -4.471   1.199  21.453  1.00 86.30           C  
ATOM    481  ND1 HIS A  64      -5.215  -0.850  21.327  1.00 86.30           N  
ATOM    486  CE1 HIS A  64      -5.533  -0.312  22.531  1.00 86.30           C  
ATOM    484  NE2 HIS A  64      -5.101   0.932  22.653  1.00 86.30           N  
ATOM    489  N   LEU A  65      -4.105   0.727  16.191  1.00 63.10           N  
ATOM    490  CA  LEU A  65      -3.697   0.314  14.882  1.00 63.10           C  
ATOM    495  C   LEU A  65      -2.776   1.340  14.295  1.00 63.10           C  
ATOM    496  O   LEU A  65      -1.841   0.986  13.576  1.00 63.10           O  
ATOM    491  CB  LEU A  65      -4.904   0.128  13.946  1.00 63.10           C  
ATOM    492  CG  LEU A  65      -4.542  -0.438  12.564  1.00 63.10           C  
ATOM    493  CD1 LEU A  65      -3.885  -1.820  12.702  1.00 63.10           C  
ATOM    494  CD2 LEU A  65      -5.768  -0.467  11.635  1.00 63.10           C  
ATOM    497  N   LEU A  66      -2.997   2.641  14.577  1.00165.06           N  
ATOM    498  CA  LEU A  66      -2.129   3.624  13.988  1.00165.06           C  
ATOM    503  C   LEU A  66      -0.724   3.364  14.427  1.00165.06           C  
ATOM    504  O   LEU A  66       0.204   3.442  13.625  1.00165.06           O  
ATOM    499  CB  LEU A  66      -2.391   5.090  14.389  1.00165.06           C  
ATOM    500  CG  LEU A  66      -3.654   5.742  13.805  1.00165.06           C  
ATOM    501  CD1 LEU A  66      -3.682   5.624  12.274  1.00165.06           C  
ATOM    502  CD2 LEU A  66      -4.929   5.263  14.503  1.00165.06           C  
ATOM    505  N   ALA A  67      -0.519   3.069  15.722  1.00 30.94           N  
ATOM    506  CA  ALA A  67       0.815   2.844  16.200  1.00 30.94           C  
ATOM    508  C   ALA A  67       1.380   1.628  15.526  1.00 30.94           C  
ATOM    509  O   ALA A  67       2.548   1.620  15.144  1.00 30.94           O  
ATOM    507  CB  ALA A  67       0.895   2.625  17.719  1.00 30.94           C  
ATOM    510  N   LEU A  68       0.572   0.560  15.361  1.00148.55           N  
ATOM    511  CA  LEU A  68       1.075  -0.624  14.715  1.00148.55           C  
ATOM    516  C   LEU A  68       1.464  -0.311  13.305  1.00148.55           C  
ATOM    517  O   LEU A  68       2.498  -0.774  12.827  1.00148.55           O  
ATOM    512  CB  LEU A  68       0.086  -1.800  14.611  1.00148.55           C  
ATOM    513  CG  LEU A  68       0.061  -2.745  15.821  1.00148.55           C  
ATOM    514  CD1 LEU A  68      -0.929  -3.898  15.582  1.00148.55           C  
ATOM    515  CD2 LEU A  68       1.476  -3.265  16.118  1.00148.55           C  
ATOM    518  N   LEU A  69       0.646   0.490  12.605  1.00 50.68           N  
ATOM    519  CA  LEU A  69       0.907   0.820  11.236  1.00 50.68           C  
ATOM    524  C   LEU A  69       2.212   1.540  11.159  1.00 50.68           C  
ATOM    525  O   LEU A  69       2.965   1.373  10.201  1.00 50.68           O  
ATOM    520  CB  LEU A  69      -0.175   1.715  10.611  1.00 50.68           C  
ATOM    521  CG  LEU A  69      -1.499   0.970  10.368  1.00 50.68           C  
ATOM    522  CD1 LEU A  69      -2.553   1.896   9.741  1.00 50.68           C  
ATOM    523  CD2 LEU A  69      -1.264  -0.303   9.536  1.00 50.68           C  
ATOM    526  N   GLY A  70       2.518   2.368  12.171  1.00 21.62           N  
ATOM    527  CA  GLY A  70       3.757   3.079  12.144  1.00 21.62           C  
ATOM    528  C   GLY A  70       4.865   2.073  12.124  1.00 21.62           C  
ATOM    529  O   GLY A  70       5.872   2.261  11.443  1.00 21.62           O  
ATOM    530  N   LEU A  71       4.719   0.983  12.898  1.00 48.31           N  
ATOM    531  CA  LEU A  71       5.732  -0.033  12.953  1.00 48.31           C  
ATOM    536  C   LEU A  71       5.841  -0.722  11.627  1.00 48.31           C  
ATOM    537  O   LEU A  71       6.942  -1.023  11.168  1.00 48.31           O  
ATOM    532  CB  LEU A  71       5.456  -1.098  14.030  1.00 48.31           C  
ATOM    533  CG  LEU A  71       5.502  -0.533  15.465  1.00 48.31           C  
ATOM    534  CD1 LEU A  71       5.263  -1.635  16.512  1.00 48.31           C  
ATOM    535  CD2 LEU A  71       6.792   0.268  15.714  1.00 48.31           C  
ATOM    538  N   PHE A  72       4.701  -0.990  10.964  1.00 80.61           N  
ATOM    539  CA  PHE A  72       4.740  -1.706   9.722  1.00 80.61           C  
ATOM    547  C   PHE A  72       5.489  -0.914   8.692  1.00 80.61           C  
ATOM    548  O   PHE A  72       6.287  -1.471   7.942  1.00 80.61           O  
ATOM    540  CB  PHE A  72       3.357  -2.043   9.136  1.00 80.61           C  
ATOM    541  CG  PHE A  72       2.706  -3.049  10.026  1.00 80.61           C  
ATOM    542  CD1 PHE A  72       3.269  -4.294  10.197  1.00 80.61           C  
ATOM    543  CD2 PHE A  72       1.517  -2.768  10.656  1.00 80.61           C  
ATOM    544  CE1 PHE A  72       2.672  -5.228  11.007  1.00 80.61           C  
ATOM    545  CE2 PHE A  72       0.912  -3.699  11.469  1.00 80.61           C  
ATOM    546  CZ  PHE A  72       1.493  -4.931  11.648  1.00 80.61           C  
ATOM    549  N   HIS A  73       5.274   0.412   8.632  1.00 55.46           N  
ATOM    550  CA  HIS A  73       5.935   1.188   7.621  1.00 55.46           C  
ATOM    557  C   HIS A  73       7.416   1.028   7.775  1.00 55.46           C  
ATOM    558  O   HIS A  73       8.137   0.904   6.784  1.00 55.46           O  
ATOM    553  CB  HIS A  73       5.591   2.690   7.676  1.00 55.46           C  
ATOM    552  CG  HIS A  73       4.212   2.983   7.155  1.00 55.46           C  
ATOM    555  CD2 HIS A  73       3.815   3.352   5.906  1.00 55.46           C  
ATOM    551  ND1 HIS A  73       3.058   2.890   7.902  1.00 55.46           N  
ATOM    556  CE1 HIS A  73       2.027   3.201   7.072  1.00 55.46           C  
ATOM    554  NE2 HIS A  73       2.439   3.488   5.850  1.00 55.46           N  
ATOM    559  N   LEU A  74       7.905   1.029   9.026  1.00 59.94           N  
ATOM    560  CA  LEU A  74       9.302   0.903   9.319  1.00 59.94           C  
ATOM    565  C   LEU A  74       9.786  -0.456   8.898  1.00 59.94           C  
ATOM    566  O   LEU A  74      10.888  -0.592   8.371  1.00 59.94           O  
ATOM    561  CB  LEU A  74       9.578   1.064  10.823  1.00 59.94           C  
ATOM    562  CG  LEU A  74       9.148   2.445  11.347  1.00 59.94           C  
ATOM    563  CD1 LEU A  74       9.431   2.602  12.848  1.00 59.94           C  
ATOM    564  CD2 LEU A  74       9.771   3.567  10.504  1.00 59.94           C  
ATOM    567  N   GLN A  75       8.975  -1.507   9.126  1.00 66.34           N  
ATOM    568  CA  GLN A  75       9.398  -2.841   8.800  1.00 66.34           C  
ATOM    574  C   GLN A  75       9.572  -2.972   7.318  1.00 66.34           C  
ATOM    575  O   GLN A  75      10.533  -3.584   6.853  1.00 66.34           O  
ATOM    569  CB  GLN A  75       8.361  -3.913   9.185  1.00 66.34           C  
ATOM    570  CG  GLN A  75       8.740  -5.319   8.706  1.00 66.34           C  
ATOM    571  CD  GLN A  75       7.605  -6.282   9.038  1.00 66.34           C  
ATOM    573  NE2 GLN A  75       6.338  -5.833   8.831  1.00 66.34           N  
ATOM    572  OE1 GLN A  75       7.837  -7.415   9.458  1.00 66.34           O  
ATOM    576  N   ARG A  76       8.638  -2.379   6.544  1.00109.31           N  
ATOM    577  CA  ARG A  76       8.607  -2.489   5.111  1.00109.31           C  
ATOM    585  C   ARG A  76       9.879  -1.921   4.578  1.00109.31           C  
ATOM    586  O   ARG A  76      10.464  -2.427   3.623  1.00109.31           O  
ATOM    578  CB  ARG A  76       7.464  -1.678   4.483  1.00109.31           C  
ATOM    579  CG  ARG A  76       6.072  -2.112   4.942  1.00109.31           C  
ATOM    580  CD  ARG A  76       4.986  -1.112   4.538  1.00109.31           C  
ATOM    581  NE  ARG A  76       3.896  -1.865   3.865  1.00109.31           N  
ATOM    582  CZ  ARG A  76       3.924  -2.096   2.522  1.00109.31           C  
ATOM    583  NH1 ARG A  76       4.945  -1.619   1.752  1.00109.31           N1+
ATOM    584  NH2 ARG A  76       2.922  -2.827   1.954  1.00109.31           N  
ATOM    587  N   ALA A  77      10.331  -0.837   5.216  1.00 74.61           N  
ATOM    588  CA  ALA A  77      11.528  -0.115   4.903  1.00 74.61           C  
ATOM    590  C   ALA A  77      12.712  -1.017   5.098  1.00 74.61           C  
ATOM    591  O   ALA A  77      13.789  -0.732   4.579  1.00 74.61           O  
ATOM    589  CB  ALA A  77      11.719   1.132   5.782  1.00 74.61           C  
ATOM    592  N   GLY A  78      12.583  -2.094   5.904  1.00 59.30           N  
ATOM    593  CA  GLY A  78      13.726  -2.952   6.117  1.00 59.30           C  
ATOM    594  C   GLY A  78      14.166  -2.918   7.553  1.00 59.30           C  
ATOM    595  O   GLY A  78      15.175  -3.522   7.913  1.00 59.30           O  
ATOM    596  N   HIS A  79      13.436  -2.195   8.423  1.00 82.93           N  
ATOM    597  CA  HIS A  79      13.851  -2.116   9.799  1.00 82.93           C  
ATOM    604  C   HIS A  79      13.211  -3.220  10.583  1.00 82.93           C  
ATOM    605  O   HIS A  79      12.200  -3.787  10.174  1.00 82.93           O  
ATOM    600  CB  HIS A  79      13.459  -0.788  10.472  1.00 82.93           C  
ATOM    599  CG  HIS A  79      13.974   0.394   9.706  1.00 82.93           C  
ATOM    602  CD2 HIS A  79      13.320   1.237   8.863  1.00 82.93           C  
ATOM    598  ND1 HIS A  79      15.287   0.804   9.702  1.00 82.93           N  
ATOM    603  CE1 HIS A  79      15.364   1.864   8.860  1.00 82.93           C  
ATOM    601  NE2 HIS A  79      14.194   2.163   8.326  1.00 82.93           N  
ATOM    606  N   ASN A  80      13.806  -3.551  11.750  1.00 83.81           N  
ATOM    607  CA  ASN A  80      13.293  -4.578  12.612  1.00 83.81           C  
ATOM    612  C   ASN A  80      12.400  -3.870  13.583  1.00 83.81           C  
ATOM    613  O   ASN A  80      12.751  -2.798  14.075  1.00 83.81           O  
ATOM    608  CB  ASN A  80      14.388  -5.229  13.465  1.00 83.81           C  
ATOM    609  CG  ASN A  80      15.490  -5.665  12.519  1.00 83.81           C  
ATOM    611  ND2 ASN A  80      15.172  -6.627  11.612  1.00 83.81           N  
ATOM    610  OD1 ASN A  80      16.602  -5.141  12.573  1.00 83.81           O  
ATOM    614  N   VAL A  81      11.221  -4.445  13.889  1.00 49.90           N  
ATOM    615  CA  VAL A  81      10.313  -3.762  14.766  1.00 49.90           C  
ATOM    619  C   VAL A  81       9.870  -4.689  15.853  1.00 49.90           C  
ATOM    620  O   VAL A  81       9.722  -5.892  15.642  1.00 49.90           O  
ATOM    616  CB  VAL A  81       9.071  -3.315  14.054  1.00 49.90           C  
ATOM    617  CG1 VAL A  81       9.488  -2.330  12.952  1.00 49.90           C  
ATOM    618  CG2 VAL A  81       8.341  -4.551  13.504  1.00 49.90           C  
ATOM    621  N   ILE A  82       9.647  -4.139  17.065  1.00 48.58           N  
ATOM    622  CA  ILE A  82       9.209  -4.966  18.150  1.00 48.58           C  
ATOM    627  C   ILE A  82       7.925  -4.420  18.701  1.00 48.58           C  
ATOM    628  O   ILE A  82       7.826  -3.243  19.046  1.00 48.58           O  
ATOM    623  CB  ILE A  82      10.197  -5.021  19.279  1.00 48.58           C  
ATOM    624  CG1 ILE A  82      11.523  -5.627  18.791  1.00 48.58           C  
ATOM    625  CG2 ILE A  82       9.565  -5.801  20.440  1.00 48.58           C  
ATOM    626  CD1 ILE A  82      12.652  -5.504  19.812  1.00 48.58           C  
ATOM    629  N   ALA A  83       6.891  -5.281  18.789  1.00 43.18           N  
ATOM    630  CA  ALA A  83       5.650  -4.863  19.379  1.00 43.18           C  
ATOM    632  C   ALA A  83       5.677  -5.414  20.771  1.00 43.18           C  
ATOM    633  O   ALA A  83       5.728  -6.626  20.973  1.00 43.18           O  
ATOM    631  CB  ALA A  83       4.412  -5.424  18.663  1.00 43.18           C  
ATOM    634  N   LEU A  84       5.617  -4.522  21.775  1.00 58.80           N  
ATOM    635  CA  LEU A  84       5.793  -4.943  23.136  1.00 58.80           C  
ATOM    640  C   LEU A  84       4.472  -4.984  23.845  1.00 58.80           C  
ATOM    641  O   LEU A  84       3.747  -3.993  23.902  1.00 58.80           O  
ATOM    636  CB  LEU A  84       6.711  -3.965  23.893  1.00 58.80           C  
ATOM    637  CG  LEU A  84       6.984  -4.304  25.366  1.00 58.80           C  
ATOM    638  CD1 LEU A  84       7.796  -5.604  25.496  1.00 58.80           C  
ATOM    639  CD2 LEU A  84       7.634  -3.110  26.089  1.00 58.80           C  
ATOM    642  N   VAL A  85       4.120  -6.159  24.407  1.00 53.80           N  
ATOM    643  CA  VAL A  85       2.912  -6.258  25.175  1.00 53.80           C  
ATOM    647  C   VAL A  85       3.289  -5.905  26.583  1.00 53.80           C  
ATOM    648  O   VAL A  85       4.297  -6.389  27.093  1.00 53.80           O  
ATOM    644  CB  VAL A  85       2.322  -7.634  25.170  1.00 53.80           C  
ATOM    645  CG1 VAL A  85       1.132  -7.663  26.141  1.00 53.80           C  
ATOM    646  CG2 VAL A  85       1.955  -7.988  23.719  1.00 53.80           C  
ATOM    649  N   GLY A  86       2.488  -5.065  27.270  1.00 50.68           N  
ATOM    650  CA  GLY A  86       2.916  -4.654  28.579  1.00 50.68           C  
ATOM    651  C   GLY A  86       2.196  -5.427  29.632  1.00 50.68           C  
ATOM    652  O   GLY A  86       1.355  -4.893  30.351  1.00 50.68           O  
ATOM    653  N   GLY A  87       2.575  -6.707  29.787  1.00 41.13           N  
ATOM    654  CA  GLY A  87       1.947  -7.551  30.758  1.00 41.13           C  
ATOM    655  C   GLY A  87       2.222  -7.027  32.139  1.00 41.13           C  
ATOM    656  O   GLY A  87       1.365  -7.114  33.014  1.00 41.13           O  
ATOM    657  N   ALA A  88       3.462  -6.576  32.417  1.00 55.71           N  
ATOM    658  CA  ALA A  88       3.778  -6.055  33.723  1.00 55.71           C  
ATOM    660  C   ALA A  88       3.187  -4.694  33.963  1.00 55.71           C  
ATOM    661  O   ALA A  88       2.588  -4.422  35.001  1.00 55.71           O  
ATOM    659  CB  ALA A  88       5.293  -5.938  33.970  1.00 55.71           C  
ATOM    662  N   THR A  89       3.340  -3.809  32.967  1.00142.56           N  
ATOM    663  CA  THR A  89       2.969  -2.422  33.029  1.00142.56           C  
ATOM    667  C   THR A  89       1.476  -2.252  33.158  1.00142.56           C  
ATOM    668  O   THR A  89       1.000  -1.365  33.867  1.00142.56           O  
ATOM    664  CB  THR A  89       3.507  -1.724  31.816  1.00142.56           C  
ATOM    666  CG2 THR A  89       2.916  -2.341  30.544  1.00142.56           C  
ATOM    665  OG1 THR A  89       3.232  -0.342  31.875  1.00142.56           O  
ATOM    669  N   ALA A  90       0.693  -3.115  32.496  1.00 59.01           N  
ATOM    670  CA  ALA A  90      -0.744  -3.033  32.501  1.00 59.01           C  
ATOM    672  C   ALA A  90      -1.247  -3.202  33.900  1.00 59.01           C  
ATOM    673  O   ALA A  90      -2.332  -2.732  34.240  1.00 59.01           O  
ATOM    671  CB  ALA A  90      -1.404  -4.104  31.614  1.00 59.01           C  
ATOM    674  N   ARG A  91      -0.515  -3.943  34.743  1.00116.23           N  
ATOM    675  CA  ARG A  91      -0.993  -4.120  36.080  1.00116.23           C  
ATOM    683  C   ARG A  91      -1.076  -2.775  36.753  1.00116.23           C  
ATOM    684  O   ARG A  91      -2.020  -2.521  37.498  1.00116.23           O  
ATOM    676  CB  ARG A  91      -0.089  -5.052  36.903  1.00116.23           C  
ATOM    677  CG  ARG A  91      -0.151  -6.504  36.412  1.00116.23           C  
ATOM    678  CD  ARG A  91       0.868  -7.447  37.066  1.00116.23           C  
ATOM    679  NE  ARG A  91       0.490  -7.629  38.497  1.00116.23           N  
ATOM    680  CZ  ARG A  91       1.368  -8.207  39.371  1.00116.23           C  
ATOM    681  NH1 ARG A  91       2.594  -8.624  38.938  1.00116.23           N1+
ATOM    682  NH2 ARG A  91       1.020  -8.357  40.684  1.00116.23           N  
ATOM    685  N   LEU A  92      -0.068  -1.897  36.569  1.00110.49           N  
ATOM    686  CA  LEU A  92      -0.101  -0.588  37.180  1.00110.49           C  
ATOM    691  C   LEU A  92      -1.080   0.375  36.546  1.00110.49           C  
ATOM    692  O   LEU A  92      -1.880   0.992  37.248  1.00110.49           O  
ATOM    687  CB  LEU A  92       1.287   0.070  37.234  1.00110.49           C  
ATOM    688  CG  LEU A  92       2.201  -0.537  38.318  1.00110.49           C  
ATOM    689  CD1 LEU A  92       2.390  -2.052  38.145  1.00110.49           C  
ATOM    690  CD2 LEU A  92       3.542   0.210  38.378  1.00110.49           C  
ATOM    693  N   GLY A  93      -1.055   0.536  35.205  1.00 38.94           N  
ATOM    694  CA  GLY A  93      -1.970   1.432  34.537  1.00 38.94           C  
ATOM    695  C   GLY A  93      -1.279   2.726  34.208  1.00 38.94           C  
ATOM    696  O   GLY A  93      -0.777   3.417  35.092  1.00 38.94           O  
ATOM    697  N   ASP A  94      -1.281   3.104  32.907  1.00 70.34           N  
ATOM    698  CA  ASP A  94      -0.656   4.309  32.426  1.00 70.34           C  
ATOM    703  C   ASP A  94      -1.577   5.467  32.699  1.00 70.34           C  
ATOM    704  O   ASP A  94      -2.734   5.472  32.287  1.00 70.34           O  
ATOM    699  CB  ASP A  94      -0.382   4.256  30.911  1.00 70.34           C  
ATOM    700  CG  ASP A  94       0.496   5.433  30.514  1.00 70.34           C  
ATOM    701  OD1 ASP A  94       0.672   6.362  31.348  1.00 70.34           O  
ATOM    702  OD2 ASP A  94       1.007   5.418  29.361  1.00 70.34           O1-
ATOM    705  N   PRO A  95      -1.091   6.425  33.446  1.00 97.33           N  
ATOM    706  CA  PRO A  95      -1.825   7.620  33.795  1.00 97.33           C  
ATOM    710  C   PRO A  95      -1.881   8.646  32.706  1.00 97.33           C  
ATOM    711  O   PRO A  95      -2.707   9.552  32.792  1.00 97.33           O  
ATOM    708  CB  PRO A  95      -1.129   8.178  35.039  1.00 97.33           C  
ATOM    709  CG  PRO A  95       0.273   7.547  35.015  1.00 97.33           C  
ATOM    707  CD  PRO A  95       0.042   6.195  34.325  1.00 97.33           C  
ATOM    712  N   SER A  96      -1.015   8.540  31.684  1.00105.27           N  
ATOM    713  CA  SER A  96      -0.935   9.608  30.733  1.00105.27           C  
ATOM    716  C   SER A  96      -2.259   9.856  30.086  1.00105.27           C  
ATOM    717  O   SER A  96      -2.955   8.941  29.651  1.00105.27           O  
ATOM    714  CB  SER A  96       0.151   9.419  29.658  1.00105.27           C  
ATOM    715  OG  SER A  96      -0.047   8.211  28.946  1.00105.27           O  
ATOM    718  N   GLY A  97      -2.642  11.150  30.058  1.00 33.12           N  
ATOM    719  CA  GLY A  97      -3.826  11.616  29.398  1.00 33.12           C  
ATOM    720  C   GLY A  97      -5.063  11.187  30.128  1.00 33.12           C  
ATOM    721  O   GLY A  97      -6.155  11.236  29.563  1.00 33.12           O  
ATOM    722  N   ARG A  98      -4.943  10.776  31.406  1.00127.86           N  
ATOM    723  CA  ARG A  98      -6.111  10.310  32.104  1.00127.86           C  
ATOM    731  C   ARG A  98      -6.470  11.265  33.196  1.00127.86           C  
ATOM    732  O   ARG A  98      -5.615  11.710  33.958  1.00127.86           O  
ATOM    724  CB  ARG A  98      -5.917   8.959  32.812  1.00127.86           C  
ATOM    725  CG  ARG A  98      -5.715   7.783  31.860  1.00127.86           C  
ATOM    726  CD  ARG A  98      -5.535   6.439  32.569  1.00127.86           C  
ATOM    727  NE  ARG A  98      -6.730   6.226  33.431  1.00127.86           N  
ATOM    728  CZ  ARG A  98      -7.909   5.826  32.872  1.00127.86           C  
ATOM    729  NH1 ARG A  98      -8.012   5.706  31.517  1.00127.86           N1+
ATOM    730  NH2 ARG A  98      -8.992   5.572  33.664  1.00127.86           N  
ATOM    733  N   THR A  99      -7.765  11.636  33.242  1.00 50.19           N  
ATOM    734  CA  THR A  99      -8.335  12.479  34.253  1.00 50.19           C  
ATOM    738  C   THR A  99      -8.493  11.734  35.544  1.00 50.19           C  
ATOM    739  O   THR A  99      -8.174  12.253  36.614  1.00 50.19           O  
ATOM    735  CB  THR A  99      -9.699  12.963  33.862  1.00 50.19           C  
ATOM    737  CG2 THR A  99     -10.247  13.865  34.979  1.00 50.19           C  
ATOM    736  OG1 THR A  99      -9.626  13.681  32.639  1.00 50.19           O  
ATOM    740  N   LYS A 100      -8.989  10.479  35.478  1.00133.46           N  
ATOM    741  CA  LYS A 100      -9.270   9.763  36.689  1.00133.46           C  
ATOM    747  C   LYS A 100      -8.441   8.517  36.743  1.00133.46           C  
ATOM    748  O   LYS A 100      -7.915   8.052  35.733  1.00133.46           O  
ATOM    742  CB  LYS A 100     -10.740   9.343  36.816  1.00133.46           C  
ATOM    743  CG  LYS A 100     -11.141   9.036  38.257  1.00133.46           C  
ATOM    744  CD  LYS A 100     -12.640   8.805  38.458  1.00133.46           C  
ATOM    745  CE  LYS A 100     -13.039   7.345  38.236  1.00133.46           C  
ATOM    746  NZ  LYS A 100     -12.110   6.453  38.966  1.00133.46           N1+
ATOM    749  N   GLU A 101      -8.306   7.950  37.959  1.00 87.96           N  
ATOM    750  CA  GLU A 101      -7.531   6.764  38.178  1.00 87.96           C  
ATOM    756  C   GLU A 101      -8.255   5.613  37.557  1.00 87.96           C  
ATOM    757  O   GLU A 101      -9.482   5.598  37.472  1.00 87.96           O  
ATOM    751  CB  GLU A 101      -7.329   6.446  39.666  1.00 87.96           C  
ATOM    752  CG  GLU A 101      -6.456   7.478  40.375  1.00 87.96           C  
ATOM    753  CD  GLU A 101      -6.445   7.147  41.855  1.00 87.96           C  
ATOM    754  OE1 GLU A 101      -7.178   6.203  42.252  1.00 87.96           O  
ATOM    755  OE2 GLU A 101      -5.707   7.834  42.612  1.00 87.96           O1-
ATOM    758  N   ARG A 102      -7.486   4.616  37.086  1.00 56.91           N  
ATOM    759  CA  ARG A 102      -8.064   3.471  36.444  1.00 56.91           C  
ATOM    767  C   ARG A 102      -8.586   2.566  37.510  1.00 56.91           C  
ATOM    768  O   ARG A 102      -8.052   2.515  38.617  1.00 56.91           O  
ATOM    760  CB  ARG A 102      -7.043   2.647  35.635  1.00 56.91           C  
ATOM    761  CG  ARG A 102      -6.327   3.417  34.520  1.00 56.91           C  
ATOM    762  CD  ARG A 102      -5.148   2.636  33.928  1.00 56.91           C  
ATOM    763  NE  ARG A 102      -4.514   3.471  32.868  1.00 56.91           N  
ATOM    764  CZ  ARG A 102      -4.840   3.280  31.557  1.00 56.91           C  
ATOM    765  NH1 ARG A 102      -5.758   2.329  31.218  1.00 56.91           N1+
ATOM    766  NH2 ARG A 102      -4.239   4.033  30.590  1.00 56.91           N  
ATOM    769  N   GLU A 103      -9.679   1.834  37.210  1.00 78.44           N  
ATOM    770  CA  GLU A 103     -10.164   0.876  38.159  1.00 78.44           C  
ATOM    776  C   GLU A 103      -9.155  -0.226  38.176  1.00 78.44           C  
ATOM    777  O   GLU A 103      -8.564  -0.550  37.147  1.00 78.44           O  
ATOM    771  CB  GLU A 103     -11.562   0.330  37.814  1.00 78.44           C  
ATOM    772  CG  GLU A 103     -11.726  -0.062  36.342  1.00 78.44           C  
ATOM    773  CD  GLU A 103     -11.077  -1.414  36.105  1.00 78.44           C  
ATOM    774  OE1 GLU A 103     -11.401  -2.361  36.869  1.00 78.44           O  
ATOM    775  OE2 GLU A 103     -10.255  -1.522  35.157  1.00 78.44           O1-
ATOM    778  N   ALA A 104      -8.915  -0.827  39.356  1.00 36.38           N  
ATOM    779  CA  ALA A 104      -7.886  -1.821  39.468  1.00 36.38           C  
ATOM    781  C   ALA A 104      -8.216  -2.994  38.602  1.00 36.38           C  
ATOM    782  O   ALA A 104      -9.372  -3.393  38.471  1.00 36.38           O  
ATOM    780  CB  ALA A 104      -7.698  -2.363  40.895  1.00 36.38           C  
ATOM    783  N   LEU A 105      -7.171  -3.579  37.981  1.00 87.85           N  
ATOM    784  CA  LEU A 105      -7.344  -4.709  37.117  1.00 87.85           C  
ATOM    789  C   LEU A 105      -6.771  -5.896  37.818  1.00 87.85           C  
ATOM    790  O   LEU A 105      -5.660  -5.851  38.342  1.00 87.85           O  
ATOM    785  CB  LEU A 105      -6.548  -4.611  35.800  1.00 87.85           C  
ATOM    786  CG  LEU A 105      -6.924  -3.437  34.875  1.00 87.85           C  
ATOM    787  CD1 LEU A 105      -8.328  -3.596  34.272  1.00 87.85           C  
ATOM    788  CD2 LEU A 105      -6.714  -2.095  35.586  1.00 87.85           C  
ATOM    791  N   GLU A 106      -7.525  -7.007  37.835  1.00108.71           N  
ATOM    792  CA  GLU A 106      -7.039  -8.205  38.439  1.00108.71           C  
ATOM    798  C   GLU A 106      -5.885  -8.689  37.615  1.00108.71           C  
ATOM    799  O   GLU A 106      -5.908  -8.638  36.386  1.00108.71           O  
ATOM    793  CB  GLU A 106      -8.128  -9.282  38.559  1.00108.71           C  
ATOM    794  CG  GLU A 106      -9.053  -9.334  37.341  1.00108.71           C  
ATOM    795  CD  GLU A 106     -10.062  -8.196  37.487  1.00108.71           C  
ATOM    796  OE1 GLU A 106     -10.143  -7.615  38.602  1.00108.71           O  
ATOM    797  OE2 GLU A 106     -10.758  -7.889  36.482  1.00108.71           O1-
ATOM    800  N   THR A 107      -4.832  -9.175  38.300  1.00115.84           N  
ATOM    801  CA  THR A 107      -3.618  -9.576  37.652  1.00115.84           C  
ATOM    805  C   THR A 107      -3.902 -10.726  36.744  1.00115.84           C  
ATOM    806  O   THR A 107      -3.340 -10.825  35.655  1.00115.84           O  
ATOM    802  CB  THR A 107      -2.546  -9.990  38.616  1.00115.84           C  
ATOM    804  CG2 THR A 107      -2.380  -8.867  39.652  1.00115.84           C  
ATOM    803  OG1 THR A 107      -2.900 -11.195  39.271  1.00115.84           O  
ATOM    807  N   GLU A 108      -4.792 -11.636  37.169  1.00 63.61           N  
ATOM    808  CA  GLU A 108      -5.062 -12.784  36.356  1.00 63.61           C  
ATOM    814  C   GLU A 108      -5.633 -12.317  35.059  1.00 63.61           C  
ATOM    815  O   GLU A 108      -5.293 -12.840  34.000  1.00 63.61           O  
ATOM    809  CB  GLU A 108      -6.079 -13.747  36.983  1.00 63.61           C  
ATOM    810  CG  GLU A 108      -7.450 -13.113  37.229  1.00 63.61           C  
ATOM    811  CD  GLU A 108      -8.427 -14.225  37.580  1.00 63.61           C  
ATOM    812  OE1 GLU A 108      -8.196 -15.381  37.130  1.00 63.61           O  
ATOM    813  OE2 GLU A 108      -9.422 -13.930  38.292  1.00 63.61           O1-
ATOM    816  N   ARG A 109      -6.526 -11.310  35.115  1.00108.30           N  
ATOM    817  CA  ARG A 109      -7.147 -10.798  33.928  1.00108.30           C  
ATOM    825  C   ARG A 109      -6.108 -10.172  33.055  1.00108.30           C  
ATOM    826  O   ARG A 109      -6.145 -10.313  31.832  1.00108.30           O  
ATOM    818  CB  ARG A 109      -8.223  -9.738  34.213  1.00108.30           C  
ATOM    819  CG  ARG A 109      -8.884  -9.199  32.942  1.00108.30           C  
ATOM    820  CD  ARG A 109      -9.660 -10.260  32.158  1.00108.30           C  
ATOM    821  NE  ARG A 109     -10.666 -10.828  33.095  1.00108.30           N  
ATOM    822  CZ  ARG A 109     -10.391 -11.965  33.797  1.00108.30           C  
ATOM    823  NH1 ARG A 109      -9.258 -12.682  33.541  1.00108.30           N1+
ATOM    824  NH2 ARG A 109     -11.263 -12.384  34.758  1.00108.30           N  
ATOM    827  N   VAL A 110      -5.143  -9.462  33.667  1.00 33.12           N  
ATOM    828  CA  VAL A 110      -4.134  -8.781  32.908  1.00 33.12           C  
ATOM    832  C   VAL A 110      -3.357  -9.780  32.111  1.00 33.12           C  
ATOM    833  O   VAL A 110      -3.058  -9.548  30.943  1.00 33.12           O  
ATOM    829  CB  VAL A 110      -3.142  -8.045  33.765  1.00 33.12           C  
ATOM    830  CG1 VAL A 110      -2.016  -7.506  32.865  1.00 33.12           C  
ATOM    831  CG2 VAL A 110      -3.884  -6.945  34.540  1.00 33.12           C  
ATOM    834  N   ARG A 111      -3.008 -10.922  32.733  1.00108.30           N  
ATOM    835  CA  ARG A 111      -2.217 -11.939  32.093  1.00108.30           C  
ATOM    843  C   ARG A 111      -2.993 -12.508  30.947  1.00108.30           C  
ATOM    844  O   ARG A 111      -2.440 -12.817  29.893  1.00108.30           O  
ATOM    836  CB  ARG A 111      -1.904 -13.106  33.047  1.00108.30           C  
ATOM    837  CG  ARG A 111      -1.368 -12.643  34.402  1.00108.30           C  
ATOM    838  CD  ARG A 111       0.155 -12.643  34.525  1.00108.30           C  
ATOM    839  NE  ARG A 111       0.470 -11.976  35.819  1.00108.30           N  
ATOM    840  CZ  ARG A 111       1.651 -12.223  36.451  1.00108.30           C  
ATOM    841  NH1 ARG A 111       2.539 -13.102  35.903  1.00108.30           N1+
ATOM    842  NH2 ARG A 111       1.946 -11.587  37.623  1.00108.30           N  
ATOM    845  N   ALA A 112      -4.309 -12.698  31.137  1.00 28.93           N  
ATOM    846  CA  ALA A 112      -5.116 -13.278  30.102  1.00 28.93           C  
ATOM    848  C   ALA A 112      -5.140 -12.365  28.918  1.00 28.93           C  
ATOM    849  O   ALA A 112      -5.012 -12.802  27.775  1.00 28.93           O  
ATOM    847  CB  ALA A 112      -6.571 -13.483  30.548  1.00 28.93           C  
ATOM    850  N   ASN A 113      -5.299 -11.055  29.171  1.00 34.51           N  
ATOM    851  CA  ASN A 113      -5.398 -10.106  28.103  1.00 34.51           C  
ATOM    856  C   ASN A 113      -4.097 -10.082  27.368  1.00 34.51           C  
ATOM    857  O   ASN A 113      -4.070  -9.937  26.146  1.00 34.51           O  
ATOM    852  CB  ASN A 113      -5.704  -8.683  28.593  1.00 34.51           C  
ATOM    853  CG  ASN A 113      -7.107  -8.688  29.183  1.00 34.51           C  
ATOM    855  ND2 ASN A 113      -7.324  -7.834  30.219  1.00 34.51           N  
ATOM    854  OD1 ASN A 113      -7.984  -9.428  28.741  1.00 34.51           O  
ATOM    858  N   ALA A 114      -2.981 -10.228  28.105  1.00 26.93           N  
ATOM    859  CA  ALA A 114      -1.678 -10.176  27.510  1.00 26.93           C  
ATOM    861  C   ALA A 114      -1.536 -11.287  26.519  1.00 26.93           C  
ATOM    862  O   ALA A 114      -0.983 -11.087  25.440  1.00 26.93           O  
ATOM    860  CB  ALA A 114      -0.542 -10.324  28.537  1.00 26.93           C  
ATOM    863  N   ARG A 115      -2.028 -12.495  26.853  1.00 34.16           N  
ATOM    864  CA  ARG A 115      -1.896 -13.592  25.935  1.00 34.16           C  
ATOM    872  C   ARG A 115      -2.669 -13.265  24.699  1.00 34.16           C  
ATOM    873  O   ARG A 115      -2.231 -13.540  23.584  1.00 34.16           O  
ATOM    865  CB  ARG A 115      -2.448 -14.927  26.463  1.00 34.16           C  
ATOM    866  CG  ARG A 115      -1.605 -15.548  27.576  1.00 34.16           C  
ATOM    867  CD  ARG A 115      -2.137 -16.904  28.049  1.00 34.16           C  
ATOM    868  NE  ARG A 115      -3.473 -16.666  28.660  1.00 34.16           N  
ATOM    869  CZ  ARG A 115      -3.618 -16.584  30.016  1.00 34.16           C  
ATOM    870  NH1 ARG A 115      -2.551 -16.786  30.844  1.00 34.16           N1+
ATOM    871  NH2 ARG A 115      -4.843 -16.307  30.548  1.00 34.16           N  
ATOM    874  N   ALA A 116      -3.861 -12.676  24.879  1.00 31.13           N  
ATOM    875  CA  ALA A 116      -4.713 -12.347  23.776  1.00 31.13           C  
ATOM    877  C   ALA A 116      -4.068 -11.305  22.908  1.00 31.13           C  
ATOM    878  O   ALA A 116      -4.171 -11.357  21.684  1.00 31.13           O  
ATOM    876  CB  ALA A 116      -6.077 -11.805  24.229  1.00 31.13           C  
ATOM    879  N   LEU A 117      -3.397 -10.313  23.522  1.00130.53           N  
ATOM    880  CA  LEU A 117      -2.805  -9.248  22.764  1.00130.53           C  
ATOM    885  C   LEU A 117      -1.705  -9.809  21.913  1.00130.53           C  
ATOM    886  O   LEU A 117      -1.550  -9.425  20.755  1.00130.53           O  
ATOM    881  CB  LEU A 117      -2.213  -8.141  23.655  1.00130.53           C  
ATOM    882  CG  LEU A 117      -1.755  -6.901  22.868  1.00130.53           C  
ATOM    883  CD1 LEU A 117      -2.952  -6.162  22.253  1.00130.53           C  
ATOM    884  CD2 LEU A 117      -0.881  -5.980  23.729  1.00130.53           C  
ATOM    887  N   ARG A 118      -0.920 -10.758  22.462  1.00 88.48           N  
ATOM    888  CA  ARG A 118       0.191 -11.301  21.731  1.00 88.48           C  
ATOM    896  C   ARG A 118      -0.336 -11.930  20.481  1.00 88.48           C  
ATOM    897  O   ARG A 118       0.196 -11.725  19.393  1.00 88.48           O  
ATOM    889  CB  ARG A 118       0.948 -12.392  22.517  1.00 88.48           C  
ATOM    890  CG  ARG A 118       2.283 -12.790  21.879  1.00 88.48           C  
ATOM    891  CD  ARG A 118       3.034 -13.898  22.624  1.00 88.48           C  
ATOM    892  NE  ARG A 118       3.144 -13.481  24.049  1.00 88.48           N  
ATOM    893  CZ  ARG A 118       2.223 -13.936  24.946  1.00 88.48           C  
ATOM    894  NH1 ARG A 118       1.321 -14.887  24.567  1.00 88.48           N1+
ATOM    895  NH2 ARG A 118       2.206 -13.448  26.220  1.00 88.48           N  
ATOM    898  N   LEU A 119      -1.428 -12.700  20.607  1.00129.98           N  
ATOM    899  CA  LEU A 119      -2.030 -13.359  19.486  1.00129.98           C  
ATOM    904  C   LEU A 119      -2.520 -12.343  18.505  1.00129.98           C  
ATOM    905  O   LEU A 119      -2.370 -12.515  17.295  1.00129.98           O  
ATOM    900  CB  LEU A 119      -3.251 -14.188  19.901  1.00129.98           C  
ATOM    901  CG  LEU A 119      -4.085 -14.679  18.707  1.00129.98           C  
ATOM    902  CD1 LEU A 119      -3.275 -15.590  17.773  1.00129.98           C  
ATOM    903  CD2 LEU A 119      -5.401 -15.306  19.191  1.00129.98           C  
ATOM    906  N   GLY A 120      -3.130 -11.253  19.002  1.00 24.84           N  
ATOM    907  CA  GLY A 120      -3.701 -10.263  18.138  1.00 24.84           C  
ATOM    908  C   GLY A 120      -2.641  -9.607  17.313  1.00 24.84           C  
ATOM    909  O   GLY A 120      -2.838  -9.361  16.124  1.00 24.84           O  
ATOM    910  N   LEU A 121      -1.490  -9.280  17.928  1.00 47.44           N  
ATOM    911  CA  LEU A 121      -0.448  -8.609  17.205  1.00 47.44           C  
ATOM    916  C   LEU A 121       0.081  -9.512  16.137  1.00 47.44           C  
ATOM    917  O   LEU A 121       0.348  -9.074  15.019  1.00 47.44           O  
ATOM    912  CB  LEU A 121       0.739  -8.187  18.088  1.00 47.44           C  
ATOM    913  CG  LEU A 121       0.405  -7.078  19.102  1.00 47.44           C  
ATOM    914  CD1 LEU A 121       1.654  -6.658  19.892  1.00 47.44           C  
ATOM    915  CD2 LEU A 121      -0.295  -5.888  18.426  1.00 47.44           C  
ATOM    918  N   GLU A 122       0.248 -10.807  16.455  1.00 40.81           N  
ATOM    919  CA  GLU A 122       0.801 -11.742  15.519  1.00 40.81           C  
ATOM    925  C   GLU A 122      -0.119 -11.878  14.341  1.00 40.81           C  
ATOM    926  O   GLU A 122       0.328 -11.925  13.196  1.00 40.81           O  
ATOM    920  CB  GLU A 122       0.984 -13.133  16.156  1.00 40.81           C  
ATOM    921  CG  GLU A 122       1.970 -13.118  17.328  1.00 40.81           C  
ATOM    922  CD  GLU A 122       1.965 -14.479  18.012  1.00 40.81           C  
ATOM    923  OE1 GLU A 122       1.709 -15.503  17.320  1.00 40.81           O  
ATOM    924  OE2 GLU A 122       2.220 -14.514  19.245  1.00 40.81           O1-
ATOM    927  N   ALA A 123      -1.440 -11.929  14.586  1.00 24.18           N  
ATOM    928  CA  ALA A 123      -2.366 -12.140  13.509  1.00 24.18           C  
ATOM    930  C   ALA A 123      -2.279 -10.998  12.546  1.00 24.18           C  
ATOM    931  O   ALA A 123      -2.312 -11.193  11.331  1.00 24.18           O  
ATOM    929  CB  ALA A 123      -3.826 -12.238  13.986  1.00 24.18           C  
ATOM    932  N   LEU A 124      -2.169  -9.765  13.076  1.00 46.44           N  
ATOM    933  CA  LEU A 124      -2.137  -8.603  12.236  1.00 46.44           C  
ATOM    938  C   LEU A 124      -0.905  -8.634  11.383  1.00 46.44           C  
ATOM    939  O   LEU A 124      -0.968  -8.389  10.179  1.00 46.44           O  
ATOM    934  CB  LEU A 124      -2.150  -7.291  13.039  1.00 46.44           C  
ATOM    935  CG  LEU A 124      -3.473  -7.061  13.796  1.00 46.44           C  
ATOM    936  CD1 LEU A 124      -3.445  -5.739  14.576  1.00 46.44           C  
ATOM    937  CD2 LEU A 124      -4.687  -7.158  12.856  1.00 46.44           C  
ATOM    940  N   ALA A 125       0.247  -8.978  11.987  1.00 32.32           N  
ATOM    941  CA  ALA A 125       1.493  -9.007  11.276  1.00 32.32           C  
ATOM    943  C   ALA A 125       1.381 -10.016  10.177  1.00 32.32           C  
ATOM    944  O   ALA A 125       1.930  -9.822   9.094  1.00 32.32           O  
ATOM    942  CB  ALA A 125       2.690  -9.398  12.165  1.00 32.32           C  
ATOM    945  N   ALA A 126       0.686 -11.140  10.435  1.00 27.35           N  
ATOM    946  CA  ALA A 126       0.536 -12.162   9.439  1.00 27.35           C  
ATOM    948  C   ALA A 126      -0.234 -11.614   8.276  1.00 27.35           C  
ATOM    949  O   ALA A 126       0.117 -11.850   7.121  1.00 27.35           O  
ATOM    947  CB  ALA A 126      -0.222 -13.399   9.950  1.00 27.35           C  
ATOM    950  N   ASN A 127      -1.306 -10.853   8.555  1.00 39.22           N  
ATOM    951  CA  ASN A 127      -2.156 -10.319   7.528  1.00 39.22           C  
ATOM    956  C   ASN A 127      -1.353  -9.353   6.711  1.00 39.22           C  
ATOM    957  O   ASN A 127      -1.435  -9.336   5.483  1.00 39.22           O  
ATOM    952  CB  ASN A 127      -3.351  -9.547   8.116  1.00 39.22           C  
ATOM    953  CG  ASN A 127      -4.142 -10.482   9.026  1.00 39.22           C  
ATOM    955  ND2 ASN A 127      -4.842  -9.894  10.035  1.00 39.22           N  
ATOM    954  OD1 ASN A 127      -4.135 -11.699   8.854  1.00 39.22           O  
ATOM    958  N   HIS A 128      -0.533  -8.528   7.387  1.00 83.62           N  
ATOM    959  CA  HIS A 128       0.243  -7.535   6.711  1.00 83.62           C  
ATOM    966  C   HIS A 128       1.149  -8.216   5.738  1.00 83.62           C  
ATOM    967  O   HIS A 128       1.173  -7.870   4.560  1.00 83.62           O  
ATOM    962  CB  HIS A 128       1.094  -6.701   7.691  1.00 83.62           C  
ATOM    961  CG  HIS A 128       1.995  -5.696   7.036  1.00 83.62           C  
ATOM    964  CD2 HIS A 128       1.715  -4.532   6.385  1.00 83.62           C  
ATOM    960  ND1 HIS A 128       3.366  -5.817   7.010  1.00 83.62           N  
ATOM    965  CE1 HIS A 128       3.845  -4.732   6.354  1.00 83.62           C  
ATOM    963  NE2 HIS A 128       2.883  -3.924   5.954  1.00 83.62           N  
ATOM    968  N   GLN A 129       1.864  -9.255   6.200  1.00 62.52           N  
ATOM    969  CA  GLN A 129       2.817  -9.964   5.397  1.00 62.52           C  
ATOM    975  C   GLN A 129       2.142 -10.574   4.207  1.00 62.52           C  
ATOM    976  O   GLN A 129       2.655 -10.499   3.093  1.00 62.52           O  
ATOM    970  CB  GLN A 129       3.437 -11.134   6.180  1.00 62.52           C  
ATOM    971  CG  GLN A 129       4.347 -12.037   5.347  1.00 62.52           C  
ATOM    972  CD  GLN A 129       5.729 -11.417   5.315  1.00 62.52           C  
ATOM    974  NE2 GLN A 129       6.524 -11.757   4.264  1.00 62.52           N  
ATOM    973  OE1 GLN A 129       6.100 -10.653   6.205  1.00 62.52           O  
ATOM    977  N   GLN A 130       0.986 -11.226   4.407  1.00 84.77           N  
ATOM    978  CA  GLN A 130       0.369 -11.917   3.308  1.00 84.77           C  
ATOM    984  C   GLN A 130      -0.228 -11.013   2.270  1.00 84.77           C  
ATOM    985  O   GLN A 130      -0.010 -11.184   1.074  1.00 84.77           O  
ATOM    979  CB  GLN A 130      -0.783 -12.815   3.780  1.00 84.77           C  
ATOM    980  CG  GLN A 130      -0.312 -14.018   4.587  1.00 84.77           C  
ATOM    981  CD  GLN A 130       0.290 -14.964   3.570  1.00 84.77           C  
ATOM    983  NE2 GLN A 130      -0.581 -15.523   2.688  1.00 84.77           N  
ATOM    982  OE1 GLN A 130       1.500 -15.186   3.543  1.00 84.77           O  
ATOM    986  N   LEU A 131      -1.068 -10.077   2.726  1.00158.55           N  
ATOM    987  CA  LEU A 131      -1.880  -9.213   1.914  1.00158.55           C  
ATOM    992  C   LEU A 131      -1.197  -8.011   1.327  1.00158.55           C  
ATOM    993  O   LEU A 131      -1.574  -7.556   0.252  1.00158.55           O  
ATOM    988  CB  LEU A 131      -3.118  -8.767   2.707  1.00158.55           C  
ATOM    989  CG  LEU A 131      -4.135  -9.912   2.939  1.00158.55           C  
ATOM    990  CD1 LEU A 131      -3.515 -11.168   3.571  1.00158.55           C  
ATOM    991  CD2 LEU A 131      -5.303  -9.425   3.800  1.00158.55           C  
ATOM    994  N   PHE A 132      -0.292  -7.389   2.102  1.00154.33           N  
ATOM    995  CA  PHE A 132       0.392  -6.156   1.825  1.00154.33           C  
ATOM   1003  C   PHE A 132       1.712  -6.206   1.109  1.00154.33           C  
ATOM   1004  O   PHE A 132       2.257  -5.145   0.823  1.00154.33           O  
ATOM    996  CB  PHE A 132       0.493  -5.265   3.062  1.00154.33           C  
ATOM    997  CG  PHE A 132      -0.941  -4.973   3.325  1.00154.33           C  
ATOM    998  CD1 PHE A 132      -1.698  -5.860   4.052  1.00154.33           C  
ATOM    999  CD2 PHE A 132      -1.538  -3.840   2.823  1.00154.33           C  
ATOM   1000  CE1 PHE A 132      -3.026  -5.612   4.298  1.00154.33           C  
ATOM   1001  CE2 PHE A 132      -2.868  -3.586   3.064  1.00154.33           C  
ATOM   1002  CZ  PHE A 132      -3.614  -4.474   3.802  1.00154.33           C  
ATOM   1005  N   THR A 133       2.335  -7.381   0.905  1.00153.31           N  
ATOM   1006  CA  THR A 133       3.700  -7.366   0.439  1.00153.31           C  
ATOM   1010  C   THR A 133       3.902  -6.635  -0.853  1.00153.31           C  
ATOM   1011  O   THR A 133       3.143  -6.786  -1.808  1.00153.31           O  
ATOM   1007  CB  THR A 133       4.347  -8.711   0.297  1.00153.31           C  
ATOM   1009  CG2 THR A 133       3.933  -9.312  -1.055  1.00153.31           C  
ATOM   1008  OG1 THR A 133       5.756  -8.557   0.316  1.00153.31           O  
ATOM   1012  N   ASP A 134       4.897  -5.717  -0.837  1.00109.85           N  
ATOM   1013  CA  ASP A 134       5.415  -4.957  -1.941  1.00109.85           C  
ATOM   1018  C   ASP A 134       6.503  -5.689  -2.683  1.00109.85           C  
ATOM   1019  O   ASP A 134       6.886  -5.276  -3.773  1.00109.85           O  
ATOM   1014  CB  ASP A 134       5.885  -3.545  -1.547  1.00109.85           C  
ATOM   1015  CG  ASP A 134       6.995  -3.645  -0.518  1.00109.85           C  
ATOM   1016  OD1 ASP A 134       7.423  -4.788  -0.208  1.00109.85           O  
ATOM   1017  OD2 ASP A 134       7.423  -2.570  -0.019  1.00109.85           O1-
ATOM   1020  N   GLY A 135       7.110  -6.738  -2.097  1.00 35.90           N  
ATOM   1021  CA  GLY A 135       8.150  -7.437  -2.806  1.00 35.90           C  
ATOM   1022  C   GLY A 135       9.475  -6.937  -2.322  1.00 35.90           C  
ATOM   1023  O   GLY A 135      10.519  -7.454  -2.712  1.00 35.90           O  
ATOM   1024  N   ARG A 136       9.473  -5.910  -1.454  1.00154.74           N  
ATOM   1025  CA  ARG A 136      10.715  -5.392  -0.952  1.00154.74           C  
ATOM   1033  C   ARG A 136      11.158  -6.289   0.164  1.00154.74           C  
ATOM   1034  O   ARG A 136      10.398  -7.138   0.626  1.00154.74           O  
ATOM   1026  CB  ARG A 136      10.620  -3.942  -0.446  1.00154.74           C  
ATOM   1027  CG  ARG A 136       9.911  -3.039  -1.463  1.00154.74           C  
ATOM   1028  CD  ARG A 136      10.392  -1.590  -1.507  1.00154.74           C  
ATOM   1029  NE  ARG A 136      10.402  -1.054  -0.118  1.00154.74           N  
ATOM   1030  CZ  ARG A 136      11.519  -1.217   0.651  1.00154.74           C  
ATOM   1031  NH1 ARG A 136      12.587  -1.909   0.161  1.00154.74           N1+
ATOM   1032  NH2 ARG A 136      11.573  -0.689   1.907  1.00154.74           N  
ATOM   1035  N   SER A 137      12.426  -6.155   0.594  1.00 42.89           N  
ATOM   1036  CA  SER A 137      12.902  -6.993   1.659  1.00 42.89           C  
ATOM   1039  C   SER A 137      12.574  -6.299   2.944  1.00 42.89           C  
ATOM   1040  O   SER A 137      13.001  -5.172   3.193  1.00 42.89           O  
ATOM   1037  CB  SER A 137      14.419  -7.241   1.616  1.00 42.89           C  
ATOM   1038  OG  SER A 137      14.806  -8.088   2.688  1.00 42.89           O  
ATOM   1041  N   TRP A 138      11.792  -6.979   3.803  1.00 84.68           N  
ATOM   1042  CA  TRP A 138      11.341  -6.380   5.028  1.00 84.68           C  
ATOM   1053  C   TRP A 138      12.201  -6.817   6.171  1.00 84.68           C  
ATOM   1054  O   TRP A 138      12.968  -7.774   6.086  1.00 84.68           O  
ATOM   1043  CB  TRP A 138       9.885  -6.753   5.364  1.00 84.68           C  
ATOM   1044  CG  TRP A 138       8.860  -6.193   4.399  1.00 84.68           C  
ATOM   1046  CD1 TRP A 138       9.023  -5.259   3.418  1.00 84.68           C  
ATOM   1045  CD2 TRP A 138       7.472  -6.577   4.364  1.00 84.68           C  
ATOM   1048  CE2 TRP A 138       6.865  -5.837   3.348  1.00 84.68           C  
ATOM   1049  CE3 TRP A 138       6.765  -7.475   5.111  1.00 84.68           C  
ATOM   1047  NE1 TRP A 138       7.830  -5.035   2.777  1.00 84.68           N  
ATOM   1050  CZ2 TRP A 138       5.536  -5.984   3.066  1.00 84.68           C  
ATOM   1051  CZ3 TRP A 138       5.423  -7.614   4.827  1.00 84.68           C  
ATOM   1052  CH2 TRP A 138       4.819  -6.881   3.826  1.00 84.68           C  
ATOM   1055  N   GLY A 139      12.105  -6.074   7.288  1.00 28.82           N  
ATOM   1056  CA  GLY A 139      12.838  -6.415   8.469  1.00 28.82           C  
ATOM   1057  C   GLY A 139      11.973  -7.383   9.209  1.00 28.82           C  
ATOM   1058  O   GLY A 139      10.954  -7.839   8.692  1.00 28.82           O  
ATOM   1059  N   SER A 140      12.373  -7.731  10.447  1.00 41.67           N  
ATOM   1060  CA  SER A 140      11.635  -8.671  11.234  1.00 41.67           C  
ATOM   1063  C   SER A 140      10.572  -7.968  12.027  1.00 41.67           C  
ATOM   1064  O   SER A 140      10.582  -6.748  12.175  1.00 41.67           O  
ATOM   1061  CB  SER A 140      12.517  -9.435  12.237  1.00 41.67           C  
ATOM   1062  OG  SER A 140      13.078  -8.527  13.171  1.00 41.67           O  
ATOM   1065  N   PHE A 141       9.597  -8.753  12.535  1.00123.27           N  
ATOM   1066  CA  PHE A 141       8.542  -8.250  13.370  1.00123.27           C  
ATOM   1074  C   PHE A 141       8.497  -9.184  14.548  1.00123.27           C  
ATOM   1075  O   PHE A 141       8.331 -10.392  14.380  1.00123.27           O  
ATOM   1067  CB  PHE A 141       7.182  -8.291  12.647  1.00123.27           C  
ATOM   1068  CG  PHE A 141       6.138  -7.617  13.467  1.00123.27           C  
ATOM   1069  CD1 PHE A 141       5.444  -8.309  14.434  1.00123.27           C  
ATOM   1070  CD2 PHE A 141       5.844  -6.291  13.255  1.00123.27           C  
ATOM   1071  CE1 PHE A 141       4.476  -7.685  15.183  1.00123.27           C  
ATOM   1072  CE2 PHE A 141       4.877  -5.660  14.000  1.00123.27           C  
ATOM   1073  CZ  PHE A 141       4.191  -6.358  14.966  1.00123.27           C  
ATOM   1076  N   THR A 142       8.648  -8.655  15.781  1.00 39.40           N  
ATOM   1077  CA  THR A 142       8.697  -9.528  16.923  1.00 39.40           C  
ATOM   1081  C   THR A 142       7.772  -9.015  17.987  1.00 39.40           C  
ATOM   1082  O   THR A 142       7.632  -7.808  18.178  1.00 39.40           O  
ATOM   1078  CB  THR A 142      10.065  -9.582  17.541  1.00 39.40           C  
ATOM   1080  CG2 THR A 142      10.042 -10.553  18.732  1.00 39.40           C  
ATOM   1079  OG1 THR A 142      11.020 -10.005  16.579  1.00 39.40           O  
ATOM   1083  N   VAL A 143       7.119  -9.943  18.718  1.00 37.83           N  
ATOM   1084  CA  VAL A 143       6.226  -9.567  19.778  1.00 37.83           C  
ATOM   1088  C   VAL A 143       6.866 -10.000  21.061  1.00 37.83           C  
ATOM   1089  O   VAL A 143       7.230 -11.165  21.211  1.00 37.83           O  
ATOM   1085  CB  VAL A 143       4.897 -10.258  19.701  1.00 37.83           C  
ATOM   1086  CG1 VAL A 143       4.074  -9.853  20.935  1.00 37.83           C  
ATOM   1087  CG2 VAL A 143       4.230  -9.908  18.361  1.00 37.83           C  
ATOM   1090  N   LEU A 144       7.025  -9.067  22.022  1.00 53.58           N  
ATOM   1091  CA  LEU A 144       7.639  -9.384  23.284  1.00 53.58           C  
ATOM   1096  C   LEU A 144       6.686  -9.000  24.372  1.00 53.58           C  
ATOM   1097  O   LEU A 144       5.702  -8.301  24.135  1.00 53.58           O  
ATOM   1092  CB  LEU A 144       8.937  -8.602  23.556  1.00 53.58           C  
ATOM   1093  CG  LEU A 144      10.102  -8.976  22.621  1.00 53.58           C  
ATOM   1094  CD1 LEU A 144      11.360  -8.159  22.957  1.00 53.58           C  
ATOM   1095  CD2 LEU A 144      10.353 -10.492  22.634  1.00 53.58           C  
ATOM   1098  N   ASP A 145       6.947  -9.499  25.598  1.00 59.75           N  
ATOM   1099  CA  ASP A 145       6.136  -9.180  26.736  1.00 59.75           C  
ATOM   1104  C   ASP A 145       7.076  -8.715  27.818  1.00 59.75           C  
ATOM   1105  O   ASP A 145       8.021  -9.414  28.174  1.00 59.75           O  
ATOM   1100  CB  ASP A 145       5.359 -10.403  27.250  1.00 59.75           C  
ATOM   1101  CG  ASP A 145       4.248  -9.922  28.166  1.00 59.75           C  
ATOM   1102  OD1 ASP A 145       4.530  -9.074  29.053  1.00 59.75           O  
ATOM   1103  OD2 ASP A 145       3.094 -10.392  27.978  1.00 59.75           O1-
ATOM   1106  N   ASN A 146       6.831  -7.517  28.385  1.00 75.07           N  
ATOM   1107  CA  ASN A 146       7.723  -6.951  29.364  1.00 75.07           C  
ATOM   1112  C   ASN A 146       7.742  -7.773  30.615  1.00 75.07           C  
ATOM   1113  O   ASN A 146       8.717  -7.739  31.363  1.00 75.07           O  
ATOM   1108  CB  ASN A 146       7.448  -5.464  29.686  1.00 75.07           C  
ATOM   1109  CG  ASN A 146       6.063  -5.277  30.281  1.00 75.07           C  
ATOM   1111  ND2 ASN A 146       5.674  -3.993  30.504  1.00 75.07           N  
ATOM   1110  OD1 ASN A 146       5.344  -6.242  30.531  1.00 75.07           O  
ATOM   1114  N   SER A 147       6.668  -8.535  30.890  1.00 44.86           N  
ATOM   1115  CA  SER A 147       6.630  -9.315  32.096  1.00 44.86           C  
ATOM   1118  C   SER A 147       7.765 -10.296  32.083  1.00 44.86           C  
ATOM   1119  O   SER A 147       8.171 -10.792  33.133  1.00 44.86           O  
ATOM   1116  CB  SER A 147       5.320 -10.111  32.258  1.00 44.86           C  
ATOM   1117  OG  SER A 147       5.209 -11.099  31.243  1.00 44.86           O  
ATOM   1120  N   ALA A 148       8.323 -10.607  30.900  1.00 37.23           N  
ATOM   1121  CA  ALA A 148       9.362 -11.594  30.885  1.00 37.23           C  
ATOM   1123  C   ALA A 148      10.511 -11.128  31.728  1.00 37.23           C  
ATOM   1124  O   ALA A 148      11.019 -11.888  32.549  1.00 37.23           O  
ATOM   1122  CB  ALA A 148       9.902 -11.874  29.472  1.00 37.23           C  
ATOM   1125  N   TRP A 149      10.974  -9.875  31.543  1.00 92.39           N  
ATOM   1126  CA  TRP A 149      12.073  -9.387  32.333  1.00 92.39           C  
ATOM   1137  C   TRP A 149      11.670  -9.027  33.731  1.00 92.39           C  
ATOM   1138  O   TRP A 149      12.440  -9.221  34.669  1.00 92.39           O  
ATOM   1127  CB  TRP A 149      12.858  -8.219  31.701  1.00 92.39           C  
ATOM   1128  CG  TRP A 149      12.083  -6.992  31.289  1.00 92.39           C  
ATOM   1130  CD1 TRP A 149      11.748  -5.876  32.000  1.00 92.39           C  
ATOM   1129  CD2 TRP A 149      11.602  -6.783  29.956  1.00 92.39           C  
ATOM   1132  CE2 TRP A 149      11.004  -5.526  29.922  1.00 92.39           C  
ATOM   1133  CE3 TRP A 149      11.665  -7.574  28.844  1.00 92.39           C  
ATOM   1131  NE1 TRP A 149      11.101  -4.979  31.184  1.00 92.39           N  
ATOM   1134  CZ2 TRP A 149      10.458  -5.036  28.770  1.00 92.39           C  
ATOM   1135  CZ3 TRP A 149      11.104  -7.081  27.687  1.00 92.39           C  
ATOM   1136  CH2 TRP A 149      10.513  -5.836  27.651  1.00 92.39           C  
ATOM   1139  N   TYR A 150      10.456  -8.475  33.912  1.00 79.25           N  
ATOM   1140  CA  TYR A 150      10.023  -8.009  35.202  1.00 79.25           C  
ATOM   1149  C   TYR A 150       9.875  -9.108  36.201  1.00 79.25           C  
ATOM   1150  O   TYR A 150      10.148  -8.896  37.382  1.00 79.25           O  
ATOM   1141  CB  TYR A 150       8.736  -7.169  35.173  1.00 79.25           C  
ATOM   1142  CG  TYR A 150       9.132  -5.807  34.702  1.00 79.25           C  
ATOM   1143  CD1 TYR A 150       9.861  -4.990  35.536  1.00 79.25           C  
ATOM   1144  CD2 TYR A 150       8.771  -5.331  33.461  1.00 79.25           C  
ATOM   1145  CE1 TYR A 150      10.242  -3.730  35.139  1.00 79.25           C  
ATOM   1146  CE2 TYR A 150       9.148  -4.071  33.058  1.00 79.25           C  
ATOM   1147  CZ  TYR A 150       9.888  -3.268  33.895  1.00 79.25           C  
ATOM   1148  OH  TYR A 150      10.272  -1.978  33.473  1.00 79.25           O  
ATOM   1151  N   GLN A 151       9.434 -10.304  35.776  1.00 54.46           N  
ATOM   1152  CA  GLN A 151       9.194 -11.348  36.728  1.00 54.46           C  
ATOM   1158  C   GLN A 151      10.461 -11.611  37.477  1.00 54.46           C  
ATOM   1159  O   GLN A 151      10.427 -11.862  38.680  1.00 54.46           O  
ATOM   1153  CB  GLN A 151       8.701 -12.654  36.074  1.00 54.46           C  
ATOM   1154  CG  GLN A 151       7.349 -12.457  35.376  1.00 54.46           C  
ATOM   1155  CD  GLN A 151       6.810 -13.791  34.876  1.00 54.46           C  
ATOM   1157  NE2 GLN A 151       5.488 -14.017  35.097  1.00 54.46           N  
ATOM   1156  OE1 GLN A 151       7.537 -14.605  34.309  1.00 54.46           O  
ATOM   1160  N   LYS A 152      11.615 -11.570  36.789  1.00166.32           N  
ATOM   1161  CA  LYS A 152      12.873 -11.797  37.439  1.00166.32           C  
ATOM   1167  C   LYS A 152      13.284 -10.648  38.327  1.00166.32           C  
ATOM   1168  O   LYS A 152      13.964 -10.864  39.325  1.00166.32           O  
ATOM   1162  CB  LYS A 152      14.016 -12.169  36.471  1.00166.32           C  
ATOM   1163  CG  LYS A 152      14.477 -11.079  35.509  1.00166.32           C  
ATOM   1164  CD  LYS A 152      15.755 -11.479  34.768  1.00166.32           C  
ATOM   1165  CE  LYS A 152      16.970 -11.686  35.679  1.00166.32           C  
ATOM   1166  NZ  LYS A 152      17.535 -10.375  36.069  1.00166.32           N1+
ATOM   1169  N   GLN A 153      12.887  -9.404  38.000  1.00151.15           N  
ATOM   1170  CA  GLN A 153      13.327  -8.221  38.696  1.00151.15           C  
ATOM   1176  C   GLN A 153      12.846  -8.184  40.122  1.00151.15           C  
ATOM   1177  O   GLN A 153      11.658  -8.331  40.403  1.00151.15           O  
ATOM   1171  CB  GLN A 153      12.810  -6.956  37.995  1.00151.15           C  
ATOM   1172  CG  GLN A 153      13.305  -5.660  38.617  1.00151.15           C  
ATOM   1173  CD  GLN A 153      14.783  -5.549  38.281  1.00151.15           C  
ATOM   1175  NE2 GLN A 153      15.106  -5.537  36.960  1.00151.15           N  
ATOM   1174  OE1 GLN A 153      15.632  -5.478  39.168  1.00151.15           O  
ATOM   1178  N   HIS A 154      13.791  -7.982  41.070  1.00 53.48           N  
ATOM   1179  CA  HIS A 154      13.476  -7.866  42.468  1.00 53.48           C  
ATOM   1186  C   HIS A 154      13.270  -6.410  42.763  1.00 53.48           C  
ATOM   1187  O   HIS A 154      13.832  -5.545  42.093  1.00 53.48           O  
ATOM   1182  CB  HIS A 154      14.592  -8.380  43.391  1.00 53.48           C  
ATOM   1181  CG  HIS A 154      14.819  -9.855  43.240  1.00 53.48           C  
ATOM   1184  CD2 HIS A 154      14.309 -10.898  43.950  1.00 53.48           C  
ATOM   1180  ND1 HIS A 154      15.626 -10.415  42.275  1.00 53.48           N  
ATOM   1185  CE1 HIS A 154      15.565 -11.759  42.447  1.00 53.48           C  
ATOM   1183  NE2 HIS A 154      14.779 -12.100  43.452  1.00 53.48           N  
ATOM   1188  N   LEU A 155      12.451  -6.096  43.787  1.00115.55           N  
ATOM   1189  CA  LEU A 155      12.154  -4.720  44.074  1.00115.55           C  
ATOM   1194  C   LEU A 155      13.391  -3.974  44.458  1.00115.55           C  
ATOM   1195  O   LEU A 155      13.708  -2.944  43.865  1.00115.55           O  
ATOM   1190  CB  LEU A 155      11.179  -4.547  45.246  1.00115.55           C  
ATOM   1191  CG  LEU A 155       9.750  -5.018  44.945  1.00115.55           C  
ATOM   1192  CD1 LEU A 155       9.701  -6.527  44.667  1.00115.55           C  
ATOM   1193  CD2 LEU A 155       8.785  -4.573  46.052  1.00115.55           C  
ATOM   1196  N   VAL A 156      14.144  -4.495  45.443  1.00 94.93           N  
ATOM   1197  CA  VAL A 156      15.286  -3.791  45.950  1.00 94.93           C  
ATOM   1201  C   VAL A 156      16.327  -3.672  44.891  1.00 94.93           C  
ATOM   1202  O   VAL A 156      16.959  -2.626  44.746  1.00 94.93           O  
ATOM   1198  CB  VAL A 156      15.919  -4.461  47.139  1.00 94.93           C  
ATOM   1199  CG1 VAL A 156      16.494  -5.826  46.724  1.00 94.93           C  
ATOM   1200  CG2 VAL A 156      16.972  -3.504  47.717  1.00 94.93           C  
ATOM   1203  N   ASP A 157      16.521  -4.748  44.108  1.00 41.99           N  
ATOM   1204  CA  ASP A 157      17.554  -4.759  43.116  1.00 41.99           C  
ATOM   1209  C   ASP A 157      17.280  -3.646  42.161  1.00 41.99           C  
ATOM   1210  O   ASP A 157      18.179  -2.890  41.800  1.00 41.99           O  
ATOM   1205  CB  ASP A 157      17.533  -6.033  42.254  1.00 41.99           C  
ATOM   1206  CG  ASP A 157      17.772  -7.250  43.133  1.00 41.99           C  
ATOM   1207  OD1 ASP A 157      18.068  -7.069  44.344  1.00 41.99           O  
ATOM   1208  OD2 ASP A 157      17.643  -8.384  42.601  1.00 41.99           O1-
ATOM   1211  N   PHE A 158      16.009  -3.519  41.740  1.00 63.45           N  
ATOM   1212  CA  PHE A 158      15.623  -2.555  40.753  1.00 63.45           C  
ATOM   1220  C   PHE A 158      15.874  -1.165  41.254  1.00 63.45           C  
ATOM   1221  O   PHE A 158      16.532  -0.369  40.587  1.00 63.45           O  
ATOM   1213  CB  PHE A 158      14.121  -2.665  40.418  1.00 63.45           C  
ATOM   1214  CG  PHE A 158      13.781  -1.801  39.249  1.00 63.45           C  
ATOM   1215  CD1 PHE A 158      13.966  -2.266  37.966  1.00 63.45           C  
ATOM   1216  CD2 PHE A 158      13.263  -0.540  39.429  1.00 63.45           C  
ATOM   1217  CE1 PHE A 158      13.651  -1.486  36.878  1.00 63.45           C  
ATOM   1218  CE2 PHE A 158      12.943   0.243  38.344  1.00 63.45           C  
ATOM   1219  CZ  PHE A 158      13.139  -0.226  37.068  1.00 63.45           C  
ATOM   1222  N   LEU A 159      15.382  -0.837  42.462  1.00 89.93           N  
ATOM   1223  CA  LEU A 159      15.540   0.508  42.934  1.00 89.93           C  
ATOM   1228  C   LEU A 159      16.986   0.815  43.142  1.00 89.93           C  
ATOM   1229  O   LEU A 159      17.440   1.920  42.847  1.00 89.93           O  
ATOM   1224  CB  LEU A 159      14.761   0.830  44.228  1.00 89.93           C  
ATOM   1225  CG  LEU A 159      13.230   0.922  44.035  1.00 89.93           C  
ATOM   1226  CD1 LEU A 159      12.581  -0.449  43.780  1.00 89.93           C  
ATOM   1227  CD2 LEU A 159      12.568   1.715  45.172  1.00 89.93           C  
ATOM   1230  N   ALA A 160      17.757  -0.154  43.656  1.00 36.53           N  
ATOM   1231  CA  ALA A 160      19.138   0.112  43.925  1.00 36.53           C  
ATOM   1233  C   ALA A 160      19.876   0.433  42.657  1.00 36.53           C  
ATOM   1234  O   ALA A 160      20.655   1.382  42.625  1.00 36.53           O  
ATOM   1232  CB  ALA A 160      19.851  -1.086  44.577  1.00 36.53           C  
ATOM   1235  N   ALA A 161      19.688  -0.365  41.585  1.00 64.21           N  
ATOM   1236  CA  ALA A 161      20.465  -0.110  40.403  1.00 64.21           C  
ATOM   1238  C   ALA A 161      20.070   1.155  39.689  1.00 64.21           C  
ATOM   1239  O   ALA A 161      20.899   2.032  39.450  1.00 64.21           O  
ATOM   1237  CB  ALA A 161      20.363  -1.256  39.383  1.00 64.21           C  
ATOM   1240  N   VAL A 162      18.776   1.239  39.325  1.00148.48           N  
ATOM   1241  CA  VAL A 162      18.140   2.266  38.535  1.00148.48           C  
ATOM   1245  C   VAL A 162      17.796   3.526  39.268  1.00148.48           C  
ATOM   1246  O   VAL A 162      17.865   4.613  38.698  1.00148.48           O  
ATOM   1242  CB  VAL A 162      16.839   1.770  37.964  1.00148.48           C  
ATOM   1243  CG1 VAL A 162      16.183   2.899  37.161  1.00148.48           C  
ATOM   1244  CG2 VAL A 162      17.089   0.491  37.152  1.00148.48           C  
ATOM   1247  N   GLY A 163      17.416   3.417  40.553  1.00 43.38           N  
ATOM   1248  CA  GLY A 163      16.774   4.490  41.264  1.00 43.38           C  
ATOM   1249  C   GLY A 163      17.572   5.758  41.248  1.00 43.38           C  
ATOM   1250  O   GLY A 163      17.005   6.844  41.142  1.00 43.38           O  
ATOM   1251  N   GLY A 164      18.902   5.667  41.367  1.00 37.93           N  
ATOM   1252  CA  GLY A 164      19.713   6.845  41.432  1.00 37.93           C  
ATOM   1253  C   GLY A 164      19.576   7.647  40.170  1.00 37.93           C  
ATOM   1254  O   GLY A 164      19.650   8.873  40.203  1.00 37.93           O  
ATOM   1255  N   HIS A 165      19.397   6.967  39.025  1.00 99.12           N  
ATOM   1256  CA  HIS A 165      19.373   7.547  37.710  1.00 99.12           C  
ATOM   1263  C   HIS A 165      18.187   8.432  37.440  1.00 99.12           C  
ATOM   1264  O   HIS A 165      18.215   9.201  36.478  1.00 99.12           O  
ATOM   1259  CB  HIS A 165      19.488   6.503  36.587  1.00 99.12           C  
ATOM   1258  CG  HIS A 165      20.844   5.864  36.597  1.00 99.12           C  
ATOM   1261  CD2 HIS A 165      21.234   4.595  36.907  1.00 99.12           C  
ATOM   1257  ND1 HIS A 165      21.999   6.547  36.293  1.00 99.12           N  
ATOM   1262  CE1 HIS A 165      23.025   5.670  36.437  1.00 99.12           C  
ATOM   1260  NE2 HIS A 165      22.607   4.472  36.809  1.00 99.12           N  
ATOM   1265  N   PHE A 166      17.080   8.307  38.198  1.00 82.19           N  
ATOM   1266  CA  PHE A 166      15.940   9.149  37.936  1.00 82.19           C  
ATOM   1274  C   PHE A 166      15.964  10.352  38.830  1.00 82.19           C  
ATOM   1275  O   PHE A 166      16.436  10.298  39.964  1.00 82.19           O  
ATOM   1267  CB  PHE A 166      14.583   8.459  38.173  1.00 82.19           C  
ATOM   1268  CG  PHE A 166      14.368   7.468  37.082  1.00 82.19           C  
ATOM   1269  CD1 PHE A 166      14.805   6.170  37.206  1.00 82.19           C  
ATOM   1270  CD2 PHE A 166      13.728   7.850  35.927  1.00 82.19           C  
ATOM   1271  CE1 PHE A 166      14.601   5.262  36.192  1.00 82.19           C  
ATOM   1272  CE2 PHE A 166      13.523   6.948  34.910  1.00 82.19           C  
ATOM   1273  CZ  PHE A 166      13.959   5.650  35.040  1.00 82.19           C  
ATOM   1276  N   ARG A 167      15.451  11.491  38.319  1.00118.74           N  
ATOM   1277  CA  ARG A 167      15.392  12.687  39.110  1.00118.74           C  
ATOM   1285  C   ARG A 167      13.942  12.975  39.351  1.00118.74           C  
ATOM   1286  O   ARG A 167      13.120  12.917  38.437  1.00118.74           O  
ATOM   1278  CB  ARG A 167      16.008  13.912  38.407  1.00118.74           C  
ATOM   1279  CG  ARG A 167      17.487  13.725  38.054  1.00118.74           C  
ATOM   1280  CD  ARG A 167      18.459  14.355  39.055  1.00118.74           C  
ATOM   1281  NE  ARG A 167      18.258  13.685  40.372  1.00118.74           N  
ATOM   1282  CZ  ARG A 167      19.040  14.030  41.436  1.00118.74           C  
ATOM   1283  NH1 ARG A 167      20.057  14.925  41.273  1.00118.74           N1+
ATOM   1284  NH2 ARG A 167      18.808  13.493  42.669  1.00118.74           N  
ATOM   1287  N   MET A 168      13.592  13.300  40.608  1.00 71.73           N  
ATOM   1288  CA  MET A 168      12.230  13.571  40.971  1.00 71.73           C  
ATOM   1293  C   MET A 168      11.759  14.758  40.208  1.00 71.73           C  
ATOM   1294  O   MET A 168      10.626  14.789  39.733  1.00 71.73           O  
ATOM   1289  CB  MET A 168      12.068  13.938  42.455  1.00 71.73           C  
ATOM   1290  CG  MET A 168      12.050  12.746  43.408  1.00 71.73           C  
ATOM   1291  SD  MET A 168      10.426  11.934  43.532  1.00 71.73           S  
ATOM   1292  CE  MET A 168      10.337  11.438  41.789  1.00 71.73           C  
ATOM   1295  N   GLY A 169      12.629  15.769  40.051  1.00 22.18           N  
ATOM   1296  CA  GLY A 169      12.196  16.982  39.433  1.00 22.18           C  
ATOM   1297  C   GLY A 169      11.701  16.684  38.059  1.00 22.18           C  
ATOM   1298  O   GLY A 169      10.677  17.219  37.637  1.00 22.18           O  
ATOM   1299  N   THR A 170      12.425  15.837  37.307  1.00114.44           N  
ATOM   1300  CA  THR A 170      11.999  15.556  35.969  1.00114.44           C  
ATOM   1304  C   THR A 170      10.731  14.753  35.965  1.00114.44           C  
ATOM   1305  O   THR A 170       9.819  15.037  35.189  1.00114.44           O  
ATOM   1301  CB  THR A 170      13.029  14.841  35.141  1.00114.44           C  
ATOM   1303  CG2 THR A 170      13.104  13.364  35.553  1.00114.44           C  
ATOM   1302  OG1 THR A 170      12.671  14.932  33.772  1.00114.44           O  
ATOM   1306  N   LEU A 171      10.620  13.732  36.840  1.00105.06           N  
ATOM   1307  CA  LEU A 171       9.452  12.893  36.835  1.00105.06           C  
ATOM   1312  C   LEU A 171       8.223  13.678  37.187  1.00105.06           C  
ATOM   1313  O   LEU A 171       7.174  13.501  36.569  1.00105.06           O  
ATOM   1308  CB  LEU A 171       9.557  11.684  37.775  1.00105.06           C  
ATOM   1309  CG  LEU A 171      10.370  10.518  37.185  1.00105.06           C  
ATOM   1310  CD1 LEU A 171      11.818  10.911  36.861  1.00105.06           C  
ATOM   1311  CD2 LEU A 171      10.277   9.290  38.098  1.00105.06           C  
ATOM   1314  N   LEU A 172       8.310  14.573  38.185  1.00104.12           N  
ATOM   1315  CA  LEU A 172       7.169  15.354  38.588  1.00104.12           C  
ATOM   1320  C   LEU A 172       6.726  16.260  37.478  1.00104.12           C  
ATOM   1321  O   LEU A 172       5.534  16.513  37.321  1.00104.12           O  
ATOM   1316  CB  LEU A 172       7.449  16.253  39.805  1.00104.12           C  
ATOM   1317  CG  LEU A 172       7.411  15.532  41.164  1.00104.12           C  
ATOM   1318  CD1 LEU A 172       8.362  14.331  41.211  1.00104.12           C  
ATOM   1319  CD2 LEU A 172       7.670  16.525  42.307  1.00104.12           C  
ATOM   1322  N   SER A 173       7.685  16.807  36.709  1.00 55.79           N  
ATOM   1323  CA  SER A 173       7.419  17.790  35.693  1.00 55.79           C  
ATOM   1326  C   SER A 173       6.832  17.245  34.423  1.00 55.79           C  
ATOM   1327  O   SER A 173       6.354  18.034  33.612  1.00 55.79           O  
ATOM   1324  CB  SER A 173       8.668  18.607  35.311  1.00 55.79           C  
ATOM   1325  OG  SER A 173       9.630  17.784  34.669  1.00 55.79           O  
ATOM   1328  N   ARG A 174       6.844  15.915  34.189  1.00121.72           N  
ATOM   1329  CA  ARG A 174       6.367  15.421  32.921  1.00121.72           C  
ATOM   1337  C   ARG A 174       4.949  15.868  32.717  1.00121.72           C  
ATOM   1338  O   ARG A 174       4.118  15.828  33.620  1.00121.72           O  
ATOM   1330  CB  ARG A 174       6.409  13.888  32.792  1.00121.72           C  
ATOM   1331  CG  ARG A 174       7.820  13.299  32.891  1.00121.72           C  
ATOM   1332  CD  ARG A 174       8.842  13.946  31.951  1.00121.72           C  
ATOM   1333  NE  ARG A 174      10.125  13.205  32.118  1.00121.72           N  
ATOM   1334  CZ  ARG A 174      11.255  13.619  31.472  1.00121.72           C  
ATOM   1335  NH1 ARG A 174      11.235  14.760  30.723  1.00121.72           N1+
ATOM   1336  NH2 ARG A 174      12.401  12.888  31.577  1.00121.72           N  
ATOM   1339  N   GLN A 175       4.656  16.330  31.490  1.00 94.84           N  
ATOM   1340  CA  GLN A 175       3.389  16.881  31.105  1.00 94.84           C  
ATOM   1346  C   GLN A 175       2.330  15.820  31.177  1.00 94.84           C  
ATOM   1347  O   GLN A 175       1.211  16.064  31.626  1.00 94.84           O  
ATOM   1341  CB  GLN A 175       3.433  17.411  29.661  1.00 94.84           C  
ATOM   1342  CG  GLN A 175       4.514  18.476  29.433  1.00 94.84           C  
ATOM   1343  CD  GLN A 175       5.880  17.791  29.417  1.00 94.84           C  
ATOM   1345  NE2 GLN A 175       5.948  16.575  28.817  1.00 94.84           N  
ATOM   1344  OE1 GLN A 175       6.861  18.320  29.939  1.00 94.84           O  
ATOM   1348  N   SER A 176       2.676  14.594  30.750  1.00 58.30           N  
ATOM   1349  CA  SER A 176       1.736  13.515  30.664  1.00 58.30           C  
ATOM   1352  C   SER A 176       1.190  13.165  32.023  1.00 58.30           C  
ATOM   1353  O   SER A 176       0.065  12.680  32.129  1.00 58.30           O  
ATOM   1350  CB  SER A 176       2.360  12.249  30.052  1.00 58.30           C  
ATOM   1351  OG  SER A 176       3.396  11.763  30.891  1.00 58.30           O  
ATOM   1354  N   VAL A 177       1.991  13.342  33.091  1.00160.05           N  
ATOM   1355  CA  VAL A 177       1.603  13.026  34.445  1.00160.05           C  
ATOM   1359  C   VAL A 177       0.720  14.055  35.101  1.00160.05           C  
ATOM   1360  O   VAL A 177       0.075  13.755  36.104  1.00160.05           O  
ATOM   1356  CB  VAL A 177       2.741  12.757  35.392  1.00160.05           C  
ATOM   1357  CG1 VAL A 177       3.533  11.557  34.869  1.00160.05           C  
ATOM   1358  CG2 VAL A 177       3.566  14.028  35.607  1.00160.05           C  
ATOM   1361  N   GLN A 178       0.693  15.303  34.601  1.00 68.03           N  
ATOM   1362  CA  GLN A 178       0.052  16.390  35.298  1.00 68.03           C  
ATOM   1368  C   GLN A 178      -1.418  16.178  35.556  1.00 68.03           C  
ATOM   1369  O   GLN A 178      -1.900  16.531  36.632  1.00 68.03           O  
ATOM   1363  CB  GLN A 178       0.217  17.737  34.575  1.00 68.03           C  
ATOM   1364  CG  GLN A 178       1.681  18.168  34.472  1.00 68.03           C  
ATOM   1365  CD  GLN A 178       2.246  18.253  35.883  1.00 68.03           C  
ATOM   1367  NE2 GLN A 178       3.600  18.199  35.989  1.00 68.03           N  
ATOM   1366  OE1 GLN A 178       1.510  18.361  36.862  1.00 68.03           O  
ATOM   1370  N   LEU A 179      -2.182  15.594  34.612  1.00 97.71           N  
ATOM   1371  CA  LEU A 179      -3.604  15.507  34.816  1.00 97.71           C  
ATOM   1376  C   LEU A 179      -3.918  14.756  36.079  1.00 97.71           C  
ATOM   1377  O   LEU A 179      -4.794  15.169  36.836  1.00 97.71           O  
ATOM   1372  CB  LEU A 179      -4.352  14.796  33.670  1.00 97.71           C  
ATOM   1373  CG  LEU A 179      -4.407  15.578  32.340  1.00 97.71           C  
ATOM   1374  CD1 LEU A 179      -5.196  16.888  32.497  1.00 97.71           C  
ATOM   1375  CD2 LEU A 179      -3.012  15.778  31.726  1.00 97.71           C  
ATOM   1378  N   ARG A 180      -3.266  13.602  36.313  1.00140.06           N  
ATOM   1379  CA  ARG A 180      -3.490  12.826  37.507  1.00140.06           C  
ATOM   1387  C   ARG A 180      -2.848  13.463  38.706  1.00140.06           C  
ATOM   1388  O   ARG A 180      -3.439  13.548  39.782  1.00140.06           O  
ATOM   1380  CB  ARG A 180      -2.917  11.402  37.385  1.00140.06           C  
ATOM   1381  CG  ARG A 180      -3.528  10.596  36.234  1.00140.06           C  
ATOM   1382  CD  ARG A 180      -4.405   9.422  36.675  1.00140.06           C  
ATOM   1383  NE  ARG A 180      -5.730   9.968  37.074  1.00140.06           N  
ATOM   1384  CZ  ARG A 180      -5.976  10.276  38.379  1.00140.06           C  
ATOM   1385  NH1 ARG A 180      -5.030  10.015  39.328  1.00140.06           N1+
ATOM   1386  NH2 ARG A 180      -7.159  10.857  38.733  1.00140.06           N  
ATOM   1389  N   LEU A 181      -1.608  13.952  38.528  1.00 63.85           N  
ATOM   1390  CA  LEU A 181      -0.807  14.461  39.604  1.00 63.85           C  
ATOM   1395  C   LEU A 181      -1.506  15.637  40.221  1.00 63.85           C  
ATOM   1396  O   LEU A 181      -1.554  15.775  41.442  1.00 63.85           O  
ATOM   1391  CB  LEU A 181       0.569  14.911  39.079  1.00 63.85           C  
ATOM   1392  CG  LEU A 181       1.576  15.369  40.146  1.00 63.85           C  
ATOM   1393  CD1 LEU A 181       1.986  14.210  41.070  1.00 63.85           C  
ATOM   1394  CD2 LEU A 181       2.792  16.045  39.489  1.00 63.85           C  
ATOM   1397  N   LYS A 182      -2.065  16.515  39.369  1.00134.13           N  
ATOM   1398  CA  LYS A 182      -2.741  17.725  39.748  1.00134.13           C  
ATOM   1404  C   LYS A 182      -4.049  17.468  40.429  1.00134.13           C  
ATOM   1405  O   LYS A 182      -4.469  18.266  41.261  1.00134.13           O  
ATOM   1399  CB  LYS A 182      -3.063  18.629  38.551  1.00134.13           C  
ATOM   1400  CG  LYS A 182      -1.827  19.270  37.933  1.00134.13           C  
ATOM   1401  CD  LYS A 182      -1.051  20.139  38.921  1.00134.13           C  
ATOM   1402  CE  LYS A 182       0.157  20.826  38.289  1.00134.13           C  
ATOM   1403  NZ  LYS A 182      -0.310  21.859  37.337  1.00134.13           N1+
ATOM   1406  N   SER A 183      -4.741  16.368  40.081  1.00 54.76           N  
ATOM   1407  CA  SER A 183      -6.078  16.125  40.559  1.00 54.76           C  
ATOM   1410  C   SER A 183      -6.141  16.228  42.055  1.00 54.76           C  
ATOM   1411  O   SER A 183      -5.177  15.976  42.772  1.00 54.76           O  
ATOM   1408  CB  SER A 183      -6.608  14.736  40.174  1.00 54.76           C  
ATOM   1409  OG  SER A 183      -5.825  13.734  40.806  1.00 54.76           O  
ATOM   1412  N   PRO A 184      -7.286  16.655  42.531  1.00152.38           N  
ATOM   1413  CA  PRO A 184      -7.548  16.824  43.937  1.00152.38           C  
ATOM   1417  C   PRO A 184      -7.398  15.527  44.676  1.00152.38           C  
ATOM   1418  O   PRO A 184      -6.981  15.555  45.833  1.00152.38           O  
ATOM   1415  CB  PRO A 184      -8.977  17.346  44.022  1.00152.38           C  
ATOM   1416  CG  PRO A 184      -9.640  16.741  42.770  1.00152.38           C  
ATOM   1414  CD  PRO A 184      -8.501  16.672  41.737  1.00152.38           C  
ATOM   1419  N   GLU A 185      -7.786  14.397  44.049  1.00 84.18           N  
ATOM   1420  CA  GLU A 185      -7.679  13.110  44.673  1.00 84.18           C  
ATOM   1426  C   GLU A 185      -6.233  12.739  44.764  1.00 84.18           C  
ATOM   1427  O   GLU A 185      -5.814  12.063  45.700  1.00 84.18           O  
ATOM   1421  CB  GLU A 185      -8.447  11.978  43.950  1.00 84.18           C  
ATOM   1422  CG  GLU A 185      -8.043  11.714  42.497  1.00 84.18           C  
ATOM   1423  CD  GLU A 185      -8.761  12.721  41.608  1.00 84.18           C  
ATOM   1424  OE1 GLU A 185      -9.461  13.602  42.173  1.00 84.18           O  
ATOM   1425  OE2 GLU A 185      -8.624  12.625  40.359  1.00 84.18           O1-
ATOM   1428  N   GLY A 186      -5.423  13.158  43.778  1.00 25.47           N  
ATOM   1429  CA  GLY A 186      -4.028  12.845  43.837  1.00 25.47           C  
ATOM   1430  C   GLY A 186      -3.800  11.606  43.038  1.00 25.47           C  
ATOM   1431  O   GLY A 186      -4.739  10.898  42.675  1.00 25.47           O  
ATOM   1432  N   MET A 187      -2.515  11.321  42.765  1.00113.71           N  
ATOM   1433  CA  MET A 187      -2.082  10.218  41.964  1.00113.71           C  
ATOM   1438  C   MET A 187      -1.444   9.235  42.891  1.00113.71           C  
ATOM   1439  O   MET A 187      -0.865   9.615  43.906  1.00113.71           O  
ATOM   1434  CB  MET A 187      -1.029  10.692  40.940  1.00113.71           C  
ATOM   1435  CG  MET A 187      -0.297   9.625  40.127  1.00113.71           C  
ATOM   1436  SD  MET A 187       1.040  10.302  39.086  1.00113.71           S  
ATOM   1437  CE  MET A 187       0.011  10.679  37.639  1.00113.71           C  
ATOM   1440  N   SER A 188      -1.572   7.929  42.581  1.00 37.98           N  
ATOM   1441  CA  SER A 188      -0.988   6.934  43.431  1.00 37.98           C  
ATOM   1444  C   SER A 188       0.445   6.766  43.048  1.00 37.98           C  
ATOM   1445  O   SER A 188       0.896   7.263  42.017  1.00 37.98           O  
ATOM   1442  CB  SER A 188      -1.686   5.564  43.354  1.00 37.98           C  
ATOM   1443  OG  SER A 188      -1.597   5.039  42.038  1.00 37.98           O  
ATOM   1446  N   LEU A 189       1.204   6.067  43.914  1.00 92.20           N  
ATOM   1447  CA  LEU A 189       2.596   5.824  43.690  1.00 92.20           C  
ATOM   1452  C   LEU A 189       2.719   4.974  42.470  1.00 92.20           C  
ATOM   1453  O   LEU A 189       3.627   5.167  41.664  1.00 92.20           O  
ATOM   1448  CB  LEU A 189       3.271   5.091  44.865  1.00 92.20           C  
ATOM   1449  CG  LEU A 189       4.774   4.805  44.659  1.00 92.20           C  
ATOM   1450  CD1 LEU A 189       5.026   3.629  43.700  1.00 92.20           C  
ATOM   1451  CD2 LEU A 189       5.511   6.080  44.220  1.00 92.20           C  
ATOM   1454  N   ALA A 190       1.801   4.005  42.305  1.00 27.70           N  
ATOM   1455  CA  ALA A 190       1.878   3.104  41.193  1.00 27.70           C  
ATOM   1457  C   ALA A 190       1.761   3.873  39.912  1.00 27.70           C  
ATOM   1458  O   ALA A 190       2.509   3.638  38.965  1.00 27.70           O  
ATOM   1456  CB  ALA A 190       0.744   2.063  41.200  1.00 27.70           C  
ATOM   1459  N   GLU A 191       0.824   4.834  39.850  1.00 60.27           N  
ATOM   1460  CA  GLU A 191       0.615   5.583  38.643  1.00 60.27           C  
ATOM   1466  C   GLU A 191       1.852   6.378  38.337  1.00 60.27           C  
ATOM   1467  O   GLU A 191       2.262   6.495  37.185  1.00 60.27           O  
ATOM   1461  CB  GLU A 191      -0.578   6.552  38.757  1.00 60.27           C  
ATOM   1462  CG  GLU A 191      -1.930   5.836  38.866  1.00 60.27           C  
ATOM   1463  CD  GLU A 191      -3.037   6.869  39.063  1.00 60.27           C  
ATOM   1464  OE1 GLU A 191      -3.112   7.441  40.182  1.00 60.27           O  
ATOM   1465  OE2 GLU A 191      -3.824   7.095  38.106  1.00 60.27           O1-
ATOM   1468  N   PHE A 192       2.481   6.944  39.381  1.00 55.33           N  
ATOM   1469  CA  PHE A 192       3.655   7.761  39.248  1.00 55.33           C  
ATOM   1477  C   PHE A 192       4.813   6.948  38.741  1.00 55.33           C  
ATOM   1478  O   PHE A 192       5.605   7.417  37.928  1.00 55.33           O  
ATOM   1470  CB  PHE A 192       4.060   8.392  40.589  1.00 55.33           C  
ATOM   1471  CG  PHE A 192       5.285   9.216  40.379  1.00 55.33           C  
ATOM   1472  CD1 PHE A 192       5.209  10.489  39.860  1.00 55.33           C  
ATOM   1473  CD2 PHE A 192       6.518   8.706  40.719  1.00 55.33           C  
ATOM   1474  CE1 PHE A 192       6.349  11.239  39.678  1.00 55.33           C  
ATOM   1475  CE2 PHE A 192       7.658   9.448  40.539  1.00 55.33           C  
ATOM   1476  CZ  PHE A 192       7.575  10.717  40.016  1.00 55.33           C  
ATOM   1479  N   PHE A 193       4.933   5.702  39.228  1.00 88.09           N  
ATOM   1480  CA  PHE A 193       6.016   4.788  38.979  1.00 88.09           C  
ATOM   1488  C   PHE A 193       5.988   4.305  37.551  1.00 88.09           C  
ATOM   1489  O   PHE A 193       7.008   3.881  37.008  1.00 88.09           O  
ATOM   1481  CB  PHE A 193       5.929   3.572  39.921  1.00 88.09           C  
ATOM   1482  CG  PHE A 193       7.293   3.008  40.135  1.00 88.09           C  
ATOM   1483  CD1 PHE A 193       8.099   3.532  41.121  1.00 88.09           C  
ATOM   1484  CD2 PHE A 193       7.774   1.965  39.383  1.00 88.09           C  
ATOM   1485  CE1 PHE A 193       9.360   3.038  41.356  1.00 88.09           C  
ATOM   1486  CE2 PHE A 193       9.037   1.464  39.610  1.00 88.09           C  
ATOM   1487  CZ  PHE A 193       9.834   1.998  40.593  1.00 88.09           C  
ATOM   1490  N   TYR A 194       4.809   4.357  36.904  1.00 84.49           N  
ATOM   1491  CA  TYR A 194       4.571   3.769  35.611  1.00 84.49           C  
ATOM   1500  C   TYR A 194       5.590   4.233  34.604  1.00 84.49           C  
ATOM   1501  O   TYR A 194       6.152   3.419  33.873  1.00 84.49           O  
ATOM   1492  CB  TYR A 194       3.171   4.167  35.097  1.00 84.49           C  
ATOM   1493  CG  TYR A 194       2.857   3.485  33.810  1.00 84.49           C  
ATOM   1494  CD1 TYR A 194       3.428   3.896  32.626  1.00 84.49           C  
ATOM   1495  CD2 TYR A 194       1.955   2.447  33.786  1.00 84.49           C  
ATOM   1496  CE1 TYR A 194       3.123   3.265  31.443  1.00 84.49           C  
ATOM   1497  CE2 TYR A 194       1.642   1.814  32.609  1.00 84.49           C  
ATOM   1498  CZ  TYR A 194       2.226   2.225  31.436  1.00 84.49           C  
ATOM   1499  OH  TYR A 194       1.913   1.583  30.222  1.00 84.49           O  
ATOM   1502  N   GLN A 195       5.899   5.539  34.556  1.00 71.65           N  
ATOM   1503  CA  GLN A 195       6.815   6.052  33.577  1.00 71.65           C  
ATOM   1509  C   GLN A 195       8.172   5.427  33.753  1.00 71.65           C  
ATOM   1510  O   GLN A 195       8.925   5.283  32.789  1.00 71.65           O  
ATOM   1504  CB  GLN A 195       6.904   7.586  33.630  1.00 71.65           C  
ATOM   1505  CG  GLN A 195       7.386   8.133  34.971  1.00 71.65           C  
ATOM   1506  CD  GLN A 195       7.072   9.621  34.995  1.00 71.65           C  
ATOM   1508  NE2 GLN A 195       6.487  10.088  36.129  1.00 71.65           N  
ATOM   1507  OE1 GLN A 195       7.327  10.343  34.033  1.00 71.65           O  
ATOM   1511  N   VAL A 196       8.537   5.071  34.998  1.00 47.06           N  
ATOM   1512  CA  VAL A 196       9.810   4.471  35.293  1.00 47.06           C  
ATOM   1516  C   VAL A 196       9.936   3.143  34.592  1.00 47.06           C  
ATOM   1517  O   VAL A 196      10.981   2.835  34.019  1.00 47.06           O  
ATOM   1513  CB  VAL A 196       9.971   4.208  36.763  1.00 47.06           C  
ATOM   1514  CG1 VAL A 196      11.336   3.542  36.996  1.00 47.06           C  
ATOM   1515  CG2 VAL A 196       9.767   5.524  37.535  1.00 47.06           C  
ATOM   1518  N   LEU A 197       8.876   2.310  34.632  1.00101.18           N  
ATOM   1519  CA  LEU A 197       8.929   1.007  34.017  1.00101.18           C  
ATOM   1524  C   LEU A 197       9.078   1.142  32.539  1.00101.18           C  
ATOM   1525  O   LEU A 197       9.857   0.420  31.919  1.00101.18           O  
ATOM   1520  CB  LEU A 197       7.685   0.133  34.281  1.00101.18           C  
ATOM   1521  CG  LEU A 197       7.651  -0.469  35.699  1.00101.18           C  
ATOM   1522  CD1 LEU A 197       7.705   0.635  36.758  1.00101.18           C  
ATOM   1523  CD2 LEU A 197       6.457  -1.416  35.901  1.00101.18           C  
ATOM   1526  N   GLN A 198       8.329   2.076  31.931  1.00 54.54           N  
ATOM   1527  CA  GLN A 198       8.367   2.218  30.508  1.00 54.54           C  
ATOM   1533  C   GLN A 198       9.730   2.686  30.118  1.00 54.54           C  
ATOM   1534  O   GLN A 198      10.269   2.279  29.090  1.00 54.54           O  
ATOM   1528  CB  GLN A 198       7.291   3.184  29.989  1.00 54.54           C  
ATOM   1529  CG  GLN A 198       7.110   3.132  28.473  1.00 54.54           C  
ATOM   1530  CD  GLN A 198       5.781   3.802  28.163  1.00 54.54           C  
ATOM   1532  NE2 GLN A 198       5.538   4.110  26.861  1.00 54.54           N  
ATOM   1531  OE1 GLN A 198       4.972   4.036  29.059  1.00 54.54           O  
ATOM   1535  N   ALA A 199      10.328   3.564  30.940  1.00 26.88           N  
ATOM   1536  CA  ALA A 199      11.640   4.057  30.649  1.00 26.88           C  
ATOM   1538  C   ALA A 199      12.596   2.903  30.685  1.00 26.88           C  
ATOM   1539  O   ALA A 199      13.491   2.799  29.847  1.00 26.88           O  
ATOM   1537  CB  ALA A 199      12.126   5.081  31.687  1.00 26.88           C  
ATOM   1540  N   TYR A 200      12.426   1.998  31.667  1.00 62.99           N  
ATOM   1541  CA  TYR A 200      13.324   0.889  31.815  1.00 62.99           C  
ATOM   1550  C   TYR A 200      13.209  -0.015  30.632  1.00 62.99           C  
ATOM   1551  O   TYR A 200      14.210  -0.535  30.141  1.00 62.99           O  
ATOM   1542  CB  TYR A 200      13.070   0.045  33.076  1.00 62.99           C  
ATOM   1543  CG  TYR A 200      14.145  -0.991  33.151  1.00 62.99           C  
ATOM   1544  CD1 TYR A 200      15.426  -0.645  33.521  1.00 62.99           C  
ATOM   1545  CD2 TYR A 200      13.875  -2.309  32.868  1.00 62.99           C  
ATOM   1546  CE1 TYR A 200      16.423  -1.592  33.599  1.00 62.99           C  
ATOM   1547  CE2 TYR A 200      14.864  -3.261  32.943  1.00 62.99           C  
ATOM   1548  CZ  TYR A 200      16.142  -2.904  33.305  1.00 62.99           C  
ATOM   1549  OH  TYR A 200      17.149  -3.889  33.381  1.00 62.99           O  
ATOM   1552  N   ASP A 201      11.972  -0.223  30.139  1.00 44.84           N  
ATOM   1553  CA  ASP A 201      11.744  -1.132  29.050  1.00 44.84           C  
ATOM   1558  C   ASP A 201      12.546  -0.678  27.879  1.00 44.84           C  
ATOM   1559  O   ASP A 201      13.156  -1.488  27.183  1.00 44.84           O  
ATOM   1554  CB  ASP A 201      10.274  -1.177  28.599  1.00 44.84           C  
ATOM   1555  CG  ASP A 201       9.466  -1.842  29.702  1.00 44.84           C  
ATOM   1556  OD1 ASP A 201      10.086  -2.245  30.723  1.00 44.84           O  
ATOM   1557  OD2 ASP A 201       8.221  -1.963  29.542  1.00 44.84           O1-
ATOM   1560  N   PHE A 202      12.573   0.641  27.640  1.00 77.69           N  
ATOM   1561  CA  PHE A 202      13.289   1.163  26.515  1.00 77.69           C  
ATOM   1569  C   PHE A 202      14.743   0.845  26.702  1.00 77.69           C  
ATOM   1570  O   PHE A 202      15.412   0.389  25.777  1.00 77.69           O  
ATOM   1562  CB  PHE A 202      13.114   2.686  26.391  1.00 77.69           C  
ATOM   1563  CG  PHE A 202      13.701   3.117  25.095  1.00 77.69           C  
ATOM   1564  CD1 PHE A 202      13.069   2.818  23.913  1.00 77.69           C  
ATOM   1565  CD2 PHE A 202      14.866   3.840  25.058  1.00 77.69           C  
ATOM   1566  CE1 PHE A 202      13.601   3.218  22.712  1.00 77.69           C  
ATOM   1567  CE2 PHE A 202      15.402   4.244  23.859  1.00 77.69           C  
ATOM   1568  CZ  PHE A 202      14.770   3.934  22.681  1.00 77.69           C  
ATOM   1571  N   TYR A 203      15.259   1.046  27.929  1.00 81.65           N  
ATOM   1572  CA  TYR A 203      16.644   0.815  28.221  1.00 81.65           C  
ATOM   1581  C   TYR A 203      16.964  -0.631  28.003  1.00 81.65           C  
ATOM   1582  O   TYR A 203      18.007  -0.975  27.451  1.00 81.65           O  
ATOM   1573  CB  TYR A 203      16.979   1.162  29.683  1.00 81.65           C  
ATOM   1574  CG  TYR A 203      18.400   0.823  29.983  1.00 81.65           C  
ATOM   1575  CD1 TYR A 203      19.424   1.600  29.493  1.00 81.65           C  
ATOM   1576  CD2 TYR A 203      18.713  -0.257  30.780  1.00 81.65           C  
ATOM   1577  CE1 TYR A 203      20.735   1.298  29.779  1.00 81.65           C  
ATOM   1578  CE2 TYR A 203      20.020  -0.564  31.070  1.00 81.65           C  
ATOM   1579  CZ  TYR A 203      21.035   0.216  30.569  1.00 81.65           C  
ATOM   1580  OH  TYR A 203      22.382  -0.090  30.864  1.00 81.65           O  
ATOM   1583  N   TYR A 204      16.056  -1.518  28.437  1.00 71.67           N  
ATOM   1584  CA  TYR A 204      16.243  -2.937  28.364  1.00 71.67           C  
ATOM   1593  C   TYR A 204      16.372  -3.367  26.929  1.00 71.67           C  
ATOM   1594  O   TYR A 204      17.293  -4.106  26.584  1.00 71.67           O  
ATOM   1585  CB  TYR A 204      15.029  -3.639  29.010  1.00 71.67           C  
ATOM   1586  CG  TYR A 204      15.159  -5.120  28.973  1.00 71.67           C  
ATOM   1587  CD1 TYR A 204      14.685  -5.835  27.897  1.00 71.67           C  
ATOM   1588  CD2 TYR A 204      15.738  -5.791  30.024  1.00 71.67           C  
ATOM   1589  CE1 TYR A 204      14.802  -7.203  27.872  1.00 71.67           C  
ATOM   1590  CE2 TYR A 204      15.858  -7.159  30.006  1.00 71.67           C  
ATOM   1591  CZ  TYR A 204      15.391  -7.864  28.926  1.00 71.67           C  
ATOM   1592  OH  TYR A 204      15.515  -9.268  28.907  1.00 71.67           O  
ATOM   1595  N   LEU A 205      15.460  -2.902  26.050  1.00 58.31           N  
ATOM   1596  CA  LEU A 205      15.478  -3.268  24.659  1.00 58.31           C  
ATOM   1601  C   LEU A 205      16.695  -2.706  23.998  1.00 58.31           C  
ATOM   1602  O   LEU A 205      17.266  -3.326  23.103  1.00 58.31           O  
ATOM   1597  CB  LEU A 205      14.248  -2.798  23.853  1.00 58.31           C  
ATOM   1598  CG  LEU A 205      12.941  -3.566  24.142  1.00 58.31           C  
ATOM   1599  CD1 LEU A 205      11.783  -3.019  23.287  1.00 58.31           C  
ATOM   1600  CD2 LEU A 205      13.128  -5.083  23.970  1.00 58.31           C  
ATOM   1603  N   PHE A 206      17.113  -1.498  24.409  1.00 85.88           N  
ATOM   1604  CA  PHE A 206      18.256  -0.877  23.813  1.00 85.88           C  
ATOM   1612  C   PHE A 206      19.447  -1.763  24.030  1.00 85.88           C  
ATOM   1613  O   PHE A 206      20.191  -2.059  23.095  1.00 85.88           O  
ATOM   1605  CB  PHE A 206      18.511   0.516  24.421  1.00 85.88           C  
ATOM   1606  CG  PHE A 206      19.878   0.964  24.051  1.00 85.88           C  
ATOM   1607  CD1 PHE A 206      20.152   1.431  22.788  1.00 85.88           C  
ATOM   1608  CD2 PHE A 206      20.897   0.885  24.971  1.00 85.88           C  
ATOM   1609  CE1 PHE A 206      21.424   1.835  22.461  1.00 85.88           C  
ATOM   1610  CE2 PHE A 206      22.171   1.290  24.650  1.00 85.88           C  
ATOM   1611  CZ  PHE A 206      22.436   1.766  23.390  1.00 85.88           C  
ATOM   1614  N   GLN A 207      19.644  -2.243  25.270  1.00 57.44           N  
ATOM   1615  CA  GLN A 207      20.795  -3.049  25.554  1.00 57.44           C  
ATOM   1621  C   GLN A 207      20.749  -4.347  24.796  1.00 57.44           C  
ATOM   1622  O   GLN A 207      21.746  -4.755  24.201  1.00 57.44           O  
ATOM   1616  CB  GLN A 207      20.913  -3.379  27.054  1.00 57.44           C  
ATOM   1617  CG  GLN A 207      21.189  -2.150  27.926  1.00 57.44           C  
ATOM   1618  CD  GLN A 207      22.677  -1.833  27.852  1.00 57.44           C  
ATOM   1620  NE2 GLN A 207      23.031  -0.732  27.137  1.00 57.44           N  
ATOM   1619  OE1 GLN A 207      23.505  -2.549  28.414  1.00 57.44           O  
ATOM   1623  N   ARG A 208      19.603  -5.057  24.823  1.00174.74           N  
ATOM   1624  CA  ARG A 208      19.565  -6.335  24.164  1.00174.74           C  
ATOM   1632  C   ARG A 208      19.610  -6.236  22.660  1.00174.74           C  
ATOM   1633  O   ARG A 208      20.488  -6.811  22.017  1.00174.74           O  
ATOM   1625  CB  ARG A 208      18.299  -7.136  24.509  1.00174.74           C  
ATOM   1626  CG  ARG A 208      18.267  -7.624  25.957  1.00174.74           C  
ATOM   1627  CD  ARG A 208      18.904  -8.997  26.158  1.00174.74           C  
ATOM   1628  NE  ARG A 208      18.792  -9.330  27.603  1.00174.74           N  
ATOM   1629  CZ  ARG A 208      18.431 -10.595  27.959  1.00174.74           C  
ATOM   1630  NH1 ARG A 208      18.188 -11.525  26.991  1.00174.74           N1+
ATOM   1631  NH2 ARG A 208      18.287 -10.930  29.274  1.00174.74           N  
ATOM   1634  N   TYR A 209      18.610  -5.534  22.084  1.00119.52           N  
ATOM   1635  CA  TYR A 209      18.342  -5.373  20.678  1.00119.52           C  
ATOM   1644  C   TYR A 209      19.111  -4.307  19.969  1.00119.52           C  
ATOM   1645  O   TYR A 209      19.334  -4.398  18.764  1.00119.52           O  
ATOM   1636  CB  TYR A 209      16.849  -5.167  20.400  1.00119.52           C  
ATOM   1637  CG  TYR A 209      16.218  -6.455  20.797  1.00119.52           C  
ATOM   1638  CD1 TYR A 209      16.291  -7.540  19.956  1.00119.52           C  
ATOM   1639  CD2 TYR A 209      15.565  -6.584  22.000  1.00119.52           C  
ATOM   1640  CE1 TYR A 209      15.718  -8.739  20.306  1.00119.52           C  
ATOM   1641  CE2 TYR A 209      14.989  -7.781  22.356  1.00119.52           C  
ATOM   1642  CZ  TYR A 209      15.063  -8.859  21.509  1.00119.52           C  
ATOM   1643  OH  TYR A 209      14.472 -10.087  21.874  1.00119.52           O  
ATOM   1646  N   GLY A 210      19.461  -3.216  20.665  1.00 43.87           N  
ATOM   1647  CA  GLY A 210      20.084  -2.123  19.988  1.00 43.87           C  
ATOM   1648  C   GLY A 210      18.984  -1.162  19.656  1.00 43.87           C  
ATOM   1649  O   GLY A 210      19.187  -0.182  18.944  1.00 43.87           O  
ATOM   1650  N   CYS A 211      17.777  -1.434  20.189  1.00 81.46           N  
ATOM   1651  CA  CYS A 211      16.612  -0.637  19.937  1.00 81.46           C  
ATOM   1654  C   CYS A 211      16.843   0.778  20.372  1.00 81.46           C  
ATOM   1655  O   CYS A 211      16.938   1.082  21.559  1.00 81.46           O  
ATOM   1652  CB  CYS A 211      15.363  -1.167  20.660  1.00 81.46           C  
ATOM   1653  SG  CYS A 211      13.879  -0.175  20.329  1.00 81.46           S  
ATOM   1656  N   ARG A 212      17.052   1.653  19.373  1.00149.56           N  
ATOM   1657  CA  ARG A 212      17.247   3.071  19.489  1.00149.56           C  
ATOM   1665  C   ARG A 212      15.976   3.869  19.464  1.00149.56           C  
ATOM   1666  O   ARG A 212      15.987   5.046  19.826  1.00149.56           O  
ATOM   1658  CB  ARG A 212      18.121   3.604  18.355  1.00149.56           C  
ATOM   1659  CG  ARG A 212      19.579   3.182  18.497  1.00149.56           C  
ATOM   1660  CD  ARG A 212      20.407   3.485  17.255  1.00149.56           C  
ATOM   1661  NE  ARG A 212      21.831   3.451  17.671  1.00149.56           N  
ATOM   1662  CZ  ARG A 212      22.407   4.612  18.095  1.00149.56           C  
ATOM   1663  NH1 ARG A 212      21.685   5.770  18.081  1.00149.56           N1+
ATOM   1664  NH2 ARG A 212      23.695   4.612  18.542  1.00149.56           N  
ATOM   1667  N   VAL A 213      14.875   3.309  18.923  1.00 75.01           N  
ATOM   1668  CA  VAL A 213      13.727   4.155  18.736  1.00 75.01           C  
ATOM   1672  C   VAL A 213      12.502   3.563  19.358  1.00 75.01           C  
ATOM   1673  O   VAL A 213      12.309   2.349  19.373  1.00 75.01           O  
ATOM   1669  CB  VAL A 213      13.406   4.364  17.281  1.00 75.01           C  
ATOM   1670  CG1 VAL A 213      12.163   5.261  17.176  1.00 75.01           C  
ATOM   1671  CG2 VAL A 213      14.654   4.912  16.566  1.00 75.01           C  
ATOM   1674  N   GLN A 214      11.628   4.442  19.895  1.00 76.51           N  
ATOM   1675  CA  GLN A 214      10.396   3.996  20.472  1.00 76.51           C  
ATOM   1681  C   GLN A 214       9.304   4.820  19.863  1.00 76.51           C  
ATOM   1682  O   GLN A 214       9.403   6.044  19.775  1.00 76.51           O  
ATOM   1676  CB  GLN A 214      10.336   4.183  21.996  1.00 76.51           C  
ATOM   1677  CG  GLN A 214       9.047   3.654  22.626  1.00 76.51           C  
ATOM   1678  CD  GLN A 214       9.136   3.909  24.123  1.00 76.51           C  
ATOM   1680  NE2 GLN A 214      10.252   4.557  24.550  1.00 76.51           N  
ATOM   1679  OE1 GLN A 214       8.240   3.551  24.887  1.00 76.51           O  
ATOM   1683  N   LEU A 215       8.221   4.151  19.428  1.00 69.49           N  
ATOM   1684  CA  LEU A 215       7.147   4.810  18.746  1.00 69.49           C  
ATOM   1689  C   LEU A 215       5.937   4.703  19.618  1.00 69.49           C  
ATOM   1690  O   LEU A 215       5.773   3.725  20.344  1.00 69.49           O  
ATOM   1685  CB  LEU A 215       6.800   4.092  17.429  1.00 69.49           C  
ATOM   1686  CG  LEU A 215       5.662   4.745  16.637  1.00 69.49           C  
ATOM   1687  CD1 LEU A 215       6.141   6.067  16.030  1.00 69.49           C  
ATOM   1688  CD2 LEU A 215       5.065   3.781  15.601  1.00 69.49           C  
ATOM   1691  N   GLY A 216       5.058   5.724  19.576  1.00 24.12           N  
ATOM   1692  CA  GLY A 216       3.858   5.665  20.362  1.00 24.12           C  
ATOM   1693  C   GLY A 216       3.008   6.839  19.997  1.00 24.12           C  
ATOM   1694  O   GLY A 216       3.412   7.695  19.212  1.00 24.12           O  
ATOM   1695  N   GLY A 217       1.793   6.910  20.579  1.00 27.69           N  
ATOM   1696  CA  GLY A 217       0.903   7.996  20.292  1.00 27.69           C  
ATOM   1697  C   GLY A 217       1.431   9.189  21.018  1.00 27.69           C  
ATOM   1698  O   GLY A 217       2.314   9.074  21.864  1.00 27.69           O  
ATOM   1699  N   SER A 218       0.863  10.372  20.722  1.00 88.63           N  
ATOM   1700  CA  SER A 218       1.326  11.619  21.259  1.00 88.63           C  
ATOM   1703  C   SER A 218       1.216  11.624  22.754  1.00 88.63           C  
ATOM   1704  O   SER A 218       1.999  12.287  23.430  1.00 88.63           O  
ATOM   1701  CB  SER A 218       0.507  12.812  20.733  1.00 88.63           C  
ATOM   1702  OG  SER A 218       1.003  14.020  21.289  1.00 88.63           O  
ATOM   1705  N   ASP A 219       0.246  10.889  23.322  1.00 80.88           N  
ATOM   1706  CA  ASP A 219       0.066  10.908  24.749  1.00 80.88           C  
ATOM   1711  C   ASP A 219       1.237  10.267  25.444  1.00 80.88           C  
ATOM   1712  O   ASP A 219       1.472  10.517  26.624  1.00 80.88           O  
ATOM   1707  CB  ASP A 219      -1.245  10.250  25.227  1.00 80.88           C  
ATOM   1708  CG  ASP A 219      -1.273   8.779  24.844  1.00 80.88           C  
ATOM   1709  OD1 ASP A 219      -0.360   8.319  24.108  1.00 80.88           O  
ATOM   1710  OD2 ASP A 219      -2.229   8.089  25.280  1.00 80.88           O1-
ATOM   1713  N   GLN A 220       1.946   9.375  24.736  1.00102.48           N  
ATOM   1714  CA  GLN A 220       3.079   8.606  25.171  1.00102.48           C  
ATOM   1720  C   GLN A 220       4.348   9.399  25.262  1.00102.48           C  
ATOM   1721  O   GLN A 220       5.347   8.898  25.778  1.00102.48           O  
ATOM   1715  CB  GLN A 220       3.310   7.341  24.328  1.00102.48           C  
ATOM   1716  CG  GLN A 220       2.179   6.319  24.502  1.00102.48           C  
ATOM   1717  CD  GLN A 220       2.183   5.792  25.939  1.00102.48           C  
ATOM   1719  NE2 GLN A 220       1.909   6.678  26.933  1.00102.48           N  
ATOM   1718  OE1 GLN A 220       2.417   4.607  26.173  1.00102.48           O  
ATOM   1722  N   LEU A 221       4.381  10.631  24.718  1.00 76.91           N  
ATOM   1723  CA  LEU A 221       5.616  11.361  24.625  1.00 76.91           C  
ATOM   1728  C   LEU A 221       6.309  11.459  25.948  1.00 76.91           C  
ATOM   1729  O   LEU A 221       7.522  11.259  26.012  1.00 76.91           O  
ATOM   1724  CB  LEU A 221       5.443  12.795  24.104  1.00 76.91           C  
ATOM   1725  CG  LEU A 221       6.764  13.587  24.120  1.00 76.91           C  
ATOM   1726  CD1 LEU A 221       7.832  12.904  23.251  1.00 76.91           C  
ATOM   1727  CD2 LEU A 221       6.541  15.063  23.752  1.00 76.91           C  
ATOM   1730  N   GLY A 222       5.586  11.746  27.044  1.00 30.33           N  
ATOM   1731  CA  GLY A 222       6.265  11.910  28.298  1.00 30.33           C  
ATOM   1732  C   GLY A 222       6.986  10.646  28.667  1.00 30.33           C  
ATOM   1733  O   GLY A 222       8.153  10.682  29.055  1.00 30.33           O  
ATOM   1734  N   ASN A 223       6.317   9.486  28.535  1.00 47.54           N  
ATOM   1735  CA  ASN A 223       6.904   8.229  28.915  1.00 47.54           C  
ATOM   1740  C   ASN A 223       8.117   7.977  28.066  1.00 47.54           C  
ATOM   1741  O   ASN A 223       9.133   7.480  28.552  1.00 47.54           O  
ATOM   1736  CB  ASN A 223       5.949   7.036  28.711  1.00 47.54           C  
ATOM   1737  CG  ASN A 223       4.775   7.159  29.676  1.00 47.54           C  
ATOM   1739  ND2 ASN A 223       3.640   6.493  29.332  1.00 47.54           N  
ATOM   1738  OD1 ASN A 223       4.862   7.825  30.707  1.00 47.54           O  
ATOM   1742  N   ILE A 224       8.034   8.299  26.759  1.00 50.60           N  
ATOM   1743  CA  ILE A 224       9.128   8.069  25.854  1.00 50.60           C  
ATOM   1748  C   ILE A 224      10.281   8.947  26.224  1.00 50.60           C  
ATOM   1749  O   ILE A 224      11.435   8.520  26.200  1.00 50.60           O  
ATOM   1744  CB  ILE A 224       8.818   8.377  24.417  1.00 50.60           C  
ATOM   1745  CG1 ILE A 224       7.723   7.448  23.863  1.00 50.60           C  
ATOM   1746  CG2 ILE A 224      10.142   8.301  23.636  1.00 50.60           C  
ATOM   1747  CD1 ILE A 224       7.234   7.860  22.475  1.00 50.60           C  
ATOM   1750  N   MET A 225       9.986  10.211  26.573  1.00122.21           N  
ATOM   1751  CA  MET A 225      10.999  11.183  26.865  1.00122.21           C  
ATOM   1756  C   MET A 225      11.807  10.695  28.023  1.00122.21           C  
ATOM   1757  O   MET A 225      13.036  10.722  27.998  1.00122.21           O  
ATOM   1752  CB  MET A 225      10.374  12.537  27.250  1.00122.21           C  
ATOM   1753  CG  MET A 225      11.356  13.705  27.310  1.00122.21           C  
ATOM   1754  SD  MET A 225      10.572  15.328  27.571  1.00122.21           S  
ATOM   1755  CE  MET A 225      12.126  16.258  27.719  1.00122.21           C  
ATOM   1758  N   SER A 226      11.125  10.186  29.059  1.00 84.29           N  
ATOM   1759  CA  SER A 226      11.803   9.717  30.226  1.00 84.29           C  
ATOM   1762  C   SER A 226      12.713   8.602  29.816  1.00 84.29           C  
ATOM   1763  O   SER A 226      13.784   8.415  30.392  1.00 84.29           O  
ATOM   1760  CB  SER A 226      10.817   9.146  31.250  1.00 84.29           C  
ATOM   1761  OG  SER A 226      11.530   8.471  32.268  1.00 84.29           O  
ATOM   1764  N   GLY A 227      12.288   7.808  28.819  1.00 39.00           N  
ATOM   1765  CA  GLY A 227      13.067   6.680  28.388  1.00 39.00           C  
ATOM   1766  C   GLY A 227      14.360   7.088  27.742  1.00 39.00           C  
ATOM   1767  O   GLY A 227      15.412   6.539  28.065  1.00 39.00           O  
ATOM   1768  N   TYR A 228      14.321   8.038  26.782  1.00 88.88           N  
ATOM   1769  CA  TYR A 228      15.538   8.403  26.108  1.00 88.88           C  
ATOM   1778  C   TYR A 228      16.422   9.188  27.023  1.00 88.88           C  
ATOM   1779  O   TYR A 228      17.647   9.119  26.916  1.00 88.88           O  
ATOM   1770  CB  TYR A 228      15.384   9.096  24.736  1.00 88.88           C  
ATOM   1771  CG  TYR A 228      14.698  10.418  24.779  1.00 88.88           C  
ATOM   1772  CD1 TYR A 228      15.343  11.537  25.251  1.00 88.88           C  
ATOM   1773  CD2 TYR A 228      13.413  10.538  24.297  1.00 88.88           C  
ATOM   1774  CE1 TYR A 228      14.708  12.756  25.266  1.00 88.88           C  
ATOM   1775  CE2 TYR A 228      12.774  11.754  24.309  1.00 88.88           C  
ATOM   1776  CZ  TYR A 228      13.421  12.866  24.795  1.00 88.88           C  
ATOM   1777  OH  TYR A 228      12.772  14.119  24.806  1.00 88.88           O  
ATOM   1780  N   GLU A 229      15.827  10.004  27.915  1.00 53.35           N  
ATOM   1781  CA  GLU A 229      16.632  10.741  28.844  1.00 53.35           C  
ATOM   1787  C   GLU A 229      17.322   9.757  29.727  1.00 53.35           C  
ATOM   1788  O   GLU A 229      18.500   9.909  30.042  1.00 53.35           O  
ATOM   1782  CB  GLU A 229      15.839  11.646  29.803  1.00 53.35           C  
ATOM   1783  CG  GLU A 229      15.257  12.904  29.164  1.00 53.35           C  
ATOM   1784  CD  GLU A 229      14.794  13.817  30.293  1.00 53.35           C  
ATOM   1785  OE1 GLU A 229      15.270  13.629  31.447  1.00 53.35           O  
ATOM   1786  OE2 GLU A 229      13.965  14.722  30.018  1.00 53.35           O1-
ATOM   1789  N   PHE A 230      16.595   8.706  30.146  1.00100.11           N  
ATOM   1790  CA  PHE A 230      17.155   7.740  31.041  1.00100.11           C  
ATOM   1798  C   PHE A 230      18.340   7.097  30.385  1.00100.11           C  
ATOM   1799  O   PHE A 230      19.414   7.025  30.979  1.00100.11           O  
ATOM   1791  CB  PHE A 230      16.124   6.664  31.438  1.00100.11           C  
ATOM   1792  CG  PHE A 230      16.769   5.680  32.353  1.00100.11           C  
ATOM   1793  CD1 PHE A 230      16.933   5.960  33.690  1.00100.11           C  
ATOM   1794  CD2 PHE A 230      17.226   4.478  31.869  1.00100.11           C  
ATOM   1795  CE1 PHE A 230      17.529   5.048  34.526  1.00100.11           C  
ATOM   1796  CE2 PHE A 230      17.824   3.561  32.701  1.00100.11           C  
ATOM   1797  CZ  PHE A 230      17.976   3.844  34.036  1.00100.11           C  
ATOM   1800  N   ILE A 231      18.194   6.673  29.116  1.00119.38           N  
ATOM   1801  CA  ILE A 231      19.228   5.975  28.385  1.00119.38           C  
ATOM   1806  C   ILE A 231      20.434   6.851  28.249  1.00119.38           C  
ATOM   1807  O   ILE A 231      21.569   6.400  28.392  1.00119.38           O  
ATOM   1802  CB  ILE A 231      18.842   5.689  26.957  1.00119.38           C  
ATOM   1803  CG1 ILE A 231      17.601   4.790  26.840  1.00119.38           C  
ATOM   1804  CG2 ILE A 231      20.082   5.105  26.259  1.00119.38           C  
ATOM   1805  CD1 ILE A 231      17.823   3.361  27.317  1.00119.38           C  
ATOM   1808  N   ASN A 232      20.212   8.134  27.928  1.00 49.18           N  
ATOM   1809  CA  ASN A 232      21.300   9.038  27.699  1.00 49.18           C  
ATOM   1814  C   ASN A 232      22.043   9.234  28.983  1.00 49.18           C  
ATOM   1815  O   ASN A 232      23.237   9.532  28.987  1.00 49.18           O  
ATOM   1810  CB  ASN A 232      20.841  10.412  27.191  1.00 49.18           C  
ATOM   1811  CG  ASN A 232      22.086  11.153  26.731  1.00 49.18           C  
ATOM   1813  ND2 ASN A 232      22.360  11.098  25.401  1.00 49.18           N  
ATOM   1812  OD1 ASN A 232      22.806  11.748  27.531  1.00 49.18           O  
ATOM   1816  N   LYS A 233      21.336   9.148  30.122  1.00 49.91           N  
ATOM   1817  CA  LYS A 233      21.999   9.339  31.375  1.00 49.91           C  
ATOM   1823  C   LYS A 233      22.964   8.222  31.652  1.00 49.91           C  
ATOM   1824  O   LYS A 233      24.092   8.484  32.067  1.00 49.91           O  
ATOM   1818  CB  LYS A 233      21.025   9.429  32.565  1.00 49.91           C  
ATOM   1819  CG  LYS A 233      21.738   9.730  33.884  1.00 49.91           C  
ATOM   1820  CD  LYS A 233      20.819  10.214  35.008  1.00 49.91           C  
ATOM   1821  CE  LYS A 233      21.582  10.654  36.260  1.00 49.91           C  
ATOM   1822  NZ  LYS A 233      20.648  11.254  37.237  1.00 49.91           N1+
ATOM   1825  N   LEU A 234      22.554   6.946  31.461  1.00122.43           N  
ATOM   1826  CA  LEU A 234      23.474   5.881  31.758  1.00122.43           C  
ATOM   1831  C   LEU A 234      24.579   5.924  30.752  1.00122.43           C  
ATOM   1832  O   LEU A 234      25.761   5.915  31.097  1.00122.43           O  
ATOM   1827  CB  LEU A 234      22.925   4.448  31.603  1.00122.43           C  
ATOM   1828  CG  LEU A 234      21.543   4.170  32.216  1.00122.43           C  
ATOM   1829  CD1 LEU A 234      21.394   4.780  33.614  1.00122.43           C  
ATOM   1830  CD2 LEU A 234      20.422   4.500  31.226  1.00122.43           C  
ATOM   1833  N   THR A 235      24.196   5.997  29.463  1.00 49.76           N  
ATOM   1834  CA  THR A 235      25.148   5.933  28.393  1.00 49.76           C  
ATOM   1838  C   THR A 235      25.010   7.160  27.552  1.00 49.76           C  
ATOM   1839  O   THR A 235      23.926   7.713  27.389  1.00 49.76           O  
ATOM   1835  CB  THR A 235      24.907   4.782  27.458  1.00 49.76           C  
ATOM   1837  CG2 THR A 235      24.898   3.473  28.264  1.00 49.76           C  
ATOM   1836  OG1 THR A 235      23.658   4.945  26.801  1.00 49.76           O  
ATOM   1840  N   GLY A 236      26.134   7.567  26.942  1.00 53.34           N  
ATOM   1841  CA  GLY A 236      26.257   8.722  26.108  1.00 53.34           C  
ATOM   1842  C   GLY A 236      25.369   8.532  24.925  1.00 53.34           C  
ATOM   1843  O   GLY A 236      25.084   9.478  24.195  1.00 53.34           O  
ATOM   1844  N   GLU A 237      24.984   7.268  24.678  1.00104.51           N  
ATOM   1845  CA  GLU A 237      24.225   6.860  23.531  1.00104.51           C  
ATOM   1851  C   GLU A 237      22.980   7.680  23.377  1.00104.51           C  
ATOM   1852  O   GLU A 237      22.396   8.165  24.344  1.00104.51           O  
ATOM   1846  CB  GLU A 237      23.850   5.364  23.577  1.00104.51           C  
ATOM   1847  CG  GLU A 237      23.280   4.798  22.276  1.00104.51           C  
ATOM   1848  CD  GLU A 237      21.766   4.759  22.394  1.00104.51           C  
ATOM   1849  OE1 GLU A 237      21.240   4.969  23.521  1.00104.51           O  
ATOM   1850  OE2 GLU A 237      21.113   4.496  21.347  1.00104.51           O1-
ATOM   1853  N   ASP A 238      22.583   7.892  22.104  1.00 64.90           N  
ATOM   1854  CA  ASP A 238      21.422   8.668  21.771  1.00 64.90           C  
ATOM   1859  C   ASP A 238      20.372   7.734  21.240  1.00 64.90           C  
ATOM   1860  O   ASP A 238      20.664   6.840  20.448  1.00 64.90           O  
ATOM   1855  CB  ASP A 238      21.683   9.697  20.659  1.00 64.90           C  
ATOM   1856  CG  ASP A 238      22.595  10.786  21.203  1.00 64.90           C  
ATOM   1857  OD1 ASP A 238      22.730  10.873  22.453  1.00 64.90           O  
ATOM   1858  OD2 ASP A 238      23.165  11.548  20.378  1.00 64.90           O1-
ATOM   1861  N   VAL A 239      19.109   7.923  21.682  1.00 68.32           N  
ATOM   1862  CA  VAL A 239      18.004   7.129  21.222  1.00 68.32           C  
ATOM   1866  C   VAL A 239      16.880   8.085  20.962  1.00 68.32           C  
ATOM   1867  O   VAL A 239      16.931   9.227  21.413  1.00 68.32           O  
ATOM   1863  CB  VAL A 239      17.538   6.114  22.227  1.00 68.32           C  
ATOM   1864  CG1 VAL A 239      18.663   5.084  22.430  1.00 68.32           C  
ATOM   1865  CG2 VAL A 239      17.147   6.846  23.521  1.00 68.32           C  
ATOM   1868  N   PHE A 240      15.828   7.661  20.223  1.00 69.60           N  
ATOM   1869  CA  PHE A 240      14.830   8.635  19.871  1.00 69.60           C  
ATOM   1877  C   PHE A 240      13.446   8.093  20.045  1.00 69.60           C  
ATOM   1878  O   PHE A 240      13.233   6.914  20.327  1.00 69.60           O  
ATOM   1870  CB  PHE A 240      14.931   9.100  18.405  1.00 69.60           C  
ATOM   1871  CG  PHE A 240      16.240   9.789  18.231  1.00 69.60           C  
ATOM   1872  CD1 PHE A 240      17.387   9.057  18.019  1.00 69.60           C  
ATOM   1873  CD2 PHE A 240      16.321  11.163  18.271  1.00 69.60           C  
ATOM   1874  CE1 PHE A 240      18.597   9.688  17.859  1.00 69.60           C  
ATOM   1875  CE2 PHE A 240      17.532  11.798  18.110  1.00 69.60           C  
ATOM   1876  CZ  PHE A 240      18.673  11.059  17.904  1.00 69.60           C  
ATOM   1879  N   GLY A 241      12.452   8.995  19.893  1.00 29.93           N  
ATOM   1880  CA  GLY A 241      11.077   8.620  20.006  1.00 29.93           C  
ATOM   1881  C   GLY A 241      10.349   9.179  18.828  1.00 29.93           C  
ATOM   1882  O   GLY A 241      10.749  10.189  18.252  1.00 29.93           O  
ATOM   1883  N   ILE A 242       9.256   8.504  18.426  1.00 62.16           N  
ATOM   1884  CA  ILE A 242       8.459   8.997  17.346  1.00 62.16           C  
ATOM   1889  C   ILE A 242       7.049   8.920  17.830  1.00 62.16           C  
ATOM   1890  O   ILE A 242       6.654   7.945  18.469  1.00 62.16           O  
ATOM   1885  CB  ILE A 242       8.553   8.156  16.111  1.00 62.16           C  
ATOM   1886  CG1 ILE A 242      10.019   8.022  15.662  1.00 62.16           C  
ATOM   1887  CG2 ILE A 242       7.650   8.797  15.048  1.00 62.16           C  
ATOM   1888  CD1 ILE A 242      10.232   6.931  14.616  1.00 62.16           C  
ATOM   1891  N   THR A 243       6.245   9.955  17.543  1.00107.13           N  
ATOM   1892  CA  THR A 243       4.889   9.956  18.007  1.00107.13           C  
ATOM   1896  C   THR A 243       3.980   9.963  16.821  1.00107.13           C  
ATOM   1897  O   THR A 243       4.336  10.464  15.757  1.00107.13           O  
ATOM   1893  CB  THR A 243       4.587  11.158  18.851  1.00107.13           C  
ATOM   1895  CG2 THR A 243       4.875  12.434  18.045  1.00107.13           C  
ATOM   1894  OG1 THR A 243       3.240  11.124  19.289  1.00107.13           O  
ATOM   1898  N   VAL A 244       2.781   9.364  16.973  1.00 50.68           N  
ATOM   1899  CA  VAL A 244       1.816   9.344  15.912  1.00 50.68           C  
ATOM   1903  C   VAL A 244       0.621  10.096  16.412  1.00 50.68           C  
ATOM   1904  O   VAL A 244       0.393  10.201  17.616  1.00 50.68           O  
ATOM   1900  CB  VAL A 244       1.382   7.963  15.511  1.00 50.68           C  
ATOM   1901  CG1 VAL A 244       2.617   7.221  14.970  1.00 50.68           C  
ATOM   1902  CG2 VAL A 244       0.717   7.270  16.712  1.00 50.68           C  
ATOM   1905  N   PRO A 245      -0.128  10.653  15.505  1.00 79.05           N  
ATOM   1906  CA  PRO A 245      -1.274  11.453  15.838  1.00 79.05           C  
ATOM   1910  C   PRO A 245      -2.269  10.653  16.614  1.00 79.05           C  
ATOM   1911  O   PRO A 245      -2.351   9.438  16.437  1.00 79.05           O  
ATOM   1908  CB  PRO A 245      -1.869  11.862  14.495  1.00 79.05           C  
ATOM   1909  CG  PRO A 245      -1.520  10.669  13.583  1.00 79.05           C  
ATOM   1907  CD  PRO A 245      -0.173  10.170  14.133  1.00 79.05           C  
ATOM   1912  N   LEU A 246      -3.040  11.329  17.480  1.00 66.73           N  
ATOM   1913  CA  LEU A 246      -4.037  10.672  18.262  1.00 66.73           C  
ATOM   1918  C   LEU A 246      -5.326  10.895  17.538  1.00 66.73           C  
ATOM   1919  O   LEU A 246      -5.686  12.029  17.225  1.00 66.73           O  
ATOM   1914  CB  LEU A 246      -4.117  11.286  19.668  1.00 66.73           C  
ATOM   1915  CG  LEU A 246      -2.755  11.253  20.406  1.00 66.73           C  
ATOM   1916  CD1 LEU A 246      -2.833  11.933  21.777  1.00 66.73           C  
ATOM   1917  CD2 LEU A 246      -2.186   9.828  20.502  1.00 66.73           C  
ATOM   1920  N   ILE A 247      -6.051   9.801  17.235  1.00132.99           N  
ATOM   1921  CA  ILE A 247      -7.275   9.904  16.498  1.00132.99           C  
ATOM   1926  C   ILE A 247      -8.401   9.868  17.475  1.00132.99           C  
ATOM   1927  O   ILE A 247      -8.538   8.943  18.273  1.00132.99           O  
ATOM   1922  CB  ILE A 247      -7.456   8.761  15.542  1.00132.99           C  
ATOM   1923  CG1 ILE A 247      -8.765   8.887  14.754  1.00132.99           C  
ATOM   1924  CG2 ILE A 247      -7.331   7.445  16.322  1.00132.99           C  
ATOM   1925  CD1 ILE A 247      -8.895   7.815  13.672  1.00132.99           C  
ATOM   1928  N   THR A 248      -9.240  10.909  17.449  1.00117.15           N  
ATOM   1929  CA  THR A 248     -10.366  10.921  18.324  1.00117.15           C  
ATOM   1933  C   THR A 248     -11.541  11.124  17.445  1.00117.15           C  
ATOM   1934  O   THR A 248     -11.395  11.614  16.329  1.00117.15           O  
ATOM   1930  CB  THR A 248     -10.314  12.034  19.332  1.00117.15           C  
ATOM   1932  CG2 THR A 248      -9.066  11.840  20.214  1.00117.15           C  
ATOM   1931  OG1 THR A 248     -10.258  13.292  18.674  1.00117.15           O  
ATOM   1935  N   SER A 249     -12.731  10.696  17.891  1.00141.89           N  
ATOM   1936  CA  SER A 249     -13.856  10.924  17.048  1.00141.89           C  
ATOM   1939  C   SER A 249     -14.912  11.529  17.897  1.00141.89           C  
ATOM   1940  O   SER A 249     -15.158  11.092  19.020  1.00141.89           O  
ATOM   1937  CB  SER A 249     -14.450   9.646  16.434  1.00141.89           C  
ATOM   1938  OG  SER A 249     -15.536   9.981  15.583  1.00141.89           O  
ATOM   1941  N   THR A 250     -15.559  12.584  17.377  1.00234.89           N  
ATOM   1942  CA  THR A 250     -16.636  13.141  18.120  1.00234.89           C  
ATOM   1946  C   THR A 250     -17.863  12.505  17.572  1.00234.89           C  
ATOM   1947  O   THR A 250     -18.441  12.936  16.575  1.00234.89           O  
ATOM   1943  CB  THR A 250     -16.714  14.644  18.023  1.00234.89           C  
ATOM   1945  CG2 THR A 250     -16.765  15.093  16.552  1.00234.89           C  
ATOM   1944  OG1 THR A 250     -17.824  15.129  18.765  1.00234.89           O  
ATOM   1948  N   THR A 251     -18.284  11.410  18.225  1.00253.50           N  
ATOM   1949  CA  THR A 251     -19.430  10.706  17.754  1.00253.50           C  
ATOM   1953  C   THR A 251     -20.302  10.456  18.934  1.00253.50           C  
ATOM   1954  O   THR A 251     -19.899  10.665  20.077  1.00253.50           O  
ATOM   1950  CB  THR A 251     -19.111   9.373  17.146  1.00253.50           C  
ATOM   1952  CG2 THR A 251     -18.669   8.402  18.255  1.00253.50           C  
ATOM   1951  OG1 THR A 251     -20.255   8.860  16.480  1.00253.50           O  
ATOM   1955  N   GLY A 252     -21.542  10.013  18.671  1.00106.61           N  
ATOM   1956  CA  GLY A 252     -22.450   9.742  19.739  1.00106.61           C  
ATOM   1957  C   GLY A 252     -22.156   8.366  20.230  1.00106.61           C  
ATOM   1958  O   GLY A 252     -21.287   7.675  19.698  1.00106.61           O  
ATOM   1959  N   ALA A 253     -22.882   7.938  21.279  1.00248.20           N  
ATOM   1960  CA  ALA A 253     -22.679   6.625  21.816  1.00248.20           C  
ATOM   1962  C   ALA A 253     -24.033   6.037  22.041  1.00248.20           C  
ATOM   1963  O   ALA A 253     -24.999   6.763  22.270  1.00248.20           O  
ATOM   1961  CB  ALA A 253     -21.962   6.634  23.176  1.00248.20           C  
ATOM   1964  N   LYS A 254     -24.147   4.698  21.950  1.00259.39           N  
ATOM   1965  CA  LYS A 254     -25.418   4.087  22.209  1.00259.39           C  
ATOM   1971  C   LYS A 254     -25.225   3.189  23.386  1.00259.39           C  
ATOM   1972  O   LYS A 254     -24.248   2.445  23.455  1.00259.39           O  
ATOM   1966  CB  LYS A 254     -25.951   3.235  21.042  1.00259.39           C  
ATOM   1967  CG  LYS A 254     -27.400   2.779  21.232  1.00259.39           C  
ATOM   1968  CD  LYS A 254     -28.078   2.318  19.939  1.00259.39           C  
ATOM   1969  CE  LYS A 254     -28.511   3.475  19.035  1.00259.39           C  
ATOM   1970  NZ  LYS A 254     -27.360   3.961  18.240  1.00259.39           N1+
ATOM   1973  N   LEU A 255     -26.149   3.243  24.363  1.00204.84           N  
ATOM   1974  CA  LEU A 255     -25.986   2.408  25.515  1.00204.84           C  
ATOM   1979  C   LEU A 255     -26.382   1.020  25.135  1.00204.84           C  
ATOM   1980  O   LEU A 255     -27.229   0.817  24.265  1.00204.84           O  
ATOM   1975  CB  LEU A 255     -26.825   2.848  26.729  1.00204.84           C  
ATOM   1976  CG  LEU A 255     -26.402   4.219  27.297  1.00204.84           C  
ATOM   1977  CD1 LEU A 255     -27.232   4.598  28.538  1.00204.84           C  
ATOM   1978  CD2 LEU A 255     -24.887   4.282  27.550  1.00204.84           C  
ATOM   1981  N   GLY A 256     -25.751   0.018  25.780  1.00121.82           N  
ATOM   1982  CA  GLY A 256     -26.036  -1.354  25.488  1.00121.82           C  
ATOM   1983  C   GLY A 256     -25.838  -2.113  26.754  1.00121.82           C  
ATOM   1984  O   GLY A 256     -25.439  -1.545  27.770  1.00121.82           O  
ATOM   1985  N   LYS A 257     -26.134  -3.426  26.725  1.00126.41           N  
ATOM   1986  CA  LYS A 257     -25.971  -4.224  27.900  1.00126.41           C  
ATOM   1992  C   LYS A 257     -24.512  -4.208  28.201  1.00126.41           C  
ATOM   1993  O   LYS A 257     -24.096  -4.063  29.350  1.00126.41           O  
ATOM   1987  CB  LYS A 257     -26.418  -5.682  27.688  1.00126.41           C  
ATOM   1988  CG  LYS A 257     -27.839  -5.771  27.132  1.00126.41           C  
ATOM   1989  CD  LYS A 257     -27.914  -5.350  25.661  1.00126.41           C  
ATOM   1990  CE  LYS A 257     -29.330  -5.075  25.159  1.00126.41           C  
ATOM   1991  NZ  LYS A 257     -30.192  -6.240  25.443  1.00126.41           N1+
ATOM   1994  N   SER A 258     -23.691  -4.347  27.147  1.00170.73           N  
ATOM   1995  CA  SER A 258     -22.277  -4.289  27.344  1.00170.73           C  
ATOM   1998  C   SER A 258     -21.838  -2.934  26.902  1.00170.73           C  
ATOM   1999  O   SER A 258     -22.576  -2.215  26.231  1.00170.73           O  
ATOM   1996  CB  SER A 258     -21.489  -5.315  26.517  1.00170.73           C  
ATOM   1997  OG  SER A 258     -21.845  -6.633  26.904  1.00170.73           O  
ATOM   2000  N   ALA A 259     -20.613  -2.548  27.293  1.00226.24           N  
ATOM   2001  CA  ALA A 259     -20.090  -1.273  26.907  1.00226.24           C  
ATOM   2003  C   ALA A 259     -18.810  -1.550  26.197  1.00226.24           C  
ATOM   2004  O   ALA A 259     -18.277  -2.655  26.284  1.00226.24           O  
ATOM   2002  CB  ALA A 259     -19.774  -0.345  28.091  1.00226.24           C  
ATOM   2005  N   GLY A 260     -18.304  -0.560  25.434  1.00126.08           N  
ATOM   2006  CA  GLY A 260     -17.088  -0.802  24.716  1.00126.08           C  
ATOM   2007  C   GLY A 260     -16.299   0.465  24.645  1.00126.08           C  
ATOM   2008  O   GLY A 260     -16.842   1.568  24.649  1.00126.08           O  
ATOM   2009  N   ASN A 261     -14.964   0.317  24.583  1.00 69.13           N  
ATOM   2010  CA  ASN A 261     -14.099   1.449  24.478  1.00 69.13           C  
ATOM   2015  C   ASN A 261     -14.335   2.084  23.150  1.00 69.13           C  
ATOM   2016  O   ASN A 261     -14.399   3.308  23.040  1.00 69.13           O  
ATOM   2011  CB  ASN A 261     -12.611   1.068  24.545  1.00 69.13           C  
ATOM   2012  CG  ASN A 261     -12.287   0.721  25.990  1.00 69.13           C  
ATOM   2014  ND2 ASN A 261     -11.840   1.746  26.762  1.00 69.13           N  
ATOM   2013  OD1 ASN A 261     -12.425  -0.423  26.421  1.00 69.13           O  
ATOM   2017  N   ALA A 262     -14.481   1.250  22.100  1.00187.61           N  
ATOM   2018  CA  ALA A 262     -14.636   1.792  20.791  1.00187.61           C  
ATOM   2020  C   ALA A 262     -14.757   0.657  19.825  1.00187.61           C  
ATOM   2021  O   ALA A 262     -15.371  -0.374  20.099  1.00187.61           O  
ATOM   2019  CB  ALA A 262     -13.423   2.626  20.353  1.00187.61           C  
ATOM   2022  N   VAL A 263     -14.223   0.860  18.610  1.00142.63           N  
ATOM   2023  CA  VAL A 263     -14.304  -0.198  17.656  1.00142.63           C  
ATOM   2027  C   VAL A 263     -13.060  -1.019  17.790  1.00142.63           C  
ATOM   2028  O   VAL A 263     -11.942  -0.517  17.665  1.00142.63           O  
ATOM   2024  CB  VAL A 263     -14.486   0.294  16.247  1.00142.63           C  
ATOM   2025  CG1 VAL A 263     -13.220   1.030  15.798  1.00142.63           C  
ATOM   2026  CG2 VAL A 263     -14.894  -0.884  15.355  1.00142.63           C  
ATOM   2029  N   TRP A 264     -13.240  -2.327  18.067  1.00 85.61           N  
ATOM   2030  CA  TRP A 264     -12.140  -3.198  18.357  1.00 85.61           C  
ATOM   2041  C   TRP A 264     -11.762  -3.998  17.154  1.00 85.61           C  
ATOM   2042  O   TRP A 264     -12.538  -4.163  16.215  1.00 85.61           O  
ATOM   2031  CB  TRP A 264     -12.444  -4.205  19.474  1.00 85.61           C  
ATOM   2032  CG  TRP A 264     -12.794  -3.542  20.782  1.00 85.61           C  
ATOM   2034  CD1 TRP A 264     -14.031  -3.246  21.272  1.00 85.61           C  
ATOM   2033  CD2 TRP A 264     -11.846  -3.080  21.758  1.00 85.61           C  
ATOM   2036  CE2 TRP A 264     -12.580  -2.525  22.808  1.00 85.61           C  
ATOM   2037  CE3 TRP A 264     -10.483  -3.118  21.781  1.00 85.61           C  
ATOM   2035  NE1 TRP A 264     -13.918  -2.634  22.496  1.00 85.61           N  
ATOM   2038  CZ2 TRP A 264     -11.958  -1.997  23.903  1.00 85.61           C  
ATOM   2039  CZ3 TRP A 264      -9.859  -2.580  22.885  1.00 85.61           C  
ATOM   2040  CH2 TRP A 264     -10.582  -2.033  23.925  1.00 85.61           C  
ATOM   2043  N   LEU A 265     -10.491  -4.447  17.149  1.00129.63           N  
ATOM   2044  CA  LEU A 265      -9.896  -5.291  16.153  1.00129.63           C  
ATOM   2049  C   LEU A 265     -10.340  -6.717  16.263  1.00129.63           C  
ATOM   2050  O   LEU A 265     -10.295  -7.449  15.276  1.00129.63           O  
ATOM   2045  CB  LEU A 265      -8.358  -5.243  16.143  1.00129.63           C  
ATOM   2046  CG  LEU A 265      -7.814  -3.985  15.445  1.00129.63           C  
ATOM   2047  CD1 LEU A 265      -8.368  -2.699  16.074  1.00129.63           C  
ATOM   2048  CD2 LEU A 265      -6.278  -4.011  15.387  1.00129.63           C  
ATOM   2051  N   ASN A 266     -10.716  -7.193  17.466  1.00 69.51           N  
ATOM   2052  CA  ASN A 266     -11.058  -8.585  17.550  1.00 69.51           C  
ATOM   2057  C   ASN A 266     -12.470  -8.783  17.092  1.00 69.51           C  
ATOM   2058  O   ASN A 266     -13.374  -8.025  17.437  1.00 69.51           O  
ATOM   2053  CB  ASN A 266     -10.888  -9.188  18.954  1.00 69.51           C  
ATOM   2054  CG  ASN A 266     -10.896 -10.704  18.803  1.00 69.51           C  
ATOM   2056  ND2 ASN A 266      -9.712 -11.341  19.018  1.00 69.51           N  
ATOM   2055  OD1 ASN A 266     -11.924 -11.306  18.493  1.00 69.51           O  
ATOM   2059  N   ARG A 267     -12.685  -9.864  16.317  1.00 93.51           N  
ATOM   2060  CA  ARG A 267     -13.945 -10.176  15.704  0.50 93.51           C  
ATOM   2068  C   ARG A 267     -14.986 -10.384  16.761  1.00 93.51           C  
ATOM   2069  O   ARG A 267     -16.158 -10.077  16.549  1.00 93.51           O  
ATOM   2061  CB  ARG A 267     -13.871 -11.450  14.850  0.50 93.51           C  
ATOM   2062  CG  ARG A 267     -13.018 -11.286  13.590  0.50 93.51           C  
ATOM   2063  CD  ARG A 267     -12.643 -12.617  12.939  0.50 93.51           C  
ATOM   2064  NE  ARG A 267     -11.854 -12.305  11.716  0.50 93.51           N  
ATOM   2065  CZ  ARG A 267     -12.452 -12.368  10.491  0.50 93.51           C  
ATOM   2066  NH1 ARG A 267     -13.739 -12.810  10.384  0.50 93.51           N1+
ATOM   2067  NH2 ARG A 267     -11.762 -11.995   9.374  0.50 93.51           N  
ATOM   2070  N   ASP A 268     -14.603 -10.939  17.923  1.00 71.43           N  
ATOM   2071  CA  ASP A 268     -15.601 -11.199  18.920  1.00 71.43           C  
ATOM   2076  C   ASP A 268     -16.217  -9.919  19.408  1.00 71.43           C  
ATOM   2077  O   ASP A 268     -17.411  -9.891  19.701  1.00 71.43           O  
ATOM   2072  CB  ASP A 268     -15.097 -12.047  20.109  1.00 71.43           C  
ATOM   2073  CG  ASP A 268     -13.919 -11.411  20.842  1.00 71.43           C  
ATOM   2074  OD1 ASP A 268     -13.415 -10.341  20.412  1.00 71.43           O  
ATOM   2075  OD2 ASP A 268     -13.492 -12.025  21.857  1.00 71.43           O1-
ATOM   2078  N   LYS A 269     -15.413  -8.855  19.594  1.00177.49           N  
ATOM   2079  CA  LYS A 269     -15.908  -7.561  19.994  1.00177.49           C  
ATOM   2085  C   LYS A 269     -16.584  -6.851  18.852  1.00177.49           C  
ATOM   2086  O   LYS A 269     -17.708  -6.369  18.985  1.00177.49           O  
ATOM   2080  CB  LYS A 269     -14.760  -6.637  20.438  1.00177.49           C  
ATOM   2081  CG  LYS A 269     -14.040  -7.061  21.722  1.00177.49           C  
ATOM   2082  CD  LYS A 269     -14.843  -6.854  23.008  1.00177.49           C  
ATOM   2083  CE  LYS A 269     -14.442  -5.606  23.803  1.00177.49           C  
ATOM   2084  NZ  LYS A 269     -13.054  -5.738  24.300  1.00177.49           N1+
ATOM   2087  N   THR A 270     -15.894  -6.759  17.694  1.00 59.35           N  
ATOM   2088  CA  THR A 270     -16.414  -6.037  16.563  1.00 59.35           C  
ATOM   2092  C   THR A 270     -16.209  -6.909  15.361  1.00 59.35           C  
ATOM   2093  O   THR A 270     -15.081  -7.299  15.064  1.00 59.35           O  
ATOM   2089  CB  THR A 270     -15.665  -4.756  16.303  1.00 59.35           C  
ATOM   2091  CG2 THR A 270     -16.319  -4.022  15.120  1.00 59.35           C  
ATOM   2090  OG1 THR A 270     -15.683  -3.929  17.457  1.00 59.35           O  
ATOM   2094  N   SER A 271     -17.291  -7.219  14.615  1.00 44.33           N  
ATOM   2095  CA  SER A 271     -17.160  -8.081  13.477  1.00 44.33           C  
ATOM   2098  C   SER A 271     -16.558  -7.287  12.362  1.00 44.33           C  
ATOM   2099  O   SER A 271     -16.455  -6.063  12.441  1.00 44.33           O  
ATOM   2096  CB  SER A 271     -18.491  -8.682  12.980  1.00 44.33           C  
ATOM   2097  OG  SER A 271     -19.370  -7.648  12.564  1.00 44.33           O  
ATOM   2100  N   PRO A 272     -16.128  -7.949  11.329  1.00142.92           N  
ATOM   2101  CA  PRO A 272     -15.536  -7.260  10.227  1.00142.92           C  
ATOM   2105  C   PRO A 272     -16.520  -6.330   9.599  1.00142.92           C  
ATOM   2106  O   PRO A 272     -16.108  -5.283   9.103  1.00142.92           O  
ATOM   2103  CB  PRO A 272     -14.954  -8.344   9.314  1.00142.92           C  
ATOM   2104  CG  PRO A 272     -15.388  -9.680   9.960  1.00142.92           C  
ATOM   2102  CD  PRO A 272     -15.656  -9.317  11.426  1.00142.92           C  
ATOM   2107  N   PHE A 273     -17.820  -6.681   9.621  1.00 52.28           N  
ATOM   2108  CA  PHE A 273     -18.824  -5.838   9.041  1.00 52.28           C  
ATOM   2116  C   PHE A 273     -18.878  -4.548   9.792  1.00 52.28           C  
ATOM   2117  O   PHE A 273     -18.953  -3.478   9.189  1.00 52.28           O  
ATOM   2109  CB  PHE A 273     -20.238  -6.444   9.079  1.00 52.28           C  
ATOM   2110  CG  PHE A 273     -21.205  -5.393   8.635  1.00 52.28           C  
ATOM   2111  CD1 PHE A 273     -21.377  -5.081   7.306  1.00 52.28           C  
ATOM   2112  CD2 PHE A 273     -21.958  -4.717   9.570  1.00 52.28           C  
ATOM   2113  CE1 PHE A 273     -22.272  -4.109   6.914  1.00 52.28           C  
ATOM   2114  CE2 PHE A 273     -22.854  -3.748   9.187  1.00 52.28           C  
ATOM   2115  CZ  PHE A 273     -23.014  -3.442   7.857  1.00 52.28           C  
ATOM   2118  N   GLU A 274     -18.856  -4.624  11.134  1.00 50.72           N  
ATOM   2119  CA  GLU A 274     -18.954  -3.460  11.967  1.00 50.72           C  
ATOM   2125  C   GLU A 274     -17.729  -2.607  11.800  1.00 50.72           C  
ATOM   2126  O   GLU A 274     -17.822  -1.382  11.738  1.00 50.72           O  
ATOM   2120  CB  GLU A 274     -19.110  -3.843  13.450  1.00 50.72           C  
ATOM   2121  CG  GLU A 274     -20.419  -4.595  13.720  1.00 50.72           C  
ATOM   2122  CD  GLU A 274     -20.344  -5.234  15.101  1.00 50.72           C  
ATOM   2123  OE1 GLU A 274     -20.275  -4.479  16.106  1.00 50.72           O  
ATOM   2124  OE2 GLU A 274     -20.353  -6.491  15.162  1.00 50.72           O1-
ATOM   2127  N   LEU A 275     -16.536  -3.227  11.726  1.00 53.12           N  
ATOM   2128  CA  LEU A 275     -15.336  -2.446  11.600  1.00 53.12           C  
ATOM   2133  C   LEU A 275     -15.352  -1.764  10.267  1.00 53.12           C  
ATOM   2134  O   LEU A 275     -14.928  -0.619  10.130  1.00 53.12           O  
ATOM   2129  CB  LEU A 275     -14.048  -3.279  11.713  1.00 53.12           C  
ATOM   2130  CG  LEU A 275     -12.785  -2.399  11.738  1.00 53.12           C  
ATOM   2131  CD1 LEU A 275     -12.809  -1.440  12.942  1.00 53.12           C  
ATOM   2132  CD2 LEU A 275     -11.503  -3.244  11.687  1.00 53.12           C  
ATOM   2135  N   TYR A 276     -15.853  -2.479   9.243  1.00148.39           N  
ATOM   2136  CA  TYR A 276     -15.947  -2.008   7.887  1.00148.39           C  
ATOM   2145  C   TYR A 276     -16.862  -0.820   7.835  1.00148.39           C  
ATOM   2146  O   TYR A 276     -16.548   0.191   7.208  1.00148.39           O  
ATOM   2137  CB  TYR A 276     -16.568  -3.101   6.992  1.00148.39           C  
ATOM   2138  CG  TYR A 276     -16.857  -2.606   5.612  1.00148.39           C  
ATOM   2139  CD1 TYR A 276     -18.040  -1.956   5.348  1.00148.39           C  
ATOM   2140  CD2 TYR A 276     -15.961  -2.797   4.584  1.00148.39           C  
ATOM   2141  CE1 TYR A 276     -18.330  -1.498   4.083  1.00148.39           C  
ATOM   2142  CE2 TYR A 276     -16.245  -2.342   3.315  1.00148.39           C  
ATOM   2143  CZ  TYR A 276     -17.433  -1.692   3.062  1.00148.39           C  
ATOM   2144  OH  TYR A 276     -17.730  -1.226   1.766  1.00148.39           O  
ATOM   2147  N   GLN A 277     -18.020  -0.915   8.511  1.00129.90           N  
ATOM   2148  CA  GLN A 277     -19.014   0.120   8.458  1.00129.90           C  
ATOM   2154  C   GLN A 277     -18.488   1.367   9.105  1.00129.90           C  
ATOM   2155  O   GLN A 277     -18.799   2.477   8.675  1.00129.90           O  
ATOM   2149  CB  GLN A 277     -20.342  -0.296   9.122  1.00129.90           C  
ATOM   2150  CG  GLN A 277     -21.534   0.570   8.710  1.00129.90           C  
ATOM   2151  CD  GLN A 277     -21.820   0.319   7.235  1.00129.90           C  
ATOM   2153  NE2 GLN A 277     -22.402   1.343   6.556  1.00129.90           N  
ATOM   2152  OE1 GLN A 277     -21.531  -0.751   6.698  1.00129.90           O  
ATOM   2156  N   PHE A 278     -17.668   1.216  10.160  1.00 78.00           N  
ATOM   2157  CA  PHE A 278     -17.137   2.332  10.891  1.00 78.00           C  
ATOM   2165  C   PHE A 278     -16.340   3.192   9.950  1.00 78.00           C  
ATOM   2166  O   PHE A 278     -16.530   4.407   9.902  1.00 78.00           O  
ATOM   2158  CB  PHE A 278     -16.215   1.827  12.018  1.00 78.00           C  
ATOM   2159  CG  PHE A 278     -15.675   2.958  12.817  1.00 78.00           C  
ATOM   2160  CD1 PHE A 278     -16.413   3.484  13.849  1.00 78.00           C  
ATOM   2161  CD2 PHE A 278     -14.435   3.490  12.542  1.00 78.00           C  
ATOM   2162  CE1 PHE A 278     -15.929   4.527  14.603  1.00 78.00           C  
ATOM   2163  CE2 PHE A 278     -13.945   4.532  13.295  1.00 78.00           C  
ATOM   2164  CZ  PHE A 278     -14.691   5.052  14.325  1.00 78.00           C  
ATOM   2167  N   PHE A 279     -15.426   2.578   9.174  1.00 80.14           N  
ATOM   2168  CA  PHE A 279     -14.599   3.292   8.233  1.00 80.14           C  
ATOM   2176  C   PHE A 279     -15.396   3.827   7.089  1.00 80.14           C  
ATOM   2177  O   PHE A 279     -15.158   4.944   6.631  1.00 80.14           O  
ATOM   2169  CB  PHE A 279     -13.491   2.442   7.588  1.00 80.14           C  
ATOM   2170  CG  PHE A 279     -12.334   2.338   8.515  1.00 80.14           C  
ATOM   2171  CD1 PHE A 279     -11.453   3.390   8.630  1.00 80.14           C  
ATOM   2172  CD2 PHE A 279     -12.106   1.194   9.242  1.00 80.14           C  
ATOM   2173  CE1 PHE A 279     -10.371   3.316   9.474  1.00 80.14           C  
ATOM   2174  CE2 PHE A 279     -11.023   1.114  10.088  1.00 80.14           C  
ATOM   2175  CZ  PHE A 279     -10.154   2.174  10.205  1.00 80.14           C  
ATOM   2178  N   VAL A 280     -16.350   3.027   6.582  1.00112.28           N  
ATOM   2179  CA  VAL A 280     -17.090   3.386   5.407  1.00112.28           C  
ATOM   2183  C   VAL A 280     -17.892   4.628   5.652  1.00112.28           C  
ATOM   2184  O   VAL A 280     -18.127   5.405   4.732  1.00112.28           O  
ATOM   2180  CB  VAL A 280     -18.037   2.316   4.945  1.00112.28           C  
ATOM   2181  CG1 VAL A 280     -19.171   2.177   5.972  1.00112.28           C  
ATOM   2182  CG2 VAL A 280     -18.517   2.680   3.533  1.00112.28           C  
ATOM   2185  N   ARG A 281     -18.371   4.815   6.894  1.00122.55           N  
ATOM   2186  CA  ARG A 281     -19.206   5.916   7.292  1.00122.55           C  
ATOM   2194  C   ARG A 281     -18.500   7.236   7.362  1.00122.55           C  
ATOM   2195  O   ARG A 281     -19.165   8.269   7.324  1.00122.55           O  
ATOM   2187  CB  ARG A 281     -19.932   5.690   8.624  1.00122.55           C  
ATOM   2188  CG  ARG A 281     -21.088   4.714   8.442  1.00122.55           C  
ATOM   2189  CD  ARG A 281     -22.093   4.688   9.589  1.00122.55           C  
ATOM   2190  NE  ARG A 281     -23.217   3.832   9.124  1.00122.55           N  
ATOM   2191  CZ  ARG A 281     -23.770   2.914   9.965  1.00122.55           C  
ATOM   2192  NH1 ARG A 281     -23.293   2.779  11.237  1.00122.55           N1+
ATOM   2193  NH2 ARG A 281     -24.792   2.124   9.527  1.00122.55           N  
ATOM   2196  N   GLN A 282     -17.161   7.235   7.512  1.00162.20           N  
ATOM   2197  CA  GLN A 282     -16.355   8.411   7.724  1.00162.20           C  
ATOM   2203  C   GLN A 282     -16.795   9.539   6.824  1.00162.20           C  
ATOM   2204  O   GLN A 282     -17.191   9.331   5.678  1.00162.20           O  
ATOM   2198  CB  GLN A 282     -14.867   8.108   7.467  1.00162.20           C  
ATOM   2199  CG  GLN A 282     -13.919   9.117   8.093  1.00162.20           C  
ATOM   2200  CD  GLN A 282     -14.065   8.951   9.600  1.00162.20           C  
ATOM   2202  NE2 GLN A 282     -14.124   7.676  10.071  1.00162.20           N  
ATOM   2201  OE1 GLN A 282     -14.129   9.931  10.337  1.00162.20           O  
ATOM   2205  N   PRO A 283     -16.767  10.744   7.353  1.00 85.48           N  
ATOM   2206  CA  PRO A 283     -17.184  11.946   6.665  1.00 85.48           C  
ATOM   2210  C   PRO A 283     -16.216  12.329   5.592  1.00 85.48           C  
ATOM   2211  O   PRO A 283     -15.034  12.012   5.715  1.00 85.48           O  
ATOM   2208  CB  PRO A 283     -17.317  13.019   7.745  1.00 85.48           C  
ATOM   2209  CG  PRO A 283     -16.474  12.486   8.918  1.00 85.48           C  
ATOM   2207  CD  PRO A 283     -16.570  10.958   8.775  1.00 85.48           C  
ATOM   2212  N   ASP A 284     -16.696  13.055   4.560  1.00 51.60           N  
ATOM   2213  CA  ASP A 284     -15.894  13.430   3.431  1.00 51.60           C  
ATOM   2218  C   ASP A 284     -14.748  14.259   3.908  1.00 51.60           C  
ATOM   2219  O   ASP A 284     -13.652  14.181   3.355  1.00 51.60           O  
ATOM   2214  CB  ASP A 284     -16.648  14.278   2.387  1.00 51.60           C  
ATOM   2215  CG  ASP A 284     -17.597  13.399   1.581  1.00 51.60           C  
ATOM   2216  OD1 ASP A 284     -17.492  12.147   1.677  1.00 51.60           O  
ATOM   2217  OD2 ASP A 284     -18.438  13.978   0.840  1.00 51.60           O1-
ATOM   2220  N   ASP A 285     -14.964  15.093   4.938  1.00 67.61           N  
ATOM   2221  CA  ASP A 285     -13.895  15.945   5.360  1.00 67.61           C  
ATOM   2226  C   ASP A 285     -12.726  15.138   5.846  1.00 67.61           C  
ATOM   2227  O   ASP A 285     -11.590  15.458   5.503  1.00 67.61           O  
ATOM   2222  CB  ASP A 285     -14.296  16.936   6.473  1.00 67.61           C  
ATOM   2223  CG  ASP A 285     -14.756  16.172   7.709  1.00 67.61           C  
ATOM   2224  OD1 ASP A 285     -15.936  15.733   7.719  1.00 67.61           O  
ATOM   2225  OD2 ASP A 285     -13.948  16.036   8.666  1.00 67.61           O1-
ATOM   2228  N   SER A 286     -12.967  14.102   6.680  1.00 75.22           N  
ATOM   2229  CA  SER A 286     -11.915  13.307   7.270  1.00 75.22           C  
ATOM   2232  C   SER A 286     -11.401  12.179   6.411  1.00 75.22           C  
ATOM   2233  O   SER A 286     -10.295  11.692   6.642  1.00 75.22           O  
ATOM   2230  CB  SER A 286     -12.300  12.721   8.639  1.00 75.22           C  
ATOM   2231  OG  SER A 286     -12.396  13.759   9.603  1.00 75.22           O  
ATOM   2234  N   VAL A 287     -12.150  11.749   5.381  1.00 76.41           N  
ATOM   2235  CA  VAL A 287     -11.811  10.556   4.646  1.00 76.41           C  
ATOM   2239  C   VAL A 287     -10.407  10.586   4.110  1.00 76.41           C  
ATOM   2240  O   VAL A 287      -9.719   9.566   4.150  1.00 76.41           O  
ATOM   2236  CB  VAL A 287     -12.705  10.332   3.460  1.00 76.41           C  
ATOM   2237  CG1 VAL A 287     -12.101   9.213   2.601  1.00 76.41           C  
ATOM   2238  CG2 VAL A 287     -14.122  10.013   3.955  1.00 76.41           C  
ATOM   2241  N   GLU A 288      -9.946  11.727   3.567  1.00 50.17           N  
ATOM   2242  CA  GLU A 288      -8.640  11.788   2.969  1.00 50.17           C  
ATOM   2248  C   GLU A 288      -7.559  11.574   3.991  1.00 50.17           C  
ATOM   2249  O   GLU A 288      -6.595  10.850   3.748  1.00 50.17           O  
ATOM   2243  CB  GLU A 288      -8.390  13.137   2.270  1.00 50.17           C  
ATOM   2244  CG  GLU A 288      -7.080  13.207   1.483  1.00 50.17           C  
ATOM   2245  CD  GLU A 288      -7.037  14.562   0.794  1.00 50.17           C  
ATOM   2246  OE1 GLU A 288      -7.923  14.813  -0.067  1.00 50.17           O  
ATOM   2247  OE2 GLU A 288      -6.123  15.365   1.122  1.00 50.17           O1-
ATOM   2250  N   ARG A 289      -7.689  12.192   5.178  1.00118.53           N  
ATOM   2251  CA  ARG A 289      -6.663  12.076   6.173  1.00118.53           C  
ATOM   2259  C   ARG A 289      -6.570  10.648   6.621  1.00118.53           C  
ATOM   2260  O   ARG A 289      -5.478  10.135   6.855  1.00118.53           O  
ATOM   2252  CB  ARG A 289      -6.934  12.953   7.402  1.00118.53           C  
ATOM   2253  CG  ARG A 289      -5.728  13.082   8.330  1.00118.53           C  
ATOM   2254  CD  ARG A 289      -6.100  13.681   9.683  1.00118.53           C  
ATOM   2255  NE  ARG A 289      -7.244  12.866  10.173  1.00118.53           N  
ATOM   2256  CZ  ARG A 289      -7.484  12.726  11.508  1.00118.53           C  
ATOM   2257  NH1 ARG A 289      -6.687  13.358  12.417  1.00118.53           N1+
ATOM   2258  NH2 ARG A 289      -8.528  11.957  11.930  1.00118.53           N  
ATOM   2261  N   TYR A 290      -7.721   9.961   6.749  1.00 81.46           N  
ATOM   2262  CA  TYR A 290      -7.754   8.595   7.195  1.00 81.46           C  
ATOM   2271  C   TYR A 290      -7.047   7.710   6.220  1.00 81.46           C  
ATOM   2272  O   TYR A 290      -6.330   6.793   6.617  1.00 81.46           O  
ATOM   2263  CB  TYR A 290      -9.173   8.047   7.419  1.00 81.46           C  
ATOM   2264  CG  TYR A 290      -9.655   8.527   8.749  1.00 81.46           C  
ATOM   2265  CD1 TYR A 290      -9.953   9.851   8.969  1.00 81.46           C  
ATOM   2266  CD2 TYR A 290      -9.824   7.627   9.774  1.00 81.46           C  
ATOM   2267  CE1 TYR A 290     -10.402  10.269  10.201  1.00 81.46           C  
ATOM   2268  CE2 TYR A 290     -10.273   8.040  11.008  1.00 81.46           C  
ATOM   2269  CZ  TYR A 290     -10.555   9.366  11.226  1.00 81.46           C  
ATOM   2270  OH  TYR A 290     -11.016   9.790  12.491  1.00 81.46           O  
ATOM   2273  N   LEU A 291      -7.229   7.964   4.913  1.00 55.70           N  
ATOM   2274  CA  LEU A 291      -6.620   7.155   3.899  1.00 55.70           C  
ATOM   2279  C   LEU A 291      -5.134   7.212   4.085  1.00 55.70           C  
ATOM   2280  O   LEU A 291      -4.450   6.192   4.009  1.00 55.70           O  
ATOM   2275  CB  LEU A 291      -6.949   7.678   2.483  1.00 55.70           C  
ATOM   2276  CG  LEU A 291      -8.441   7.542   2.106  1.00 55.70           C  
ATOM   2277  CD1 LEU A 291      -8.740   8.075   0.694  1.00 55.70           C  
ATOM   2278  CD2 LEU A 291      -8.905   6.088   2.281  1.00 55.70           C  
ATOM   2281  N   LYS A 292      -4.579   8.411   4.335  1.00 61.67           N  
ATOM   2282  CA  LYS A 292      -3.156   8.508   4.486  1.00 61.67           C  
ATOM   2288  C   LYS A 292      -2.679   7.806   5.730  1.00 61.67           C  
ATOM   2289  O   LYS A 292      -1.676   7.096   5.694  1.00 61.67           O  
ATOM   2283  CB  LYS A 292      -2.659   9.961   4.507  1.00 61.67           C  
ATOM   2284  CG  LYS A 292      -2.939  10.674   3.183  1.00 61.67           C  
ATOM   2285  CD  LYS A 292      -2.622  12.169   3.175  1.00 61.67           C  
ATOM   2286  CE  LYS A 292      -2.851  12.804   1.804  1.00 61.67           C  
ATOM   2287  NZ  LYS A 292      -2.169  14.114   1.732  1.00 61.67           N1+
ATOM   2290  N   LEU A 293      -3.360   8.002   6.878  1.00124.34           N  
ATOM   2291  CA  LEU A 293      -2.912   7.392   8.106  1.00124.34           C  
ATOM   2296  C   LEU A 293      -3.070   5.894   8.147  1.00124.34           C  
ATOM   2297  O   LEU A 293      -2.171   5.180   8.586  1.00124.34           O  
ATOM   2292  CB  LEU A 293      -3.647   7.907   9.355  1.00124.34           C  
ATOM   2293  CG  LEU A 293      -3.254   9.321   9.810  1.00124.34           C  
ATOM   2294  CD1 LEU A 293      -3.488  10.373   8.719  1.00124.34           C  
ATOM   2295  CD2 LEU A 293      -3.968   9.667  11.127  1.00124.34           C  
ATOM   2298  N   PHE A 294      -4.260   5.403   7.758  1.00115.01           N  
ATOM   2299  CA  PHE A 294      -4.681   4.027   7.849  1.00115.01           C  
ATOM   2307  C   PHE A 294      -4.196   3.097   6.771  1.00115.01           C  
ATOM   2308  O   PHE A 294      -4.220   1.882   6.966  1.00115.01           O  
ATOM   2300  CB  PHE A 294      -6.205   3.896   7.983  1.00115.01           C  
ATOM   2301  CG  PHE A 294      -6.512   4.418   9.346  1.00115.01           C  
ATOM   2302  CD1 PHE A 294      -6.641   5.770   9.566  1.00115.01           C  
ATOM   2303  CD2 PHE A 294      -6.658   3.557  10.410  1.00115.01           C  
ATOM   2304  CE1 PHE A 294      -6.922   6.251  10.824  1.00115.01           C  
ATOM   2305  CE2 PHE A 294      -6.938   4.032  11.669  1.00115.01           C  
ATOM   2306  CZ  PHE A 294      -7.072   5.384  11.878  1.00115.01           C  
ATOM   2309  N   THR A 295      -3.834   3.596   5.576  1.00 73.18           N  
ATOM   2310  CA  THR A 295      -3.511   2.648   4.542  1.00 73.18           C  
ATOM   2314  C   THR A 295      -2.110   2.850   4.042  1.00 73.18           C  
ATOM   2315  O   THR A 295      -1.407   3.779   4.434  1.00 73.18           O  
ATOM   2311  CB  THR A 295      -4.409   2.756   3.346  1.00 73.18           C  
ATOM   2313  CG2 THR A 295      -5.867   2.665   3.832  1.00 73.18           C  
ATOM   2312  OG1 THR A 295      -4.200   3.992   2.679  1.00 73.18           O  
ATOM   2316  N   PHE A 296      -1.653   1.868   3.234  1.00118.05           N  
ATOM   2317  CA  PHE A 296      -0.393   1.795   2.546  1.00118.05           C  
ATOM   2325  C   PHE A 296      -0.416   2.579   1.263  1.00118.05           C  
ATOM   2326  O   PHE A 296       0.643   2.873   0.712  1.00118.05           O  
ATOM   2318  CB  PHE A 296       0.032   0.350   2.256  1.00118.05           C  
ATOM   2319  CG  PHE A 296       0.268  -0.243   3.601  1.00118.05           C  
ATOM   2320  CD1 PHE A 296       1.450  -0.018   4.267  1.00118.05           C  
ATOM   2321  CD2 PHE A 296      -0.700  -1.013   4.202  1.00118.05           C  
ATOM   2322  CE1 PHE A 296       1.664  -0.560   5.514  1.00118.05           C  
ATOM   2323  CE2 PHE A 296      -0.490  -1.557   5.447  1.00118.05           C  
ATOM   2324  CZ  PHE A 296       0.695  -1.332   6.105  1.00118.05           C  
ATOM   2327  N   LEU A 297      -1.619   2.877   0.722  1.00136.54           N  
ATOM   2328  CA  LEU A 297      -1.783   3.519  -0.565  1.00136.54           C  
ATOM   2333  C   LEU A 297      -0.857   4.688  -0.714  1.00136.54           C  
ATOM   2334  O   LEU A 297      -0.720   5.525   0.177  1.00136.54           O  
ATOM   2329  CB  LEU A 297      -3.185   4.125  -0.792  1.00136.54           C  
ATOM   2330  CG  LEU A 297      -4.339   3.134  -1.011  1.00136.54           C  
ATOM   2331  CD1 LEU A 297      -4.552   2.224   0.205  1.00136.54           C  
ATOM   2332  CD2 LEU A 297      -5.619   3.879  -1.433  1.00136.54           C  
ATOM   2335  N   PRO A 298      -0.239   4.752  -1.876  1.00 66.98           N  
ATOM   2336  CA  PRO A 298       0.677   5.820  -2.182  1.00 66.98           C  
ATOM   2340  C   PRO A 298      -0.056   7.123  -2.277  1.00 66.98           C  
ATOM   2341  O   PRO A 298      -1.222   7.126  -2.665  1.00 66.98           O  
ATOM   2338  CB  PRO A 298       1.397   5.395  -3.462  1.00 66.98           C  
ATOM   2339  CG  PRO A 298       1.380   3.858  -3.386  1.00 66.98           C  
ATOM   2337  CD  PRO A 298       0.104   3.532  -2.587  1.00 66.98           C  
ATOM   2342  N   LEU A 299       0.618   8.241  -1.945  1.00 85.82           N  
ATOM   2343  CA  LEU A 299      -0.039   9.512  -1.875  1.00 85.82           C  
ATOM   2348  C   LEU A 299      -0.593   9.899  -3.205  1.00 85.82           C  
ATOM   2349  O   LEU A 299      -1.704  10.422  -3.279  1.00 85.82           O  
ATOM   2344  CB  LEU A 299       0.870  10.641  -1.358  1.00 85.82           C  
ATOM   2345  CG  LEU A 299       1.258  10.452   0.123  1.00 85.82           C  
ATOM   2346  CD1 LEU A 299       2.146   9.214   0.319  1.00 85.82           C  
ATOM   2347  CD2 LEU A 299       1.871  11.728   0.718  1.00 85.82           C  
ATOM   2350  N   PRO A 300       0.109   9.667  -4.269  1.00 62.53           N  
ATOM   2351  CA  PRO A 300      -0.448  10.065  -5.526  1.00 62.53           C  
ATOM   2355  C   PRO A 300      -1.699   9.307  -5.818  1.00 62.53           C  
ATOM   2356  O   PRO A 300      -2.548   9.820  -6.545  1.00 62.53           O  
ATOM   2353  CB  PRO A 300       0.682   9.910  -6.536  1.00 62.53           C  
ATOM   2354  CG  PRO A 300       1.940  10.189  -5.689  1.00 62.53           C  
ATOM   2352  CD  PRO A 300       1.558   9.746  -4.264  1.00 62.53           C  
ATOM   2357  N   GLU A 301      -1.822   8.078  -5.287  1.00 45.63           N  
ATOM   2358  CA  GLU A 301      -2.996   7.289  -5.501  1.00 45.63           C  
ATOM   2364  C   GLU A 301      -4.147   7.907  -4.766  1.00 45.63           C  
ATOM   2365  O   GLU A 301      -5.258   7.979  -5.290  1.00 45.63           O  
ATOM   2359  CB  GLU A 301      -2.827   5.854  -4.986  1.00 45.63           C  
ATOM   2360  CG  GLU A 301      -4.013   4.945  -5.288  1.00 45.63           C  
ATOM   2361  CD  GLU A 301      -3.614   3.553  -4.827  1.00 45.63           C  
ATOM   2362  OE1 GLU A 301      -2.477   3.414  -4.304  1.00 45.63           O  
ATOM   2363  OE2 GLU A 301      -4.433   2.610  -4.993  1.00 45.63           O1-
ATOM   2366  N   ILE A 302      -3.912   8.381  -3.525  1.00 90.47           N  
ATOM   2367  CA  ILE A 302      -4.993   8.944  -2.768  1.00 90.47           C  
ATOM   2372  C   ILE A 302      -5.490  10.158  -3.480  1.00 90.47           C  
ATOM   2373  O   ILE A 302      -6.694  10.413  -3.507  1.00 90.47           O  
ATOM   2368  CB  ILE A 302      -4.679   9.345  -1.349  1.00 90.47           C  
ATOM   2369  CG1 ILE A 302      -4.402   8.128  -0.442  1.00 90.47           C  
ATOM   2370  CG2 ILE A 302      -5.870  10.184  -0.849  1.00 90.47           C  
ATOM   2371  CD1 ILE A 302      -3.055   7.443  -0.653  1.00 90.47           C  
ATOM   2374  N   ASP A 303      -4.575  10.944  -4.079  1.00 38.09           N  
ATOM   2375  CA  ASP A 303      -4.977  12.157  -4.737  1.00 38.09           C  
ATOM   2380  C   ASP A 303      -5.981  11.789  -5.779  1.00 38.09           C  
ATOM   2381  O   ASP A 303      -7.025  12.428  -5.909  1.00 38.09           O  
ATOM   2376  CB  ASP A 303      -3.823  12.832  -5.499  1.00 38.09           C  
ATOM   2377  CG  ASP A 303      -2.738  13.255  -4.522  1.00 38.09           C  
ATOM   2378  OD1 ASP A 303      -3.059  13.485  -3.325  1.00 38.09           O  
ATOM   2379  OD2 ASP A 303      -1.563  13.349  -4.966  1.00 38.09           O1-
ATOM   2382  N   HIS A 304      -5.693  10.723  -6.543  1.00 47.26           N  
ATOM   2383  CA  HIS A 304      -6.563  10.329  -7.608  1.00 47.26           C  
ATOM   2390  C   HIS A 304      -7.885   9.890  -7.051  1.00 47.26           C  
ATOM   2391  O   HIS A 304      -8.935  10.196  -7.614  1.00 47.26           O  
ATOM   2386  CB  HIS A 304      -5.981   9.194  -8.460  1.00 47.26           C  
ATOM   2385  CG  HIS A 304      -6.823   8.913  -9.661  1.00 47.26           C  
ATOM   2388  CD2 HIS A 304      -7.702   7.903  -9.889  1.00 47.26           C  
ATOM   2384  ND1 HIS A 304      -6.854   9.704 -10.788  1.00 47.26           N  
ATOM   2389  CE1 HIS A 304      -7.747   9.136 -11.636  1.00 47.26           C  
ATOM   2387  NE2 HIS A 304      -8.287   8.040 -11.134  1.00 47.26           N  
ATOM   2392  N   ILE A 305      -7.875   9.173  -5.914  1.00103.12           N  
ATOM   2393  CA  ILE A 305      -9.096   8.682  -5.338  1.00103.12           C  
ATOM   2398  C   ILE A 305      -9.966   9.852  -5.008  1.00103.12           C  
ATOM   2399  O   ILE A 305     -11.175   9.817  -5.236  1.00103.12           O  
ATOM   2394  CB  ILE A 305      -8.869   7.966  -4.033  1.00103.12           C  
ATOM   2395  CG1 ILE A 305      -8.045   6.680  -4.223  1.00103.12           C  
ATOM   2396  CG2 ILE A 305     -10.247   7.717  -3.400  1.00103.12           C  
ATOM   2397  CD1 ILE A 305      -8.769   5.595  -5.020  1.00103.12           C  
ATOM   2400  N   MET A 306      -9.377  10.907  -4.416  1.00 49.47           N  
ATOM   2401  CA  MET A 306     -10.156  12.051  -4.035  1.00 49.47           C  
ATOM   2406  C   MET A 306     -10.657  12.809  -5.234  1.00 49.47           C  
ATOM   2407  O   MET A 306     -11.793  13.278  -5.243  1.00 49.47           O  
ATOM   2402  CB  MET A 306      -9.416  13.010  -3.089  1.00 49.47           C  
ATOM   2403  CG  MET A 306      -9.065  12.338  -1.758  1.00 49.47           C  
ATOM   2404  SD  MET A 306     -10.484  11.626  -0.867  1.00 49.47           S  
ATOM   2405  CE  MET A 306     -11.171  13.232  -0.379  1.00 49.47           C  
ATOM   2408  N   GLN A 307      -9.826  12.946  -6.284  1.00112.79           N  
ATOM   2409  CA  GLN A 307     -10.195  13.703  -7.451  1.00112.79           C  
ATOM   2415  C   GLN A 307     -11.354  13.022  -8.095  1.00112.79           C  
ATOM   2416  O   GLN A 307     -12.299  13.661  -8.553  1.00112.79           O  
ATOM   2410  CB  GLN A 307      -9.056  13.746  -8.479  1.00112.79           C  
ATOM   2411  CG  GLN A 307      -7.775  14.330  -7.888  1.00112.79           C  
ATOM   2412  CD  GLN A 307      -6.647  14.160  -8.892  1.00112.79           C  
ATOM   2414  NE2 GLN A 307      -7.004  14.014 -10.197  1.00112.79           N  
ATOM   2413  OE1 GLN A 307      -5.473  14.158  -8.525  1.00112.79           O  
ATOM   2417  N   LEU A 308     -11.305  11.681  -8.138  1.00149.57           N  
ATOM   2418  CA  LEU A 308     -12.371  10.942  -8.730  1.00149.57           C  
ATOM   2423  C   LEU A 308     -13.606  11.178  -7.926  1.00149.57           C  
ATOM   2424  O   LEU A 308     -14.705  11.249  -8.467  1.00149.57           O  
ATOM   2419  CB  LEU A 308     -12.153   9.421  -8.724  1.00149.57           C  
ATOM   2420  CG  LEU A 308     -11.132   8.913  -9.748  1.00149.57           C  
ATOM   2421  CD1 LEU A 308     -10.995   7.387  -9.652  1.00149.57           C  
ATOM   2422  CD2 LEU A 308     -11.497   9.376 -11.169  1.00149.57           C  
ATOM   2425  N   HIS A 309     -13.447  11.302  -6.600  1.00 58.62           N  
ATOM   2426  CA  HIS A 309     -14.555  11.402  -5.696  1.00 58.62           C  
ATOM   2433  C   HIS A 309     -15.375  12.630  -5.939  1.00 58.62           C  
ATOM   2434  O   HIS A 309     -16.604  12.558  -5.928  1.00 58.62           O  
ATOM   2429  CB  HIS A 309     -14.100  11.380  -4.224  1.00 58.62           C  
ATOM   2428  CG  HIS A 309     -15.218  11.341  -3.223  1.00 58.62           C  
ATOM   2431  CD2 HIS A 309     -16.162  10.385  -3.006  1.00 58.62           C  
ATOM   2427  ND1 HIS A 309     -15.479  12.340  -2.311  1.00 58.62           N  
ATOM   2432  CE1 HIS A 309     -16.557  11.942  -1.591  1.00 58.62           C  
ATOM   2430  NE2 HIS A 309     -17.008  10.762  -1.975  1.00 58.62           N  
ATOM   2435  N   VAL A 310     -14.732  13.786  -6.184  1.00 35.08           N  
ATOM   2436  CA  VAL A 310     -15.500  14.989  -6.328  1.00 35.08           C  
ATOM   2440  C   VAL A 310     -16.442  14.808  -7.470  1.00 35.08           C  
ATOM   2441  O   VAL A 310     -17.604  15.202  -7.390  1.00 35.08           O  
ATOM   2437  CB  VAL A 310     -14.667  16.210  -6.568  1.00 35.08           C  
ATOM   2438  CG1 VAL A 310     -15.619  17.400  -6.780  1.00 35.08           C  
ATOM   2439  CG2 VAL A 310     -13.717  16.392  -5.370  1.00 35.08           C  
ATOM   2442  N   LYS A 311     -15.967  14.200  -8.570  1.00 90.63           N  
ATOM   2443  CA  LYS A 311     -16.823  13.997  -9.702  1.00 90.63           C  
ATOM   2449  C   LYS A 311     -17.917  13.002  -9.390  1.00 90.63           C  
ATOM   2450  O   LYS A 311     -19.085  13.227  -9.699  1.00 90.63           O  
ATOM   2444  CB  LYS A 311     -16.043  13.452 -10.915  1.00 90.63           C  
ATOM   2445  CG  LYS A 311     -14.937  14.403 -11.380  1.00 90.63           C  
ATOM   2446  CD  LYS A 311     -13.922  13.777 -12.337  1.00 90.63           C  
ATOM   2447  CE  LYS A 311     -12.740  13.114 -11.629  1.00 90.63           C  
ATOM   2448  NZ  LYS A 311     -11.842  12.491 -12.625  1.00 90.63           N1+
ATOM   2451  N   GLU A 312     -17.501  11.870  -8.792  1.00162.02           N  
ATOM   2452  CA  GLU A 312     -18.104  10.605  -8.435  1.00162.02           C  
ATOM   2458  C   GLU A 312     -18.839  10.480  -7.121  1.00162.02           C  
ATOM   2459  O   GLU A 312     -19.035   9.327  -6.747  1.00162.02           O  
ATOM   2453  CB  GLU A 312     -17.074   9.477  -8.511  1.00162.02           C  
ATOM   2454  CG  GLU A 312     -16.564   9.307  -9.941  1.00162.02           C  
ATOM   2455  CD  GLU A 312     -15.367   8.378  -9.916  1.00162.02           C  
ATOM   2456  OE1 GLU A 312     -14.894   8.055  -8.793  1.00162.02           O  
ATOM   2457  OE2 GLU A 312     -14.904   7.984 -11.018  1.00162.02           O1-
ATOM   2460  N   PRO A 313     -19.196  11.483  -6.354  1.00196.86           N  
ATOM   2461  CA  PRO A 313     -19.664  11.303  -4.986  1.00196.86           C  
ATOM   2465  C   PRO A 313     -20.609  10.161  -4.698  1.00196.86           C  
ATOM   2466  O   PRO A 313     -20.596   9.684  -3.564  1.00196.86           O  
ATOM   2463  CB  PRO A 313     -20.310  12.629  -4.596  1.00196.86           C  
ATOM   2464  CG  PRO A 313     -20.811  13.180  -5.939  1.00196.86           C  
ATOM   2462  CD  PRO A 313     -19.777  12.670  -6.956  1.00196.86           C  
ATOM   2467  N   GLU A 314     -21.425   9.700  -5.667  1.00137.96           N  
ATOM   2468  CA  GLU A 314     -22.367   8.649  -5.385  1.00137.96           C  
ATOM   2474  C   GLU A 314     -21.640   7.399  -4.984  1.00137.96           C  
ATOM   2475  O   GLU A 314     -22.118   6.655  -4.127  1.00137.96           O  
ATOM   2469  CB  GLU A 314     -23.272   8.282  -6.580  1.00137.96           C  
ATOM   2470  CG  GLU A 314     -22.566   7.579  -7.745  1.00137.96           C  
ATOM   2471  CD  GLU A 314     -21.857   8.611  -8.611  1.00137.96           C  
ATOM   2472  OE1 GLU A 314     -21.989   9.830  -8.320  1.00137.96           O  
ATOM   2473  OE2 GLU A 314     -21.172   8.191  -9.581  1.00137.96           O1-
ATOM   2476  N   ARG A 315     -20.466   7.152  -5.598  1.00121.47           N  
ATOM   2477  CA  ARG A 315     -19.662   5.971  -5.425  1.00121.47           C  
ATOM   2485  C   ARG A 315     -19.192   5.847  -4.002  1.00121.47           C  
ATOM   2486  O   ARG A 315     -19.122   4.740  -3.472  1.00121.47           O  
ATOM   2478  CB  ARG A 315     -18.371   6.009  -6.273  1.00121.47           C  
ATOM   2479  CG  ARG A 315     -18.576   6.033  -7.792  1.00121.47           C  
ATOM   2480  CD  ARG A 315     -17.266   6.077  -8.593  1.00121.47           C  
ATOM   2481  NE  ARG A 315     -16.714   4.692  -8.645  1.00121.47           N  
ATOM   2482  CZ  ARG A 315     -15.794   4.326  -9.587  1.00121.47           C  
ATOM   2483  NH1 ARG A 315     -15.332   5.233 -10.497  1.00121.47           N1+
ATOM   2484  NH2 ARG A 315     -15.331   3.042  -9.617  1.00121.47           N  
ATOM   2487  N   ARG A 316     -18.853   6.972  -3.342  1.00126.75           N  
ATOM   2488  CA  ARG A 316     -18.275   6.903  -2.024  1.00126.75           C  
ATOM   2496  C   ARG A 316     -17.015   6.111  -2.131  1.00126.75           C  
ATOM   2497  O   ARG A 316     -16.700   5.295  -1.266  1.00126.75           O  
ATOM   2489  CB  ARG A 316     -19.174   6.243  -0.969  1.00126.75           C  
ATOM   2490  CG  ARG A 316     -20.334   7.140  -0.543  1.00126.75           C  
ATOM   2491  CD  ARG A 316     -19.894   8.589  -0.332  1.00126.75           C  
ATOM   2492  NE  ARG A 316     -20.980   9.302   0.395  1.00126.75           N  
ATOM   2493  CZ  ARG A 316     -20.792  10.601   0.764  1.00126.75           C  
ATOM   2494  NH1 ARG A 316     -19.667  11.262   0.367  1.00126.75           N1+
ATOM   2495  NH2 ARG A 316     -21.719  11.235   1.539  1.00126.75           N  
ATOM   2498  N   GLY A 317     -16.242   6.367  -3.205  1.00 37.78           N  
ATOM   2499  CA  GLY A 317     -15.045   5.626  -3.476  1.00 37.78           C  
ATOM   2500  C   GLY A 317     -14.039   5.783  -2.377  1.00 37.78           C  
ATOM   2501  O   GLY A 317     -13.457   4.787  -1.953  1.00 37.78           O  
ATOM   2502  N   PRO A 318     -13.786   6.965  -1.882  1.00 85.88           N  
ATOM   2503  CA  PRO A 318     -12.784   7.107  -0.860  1.00 85.88           C  
ATOM   2507  C   PRO A 318     -13.104   6.313   0.363  1.00 85.88           C  
ATOM   2508  O   PRO A 318     -12.211   5.662   0.906  1.00 85.88           O  
ATOM   2505  CB  PRO A 318     -12.652   8.611  -0.632  1.00 85.88           C  
ATOM   2506  CG  PRO A 318     -13.021   9.210  -2.005  1.00 85.88           C  
ATOM   2504  CD  PRO A 318     -13.985   8.188  -2.637  1.00 85.88           C  
ATOM   2509  N   GLN A 319     -14.372   6.341   0.804  1.00 90.24           N  
ATOM   2510  CA  GLN A 319     -14.758   5.624   1.985  1.00 90.24           C  
ATOM   2516  C   GLN A 319     -14.669   4.155   1.725  1.00 90.24           C  
ATOM   2517  O   GLN A 319     -14.248   3.393   2.593  1.00 90.24           O  
ATOM   2511  CB  GLN A 319     -16.191   5.941   2.472  1.00 90.24           C  
ATOM   2512  CG  GLN A 319     -16.362   7.290   3.191  1.00 90.24           C  
ATOM   2513  CD  GLN A 319     -16.529   8.407   2.170  1.00 90.24           C  
ATOM   2515  NE2 GLN A 319     -16.802   9.645   2.662  1.00 90.24           N  
ATOM   2514  OE1 GLN A 319     -16.409   8.186   0.967  1.00 90.24           O  
ATOM   2518  N   LYS A 320     -15.076   3.710   0.520  1.00127.48           N  
ATOM   2519  CA  LYS A 320     -15.056   2.300   0.278  1.00127.48           C  
ATOM   2525  C   LYS A 320     -13.646   1.803   0.227  1.00127.48           C  
ATOM   2526  O   LYS A 320     -13.361   0.701   0.690  1.00127.48           O  
ATOM   2520  CB  LYS A 320     -15.840   1.850  -0.964  1.00127.48           C  
ATOM   2521  CG  LYS A 320     -16.061   0.336  -0.951  1.00127.48           C  
ATOM   2522  CD  LYS A 320     -17.283  -0.132  -1.743  1.00127.48           C  
ATOM   2523  CE  LYS A 320     -17.459   0.566  -3.091  1.00127.48           C  
ATOM   2524  NZ  LYS A 320     -18.671   0.051  -3.770  1.00127.48           N1+
ATOM   2527  N   ARG A 321     -12.714   2.589  -0.347  1.00167.76           N  
ATOM   2528  CA  ARG A 321     -11.353   2.133  -0.393  1.00167.76           C  
ATOM   2536  C   ARG A 321     -10.785   2.064   0.991  1.00167.76           C  
ATOM   2537  O   ARG A 321     -10.048   1.136   1.318  1.00167.76           O  
ATOM   2529  CB  ARG A 321     -10.413   3.017  -1.221  1.00167.76           C  
ATOM   2530  CG  ARG A 321      -8.970   2.530  -1.106  1.00167.76           C  
ATOM   2531  CD  ARG A 321      -8.773   1.083  -1.566  1.00167.76           C  
ATOM   2532  NE  ARG A 321      -8.461   1.130  -3.020  1.00167.76           N  
ATOM   2533  CZ  ARG A 321      -7.172   1.276  -3.438  1.00167.76           C  
ATOM   2534  NH1 ARG A 321      -6.154   1.286  -2.530  1.00167.76           N1+
ATOM   2535  NH2 ARG A 321      -6.898   1.407  -4.769  1.00167.76           N  
ATOM   2538  N   LEU A 322     -11.111   3.058   1.839  1.00 53.83           N  
ATOM   2539  CA  LEU A 322     -10.573   3.134   3.166  1.00 53.83           C  
ATOM   2544  C   LEU A 322     -11.022   1.938   3.955  1.00 53.83           C  
ATOM   2545  O   LEU A 322     -10.220   1.303   4.640  1.00 53.83           O  
ATOM   2540  CB  LEU A 322     -11.044   4.411   3.886  1.00 53.83           C  
ATOM   2541  CG  LEU A 322     -10.481   4.593   5.303  1.00 53.83           C  
ATOM   2542  CD1 LEU A 322      -8.944   4.616   5.287  1.00 53.83           C  
ATOM   2543  CD2 LEU A 322     -11.074   5.848   5.968  1.00 53.83           C  
ATOM   2546  N   ALA A 323     -12.316   1.585   3.854  1.00 39.81           N  
ATOM   2547  CA  ALA A 323     -12.852   0.482   4.602  1.00 39.81           C  
ATOM   2549  C   ALA A 323     -12.192  -0.798   4.187  1.00 39.81           C  
ATOM   2550  O   ALA A 323     -11.848  -1.623   5.032  1.00 39.81           O  
ATOM   2548  CB  ALA A 323     -14.367   0.289   4.393  1.00 39.81           C  
ATOM   2551  N   ALA A 324     -11.997  -0.996   2.868  1.00 41.51           N  
ATOM   2552  CA  ALA A 324     -11.466  -2.230   2.353  1.00 41.51           C  
ATOM   2554  C   ALA A 324     -10.060  -2.468   2.821  1.00 41.51           C  
ATOM   2555  O   ALA A 324      -9.720  -3.579   3.222  1.00 41.51           O  
ATOM   2553  CB  ALA A 324     -11.453  -2.275   0.815  1.00 41.51           C  
ATOM   2556  N   GLU A 325      -9.206  -1.432   2.793  1.00 87.35           N  
ATOM   2557  CA  GLU A 325      -7.822  -1.602   3.139  1.00 87.35           C  
ATOM   2563  C   GLU A 325      -7.677  -2.000   4.577  1.00 87.35           C  
ATOM   2564  O   GLU A 325      -6.930  -2.922   4.899  1.00 87.35           O  
ATOM   2558  CB  GLU A 325      -7.029  -0.299   2.970  1.00 87.35           C  
ATOM   2559  CG  GLU A 325      -6.886   0.140   1.514  1.00 87.35           C  
ATOM   2560  CD  GLU A 325      -5.699  -0.594   0.914  1.00 87.35           C  
ATOM   2561  OE1 GLU A 325      -4.903  -1.174   1.701  1.00 87.35           O  
ATOM   2562  OE2 GLU A 325      -5.564  -0.578  -0.337  1.00 87.35           O1-
ATOM   2565  N   VAL A 326      -8.381  -1.296   5.485  1.00 52.83           N  
ATOM   2566  CA  VAL A 326      -8.262  -1.547   6.894  1.00 52.83           C  
ATOM   2570  C   VAL A 326      -8.824  -2.883   7.261  1.00 52.83           C  
ATOM   2571  O   VAL A 326      -8.237  -3.615   8.056  1.00 52.83           O  
ATOM   2567  CB  VAL A 326      -8.963  -0.528   7.741  1.00 52.83           C  
ATOM   2568  CG1 VAL A 326      -8.917  -0.995   9.207  1.00 52.83           C  
ATOM   2569  CG2 VAL A 326      -8.295   0.838   7.512  1.00 52.83           C  
ATOM   2572  N   THR A 327      -9.989  -3.236   6.692  1.00122.53           N  
ATOM   2573  CA  THR A 327     -10.649  -4.458   7.046  1.00122.53           C  
ATOM   2577  C   THR A 327      -9.789  -5.613   6.630  1.00122.53           C  
ATOM   2578  O   THR A 327      -9.691  -6.615   7.337  1.00122.53           O  
ATOM   2574  CB  THR A 327     -12.003  -4.581   6.408  1.00122.53           C  
ATOM   2576  CG2 THR A 327     -11.838  -4.887   4.913  1.00122.53           C  
ATOM   2575  OG1 THR A 327     -12.748  -5.611   7.033  1.00122.53           O  
ATOM   2579  N   LYS A 328      -9.135  -5.492   5.462  1.00 73.09           N  
ATOM   2580  CA  LYS A 328      -8.312  -6.536   4.929  1.00 73.09           C  
ATOM   2586  C   LYS A 328      -7.175  -6.765   5.875  1.00 73.09           C  
ATOM   2587  O   LYS A 328      -6.785  -7.900   6.141  1.00 73.09           O  
ATOM   2581  CB  LYS A 328      -7.719  -6.125   3.567  1.00 73.09           C  
ATOM   2582  CG  LYS A 328      -7.030  -7.258   2.811  1.00 73.09           C  
ATOM   2583  CD  LYS A 328      -6.639  -6.916   1.369  1.00 73.09           C  
ATOM   2584  CE  LYS A 328      -5.165  -6.534   1.198  1.00 73.09           C  
ATOM   2585  NZ  LYS A 328      -4.802  -6.532  -0.239  1.00 73.09           N1+
ATOM   2588  N   LEU A 329      -6.602  -5.671   6.407  1.00 63.14           N  
ATOM   2589  CA  LEU A 329      -5.466  -5.810   7.267  1.00 63.14           C  
ATOM   2594  C   LEU A 329      -5.828  -6.544   8.524  1.00 63.14           C  
ATOM   2595  O   LEU A 329      -5.153  -7.500   8.903  1.00 63.14           O  
ATOM   2590  CB  LEU A 329      -4.866  -4.461   7.689  1.00 63.14           C  
ATOM   2591  CG  LEU A 329      -3.639  -4.594   8.611  1.00 63.14           C  
ATOM   2592  CD1 LEU A 329      -2.464  -5.265   7.882  1.00 63.14           C  
ATOM   2593  CD2 LEU A 329      -3.251  -3.240   9.224  1.00 63.14           C  
ATOM   2596  N   VAL A 330      -6.889  -6.103   9.229  1.00144.11           N  
ATOM   2597  CA  VAL A 330      -7.234  -6.727  10.479  1.00144.11           C  
ATOM   2601  C   VAL A 330      -7.884  -8.078  10.321  1.00144.11           C  
ATOM   2602  O   VAL A 330      -7.662  -8.982  11.122  1.00144.11           O  
ATOM   2598  CB  VAL A 330      -8.126  -5.863  11.331  1.00144.11           C  
ATOM   2599  CG1 VAL A 330      -9.429  -5.581  10.567  1.00144.11           C  
ATOM   2600  CG2 VAL A 330      -8.329  -6.558  12.688  1.00144.11           C  
ATOM   2603  N   HIS A 331      -8.829  -8.183   9.376  1.00141.43           N  
ATOM   2604  CA  HIS A 331      -9.600  -9.370   9.112  1.00141.43           C  
ATOM   2611  C   HIS A 331      -9.106 -10.298   8.043  1.00141.43           C  
ATOM   2612  O   HIS A 331      -9.572 -11.435   7.971  1.00141.43           O  
ATOM   2607  CB  HIS A 331     -11.075  -9.030   8.883  1.00141.43           C  
ATOM   2606  CG  HIS A 331     -11.605  -8.442  10.152  1.00141.43           C  
ATOM   2609  CD2 HIS A 331     -11.968  -7.166  10.457  1.00141.43           C  
ATOM   2605  ND1 HIS A 331     -11.751  -9.162  11.316  1.00141.43           N  
ATOM   2610  CE1 HIS A 331     -12.188  -8.295  12.263  1.00141.43           C  
ATOM   2608  NE2 HIS A 331     -12.332  -7.070  11.787  1.00141.43           N  
ATOM   2613  N   GLY A 332      -8.256  -9.837   7.108  1.00 32.33           N  
ATOM   2614  CA  GLY A 332      -7.845 -10.721   6.052  1.00 32.33           C  
ATOM   2615  C   GLY A 332      -8.848 -10.628   4.935  1.00 32.33           C  
ATOM   2616  O   GLY A 332      -9.857  -9.935   5.039  1.00 32.33           O  
ATOM   2617  N   ARG A 333      -8.586 -11.357   3.829  1.00 82.86           N  
ATOM   2618  CA  ARG A 333      -9.414 -11.341   2.653  1.00 82.86           C  
ATOM   2626  C   ARG A 333     -10.769 -11.877   3.001  1.00 82.86           C  
ATOM   2627  O   ARG A 333     -11.790 -11.334   2.582  1.00 82.86           O  
ATOM   2619  CB  ARG A 333      -8.844 -12.237   1.535  1.00 82.86           C  
ATOM   2620  CG  ARG A 333      -7.384 -11.940   1.168  1.00 82.86           C  
ATOM   2621  CD  ARG A 333      -6.827 -12.890   0.102  1.00 82.86           C  
ATOM   2622  NE  ARG A 333      -5.338 -12.845   0.161  1.00 82.86           N  
ATOM   2623  CZ  ARG A 333      -4.628 -14.008   0.051  1.00 82.86           C  
ATOM   2624  NH1 ARG A 333      -5.291 -15.190  -0.112  1.00 82.86           N1+
ATOM   2625  NH2 ARG A 333      -3.264 -13.992   0.113  1.00 82.86           N  
ATOM   2628  N   GLU A 334     -10.819 -12.953   3.804  1.00 77.01           N  
ATOM   2629  CA  GLU A 334     -12.090 -13.550   4.091  1.00 77.01           C  
ATOM   2635  C   GLU A 334     -12.951 -12.542   4.773  1.00 77.01           C  
ATOM   2636  O   GLU A 334     -14.125 -12.390   4.441  1.00 77.01           O  
ATOM   2630  CB  GLU A 334     -12.005 -14.714   5.080  1.00 77.01           C  
ATOM   2631  CG  GLU A 334     -11.248 -15.926   4.561  1.00 77.01           C  
ATOM   2632  CD  GLU A 334     -11.418 -16.990   5.627  1.00 77.01           C  
ATOM   2633  OE1 GLU A 334     -10.751 -16.888   6.690  1.00 77.01           O  
ATOM   2634  OE2 GLU A 334     -12.242 -17.912   5.392  1.00 77.01           O1-
ATOM   2637  N   GLY A 335     -12.370 -11.828   5.751  1.00 20.36           N  
ATOM   2638  CA  GLY A 335     -13.115 -10.881   6.524  1.00 20.36           C  
ATOM   2639  C   GLY A 335     -13.595  -9.786   5.636  1.00 20.36           C  
ATOM   2640  O   GLY A 335     -14.718  -9.305   5.780  1.00 20.36           O  
ATOM   2641  N   LEU A 336     -12.741  -9.349   4.697  1.00104.49           N  
ATOM   2642  CA  LEU A 336     -13.093  -8.254   3.845  1.00104.49           C  
ATOM   2647  C   LEU A 336     -14.266  -8.681   3.017  1.00104.49           C  
ATOM   2648  O   LEU A 336     -15.225  -7.928   2.845  1.00104.49           O  
ATOM   2643  CB  LEU A 336     -11.935  -7.885   2.900  1.00104.49           C  
ATOM   2644  CG  LEU A 336     -12.048  -6.524   2.182  1.00104.49           C  
ATOM   2645  CD1 LEU A 336     -10.907  -6.363   1.170  1.00104.49           C  
ATOM   2646  CD2 LEU A 336     -13.427  -6.269   1.563  1.00104.49           C  
ATOM   2649  N   ASP A 337     -14.228  -9.916   2.487  1.00 53.25           N  
ATOM   2650  CA  ASP A 337     -15.286 -10.342   1.617  1.00 53.25           C  
ATOM   2655  C   ASP A 337     -16.589 -10.411   2.349  1.00 53.25           C  
ATOM   2656  O   ASP A 337     -17.610  -9.963   1.833  1.00 53.25           O  
ATOM   2651  CB  ASP A 337     -15.028 -11.702   0.958  1.00 53.25           C  
ATOM   2652  CG  ASP A 337     -13.972 -11.489  -0.116  1.00 53.25           C  
ATOM   2653  OD1 ASP A 337     -13.184 -10.512  -0.003  1.00 53.25           O  
ATOM   2654  OD2 ASP A 337     -13.957 -12.302  -1.078  1.00 53.25           O1-
ATOM   2657  N   SER A 338     -16.603 -10.960   3.577  1.00 29.33           N  
ATOM   2658  CA  SER A 338     -17.863 -11.070   4.254  1.00 29.33           C  
ATOM   2661  C   SER A 338     -18.358  -9.686   4.528  1.00 29.33           C  
ATOM   2662  O   SER A 338     -19.559  -9.424   4.480  1.00 29.33           O  
ATOM   2659  CB  SER A 338     -17.782 -11.833   5.590  1.00 29.33           C  
ATOM   2660  OG  SER A 338     -17.098 -11.067   6.571  1.00 29.33           O  
ATOM   2663  N   ALA A 339     -17.425  -8.756   4.808  1.00 29.67           N  
ATOM   2664  CA  ALA A 339     -17.790  -7.404   5.117  1.00 29.67           C  
ATOM   2666  C   ALA A 339     -18.468  -6.787   3.933  1.00 29.67           C  
ATOM   2667  O   ALA A 339     -19.475  -6.094   4.073  1.00 29.67           O  
ATOM   2665  CB  ALA A 339     -16.569  -6.529   5.441  1.00 29.67           C  
ATOM   2668  N   LYS A 340     -17.914  -7.011   2.729  1.00111.53           N  
ATOM   2669  CA  LYS A 340     -18.462  -6.439   1.531  1.00111.53           C  
ATOM   2675  C   LYS A 340     -19.806  -7.039   1.260  1.00111.53           C  
ATOM   2676  O   LYS A 340     -20.765  -6.329   0.960  1.00111.53           O  
ATOM   2670  CB  LYS A 340     -17.629  -6.785   0.294  1.00111.53           C  
ATOM   2671  CG  LYS A 340     -16.149  -6.479   0.471  1.00111.53           C  
ATOM   2672  CD  LYS A 340     -15.271  -7.085  -0.623  1.00111.53           C  
ATOM   2673  CE  LYS A 340     -15.358  -6.296  -1.926  1.00111.53           C  
ATOM   2674  NZ  LYS A 340     -15.240  -4.849  -1.632  1.00111.53           N1+
ATOM   2677  N   ARG A 341     -19.902  -8.376   1.383  1.00 93.21           N  
ATOM   2678  CA  ARG A 341     -21.088  -9.103   1.025  1.00 93.21           C  
ATOM   2686  C   ARG A 341     -22.215  -8.629   1.876  1.00 93.21           C  
ATOM   2687  O   ARG A 341     -23.325  -8.413   1.388  1.00 93.21           O  
ATOM   2679  CB  ARG A 341     -20.942 -10.615   1.277  1.00 93.21           C  
ATOM   2680  CG  ARG A 341     -19.711 -11.213   0.596  1.00 93.21           C  
ATOM   2681  CD  ARG A 341     -19.820 -11.300  -0.924  1.00 93.21           C  
ATOM   2682  NE  ARG A 341     -18.449 -11.559  -1.447  1.00 93.21           N  
ATOM   2683  CZ  ARG A 341     -18.197 -11.400  -2.779  1.00 93.21           C  
ATOM   2684  NH1 ARG A 341     -19.217 -11.067  -3.622  1.00 93.21           N1+
ATOM   2685  NH2 ARG A 341     -16.933 -11.567  -3.265  1.00 93.21           N  
ATOM   2688  N   CYS A 342     -21.951  -8.456   3.183  1.00 28.85           N  
ATOM   2689  CA  CYS A 342     -22.985  -8.040   4.080  1.00 28.85           C  
ATOM   2692  C   CYS A 342     -23.465  -6.677   3.689  1.00 28.85           C  
ATOM   2693  O   CYS A 342     -24.667  -6.453   3.579  1.00 28.85           O  
ATOM   2690  CB  CYS A 342     -22.518  -7.970   5.545  1.00 28.85           C  
ATOM   2691  SG  CYS A 342     -22.176  -9.615   6.241  1.00 28.85           S  
ATOM   2694  N   THR A 343     -22.539  -5.734   3.428  1.00 38.72           N  
ATOM   2695  CA  THR A 343     -22.951  -4.391   3.130  1.00 38.72           C  
ATOM   2699  C   THR A 343     -23.739  -4.379   1.860  1.00 38.72           C  
ATOM   2700  O   THR A 343     -24.751  -3.688   1.754  1.00 38.72           O  
ATOM   2696  CB  THR A 343     -21.806  -3.429   2.959  1.00 38.72           C  
ATOM   2698  CG2 THR A 343     -20.950  -3.438   4.237  1.00 38.72           C  
ATOM   2697  OG1 THR A 343     -21.016  -3.792   1.837  1.00 38.72           O  
ATOM   2701  N   GLN A 344     -23.306  -5.168   0.862  1.00 28.64           N  
ATOM   2702  CA  GLN A 344     -23.959  -5.176  -0.414  1.00 28.64           C  
ATOM   2708  C   GLN A 344     -25.374  -5.617  -0.218  1.00 28.64           C  
ATOM   2709  O   GLN A 344     -26.288  -5.073  -0.836  1.00 28.64           O  
ATOM   2703  CB  GLN A 344     -23.278  -6.133  -1.408  1.00 28.64           C  
ATOM   2704  CG  GLN A 344     -21.859  -5.699  -1.785  1.00 28.64           C  
ATOM   2705  CD  GLN A 344     -21.277  -6.738  -2.734  1.00 28.64           C  
ATOM   2707  NE2 GLN A 344     -21.167  -6.375  -4.041  1.00 28.64           N  
ATOM   2706  OE1 GLN A 344     -20.936  -7.847  -2.325  1.00 28.64           O  
ATOM   2710  N   ALA A 345     -25.599  -6.598   0.676  1.00 22.30           N  
ATOM   2711  CA  ALA A 345     -26.932  -7.091   0.871  1.00 22.30           C  
ATOM   2713  C   ALA A 345     -27.777  -5.937   1.308  1.00 22.30           C  
ATOM   2714  O   ALA A 345     -28.906  -5.769   0.848  1.00 22.30           O  
ATOM   2712  CB  ALA A 345     -27.013  -8.167   1.970  1.00 22.30           C  
ATOM   2715  N   LEU A 346     -27.228  -5.087   2.192  1.00181.37           N  
ATOM   2716  CA  LEU A 346     -27.954  -3.954   2.687  1.00181.37           C  
ATOM   2721  C   LEU A 346     -27.988  -2.903   1.628  1.00181.37           C  
ATOM   2722  O   LEU A 346     -27.509  -3.099   0.512  1.00181.37           O  
ATOM   2717  CB  LEU A 346     -27.337  -3.296   3.935  1.00181.37           C  
ATOM   2718  CG  LEU A 346     -27.457  -4.129   5.223  1.00181.37           C  
ATOM   2719  CD1 LEU A 346     -28.926  -4.309   5.632  1.00181.37           C  
ATOM   2720  CD2 LEU A 346     -26.706  -5.461   5.112  1.00181.37           C  
TER   
HEADER    2pid_chain_B
ATOM     64  N   GLY B  10       4.011   5.596  84.616  1.00101.90           N  
ATOM     65  CA  GLY B  10       3.924   5.117  83.273  1.00101.90           C  
ATOM     66  C   GLY B  10       5.283   5.117  82.658  1.00101.90           C  
ATOM     67  O   GLY B  10       6.151   5.913  83.010  1.00101.90           O  
ATOM     68  N   LEU B  11       5.475   4.208  81.684  1.00 61.46           N  
ATOM     69  CA  LEU B  11       6.709   4.055  80.975  1.00 61.46           C  
ATOM     74  C   LEU B  11       6.989   5.309  80.214  1.00 61.46           C  
ATOM     75  O   LEU B  11       8.098   5.838  80.253  1.00 61.46           O  
ATOM     70  CB  LEU B  11       6.622   2.916  79.939  1.00 61.46           C  
ATOM     71  CG  LEU B  11       7.849   2.786  79.015  1.00 61.46           C  
ATOM     72  CD1 LEU B  11       9.126   2.445  79.800  1.00 61.46           C  
ATOM     73  CD2 LEU B  11       7.572   1.797  77.870  1.00 61.46           C  
ATOM     76  N   LEU B  12       5.968   5.836  79.515  1.00 46.16           N  
ATOM     77  CA  LEU B  12       6.159   6.993  78.688  1.00 46.16           C  
ATOM     82  C   LEU B  12       6.547   8.164  79.531  1.00 46.16           C  
ATOM     83  O   LEU B  12       7.429   8.935  79.158  1.00 46.16           O  
ATOM     78  CB  LEU B  12       4.893   7.394  77.909  1.00 46.16           C  
ATOM     79  CG  LEU B  12       4.508   6.413  76.784  1.00 46.16           C  
ATOM     80  CD1 LEU B  12       3.239   6.878  76.051  1.00 46.16           C  
ATOM     81  CD2 LEU B  12       5.680   6.193  75.816  1.00 46.16           C  
ATOM     84  N   ALA B  13       5.891   8.335  80.692  1.00 26.93           N  
ATOM     85  CA  ALA B  13       6.180   9.475  81.512  1.00 26.93           C  
ATOM     87  C   ALA B  13       7.600   9.406  81.979  1.00 26.93           C  
ATOM     88  O   ALA B  13       8.321  10.400  81.921  1.00 26.93           O  
ATOM     86  CB  ALA B  13       5.294   9.545  82.767  1.00 26.93           C  
ATOM     89  N   ALA B  14       8.048   8.221  82.437  1.00 30.81           N  
ATOM     90  CA  ALA B  14       9.369   8.112  82.991  1.00 30.81           C  
ATOM     92  C   ALA B  14      10.394   8.421  81.945  1.00 30.81           C  
ATOM     93  O   ALA B  14      11.334   9.175  82.190  1.00 30.81           O  
ATOM     91  CB  ALA B  14       9.677   6.705  83.529  1.00 30.81           C  
ATOM     94  N   GLN B  15      10.222   7.858  80.738  1.00 65.33           N  
ATOM     95  CA  GLN B  15      11.176   8.047  79.684  1.00 65.33           C  
ATOM    101  C   GLN B  15      11.190   9.484  79.285  1.00 65.33           C  
ATOM    102  O   GLN B  15      12.235  10.030  78.937  1.00 65.33           O  
ATOM     96  CB  GLN B  15      10.854   7.207  78.442  1.00 65.33           C  
ATOM     97  CG  GLN B  15      11.056   5.716  78.703  1.00 65.33           C  
ATOM     98  CD  GLN B  15      12.518   5.553  79.099  1.00 65.33           C  
ATOM    100  NE2 GLN B  15      12.774   4.932  80.282  1.00 65.33           N  
ATOM     99  OE1 GLN B  15      13.413   5.993  78.383  1.00 65.33           O  
ATOM    103  N   LYS B  16      10.011  10.124  79.298  1.00 88.03           N  
ATOM    104  CA  LYS B  16       9.920  11.512  78.953  1.00 88.03           C  
ATOM    110  C   LYS B  16      10.696  12.287  79.966  1.00 88.03           C  
ATOM    111  O   LYS B  16      11.389  13.245  79.632  1.00 88.03           O  
ATOM    105  CB  LYS B  16       8.473  12.033  78.980  1.00 88.03           C  
ATOM    106  CG  LYS B  16       8.337  13.537  78.721  1.00 88.03           C  
ATOM    107  CD  LYS B  16       8.713  13.987  77.308  1.00 88.03           C  
ATOM    108  CE  LYS B  16      10.205  14.277  77.133  1.00 88.03           C  
ATOM    109  NZ  LYS B  16      10.460  14.833  75.784  1.00 88.03           N1+
ATOM    112  N   ALA B  17      10.604  11.874  81.244  1.00 26.11           N  
ATOM    113  CA  ALA B  17      11.260  12.588  82.298  1.00 26.11           C  
ATOM    115  C   ALA B  17      12.738  12.573  82.063  1.00 26.11           C  
ATOM    116  O   ALA B  17      13.409  13.590  82.232  1.00 26.11           O  
ATOM    114  CB  ALA B  17      11.014  11.958  83.679  1.00 26.11           C  
ATOM    117  N   ARG B  18      13.288  11.410  81.675  1.00205.61           N  
ATOM    118  CA  ARG B  18      14.695  11.298  81.425  1.00205.61           C  
ATOM    126  C   ARG B  18      15.071  12.055  80.191  1.00205.61           C  
ATOM    127  O   ARG B  18      16.210  12.501  80.059  1.00205.61           O  
ATOM    119  CB  ARG B  18      15.236   9.856  81.400  1.00205.61           C  
ATOM    120  CG  ARG B  18      14.515   8.879  80.482  1.00205.61           C  
ATOM    121  CD  ARG B  18      15.259   7.548  80.368  1.00205.61           C  
ATOM    122  NE  ARG B  18      16.361   7.569  81.376  1.00205.61           N  
ATOM    123  CZ  ARG B  18      16.126   7.306  82.695  1.00205.61           C  
ATOM    124  NH1 ARG B  18      14.856   7.068  83.137  1.00205.61           N1+
ATOM    125  NH2 ARG B  18      17.168   7.297  83.575  1.00205.61           N  
ATOM    128  N   GLY B  19      14.126  12.210  79.245  1.00 32.93           N  
ATOM    129  CA  GLY B  19      14.412  12.947  78.048  1.00 32.93           C  
ATOM    130  C   GLY B  19      14.664  11.978  76.935  1.00 32.93           C  
ATOM    131  O   GLY B  19      14.927  12.381  75.803  1.00 32.93           O  
ATOM    132  N   LEU B  20      14.622  10.667  77.236  1.00118.93           N  
ATOM    133  CA  LEU B  20      14.884   9.676  76.232  1.00118.93           C  
ATOM    138  C   LEU B  20      13.763   9.675  75.227  1.00118.93           C  
ATOM    139  O   LEU B  20      14.007   9.681  74.021  1.00118.93           O  
ATOM    134  CB  LEU B  20      15.011   8.263  76.839  1.00118.93           C  
ATOM    135  CG  LEU B  20      15.681   7.202  75.935  1.00118.93           C  
ATOM    136  CD1 LEU B  20      15.668   5.825  76.614  1.00118.93           C  
ATOM    137  CD2 LEU B  20      15.118   7.172  74.505  1.00118.93           C  
ATOM    140  N   PHE B  21      12.498   9.673  75.696  1.00 87.39           N  
ATOM    141  CA  PHE B  21      11.384   9.672  74.787  1.00 87.39           C  
ATOM    149  C   PHE B  21      10.947  11.092  74.637  1.00 87.39           C  
ATOM    150  O   PHE B  21      10.179  11.614  75.444  1.00 87.39           O  
ATOM    142  CB  PHE B  21      10.179   8.885  75.329  1.00 87.39           C  
ATOM    143  CG  PHE B  21      10.436   7.426  75.165  1.00 87.39           C  
ATOM    144  CD1 PHE B  21      11.600   6.848  75.615  1.00 87.39           C  
ATOM    145  CD2 PHE B  21       9.474   6.623  74.598  1.00 87.39           C  
ATOM    146  CE1 PHE B  21      11.813   5.496  75.469  1.00 87.39           C  
ATOM    147  CE2 PHE B  21       9.681   5.273  74.450  1.00 87.39           C  
ATOM    148  CZ  PHE B  21      10.855   4.707  74.883  1.00 87.39           C  
ATOM    151  N   LYS B  22      11.460  11.753  73.586  1.00106.54           N  
ATOM    152  CA  LYS B  22      11.161  13.125  73.308  1.00106.54           C  
ATOM    158  C   LYS B  22       9.749  13.274  72.832  1.00106.54           C  
ATOM    159  O   LYS B  22       9.062  14.225  73.200  1.00106.54           O  
ATOM    153  CB  LYS B  22      12.094  13.709  72.231  1.00106.54           C  
ATOM    154  CG  LYS B  22      12.061  15.237  72.111  1.00106.54           C  
ATOM    155  CD  LYS B  22      10.710  15.806  71.672  1.00106.54           C  
ATOM    156  CE  LYS B  22      10.684  17.332  71.553  1.00106.54           C  
ATOM    157  NZ  LYS B  22       9.340  17.786  71.127  1.00106.54           N1+
ATOM    160  N   ASP B  23       9.269  12.344  71.983  1.00 72.03           N  
ATOM    161  CA  ASP B  23       7.967  12.544  71.415  1.00 72.03           C  
ATOM    166  C   ASP B  23       7.356  11.211  71.117  1.00 72.03           C  
ATOM    167  O   ASP B  23       8.061  10.226  70.905  1.00 72.03           O  
ATOM    162  CB  ASP B  23       8.042  13.315  70.083  1.00 72.03           C  
ATOM    163  CG  ASP B  23       6.653  13.727  69.619  1.00 72.03           C  
ATOM    164  OD1 ASP B  23       5.691  13.641  70.428  1.00 72.03           O  
ATOM    165  OD2 ASP B  23       6.540  14.140  68.434  1.00 72.03           O1-
ATOM    168  N   PHE B  24       6.010  11.142  71.143  1.00 66.56           N  
ATOM    169  CA  PHE B  24       5.317   9.951  70.750  1.00 66.56           C  
ATOM    177  C   PHE B  24       4.012  10.399  70.167  1.00 66.56           C  
ATOM    178  O   PHE B  24       3.459  11.417  70.578  1.00 66.56           O  
ATOM    170  CB  PHE B  24       5.059   8.963  71.904  1.00 66.56           C  
ATOM    171  CG  PHE B  24       4.244   9.623  72.961  1.00 66.56           C  
ATOM    172  CD1 PHE B  24       2.875   9.689  72.855  1.00 66.56           C  
ATOM    173  CD2 PHE B  24       4.855  10.166  74.067  1.00 66.56           C  
ATOM    174  CE1 PHE B  24       2.127  10.295  73.838  1.00 66.56           C  
ATOM    175  CE2 PHE B  24       4.113  10.772  75.052  1.00 66.56           C  
ATOM    176  CZ  PHE B  24       2.745  10.839  74.939  1.00 66.56           C  
ATOM    179  N   PHE B  25       3.499   9.661  69.161  1.00 84.25           N  
ATOM    180  CA  PHE B  25       2.275  10.048  68.514  1.00 84.25           C  
ATOM    188  C   PHE B  25       1.649   8.848  67.877  1.00 84.25           C  
ATOM    189  O   PHE B  25       2.326   7.842  67.661  1.00 84.25           O  
ATOM    181  CB  PHE B  25       2.500  11.147  67.464  1.00 84.25           C  
ATOM    182  CG  PHE B  25       3.737  10.743  66.747  1.00 84.25           C  
ATOM    183  CD1 PHE B  25       3.729   9.839  65.711  1.00 84.25           C  
ATOM    184  CD2 PHE B  25       4.929  11.291  67.160  1.00 84.25           C  
ATOM    185  CE1 PHE B  25       4.912   9.500  65.096  1.00 84.25           C  
ATOM    186  CE2 PHE B  25       6.111  10.956  66.551  1.00 84.25           C  
ATOM    187  CZ  PHE B  25       6.096  10.057  65.517  1.00 84.25           C  
ATOM    190  N   PRO B  26       0.371   8.895  67.560  1.00151.93           N  
ATOM    191  CA  PRO B  26      -0.471  10.047  67.782  1.00151.93           C  
ATOM    195  C   PRO B  26      -0.811  10.278  69.218  1.00151.93           C  
ATOM    196  O   PRO B  26      -0.865   9.325  69.993  1.00151.93           O  
ATOM    193  CB  PRO B  26      -1.700   9.865  66.885  1.00151.93           C  
ATOM    194  CG  PRO B  26      -1.629   8.400  66.413  1.00151.93           C  
ATOM    192  CD  PRO B  26      -0.130   8.075  66.470  1.00151.93           C  
ATOM    197  N   GLU B  27      -1.022  11.559  69.578  1.00 87.07           N  
ATOM    198  CA  GLU B  27      -1.331  11.981  70.913  1.00 87.07           C  
ATOM    204  C   GLU B  27      -2.697  11.522  71.328  1.00 87.07           C  
ATOM    205  O   GLU B  27      -2.866  10.991  72.425  1.00 87.07           O  
ATOM    199  CB  GLU B  27      -1.309  13.514  71.049  1.00 87.07           C  
ATOM    200  CG  GLU B  27      -2.331  14.229  70.157  1.00 87.07           C  
ATOM    201  CD  GLU B  27      -1.815  14.250  68.723  1.00 87.07           C  
ATOM    202  OE1 GLU B  27      -0.618  13.918  68.517  1.00 87.07           O  
ATOM    203  OE2 GLU B  27      -2.611  14.604  67.812  1.00 87.07           O1-
ATOM    206  N   THR B  28      -3.719  11.714  70.467  1.00110.27           N  
ATOM    207  CA  THR B  28      -5.043  11.348  70.884  1.00110.27           C  
ATOM    211  C   THR B  28      -5.811  11.033  69.630  1.00110.27           C  
ATOM    212  O   THR B  28      -5.242  11.028  68.540  1.00110.27           O  
ATOM    208  CB  THR B  28      -5.722  12.468  71.634  1.00110.27           C  
ATOM    210  CG2 THR B  28      -7.009  11.938  72.292  1.00110.27           C  
ATOM    209  OG1 THR B  28      -4.871  12.926  72.673  1.00110.27           O  
ATOM    213  N   GLY B  29      -7.127  10.755  69.746  1.00 23.87           N  
ATOM    214  CA  GLY B  29      -7.923  10.457  68.592  1.00 23.87           C  
ATOM    215  C   GLY B  29      -7.786   9.001  68.291  1.00 23.87           C  
ATOM    216  O   GLY B  29      -8.028   8.566  67.167  1.00 23.87           O  
ATOM    217  N   THR B  30      -7.388   8.210  69.306  1.00 65.10           N  
ATOM    218  CA  THR B  30      -7.194   6.801  69.124  1.00 65.10           C  
ATOM    222  C   THR B  30      -8.078   6.077  70.087  1.00 65.10           C  
ATOM    223  O   THR B  30      -8.368   6.575  71.173  1.00 65.10           O  
ATOM    219  CB  THR B  30      -5.793   6.367  69.437  1.00 65.10           C  
ATOM    221  CG2 THR B  30      -5.687   4.851  69.284  1.00 65.10           C  
ATOM    220  OG1 THR B  30      -4.875   7.001  68.566  1.00 65.10           O  
ATOM    224  N   LYS B  31      -8.503   4.850  69.717  1.00 45.85           N  
ATOM    225  CA  LYS B  31      -9.376   4.103  70.575  1.00 45.85           C  
ATOM    231  C   LYS B  31      -8.674   3.940  71.880  1.00 45.85           C  
ATOM    232  O   LYS B  31      -9.270   4.130  72.940  1.00 45.85           O  
ATOM    226  CB  LYS B  31      -9.658   2.679  70.070  1.00 45.85           C  
ATOM    227  CG  LYS B  31     -10.557   2.593  68.837  1.00 45.85           C  
ATOM    228  CD  LYS B  31     -10.572   1.189  68.229  1.00 45.85           C  
ATOM    229  CE  LYS B  31     -11.698   0.946  67.222  1.00 45.85           C  
ATOM    230  NZ  LYS B  31     -11.645  -0.456  66.747  1.00 45.85           N1+
ATOM    233  N   ILE B  32      -7.383   3.563  71.833  1.00 54.06           N  
ATOM    234  CA  ILE B  32      -6.626   3.450  73.042  1.00 54.06           C  
ATOM    239  C   ILE B  32      -5.350   4.197  72.825  1.00 54.06           C  
ATOM    240  O   ILE B  32      -4.746   4.114  71.758  1.00 54.06           O  
ATOM    235  CB  ILE B  32      -6.278   2.041  73.423  1.00 54.06           C  
ATOM    236  CG1 ILE B  32      -5.676   2.022  74.838  1.00 54.06           C  
ATOM    237  CG2 ILE B  32      -5.369   1.444  72.334  1.00 54.06           C  
ATOM    238  CD1 ILE B  32      -5.590   0.629  75.456  1.00 54.06           C  
ATOM    241  N   GLU B  33      -4.913   4.963  73.843  1.00 57.50           N  
ATOM    242  CA  GLU B  33      -3.711   5.731  73.702  1.00 57.50           C  
ATOM    248  C   GLU B  33      -2.529   4.866  74.000  1.00 57.50           C  
ATOM    249  O   GLU B  33      -2.657   3.770  74.548  1.00 57.50           O  
ATOM    243  CB  GLU B  33      -3.634   6.981  74.596  1.00 57.50           C  
ATOM    244  CG  GLU B  33      -4.613   8.084  74.185  1.00 57.50           C  
ATOM    245  CD  GLU B  33      -4.269   9.339  74.976  1.00 57.50           C  
ATOM    246  OE1 GLU B  33      -3.147   9.874  74.771  1.00 57.50           O  
ATOM    247  OE2 GLU B  33      -5.122   9.779  75.792  1.00 57.50           O1-
ATOM    250  N   LEU B  34      -1.327   5.360  73.639  1.00168.25           N  
ATOM    251  CA  LEU B  34      -0.121   4.605  73.817  1.00168.25           C  
ATOM    256  C   LEU B  34       0.070   4.220  75.246  1.00168.25           C  
ATOM    257  O   LEU B  34       0.410   3.068  75.515  1.00168.25           O  
ATOM    252  CB  LEU B  34       1.168   5.353  73.435  1.00168.25           C  
ATOM    253  CG  LEU B  34       1.590   5.241  71.966  1.00168.25           C  
ATOM    254  CD1 LEU B  34       2.884   6.033  71.715  1.00168.25           C  
ATOM    255  CD2 LEU B  34       1.742   3.761  71.573  1.00168.25           C  
ATOM    258  N   PRO B  35      -0.131   5.099  76.183  1.00 81.58           N  
ATOM    259  CA  PRO B  35       0.132   4.744  77.548  1.00 81.58           C  
ATOM    263  C   PRO B  35      -0.661   3.568  78.032  1.00 81.58           C  
ATOM    264  O   PRO B  35      -0.108   2.739  78.751  1.00 81.58           O  
ATOM    261  CB  PRO B  35      -0.065   6.029  78.346  1.00 81.58           C  
ATOM    262  CG  PRO B  35       0.305   7.133  77.336  1.00 81.58           C  
ATOM    260  CD  PRO B  35      -0.027   6.532  75.959  1.00 81.58           C  
ATOM    265  N   GLU B  36      -1.950   3.467  77.658  1.00 76.35           N  
ATOM    266  CA  GLU B  36      -2.762   2.364  78.101  1.00 76.35           C  
ATOM    272  C   GLU B  36      -2.285   1.116  77.434  1.00 76.35           C  
ATOM    273  O   GLU B  36      -2.338   0.027  78.005  1.00 76.35           O  
ATOM    267  CB  GLU B  36      -4.252   2.516  77.752  1.00 76.35           C  
ATOM    268  CG  GLU B  36      -4.936   3.675  78.477  1.00 76.35           C  
ATOM    269  CD  GLU B  36      -4.572   4.957  77.740  1.00 76.35           C  
ATOM    270  OE1 GLU B  36      -4.855   5.029  76.515  1.00 76.35           O  
ATOM    271  OE2 GLU B  36      -4.007   5.879  78.387  1.00 76.35           O1-
ATOM    274  N   LEU B  37      -1.820   1.253  76.181  1.00 60.41           N  
ATOM    275  CA  LEU B  37      -1.380   0.135  75.403  1.00 60.41           C  
ATOM    280  C   LEU B  37      -0.213  -0.484  76.119  1.00 60.41           C  
ATOM    281  O   LEU B  37      -0.093  -1.706  76.200  1.00 60.41           O  
ATOM    276  CB  LEU B  37      -0.929   0.612  74.009  1.00 60.41           C  
ATOM    277  CG  LEU B  37      -0.638  -0.492  72.982  1.00 60.41           C  
ATOM    278  CD1 LEU B  37      -1.906  -1.310  72.692  1.00 60.41           C  
ATOM    279  CD2 LEU B  37      -0.024   0.100  71.701  1.00 60.41           C  
ATOM    282  N   PHE B  38       0.691   0.360  76.652  1.00 84.02           N  
ATOM    283  CA  PHE B  38       1.840  -0.108  77.378  1.00 84.02           C  
ATOM    291  C   PHE B  38       1.431  -0.673  78.710  1.00 84.02           C  
ATOM    292  O   PHE B  38       2.069  -1.590  79.226  1.00 84.02           O  
ATOM    284  CB  PHE B  38       2.920   0.969  77.584  1.00 84.02           C  
ATOM    285  CG  PHE B  38       3.500   1.280  76.241  1.00 84.02           C  
ATOM    286  CD1 PHE B  38       4.222   0.328  75.560  1.00 84.02           C  
ATOM    287  CD2 PHE B  38       3.353   2.526  75.671  1.00 84.02           C  
ATOM    288  CE1 PHE B  38       4.766   0.601  74.327  1.00 84.02           C  
ATOM    289  CE2 PHE B  38       3.896   2.806  74.439  1.00 84.02           C  
ATOM    290  CZ  PHE B  38       4.602   1.841  73.762  1.00 84.02           C  
ATOM    293  N   ASP B  39       0.361  -0.114  79.309  1.00 61.84           N  
ATOM    294  CA  ASP B  39      -0.138  -0.475  80.613  1.00 61.84           C  
ATOM    299  C   ASP B  39      -0.360  -1.961  80.674  1.00 61.84           C  
ATOM    300  O   ASP B  39      -0.982  -2.557  79.798  1.00 61.84           O  
ATOM    295  CB  ASP B  39      -1.469   0.254  80.906  1.00 61.84           C  
ATOM    296  CG  ASP B  39      -1.851   0.167  82.378  1.00 61.84           C  
ATOM    297  OD1 ASP B  39      -2.126  -0.958  82.864  1.00 61.84           O  
ATOM    298  OD2 ASP B  39      -1.880   1.240  83.038  1.00 61.84           O1-
ATOM    301  N   ARG B  40       0.194  -2.605  81.722  1.00138.61           N  
ATOM    302  CA  ARG B  40       0.073  -4.026  81.887  1.00138.61           C  
ATOM    310  C   ARG B  40      -1.350  -4.386  82.205  1.00138.61           C  
ATOM    311  O   ARG B  40      -1.865  -5.406  81.751  1.00138.61           O  
ATOM    303  CB  ARG B  40       0.966  -4.575  83.008  1.00138.61           C  
ATOM    304  CG  ARG B  40       1.169  -6.087  82.919  1.00138.61           C  
ATOM    305  CD  ARG B  40       2.028  -6.660  84.048  1.00138.61           C  
ATOM    306  NE  ARG B  40       1.117  -6.978  85.183  1.00138.61           N  
ATOM    307  CZ  ARG B  40       1.627  -7.374  86.385  1.00138.61           C  
ATOM    308  NH1 ARG B  40       2.978  -7.424  86.573  1.00138.61           N1+
ATOM    309  NH2 ARG B  40       0.783  -7.721  87.401  1.00138.61           N  
ATOM    312  N   GLY B  41      -2.003  -3.556  83.038  1.00 36.42           N  
ATOM    313  CA  GLY B  41      -3.340  -3.766  83.521  1.00 36.42           C  
ATOM    314  C   GLY B  41      -4.412  -3.647  82.474  1.00 36.42           C  
ATOM    315  O   GLY B  41      -5.335  -4.459  82.454  1.00 36.42           O  
ATOM    316  N   THR B  42      -4.339  -2.645  81.570  1.00 73.02           N  
ATOM    317  CA  THR B  42      -5.460  -2.424  80.693  1.00 73.02           C  
ATOM    321  C   THR B  42      -5.101  -2.756  79.284  1.00 73.02           C  
ATOM    322  O   THR B  42      -3.934  -2.717  78.899  1.00 73.02           O  
ATOM    318  CB  THR B  42      -5.914  -0.994  80.667  1.00 73.02           C  
ATOM    320  CG2 THR B  42      -6.212  -0.548  82.108  1.00 73.02           C  
ATOM    319  OG1 THR B  42      -4.904  -0.170  80.102  1.00 73.02           O  
ATOM    323  N   ALA B  43      -6.117  -3.130  78.478  1.00198.65           N  
ATOM    324  CA  ALA B  43      -5.846  -3.385  77.097  1.00198.65           C  
ATOM    326  C   ALA B  43      -4.938  -4.567  77.017  1.00198.65           C  
ATOM    327  O   ALA B  43      -4.809  -5.338  77.967  1.00198.65           O  
ATOM    325  CB  ALA B  43      -5.182  -2.208  76.361  1.00198.65           C  
ATOM    328  N   SER B  44      -4.319  -4.757  75.835  1.00 61.57           N  
ATOM    329  CA  SER B  44      -3.428  -5.857  75.607  1.00 61.57           C  
ATOM    332  C   SER B  44      -2.090  -5.580  76.229  1.00 61.57           C  
ATOM    333  O   SER B  44      -1.768  -4.444  76.578  1.00 61.57           O  
ATOM    330  CB  SER B  44      -3.200  -6.149  74.112  1.00 61.57           C  
ATOM    331  OG  SER B  44      -2.585  -5.033  73.483  1.00 61.57           O  
ATOM    334  N   PHE B  45      -1.297  -6.655  76.430  1.00 77.69           N  
ATOM    335  CA  PHE B  45       0.031  -6.561  76.969  1.00 77.69           C  
ATOM    343  C   PHE B  45       0.676  -7.879  76.658  1.00 77.69           C  
ATOM    344  O   PHE B  45      -0.024  -8.890  76.670  1.00 77.69           O  
ATOM    336  CB  PHE B  45       0.016  -6.412  78.502  1.00 77.69           C  
ATOM    337  CG  PHE B  45       1.394  -6.158  79.010  1.00 77.69           C  
ATOM    338  CD1 PHE B  45       1.884  -4.875  79.061  1.00 77.69           C  
ATOM    339  CD2 PHE B  45       2.191  -7.192  79.446  1.00 77.69           C  
ATOM    340  CE1 PHE B  45       3.150  -4.624  79.533  1.00 77.69           C  
ATOM    341  CE2 PHE B  45       3.460  -6.948  79.918  1.00 77.69           C  
ATOM    342  CZ  PHE B  45       3.941  -5.663  79.961  1.00 77.69           C  
ATOM    345  N   PRO B  46       1.952  -7.966  76.357  1.00 79.70           N  
ATOM    346  CA  PRO B  46       2.823  -6.831  76.181  1.00 79.70           C  
ATOM    350  C   PRO B  46       2.744  -6.353  74.760  1.00 79.70           C  
ATOM    351  O   PRO B  46       2.214  -7.074  73.917  1.00 79.70           O  
ATOM    348  CB  PRO B  46       4.229  -7.307  76.546  1.00 79.70           C  
ATOM    349  CG  PRO B  46       4.154  -8.835  76.429  1.00 79.70           C  
ATOM    347  CD  PRO B  46       2.691  -9.146  76.775  1.00 79.70           C  
ATOM    352  N   GLN B  47       3.270  -5.144  74.475  1.00 63.34           N  
ATOM    353  CA  GLN B  47       3.249  -4.607  73.143  1.00 63.34           C  
ATOM    359  C   GLN B  47       4.536  -4.980  72.467  1.00 63.34           C  
ATOM    360  O   GLN B  47       5.465  -5.467  73.109  1.00 63.34           O  
ATOM    354  CB  GLN B  47       3.129  -3.075  73.117  1.00 63.34           C  
ATOM    355  CG  GLN B  47       1.883  -2.564  73.845  1.00 63.34           C  
ATOM    356  CD  GLN B  47       0.658  -3.187  73.188  1.00 63.34           C  
ATOM    358  NE2 GLN B  47      -0.331  -3.603  74.023  1.00 63.34           N  
ATOM    357  OE1 GLN B  47       0.587  -3.309  71.967  1.00 63.34           O  
ATOM    361  N   THR B  48       4.608  -4.798  71.129  1.00 46.98           N  
ATOM    362  CA  THR B  48       5.814  -5.095  70.402  1.00 46.98           C  
ATOM    366  C   THR B  48       6.248  -3.827  69.729  1.00 46.98           C  
ATOM    367  O   THR B  48       5.447  -3.140  69.096  1.00 46.98           O  
ATOM    363  CB  THR B  48       5.623  -6.143  69.346  1.00 46.98           C  
ATOM    365  CG2 THR B  48       6.975  -6.406  68.658  1.00 46.98           C  
ATOM    364  OG1 THR B  48       5.137  -7.340  69.934  1.00 46.98           O  
ATOM    368  N   ILE B  49       7.549  -3.486  69.854  1.00 75.99           N  
ATOM    369  CA  ILE B  49       8.058  -2.241  69.341  1.00 75.99           C  
ATOM    374  C   ILE B  49       9.324  -2.528  68.589  1.00 75.99           C  
ATOM    375  O   ILE B  49      10.099  -3.394  68.994  1.00 75.99           O  
ATOM    370  CB  ILE B  49       8.375  -1.329  70.484  1.00 75.99           C  
ATOM    371  CG1 ILE B  49       7.087  -1.162  71.310  1.00 75.99           C  
ATOM    372  CG2 ILE B  49       8.960  -0.012  69.944  1.00 75.99           C  
ATOM    373  CD1 ILE B  49       7.312  -0.787  72.770  1.00 75.99           C  
ATOM    376  N   TYR B  50       9.573  -1.823  67.458  1.00 88.63           N  
ATOM    377  CA  TYR B  50      10.793  -2.125  66.759  1.00 88.63           C  
ATOM    386  C   TYR B  50      11.514  -0.862  66.385  1.00 88.63           C  
ATOM    387  O   TYR B  50      10.930   0.221  66.325  1.00 88.63           O  
ATOM    378  CB  TYR B  50      10.619  -2.947  65.467  1.00 88.63           C  
ATOM    379  CG  TYR B  50      10.268  -2.073  64.307  1.00 88.63           C  
ATOM    380  CD1 TYR B  50       8.993  -1.594  64.103  1.00 88.63           C  
ATOM    381  CD2 TYR B  50      11.249  -1.752  63.395  1.00 88.63           C  
ATOM    382  CE1 TYR B  50       8.713  -0.803  63.012  1.00 88.63           C  
ATOM    383  CE2 TYR B  50      10.975  -0.963  62.305  1.00 88.63           C  
ATOM    384  CZ  TYR B  50       9.703  -0.487  62.112  1.00 88.63           C  
ATOM    385  OH  TYR B  50       9.418   0.322  60.992  1.00 88.63           O  
ATOM    388  N   CYS B  51      12.843  -0.979  66.168  1.00 44.04           N  
ATOM    389  CA  CYS B  51      13.645   0.131  65.734  1.00 44.04           C  
ATOM    392  C   CYS B  51      14.536  -0.391  64.640  1.00 44.04           C  
ATOM    393  O   CYS B  51      15.068  -1.497  64.736  1.00 44.04           O  
ATOM    390  CB  CYS B  51      14.550   0.701  66.841  1.00 44.04           C  
ATOM    391  SG  CYS B  51      15.554   2.109  66.280  1.00 44.04           S  
ATOM    394  N   GLY B  52      14.740   0.401  63.567  1.00 32.71           N  
ATOM    395  CA  GLY B  52      15.526  -0.093  62.468  1.00 32.71           C  
ATOM    396  C   GLY B  52      16.907   0.485  62.522  1.00 32.71           C  
ATOM    397  O   GLY B  52      17.101   1.634  62.913  1.00 32.71           O  
ATOM    398  N   PHE B  53      17.911  -0.331  62.128  1.00 75.35           N  
ATOM    399  CA  PHE B  53      19.284   0.099  62.075  1.00 75.35           C  
ATOM    407  C   PHE B  53      19.799  -0.321  60.724  1.00 75.35           C  
ATOM    408  O   PHE B  53      19.764  -1.506  60.398  1.00 75.35           O  
ATOM    400  CB  PHE B  53      20.170  -0.628  63.099  1.00 75.35           C  
ATOM    401  CG  PHE B  53      19.608  -0.388  64.457  1.00 75.35           C  
ATOM    402  CD1 PHE B  53      20.004   0.695  65.207  1.00 75.35           C  
ATOM    403  CD2 PHE B  53      18.672  -1.254  64.976  1.00 75.35           C  
ATOM    404  CE1 PHE B  53      19.474   0.904  66.459  1.00 75.35           C  
ATOM    405  CE2 PHE B  53      18.140  -1.050  66.226  1.00 75.35           C  
ATOM    406  CZ  PHE B  53      18.543   0.032  66.971  1.00 75.35           C  
ATOM    409  N   ASP B  54      20.319   0.611  59.891  1.00151.97           N  
ATOM    410  CA  ASP B  54      20.777   0.123  58.612  1.00151.97           C  
ATOM    415  C   ASP B  54      22.278   0.033  58.553  1.00151.97           C  
ATOM    416  O   ASP B  54      23.010   0.972  58.864  1.00151.97           O  
ATOM    411  CB  ASP B  54      20.165   0.806  57.358  1.00151.97           C  
ATOM    412  CG  ASP B  54      20.384   2.308  57.326  1.00151.97           C  
ATOM    413  OD1 ASP B  54      20.915   2.854  58.326  1.00151.97           O  
ATOM    414  OD2 ASP B  54      20.003   2.933  56.300  1.00151.97           O1-
ATOM    417  N   PRO B  55      22.741  -1.163  58.256  1.00122.61           N  
ATOM    418  CA  PRO B  55      24.147  -1.477  58.171  1.00122.61           C  
ATOM    422  C   PRO B  55      24.851  -0.739  57.074  1.00122.61           C  
ATOM    423  O   PRO B  55      25.275  -1.376  56.109  1.00122.61           O  
ATOM    420  CB  PRO B  55      24.205  -2.989  57.955  1.00122.61           C  
ATOM    421  CG  PRO B  55      22.873  -3.303  57.248  1.00122.61           C  
ATOM    419  CD  PRO B  55      21.894  -2.260  57.816  1.00122.61           C  
ATOM    424  N   THR B  56      25.032   0.583  57.220  1.00 71.61           N  
ATOM    425  CA  THR B  56      25.775   1.370  56.282  1.00 71.61           C  
ATOM    429  C   THR B  56      27.211   1.090  56.557  1.00 71.61           C  
ATOM    430  O   THR B  56      28.079   1.242  55.698  1.00 71.61           O  
ATOM    426  CB  THR B  56      25.536   2.846  56.441  1.00 71.61           C  
ATOM    428  CG2 THR B  56      24.047   3.145  56.189  1.00 71.61           C  
ATOM    427  OG1 THR B  56      25.907   3.265  57.746  1.00 71.61           O  
ATOM    431  N   ALA B  57      27.478   0.723  57.822  1.00 51.66           N  
ATOM    432  CA  ALA B  57      28.790   0.408  58.289  1.00 51.66           C  
ATOM    434  C   ALA B  57      28.693  -0.910  58.990  1.00 51.66           C  
ATOM    435  O   ALA B  57      27.613  -1.425  59.271  1.00 51.66           O  
ATOM    433  CB  ALA B  57      29.341   1.424  59.300  1.00 51.66           C  
ATOM    436  N   ASP B  58      29.869  -1.490  59.249  1.00168.35           N  
ATOM    437  CA  ASP B  58      30.115  -2.744  59.893  1.00168.35           C  
ATOM    442  C   ASP B  58      29.741  -2.641  61.349  1.00168.35           C  
ATOM    443  O   ASP B  58      29.688  -3.641  62.061  1.00168.35           O  
ATOM    438  CB  ASP B  58      31.614  -3.090  59.772  1.00168.35           C  
ATOM    439  CG  ASP B  58      31.968  -4.412  60.439  1.00168.35           C  
ATOM    440  OD1 ASP B  58      32.050  -4.447  61.695  1.00168.35           O  
ATOM    441  OD2 ASP B  58      32.188  -5.406  59.698  1.00168.35           O1-
ATOM    444  N   SER B  59      29.564  -1.426  61.893  1.00126.85           N  
ATOM    445  CA  SER B  59      29.253  -1.407  63.298  1.00126.85           C  
ATOM    448  C   SER B  59      28.282  -0.329  63.625  1.00126.85           C  
ATOM    449  O   SER B  59      27.991   0.550  62.819  1.00126.85           O  
ATOM    446  CB  SER B  59      30.446  -1.122  64.206  1.00126.85           C  
ATOM    447  OG  SER B  59      31.341  -2.213  64.154  1.00126.85           O  
ATOM    450  N   LEU B  60      27.724  -0.409  64.849  1.00109.25           N  
ATOM    451  CA  LEU B  60      26.863   0.627  65.323  1.00109.25           C  
ATOM    456  C   LEU B  60      27.766   1.636  65.948  1.00109.25           C  
ATOM    457  O   LEU B  60      28.949   1.374  66.161  1.00109.25           O  
ATOM    452  CB  LEU B  60      25.859   0.215  66.412  1.00109.25           C  
ATOM    453  CG  LEU B  60      24.892  -0.908  66.003  1.00109.25           C  
ATOM    454  CD1 LEU B  60      25.581  -2.282  66.039  1.00109.25           C  
ATOM    455  CD2 LEU B  60      23.597  -0.851  66.822  1.00109.25           C  
ATOM    458  N   HIS B  61      27.228   2.837  66.228  1.00 60.42           N  
ATOM    459  CA  HIS B  61      28.004   3.863  66.856  1.00 60.42           C  
ATOM    466  C   HIS B  61      27.206   4.386  68.012  1.00 60.42           C  
ATOM    467  O   HIS B  61      26.103   3.915  68.286  1.00 60.42           O  
ATOM    462  CB  HIS B  61      28.340   5.037  65.922  1.00 60.42           C  
ATOM    461  CG  HIS B  61      27.146   5.623  65.232  1.00 60.42           C  
ATOM    464  CD2 HIS B  61      26.691   5.449  63.961  1.00 60.42           C  
ATOM    460  ND1 HIS B  61      26.268   6.498  65.829  1.00 60.42           N  
ATOM    465  CE1 HIS B  61      25.331   6.809  64.899  1.00 60.42           C  
ATOM    463  NE2 HIS B  61      25.545   6.196  63.748  1.00 60.42           N  
ATOM    468  N   VAL B  62      27.758   5.390  68.718  1.00 61.87           N  
ATOM    469  CA  VAL B  62      27.158   5.919  69.913  1.00 61.87           C  
ATOM    473  C   VAL B  62      25.790   6.460  69.645  1.00 61.87           C  
ATOM    474  O   VAL B  62      24.905   6.336  70.489  1.00 61.87           O  
ATOM    470  CB  VAL B  62      27.971   7.004  70.555  1.00 61.87           C  
ATOM    471  CG1 VAL B  62      27.121   7.655  71.657  1.00 61.87           C  
ATOM    472  CG2 VAL B  62      29.266   6.372  71.095  1.00 61.87           C  
ATOM    475  N   GLY B  63      25.571   7.088  68.478  1.00 24.82           N  
ATOM    476  CA  GLY B  63      24.280   7.657  68.208  1.00 24.82           C  
ATOM    477  C   GLY B  63      23.239   6.577  68.183  1.00 24.82           C  
ATOM    478  O   GLY B  63      22.140   6.752  68.704  1.00 24.82           O  
ATOM    479  N   HIS B  64      23.564   5.421  67.577  1.00 63.29           N  
ATOM    480  CA  HIS B  64      22.628   4.340  67.435  1.00 63.29           C  
ATOM    487  C   HIS B  64      22.253   3.824  68.787  1.00 63.29           C  
ATOM    488  O   HIS B  64      21.161   3.292  68.980  1.00 63.29           O  
ATOM    483  CB  HIS B  64      23.174   3.178  66.592  1.00 63.29           C  
ATOM    482  CG  HIS B  64      23.230   3.522  65.133  1.00 63.29           C  
ATOM    485  CD2 HIS B  64      22.480   4.406  64.416  1.00 63.29           C  
ATOM    481  ND1 HIS B  64      24.089   2.940  64.229  1.00 63.29           N  
ATOM    486  CE1 HIS B  64      23.822   3.495  63.020  1.00 63.29           C  
ATOM    484  NE2 HIS B  64      22.852   4.390  63.083  1.00 63.29           N  
ATOM    489  N   LEU B  65      23.159   3.973  69.763  1.00 60.10           N  
ATOM    490  CA  LEU B  65      22.970   3.436  71.078  1.00 60.10           C  
ATOM    495  C   LEU B  65      21.748   4.018  71.725  1.00 60.10           C  
ATOM    496  O   LEU B  65      21.044   3.321  72.454  1.00 60.10           O  
ATOM    491  CB  LEU B  65      24.182   3.705  71.990  1.00 60.10           C  
ATOM    492  CG  LEU B  65      24.074   3.060  73.384  1.00 60.10           C  
ATOM    493  CD1 LEU B  65      24.013   1.527  73.288  1.00 60.10           C  
ATOM    494  CD2 LEU B  65      25.203   3.545  74.309  1.00 60.10           C  
ATOM    497  N   LEU B  66      21.452   5.311  71.495  1.00 59.88           N  
ATOM    498  CA  LEU B  66      20.327   5.903  72.163  1.00 59.88           C  
ATOM    503  C   LEU B  66      19.075   5.202  71.717  1.00 59.88           C  
ATOM    504  O   LEU B  66      18.191   4.929  72.527  1.00 59.88           O  
ATOM    499  CB  LEU B  66      20.191   7.409  71.885  1.00 59.88           C  
ATOM    500  CG  LEU B  66      19.205   8.105  72.838  1.00 59.88           C  
ATOM    501  CD1 LEU B  66      19.694   8.000  74.294  1.00 59.88           C  
ATOM    502  CD2 LEU B  66      18.948   9.559  72.415  1.00 59.88           C  
ATOM    505  N   ALA B  67      18.967   4.890  70.410  1.00 27.54           N  
ATOM    506  CA  ALA B  67      17.812   4.213  69.887  1.00 27.54           C  
ATOM    508  C   ALA B  67      17.722   2.859  70.523  1.00 27.54           C  
ATOM    509  O   ALA B  67      16.636   2.413  70.892  1.00 27.54           O  
ATOM    507  CB  ALA B  67      17.889   3.994  68.366  1.00 27.54           C  
ATOM    510  N   LEU B  68      18.868   2.163  70.669  1.00149.31           N  
ATOM    511  CA  LEU B  68      18.864   0.861  71.282  1.00149.31           C  
ATOM    516  C   LEU B  68      18.413   0.984  72.699  1.00149.31           C  
ATOM    517  O   LEU B  68      17.661   0.148  73.193  1.00149.31           O  
ATOM    512  CB  LEU B  68      20.233   0.163  71.380  1.00149.31           C  
ATOM    513  CG  LEU B  68      20.701  -0.606  70.138  1.00149.31           C  
ATOM    514  CD1 LEU B  68      22.051  -1.288  70.413  1.00149.31           C  
ATOM    515  CD2 LEU B  68      19.631  -1.612  69.676  1.00149.31           C  
ATOM    518  N   LEU B  69      18.868   2.040  73.393  1.00 52.09           N  
ATOM    519  CA  LEU B  69      18.530   2.213  74.775  1.00 52.09           C  
ATOM    524  C   LEU B  69      17.046   2.346  74.884  1.00 52.09           C  
ATOM    525  O   LEU B  69      16.447   1.885  75.855  1.00 52.09           O  
ATOM    520  CB  LEU B  69      19.161   3.463  75.404  1.00 52.09           C  
ATOM    521  CG  LEU B  69      20.685   3.357  75.596  1.00 52.09           C  
ATOM    522  CD1 LEU B  69      21.250   4.638  76.228  1.00 52.09           C  
ATOM    523  CD2 LEU B  69      21.061   2.093  76.389  1.00 52.09           C  
ATOM    526  N   GLY B  70      16.406   2.994  73.894  1.00 21.09           N  
ATOM    527  CA  GLY B  70      14.985   3.154  73.965  1.00 21.09           C  
ATOM    528  C   GLY B  70      14.350   1.794  73.986  1.00 21.09           C  
ATOM    529  O   GLY B  70      13.412   1.550  74.743  1.00 21.09           O  
ATOM    530  N   LEU B  71      14.844   0.862  73.148  1.00 43.56           N  
ATOM    531  CA  LEU B  71      14.271  -0.453  73.095  1.00 43.56           C  
ATOM    536  C   LEU B  71      14.466  -1.120  74.424  1.00 43.56           C  
ATOM    537  O   LEU B  71      13.550  -1.755  74.944  1.00 43.56           O  
ATOM    532  CB  LEU B  71      14.942  -1.365  72.052  1.00 43.56           C  
ATOM    533  CG  LEU B  71      14.778  -0.888  70.597  1.00 43.56           C  
ATOM    534  CD1 LEU B  71      15.464  -1.854  69.617  1.00 43.56           C  
ATOM    535  CD2 LEU B  71      13.302  -0.639  70.249  1.00 43.56           C  
ATOM    538  N   PHE B  72      15.664  -0.966  75.025  1.00 89.64           N  
ATOM    539  CA  PHE B  72      15.975  -1.647  76.250  1.00 89.64           C  
ATOM    547  C   PHE B  72      15.019  -1.218  77.320  1.00 89.64           C  
ATOM    548  O   PHE B  72      14.542  -2.045  78.095  1.00 89.64           O  
ATOM    540  CB  PHE B  72      17.400  -1.393  76.794  1.00 89.64           C  
ATOM    541  CG  PHE B  72      18.408  -1.959  75.847  1.00 89.64           C  
ATOM    542  CD1 PHE B  72      18.343  -3.277  75.458  1.00 89.64           C  
ATOM    543  CD2 PHE B  72      19.456  -1.197  75.385  1.00 89.64           C  
ATOM    544  CE1 PHE B  72      19.268  -3.821  74.597  1.00 89.64           C  
ATOM    545  CE2 PHE B  72      20.386  -1.735  74.523  1.00 89.64           C  
ATOM    546  CZ  PHE B  72      20.296  -3.047  74.121  1.00 89.64           C  
ATOM    549  N   HIS B  73      14.716   0.090  77.404  1.00 53.92           N  
ATOM    550  CA  HIS B  73      13.818   0.559  78.422  1.00 53.92           C  
ATOM    557  C   HIS B  73      12.473  -0.065  78.213  1.00 53.92           C  
ATOM    558  O   HIS B  73      11.808  -0.449  79.174  1.00 53.92           O  
ATOM    553  CB  HIS B  73      13.659   2.090  78.456  1.00 53.92           C  
ATOM    552  CG  HIS B  73      14.852   2.772  79.065  1.00 53.92           C  
ATOM    555  CD2 HIS B  73      15.096   3.097  80.364  1.00 53.92           C  
ATOM    551  ND1 HIS B  73      15.967   3.175  78.363  1.00 53.92           N  
ATOM    556  CE1 HIS B  73      16.824   3.716  79.266  1.00 53.92           C  
ATOM    554  NE2 HIS B  73      16.340   3.691  80.494  1.00 53.92           N  
ATOM    559  N   LEU B  74      12.028  -0.182  76.950  1.00 53.80           N  
ATOM    560  CA  LEU B  74      10.749  -0.773  76.671  1.00 53.80           C  
ATOM    565  C   LEU B  74      10.784  -2.210  77.101  1.00 53.80           C  
ATOM    566  O   LEU B  74       9.825  -2.711  77.685  1.00 53.80           O  
ATOM    561  CB  LEU B  74      10.411  -0.745  75.166  1.00 53.80           C  
ATOM    562  CG  LEU B  74      10.179   0.670  74.593  1.00 53.80           C  
ATOM    563  CD1 LEU B  74       9.886   0.627  73.083  1.00 53.80           C  
ATOM    564  CD2 LEU B  74       9.079   1.415  75.367  1.00 53.80           C  
ATOM    567  N   GLN B  75      11.898  -2.919  76.826  1.00113.96           N  
ATOM    568  CA  GLN B  75      11.954  -4.322  77.137  1.00113.96           C  
ATOM    574  C   GLN B  75      11.951  -4.554  78.622  1.00113.96           C  
ATOM    575  O   GLN B  75      11.397  -5.548  79.086  1.00113.96           O  
ATOM    569  CB  GLN B  75      13.131  -5.101  76.512  1.00113.96           C  
ATOM    570  CG  GLN B  75      14.531  -4.755  77.018  1.00113.96           C  
ATOM    571  CD  GLN B  75      15.467  -5.834  76.481  1.00113.96           C  
ATOM    573  NE2 GLN B  75      16.454  -5.424  75.643  1.00113.96           N  
ATOM    572  OE1 GLN B  75      15.320  -7.014  76.795  1.00113.96           O  
ATOM    576  N   ARG B  76      12.575  -3.655  79.411  1.00156.14           N  
ATOM    577  CA  ARG B  76      12.665  -3.799  80.841  1.00156.14           C  
ATOM    585  C   ARG B  76      11.278  -3.768  81.418  1.00156.14           C  
ATOM    586  O   ARG B  76      10.985  -4.415  82.423  1.00156.14           O  
ATOM    578  CB  ARG B  76      13.510  -2.673  81.475  1.00156.14           C  
ATOM    579  CG  ARG B  76      14.984  -2.742  81.047  1.00156.14           C  
ATOM    580  CD  ARG B  76      15.778  -1.444  81.238  1.00156.14           C  
ATOM    581  NE  ARG B  76      16.187  -1.329  82.668  1.00156.14           N  
ATOM    582  CZ  ARG B  76      17.347  -1.898  83.110  1.00156.14           C  
ATOM    583  NH1 ARG B  76      18.113  -2.646  82.265  1.00156.14           N1+
ATOM    584  NH2 ARG B  76      17.759  -1.710  84.398  1.00156.14           N  
ATOM    587  N   ALA B  77      10.403  -2.980  80.779  1.00 80.31           N  
ATOM    588  CA  ALA B  77       9.012  -2.766  81.075  1.00 80.31           C  
ATOM    590  C   ALA B  77       8.222  -4.028  80.860  1.00 80.31           C  
ATOM    591  O   ALA B  77       7.086  -4.122  81.324  1.00 80.31           O  
ATOM    589  CB  ALA B  77       8.382  -1.655  80.217  1.00 80.31           C  
ATOM    592  N   GLY B  78       8.739  -4.988  80.061  1.00 46.40           N  
ATOM    593  CA  GLY B  78       8.004  -6.210  79.852  1.00 46.40           C  
ATOM    594  C   GLY B  78       7.559  -6.354  78.423  1.00 46.40           C  
ATOM    595  O   GLY B  78       6.924  -7.349  78.074  1.00 46.40           O  
ATOM    596  N   HIS B  79       7.866  -5.373  77.553  1.00 62.53           N  
ATOM    597  CA  HIS B  79       7.443  -5.432  76.176  1.00 62.53           C  
ATOM    604  C   HIS B  79       8.443  -6.156  75.323  1.00 62.53           C  
ATOM    605  O   HIS B  79       9.619  -6.262  75.668  1.00 62.53           O  
ATOM    600  CB  HIS B  79       7.232  -4.034  75.572  1.00 62.53           C  
ATOM    599  CG  HIS B  79       6.217  -3.258  76.357  1.00 62.53           C  
ATOM    602  CD2 HIS B  79       6.387  -2.355  77.361  1.00 62.53           C  
ATOM    598  ND1 HIS B  79       4.857  -3.383  76.190  1.00 62.53           N  
ATOM    603  CE1 HIS B  79       4.274  -2.560  77.097  1.00 62.53           C  
ATOM    601  NE2 HIS B  79       5.163  -1.914  77.830  1.00 62.53           N  
ATOM    606  N   ASN B  80       7.972  -6.703  74.178  1.00 61.30           N  
ATOM    607  CA  ASN B  80       8.828  -7.390  73.246  1.00 61.30           C  
ATOM    612  C   ASN B  80       9.437  -6.356  72.349  1.00 61.30           C  
ATOM    613  O   ASN B  80       8.762  -5.419  71.923  1.00 61.30           O  
ATOM    608  CB  ASN B  80       8.070  -8.385  72.349  1.00 61.30           C  
ATOM    609  CG  ASN B  80       7.479  -9.467  73.243  1.00 61.30           C  
ATOM    611  ND2 ASN B  80       8.278  -9.931  74.241  1.00 61.30           N  
ATOM    610  OD1 ASN B  80       6.337  -9.888  73.060  1.00 61.30           O  
ATOM    614  N   VAL B  81      10.740  -6.504  72.022  1.00 42.53           N  
ATOM    615  CA  VAL B  81      11.383  -5.520  71.195  1.00 42.53           C  
ATOM    619  C   VAL B  81      12.082  -6.198  70.058  1.00 42.53           C  
ATOM    620  O   VAL B  81      12.636  -7.287  70.204  1.00 42.53           O  
ATOM    616  CB  VAL B  81      12.419  -4.704  71.922  1.00 42.53           C  
ATOM    617  CG1 VAL B  81      13.130  -3.795  70.904  1.00 42.53           C  
ATOM    618  CG2 VAL B  81      11.740  -3.930  73.065  1.00 42.53           C  
ATOM    621  N   ILE B  82      12.062  -5.550  68.874  1.00 46.19           N  
ATOM    622  CA  ILE B  82      12.726  -6.097  67.728  1.00 46.19           C  
ATOM    627  C   ILE B  82      13.733  -5.099  67.244  1.00 46.19           C  
ATOM    628  O   ILE B  82      13.437  -3.913  67.106  1.00 46.19           O  
ATOM    623  CB  ILE B  82      11.811  -6.381  66.571  1.00 46.19           C  
ATOM    624  CG1 ILE B  82      10.796  -7.472  66.946  1.00 46.19           C  
ATOM    625  CG2 ILE B  82      12.669  -6.725  65.341  1.00 46.19           C  
ATOM    626  CD1 ILE B  82       9.648  -7.601  65.945  1.00 46.19           C  
ATOM    629  N   ALA B  83      14.975  -5.563  67.004  1.00 43.64           N  
ATOM    630  CA  ALA B  83      15.976  -4.711  66.433  1.00 43.64           C  
ATOM    632  C   ALA B  83      16.054  -5.148  65.003  1.00 43.64           C  
ATOM    633  O   ALA B  83      16.428  -6.283  64.713  1.00 43.64           O  
ATOM    631  CB  ALA B  83      17.370  -4.900  67.058  1.00 43.64           C  
ATOM    634  N   LEU B  84      15.707  -4.242  64.069  1.00 54.03           N  
ATOM    635  CA  LEU B  84      15.642  -4.595  62.678  1.00 54.03           C  
ATOM    640  C   LEU B  84      16.880  -4.129  61.985  1.00 54.03           C  
ATOM    641  O   LEU B  84      17.240  -2.954  62.045  1.00 54.03           O  
ATOM    636  CB  LEU B  84      14.444  -3.936  61.962  1.00 54.03           C  
ATOM    637  CG  LEU B  84      14.333  -4.246  60.456  1.00 54.03           C  
ATOM    638  CD1 LEU B  84      14.091  -5.743  60.203  1.00 54.03           C  
ATOM    639  CD2 LEU B  84      13.281  -3.349  59.779  1.00 54.03           C  
ATOM    642  N   VAL B  85      17.571  -5.060  61.299  1.00 50.44           N  
ATOM    643  CA  VAL B  85      18.733  -4.688  60.548  1.00 50.44           C  
ATOM    647  C   VAL B  85      18.250  -4.474  59.144  1.00 50.44           C  
ATOM    648  O   VAL B  85      17.644  -5.357  58.539  1.00 50.44           O  
ATOM    644  CB  VAL B  85      19.802  -5.750  60.547  1.00 50.44           C  
ATOM    645  CG1 VAL B  85      20.317  -5.902  61.988  1.00 50.44           C  
ATOM    646  CG2 VAL B  85      19.229  -7.061  59.977  1.00 50.44           C  
ATOM    649  N   GLY B  86      18.506  -3.276  58.578  1.00 45.01           N  
ATOM    650  CA  GLY B  86      17.968  -2.996  57.275  1.00 45.01           C  
ATOM    651  C   GLY B  86      18.927  -3.434  56.219  1.00 45.01           C  
ATOM    652  O   GLY B  86      19.570  -2.617  55.561  1.00 45.01           O  
ATOM    653  N   GLY B  87      18.991  -4.755  55.983  1.00 41.96           N  
ATOM    654  CA  GLY B  87      19.886  -5.280  54.997  1.00 41.96           C  
ATOM    655  C   GLY B  87      19.481  -4.775  53.643  1.00 41.96           C  
ATOM    656  O   GLY B  87      20.334  -4.519  52.798  1.00 41.96           O  
ATOM    657  N   ALA B  88      18.161  -4.736  53.362  1.00 54.47           N  
ATOM    658  CA  ALA B  88      17.653  -4.250  52.103  1.00 54.47           C  
ATOM    660  C   ALA B  88      17.748  -2.753  51.978  1.00 54.47           C  
ATOM    661  O   ALA B  88      18.188  -2.223  50.961  1.00 54.47           O  
ATOM    659  CB  ALA B  88      16.181  -4.631  51.874  1.00 54.47           C  
ATOM    662  N   THR B  89      17.342  -2.040  53.042  1.00137.71           N  
ATOM    663  CA  THR B  89      17.231  -0.606  53.071  1.00137.71           C  
ATOM    667  C   THR B  89      18.569   0.043  52.887  1.00137.71           C  
ATOM    668  O   THR B  89      18.701   1.045  52.185  1.00137.71           O  
ATOM    664  CB  THR B  89      16.674  -0.164  54.385  1.00137.71           C  
ATOM    666  CG2 THR B  89      17.607  -0.613  55.513  1.00137.71           C  
ATOM    665  OG1 THR B  89      16.539   1.238  54.403  1.00137.71           O  
ATOM    669  N   ALA B  90      19.605  -0.533  53.509  1.00 54.76           N  
ATOM    670  CA  ALA B  90      20.940  -0.008  53.491  1.00 54.76           C  
ATOM    672  C   ALA B  90      21.413   0.038  52.077  1.00 54.76           C  
ATOM    673  O   ALA B  90      22.295   0.824  51.735  1.00 54.76           O  
ATOM    671  CB  ALA B  90      21.930  -0.863  54.300  1.00 54.76           C  
ATOM    674  N   ARG B  91      20.890  -0.848  51.216  1.00119.78           N  
ATOM    675  CA  ARG B  91      21.353  -0.812  49.863  1.00119.78           C  
ATOM    683  C   ARG B  91      21.060   0.554  49.300  1.00119.78           C  
ATOM    684  O   ARG B  91      21.885   1.116  48.580  1.00119.78           O  
ATOM    676  CB  ARG B  91      20.652  -1.841  48.958  1.00119.78           C  
ATOM    677  CG  ARG B  91      20.923  -3.299  49.342  1.00119.78           C  
ATOM    678  CD  ARG B  91      20.244  -4.304  48.407  1.00119.78           C  
ATOM    679  NE  ARG B  91      20.575  -5.677  48.885  1.00119.78           N  
ATOM    680  CZ  ARG B  91      19.957  -6.751  48.315  1.00119.78           C  
ATOM    681  NH1 ARG B  91      19.039  -6.560  47.326  1.00119.78           N1+
ATOM    682  NH2 ARG B  91      20.259  -8.016  48.729  1.00119.78           N  
ATOM    685  N   LEU B  92      19.848   1.090  49.545  1.00 83.96           N  
ATOM    686  CA  LEU B  92      19.475   2.393  49.055  1.00 83.96           C  
ATOM    691  C   LEU B  92      20.141   3.525  49.795  1.00 83.96           C  
ATOM    692  O   LEU B  92      20.898   4.301  49.211  1.00 83.96           O  
ATOM    687  CB  LEU B  92      17.966   2.609  49.204  1.00 83.96           C  
ATOM    688  CG  LEU B  92      17.142   1.575  48.421  1.00 83.96           C  
ATOM    689  CD1 LEU B  92      15.641   1.792  48.626  1.00 83.96           C  
ATOM    690  CD2 LEU B  92      17.523   1.575  46.936  1.00 83.96           C  
ATOM    693  N   GLY B  93      19.905   3.614  51.125  1.00 40.83           N  
ATOM    694  CA  GLY B  93      20.432   4.672  51.953  1.00 40.83           C  
ATOM    695  C   GLY B  93      19.332   5.641  52.303  1.00 40.83           C  
ATOM    696  O   GLY B  93      18.636   6.149  51.425  1.00 40.83           O  
ATOM    697  N   ASP B  94      19.178   5.939  53.616  1.00 69.84           N  
ATOM    698  CA  ASP B  94      18.171   6.836  54.129  1.00 69.84           C  
ATOM    703  C   ASP B  94      18.623   8.250  53.899  1.00 69.84           C  
ATOM    704  O   ASP B  94      19.712   8.644  54.312  1.00 69.84           O  
ATOM    699  CB  ASP B  94      17.953   6.659  55.645  1.00 69.84           C  
ATOM    700  CG  ASP B  94      16.735   7.458  56.090  1.00 69.84           C  
ATOM    701  OD1 ASP B  94      16.167   8.199  55.244  1.00 69.84           O  
ATOM    702  OD2 ASP B  94      16.358   7.336  57.287  1.00 69.84           O1-
ATOM    705  N   PRO B  95      17.816   9.019  53.218  1.00 90.99           N  
ATOM    706  CA  PRO B  95      18.114  10.404  52.946  1.00 90.99           C  
ATOM    710  C   PRO B  95      17.886  11.304  54.121  1.00 90.99           C  
ATOM    711  O   PRO B  95      18.343  12.446  54.088  1.00 90.99           O  
ATOM    708  CB  PRO B  95      17.252  10.788  51.739  1.00 90.99           C  
ATOM    709  CG  PRO B  95      16.164   9.703  51.676  1.00 90.99           C  
ATOM    707  CD  PRO B  95      16.854   8.469  52.277  1.00 90.99           C  
ATOM    712  N   SER B  96      17.192  10.819  55.165  1.00 54.66           N  
ATOM    713  CA  SER B  96      16.777  11.663  56.250  1.00 54.66           C  
ATOM    716  C   SER B  96      17.935  12.385  56.863  1.00 54.66           C  
ATOM    717  O   SER B  96      19.015  11.831  57.064  1.00 54.66           O  
ATOM    714  CB  SER B  96      16.080  10.884  57.378  1.00 54.66           C  
ATOM    715  OG  SER B  96      14.919  10.236  56.881  1.00 54.66           O  
ATOM    718  N   GLY B  97      17.705  13.682  57.156  1.00 36.37           N  
ATOM    719  CA  GLY B  97      18.626  14.525  57.863  1.00 36.37           C  
ATOM    720  C   GLY B  97      19.877  14.781  57.080  1.00 36.37           C  
ATOM    721  O   GLY B  97      20.937  14.951  57.681  1.00 36.37           O  
ATOM    722  N   ARG B  98      19.827  14.810  55.733  1.00164.54           N  
ATOM    723  CA  ARG B  98      21.079  15.099  55.093  1.00164.54           C  
ATOM    731  C   ARG B  98      20.875  15.733  53.748  1.00164.54           C  
ATOM    732  O   ARG B  98      19.824  15.601  53.121  1.00164.54           O  
ATOM    724  CB  ARG B  98      21.975  13.873  54.884  1.00164.54           C  
ATOM    725  CG  ARG B  98      23.382  14.267  54.442  1.00164.54           C  
ATOM    726  CD  ARG B  98      24.256  13.076  54.066  1.00164.54           C  
ATOM    727  NE  ARG B  98      24.457  12.258  55.288  1.00164.54           N  
ATOM    728  CZ  ARG B  98      24.298  10.906  55.212  1.00164.54           C  
ATOM    729  NH1 ARG B  98      23.896  10.343  54.038  1.00164.54           N1+
ATOM    730  NH2 ARG B  98      24.531  10.128  56.308  1.00164.54           N  
ATOM    733  N   THR B  99      21.861  16.565  53.355  1.00 85.71           N  
ATOM    734  CA  THR B  99      21.962  17.234  52.087  1.00 85.71           C  
ATOM    738  C   THR B  99      22.653  16.422  51.012  1.00 85.71           C  
ATOM    739  O   THR B  99      22.360  16.587  49.830  1.00 85.71           O  
ATOM    735  CB  THR B  99      22.662  18.552  52.217  1.00 85.71           C  
ATOM    737  CG2 THR B  99      21.896  19.390  53.258  1.00 85.71           C  
ATOM    736  OG1 THR B  99      24.003  18.360  52.641  1.00 85.71           O  
ATOM    740  N   LYS B 100      23.620  15.548  51.376  1.00122.91           N  
ATOM    741  CA  LYS B 100      24.429  14.906  50.367  1.00122.91           C  
ATOM    747  C   LYS B 100      23.946  13.520  50.082  1.00122.91           C  
ATOM    748  O   LYS B 100      23.506  12.797  50.975  1.00122.91           O  
ATOM    742  CB  LYS B 100      25.908  14.776  50.772  1.00122.91           C  
ATOM    743  CG  LYS B 100      26.127  13.762  51.897  1.00122.91           C  
ATOM    744  CD  LYS B 100      27.597  13.413  52.146  1.00122.91           C  
ATOM    745  CE  LYS B 100      27.809  12.333  53.212  1.00122.91           C  
ATOM    746  NZ  LYS B 100      27.997  11.011  52.570  1.00122.91           N1+
ATOM    749  N   GLU B 101      24.037  13.095  48.802  1.00108.72           N  
ATOM    750  CA  GLU B 101      23.569  11.774  48.535  1.00108.72           C  
ATOM    756  C   GLU B 101      24.715  10.828  48.662  1.00108.72           C  
ATOM    757  O   GLU B 101      25.755  10.967  48.018  1.00108.72           O  
ATOM    751  CB  GLU B 101      22.855  11.564  47.186  1.00108.72           C  
ATOM    752  CG  GLU B 101      23.707  11.721  45.932  1.00108.72           C  
ATOM    753  CD  GLU B 101      22.783  11.460  44.750  1.00108.72           C  
ATOM    754  OE1 GLU B 101      21.573  11.798  44.856  1.00108.72           O  
ATOM    755  OE2 GLU B 101      23.274  10.910  43.730  1.00108.72           O1-
ATOM    758  N   ARG B 102      24.519   9.819  49.528  1.00185.61           N  
ATOM    759  CA  ARG B 102      25.536   8.861  49.831  1.00185.61           C  
ATOM    767  C   ARG B 102      25.820   8.058  48.610  1.00185.61           C  
ATOM    768  O   ARG B 102      24.937   7.809  47.791  1.00185.61           O  
ATOM    760  CB  ARG B 102      25.143   7.810  50.886  1.00185.61           C  
ATOM    761  CG  ARG B 102      24.925   8.306  52.311  1.00185.61           C  
ATOM    762  CD  ARG B 102      24.851   7.143  53.306  1.00185.61           C  
ATOM    763  NE  ARG B 102      24.422   7.653  54.638  1.00185.61           N  
ATOM    764  CZ  ARG B 102      23.092   7.690  54.948  1.00185.61           C  
ATOM    765  NH1 ARG B 102      22.166   7.343  54.008  1.00185.61           N1+
ATOM    766  NH2 ARG B 102      22.686   8.041  56.203  1.00185.61           N  
ATOM    769  N   GLU B 103      27.086   7.626  48.463  1.00108.13           N  
ATOM    770  CA  GLU B 103      27.431   6.809  47.341  1.00108.13           C  
ATOM    776  C   GLU B 103      27.251   5.412  47.852  1.00108.13           C  
ATOM    777  O   GLU B 103      27.929   4.991  48.789  1.00108.13           O  
ATOM    771  CB  GLU B 103      28.895   7.009  46.899  1.00108.13           C  
ATOM    772  CG  GLU B 103      29.126   6.916  45.386  1.00108.13           C  
ATOM    773  CD  GLU B 103      29.167   5.463  44.946  1.00108.13           C  
ATOM    774  OE1 GLU B 103      28.832   4.575  45.774  1.00108.13           O  
ATOM    775  OE2 GLU B 103      29.540   5.216  43.767  1.00108.13           O1-
ATOM    778  N   ALA B 104      26.323   4.657  47.233  1.00 39.30           N  
ATOM    779  CA  ALA B 104      25.930   3.359  47.712  1.00 39.30           C  
ATOM    781  C   ALA B 104      27.054   2.370  47.644  1.00 39.30           C  
ATOM    782  O   ALA B 104      27.912   2.429  46.765  1.00 39.30           O  
ATOM    780  CB  ALA B 104      24.735   2.768  46.944  1.00 39.30           C  
ATOM    783  N   LEU B 105      27.061   1.430  48.615  1.00 91.82           N  
ATOM    784  CA  LEU B 105      28.042   0.383  48.742  1.00 91.82           C  
ATOM    789  C   LEU B 105      27.601  -0.814  47.953  1.00 91.82           C  
ATOM    790  O   LEU B 105      26.468  -0.889  47.484  1.00 91.82           O  
ATOM    785  CB  LEU B 105      28.230  -0.096  50.190  1.00 91.82           C  
ATOM    786  CG  LEU B 105      28.850   0.957  51.124  1.00 91.82           C  
ATOM    787  CD1 LEU B 105      30.325   1.205  50.778  1.00 91.82           C  
ATOM    788  CD2 LEU B 105      28.016   2.249  51.152  1.00 91.82           C  
ATOM    791  N   GLU B 106      28.511  -1.792  47.772  1.00115.61           N  
ATOM    792  CA  GLU B 106      28.172  -2.982  47.046  1.00115.61           C  
ATOM    798  C   GLU B 106      27.328  -3.864  47.903  1.00115.61           C  
ATOM    799  O   GLU B 106      27.352  -3.790  49.132  1.00115.61           O  
ATOM    793  CB  GLU B 106      29.369  -3.804  46.532  1.00115.61           C  
ATOM    794  CG  GLU B 106      30.398  -4.163  47.600  1.00115.61           C  
ATOM    795  CD  GLU B 106      31.452  -3.064  47.577  1.00115.61           C  
ATOM    796  OE1 GLU B 106      31.118  -1.901  47.925  1.00115.61           O  
ATOM    797  OE2 GLU B 106      32.611  -3.373  47.196  1.00115.61           O1-
ATOM    800  N   THR B 107      26.549  -4.738  47.240  1.00 37.85           N  
ATOM    801  CA  THR B 107      25.633  -5.602  47.916  1.00 37.85           C  
ATOM    805  C   THR B 107      26.395  -6.480  48.856  1.00 37.85           C  
ATOM    806  O   THR B 107      25.965  -6.693  49.987  1.00 37.85           O  
ATOM    802  CB  THR B 107      24.856  -6.484  46.984  1.00 37.85           C  
ATOM    804  CG2 THR B 107      23.902  -7.357  47.817  1.00 37.85           C  
ATOM    803  OG1 THR B 107      24.119  -5.690  46.066  1.00 37.85           O  
ATOM    807  N   GLU B 108      27.558  -6.998  48.423  1.00 80.38           N  
ATOM    808  CA  GLU B 108      28.300  -7.874  49.282  1.00 80.38           C  
ATOM    814  C   GLU B 108      28.703  -7.148  50.521  1.00 80.38           C  
ATOM    815  O   GLU B 108      28.643  -7.715  51.611  1.00 80.38           O  
ATOM    809  CB  GLU B 108      29.567  -8.464  48.646  1.00 80.38           C  
ATOM    810  CG  GLU B 108      29.261  -9.706  47.814  1.00 80.38           C  
ATOM    811  CD  GLU B 108      28.810 -10.770  48.809  1.00 80.38           C  
ATOM    812  OE1 GLU B 108      29.514 -10.940  49.842  1.00 80.38           O  
ATOM    813  OE2 GLU B 108      27.755 -11.412  48.565  1.00 80.38           O1-
ATOM    816  N   ARG B 109      29.125  -5.876  50.402  1.00149.42           N  
ATOM    817  CA  ARG B 109      29.521  -5.166  51.585  1.00149.42           C  
ATOM    825  C   ARG B 109      28.348  -5.035  52.499  1.00149.42           C  
ATOM    826  O   ARG B 109      28.464  -5.223  53.709  1.00149.42           O  
ATOM    818  CB  ARG B 109      29.995  -3.729  51.333  1.00149.42           C  
ATOM    819  CG  ARG B 109      31.459  -3.614  50.936  1.00149.42           C  
ATOM    820  CD  ARG B 109      32.168  -2.494  51.694  1.00149.42           C  
ATOM    821  NE  ARG B 109      32.350  -2.958  53.097  1.00149.42           N  
ATOM    822  CZ  ARG B 109      33.287  -2.363  53.890  1.00149.42           C  
ATOM    823  NH1 ARG B 109      34.039  -1.338  53.396  1.00149.42           N1+
ATOM    824  NH2 ARG B 109      33.475  -2.794  55.172  1.00149.42           N  
ATOM    827  N   VAL B 110      27.174  -4.704  51.935  1.00 33.06           N  
ATOM    828  CA  VAL B 110      26.015  -4.489  52.749  1.00 33.06           C  
ATOM    832  C   VAL B 110      25.691  -5.759  53.472  1.00 33.06           C  
ATOM    833  O   VAL B 110      25.374  -5.738  54.660  1.00 33.06           O  
ATOM    829  CB  VAL B 110      24.810  -4.097  51.944  1.00 33.06           C  
ATOM    830  CG1 VAL B 110      23.590  -4.016  52.880  1.00 33.06           C  
ATOM    831  CG2 VAL B 110      25.126  -2.776  51.220  1.00 33.06           C  
ATOM    834  N   ARG B 111      25.785  -6.905  52.772  1.00103.42           N  
ATOM    835  CA  ARG B 111      25.444  -8.168  53.365  1.00103.42           C  
ATOM    843  C   ARG B 111      26.340  -8.430  54.537  1.00103.42           C  
ATOM    844  O   ARG B 111      25.888  -8.922  55.570  1.00103.42           O  
ATOM    836  CB  ARG B 111      25.631  -9.357  52.408  1.00103.42           C  
ATOM    837  CG  ARG B 111      24.650  -9.390  51.234  1.00103.42           C  
ATOM    838  CD  ARG B 111      23.218  -9.750  51.634  1.00103.42           C  
ATOM    839  NE  ARG B 111      22.489 -10.096  50.382  1.00103.42           N  
ATOM    840  CZ  ARG B 111      21.142 -10.317  50.404  1.00103.42           C  
ATOM    841  NH1 ARG B 111      20.433 -10.107  51.550  1.00103.42           N1+
ATOM    842  NH2 ARG B 111      20.497 -10.741  49.279  1.00103.42           N  
ATOM    845  N   ALA B 112      27.647  -8.141  54.395  1.00 33.03           N  
ATOM    846  CA  ALA B 112      28.587  -8.379  55.455  1.00 33.03           C  
ATOM    848  C   ALA B 112      28.272  -7.488  56.616  1.00 33.03           C  
ATOM    849  O   ALA B 112      28.305  -7.913  57.770  1.00 33.03           O  
ATOM    847  CB  ALA B 112      30.037  -8.089  55.031  1.00 33.03           C  
ATOM    850  N   ASN B 113      27.947  -6.214  56.333  1.00 44.52           N  
ATOM    851  CA  ASN B 113      27.701  -5.271  57.385  1.00 44.52           C  
ATOM    856  C   ASN B 113      26.503  -5.720  58.167  1.00 44.52           C  
ATOM    857  O   ASN B 113      26.508  -5.681  59.397  1.00 44.52           O  
ATOM    852  CB  ASN B 113      27.441  -3.850  56.848  1.00 44.52           C  
ATOM    853  CG  ASN B 113      28.722  -3.340  56.184  1.00 44.52           C  
ATOM    855  ND2 ASN B 113      28.583  -2.301  55.317  1.00 44.52           N  
ATOM    854  OD1 ASN B 113      29.815  -3.847  56.431  1.00 44.52           O  
ATOM    858  N   ALA B 114      25.456  -6.200  57.470  1.00 33.23           N  
ATOM    859  CA  ALA B 114      24.243  -6.604  58.121  1.00 33.23           C  
ATOM    861  C   ALA B 114      24.540  -7.720  59.074  1.00 33.23           C  
ATOM    862  O   ALA B 114      23.973  -7.778  60.165  1.00 33.23           O  
ATOM    860  CB  ALA B 114      23.177  -7.109  57.133  1.00 33.23           C  
ATOM    863  N   ARG B 115      25.427  -8.652  58.679  1.00 74.14           N  
ATOM    864  CA  ARG B 115      25.766  -9.778  59.506  1.00 74.14           C  
ATOM    872  C   ARG B 115      26.406  -9.276  60.764  1.00 74.14           C  
ATOM    873  O   ARG B 115      26.077  -9.713  61.866  1.00 74.14           O  
ATOM    865  CB  ARG B 115      26.828 -10.677  58.853  1.00 74.14           C  
ATOM    866  CG  ARG B 115      26.503 -11.108  57.422  1.00 74.14           C  
ATOM    867  CD  ARG B 115      27.665 -11.833  56.739  1.00 74.14           C  
ATOM    868  NE  ARG B 115      27.372 -11.907  55.280  1.00 74.14           N  
ATOM    869  CZ  ARG B 115      26.760 -13.008  54.757  1.00 74.14           C  
ATOM    870  NH1 ARG B 115      26.376 -14.028  55.577  1.00 74.14           N1+
ATOM    871  NH2 ARG B 115      26.542 -13.093  53.413  1.00 74.14           N  
ATOM    874  N   ALA B 116      27.350  -8.330  60.621  1.00 29.65           N  
ATOM    875  CA  ALA B 116      28.085  -7.819  61.744  1.00 29.65           C  
ATOM    877  C   ALA B 116      27.138  -7.133  62.676  1.00 29.65           C  
ATOM    878  O   ALA B 116      27.263  -7.244  63.895  1.00 29.65           O  
ATOM    876  CB  ALA B 116      29.158  -6.796  61.340  1.00 29.65           C  
ATOM    879  N   LEU B 117      26.160  -6.401  62.117  1.00129.20           N  
ATOM    880  CA  LEU B 117      25.239  -5.633  62.903  1.00129.20           C  
ATOM    885  C   LEU B 117      24.417  -6.558  63.749  1.00129.20           C  
ATOM    886  O   LEU B 117      24.182  -6.285  64.926  1.00129.20           O  
ATOM    881  CB  LEU B 117      24.278  -4.812  62.024  1.00129.20           C  
ATOM    882  CG  LEU B 117      23.442  -3.783  62.806  1.00129.20           C  
ATOM    883  CD1 LEU B 117      24.346  -2.696  63.397  1.00129.20           C  
ATOM    884  CD2 LEU B 117      22.305  -3.199  61.951  1.00129.20           C  
ATOM    887  N   ARG B 118      23.977  -7.700  63.180  1.00159.07           N  
ATOM    888  CA  ARG B 118      23.157  -8.606  63.928  1.00159.07           C  
ATOM    896  C   ARG B 118      23.939  -9.011  65.135  1.00159.07           C  
ATOM    897  O   ARG B 118      23.405  -9.077  66.241  1.00159.07           O  
ATOM    889  CB  ARG B 118      22.844  -9.912  63.176  1.00159.07           C  
ATOM    890  CG  ARG B 118      21.891  -9.762  61.991  1.00159.07           C  
ATOM    891  CD  ARG B 118      21.645 -11.083  61.258  1.00159.07           C  
ATOM    892  NE  ARG B 118      20.927 -11.992  62.197  1.00159.07           N  
ATOM    893  CZ  ARG B 118      19.566 -12.091  62.158  1.00159.07           C  
ATOM    894  NH1 ARG B 118      18.852 -11.399  61.224  1.00159.07           N1+
ATOM    895  NH2 ARG B 118      18.916 -12.894  63.051  1.00159.07           N  
ATOM    898  N   LEU B 119      25.238  -9.291  64.942  1.00 43.74           N  
ATOM    899  CA  LEU B 119      26.089  -9.722  66.013  1.00 43.74           C  
ATOM    904  C   LEU B 119      26.260  -8.629  67.024  1.00 43.74           C  
ATOM    905  O   LEU B 119      26.236  -8.881  68.226  1.00 43.74           O  
ATOM    900  CB  LEU B 119      27.486 -10.134  65.529  1.00 43.74           C  
ATOM    901  CG  LEU B 119      27.448 -11.358  64.597  1.00 43.74           C  
ATOM    902  CD1 LEU B 119      28.857 -11.762  64.146  1.00 43.74           C  
ATOM    903  CD2 LEU B 119      26.661 -12.514  65.235  1.00 43.74           C  
ATOM    906  N   GLY B 120      26.444  -7.377  66.566  1.00 24.06           N  
ATOM    907  CA  GLY B 120      26.673  -6.289  67.474  1.00 24.06           C  
ATOM    908  C   GLY B 120      25.469  -6.091  68.342  1.00 24.06           C  
ATOM    909  O   GLY B 120      25.594  -5.820  69.537  1.00 24.06           O  
ATOM    910  N   LEU B 121      24.262  -6.198  67.754  1.00 52.01           N  
ATOM    911  CA  LEU B 121      23.047  -5.970  68.481  1.00 52.01           C  
ATOM    916  C   LEU B 121      22.894  -7.008  69.547  1.00 52.01           C  
ATOM    917  O   LEU B 121      22.523  -6.705  70.680  1.00 52.01           O  
ATOM    912  CB  LEU B 121      21.788  -6.068  67.600  1.00 52.01           C  
ATOM    913  CG  LEU B 121      21.711  -5.033  66.462  1.00 52.01           C  
ATOM    914  CD1 LEU B 121      20.407  -5.198  65.664  1.00 52.01           C  
ATOM    915  CD2 LEU B 121      21.911  -3.599  66.975  1.00 52.01           C  
ATOM    918  N   GLU B 122      23.182  -8.273  69.202  1.00 74.43           N  
ATOM    919  CA  GLU B 122      23.013  -9.361  70.119  1.00 74.43           C  
ATOM    925  C   GLU B 122      23.952  -9.158  71.269  1.00 74.43           C  
ATOM    926  O   GLU B 122      23.598  -9.417  72.417  1.00 74.43           O  
ATOM    920  CB  GLU B 122      23.367 -10.715  69.477  1.00 74.43           C  
ATOM    921  CG  GLU B 122      22.508 -11.075  68.259  1.00 74.43           C  
ATOM    922  CD  GLU B 122      21.129 -11.522  68.723  1.00 74.43           C  
ATOM    923  OE1 GLU B 122      20.727 -11.146  69.857  1.00 74.43           O  
ATOM    924  OE2 GLU B 122      20.456 -12.244  67.940  1.00 74.43           O1-
ATOM    927  N   ALA B 123      25.180  -8.683  70.985  1.00 29.25           N  
ATOM    928  CA  ALA B 123      26.187  -8.517  71.998  1.00 29.25           C  
ATOM    930  C   ALA B 123      25.740  -7.510  73.011  1.00 29.25           C  
ATOM    931  O   ALA B 123      25.926  -7.702  74.212  1.00 29.25           O  
ATOM    929  CB  ALA B 123      27.524  -8.022  71.423  1.00 29.25           C  
ATOM    932  N   LEU B 124      25.150  -6.392  72.553  1.00 45.26           N  
ATOM    933  CA  LEU B 124      24.723  -5.376  73.470  1.00 45.26           C  
ATOM    938  C   LEU B 124      23.605  -5.907  74.306  1.00 45.26           C  
ATOM    939  O   LEU B 124      23.551  -5.661  75.509  1.00 45.26           O  
ATOM    934  CB  LEU B 124      24.242  -4.098  72.766  1.00 45.26           C  
ATOM    935  CG  LEU B 124      25.386  -3.353  72.054  1.00 45.26           C  
ATOM    936  CD1 LEU B 124      24.883  -2.080  71.354  1.00 45.26           C  
ATOM    937  CD2 LEU B 124      26.551  -3.081  73.020  1.00 45.26           C  
ATOM    940  N   ALA B 125      22.684  -6.666  73.683  1.00 29.47           N  
ATOM    941  CA  ALA B 125      21.551  -7.186  74.391  1.00 29.47           C  
ATOM    943  C   ALA B 125      22.046  -8.088  75.476  1.00 29.47           C  
ATOM    944  O   ALA B 125      21.524  -8.077  76.589  1.00 29.47           O  
ATOM    942  CB  ALA B 125      20.605  -8.003  73.493  1.00 29.47           C  
ATOM    945  N   ALA B 126      23.078  -8.896  75.178  1.00 28.00           N  
ATOM    946  CA  ALA B 126      23.599  -9.822  76.142  1.00 28.00           C  
ATOM    948  C   ALA B 126      24.156  -9.075  77.317  1.00 28.00           C  
ATOM    949  O   ALA B 126      23.922  -9.444  78.466  1.00 28.00           O  
ATOM    947  CB  ALA B 126      24.731 -10.696  75.578  1.00 28.00           C  
ATOM    950  N   ASN B 127      24.903  -7.987  77.059  1.00 32.36           N  
ATOM    951  CA  ASN B 127      25.530  -7.237  78.111  1.00 32.36           C  
ATOM    956  C   ASN B 127      24.459  -6.639  78.962  1.00 32.36           C  
ATOM    957  O   ASN B 127      24.571  -6.600  80.185  1.00 32.36           O  
ATOM    952  CB  ASN B 127      26.391  -6.078  77.579  1.00 32.36           C  
ATOM    953  CG  ASN B 127      27.575  -6.664  76.824  1.00 32.36           C  
ATOM    955  ND2 ASN B 127      27.884  -6.081  75.635  1.00 32.36           N  
ATOM    954  OD1 ASN B 127      28.205  -7.619  77.275  1.00 32.36           O  
ATOM    958  N   HIS B 128      23.385  -6.156  78.316  1.00 77.36           N  
ATOM    959  CA  HIS B 128      22.300  -5.507  78.978  1.00 77.36           C  
ATOM    966  C   HIS B 128      21.649  -6.453  79.935  1.00 77.36           C  
ATOM    967  O   HIS B 128      21.427  -6.119  81.096  1.00 77.36           O  
ATOM    962  CB  HIS B 128      21.260  -5.006  77.957  1.00 77.36           C  
ATOM    961  CG  HIS B 128      20.050  -4.361  78.559  1.00 77.36           C  
ATOM    964  CD2 HIS B 128      19.888  -3.148  79.154  1.00 77.36           C  
ATOM    960  ND1 HIS B 128      18.817  -4.969  78.598  1.00 77.36           N  
ATOM    965  CE1 HIS B 128      17.972  -4.102  79.210  1.00 77.36           C  
ATOM    963  NE2 HIS B 128      18.577  -2.984  79.567  1.00 77.36           N  
ATOM    968  N   GLN B 129      21.338  -7.675  79.475  1.00 71.87           N  
ATOM    969  CA  GLN B 129      20.656  -8.623  80.302  1.00 71.87           C  
ATOM    975  C   GLN B 129      21.522  -9.061  81.447  1.00 71.87           C  
ATOM    976  O   GLN B 129      21.056  -9.164  82.579  1.00 71.87           O  
ATOM    970  CB  GLN B 129      20.204  -9.857  79.504  1.00 71.87           C  
ATOM    971  CG  GLN B 129      19.210  -9.474  78.403  1.00 71.87           C  
ATOM    972  CD  GLN B 129      18.769 -10.732  77.675  1.00 71.87           C  
ATOM    974  NE2 GLN B 129      19.346 -11.899  78.067  1.00 71.87           N  
ATOM    973  OE1 GLN B 129      17.923 -10.677  76.782  1.00 71.87           O  
ATOM    977  N   GLN B 130      22.806  -9.356  81.192  1.00 72.19           N  
ATOM    978  CA  GLN B 130      23.630  -9.858  82.255  1.00 72.19           C  
ATOM    984  C   GLN B 130      23.988  -8.815  83.278  1.00 72.19           C  
ATOM    985  O   GLN B 130      23.870  -9.051  84.478  1.00 72.19           O  
ATOM    979  CB  GLN B 130      24.928 -10.473  81.721  1.00 72.19           C  
ATOM    980  CG  GLN B 130      24.653 -11.732  80.900  1.00 72.19           C  
ATOM    981  CD  GLN B 130      24.137 -12.773  81.881  1.00 72.19           C  
ATOM    983  NE2 GLN B 130      24.935 -13.031  82.951  1.00 72.19           N  
ATOM    982  OE1 GLN B 130      23.057 -13.334  81.708  1.00 72.19           O  
ATOM    986  N   LEU B 131      24.488  -7.653  82.820  1.00152.04           N  
ATOM    987  CA  LEU B 131      24.975  -6.590  83.662  1.00152.04           C  
ATOM    992  C   LEU B 131      23.930  -5.702  84.298  1.00152.04           C  
ATOM    993  O   LEU B 131      24.157  -5.166  85.379  1.00152.04           O  
ATOM    988  CB  LEU B 131      26.006  -5.717  82.924  1.00152.04           C  
ATOM    989  CG  LEU B 131      27.353  -6.446  82.705  1.00152.04           C  
ATOM    990  CD1 LEU B 131      27.178  -7.773  81.952  1.00152.04           C  
ATOM    991  CD2 LEU B 131      28.373  -5.532  82.012  1.00152.04           C  
ATOM    994  N   PHE B 132      22.832  -5.424  83.574  1.00163.36           N  
ATOM    995  CA  PHE B 132      21.765  -4.499  83.880  1.00163.36           C  
ATOM   1003  C   PHE B 132      20.568  -4.948  84.694  1.00163.36           C  
ATOM   1004  O   PHE B 132      19.716  -4.115  84.990  1.00163.36           O  
ATOM    996  CB  PHE B 132      21.333  -3.726  82.630  1.00163.36           C  
ATOM    997  CG  PHE B 132      22.575  -2.949  82.359  1.00163.36           C  
ATOM    998  CD1 PHE B 132      23.583  -3.475  81.582  1.00163.36           C  
ATOM    999  CD2 PHE B 132      22.750  -1.709  82.926  1.00163.36           C  
ATOM   1000  CE1 PHE B 132      24.735  -2.762  81.351  1.00163.36           C  
ATOM   1001  CE2 PHE B 132      23.900  -0.991  82.700  1.00163.36           C  
ATOM   1002  CZ  PHE B 132      24.894  -1.515  81.908  1.00163.36           C  
ATOM   1005  N   THR B 133      20.383  -6.248  84.979  1.00143.92           N  
ATOM   1006  CA  THR B 133      19.179  -6.785  85.580  1.00143.92           C  
ATOM   1010  C   THR B 133      18.629  -5.998  86.752  1.00143.92           C  
ATOM   1011  O   THR B 133      19.335  -5.689  87.710  1.00143.92           O  
ATOM   1007  CB  THR B 133      19.358  -8.210  86.013  1.00143.92           C  
ATOM   1009  CG2 THR B 133      20.326  -8.247  87.207  1.00143.92           C  
ATOM   1008  OG1 THR B 133      18.109  -8.779  86.368  1.00143.92           O  
ATOM   1012  N   ASP B 134      17.333  -5.594  86.616  1.00213.14           N  
ATOM   1013  CA  ASP B 134      16.448  -4.921  87.548  1.00213.14           C  
ATOM   1018  C   ASP B 134      15.847  -5.875  88.534  1.00213.14           C  
ATOM   1019  O   ASP B 134      15.562  -5.505  89.667  1.00213.14           O  
ATOM   1014  CB  ASP B 134      15.137  -4.433  86.919  1.00213.14           C  
ATOM   1015  CG  ASP B 134      15.360  -3.485  85.776  1.00213.14           C  
ATOM   1016  OD1 ASP B 134      15.660  -2.288  86.021  1.00213.14           O  
ATOM   1017  OD2 ASP B 134      15.195  -3.958  84.622  1.00213.14           O1-
ATOM   1020  N   GLY B 135      15.549  -7.114  88.102  1.00 44.68           N  
ATOM   1021  CA  GLY B 135      14.807  -8.010  88.940  1.00 44.68           C  
ATOM   1022  C   GLY B 135      13.411  -8.076  88.386  1.00 44.68           C  
ATOM   1023  O   GLY B 135      12.613  -8.915  88.796  1.00 44.68           O  
ATOM   1024  N   ARG B 136      13.082  -7.179  87.433  1.00143.75           N  
ATOM   1025  CA  ARG B 136      11.788  -7.150  86.796  1.00143.75           C  
ATOM   1033  C   ARG B 136      11.788  -8.205  85.729  1.00143.75           C  
ATOM   1034  O   ARG B 136      12.844  -8.663  85.296  1.00143.75           O  
ATOM   1026  CB  ARG B 136      11.513  -5.838  86.049  1.00143.75           C  
ATOM   1027  CG  ARG B 136      11.606  -4.569  86.896  1.00143.75           C  
ATOM   1028  CD  ARG B 136      11.558  -3.304  86.036  1.00143.75           C  
ATOM   1029  NE  ARG B 136      11.653  -2.123  86.934  1.00143.75           N  
ATOM   1030  CZ  ARG B 136      12.103  -0.932  86.441  1.00143.75           C  
ATOM   1031  NH1 ARG B 136      12.506  -0.834  85.141  1.00143.75           N1+
ATOM   1032  NH2 ARG B 136      12.151   0.162  87.256  1.00143.75           N  
ATOM   1035  N   SER B 137      10.587  -8.622  85.275  1.00 45.42           N  
ATOM   1036  CA  SER B 137      10.498  -9.614  84.237  1.00 45.42           C  
ATOM   1039  C   SER B 137      10.487  -8.881  82.923  1.00 45.42           C  
ATOM   1040  O   SER B 137       9.571  -8.112  82.631  1.00 45.42           O  
ATOM   1037  CB  SER B 137       9.214 -10.456  84.333  1.00 45.42           C  
ATOM   1038  OG  SER B 137       9.182 -11.422  83.293  1.00 45.42           O  
ATOM   1041  N   TRP B 138      11.518  -9.121  82.084  1.00 82.41           N  
ATOM   1042  CA  TRP B 138      11.665  -8.392  80.851  1.00 82.41           C  
ATOM   1053  C   TRP B 138      11.055  -9.134  79.698  1.00 82.41           C  
ATOM   1054  O   TRP B 138      10.790 -10.333  79.766  1.00 82.41           O  
ATOM   1043  CB  TRP B 138      13.135  -8.135  80.478  1.00 82.41           C  
ATOM   1044  CG  TRP B 138      13.897  -7.283  81.465  1.00 82.41           C  
ATOM   1046  CD1 TRP B 138      13.455  -6.604  82.563  1.00 82.41           C  
ATOM   1045  CD2 TRP B 138      15.314  -7.070  81.399  1.00 82.41           C  
ATOM   1048  CE2 TRP B 138      15.663  -6.263  82.480  1.00 82.41           C  
ATOM   1049  CE3 TRP B 138      16.249  -7.518  80.512  1.00 82.41           C  
ATOM   1047  NE1 TRP B 138      14.512  -5.985  83.186  1.00 82.41           N  
ATOM   1050  CZ2 TRP B 138      16.959  -5.889  82.692  1.00 82.41           C  
ATOM   1051  CZ3 TRP B 138      17.555  -7.136  80.723  1.00 82.41           C  
ATOM   1052  CH2 TRP B 138      17.902  -6.337  81.793  1.00 82.41           C  
ATOM   1055  N   GLY B 139      10.803  -8.397  78.594  1.00 21.00           N  
ATOM   1056  CA  GLY B 139      10.262  -8.966  77.392  1.00 21.00           C  
ATOM   1057  C   GLY B 139      11.417  -9.499  76.599  1.00 21.00           C  
ATOM   1058  O   GLY B 139      12.562  -9.465  77.049  1.00 21.00           O  
ATOM   1059  N   SER B 140      11.141 -10.016  75.383  1.00 43.21           N  
ATOM   1060  CA  SER B 140      12.180 -10.598  74.578  1.00 43.21           C  
ATOM   1063  C   SER B 140      12.845  -9.558  73.725  1.00 43.21           C  
ATOM   1064  O   SER B 140      12.331  -8.459  73.526  1.00 43.21           O  
ATOM   1061  CB  SER B 140      11.677 -11.705  73.631  1.00 43.21           C  
ATOM   1062  OG  SER B 140      10.821 -11.156  72.640  1.00 43.21           O  
ATOM   1065  N   PHE B 141      14.045  -9.902  73.212  1.00123.13           N  
ATOM   1066  CA  PHE B 141      14.799  -9.047  72.338  1.00123.13           C  
ATOM   1074  C   PHE B 141      15.086  -9.881  71.127  1.00123.13           C  
ATOM   1075  O   PHE B 141      15.638 -10.975  71.244  1.00123.13           O  
ATOM   1067  CB  PHE B 141      16.143  -8.626  72.970  1.00123.13           C  
ATOM   1068  CG  PHE B 141      16.868  -7.663  72.091  1.00123.13           C  
ATOM   1069  CD1 PHE B 141      17.666  -8.110  71.065  1.00123.13           C  
ATOM   1070  CD2 PHE B 141      16.762  -6.306  72.306  1.00123.13           C  
ATOM   1071  CE1 PHE B 141      18.338  -7.218  70.261  1.00123.13           C  
ATOM   1072  CE2 PHE B 141      17.431  -5.409  71.506  1.00123.13           C  
ATOM   1073  CZ  PHE B 141      18.223  -5.866  70.480  1.00123.13           C  
ATOM   1076  N   THR B 142      14.712  -9.396  69.924  1.00112.29           N  
ATOM   1077  CA  THR B 142      14.917 -10.219  68.765  1.00112.29           C  
ATOM   1081  C   THR B 142      15.482  -9.375  67.663  1.00112.29           C  
ATOM   1082  O   THR B 142      15.192  -8.183  67.568  1.00112.29           O  
ATOM   1078  CB  THR B 142      13.641 -10.821  68.263  1.00112.29           C  
ATOM   1080  CG2 THR B 142      12.883  -9.749  67.464  1.00112.29           C  
ATOM   1079  OG1 THR B 142      13.915 -11.936  67.434  1.00112.29           O  
ATOM   1083  N   VAL B 143      16.319  -9.986  66.797  1.00 43.29           N  
ATOM   1084  CA  VAL B 143      16.906  -9.270  65.699  1.00 43.29           C  
ATOM   1088  C   VAL B 143      16.345  -9.858  64.438  1.00 43.29           C  
ATOM   1089  O   VAL B 143      16.286 -11.077  64.288  1.00 43.29           O  
ATOM   1085  CB  VAL B 143      18.398  -9.419  65.632  1.00 43.29           C  
ATOM   1086  CG1 VAL B 143      18.914  -8.654  64.400  1.00 43.29           C  
ATOM   1087  CG2 VAL B 143      18.998  -8.950  66.968  1.00 43.29           C  
ATOM   1090  N   LEU B 144      15.899  -8.990  63.506  1.00112.38           N  
ATOM   1091  CA  LEU B 144      15.336  -9.398  62.244  1.00112.38           C  
ATOM   1096  C   LEU B 144      16.071  -8.643  61.179  1.00112.38           C  
ATOM   1097  O   LEU B 144      16.733  -7.647  61.462  1.00112.38           O  
ATOM   1092  CB  LEU B 144      13.863  -8.981  62.056  1.00112.38           C  
ATOM   1093  CG  LEU B 144      12.819  -9.670  62.960  1.00112.38           C  
ATOM   1094  CD1 LEU B 144      12.603 -11.135  62.567  1.00112.38           C  
ATOM   1095  CD2 LEU B 144      13.145  -9.510  64.450  1.00112.38           C  
ATOM   1098  N   ASP B 145      15.989  -9.125  59.920  1.00 68.55           N  
ATOM   1099  CA  ASP B 145      16.595  -8.452  58.804  1.00 68.55           C  
ATOM   1104  C   ASP B 145      15.515  -8.278  57.771  1.00 68.55           C  
ATOM   1105  O   ASP B 145      14.848  -9.241  57.397  1.00 68.55           O  
ATOM   1100  CB  ASP B 145      17.736  -9.266  58.164  1.00 68.55           C  
ATOM   1101  CG  ASP B 145      18.499  -8.387  57.180  1.00 68.55           C  
ATOM   1102  OD1 ASP B 145      17.844  -7.603  56.445  1.00 68.55           O  
ATOM   1103  OD2 ASP B 145      19.755  -8.487  57.160  1.00 68.55           O1-
ATOM   1106  N   ASN B 146      15.315  -7.040  57.273  1.00 80.93           N  
ATOM   1107  CA  ASN B 146      14.268  -6.740  56.329  1.00 80.93           C  
ATOM   1112  C   ASN B 146      14.521  -7.430  55.026  1.00 80.93           C  
ATOM   1113  O   ASN B 146      13.600  -7.660  54.243  1.00 80.93           O  
ATOM   1108  CB  ASN B 146      14.024  -5.224  56.117  1.00 80.93           C  
ATOM   1109  CG  ASN B 146      15.261  -4.499  55.598  1.00 80.93           C  
ATOM   1111  ND2 ASN B 146      15.109  -3.170  55.350  1.00 80.93           N  
ATOM   1110  OD1 ASN B 146      16.331  -5.082  55.439  1.00 80.93           O  
ATOM   1114  N   SER B 147      15.787  -7.767  54.750  1.00 96.63           N  
ATOM   1115  CA  SER B 147      16.141  -8.439  53.537  1.00 96.63           C  
ATOM   1118  C   SER B 147      15.397  -9.738  53.486  1.00 96.63           C  
ATOM   1119  O   SER B 147      15.164 -10.292  52.412  1.00 96.63           O  
ATOM   1116  CB  SER B 147      17.636  -8.766  53.511  1.00 96.63           C  
ATOM   1117  OG  SER B 147      17.912  -9.604  52.407  1.00 96.63           O  
ATOM   1120  N   ALA B 148      14.988 -10.258  54.655  1.00 41.57           N  
ATOM   1121  CA  ALA B 148      14.337 -11.532  54.638  1.00 41.57           C  
ATOM   1123  C   ALA B 148      13.093 -11.454  53.800  1.00 41.57           C  
ATOM   1124  O   ALA B 148      12.872 -12.317  52.952  1.00 41.57           O  
ATOM   1122  CB  ALA B 148      13.915 -12.002  56.041  1.00 41.57           C  
ATOM   1125  N   TRP B 149      12.232 -10.442  54.033  1.00 88.55           N  
ATOM   1126  CA  TRP B 149      11.015 -10.289  53.276  1.00 88.55           C  
ATOM   1137  C   TRP B 149      11.208  -9.699  51.902  1.00 88.55           C  
ATOM   1138  O   TRP B 149      10.546 -10.119  50.955  1.00 88.55           O  
ATOM   1127  CB  TRP B 149       9.894  -9.547  54.032  1.00 88.55           C  
ATOM   1128  CG  TRP B 149      10.257  -8.222  54.654  1.00 88.55           C  
ATOM   1130  CD1 TRP B 149      10.226  -6.966  54.125  1.00 88.55           C  
ATOM   1129  CD2 TRP B 149      10.684  -8.081  56.017  1.00 88.55           C  
ATOM   1132  CE2 TRP B 149      10.891  -6.723  56.246  1.00 88.55           C  
ATOM   1133  CE3 TRP B 149      10.884  -9.009  57.000  1.00 88.55           C  
ATOM   1131  NE1 TRP B 149      10.607  -6.050  55.077  1.00 88.55           N  
ATOM   1134  CZ2 TRP B 149      11.302  -6.268  57.466  1.00 88.55           C  
ATOM   1135  CZ3 TRP B 149      11.302  -8.548  58.229  1.00 88.55           C  
ATOM   1136  CH2 TRP B 149      11.506  -7.203  58.456  1.00 88.55           C  
ATOM   1139  N   TYR B 150      12.115  -8.711  51.745  1.00 71.78           N  
ATOM   1140  CA  TYR B 150      12.284  -8.011  50.494  1.00 71.78           C  
ATOM   1149  C   TYR B 150      12.738  -8.928  49.412  1.00 71.78           C  
ATOM   1150  O   TYR B 150      12.314  -8.800  48.266  1.00 71.78           O  
ATOM   1141  CB  TYR B 150      13.288  -6.845  50.559  1.00 71.78           C  
ATOM   1142  CG  TYR B 150      12.624  -5.698  51.240  1.00 71.78           C  
ATOM   1143  CD1 TYR B 150      11.676  -4.965  50.564  1.00 71.78           C  
ATOM   1144  CD2 TYR B 150      12.950  -5.339  52.527  1.00 71.78           C  
ATOM   1145  CE1 TYR B 150      11.049  -3.897  51.160  1.00 71.78           C  
ATOM   1146  CE2 TYR B 150      12.326  -4.270  53.129  1.00 71.78           C  
ATOM   1147  CZ  TYR B 150      11.373  -3.549  52.448  1.00 71.78           C  
ATOM   1148  OH  TYR B 150      10.733  -2.453  53.063  1.00 71.78           O  
ATOM   1151  N   GLN B 151      13.611  -9.889  49.742  1.00113.96           N  
ATOM   1152  CA  GLN B 151      14.134 -10.756  48.730  1.00113.96           C  
ATOM   1158  C   GLN B 151      12.990 -11.450  48.047  1.00113.96           C  
ATOM   1159  O   GLN B 151      13.070 -11.760  46.860  1.00113.96           O  
ATOM   1153  CB  GLN B 151      15.158 -11.753  49.305  1.00113.96           C  
ATOM   1154  CG  GLN B 151      14.624 -12.656  50.416  1.00113.96           C  
ATOM   1155  CD  GLN B 151      15.830 -13.218  51.157  1.00113.96           C  
ATOM   1157  NE2 GLN B 151      15.623 -14.340  51.898  1.00113.96           N  
ATOM   1156  OE1 GLN B 151      16.927 -12.665  51.095  1.00113.96           O  
ATOM   1160  N   LYS B 152      11.905 -11.736  48.788  1.00142.18           N  
ATOM   1161  CA  LYS B 152      10.723 -12.370  48.269  1.00142.18           C  
ATOM   1167  C   LYS B 152       9.955 -11.474  47.332  1.00142.18           C  
ATOM   1168  O   LYS B 152       9.387 -11.962  46.360  1.00142.18           O  
ATOM   1162  CB  LYS B 152       9.748 -12.782  49.384  1.00142.18           C  
ATOM   1163  CG  LYS B 152      10.314 -13.844  50.325  1.00142.18           C  
ATOM   1164  CD  LYS B 152      10.708 -15.137  49.610  1.00142.18           C  
ATOM   1165  CE  LYS B 152      11.055 -16.278  50.565  1.00142.18           C  
ATOM   1166  NZ  LYS B 152      12.172 -15.885  51.452  1.00142.18           N1+
ATOM   1169  N   GLN B 153       9.907 -10.149  47.586  1.00 69.76           N  
ATOM   1170  CA  GLN B 153       9.029  -9.263  46.860  1.00 69.76           C  
ATOM   1176  C   GLN B 153       9.437  -9.034  45.436  1.00 69.76           C  
ATOM   1177  O   GLN B 153      10.597  -8.776  45.124  1.00 69.76           O  
ATOM   1171  CB  GLN B 153       8.890  -7.877  47.513  1.00 69.76           C  
ATOM   1172  CG  GLN B 153       8.141  -7.918  48.843  1.00 69.76           C  
ATOM   1173  CD  GLN B 153       6.708  -8.327  48.533  1.00 69.76           C  
ATOM   1175  NE2 GLN B 153       6.172  -9.311  49.302  1.00 69.76           N  
ATOM   1174  OE1 GLN B 153       6.084  -7.794  47.617  1.00 69.76           O  
ATOM   1178  N   HIS B 154       8.447  -9.133  44.523  1.00 49.78           N  
ATOM   1179  CA  HIS B 154       8.645  -8.850  43.131  1.00 49.78           C  
ATOM   1186  C   HIS B 154       8.368  -7.388  42.944  1.00 49.78           C  
ATOM   1187  O   HIS B 154       7.613  -6.789  43.708  1.00 49.78           O  
ATOM   1182  CB  HIS B 154       7.678  -9.602  42.199  1.00 49.78           C  
ATOM   1181  CG  HIS B 154       7.886 -11.086  42.153  1.00 49.78           C  
ATOM   1184  CD2 HIS B 154       8.543 -11.843  41.232  1.00 49.78           C  
ATOM   1180  ND1 HIS B 154       7.393 -11.973  43.084  1.00 49.78           N  
ATOM   1185  CE1 HIS B 154       7.771 -13.213  42.682  1.00 49.78           C  
ATOM   1183  NE2 HIS B 154       8.472 -13.184  41.563  1.00 49.78           N  
ATOM   1188  N   LEU B 155       8.982  -6.767  41.917  1.00 49.43           N  
ATOM   1189  CA  LEU B 155       8.792  -5.360  41.695  1.00 49.43           C  
ATOM   1194  C   LEU B 155       7.354  -5.081  41.372  1.00 49.43           C  
ATOM   1195  O   LEU B 155       6.739  -4.201  41.973  1.00 49.43           O  
ATOM   1190  CB  LEU B 155       9.607  -4.838  40.503  1.00 49.43           C  
ATOM   1191  CG  LEU B 155       9.378  -3.343  40.218  1.00 49.43           C  
ATOM   1192  CD1 LEU B 155       9.875  -2.467  41.378  1.00 49.43           C  
ATOM   1193  CD2 LEU B 155       9.972  -2.935  38.861  1.00 49.43           C  
ATOM   1196  N   VAL B 156       6.774  -5.837  40.420  1.00 93.29           N  
ATOM   1197  CA  VAL B 156       5.427  -5.592  39.986  1.00 93.29           C  
ATOM   1201  C   VAL B 156       4.456  -5.869  41.086  1.00 93.29           C  
ATOM   1202  O   VAL B 156       3.536  -5.086  41.319  1.00 93.29           O  
ATOM   1198  CB  VAL B 156       5.034  -6.434  38.804  1.00 93.29           C  
ATOM   1199  CG1 VAL B 156       5.122  -7.921  39.186  1.00 93.29           C  
ATOM   1200  CG2 VAL B 156       3.632  -5.996  38.352  1.00 93.29           C  
ATOM   1203  N   ASP B 157       4.647  -6.986  41.811  1.00 34.95           N  
ATOM   1204  CA  ASP B 157       3.702  -7.342  42.824  1.00 34.95           C  
ATOM   1209  C   ASP B 157       3.685  -6.257  43.846  1.00 34.95           C  
ATOM   1210  O   ASP B 157       2.627  -5.895  44.356  1.00 34.95           O  
ATOM   1205  CB  ASP B 157       4.055  -8.641  43.574  1.00 34.95           C  
ATOM   1206  CG  ASP B 157       3.786  -9.840  42.675  1.00 34.95           C  
ATOM   1207  OD1 ASP B 157       3.593  -9.634  41.448  1.00 34.95           O  
ATOM   1208  OD2 ASP B 157       3.756 -10.980  43.211  1.00 34.95           O1-
ATOM   1211  N   PHE B 158       4.868  -5.711  44.172  1.00 57.33           N  
ATOM   1212  CA  PHE B 158       4.965  -4.722  45.204  1.00 57.33           C  
ATOM   1220  C   PHE B 158       4.189  -3.488  44.834  1.00 57.33           C  
ATOM   1221  O   PHE B 158       3.323  -3.038  45.584  1.00 57.33           O  
ATOM   1213  CB  PHE B 158       6.436  -4.323  45.442  1.00 57.33           C  
ATOM   1214  CG  PHE B 158       6.556  -3.507  46.683  1.00 57.33           C  
ATOM   1215  CD1 PHE B 158       6.585  -4.120  47.916  1.00 57.33           C  
ATOM   1216  CD2 PHE B 158       6.662  -2.136  46.618  1.00 57.33           C  
ATOM   1217  CE1 PHE B 158       6.703  -3.374  49.065  1.00 57.33           C  
ATOM   1218  CE2 PHE B 158       6.780  -1.386  47.764  1.00 57.33           C  
ATOM   1219  CZ  PHE B 158       6.800  -2.005  48.990  1.00 57.33           C  
ATOM   1222  N   LEU B 159       4.452  -2.928  43.638  1.00 39.54           N  
ATOM   1223  CA  LEU B 159       3.818  -1.699  43.247  1.00 39.54           C  
ATOM   1228  C   LEU B 159       2.351  -1.917  43.106  1.00 39.54           C  
ATOM   1229  O   LEU B 159       1.545  -1.076  43.497  1.00 39.54           O  
ATOM   1224  CB  LEU B 159       4.328  -1.152  41.904  1.00 39.54           C  
ATOM   1225  CG  LEU B 159       5.809  -0.732  41.928  1.00 39.54           C  
ATOM   1226  CD1 LEU B 159       6.221  -0.084  40.596  1.00 39.54           C  
ATOM   1227  CD2 LEU B 159       6.125   0.154  43.145  1.00 39.54           C  
ATOM   1230  N   ALA B 160       1.958  -3.055  42.520  1.00 32.49           N  
ATOM   1231  CA  ALA B 160       0.561  -3.281  42.318  1.00 32.49           C  
ATOM   1233  C   ALA B 160      -0.132  -3.379  43.638  1.00 32.49           C  
ATOM   1234  O   ALA B 160      -1.193  -2.787  43.827  1.00 32.49           O  
ATOM   1232  CB  ALA B 160       0.280  -4.590  41.562  1.00 32.49           C  
ATOM   1235  N   ALA B 161       0.436  -4.142  44.593  1.00 62.43           N  
ATOM   1236  CA  ALA B 161      -0.296  -4.326  45.812  1.00 62.43           C  
ATOM   1238  C   ALA B 161      -0.435  -3.054  46.605  1.00 62.43           C  
ATOM   1239  O   ALA B 161      -1.550  -2.621  46.891  1.00 62.43           O  
ATOM   1237  CB  ALA B 161       0.363  -5.364  46.737  1.00 62.43           C  
ATOM   1240  N   VAL B 162       0.712  -2.455  46.991  1.00 89.03           N  
ATOM   1241  CA  VAL B 162       0.842  -1.280  47.820  1.00 89.03           C  
ATOM   1245  C   VAL B 162       0.824   0.041  47.106  1.00 89.03           C  
ATOM   1246  O   VAL B 162       0.498   1.064  47.707  1.00 89.03           O  
ATOM   1242  CB  VAL B 162       2.076  -1.317  48.673  1.00 89.03           C  
ATOM   1243  CG1 VAL B 162       1.962  -2.534  49.606  1.00 89.03           C  
ATOM   1244  CG2 VAL B 162       3.317  -1.333  47.768  1.00 89.03           C  
ATOM   1247  N   GLY B 163       1.196   0.070  45.817  1.00 39.52           N  
ATOM   1248  CA  GLY B 163       1.451   1.308  45.131  1.00 39.52           C  
ATOM   1249  C   GLY B 163       0.280   2.236  45.220  1.00 39.52           C  
ATOM   1250  O   GLY B 163       0.461   3.443  45.367  1.00 39.52           O  
ATOM   1251  N   GLY B 164      -0.950   1.712  45.112  1.00 34.91           N  
ATOM   1252  CA  GLY B 164      -2.119   2.543  45.146  1.00 34.91           C  
ATOM   1253  C   GLY B 164      -2.279   3.220  46.477  1.00 34.91           C  
ATOM   1254  O   GLY B 164      -2.771   4.344  46.551  1.00 34.91           O  
ATOM   1255  N   HIS B 165      -1.914   2.529  47.568  1.00 86.37           N  
ATOM   1256  CA  HIS B 165      -2.110   2.981  48.918  1.00 86.37           C  
ATOM   1263  C   HIS B 165      -1.243   4.149  49.292  1.00 86.37           C  
ATOM   1264  O   HIS B 165      -1.625   4.937  50.158  1.00 86.37           O  
ATOM   1259  CB  HIS B 165      -1.915   1.837  49.919  1.00 86.37           C  
ATOM   1258  CG  HIS B 165      -2.858   0.720  49.581  1.00 86.37           C  
ATOM   1261  CD2 HIS B 165      -2.609  -0.528  49.099  1.00 86.37           C  
ATOM   1257  ND1 HIS B 165      -4.227   0.817  49.683  1.00 86.37           N  
ATOM   1262  CE1 HIS B 165      -4.737  -0.368  49.261  1.00 86.37           C  
ATOM   1260  NE2 HIS B 165      -3.792  -1.216  48.896  1.00 86.37           N  
ATOM   1265  N   PHE B 166      -0.031   4.271  48.715  1.00 72.85           N  
ATOM   1266  CA  PHE B 166       0.791   5.397  49.060  1.00 72.85           C  
ATOM   1274  C   PHE B 166       0.365   6.554  48.217  1.00 72.85           C  
ATOM   1275  O   PHE B 166       0.082   6.398  47.030  1.00 72.85           O  
ATOM   1267  CB  PHE B 166       2.299   5.194  48.819  1.00 72.85           C  
ATOM   1268  CG  PHE B 166       2.825   4.229  49.824  1.00 72.85           C  
ATOM   1269  CD1 PHE B 166       2.797   2.875  49.579  1.00 72.85           C  
ATOM   1270  CD2 PHE B 166       3.351   4.678  51.013  1.00 72.85           C  
ATOM   1271  CE1 PHE B 166       3.286   1.983  50.504  1.00 72.85           C  
ATOM   1272  CE2 PHE B 166       3.840   3.791  51.943  1.00 72.85           C  
ATOM   1273  CZ  PHE B 166       3.809   2.441  51.690  1.00 72.85           C  
ATOM   1276  N   ARG B 167       0.302   7.757  48.823  1.00130.52           N  
ATOM   1277  CA  ARG B 167      -0.106   8.918  48.087  1.00130.52           C  
ATOM   1285  C   ARG B 167       1.082   9.818  47.962  1.00130.52           C  
ATOM   1286  O   ARG B 167       1.858   9.996  48.900  1.00130.52           O  
ATOM   1278  CB  ARG B 167      -1.236   9.705  48.774  1.00130.52           C  
ATOM   1279  CG  ARG B 167      -2.516   8.877  48.865  1.00130.52           C  
ATOM   1280  CD  ARG B 167      -2.946   8.323  47.507  1.00130.52           C  
ATOM   1281  NE  ARG B 167      -4.036   7.337  47.744  1.00130.52           N  
ATOM   1282  CZ  ARG B 167      -4.525   6.601  46.702  1.00130.52           C  
ATOM   1283  NH1 ARG B 167      -4.056   6.814  45.437  1.00130.52           N1+
ATOM   1284  NH2 ARG B 167      -5.471   5.646  46.927  1.00130.52           N  
ATOM   1287  N   MET B 168       1.241  10.421  46.772  1.00141.34           N  
ATOM   1288  CA  MET B 168       2.368  11.258  46.485  1.00141.34           C  
ATOM   1293  C   MET B 168       2.336  12.441  47.396  1.00141.34           C  
ATOM   1294  O   MET B 168       3.378  12.898  47.866  1.00141.34           O  
ATOM   1289  CB  MET B 168       2.358  11.797  45.046  1.00141.34           C  
ATOM   1290  CG  MET B 168       3.605  12.612  44.704  1.00141.34           C  
ATOM   1291  SD  MET B 168       5.130  11.628  44.609  1.00141.34           S  
ATOM   1292  CE  MET B 168       6.199  13.037  44.198  1.00141.34           C  
ATOM   1295  N   GLY B 169       1.133  12.967  47.679  1.00 25.07           N  
ATOM   1296  CA  GLY B 169       1.055  14.165  48.461  1.00 25.07           C  
ATOM   1297  C   GLY B 169       1.658  13.949  49.815  1.00 25.07           C  
ATOM   1298  O   GLY B 169       2.453  14.764  50.282  1.00 25.07           O  
ATOM   1299  N   THR B 170       1.302  12.838  50.482  1.00 93.26           N  
ATOM   1300  CA  THR B 170       1.792  12.589  51.806  1.00 93.26           C  
ATOM   1304  C   THR B 170       3.271  12.377  51.748  1.00 93.26           C  
ATOM   1305  O   THR B 170       4.020  12.895  52.576  1.00 93.26           O  
ATOM   1301  CB  THR B 170       1.195  11.353  52.399  1.00 93.26           C  
ATOM   1303  CG2 THR B 170       1.720  11.191  53.832  1.00 93.26           C  
ATOM   1302  OG1 THR B 170      -0.219  11.459  52.406  1.00 93.26           O  
ATOM   1306  N   LEU B 171       3.729  11.601  50.748  1.00118.31           N  
ATOM   1307  CA  LEU B 171       5.124  11.286  50.620  1.00118.31           C  
ATOM   1312  C   LEU B 171       5.938  12.513  50.358  1.00118.31           C  
ATOM   1313  O   LEU B 171       7.045  12.648  50.874  1.00118.31           O  
ATOM   1308  CB  LEU B 171       5.442  10.270  49.511  1.00118.31           C  
ATOM   1309  CG  LEU B 171       5.228   8.808  49.937  1.00118.31           C  
ATOM   1310  CD1 LEU B 171       3.814   8.584  50.487  1.00118.31           C  
ATOM   1311  CD2 LEU B 171       5.577   7.844  48.793  1.00118.31           C  
ATOM   1314  N   LEU B 172       5.422  13.429  49.526  1.00142.79           N  
ATOM   1315  CA  LEU B 172       6.123  14.628  49.161  1.00142.79           C  
ATOM   1320  C   LEU B 172       6.247  15.548  50.347  1.00142.79           C  
ATOM   1321  O   LEU B 172       7.224  16.285  50.464  1.00142.79           O  
ATOM   1316  CB  LEU B 172       5.398  15.379  48.032  1.00142.79           C  
ATOM   1317  CG  LEU B 172       6.153  16.602  47.490  1.00142.79           C  
ATOM   1318  CD1 LEU B 172       7.492  16.187  46.858  1.00142.79           C  
ATOM   1319  CD2 LEU B 172       5.269  17.399  46.520  1.00142.79           C  
ATOM   1322  N   SER B 173       5.245  15.529  51.250  1.00 93.01           N  
ATOM   1323  CA  SER B 173       5.109  16.437  52.361  1.00 93.01           C  
ATOM   1326  C   SER B 173       6.183  16.309  53.401  1.00 93.01           C  
ATOM   1327  O   SER B 173       6.479  17.297  54.073  1.00 93.01           O  
ATOM   1324  CB  SER B 173       3.788  16.243  53.123  1.00 93.01           C  
ATOM   1325  OG  SER B 173       2.688  16.438  52.248  1.00 93.01           O  
ATOM   1328  N   ARG B 174       6.792  15.119  53.581  1.00169.14           N  
ATOM   1329  CA  ARG B 174       7.723  14.947  54.670  1.00169.14           C  
ATOM   1337  C   ARG B 174       8.813  15.976  54.576  1.00169.14           C  
ATOM   1338  O   ARG B 174       9.384  16.217  53.513  1.00169.14           O  
ATOM   1330  CB  ARG B 174       8.360  13.546  54.726  1.00169.14           C  
ATOM   1331  CG  ARG B 174       7.363  12.420  55.032  1.00169.14           C  
ATOM   1332  CD  ARG B 174       6.937  12.344  56.503  1.00169.14           C  
ATOM   1333  NE  ARG B 174       5.526  12.819  56.618  1.00169.14           N  
ATOM   1334  CZ  ARG B 174       4.491  11.924  56.601  1.00169.14           C  
ATOM   1335  NH1 ARG B 174       4.745  10.589  56.483  1.00169.14           N1+
ATOM   1336  NH2 ARG B 174       3.202  12.357  56.713  1.00169.14           N  
ATOM   1339  N   GLN B 175       9.138  16.592  55.731  1.00 53.21           N  
ATOM   1340  CA  GLN B 175      10.058  17.691  55.812  1.00 53.21           C  
ATOM   1346  C   GLN B 175      11.393  17.242  55.309  1.00 53.21           C  
ATOM   1347  O   GLN B 175      12.044  17.947  54.540  1.00 53.21           O  
ATOM   1341  CB  GLN B 175      10.264  18.166  57.260  1.00 53.21           C  
ATOM   1342  CG  GLN B 175       8.955  18.373  58.029  1.00 53.21           C  
ATOM   1343  CD  GLN B 175       7.971  19.113  57.137  1.00 53.21           C  
ATOM   1345  NE2 GLN B 175       6.814  18.461  56.845  1.00 53.21           N  
ATOM   1344  OE1 GLN B 175       8.223  20.237  56.705  1.00 53.21           O  
ATOM   1348  N   SER B 176      11.827  16.032  55.707  1.00 29.48           N  
ATOM   1349  CA  SER B 176      13.116  15.563  55.292  1.00 29.48           C  
ATOM   1352  C   SER B 176      13.126  15.536  53.798  1.00 29.48           C  
ATOM   1353  O   SER B 176      14.094  15.952  53.164  1.00 29.48           O  
ATOM   1350  CB  SER B 176      13.433  14.142  55.789  1.00 29.48           C  
ATOM   1351  OG  SER B 176      12.518  13.209  55.230  1.00 29.48           O  
ATOM   1354  N   VAL B 177      12.025  15.047  53.199  1.00 38.17           N  
ATOM   1355  CA  VAL B 177      11.901  14.955  51.774  1.00 38.17           C  
ATOM   1359  C   VAL B 177      11.898  16.329  51.182  1.00 38.17           C  
ATOM   1360  O   VAL B 177      12.525  16.569  50.153  1.00 38.17           O  
ATOM   1356  CB  VAL B 177      10.635  14.277  51.347  1.00 38.17           C  
ATOM   1357  CG1 VAL B 177      10.526  14.369  49.817  1.00 38.17           C  
ATOM   1358  CG2 VAL B 177      10.651  12.835  51.882  1.00 38.17           C  
ATOM   1361  N   GLN B 178      11.193  17.279  51.823  1.00 52.40           N  
ATOM   1362  CA  GLN B 178      11.108  18.613  51.297  1.00 52.40           C  
ATOM   1368  C   GLN B 178      12.470  19.230  51.274  1.00 52.40           C  
ATOM   1369  O   GLN B 178      12.782  19.993  50.361  1.00 52.40           O  
ATOM   1363  CB  GLN B 178      10.187  19.542  52.105  1.00 52.40           C  
ATOM   1364  CG  GLN B 178       8.707  19.340  51.783  1.00 52.40           C  
ATOM   1365  CD  GLN B 178       8.506  19.849  50.362  1.00 52.40           C  
ATOM   1367  NE2 GLN B 178       7.515  19.263  49.639  1.00 52.40           N  
ATOM   1366  OE1 GLN B 178       9.221  20.740  49.902  1.00 52.40           O  
ATOM   1370  N   LEU B 179      13.308  18.934  52.289  1.00152.09           N  
ATOM   1371  CA  LEU B 179      14.621  19.517  52.362  1.00152.09           C  
ATOM   1376  C   LEU B 179      15.440  19.092  51.183  1.00152.09           C  
ATOM   1377  O   LEU B 179      16.082  19.913  50.530  1.00152.09           O  
ATOM   1372  CB  LEU B 179      15.450  19.048  53.571  1.00152.09           C  
ATOM   1373  CG  LEU B 179      14.976  19.535  54.947  1.00152.09           C  
ATOM   1374  CD1 LEU B 179      15.907  19.000  56.045  1.00152.09           C  
ATOM   1375  CD2 LEU B 179      14.833  21.065  54.988  1.00152.09           C  
ATOM   1378  N   ARG B 180      15.425  17.783  50.881  1.00144.22           N  
ATOM   1379  CA  ARG B 180      16.242  17.208  49.850  1.00144.22           C  
ATOM   1387  C   ARG B 180      15.879  17.768  48.510  1.00144.22           C  
ATOM   1388  O   ARG B 180      16.752  18.103  47.712  1.00144.22           O  
ATOM   1380  CB  ARG B 180      16.051  15.683  49.778  1.00144.22           C  
ATOM   1381  CG  ARG B 180      16.601  14.948  51.002  1.00144.22           C  
ATOM   1382  CD  ARG B 180      17.921  14.241  50.707  1.00144.22           C  
ATOM   1383  NE  ARG B 180      18.705  15.156  49.836  1.00144.22           N  
ATOM   1384  CZ  ARG B 180      19.752  14.687  49.098  1.00144.22           C  
ATOM   1385  NH1 ARG B 180      20.108  13.372  49.158  1.00144.22           N1+
ATOM   1386  NH2 ARG B 180      20.438  15.547  48.291  1.00144.22           N  
ATOM   1389  N   LEU B 181      14.571  17.893  48.228  1.00102.48           N  
ATOM   1390  CA  LEU B 181      14.142  18.382  46.951  1.00102.48           C  
ATOM   1395  C   LEU B 181      14.621  19.789  46.770  1.00102.48           C  
ATOM   1396  O   LEU B 181      14.930  20.211  45.657  1.00102.48           O  
ATOM   1391  CB  LEU B 181      12.615  18.335  46.767  1.00102.48           C  
ATOM   1392  CG  LEU B 181      12.092  16.922  46.435  1.00102.48           C  
ATOM   1393  CD1 LEU B 181      12.484  15.887  47.500  1.00102.48           C  
ATOM   1394  CD2 LEU B 181      10.581  16.946  46.158  1.00102.48           C  
ATOM   1397  N   LYS B 182      14.656  20.561  47.866  1.00 88.08           N  
ATOM   1398  CA  LYS B 182      15.062  21.938  47.865  1.00 88.08           C  
ATOM   1404  C   LYS B 182      16.524  22.086  47.545  1.00 88.08           C  
ATOM   1405  O   LYS B 182      16.904  22.946  46.752  1.00 88.08           O  
ATOM   1399  CB  LYS B 182      14.826  22.570  49.241  1.00 88.08           C  
ATOM   1400  CG  LYS B 182      14.984  24.085  49.277  1.00 88.08           C  
ATOM   1401  CD  LYS B 182      14.455  24.690  50.576  1.00 88.08           C  
ATOM   1402  CE  LYS B 182      14.715  26.189  50.718  1.00 88.08           C  
ATOM   1403  NZ  LYS B 182      14.348  26.636  52.080  1.00 88.08           N1+
ATOM   1406  N   SER B 183      17.386  21.234  48.132  1.00 42.79           N  
ATOM   1407  CA  SER B 183      18.807  21.391  47.971  1.00 42.79           C  
ATOM   1410  C   SER B 183      19.140  21.374  46.511  1.00 42.79           C  
ATOM   1411  O   SER B 183      18.401  20.836  45.689  1.00 42.79           O  
ATOM   1408  CB  SER B 183      19.622  20.284  48.664  1.00 42.79           C  
ATOM   1409  OG  SER B 183      19.336  19.027  48.067  1.00 42.79           O  
ATOM   1412  N   PRO B 184      20.238  22.003  46.173  1.00133.00           N  
ATOM   1413  CA  PRO B 184      20.678  22.074  44.807  1.00133.00           C  
ATOM   1417  C   PRO B 184      21.027  20.721  44.285  1.00133.00           C  
ATOM   1418  O   PRO B 184      20.978  20.521  43.073  1.00133.00           O  
ATOM   1415  CB  PRO B 184      21.821  23.093  44.782  1.00133.00           C  
ATOM   1416  CG  PRO B 184      22.125  23.385  46.266  1.00133.00           C  
ATOM   1414  CD  PRO B 184      20.804  23.066  46.982  1.00133.00           C  
ATOM   1419  N   GLU B 185      21.406  19.789  45.176  1.00 55.24           N  
ATOM   1420  CA  GLU B 185      21.733  18.457  44.766  1.00 55.24           C  
ATOM   1426  C   GLU B 185      20.478  17.797  44.274  1.00 55.24           C  
ATOM   1427  O   GLU B 185      20.511  17.010  43.328  1.00 55.24           O  
ATOM   1421  CB  GLU B 185      22.315  17.604  45.905  1.00 55.24           C  
ATOM   1422  CG  GLU B 185      22.913  16.282  45.423  1.00 55.24           C  
ATOM   1423  CD  GLU B 185      23.479  15.554  46.633  1.00 55.24           C  
ATOM   1424  OE1 GLU B 185      24.662  15.812  46.981  1.00 55.24           O  
ATOM   1425  OE2 GLU B 185      22.734  14.733  47.227  1.00 55.24           O1-
ATOM   1428  N   GLY B 186      19.326  18.099  44.907  1.00 29.10           N  
ATOM   1429  CA  GLY B 186      18.086  17.504  44.484  1.00 29.10           C  
ATOM   1430  C   GLY B 186      17.914  16.185  45.171  1.00 29.10           C  
ATOM   1431  O   GLY B 186      18.428  15.981  46.271  1.00 29.10           O  
ATOM   1432  N   MET B 187      17.129  15.265  44.563  1.00 92.25           N  
ATOM   1433  CA  MET B 187      16.958  13.984  45.191  1.00 92.25           C  
ATOM   1438  C   MET B 187      16.691  12.938  44.145  1.00 92.25           C  
ATOM   1439  O   MET B 187      15.995  13.180  43.159  1.00 92.25           O  
ATOM   1434  CB  MET B 187      15.818  13.955  46.231  1.00 92.25           C  
ATOM   1435  CG  MET B 187      15.760  12.654  47.041  1.00 92.25           C  
ATOM   1436  SD  MET B 187      14.810  12.738  48.593  1.00 92.25           S  
ATOM   1437  CE  MET B 187      13.161  12.748  47.841  1.00 92.25           C  
ATOM   1440  N   SER B 188      17.259  11.730  44.349  1.00 34.90           N  
ATOM   1441  CA  SER B 188      17.102  10.638  43.429  1.00 34.90           C  
ATOM   1444  C   SER B 188      15.833   9.915  43.755  1.00 34.90           C  
ATOM   1445  O   SER B 188      15.235  10.116  44.811  1.00 34.90           O  
ATOM   1442  CB  SER B 188      18.247   9.612  43.490  1.00 34.90           C  
ATOM   1443  OG  SER B 188      18.243   8.941  44.742  1.00 34.90           O  
ATOM   1446  N   LEU B 189      15.377   9.055  42.823  1.00 36.94           N  
ATOM   1447  CA  LEU B 189      14.166   8.314  43.025  1.00 36.94           C  
ATOM   1452  C   LEU B 189      14.358   7.348  44.154  1.00 36.94           C  
ATOM   1453  O   LEU B 189      13.455   7.149  44.965  1.00 36.94           O  
ATOM   1448  CB  LEU B 189      13.715   7.516  41.790  1.00 36.94           C  
ATOM   1449  CG  LEU B 189      12.412   6.728  42.033  1.00 36.94           C  
ATOM   1450  CD1 LEU B 189      11.252   7.666  42.409  1.00 36.94           C  
ATOM   1451  CD2 LEU B 189      12.073   5.825  40.837  1.00 36.94           C  
ATOM   1454  N   ALA B 190      15.550   6.727  44.237  1.00 26.19           N  
ATOM   1455  CA  ALA B 190      15.826   5.731  45.236  1.00 26.19           C  
ATOM   1457  C   ALA B 190      15.724   6.335  46.605  1.00 26.19           C  
ATOM   1458  O   ALA B 190      15.200   5.714  47.530  1.00 26.19           O  
ATOM   1456  CB  ALA B 190      17.238   5.137  45.104  1.00 26.19           C  
ATOM   1459  N   GLU B 191      16.236   7.568  46.775  1.00 59.14           N  
ATOM   1460  CA  GLU B 191      16.217   8.218  48.055  1.00 59.14           C  
ATOM   1466  C   GLU B 191      14.791   8.486  48.442  1.00 59.14           C  
ATOM   1467  O   GLU B 191      14.420   8.383  49.610  1.00 59.14           O  
ATOM   1461  CB  GLU B 191      17.005   9.545  48.030  1.00 59.14           C  
ATOM   1462  CG  GLU B 191      18.507   9.332  47.796  1.00 59.14           C  
ATOM   1463  CD  GLU B 191      19.213  10.682  47.715  1.00 59.14           C  
ATOM   1464  OE1 GLU B 191      18.609  11.637  47.158  1.00 59.14           O  
ATOM   1465  OE2 GLU B 191      20.368  10.773  48.211  1.00 59.14           O1-
ATOM   1468  N   PHE B 192      13.953   8.855  47.455  1.00 60.96           N  
ATOM   1469  CA  PHE B 192      12.568   9.164  47.679  1.00 60.96           C  
ATOM   1477  C   PHE B 192      11.825   7.921  48.101  1.00 60.96           C  
ATOM   1478  O   PHE B 192      10.980   7.958  48.993  1.00 60.96           O  
ATOM   1470  CB  PHE B 192      11.913   9.720  46.406  1.00 60.96           C  
ATOM   1471  CG  PHE B 192      10.551  10.210  46.751  1.00 60.96           C  
ATOM   1472  CD1 PHE B 192      10.387  11.425  47.374  1.00 60.96           C  
ATOM   1473  CD2 PHE B 192       9.440   9.465  46.438  1.00 60.96           C  
ATOM   1474  CE1 PHE B 192       9.131  11.886  47.691  1.00 60.96           C  
ATOM   1475  CE2 PHE B 192       8.183   9.922  46.751  1.00 60.96           C  
ATOM   1476  CZ  PHE B 192       8.025  11.135  47.380  1.00 60.96           C  
ATOM   1479  N   PHE B 193      12.145   6.781  47.460  1.00 80.02           N  
ATOM   1480  CA  PHE B 193      11.505   5.498  47.621  1.00 80.02           C  
ATOM   1488  C   PHE B 193      11.784   4.928  48.988  1.00 80.02           C  
ATOM   1489  O   PHE B 193      11.005   4.129  49.507  1.00 80.02           O  
ATOM   1481  CB  PHE B 193      11.992   4.472  46.581  1.00 80.02           C  
ATOM   1482  CG  PHE B 193      10.976   3.385  46.458  1.00 80.02           C  
ATOM   1483  CD1 PHE B 193       9.937   3.529  45.566  1.00 80.02           C  
ATOM   1484  CD2 PHE B 193      11.046   2.235  47.210  1.00 80.02           C  
ATOM   1485  CE1 PHE B 193       8.986   2.546  45.423  1.00 80.02           C  
ATOM   1486  CE2 PHE B 193      10.095   1.249  47.070  1.00 80.02           C  
ATOM   1487  CZ  PHE B 193       9.063   1.400  46.175  1.00 80.02           C  
ATOM   1490  N   TYR B 194      12.908   5.326  49.608  1.00 88.39           N  
ATOM   1491  CA  TYR B 194      13.407   4.766  50.839  1.00 88.39           C  
ATOM   1500  C   TYR B 194      12.321   4.793  51.885  1.00 88.39           C  
ATOM   1501  O   TYR B 194      12.137   3.815  52.610  1.00 88.39           O  
ATOM   1492  CB  TYR B 194      14.609   5.593  51.345  1.00 88.39           C  
ATOM   1493  CG  TYR B 194      15.241   5.022  52.572  1.00 88.39           C  
ATOM   1494  CD1 TYR B 194      14.661   5.170  53.811  1.00 88.39           C  
ATOM   1495  CD2 TYR B 194      16.450   4.365  52.482  1.00 88.39           C  
ATOM   1496  CE1 TYR B 194      15.264   4.654  54.936  1.00 88.39           C  
ATOM   1497  CE2 TYR B 194      17.058   3.850  53.603  1.00 88.39           C  
ATOM   1498  CZ  TYR B 194      16.463   3.990  54.835  1.00 88.39           C  
ATOM   1499  OH  TYR B 194      17.082   3.462  55.989  1.00 88.39           O  
ATOM   1502  N   GLN B 195      11.549   5.893  51.971  1.00143.24           N  
ATOM   1503  CA  GLN B 195      10.517   6.061  52.965  1.00143.24           C  
ATOM   1509  C   GLN B 195       9.510   4.968  52.807  1.00143.24           C  
ATOM   1510  O   GLN B 195       8.925   4.499  53.783  1.00143.24           O  
ATOM   1504  CB  GLN B 195       9.630   7.291  52.716  1.00143.24           C  
ATOM   1505  CG  GLN B 195      10.336   8.622  52.507  1.00143.24           C  
ATOM   1506  CD  GLN B 195       9.236   9.644  52.250  1.00143.24           C  
ATOM   1508  NE2 GLN B 195       9.254  10.266  51.040  1.00143.24           N  
ATOM   1507  OE1 GLN B 195       8.373   9.873  53.098  1.00143.24           O  
ATOM   1511  N   VAL B 196       9.229   4.592  51.547  1.00 42.84           N  
ATOM   1512  CA  VAL B 196       8.237   3.602  51.243  1.00 42.84           C  
ATOM   1516  C   VAL B 196       8.646   2.288  51.844  1.00 42.84           C  
ATOM   1517  O   VAL B 196       7.807   1.553  52.365  1.00 42.84           O  
ATOM   1513  CB  VAL B 196       8.070   3.408  49.764  1.00 42.84           C  
ATOM   1514  CG1 VAL B 196       7.028   2.304  49.515  1.00 42.84           C  
ATOM   1515  CG2 VAL B 196       7.701   4.768  49.145  1.00 42.84           C  
ATOM   1518  N   LEU B 197       9.947   1.945  51.776  1.00 58.29           N  
ATOM   1519  CA  LEU B 197      10.402   0.687  52.306  1.00 58.29           C  
ATOM   1524  C   LEU B 197      10.196   0.664  53.788  1.00 58.29           C  
ATOM   1525  O   LEU B 197       9.698  -0.318  54.339  1.00 58.29           O  
ATOM   1520  CB  LEU B 197      11.910   0.440  52.109  1.00 58.29           C  
ATOM   1521  CG  LEU B 197      12.352   0.297  50.644  1.00 58.29           C  
ATOM   1522  CD1 LEU B 197      13.828  -0.123  50.552  1.00 58.29           C  
ATOM   1523  CD2 LEU B 197      11.410  -0.635  49.866  1.00 58.29           C  
ATOM   1526  N   GLN B 198      10.574   1.758  54.476  1.00 48.26           N  
ATOM   1527  CA  GLN B 198      10.477   1.792  55.907  1.00 48.26           C  
ATOM   1533  C   GLN B 198       9.036   1.724  56.297  1.00 48.26           C  
ATOM   1534  O   GLN B 198       8.683   1.104  57.299  1.00 48.26           O  
ATOM   1528  CB  GLN B 198      11.119   3.039  56.539  1.00 48.26           C  
ATOM   1529  CG  GLN B 198      11.109   3.004  58.069  1.00 48.26           C  
ATOM   1530  CD  GLN B 198      12.135   4.007  58.578  1.00 48.26           C  
ATOM   1532  NE2 GLN B 198      11.990   4.425  59.865  1.00 48.26           N  
ATOM   1531  OE1 GLN B 198      13.049   4.398  57.854  1.00 48.26           O  
ATOM   1535  N   ALA B 199       8.159   2.380  55.518  1.00 24.83           N  
ATOM   1536  CA  ALA B 199       6.760   2.358  55.829  1.00 24.83           C  
ATOM   1538  C   ALA B 199       6.265   0.947  55.717  1.00 24.83           C  
ATOM   1539  O   ALA B 199       5.495   0.478  56.555  1.00 24.83           O  
ATOM   1537  CB  ALA B 199       5.927   3.213  54.858  1.00 24.83           C  
ATOM   1540  N   TYR B 200       6.709   0.232  54.668  1.00 56.59           N  
ATOM   1541  CA  TYR B 200       6.282  -1.113  54.398  1.00 56.59           C  
ATOM   1550  C   TYR B 200       6.746  -2.014  55.504  1.00 56.59           C  
ATOM   1551  O   TYR B 200       6.014  -2.904  55.938  1.00 56.59           O  
ATOM   1542  CB  TYR B 200       6.847  -1.652  53.068  1.00 56.59           C  
ATOM   1543  CG  TYR B 200       6.312  -3.026  52.841  1.00 56.59           C  
ATOM   1544  CD1 TYR B 200       5.021  -3.205  52.394  1.00 56.59           C  
ATOM   1545  CD2 TYR B 200       7.102  -4.132  53.056  1.00 56.59           C  
ATOM   1546  CE1 TYR B 200       4.523  -4.470  52.179  1.00 56.59           C  
ATOM   1547  CE2 TYR B 200       6.609  -5.399  52.843  1.00 56.59           C  
ATOM   1548  CZ  TYR B 200       5.317  -5.568  52.405  1.00 56.59           C  
ATOM   1549  OH  TYR B 200       4.811  -6.867  52.187  1.00 56.59           O  
ATOM   1552  N   ASP B 201       7.980  -1.796  56.000  1.00 48.64           N  
ATOM   1553  CA  ASP B 201       8.519  -2.629  57.038  1.00 48.64           C  
ATOM   1558  C   ASP B 201       7.596  -2.567  58.215  1.00 48.64           C  
ATOM   1559  O   ASP B 201       7.315  -3.590  58.837  1.00 48.64           O  
ATOM   1554  CB  ASP B 201       9.895  -2.156  57.550  1.00 48.64           C  
ATOM   1555  CG  ASP B 201      10.975  -2.469  56.521  1.00 48.64           C  
ATOM   1556  OD1 ASP B 201      10.689  -3.249  55.574  1.00 48.64           O  
ATOM   1557  OD2 ASP B 201      12.108  -1.936  56.678  1.00 48.64           O1-
ATOM   1560  N   PHE B 202       7.086  -1.365  58.541  1.00120.86           N  
ATOM   1561  CA  PHE B 202       6.242  -1.189  59.695  1.00120.86           C  
ATOM   1569  C   PHE B 202       5.013  -2.023  59.510  1.00120.86           C  
ATOM   1570  O   PHE B 202       4.593  -2.752  60.407  1.00120.86           O  
ATOM   1562  CB  PHE B 202       5.732   0.256  59.848  1.00120.86           C  
ATOM   1563  CG  PHE B 202       5.199   0.436  61.232  1.00120.86           C  
ATOM   1564  CD1 PHE B 202       4.109  -0.265  61.691  1.00120.86           C  
ATOM   1565  CD2 PHE B 202       5.782   1.351  62.075  1.00120.86           C  
ATOM   1566  CE1 PHE B 202       3.636  -0.078  62.968  1.00120.86           C  
ATOM   1567  CE2 PHE B 202       5.316   1.549  63.352  1.00120.86           C  
ATOM   1568  CZ  PHE B 202       4.239   0.828  63.804  1.00120.86           C  
ATOM   1571  N   TYR B 203       4.416  -1.938  58.310  1.00 83.26           N  
ATOM   1572  CA  TYR B 203       3.197  -2.619  57.989  1.00 83.26           C  
ATOM   1581  C   TYR B 203       3.428  -4.093  58.133  1.00 83.26           C  
ATOM   1582  O   TYR B 203       2.608  -4.813  58.700  1.00 83.26           O  
ATOM   1573  CB  TYR B 203       2.791  -2.292  56.541  1.00 83.26           C  
ATOM   1574  CG  TYR B 203       1.632  -3.115  56.110  1.00 83.26           C  
ATOM   1575  CD1 TYR B 203       0.368  -2.874  56.600  1.00 83.26           C  
ATOM   1576  CD2 TYR B 203       1.816  -4.110  55.180  1.00 83.26           C  
ATOM   1577  CE1 TYR B 203      -0.695  -3.638  56.178  1.00 83.26           C  
ATOM   1578  CE2 TYR B 203       0.757  -4.875  54.754  1.00 83.26           C  
ATOM   1579  CZ  TYR B 203      -0.501  -4.638  55.257  1.00 83.26           C  
ATOM   1580  OH  TYR B 203      -1.590  -5.422  54.821  1.00 83.26           O  
ATOM   1583  N   TYR B 204       4.579  -4.573  57.639  1.00 65.94           N  
ATOM   1584  CA  TYR B 204       4.911  -5.968  57.660  1.00 65.94           C  
ATOM   1593  C   TYR B 204       5.013  -6.474  59.070  1.00 65.94           C  
ATOM   1594  O   TYR B 204       4.448  -7.517  59.396  1.00 65.94           O  
ATOM   1585  CB  TYR B 204       6.254  -6.190  56.934  1.00 65.94           C  
ATOM   1586  CG  TYR B 204       6.764  -7.572  57.138  1.00 65.94           C  
ATOM   1587  CD1 TYR B 204       7.553  -7.852  58.229  1.00 65.94           C  
ATOM   1588  CD2 TYR B 204       6.477  -8.578  56.244  1.00 65.94           C  
ATOM   1589  CE1 TYR B 204       8.045  -9.117  58.433  1.00 65.94           C  
ATOM   1590  CE2 TYR B 204       6.965  -9.847  56.444  1.00 65.94           C  
ATOM   1591  CZ  TYR B 204       7.750 -10.118  57.539  1.00 65.94           C  
ATOM   1592  OH  TYR B 204       8.255 -11.419  57.751  1.00 65.94           O  
ATOM   1595  N   LEU B 205       5.726  -5.746  59.950  1.00 44.63           N  
ATOM   1596  CA  LEU B 205       5.911  -6.176  61.311  1.00 44.63           C  
ATOM   1601  C   LEU B 205       4.601  -6.142  62.022  1.00 44.63           C  
ATOM   1602  O   LEU B 205       4.316  -6.998  62.858  1.00 44.63           O  
ATOM   1597  CB  LEU B 205       6.901  -5.295  62.092  1.00 44.63           C  
ATOM   1598  CG  LEU B 205       8.337  -5.380  61.541  1.00 44.63           C  
ATOM   1599  CD1 LEU B 205       9.304  -4.492  62.342  1.00 44.63           C  
ATOM   1600  CD2 LEU B 205       8.812  -6.842  61.445  1.00 44.63           C  
ATOM   1603  N   PHE B 206       3.776  -5.129  61.713  1.00 75.74           N  
ATOM   1604  CA  PHE B 206       2.507  -4.978  62.356  1.00 75.74           C  
ATOM   1612  C   PHE B 206       1.682  -6.189  62.060  1.00 75.74           C  
ATOM   1613  O   PHE B 206       1.125  -6.808  62.965  1.00 75.74           O  
ATOM   1605  CB  PHE B 206       1.762  -3.735  61.829  1.00 75.74           C  
ATOM   1606  CG  PHE B 206       0.433  -3.619  62.491  1.00 75.74           C  
ATOM   1607  CD1 PHE B 206       0.283  -2.908  63.661  1.00 75.74           C  
ATOM   1608  CD2 PHE B 206      -0.671  -4.222  61.934  1.00 75.74           C  
ATOM   1609  CE1 PHE B 206      -0.951  -2.806  64.260  1.00 75.74           C  
ATOM   1610  CE2 PHE B 206      -1.906  -4.123  62.529  1.00 75.74           C  
ATOM   1611  CZ  PHE B 206      -2.048  -3.412  63.696  1.00 75.74           C  
ATOM   1614  N   GLN B 207       1.603  -6.578  60.775  1.00 59.85           N  
ATOM   1615  CA  GLN B 207       0.756  -7.683  60.446  1.00 59.85           C  
ATOM   1621  C   GLN B 207       1.256  -8.947  61.076  1.00 59.85           C  
ATOM   1622  O   GLN B 207       0.499  -9.624  61.769  1.00 59.85           O  
ATOM   1616  CB  GLN B 207       0.681  -7.950  58.931  1.00 59.85           C  
ATOM   1617  CG  GLN B 207       0.046  -6.816  58.121  1.00 59.85           C  
ATOM   1618  CD  GLN B 207      -1.467  -6.872  58.292  1.00 59.85           C  
ATOM   1620  NE2 GLN B 207      -2.206  -6.824  57.151  1.00 59.85           N  
ATOM   1619  OE1 GLN B 207      -1.979  -6.957  59.406  1.00 59.85           O  
ATOM   1623  N   ARG B 208       2.538  -9.314  60.858  1.00193.93           N  
ATOM   1624  CA  ARG B 208       2.938 -10.593  61.377  1.00193.93           C  
ATOM   1632  C   ARG B 208       3.099 -10.627  62.871  1.00193.93           C  
ATOM   1633  O   ARG B 208       2.531 -11.484  63.546  1.00193.93           O  
ATOM   1625  CB  ARG B 208       4.206 -11.177  60.730  1.00193.93           C  
ATOM   1626  CG  ARG B 208       5.485 -10.367  60.911  1.00193.93           C  
ATOM   1627  CD  ARG B 208       6.702 -11.118  60.368  1.00193.93           C  
ATOM   1628  NE  ARG B 208       6.815 -12.384  61.150  1.00193.93           N  
ATOM   1629  CZ  ARG B 208       6.856 -13.587  60.507  1.00193.93           C  
ATOM   1630  NH1 ARG B 208       6.796 -13.634  59.144  1.00193.93           N1+
ATOM   1631  NH2 ARG B 208       6.951 -14.744  61.226  1.00193.93           N  
ATOM   1634  N   TYR B 209       3.909  -9.699  63.411  1.00 94.60           N  
ATOM   1635  CA  TYR B 209       4.246  -9.609  64.806  1.00 94.60           C  
ATOM   1644  C   TYR B 209       3.182  -8.978  65.644  1.00 94.60           C  
ATOM   1645  O   TYR B 209       3.083  -9.258  66.838  1.00 94.60           O  
ATOM   1636  CB  TYR B 209       5.580  -8.889  65.057  1.00 94.60           C  
ATOM   1637  CG  TYR B 209       6.624  -9.796  64.502  1.00 94.60           C  
ATOM   1638  CD1 TYR B 209       6.990 -10.928  65.193  1.00 94.60           C  
ATOM   1639  CD2 TYR B 209       7.233  -9.525  63.300  1.00 94.60           C  
ATOM   1640  CE1 TYR B 209       7.950 -11.778  64.698  1.00 94.60           C  
ATOM   1641  CE2 TYR B 209       8.194 -10.370  62.799  1.00 94.60           C  
ATOM   1642  CZ  TYR B 209       8.554 -11.498  63.497  1.00 94.60           C  
ATOM   1643  OH  TYR B 209       9.541 -12.364  62.979  1.00 94.60           O  
ATOM   1646  N   GLY B 210       2.393  -8.051  65.072  1.00 30.37           N  
ATOM   1647  CA  GLY B 210       1.446  -7.367  65.900  1.00 30.37           C  
ATOM   1648  C   GLY B 210       2.170  -6.202  66.505  1.00 30.37           C  
ATOM   1649  O   GLY B 210       1.800  -5.709  67.569  1.00 30.37           O  
ATOM   1650  N   CYS B 211       3.241  -5.740  65.822  1.00 58.00           N  
ATOM   1651  CA  CYS B 211       4.045  -4.644  66.290  1.00 58.00           C  
ATOM   1654  C   CYS B 211       3.350  -3.345  65.993  1.00 58.00           C  
ATOM   1655  O   CYS B 211       3.208  -2.943  64.839  1.00 58.00           O  
ATOM   1652  CB  CYS B 211       5.423  -4.567  65.615  1.00 58.00           C  
ATOM   1653  SG  CYS B 211       6.397  -3.159  66.219  1.00 58.00           S  
ATOM   1656  N   ARG B 212       2.823  -2.707  67.056  1.00192.38           N  
ATOM   1657  CA  ARG B 212       2.139  -1.442  67.038  1.00192.38           C  
ATOM   1665  C   ARG B 212       3.033  -0.231  67.105  1.00192.38           C  
ATOM   1666  O   ARG B 212       2.578   0.874  66.807  1.00192.38           O  
ATOM   1658  CB  ARG B 212       1.072  -1.332  68.143  1.00192.38           C  
ATOM   1659  CG  ARG B 212      -0.052  -2.355  67.949  1.00192.38           C  
ATOM   1660  CD  ARG B 212      -1.247  -2.178  68.886  1.00192.38           C  
ATOM   1661  NE  ARG B 212      -2.180  -1.213  68.241  1.00192.38           N  
ATOM   1662  CZ  ARG B 212      -3.126  -1.656  67.362  1.00192.38           C  
ATOM   1663  NH1 ARG B 212      -3.228  -2.986  67.074  1.00192.38           N1+
ATOM   1664  NH2 ARG B 212      -3.976  -0.766  66.772  1.00192.38           N  
ATOM   1667  N   VAL B 213       4.287  -0.353  67.590  1.00 54.45           N  
ATOM   1668  CA  VAL B 213       5.039   0.863  67.767  1.00 54.45           C  
ATOM   1672  C   VAL B 213       6.378   0.786  67.102  1.00 54.45           C  
ATOM   1673  O   VAL B 213       7.009  -0.269  67.047  1.00 54.45           O  
ATOM   1669  CB  VAL B 213       5.301   1.172  69.213  1.00 54.45           C  
ATOM   1670  CG1 VAL B 213       6.123   2.469  69.303  1.00 54.45           C  
ATOM   1671  CG2 VAL B 213       3.956   1.226  69.955  1.00 54.45           C  
ATOM   1674  N   GLN B 214       6.839   1.941  66.575  1.00 78.62           N  
ATOM   1675  CA  GLN B 214       8.132   2.036  65.962  1.00 78.62           C  
ATOM   1681  C   GLN B 214       8.884   3.111  66.675  1.00 78.62           C  
ATOM   1682  O   GLN B 214       8.349   4.185  66.948  1.00 78.62           O  
ATOM   1676  CB  GLN B 214       8.106   2.452  64.480  1.00 78.62           C  
ATOM   1677  CG  GLN B 214       9.510   2.565  63.880  1.00 78.62           C  
ATOM   1678  CD  GLN B 214       9.394   2.978  62.419  1.00 78.62           C  
ATOM   1680  NE2 GLN B 214       8.153   2.943  61.867  1.00 78.62           N  
ATOM   1679  OE1 GLN B 214      10.385   3.335  61.783  1.00 78.62           O  
ATOM   1683  N   LEU B 215      10.164   2.839  66.987  1.00 58.17           N  
ATOM   1684  CA  LEU B 215      10.969   3.788  67.694  1.00 58.17           C  
ATOM   1689  C   LEU B 215      12.056   4.236  66.772  1.00 58.17           C  
ATOM   1690  O   LEU B 215      12.510   3.476  65.916  1.00 58.17           O  
ATOM   1685  CB  LEU B 215      11.698   3.185  68.907  1.00 58.17           C  
ATOM   1686  CG  LEU B 215      12.552   4.207  69.682  1.00 58.17           C  
ATOM   1687  CD1 LEU B 215      11.677   5.108  70.570  1.00 58.17           C  
ATOM   1688  CD2 LEU B 215      13.710   3.534  70.432  1.00 58.17           C  
ATOM   1691  N   GLY B 216      12.506   5.497  66.927  1.00 23.51           N  
ATOM   1692  CA  GLY B 216      13.575   5.970  66.099  1.00 23.51           C  
ATOM   1693  C   GLY B 216      14.070   7.267  66.652  1.00 23.51           C  
ATOM   1694  O   GLY B 216      13.546   7.787  67.636  1.00 23.51           O  
ATOM   1695  N   GLY B 217      15.124   7.817  66.017  1.00 26.68           N  
ATOM   1696  CA  GLY B 217      15.660   9.080  66.428  1.00 26.68           C  
ATOM   1697  C   GLY B 217      14.754  10.113  65.838  1.00 26.68           C  
ATOM   1698  O   GLY B 217      13.911   9.803  65.001  1.00 26.68           O  
ATOM   1699  N   SER B 218      14.945  11.387  66.223  1.00 79.29           N  
ATOM   1700  CA  SER B 218      14.066  12.439  65.800  1.00 79.29           C  
ATOM   1703  C   SER B 218      14.085  12.553  64.305  1.00 79.29           C  
ATOM   1704  O   SER B 218      13.103  12.984  63.703  1.00 79.29           O  
ATOM   1701  CB  SER B 218      14.476  13.806  66.368  1.00 79.29           C  
ATOM   1702  OG  SER B 218      14.437  13.769  67.786  1.00 79.29           O  
ATOM   1705  N   ASP B 219      15.201  12.165  63.663  1.00 60.73           N  
ATOM   1706  CA  ASP B 219      15.340  12.270  62.236  1.00 60.73           C  
ATOM   1711  C   ASP B 219      14.362  11.357  61.550  1.00 60.73           C  
ATOM   1712  O   ASP B 219      13.978  11.601  60.409  1.00 60.73           O  
ATOM   1707  CB  ASP B 219      16.760  11.936  61.734  1.00 60.73           C  
ATOM   1708  CG  ASP B 219      17.106  10.491  62.068  1.00 60.73           C  
ATOM   1709  OD1 ASP B 219      16.462   9.912  62.984  1.00 60.73           O  
ATOM   1710  OD2 ASP B 219      18.033   9.946  61.410  1.00 60.73           O1-
ATOM   1713  N   GLN B 220      13.975  10.262  62.226  1.00 93.39           N  
ATOM   1714  CA  GLN B 220      13.094   9.213  61.776  1.00 93.39           C  
ATOM   1720  C   GLN B 220      11.655   9.624  61.688  1.00 93.39           C  
ATOM   1721  O   GLN B 220      10.845   8.875  61.145  1.00 93.39           O  
ATOM   1715  CB  GLN B 220      13.176   7.948  62.641  1.00 93.39           C  
ATOM   1716  CG  GLN B 220      14.542   7.271  62.517  1.00 93.39           C  
ATOM   1717  CD  GLN B 220      14.787   6.996  61.037  1.00 93.39           C  
ATOM   1719  NE2 GLN B 220      15.919   7.521  60.498  1.00 93.39           N  
ATOM   1718  OE1 GLN B 220      13.984   6.344  60.374  1.00 93.39           O  
ATOM   1722  N   LEU B 221      11.279  10.783  62.260  1.00 65.48           N  
ATOM   1723  CA  LEU B 221       9.895  11.153  62.388  1.00 65.48           C  
ATOM   1728  C   LEU B 221       9.174  11.037  61.074  1.00 65.48           C  
ATOM   1729  O   LEU B 221       8.089  10.458  61.023  1.00 65.48           O  
ATOM   1724  CB  LEU B 221       9.740  12.603  62.884  1.00 65.48           C  
ATOM   1725  CG  LEU B 221       8.282  13.069  63.044  1.00 65.48           C  
ATOM   1726  CD1 LEU B 221       7.546  12.237  64.102  1.00 65.48           C  
ATOM   1727  CD2 LEU B 221       8.209  14.577  63.329  1.00 65.48           C  
ATOM   1730  N   GLY B 222       9.746  11.543  59.969  1.00 29.71           N  
ATOM   1731  CA  GLY B 222       9.031  11.475  58.726  1.00 29.71           C  
ATOM   1732  C   GLY B 222       8.802  10.049  58.305  1.00 29.71           C  
ATOM   1733  O   GLY B 222       7.700   9.690  57.894  1.00 29.71           O  
ATOM   1734  N   ASN B 223       9.837   9.192  58.400  1.00 43.35           N  
ATOM   1735  CA  ASN B 223       9.743   7.827  57.949  1.00 43.35           C  
ATOM   1740  C   ASN B 223       8.723   7.080  58.751  1.00 43.35           C  
ATOM   1741  O   ASN B 223       7.957   6.288  58.206  1.00 43.35           O  
ATOM   1736  CB  ASN B 223      11.069   7.056  58.078  1.00 43.35           C  
ATOM   1737  CG  ASN B 223      12.039   7.592  57.035  1.00 43.35           C  
ATOM   1739  ND2 ASN B 223      13.332   7.744  57.434  1.00 43.35           N  
ATOM   1738  OD1 ASN B 223      11.659   7.870  55.899  1.00 43.35           O  
ATOM   1742  N   ILE B 224       8.703   7.287  60.078  1.00171.57           N  
ATOM   1743  CA  ILE B 224       7.764   6.595  60.913  1.00171.57           C  
ATOM   1748  C   ILE B 224       6.371   7.055  60.588  1.00171.57           C  
ATOM   1749  O   ILE B 224       5.433   6.260  60.599  1.00171.57           O  
ATOM   1744  CB  ILE B 224       8.099   6.682  62.382  1.00171.57           C  
ATOM   1745  CG1 ILE B 224       8.183   8.121  62.876  1.00171.57           C  
ATOM   1746  CG2 ILE B 224       9.409   5.918  62.605  1.00171.57           C  
ATOM   1747  CD1 ILE B 224       6.826   8.781  62.977  1.00171.57           C  
ATOM   1750  N   MET B 225       6.205   8.355  60.276  1.00 79.84           N  
ATOM   1751  CA  MET B 225       4.923   8.922  59.966  1.00 79.84           C  
ATOM   1756  C   MET B 225       4.386   8.259  58.737  1.00 79.84           C  
ATOM   1757  O   MET B 225       3.195   7.969  58.650  1.00 79.84           O  
ATOM   1752  CB  MET B 225       5.015  10.429  59.665  1.00 79.84           C  
ATOM   1753  CG  MET B 225       5.184  11.302  60.907  1.00 79.84           C  
ATOM   1754  SD  MET B 225       3.616  11.730  61.720  1.00 79.84           S  
ATOM   1755  CE  MET B 225       3.093  10.016  62.000  1.00 79.84           C  
ATOM   1758  N   SER B 226       5.255   8.002  57.744  1.00 32.41           N  
ATOM   1759  CA  SER B 226       4.783   7.397  56.534  1.00 32.41           C  
ATOM   1762  C   SER B 226       4.255   6.038  56.866  1.00 32.41           C  
ATOM   1763  O   SER B 226       3.263   5.595  56.291  1.00 32.41           O  
ATOM   1760  CB  SER B 226       5.874   7.260  55.460  1.00 32.41           C  
ATOM   1761  OG  SER B 226       6.275   8.546  55.010  1.00 32.41           O  
ATOM   1764  N   GLY B 227       4.905   5.334  57.812  1.00 21.30           N  
ATOM   1765  CA  GLY B 227       4.440   4.025  58.175  1.00 21.30           C  
ATOM   1766  C   GLY B 227       3.069   4.151  58.765  1.00 21.30           C  
ATOM   1767  O   GLY B 227       2.164   3.385  58.436  1.00 21.30           O  
ATOM   1768  N   TYR B 228       2.876   5.151  59.642  1.00 51.23           N  
ATOM   1769  CA  TYR B 228       1.624   5.328  60.324  1.00 51.23           C  
ATOM   1778  C   TYR B 228       0.536   5.601  59.331  1.00 51.23           C  
ATOM   1779  O   TYR B 228      -0.549   5.028  59.421  1.00 51.23           O  
ATOM   1770  CB  TYR B 228       1.663   6.509  61.307  1.00 51.23           C  
ATOM   1771  CG  TYR B 228       0.273   6.746  61.784  1.00 51.23           C  
ATOM   1772  CD1 TYR B 228      -0.278   5.972  62.779  1.00 51.23           C  
ATOM   1773  CD2 TYR B 228      -0.481   7.753  61.230  1.00 51.23           C  
ATOM   1774  CE1 TYR B 228      -1.564   6.200  63.213  1.00 51.23           C  
ATOM   1775  CE2 TYR B 228      -1.766   7.986  61.658  1.00 51.23           C  
ATOM   1776  CZ  TYR B 228      -2.310   7.209  62.652  1.00 51.23           C  
ATOM   1777  OH  TYR B 228      -3.629   7.448  63.092  1.00 51.23           O  
ATOM   1780  N   GLU B 229       0.804   6.482  58.351  1.00 82.32           N  
ATOM   1781  CA  GLU B 229      -0.194   6.874  57.396  1.00 82.32           C  
ATOM   1787  C   GLU B 229      -0.599   5.678  56.590  1.00 82.32           C  
ATOM   1788  O   GLU B 229      -1.785   5.425  56.382  1.00 82.32           O  
ATOM   1782  CB  GLU B 229       0.352   7.901  56.387  1.00 82.32           C  
ATOM   1783  CG  GLU B 229       0.946   9.162  57.021  1.00 82.32           C  
ATOM   1784  CD  GLU B 229      -0.179  10.063  57.499  1.00 82.32           C  
ATOM   1785  OE1 GLU B 229      -1.301   9.543  57.736  1.00 82.32           O  
ATOM   1786  OE2 GLU B 229       0.073  11.291  57.630  1.00 82.32           O1-
ATOM   1789  N   PHE B 230       0.397   4.898  56.134  1.00 94.51           N  
ATOM   1790  CA  PHE B 230       0.166   3.768  55.286  1.00 94.51           C  
ATOM   1798  C   PHE B 230      -0.666   2.761  56.020  1.00 94.51           C  
ATOM   1799  O   PHE B 230      -1.660   2.267  55.492  1.00 94.51           O  
ATOM   1791  CB  PHE B 230       1.501   3.124  54.863  1.00 94.51           C  
ATOM   1792  CG  PHE B 230       1.265   1.946  53.983  1.00 94.51           C  
ATOM   1793  CD1 PHE B 230       0.995   2.120  52.646  1.00 94.51           C  
ATOM   1794  CD2 PHE B 230       1.308   0.667  54.492  1.00 94.51           C  
ATOM   1795  CE1 PHE B 230       0.780   1.039  51.825  1.00 94.51           C  
ATOM   1796  CE2 PHE B 230       1.094  -0.419  53.674  1.00 94.51           C  
ATOM   1797  CZ  PHE B 230       0.831  -0.235  52.338  1.00 94.51           C  
ATOM   1800  N   ILE B 231      -0.298   2.464  57.279  1.00106.40           N  
ATOM   1801  CA  ILE B 231      -0.978   1.459  58.050  1.00106.40           C  
ATOM   1806  C   ILE B 231      -2.400   1.877  58.252  1.00106.40           C  
ATOM   1807  O   ILE B 231      -3.328   1.099  58.032  1.00106.40           O  
ATOM   1802  CB  ILE B 231      -0.417   1.334  59.443  1.00106.40           C  
ATOM   1803  CG1 ILE B 231       1.082   0.987  59.440  1.00106.40           C  
ATOM   1804  CG2 ILE B 231      -1.278   0.304  60.197  1.00106.40           C  
ATOM   1805  CD1 ILE B 231       1.411  -0.417  58.945  1.00106.40           C  
ATOM   1808  N   ASN B 232      -2.602   3.141  58.668  1.00 43.02           N  
ATOM   1809  CA  ASN B 232      -3.914   3.626  58.981  1.00 43.02           C  
ATOM   1814  C   ASN B 232      -4.750   3.580  57.749  1.00 43.02           C  
ATOM   1815  O   ASN B 232      -5.899   3.145  57.785  1.00 43.02           O  
ATOM   1810  CB  ASN B 232      -3.900   5.084  59.475  1.00 43.02           C  
ATOM   1811  CG  ASN B 232      -5.316   5.479  59.872  1.00 43.02           C  
ATOM   1813  ND2 ASN B 232      -5.946   6.367  59.057  1.00 43.02           N  
ATOM   1812  OD1 ASN B 232      -5.843   5.026  60.887  1.00 43.02           O  
ATOM   1816  N   LYS B 233      -4.184   4.011  56.609  1.00 93.15           N  
ATOM   1817  CA  LYS B 233      -4.973   4.054  55.418  1.00 93.15           C  
ATOM   1823  C   LYS B 233      -5.429   2.668  55.092  1.00 93.15           C  
ATOM   1824  O   LYS B 233      -6.609   2.457  54.819  1.00 93.15           O  
ATOM   1818  CB  LYS B 233      -4.188   4.577  54.199  1.00 93.15           C  
ATOM   1819  CG  LYS B 233      -5.042   4.909  52.969  1.00 93.15           C  
ATOM   1820  CD  LYS B 233      -5.797   3.723  52.366  1.00 93.15           C  
ATOM   1821  CE  LYS B 233      -6.640   4.089  51.142  1.00 93.15           C  
ATOM   1822  NZ  LYS B 233      -7.334   2.886  50.630  1.00 93.15           N1+
ATOM   1825  N   LEU B 234      -4.511   1.678  55.092  1.00182.97           N  
ATOM   1826  CA  LEU B 234      -4.968   0.370  54.717  1.00182.97           C  
ATOM   1831  C   LEU B 234      -5.930  -0.203  55.711  1.00182.97           C  
ATOM   1832  O   LEU B 234      -7.094  -0.446  55.395  1.00182.97           O  
ATOM   1827  CB  LEU B 234      -3.857  -0.696  54.624  1.00182.97           C  
ATOM   1828  CG  LEU B 234      -2.966  -0.630  53.375  1.00182.97           C  
ATOM   1829  CD1 LEU B 234      -3.798  -0.842  52.104  1.00182.97           C  
ATOM   1830  CD2 LEU B 234      -2.104   0.636  53.335  1.00182.97           C  
ATOM   1833  N   THR B 235      -5.434  -0.430  56.945  1.00 66.69           N  
ATOM   1834  CA  THR B 235      -6.149  -1.109  57.994  1.00 66.69           C  
ATOM   1838  C   THR B 235      -7.175  -0.271  58.691  1.00 66.69           C  
ATOM   1839  O   THR B 235      -8.258  -0.752  59.019  1.00 66.69           O  
ATOM   1835  CB  THR B 235      -5.229  -1.663  59.043  1.00 66.69           C  
ATOM   1837  CG2 THR B 235      -4.233  -2.618  58.362  1.00 66.69           C  
ATOM   1836  OG1 THR B 235      -4.529  -0.612  59.693  1.00 66.69           O  
ATOM   1840  N   GLY B 236      -6.866   1.010  58.953  1.00 25.84           N  
ATOM   1841  CA  GLY B 236      -7.761   1.792  59.749  1.00 25.84           C  
ATOM   1842  C   GLY B 236      -7.333   1.560  61.167  1.00 25.84           C  
ATOM   1843  O   GLY B 236      -7.954   2.045  62.111  1.00 25.84           O  
ATOM   1844  N   GLU B 237      -6.237   0.788  61.336  1.00 81.72           N  
ATOM   1845  CA  GLU B 237      -5.702   0.446  62.625  1.00 81.72           C  
ATOM   1851  C   GLU B 237      -4.815   1.561  63.095  1.00 81.72           C  
ATOM   1852  O   GLU B 237      -4.344   2.372  62.300  1.00 81.72           O  
ATOM   1846  CB  GLU B 237      -4.867  -0.847  62.611  1.00 81.72           C  
ATOM   1847  CG  GLU B 237      -4.622  -1.430  64.004  1.00 81.72           C  
ATOM   1848  CD  GLU B 237      -5.888  -2.168  64.417  1.00 81.72           C  
ATOM   1849  OE1 GLU B 237      -6.640  -2.596  63.502  1.00 81.72           O  
ATOM   1850  OE2 GLU B 237      -6.119  -2.320  65.646  1.00 81.72           O1-
ATOM   1853  N   ASP B 238      -4.576   1.630  64.425  1.00 51.55           N  
ATOM   1854  CA  ASP B 238      -3.776   2.685  64.992  1.00 51.55           C  
ATOM   1859  C   ASP B 238      -2.418   2.168  65.373  1.00 51.55           C  
ATOM   1860  O   ASP B 238      -2.290   1.181  66.097  1.00 51.55           O  
ATOM   1855  CB  ASP B 238      -4.385   3.285  66.273  1.00 51.55           C  
ATOM   1856  CG  ASP B 238      -5.639   4.068  65.908  1.00 51.55           C  
ATOM   1857  OD1 ASP B 238      -5.671   4.660  64.798  1.00 51.55           O  
ATOM   1858  OD2 ASP B 238      -6.585   4.081  66.742  1.00 51.55           O1-
ATOM   1861  N   VAL B 239      -1.357   2.848  64.892  1.00 54.42           N  
ATOM   1862  CA  VAL B 239       0.000   2.493  65.210  1.00 54.42           C  
ATOM   1866  C   VAL B 239       0.657   3.730  65.738  1.00 54.42           C  
ATOM   1867  O   VAL B 239       0.154   4.836  65.540  1.00 54.42           O  
ATOM   1863  CB  VAL B 239       0.788   2.016  64.023  1.00 54.42           C  
ATOM   1864  CG1 VAL B 239       0.170   0.696  63.533  1.00 54.42           C  
ATOM   1865  CG2 VAL B 239       0.799   3.121  62.953  1.00 54.42           C  
ATOM   1868  N   PHE B 240       1.800   3.582  66.446  1.00 66.53           N  
ATOM   1869  CA  PHE B 240       2.384   4.747  67.047  1.00 66.53           C  
ATOM   1877  C   PHE B 240       3.859   4.793  66.801  1.00 66.53           C  
ATOM   1878  O   PHE B 240       4.481   3.811  66.397  1.00 66.53           O  
ATOM   1870  CB  PHE B 240       2.170   4.802  68.571  1.00 66.53           C  
ATOM   1871  CG  PHE B 240       0.702   4.891  68.834  1.00 66.53           C  
ATOM   1872  CD1 PHE B 240      -0.069   3.751  68.896  1.00 66.53           C  
ATOM   1873  CD2 PHE B 240       0.091   6.110  69.022  1.00 66.53           C  
ATOM   1874  CE1 PHE B 240      -1.420   3.823  69.141  1.00 66.53           C  
ATOM   1875  CE2 PHE B 240      -1.260   6.190  69.267  1.00 66.53           C  
ATOM   1876  CZ  PHE B 240      -2.019   5.046  69.327  1.00 66.53           C  
ATOM   1879  N   GLY B 241       4.449   5.984  67.038  1.00 26.22           N  
ATOM   1880  CA  GLY B 241       5.859   6.172  66.861  1.00 26.22           C  
ATOM   1881  C   GLY B 241       6.377   6.848  68.088  1.00 26.22           C  
ATOM   1882  O   GLY B 241       5.651   7.573  68.768  1.00 26.22           O  
ATOM   1883  N   ILE B 242       7.663   6.598  68.400  1.00109.51           N  
ATOM   1884  CA  ILE B 242       8.344   7.182  69.522  1.00109.51           C  
ATOM   1889  C   ILE B 242       9.655   7.664  68.981  1.00109.51           C  
ATOM   1890  O   ILE B 242      10.277   6.975  68.175  1.00109.51           O  
ATOM   1885  CB  ILE B 242       8.703   6.163  70.569  1.00109.51           C  
ATOM   1886  CG1 ILE B 242       7.456   5.462  71.134  1.00109.51           C  
ATOM   1887  CG2 ILE B 242       9.554   6.871  71.636  1.00109.51           C  
ATOM   1888  CD1 ILE B 242       6.539   6.381  71.936  1.00109.51           C  
ATOM   1891  N   THR B 243      10.116   8.859  69.401  1.00 35.95           N  
ATOM   1892  CA  THR B 243      11.377   9.332  68.898  1.00 35.95           C  
ATOM   1896  C   THR B 243      12.264   9.643  70.060  1.00 35.95           C  
ATOM   1897  O   THR B 243      11.794   9.965  71.150  1.00 35.95           O  
ATOM   1893  CB  THR B 243      11.271  10.581  68.072  1.00 35.95           C  
ATOM   1895  CG2 THR B 243      10.345  10.304  66.877  1.00 35.95           C  
ATOM   1894  OG1 THR B 243      10.756  11.649  68.855  1.00 35.95           O  
ATOM   1898  N   VAL B 244      13.591   9.543  69.844  1.00 42.08           N  
ATOM   1899  CA  VAL B 244      14.557   9.824  70.865  1.00 42.08           C  
ATOM   1903  C   VAL B 244      15.319  11.028  70.403  1.00 42.08           C  
ATOM   1904  O   VAL B 244      15.344  11.347  69.216  1.00 42.08           O  
ATOM   1900  CB  VAL B 244      15.536   8.708  71.063  1.00 42.08           C  
ATOM   1901  CG1 VAL B 244      14.761   7.469  71.548  1.00 42.08           C  
ATOM   1902  CG2 VAL B 244      16.302   8.489  69.746  1.00 42.08           C  
ATOM   1905  N   PRO B 245      15.934  11.712  71.330  1.00100.02           N  
ATOM   1906  CA  PRO B 245      16.632  12.923  70.992  1.00100.02           C  
ATOM   1910  C   PRO B 245      17.847  12.734  70.142  1.00100.02           C  
ATOM   1911  O   PRO B 245      18.459  11.665  70.164  1.00100.02           O  
ATOM   1908  CB  PRO B 245      16.896  13.632  72.319  1.00100.02           C  
ATOM   1909  CG  PRO B 245      15.731  13.166  73.210  1.00100.02           C  
ATOM   1907  CD  PRO B 245      15.377  11.769  72.672  1.00100.02           C  
ATOM   1912  N   LEU B 246      18.181  13.794  69.377  1.00254.69           N  
ATOM   1913  CA  LEU B 246      19.250  13.843  68.424  1.00254.69           C  
ATOM   1918  C   LEU B 246      20.458  14.346  69.171  1.00254.69           C  
ATOM   1919  O   LEU B 246      20.333  14.877  70.274  1.00254.69           O  
ATOM   1914  CB  LEU B 246      18.880  14.814  67.278  1.00254.69           C  
ATOM   1915  CG  LEU B 246      19.631  14.688  65.934  1.00254.69           C  
ATOM   1916  CD1 LEU B 246      21.115  15.073  66.000  1.00254.69           C  
ATOM   1917  CD2 LEU B 246      19.383  13.304  65.313  1.00254.69           C  
ATOM   1920  N   ILE B 247      21.667  14.168  68.598  1.00168.62           N  
ATOM   1921  CA  ILE B 247      22.887  14.568  69.243  1.00168.62           C  
ATOM   1926  C   ILE B 247      22.874  16.066  69.375  1.00168.62           C  
ATOM   1927  O   ILE B 247      22.651  16.800  68.414  1.00168.62           O  
ATOM   1922  CB  ILE B 247      24.114  14.096  68.491  1.00168.62           C  
ATOM   1923  CG1 ILE B 247      25.370  14.076  69.385  1.00168.62           C  
ATOM   1924  CG2 ILE B 247      24.259  14.930  67.206  1.00168.62           C  
ATOM   1925  CD1 ILE B 247      25.827  15.441  69.890  1.00168.62           C  
ATOM   1928  N   THR B 248      23.083  16.543  70.618  1.00117.67           N  
ATOM   1929  CA  THR B 248      23.006  17.928  70.996  1.00117.67           C  
ATOM   1933  C   THR B 248      24.116  18.755  70.429  1.00117.67           C  
ATOM   1934  O   THR B 248      23.891  19.906  70.056  1.00117.67           O  
ATOM   1930  CB  THR B 248      23.059  18.113  72.480  1.00117.67           C  
ATOM   1932  CG2 THR B 248      21.879  17.353  73.108  1.00117.67           C  
ATOM   1931  OG1 THR B 248      24.289  17.617  72.986  1.00117.67           O  
ATOM   1935  N   SER B 249      25.334  18.184  70.340  1.00152.19           N  
ATOM   1936  CA  SER B 249      26.523  18.921  70.003  1.00152.19           C  
ATOM   1939  C   SER B 249      26.306  19.764  68.789  1.00152.19           C  
ATOM   1940  O   SER B 249      25.513  19.434  67.909  1.00152.19           O  
ATOM   1937  CB  SER B 249      27.751  18.026  69.748  1.00152.19           C  
ATOM   1938  OG  SER B 249      28.884  18.819  69.425  1.00152.19           O  
ATOM   1941  N   THR B 250      27.015  20.912  68.758  1.00152.19           N  
ATOM   1942  CA  THR B 250      26.923  21.876  67.703  1.00152.19           C  
ATOM   1946  C   THR B 250      27.859  21.410  66.629  1.00152.19           C  
ATOM   1947  O   THR B 250      28.499  20.368  66.767  1.00152.19           O  
ATOM   1943  CB  THR B 250      27.321  23.253  68.181  1.00152.19           C  
ATOM   1945  CG2 THR B 250      27.055  24.307  67.090  1.00152.19           C  
ATOM   1944  OG1 THR B 250      26.547  23.588  69.322  1.00152.19           O  
ATOM   1948  N   THR B 251      27.943  22.160  65.514  1.00 40.81           N  
ATOM   1949  CA  THR B 251      28.772  21.797  64.407  1.00 40.81           C  
ATOM   1953  C   THR B 251      30.173  21.735  64.901  1.00 40.81           C  
ATOM   1954  O   THR B 251      30.902  20.787  64.614  1.00 40.81           O  
ATOM   1950  CB  THR B 251      28.756  22.830  63.320  1.00 40.81           C  
ATOM   1952  CG2 THR B 251      29.666  22.358  62.173  1.00 40.81           C  
ATOM   1951  OG1 THR B 251      27.432  23.033  62.849  1.00 40.81           O  
ATOM   1955  N   GLY B 252      30.583  22.754  65.676  1.00 69.17           N  
ATOM   1956  CA  GLY B 252      31.930  22.769  66.152  1.00 69.17           C  
ATOM   1957  C   GLY B 252      32.443  24.149  65.926  1.00 69.17           C  
ATOM   1958  O   GLY B 252      31.712  25.129  66.065  1.00 69.17           O  
ATOM   1959  N   ALA B 253      33.738  24.262  65.583  1.00217.85           N  
ATOM   1960  CA  ALA B 253      34.276  25.565  65.348  1.00217.85           C  
ATOM   1962  C   ALA B 253      34.792  25.594  63.948  1.00217.85           C  
ATOM   1963  O   ALA B 253      35.234  24.578  63.415  1.00217.85           O  
ATOM   1961  CB  ALA B 253      35.453  25.919  66.273  1.00217.85           C  
ATOM   1964  N   LYS B 254      34.691  26.765  63.295  1.00 78.08           N  
ATOM   1965  CA  LYS B 254      35.237  26.899  61.978  1.00 78.08           C  
ATOM   1971  C   LYS B 254      36.717  26.790  62.133  1.00 78.08           C  
ATOM   1972  O   LYS B 254      37.407  26.207  61.298  1.00 78.08           O  
ATOM   1966  CB  LYS B 254      34.950  28.265  61.334  1.00 78.08           C  
ATOM   1967  CG  LYS B 254      33.466  28.524  61.082  1.00 78.08           C  
ATOM   1968  CD  LYS B 254      33.147  29.985  60.750  1.00 78.08           C  
ATOM   1969  CE  LYS B 254      33.116  30.282  59.250  1.00 78.08           C  
ATOM   1970  NZ  LYS B 254      32.655  31.669  59.015  1.00 78.08           N1+
ATOM   1973  N   LEU B 255      37.230  27.351  63.246  1.00 81.03           N  
ATOM   1974  CA  LEU B 255      38.637  27.392  63.508  1.00 81.03           C  
ATOM   1979  C   LEU B 255      39.112  25.984  63.550  1.00 81.03           C  
ATOM   1980  O   LEU B 255      40.094  25.627  62.900  1.00 81.03           O  
ATOM   1975  CB  LEU B 255      38.962  27.990  64.888  1.00 81.03           C  
ATOM   1976  CG  LEU B 255      38.413  29.413  65.114  1.00 81.03           C  
ATOM   1977  CD1 LEU B 255      39.034  30.419  64.135  1.00 81.03           C  
ATOM   1978  CD2 LEU B 255      36.875  29.440  65.108  1.00 81.03           C  
ATOM   1981  N   GLY B 256      38.402  25.139  64.316  1.00108.67           N  
ATOM   1982  CA  GLY B 256      38.764  23.761  64.369  1.00108.67           C  
ATOM   1983  C   GLY B 256      38.553  23.250  62.989  1.00108.67           C  
ATOM   1984  O   GLY B 256      39.303  22.408  62.500  1.00108.67           O  
ATOM   1985  N   LYS B 257      37.482  23.765  62.351  1.00274.78           N  
ATOM   1986  CA  LYS B 257      37.053  23.429  61.027  1.00274.78           C  
ATOM   1992  C   LYS B 257      36.023  22.373  61.189  1.00274.78           C  
ATOM   1993  O   LYS B 257      35.883  21.804  62.270  1.00274.78           O  
ATOM   1987  CB  LYS B 257      38.151  22.919  60.073  1.00274.78           C  
ATOM   1988  CG  LYS B 257      37.666  22.748  58.631  1.00274.78           C  
ATOM   1989  CD  LYS B 257      38.802  22.625  57.613  1.00274.78           C  
ATOM   1990  CE  LYS B 257      39.424  23.970  57.229  1.00274.78           C  
ATOM   1991  NZ  LYS B 257      40.003  24.621  58.427  1.00274.78           N1+
ATOM   1994  N   SER B 258      35.247  22.098  60.126  1.00190.68           N  
ATOM   1995  CA  SER B 258      34.261  21.076  60.284  1.00190.68           C  
ATOM   1998  C   SER B 258      35.019  19.829  60.573  1.00190.68           C  
ATOM   1999  O   SER B 258      36.005  19.519  59.907  1.00190.68           O  
ATOM   1996  CB  SER B 258      33.406  20.832  59.028  1.00190.68           C  
ATOM   1997  OG  SER B 258      32.461  19.801  59.274  1.00190.68           O  
ATOM   2000  N   ALA B 259      34.589  19.087  61.609  1.00261.10           N  
ATOM   2001  CA  ALA B 259      35.319  17.903  61.925  1.00261.10           C  
ATOM   2003  C   ALA B 259      34.543  17.149  62.943  1.00261.10           C  
ATOM   2004  O   ALA B 259      33.609  17.663  63.557  1.00261.10           O  
ATOM   2002  CB  ALA B 259      36.705  18.184  62.530  1.00261.10           C  
ATOM   2005  N   GLY B 260      34.918  15.874  63.124  1.00134.62           N  
ATOM   2006  CA  GLY B 260      34.286  15.047  64.099  1.00134.62           C  
ATOM   2007  C   GLY B 260      34.524  13.649  63.656  1.00134.62           C  
ATOM   2008  O   GLY B 260      34.516  13.354  62.462  1.00134.62           O  
ATOM   2009  N   ASN B 261      34.749  12.743  64.621  1.00235.67           N  
ATOM   2010  CA  ASN B 261      34.949  11.381  64.249  1.00235.67           C  
ATOM   2015  C   ASN B 261      33.932  10.600  64.999  1.00235.67           C  
ATOM   2016  O   ASN B 261      33.644  10.886  66.160  1.00235.67           O  
ATOM   2011  CB  ASN B 261      36.330  10.825  64.622  1.00235.67           C  
ATOM   2012  CG  ASN B 261      36.515   9.528  63.848  1.00235.67           C  
ATOM   2014  ND2 ASN B 261      35.867   9.441  62.655  1.00235.67           N  
ATOM   2013  OD1 ASN B 261      37.219   8.621  64.286  1.00235.67           O  
ATOM   2017  N   ALA B 262      33.342   9.595  64.336  1.00 60.32           N  
ATOM   2018  CA  ALA B 262      32.339   8.819  64.990  1.00 60.32           C  
ATOM   2020  C   ALA B 262      33.018   7.817  65.865  1.00 60.32           C  
ATOM   2021  O   ALA B 262      34.105   7.331  65.554  1.00 60.32           O  
ATOM   2019  CB  ALA B 262      31.419   8.056  64.023  1.00 60.32           C  
ATOM   2022  N   VAL B 263      32.385   7.503  67.011  1.00111.44           N  
ATOM   2023  CA  VAL B 263      32.923   6.529  67.914  1.00111.44           C  
ATOM   2027  C   VAL B 263      32.081   5.301  67.790  1.00111.44           C  
ATOM   2028  O   VAL B 263      30.877   5.334  68.038  1.00111.44           O  
ATOM   2024  CB  VAL B 263      32.911   6.994  69.344  1.00111.44           C  
ATOM   2025  CG1 VAL B 263      31.531   7.589  69.659  1.00111.44           C  
ATOM   2026  CG2 VAL B 263      33.277   5.805  70.247  1.00111.44           C  
ATOM   2029  N   TRP B 264      32.720   4.179  67.400  1.00 93.25           N  
ATOM   2030  CA  TRP B 264      32.032   2.952  67.122  1.00 93.25           C  
ATOM   2041  C   TRP B 264      31.942   2.089  68.344  1.00 93.25           C  
ATOM   2042  O   TRP B 264      32.729   2.210  69.280  1.00 93.25           O  
ATOM   2031  CB  TRP B 264      32.717   2.105  66.035  1.00 93.25           C  
ATOM   2032  CG  TRP B 264      32.800   2.794  64.694  1.00 93.25           C  
ATOM   2034  CD1 TRP B 264      33.861   3.441  64.134  1.00 93.25           C  
ATOM   2033  CD2 TRP B 264      31.713   2.916  63.764  1.00 93.25           C  
ATOM   2036  CE2 TRP B 264      32.182   3.650  62.674  1.00 93.25           C  
ATOM   2037  CE3 TRP B 264      30.428   2.461  63.817  1.00 93.25           C  
ATOM   2035  NE1 TRP B 264      33.503   3.966  62.914  1.00 93.25           N  
ATOM   2038  CZ2 TRP B 264      31.369   3.942  61.616  1.00 93.25           C  
ATOM   2039  CZ3 TRP B 264      29.614   2.755  62.746  1.00 93.25           C  
ATOM   2040  CH2 TRP B 264      30.074   3.479  61.668  1.00 93.25           C  
ATOM   2043  N   LEU B 265      30.888   1.247  68.364  1.00133.36           N  
ATOM   2044  CA  LEU B 265      30.608   0.232  69.342  1.00133.36           C  
ATOM   2049  C   LEU B 265      31.485  -0.968  69.158  1.00133.36           C  
ATOM   2050  O   LEU B 265      31.676  -1.737  70.098  1.00133.36           O  
ATOM   2045  CB  LEU B 265      29.143  -0.244  69.348  1.00133.36           C  
ATOM   2046  CG  LEU B 265      28.205   0.714  70.105  1.00133.36           C  
ATOM   2047  CD1 LEU B 265      28.315   2.147  69.570  1.00133.36           C  
ATOM   2048  CD2 LEU B 265      26.758   0.194  70.116  1.00133.36           C  
ATOM   2051  N   ASN B 266      31.963  -1.231  67.923  1.00 74.58           N  
ATOM   2052  CA  ASN B 266      32.792  -2.390  67.734  1.00 74.58           C  
ATOM   2057  C   ASN B 266      34.127  -2.101  68.335  1.00 74.58           C  
ATOM   2058  O   ASN B 266      34.716  -1.048  68.099  1.00 74.58           O  
ATOM   2053  CB  ASN B 266      33.041  -2.774  66.269  1.00 74.58           C  
ATOM   2054  CG  ASN B 266      33.883  -4.043  66.246  1.00 74.58           C  
ATOM   2056  ND2 ASN B 266      35.010  -4.009  65.485  1.00 74.58           N  
ATOM   2055  OD1 ASN B 266      33.553  -5.034  66.893  1.00 74.58           O  
ATOM   2059  N   ARG B 267      34.651  -3.063  69.118  1.00100.69           N  
ATOM   2060  CA  ARG B 267      35.884  -2.860  69.824  1.00100.69           C  
ATOM   2068  C   ARG B 267      37.027  -2.663  68.874  1.00100.69           C  
ATOM   2069  O   ARG B 267      37.897  -1.824  69.107  1.00100.69           O  
ATOM   2061  CB  ARG B 267      36.268  -4.019  70.764  1.00100.69           C  
ATOM   2062  CG  ARG B 267      37.590  -3.758  71.495  1.00100.69           C  
ATOM   2063  CD  ARG B 267      38.035  -4.865  72.458  1.00100.69           C  
ATOM   2064  NE  ARG B 267      37.239  -4.731  73.712  1.00100.69           N  
ATOM   2065  CZ  ARG B 267      37.788  -5.094  74.910  1.00100.69           C  
ATOM   2066  NH1 ARG B 267      39.066  -5.569  74.962  1.00100.69           N1+
ATOM   2067  NH2 ARG B 267      37.068  -4.972  76.063  1.00100.69           N  
ATOM   2070  N   ASP B 268      37.055  -3.436  67.774  1.00129.76           N  
ATOM   2071  CA  ASP B 268      38.148  -3.389  66.844  1.00129.76           C  
ATOM   2076  C   ASP B 268      38.213  -2.026  66.240  1.00129.76           C  
ATOM   2077  O   ASP B 268      39.299  -1.505  65.985  1.00129.76           O  
ATOM   2072  CB  ASP B 268      37.942  -4.349  65.668  1.00129.76           C  
ATOM   2073  CG  ASP B 268      37.758  -5.732  66.258  1.00129.76           C  
ATOM   2074  OD1 ASP B 268      36.642  -5.995  66.778  1.00129.76           O  
ATOM   2075  OD2 ASP B 268      38.720  -6.542  66.208  1.00129.76           O1-
ATOM   2078  N   LYS B 269      37.037  -1.454  65.918  1.00 98.42           N  
ATOM   2079  CA  LYS B 269      36.980  -0.144  65.336  1.00 98.42           C  
ATOM   2085  C   LYS B 269      37.370   0.886  66.349  1.00 98.42           C  
ATOM   2086  O   LYS B 269      38.181   1.768  66.071  1.00 98.42           O  
ATOM   2080  CB  LYS B 269      35.563   0.211  64.850  1.00 98.42           C  
ATOM   2081  CG  LYS B 269      35.061  -0.631  63.671  1.00 98.42           C  
ATOM   2082  CD  LYS B 269      33.548  -0.510  63.456  1.00 98.42           C  
ATOM   2083  CE  LYS B 269      33.051  -1.031  62.108  1.00 98.42           C  
ATOM   2084  NZ  LYS B 269      33.431  -0.095  61.026  1.00 98.42           N1+
ATOM   2087  N   THR B 270      36.780   0.813  67.559  1.00 48.50           N  
ATOM   2088  CA  THR B 270      37.102   1.765  68.583  1.00 48.50           C  
ATOM   2092  C   THR B 270      37.313   0.987  69.842  1.00 48.50           C  
ATOM   2093  O   THR B 270      36.491   0.144  70.199  1.00 48.50           O  
ATOM   2089  CB  THR B 270      36.002   2.755  68.831  1.00 48.50           C  
ATOM   2091  CG2 THR B 270      36.435   3.718  69.948  1.00 48.50           C  
ATOM   2090  OG1 THR B 270      35.718   3.479  67.643  1.00 48.50           O  
ATOM   2094  N   SER B 271      38.418   1.268  70.559  1.00 42.22           N  
ATOM   2095  CA  SER B 271      38.749   0.526  71.742  1.00 42.22           C  
ATOM   2098  C   SER B 271      37.871   0.981  72.866  1.00 42.22           C  
ATOM   2099  O   SER B 271      37.270   2.050  72.809  1.00 42.22           O  
ATOM   2096  CB  SER B 271      40.212   0.716  72.185  1.00 42.22           C  
ATOM   2097  OG  SER B 271      40.446   2.071  72.542  1.00 42.22           O  
ATOM   2100  N   PRO B 272      37.777   0.180  73.896  1.00 75.94           N  
ATOM   2101  CA  PRO B 272      36.950   0.518  75.018  1.00 75.94           C  
ATOM   2105  C   PRO B 272      37.420   1.792  75.641  1.00 75.94           C  
ATOM   2106  O   PRO B 272      36.591   2.589  76.077  1.00 75.94           O  
ATOM   2103  CB  PRO B 272      37.002  -0.698  75.940  1.00 75.94           C  
ATOM   2104  CG  PRO B 272      37.254  -1.874  74.975  1.00 75.94           C  
ATOM   2102  CD  PRO B 272      38.023  -1.249  73.797  1.00 75.94           C  
ATOM   2107  N   PHE B 273      38.746   2.010  75.670  1.00 55.39           N  
ATOM   2108  CA  PHE B 273      39.316   3.189  76.256  1.00 55.39           C  
ATOM   2116  C   PHE B 273      38.853   4.371  75.472  1.00 55.39           C  
ATOM   2117  O   PHE B 273      38.466   5.393  76.035  1.00 55.39           O  
ATOM   2109  CB  PHE B 273      40.861   3.158  76.234  1.00 55.39           C  
ATOM   2110  CG  PHE B 273      41.415   4.434  76.781  1.00 55.39           C  
ATOM   2111  CD1 PHE B 273      41.408   4.695  78.133  1.00 55.39           C  
ATOM   2112  CD2 PHE B 273      41.973   5.364  75.933  1.00 55.39           C  
ATOM   2113  CE1 PHE B 273      41.931   5.871  78.623  1.00 55.39           C  
ATOM   2114  CE2 PHE B 273      42.497   6.539  76.417  1.00 55.39           C  
ATOM   2115  CZ  PHE B 273      42.475   6.798  77.767  1.00 55.39           C  
ATOM   2118  N   GLU B 274      38.870   4.237  74.136  1.00 69.18           N  
ATOM   2119  CA  GLU B 274      38.494   5.296  73.245  1.00 69.18           C  
ATOM   2125  C   GLU B 274      37.057   5.642  73.488  1.00 69.18           C  
ATOM   2126  O   GLU B 274      36.702   6.816  73.572  1.00 69.18           O  
ATOM   2120  CB  GLU B 274      38.600   4.857  71.775  1.00 69.18           C  
ATOM   2121  CG  GLU B 274      40.030   4.577  71.311  1.00 69.18           C  
ATOM   2122  CD  GLU B 274      40.511   5.768  70.505  1.00 69.18           C  
ATOM   2123  OE1 GLU B 274      40.007   5.930  69.362  1.00 69.18           O  
ATOM   2124  OE2 GLU B 274      41.385   6.521  71.011  1.00 69.18           O1-
ATOM   2127  N   LEU B 275      36.189   4.620  73.606  1.00105.40           N  
ATOM   2128  CA  LEU B 275      34.792   4.872  73.803  1.00105.40           C  
ATOM   2133  C   LEU B 275      34.633   5.537  75.132  1.00105.40           C  
ATOM   2134  O   LEU B 275      33.904   6.519  75.269  1.00105.40           O  
ATOM   2129  CB  LEU B 275      33.952   3.577  73.727  1.00105.40           C  
ATOM   2130  CG  LEU B 275      32.429   3.737  73.929  1.00105.40           C  
ATOM   2131  CD1 LEU B 275      31.687   2.461  73.514  1.00105.40           C  
ATOM   2132  CD2 LEU B 275      32.074   4.104  75.379  1.00105.40           C  
ATOM   2135  N   TYR B 276      35.381   5.043  76.133  1.00 63.07           N  
ATOM   2136  CA  TYR B 276      35.327   5.547  77.473  1.00 63.07           C  
ATOM   2145  C   TYR B 276      35.697   6.998  77.434  1.00 63.07           C  
ATOM   2146  O   TYR B 276      35.061   7.827  78.085  1.00 63.07           O  
ATOM   2137  CB  TYR B 276      36.345   4.810  78.368  1.00 63.07           C  
ATOM   2138  CG  TYR B 276      36.379   5.386  79.741  1.00 63.07           C  
ATOM   2139  CD1 TYR B 276      35.507   4.957  80.715  1.00 63.07           C  
ATOM   2140  CD2 TYR B 276      37.309   6.350  80.059  1.00 63.07           C  
ATOM   2141  CE1 TYR B 276      35.551   5.494  81.981  1.00 63.07           C  
ATOM   2142  CE2 TYR B 276      37.358   6.891  81.321  1.00 63.07           C  
ATOM   2143  CZ  TYR B 276      36.480   6.461  82.285  1.00 63.07           C  
ATOM   2144  OH  TYR B 276      36.528   7.012  83.583  1.00 63.07           O  
ATOM   2147  N   GLN B 277      36.735   7.346  76.650  1.00 62.62           N  
ATOM   2148  CA  GLN B 277      37.203   8.702  76.592  1.00 62.62           C  
ATOM   2154  C   GLN B 277      36.174   9.616  76.011  1.00 62.62           C  
ATOM   2155  O   GLN B 277      36.005  10.733  76.496  1.00 62.62           O  
ATOM   2149  CB  GLN B 277      38.504   8.875  75.795  1.00 62.62           C  
ATOM   2150  CG  GLN B 277      39.721   8.326  76.539  1.00 62.62           C  
ATOM   2151  CD  GLN B 277      39.909   9.183  77.786  1.00 62.62           C  
ATOM   2153  NE2 GLN B 277      39.465  10.467  77.715  1.00 62.62           N  
ATOM   2152  OE1 GLN B 277      40.438   8.720  78.795  1.00 62.62           O  
ATOM   2156  N   PHE B 278      35.429   9.162  74.987  1.00 77.33           N  
ATOM   2157  CA  PHE B 278      34.477  10.012  74.329  1.00 77.33           C  
ATOM   2165  C   PHE B 278      33.523  10.561  75.348  1.00 77.33           C  
ATOM   2166  O   PHE B 278      33.247  11.759  75.357  1.00 77.33           O  
ATOM   2158  CB  PHE B 278      33.677   9.219  73.273  1.00 77.33           C  
ATOM   2159  CG  PHE B 278      32.504   9.996  72.779  1.00 77.33           C  
ATOM   2160  CD1 PHE B 278      32.613  10.866  71.716  1.00 77.33           C  
ATOM   2161  CD2 PHE B 278      31.278   9.841  73.385  1.00 77.33           C  
ATOM   2162  CE1 PHE B 278      31.516  11.569  71.272  1.00 77.33           C  
ATOM   2163  CE2 PHE B 278      30.179  10.539  72.945  1.00 77.33           C  
ATOM   2164  CZ  PHE B 278      30.297  11.408  71.886  1.00 77.33           C  
ATOM   2167  N   PHE B 279      32.986   9.695  76.227  1.00 75.12           N  
ATOM   2168  CA  PHE B 279      32.049  10.100  77.242  1.00 75.12           C  
ATOM   2176  C   PHE B 279      32.667  10.923  78.339  1.00 75.12           C  
ATOM   2177  O   PHE B 279      32.085  11.915  78.775  1.00 75.12           O  
ATOM   2169  CB  PHE B 279      31.333   8.910  77.899  1.00 75.12           C  
ATOM   2170  CG  PHE B 279      30.396   8.358  76.879  1.00 75.12           C  
ATOM   2171  CD1 PHE B 279      29.154   8.925  76.699  1.00 75.12           C  
ATOM   2172  CD2 PHE B 279      30.753   7.280  76.101  1.00 75.12           C  
ATOM   2173  CE1 PHE B 279      28.281   8.425  75.760  1.00 75.12           C  
ATOM   2174  CE2 PHE B 279      29.884   6.776  75.162  1.00 75.12           C  
ATOM   2175  CZ  PHE B 279      28.646   7.348  74.988  1.00 75.12           C  
ATOM   2178  N   VAL B 280      33.862  10.530  78.823  1.00126.09           N  
ATOM   2179  CA  VAL B 280      34.478  11.191  79.946  1.00126.09           C  
ATOM   2183  C   VAL B 280      34.793  12.611  79.599  1.00126.09           C  
ATOM   2184  O   VAL B 280      34.728  13.494  80.452  1.00126.09           O  
ATOM   2180  CB  VAL B 280      35.770  10.559  80.379  1.00126.09           C  
ATOM   2181  CG1 VAL B 280      35.488   9.102  80.753  1.00126.09           C  
ATOM   2182  CG2 VAL B 280      36.825  10.722  79.277  1.00126.09           C  
ATOM   2185  N   ARG B 281      35.168  12.853  78.334  1.00165.22           N  
ATOM   2186  CA  ARG B 281      35.576  14.137  77.838  1.00165.22           C  
ATOM   2194  C   ARG B 281      34.424  15.100  77.822  1.00165.22           C  
ATOM   2195  O   ARG B 281      34.641  16.311  77.826  1.00165.22           O  
ATOM   2187  CB  ARG B 281      36.148  14.070  76.412  1.00165.22           C  
ATOM   2188  CG  ARG B 281      37.341  13.121  76.293  1.00165.22           C  
ATOM   2189  CD  ARG B 281      38.370  13.285  77.411  1.00165.22           C  
ATOM   2190  NE  ARG B 281      38.988  14.628  77.248  1.00165.22           N  
ATOM   2191  CZ  ARG B 281      39.614  15.214  78.309  1.00165.22           C  
ATOM   2192  NH1 ARG B 281      39.664  14.567  79.509  1.00165.22           N1+
ATOM   2193  NH2 ARG B 281      40.186  16.445  78.169  1.00165.22           N  
ATOM   2196  N   GLN B 282      33.177  14.591  77.769  1.00 68.80           N  
ATOM   2197  CA  GLN B 282      31.990  15.395  77.609  1.00 68.80           C  
ATOM   2203  C   GLN B 282      31.968  16.572  78.543  1.00 68.80           C  
ATOM   2204  O   GLN B 282      32.379  16.515  79.700  1.00 68.80           O  
ATOM   2198  CB  GLN B 282      30.688  14.604  77.837  1.00 68.80           C  
ATOM   2199  CG  GLN B 282      30.456  13.487  76.814  1.00 68.80           C  
ATOM   2200  CD  GLN B 282      30.053  14.123  75.491  1.00 68.80           C  
ATOM   2202  NE2 GLN B 282      30.391  13.445  74.361  1.00 68.80           N  
ATOM   2201  OE1 GLN B 282      29.453  15.196  75.460  1.00 68.80           O  
ATOM   2205  N   PRO B 283      31.474  17.657  77.991  1.00 73.71           N  
ATOM   2206  CA  PRO B 283      31.342  18.935  78.647  1.00 73.71           C  
ATOM   2210  C   PRO B 283      30.318  18.893  79.739  1.00 73.71           C  
ATOM   2211  O   PRO B 283      29.317  18.194  79.606  1.00 73.71           O  
ATOM   2208  CB  PRO B 283      30.970  19.925  77.544  1.00 73.71           C  
ATOM   2209  CG  PRO B 283      30.358  19.046  76.438  1.00 73.71           C  
ATOM   2207  CD  PRO B 283      31.095  17.705  76.589  1.00 73.71           C  
ATOM   2212  N   ASP B 284      30.534  19.695  80.798  1.00 46.57           N  
ATOM   2213  CA  ASP B 284      29.709  19.709  81.969  1.00 46.57           C  
ATOM   2218  C   ASP B 284      28.321  20.126  81.605  1.00 46.57           C  
ATOM   2219  O   ASP B 284      27.350  19.609  82.152  1.00 46.57           O  
ATOM   2214  CB  ASP B 284      30.240  20.683  83.033  1.00 46.57           C  
ATOM   2215  CG  ASP B 284      31.576  20.147  83.539  1.00 46.57           C  
ATOM   2216  OD1 ASP B 284      31.760  18.900  83.538  1.00 46.57           O  
ATOM   2217  OD2 ASP B 284      32.436  20.982  83.928  1.00 46.57           O1-
ATOM   2220  N   ASP B 285      28.182  21.061  80.651  1.00 53.61           N  
ATOM   2221  CA  ASP B 285      26.872  21.534  80.325  1.00 53.61           C  
ATOM   2226  C   ASP B 285      26.039  20.375  79.865  1.00 53.61           C  
ATOM   2227  O   ASP B 285      24.852  20.315  80.179  1.00 53.61           O  
ATOM   2222  CB  ASP B 285      26.878  22.608  79.220  1.00 53.61           C  
ATOM   2223  CG  ASP B 285      27.479  22.015  77.954  1.00 53.61           C  
ATOM   2224  OD1 ASP B 285      28.525  21.322  78.064  1.00 53.61           O  
ATOM   2225  OD2 ASP B 285      26.899  22.242  76.860  1.00 53.61           O1-
ATOM   2228  N   SER B 286      26.636  19.463  79.068  1.00 69.81           N  
ATOM   2229  CA  SER B 286      25.981  18.315  78.493  1.00 69.81           C  
ATOM   2232  C   SER B 286      25.947  17.073  79.354  1.00 69.81           C  
ATOM   2233  O   SER B 286      25.119  16.195  79.116  1.00 69.81           O  
ATOM   2230  CB  SER B 286      26.628  17.919  77.160  1.00 69.81           C  
ATOM   2231  OG  SER B 286      26.514  18.998  76.246  1.00 69.81           O  
ATOM   2234  N   VAL B 287      26.816  16.944  80.378  1.00138.81           N  
ATOM   2235  CA  VAL B 287      26.963  15.665  81.037  1.00138.81           C  
ATOM   2239  C   VAL B 287      25.693  15.161  81.656  1.00138.81           C  
ATOM   2240  O   VAL B 287      25.406  13.968  81.569  1.00138.81           O  
ATOM   2236  CB  VAL B 287      28.017  15.632  82.114  1.00138.81           C  
ATOM   2237  CG1 VAL B 287      29.354  16.042  81.493  1.00138.81           C  
ATOM   2238  CG2 VAL B 287      27.585  16.491  83.309  1.00138.81           C  
ATOM   2241  N   GLU B 288      24.895  16.025  82.306  1.00 51.16           N  
ATOM   2242  CA  GLU B 288      23.727  15.517  82.969  1.00 51.16           C  
ATOM   2248  C   GLU B 288      22.793  14.917  81.972  1.00 51.16           C  
ATOM   2249  O   GLU B 288      22.185  13.880  82.230  1.00 51.16           O  
ATOM   2243  CB  GLU B 288      22.931  16.573  83.755  1.00 51.16           C  
ATOM   2244  CG  GLU B 288      21.717  15.961  84.462  1.00 51.16           C  
ATOM   2245  CD  GLU B 288      20.996  17.050  85.242  1.00 51.16           C  
ATOM   2246  OE1 GLU B 288      21.689  17.835  85.941  1.00 51.16           O  
ATOM   2247  OE2 GLU B 288      19.740  17.101  85.163  1.00 51.16           O1-
ATOM   2250  N   ARG B 289      22.642  15.559  80.800  1.00116.39           N  
ATOM   2251  CA  ARG B 289      21.725  15.044  79.830  1.00116.39           C  
ATOM   2259  C   ARG B 289      22.198  13.696  79.386  1.00116.39           C  
ATOM   2260  O   ARG B 289      21.404  12.770  79.234  1.00116.39           O  
ATOM   2252  CB  ARG B 289      21.577  15.931  78.583  1.00116.39           C  
ATOM   2253  CG  ARG B 289      20.993  17.308  78.899  1.00116.39           C  
ATOM   2254  CD  ARG B 289      20.194  17.915  77.746  1.00116.39           C  
ATOM   2255  NE  ARG B 289      18.792  17.440  77.913  1.00116.39           N  
ATOM   2256  CZ  ARG B 289      18.401  16.252  77.366  1.00116.39           C  
ATOM   2257  NH1 ARG B 289      19.271  15.534  76.599  1.00116.39           N1+
ATOM   2258  NH2 ARG B 289      17.139  15.784  77.589  1.00116.39           N  
ATOM   2261  N   TYR B 290      23.517  13.542  79.186  1.00131.25           N  
ATOM   2262  CA  TYR B 290      24.060  12.289  78.749  1.00131.25           C  
ATOM   2271  C   TYR B 290      23.784  11.237  79.775  1.00131.25           C  
ATOM   2272  O   TYR B 290      23.450  10.103  79.434  1.00131.25           O  
ATOM   2263  CB  TYR B 290      25.578  12.353  78.501  1.00131.25           C  
ATOM   2264  CG  TYR B 290      25.790  12.965  77.160  1.00131.25           C  
ATOM   2265  CD1 TYR B 290      25.595  14.309  76.947  1.00131.25           C  
ATOM   2266  CD2 TYR B 290      26.155  12.171  76.096  1.00131.25           C  
ATOM   2267  CE1 TYR B 290      25.787  14.850  75.698  1.00131.25           C  
ATOM   2268  CE2 TYR B 290      26.350  12.705  74.845  1.00131.25           C  
ATOM   2269  CZ  TYR B 290      26.167  14.050  74.646  1.00131.25           C  
ATOM   2270  OH  TYR B 290      26.363  14.609  73.365  1.00131.25           O  
ATOM   2273  N   LEU B 291      23.910  11.580  81.067  1.00 53.77           N  
ATOM   2274  CA  LEU B 291      23.683  10.606  82.093  1.00 53.77           C  
ATOM   2279  C   LEU B 291      22.274  10.110  81.987  1.00 53.77           C  
ATOM   2280  O   LEU B 291      22.021   8.911  82.090  1.00 53.77           O  
ATOM   2275  CB  LEU B 291      23.853  11.178  83.512  1.00 53.77           C  
ATOM   2276  CG  LEU B 291      25.311  11.489  83.898  1.00 53.77           C  
ATOM   2277  CD1 LEU B 291      25.393  12.058  85.323  1.00 53.77           C  
ATOM   2278  CD2 LEU B 291      26.203  10.248  83.723  1.00 53.77           C  
ATOM   2281  N   LYS B 292      21.306  11.018  81.790  1.00 76.37           N  
ATOM   2282  CA  LYS B 292      19.941  10.580  81.740  1.00 76.37           C  
ATOM   2288  C   LYS B 292      19.680   9.730  80.527  1.00 76.37           C  
ATOM   2289  O   LYS B 292      19.023   8.695  80.628  1.00 76.37           O  
ATOM   2283  CB  LYS B 292      18.946  11.751  81.762  1.00 76.37           C  
ATOM   2284  CG  LYS B 292      18.986  12.502  83.096  1.00 76.37           C  
ATOM   2285  CD  LYS B 292      18.225  13.828  83.105  1.00 76.37           C  
ATOM   2286  CE  LYS B 292      16.766  13.683  83.545  1.00 76.37           C  
ATOM   2287  NZ  LYS B 292      16.128  15.015  83.645  1.00 76.37           N1+
ATOM   2290  N   LEU B 293      20.160  10.155  79.340  1.00118.99           N  
ATOM   2291  CA  LEU B 293      19.888   9.407  78.141  1.00118.99           C  
ATOM   2296  C   LEU B 293      20.614   8.091  78.069  1.00118.99           C  
ATOM   2297  O   LEU B 293      20.031   7.069  77.711  1.00118.99           O  
ATOM   2292  CB  LEU B 293      20.209  10.175  76.845  1.00118.99           C  
ATOM   2293  CG  LEU B 293      19.215  11.306  76.518  1.00118.99           C  
ATOM   2294  CD1 LEU B 293      17.800  10.752  76.286  1.00118.99           C  
ATOM   2295  CD2 LEU B 293      19.249  12.423  77.569  1.00118.99           C  
ATOM   2298  N   PHE B 294      21.925   8.103  78.368  1.00111.99           N  
ATOM   2299  CA  PHE B 294      22.808   6.972  78.240  1.00111.99           C  
ATOM   2307  C   PHE B 294      22.727   5.939  79.330  1.00111.99           C  
ATOM   2308  O   PHE B 294      23.148   4.803  79.118  1.00111.99           O  
ATOM   2300  CB  PHE B 294      24.269   7.385  78.016  1.00111.99           C  
ATOM   2301  CG  PHE B 294      24.261   7.941  76.634  1.00111.99           C  
ATOM   2302  CD1 PHE B 294      23.963   9.266  76.416  1.00111.99           C  
ATOM   2303  CD2 PHE B 294      24.524   7.129  75.555  1.00111.99           C  
ATOM   2304  CE1 PHE B 294      23.942   9.778  75.141  1.00111.99           C  
ATOM   2305  CE2 PHE B 294      24.505   7.636  74.277  1.00111.99           C  
ATOM   2306  CZ  PHE B 294      24.215   8.963  74.068  1.00111.99           C  
ATOM   2309  N   THR B 295      22.271   6.288  80.548  1.00 76.46           N  
ATOM   2310  CA  THR B 295      22.363   5.292  81.584  1.00 76.46           C  
ATOM   2314  C   THR B 295      21.018   4.979  82.171  1.00 76.46           C  
ATOM   2315  O   THR B 295      20.001   5.590  81.849  1.00 76.46           O  
ATOM   2311  CB  THR B 295      23.204   5.727  82.745  1.00 76.46           C  
ATOM   2313  CG2 THR B 295      24.561   6.214  82.206  1.00 76.46           C  
ATOM   2312  OG1 THR B 295      22.555   6.777  83.450  1.00 76.46           O  
ATOM   2316  N   PHE B 296      21.009   3.907  82.989  1.00113.43           N  
ATOM   2317  CA  PHE B 296      19.917   3.377  83.756  1.00113.43           C  
ATOM   2325  C   PHE B 296      19.720   4.075  85.072  1.00113.43           C  
ATOM   2326  O   PHE B 296      18.683   3.886  85.706  1.00113.43           O  
ATOM   2318  CB  PHE B 296      20.028   1.863  83.985  1.00113.43           C  
ATOM   2319  CG  PHE B 296      19.856   1.303  82.618  1.00113.43           C  
ATOM   2320  CD1 PHE B 296      18.613   1.300  82.026  1.00113.43           C  
ATOM   2321  CD2 PHE B 296      20.926   0.788  81.924  1.00113.43           C  
ATOM   2322  CE1 PHE B 296      18.442   0.792  80.761  1.00113.43           C  
ATOM   2323  CE2 PHE B 296      20.760   0.278  80.658  1.00113.43           C  
ATOM   2324  CZ  PHE B 296      19.515   0.280  80.073  1.00113.43           C  
ATOM   2327  N   LEU B 297      20.728   4.828  85.560  1.00117.34           N  
ATOM   2328  CA  LEU B 297      20.684   5.413  86.880  1.00117.34           C  
ATOM   2333  C   LEU B 297      19.416   6.180  87.100  1.00117.34           C  
ATOM   2334  O   LEU B 297      18.892   6.849  86.212  1.00117.34           O  
ATOM   2329  CB  LEU B 297      21.849   6.379  87.157  1.00117.34           C  
ATOM   2330  CG  LEU B 297      23.226   5.697  87.236  1.00117.34           C  
ATOM   2331  CD1 LEU B 297      23.581   4.985  85.921  1.00117.34           C  
ATOM   2332  CD2 LEU B 297      24.310   6.694  87.677  1.00117.34           C  
ATOM   2335  N   PRO B 298      18.918   6.080  88.312  1.00 64.15           N  
ATOM   2336  CA  PRO B 298      17.707   6.764  88.670  1.00 64.15           C  
ATOM   2340  C   PRO B 298      17.967   8.233  88.648  1.00 64.15           C  
ATOM   2341  O   PRO B 298      19.102   8.648  88.872  1.00 64.15           O  
ATOM   2338  CB  PRO B 298      17.298   6.216  90.034  1.00 64.15           C  
ATOM   2339  CG  PRO B 298      17.878   4.790  90.029  1.00 64.15           C  
ATOM   2337  CD  PRO B 298      19.115   4.881  89.114  1.00 64.15           C
[truncated: 30,869 more chars]
