# Supplementary material for: Structural Descriptors for Subunit Interface Regions in Homodimers: Effect of Lipid Membrane and Secondary Structure Type
Source: J Chem Inf Model. 2025 Mar 27;65(7):3117–26. doi: 10.1021/acs.jcim.4c01233 (PMC12004529; doi:10.1021/acs.jcim.4c01233)
Supplement: Supplementary file 3 — ci4c01233_si_003.tar [file ci4c01233_si_003.tar › database/alpha/3i05_cytop.pdb]

HEADER    3i05_chain_A
ATOM    171  N   ASN A  22      61.395 -19.782  -4.154  1.00232.48           N  
ATOM    172  CA  ASN A  22      61.044 -18.789  -3.187  1.00232.48           C  
ATOM    177  C   ASN A  22      61.069 -17.452  -3.867  1.00232.48           C  
ATOM    178  O   ASN A  22      60.871 -17.349  -5.076  1.00232.48           O  
ATOM    173  CB  ASN A  22      61.974 -18.747  -1.961  1.00232.48           C  
ATOM    174  CG  ASN A  22      61.203 -18.080  -0.827  1.00232.48           C  
ATOM    176  ND2 ASN A  22      59.891 -18.423  -0.712  1.00232.48           N  
ATOM    175  OD1 ASN A  22      61.748 -17.277  -0.071  1.00232.48           O  
ATOM    179  N   TYR A  23      61.285 -16.385  -3.073  1.00 86.93           N  
ATOM    180  CA  TYR A  23      61.316 -15.025  -3.528  1.00 86.93           C  
ATOM    189  C   TYR A  23      62.472 -14.794  -4.449  1.00 86.93           C  
ATOM    190  O   TYR A  23      62.340 -14.079  -5.440  1.00 86.93           O  
ATOM    181  CB  TYR A  23      61.402 -14.013  -2.372  1.00 86.93           C  
ATOM    182  CG  TYR A  23      60.073 -14.003  -1.692  1.00 86.93           C  
ATOM    183  CD1 TYR A  23      59.081 -13.155  -2.132  1.00 86.93           C  
ATOM    184  CD2 TYR A  23      59.809 -14.834  -0.628  1.00 86.93           C  
ATOM    185  CE1 TYR A  23      57.851 -13.130  -1.520  1.00 86.93           C  
ATOM    186  CE2 TYR A  23      58.578 -14.814  -0.012  1.00 86.93           C  
ATOM    187  CZ  TYR A  23      57.596 -13.961  -0.456  1.00 86.93           C  
ATOM    188  OH  TYR A  23      56.334 -13.939   0.175  1.00 86.93           O  
ATOM    191  N   ASP A  24      63.642 -15.389  -4.158  1.00 76.84           N  
ATOM    192  CA  ASP A  24      64.788 -15.140  -4.986  1.00 76.84           C  
ATOM    197  C   ASP A  24      64.472 -15.577  -6.382  1.00 76.84           C  
ATOM    198  O   ASP A  24      64.867 -14.928  -7.348  1.00 76.84           O  
ATOM    193  CB  ASP A  24      66.039 -15.918  -4.541  1.00 76.84           C  
ATOM    194  CG  ASP A  24      67.226 -15.395  -5.344  1.00 76.84           C  
ATOM    195  OD1 ASP A  24      67.167 -14.221  -5.796  1.00 76.84           O  
ATOM    196  OD2 ASP A  24      68.205 -16.167  -5.525  1.00 76.84           O1-
ATOM    199  N   LYS A  25      63.752 -16.703  -6.525  1.00133.35           N  
ATOM    200  CA  LYS A  25      63.416 -17.200  -7.827  1.00133.35           C  
ATOM    206  C   LYS A  25      62.528 -16.201  -8.498  1.00133.35           C  
ATOM    207  O   LYS A  25      62.634 -15.981  -9.702  1.00133.35           O  
ATOM    201  CB  LYS A  25      62.672 -18.548  -7.761  1.00133.35           C  
ATOM    202  CG  LYS A  25      62.475 -19.253  -9.107  1.00133.35           C  
ATOM    203  CD  LYS A  25      61.594 -18.492 -10.099  1.00133.35           C  
ATOM    204  CE  LYS A  25      61.270 -19.281 -11.367  1.00133.35           C  
ATOM    205  NZ  LYS A  25      60.114 -20.173 -11.122  1.00133.35           N1+
ATOM    208  N   LEU A  26      61.624 -15.576  -7.721  1.00108.28           N  
ATOM    209  CA  LEU A  26      60.661 -14.642  -8.224  1.00108.28           C  
ATOM    214  C   LEU A  26      61.385 -13.450  -8.776  1.00108.28           C  
ATOM    215  O   LEU A  26      61.022 -12.930  -9.829  1.00108.28           O  
ATOM    210  CB  LEU A  26      59.679 -14.230  -7.100  1.00108.28           C  
ATOM    211  CG  LEU A  26      58.479 -13.345  -7.489  1.00108.28           C  
ATOM    212  CD1 LEU A  26      57.564 -13.134  -6.270  1.00108.28           C  
ATOM    213  CD2 LEU A  26      58.917 -12.016  -8.127  1.00108.28           C  
ATOM    216  N   ILE A  27      62.442 -12.991  -8.089  1.00 48.10           N  
ATOM    217  CA  ILE A  27      63.145 -11.821  -8.523  1.00 48.10           C  
ATOM    222  C   ILE A  27      63.724 -12.061  -9.883  1.00 48.10           C  
ATOM    223  O   ILE A  27      63.688 -11.171 -10.728  1.00 48.10           O  
ATOM    218  CB  ILE A  27      64.254 -11.434  -7.589  1.00 48.10           C  
ATOM    219  CG1 ILE A  27      63.668 -11.078  -6.212  1.00 48.10           C  
ATOM    220  CG2 ILE A  27      65.042 -10.283  -8.230  1.00 48.10           C  
ATOM    221  CD1 ILE A  27      64.718 -10.950  -5.109  1.00 48.10           C  
ATOM    224  N   LYS A  28      64.282 -13.261 -10.132  1.00103.95           N  
ATOM    225  CA  LYS A  28      64.920 -13.519 -11.396  1.00103.95           C  
ATOM    231  C   LYS A  28      63.957 -13.479 -12.548  1.00103.95           C  
ATOM    232  O   LYS A  28      64.243 -12.862 -13.573  1.00103.95           O  
ATOM    226  CB  LYS A  28      65.622 -14.884 -11.449  1.00103.95           C  
ATOM    227  CG  LYS A  28      66.871 -14.951 -10.573  1.00103.95           C  
ATOM    228  CD  LYS A  28      67.528 -16.332 -10.550  1.00103.95           C  
ATOM    229  CE  LYS A  28      68.829 -16.381  -9.747  1.00103.95           C  
ATOM    230  NZ  LYS A  28      68.538 -16.685  -8.329  1.00103.95           N1+
ATOM    233  N   ASP A  29      62.795 -14.147 -12.420  1.00130.78           N  
ATOM    234  CA  ASP A  29      61.870 -14.284 -13.517  1.00130.78           C  
ATOM    239  C   ASP A  29      61.205 -12.991 -13.884  1.00130.78           C  
ATOM    240  O   ASP A  29      61.026 -12.690 -15.062  1.00130.78           O  
ATOM    235  CB  ASP A  29      60.762 -15.306 -13.220  1.00130.78           C  
ATOM    236  CG  ASP A  29      61.442 -16.657 -13.037  1.00130.78           C  
ATOM    237  OD1 ASP A  29      62.294 -16.766 -12.116  1.00130.78           O  
ATOM    238  OD2 ASP A  29      61.137 -17.588 -13.827  1.00130.78           O1-
ATOM    241  N   PHE A  30      60.779 -12.199 -12.886  1.00112.53           N  
ATOM    242  CA  PHE A  30      60.118 -10.952 -13.158  1.00112.53           C  
ATOM    250  C   PHE A  30      61.097  -9.965 -13.681  1.00112.53           C  
ATOM    251  O   PHE A  30      60.722  -8.965 -14.292  1.00112.53           O  
ATOM    243  CB  PHE A  30      59.340 -10.349 -11.978  1.00112.53           C  
ATOM    244  CG  PHE A  30      58.069 -11.122 -11.915  1.00112.53           C  
ATOM    245  CD1 PHE A  30      57.168 -11.021 -12.951  1.00112.53           C  
ATOM    246  CD2 PHE A  30      57.766 -11.918 -10.837  1.00112.53           C  
ATOM    247  CE1 PHE A  30      55.982 -11.719 -12.926  1.00112.53           C  
ATOM    248  CE2 PHE A  30      56.583 -12.615 -10.808  1.00112.53           C  
ATOM    249  CZ  PHE A  30      55.688 -12.521 -11.850  1.00112.53           C  
ATOM    252  N   GLY A  31      62.371 -10.181 -13.324  1.00100.49           N  
ATOM    253  CA  GLY A  31      63.480  -9.393 -13.736  1.00100.49           C  
ATOM    254  C   GLY A  31      63.485  -8.246 -12.793  1.00100.49           C  
ATOM    255  O   GLY A  31      62.910  -7.201 -13.088  1.00100.49           O  
ATOM    256  N   SER A  32      64.154  -8.408 -11.638  1.00 77.82           N  
ATOM    257  CA  SER A  32      64.130  -7.370 -10.655  1.00 77.82           C  
ATOM    260  C   SER A  32      65.493  -7.317 -10.038  1.00 77.82           C  
ATOM    261  O   SER A  32      66.454  -7.845 -10.594  1.00 77.82           O  
ATOM    258  CB  SER A  32      63.096  -7.636  -9.542  1.00 77.82           C  
ATOM    259  OG  SER A  32      62.991  -6.536  -8.645  1.00 77.82           O  
ATOM    262  N   HIS A  33      65.626  -6.613  -8.896  1.00 51.90           N  
ATOM    263  CA  HIS A  33      66.880  -6.545  -8.205  1.00 51.90           C  
ATOM    270  C   HIS A  33      66.619  -6.773  -6.750  1.00 51.90           C  
ATOM    271  O   HIS A  33      65.685  -6.211  -6.177  1.00 51.90           O  
ATOM    266  CB  HIS A  33      67.560  -5.167  -8.275  1.00 51.90           C  
ATOM    265  CG  HIS A  33      68.032  -4.785  -9.642  1.00 51.90           C  
ATOM    268  CD2 HIS A  33      67.376  -4.158 -10.655  1.00 51.90           C  
ATOM    264  ND1 HIS A  33      69.302  -5.034 -10.113  1.00 51.90           N  
ATOM    269  CE1 HIS A  33      69.352  -4.547 -11.378  1.00 51.90           C  
ATOM    267  NE2 HIS A  33      68.206  -4.006 -11.751  1.00 51.90           N  
ATOM    272  N   ALA A  34      67.459  -7.605  -6.108  1.00 28.97           N  
ATOM    273  CA  ALA A  34      67.303  -7.861  -4.707  1.00 28.97           C  
ATOM    275  C   ALA A  34      67.854  -6.686  -3.965  1.00 28.97           C  
ATOM    276  O   ALA A  34      68.647  -5.915  -4.504  1.00 28.97           O  
ATOM    274  CB  ALA A  34      68.052  -9.112  -4.215  1.00 28.97           C  
ATOM    277  N   ILE A  35      67.422  -6.508  -2.701  1.00 52.98           N  
ATOM    278  CA  ILE A  35      67.924  -5.427  -1.898  1.00 52.98           C  
ATOM    283  C   ILE A  35      68.999  -6.018  -1.035  1.00 52.98           C  
ATOM    284  O   ILE A  35      68.711  -6.734  -0.077  1.00 52.98           O  
ATOM    279  CB  ILE A  35      66.878  -4.837  -0.987  1.00 52.98           C  
ATOM    280  CG1 ILE A  35      65.716  -4.242  -1.803  1.00 52.98           C  
ATOM    281  CG2 ILE A  35      67.560  -3.822  -0.052  1.00 52.98           C  
ATOM    282  CD1 ILE A  35      64.488  -3.887  -0.962  1.00 52.98           C  
ATOM    285  N   ASP A  36      70.274  -5.730  -1.375  1.00 38.24           N  
ATOM    286  CA  ASP A  36      71.408  -6.271  -0.678  1.00 38.24           C  
ATOM    291  C   ASP A  36      71.774  -5.393   0.481  1.00 38.24           C  
ATOM    292  O   ASP A  36      71.169  -4.351   0.714  1.00 38.24           O  
ATOM    287  CB  ASP A  36      72.653  -6.431  -1.568  1.00 38.24           C  
ATOM    288  CG  ASP A  36      73.076  -5.057  -2.070  1.00 38.24           C  
ATOM    289  OD1 ASP A  36      72.263  -4.101  -1.954  1.00 38.24           O  
ATOM    290  OD2 ASP A  36      74.223  -4.945  -2.579  1.00 38.24           O1-
ATOM    293  N   GLU A  37      72.797  -5.831   1.245  1.00 73.72           N  
ATOM    294  CA  GLU A  37      73.268  -5.145   2.418  1.00 73.72           C  
ATOM    300  C   GLU A  37      73.837  -3.813   2.047  1.00 73.72           C  
ATOM    301  O   GLU A  37      73.677  -2.842   2.784  1.00 73.72           O  
ATOM    295  CB  GLU A  37      74.356  -5.915   3.190  1.00 73.72           C  
ATOM    296  CG  GLU A  37      73.813  -7.057   4.052  1.00 73.72           C  
ATOM    297  CD  GLU A  37      73.203  -8.107   3.137  1.00 73.72           C  
ATOM    298  OE1 GLU A  37      73.976  -8.749   2.378  1.00 73.72           O  
ATOM    299  OE2 GLU A  37      71.956  -8.281   3.187  1.00 73.72           O1-
ATOM    302  N   ALA A  38      74.516  -3.724   0.889  1.00 22.15           N  
ATOM    303  CA  ALA A  38      75.139  -2.493   0.496  1.00 22.15           C  
ATOM    305  C   ALA A  38      74.083  -1.440   0.364  1.00 22.15           C  
ATOM    306  O   ALA A  38      74.277  -0.297   0.778  1.00 22.15           O  
ATOM    304  CB  ALA A  38      75.857  -2.598  -0.860  1.00 22.15           C  
ATOM    307  N   LEU A  39      72.928  -1.805  -0.218  1.00 46.86           N  
ATOM    308  CA  LEU A  39      71.853  -0.880  -0.434  1.00 46.86           C  
ATOM    313  C   LEU A  39      71.312  -0.416   0.884  1.00 46.86           C  
ATOM    314  O   LEU A  39      70.946   0.749   1.029  1.00 46.86           O  
ATOM    309  CB  LEU A  39      70.694  -1.503  -1.228  1.00 46.86           C  
ATOM    310  CG  LEU A  39      69.523  -0.534  -1.478  1.00 46.86           C  
ATOM    311  CD1 LEU A  39      69.973   0.694  -2.286  1.00 46.86           C  
ATOM    312  CD2 LEU A  39      68.331  -1.262  -2.120  1.00 46.86           C  
ATOM    315  N   LEU A  40      71.214  -1.318   1.879  1.00 88.68           N  
ATOM    316  CA  LEU A  40      70.689  -0.922   3.155  1.00 88.68           C  
ATOM    321  C   LEU A  40      71.612   0.058   3.797  1.00 88.68           C  
ATOM    322  O   LEU A  40      71.159   1.016   4.423  1.00 88.68           O  
ATOM    317  CB  LEU A  40      70.426  -2.088   4.132  1.00 88.68           C  
ATOM    318  CG  LEU A  40      69.143  -2.891   3.822  1.00 88.68           C  
ATOM    319  CD1 LEU A  40      69.207  -3.575   2.454  1.00 88.68           C  
ATOM    320  CD2 LEU A  40      68.791  -3.861   4.961  1.00 88.68           C  
ATOM    323  N   GLU A  41      72.934  -0.153   3.661  1.00 46.56           N  
ATOM    324  CA  GLU A  41      73.862   0.747   4.276  1.00 46.56           C  
ATOM    330  C   GLU A  41      73.739   2.084   3.611  1.00 46.56           C  
ATOM    331  O   GLU A  41      73.863   3.116   4.270  1.00 46.56           O  
ATOM    325  CB  GLU A  41      75.320   0.255   4.227  1.00 46.56           C  
ATOM    326  CG  GLU A  41      76.232   1.001   5.204  1.00 46.56           C  
ATOM    327  CD  GLU A  41      77.439   0.122   5.506  1.00 46.56           C  
ATOM    328  OE1 GLU A  41      78.437   0.188   4.740  1.00 46.56           O  
ATOM    329  OE2 GLU A  41      77.375  -0.629   6.517  1.00 46.56           O1-
ATOM    332  N   ARG A  42      73.488   2.110   2.285  1.00117.13           N  
ATOM    333  CA  ARG A  42      73.377   3.377   1.613  1.00117.13           C  
ATOM    341  C   ARG A  42      72.203   4.124   2.152  1.00117.13           C  
ATOM    342  O   ARG A  42      72.279   5.330   2.379  1.00117.13           O  
ATOM    334  CB  ARG A  42      73.131   3.316   0.095  1.00117.13           C  
ATOM    335  CG  ARG A  42      73.049   4.743  -0.467  1.00117.13           C  
ATOM    336  CD  ARG A  42      72.259   4.929  -1.765  1.00117.13           C  
ATOM    337  NE  ARG A  42      73.061   4.414  -2.907  1.00117.13           N  
ATOM    338  CZ  ARG A  42      73.019   5.073  -4.103  1.00117.13           C  
ATOM    339  NH1 ARG A  42      72.394   6.284  -4.198  1.00117.13           N1+
ATOM    340  NH2 ARG A  42      73.595   4.515  -5.206  1.00117.13           N  
ATOM    343  N   ILE A  43      71.076   3.423   2.374  1.00 40.99           N  
ATOM    344  CA  ILE A  43      69.894   4.080   2.850  1.00 40.99           C  
ATOM    349  C   ILE A  43      70.202   4.678   4.186  1.00 40.99           C  
ATOM    350  O   ILE A  43      69.769   5.788   4.488  1.00 40.99           O  
ATOM    345  CB  ILE A  43      68.715   3.161   3.008  1.00 40.99           C  
ATOM    346  CG1 ILE A  43      68.283   2.608   1.639  1.00 40.99           C  
ATOM    347  CG2 ILE A  43      67.602   3.930   3.741  1.00 40.99           C  
ATOM    348  CD1 ILE A  43      67.235   1.501   1.733  1.00 40.99           C  
ATOM    351  N   GLU A  44      70.964   3.953   5.024  1.00 42.62           N  
ATOM    352  CA  GLU A  44      71.254   4.409   6.354  1.00 42.62           C  
ATOM    358  C   GLU A  44      72.048   5.687   6.328  1.00 42.62           C  
ATOM    359  O   GLU A  44      71.734   6.627   7.057  1.00 42.62           O  
ATOM    353  CB  GLU A  44      72.042   3.359   7.160  1.00 42.62           C  
ATOM    354  CG  GLU A  44      72.182   3.689   8.647  1.00 42.62           C  
ATOM    355  CD  GLU A  44      72.732   2.454   9.353  1.00 42.62           C  
ATOM    356  OE1 GLU A  44      72.341   1.326   8.950  1.00 42.62           O  
ATOM    357  OE2 GLU A  44      73.549   2.618  10.298  1.00 42.62           O1-
ATOM    360  N   ARG A  45      73.089   5.767   5.477  1.00197.42           N  
ATOM    361  CA  ARG A  45      73.939   6.928   5.423  1.00197.42           C  
ATOM    369  C   ARG A  45      73.146   8.110   4.972  1.00197.42           C  
ATOM    370  O   ARG A  45      73.287   9.208   5.511  1.00197.42           O  
ATOM    362  CB  ARG A  45      75.066   6.794   4.381  1.00197.42           C  
ATOM    363  CG  ARG A  45      76.073   5.688   4.679  1.00197.42           C  
ATOM    364  CD  ARG A  45      77.216   5.598   3.662  1.00197.42           C  
ATOM    365  NE  ARG A  45      76.721   4.923   2.425  1.00197.42           N  
ATOM    366  CZ  ARG A  45      76.199   5.641   1.385  1.00197.42           C  
ATOM    367  NH1 ARG A  45      76.063   6.997   1.472  1.00197.42           N1+
ATOM    368  NH2 ARG A  45      75.823   4.998   0.241  1.00197.42           N  
ATOM    371  N   VAL A  46      72.298   7.914   3.947  1.00 49.16           N  
ATOM    372  CA  VAL A  46      71.575   9.014   3.383  1.00 49.16           C  
ATOM    376  C   VAL A  46      70.637   9.603   4.394  1.00 49.16           C  
ATOM    377  O   VAL A  46      70.577  10.822   4.546  1.00 49.16           O  
ATOM    373  CB  VAL A  46      70.776   8.629   2.169  1.00 49.16           C  
ATOM    374  CG1 VAL A  46      69.986   9.858   1.685  1.00 49.16           C  
ATOM    375  CG2 VAL A  46      71.741   8.073   1.107  1.00 49.16           C  
ATOM    378  N   LEU A  47      69.848   8.752   5.078  1.00108.01           N  
ATOM    379  CA  LEU A  47      68.906   9.194   6.072  1.00108.01           C  
ATOM    384  C   LEU A  47      69.566   9.625   7.352  1.00108.01           C  
ATOM    385  O   LEU A  47      69.119  10.583   7.981  1.00108.01           O  
ATOM    380  CB  LEU A  47      67.806   8.158   6.362  1.00108.01           C  
ATOM    381  CG  LEU A  47      66.778   8.066   5.212  1.00108.01           C  
ATOM    382  CD1 LEU A  47      67.446   7.678   3.885  1.00108.01           C  
ATOM    383  CD2 LEU A  47      65.607   7.135   5.562  1.00108.01           C  
ATOM    386  N   GLY A  48      70.642   8.936   7.783  1.00 24.58           N  
ATOM    387  CA  GLY A  48      71.285   9.281   9.021  1.00 24.58           C  
ATOM    388  C   GLY A  48      70.652   8.485  10.126  1.00 24.58           C  
ATOM    389  O   GLY A  48      70.893   8.747  11.303  1.00 24.58           O  
ATOM    390  N   LYS A  49      69.815   7.490   9.768  1.00 78.59           N  
ATOM    391  CA  LYS A  49      69.167   6.685  10.764  1.00 78.59           C  
ATOM    397  C   LYS A  49      69.171   5.262  10.280  1.00 78.59           C  
ATOM    398  O   LYS A  49      69.687   4.963   9.204  1.00 78.59           O  
ATOM    392  CB  LYS A  49      67.693   7.072  10.981  1.00 78.59           C  
ATOM    393  CG  LYS A  49      67.487   8.528  11.403  1.00 78.59           C  
ATOM    394  CD  LYS A  49      66.018   8.964  11.384  1.00 78.59           C  
ATOM    395  CE  LYS A  49      65.373   8.911   9.997  1.00 78.59           C  
ATOM    396  NZ  LYS A  49      63.933   9.228  10.095  1.00 78.59           N1+
ATOM    399  N   LYS A  50      68.616   4.343  11.104  1.00124.87           N  
ATOM    400  CA  LYS A  50      68.494   2.949  10.762  1.00124.87           C  
ATOM    406  C   LYS A  50      67.357   2.846   9.795  1.00124.87           C  
ATOM    407  O   LYS A  50      66.443   3.666   9.807  1.00124.87           O  
ATOM    401  CB  LYS A  50      68.078   2.050  11.946  1.00124.87           C  
ATOM    402  CG  LYS A  50      69.132   1.774  13.020  1.00124.87           C  
ATOM    403  CD  LYS A  50      70.310   0.922  12.543  1.00124.87           C  
ATOM    404  CE  LYS A  50      71.116   0.315  13.692  1.00124.87           C  
ATOM    405  NZ  LYS A  50      71.591   1.381  14.601  1.00124.87           N1+
ATOM    408  N   PRO A  51      67.398   1.859   8.942  1.00 68.72           N  
ATOM    409  CA  PRO A  51      66.301   1.663   8.036  1.00 68.72           C  
ATOM    413  C   PRO A  51      65.128   1.108   8.776  1.00 68.72           C  
ATOM    414  O   PRO A  51      65.297   0.578   9.874  1.00 68.72           O  
ATOM    411  CB  PRO A  51      66.823   0.736   6.940  1.00 68.72           C  
ATOM    412  CG  PRO A  51      68.333   1.031   6.912  1.00 68.72           C  
ATOM    410  CD  PRO A  51      68.664   1.455   8.353  1.00 68.72           C  
ATOM    415  N   HIS A  52      63.928   1.227   8.182  1.00 64.10           N  
ATOM    416  CA  HIS A  52      62.698   0.766   8.751  1.00 64.10           C  
ATOM    423  C   HIS A  52      62.812  -0.721   8.901  1.00 64.10           C  
ATOM    424  O   HIS A  52      63.588  -1.368   8.202  1.00 64.10           O  
ATOM    419  CB  HIS A  52      61.528   1.096   7.811  1.00 64.10           C  
ATOM    418  CG  HIS A  52      60.174   0.945   8.418  1.00 64.10           C  
ATOM    421  CD2 HIS A  52      59.364   1.886   8.975  1.00 64.10           C  
ATOM    417  ND1 HIS A  52      59.480  -0.241   8.489  1.00 64.10           N  
ATOM    422  CE1 HIS A  52      58.294   0.040   9.081  1.00 64.10           C  
ATOM    420  NE2 HIS A  52      58.176   1.317   9.394  1.00 64.10           N  
ATOM    425  N   HIS A  53      62.036  -1.307   9.832  1.00 76.16           N  
ATOM    426  CA  HIS A  53      62.134  -2.711  10.112  1.00 76.16           C  
ATOM    433  C   HIS A  53      61.774  -3.505   8.894  1.00 76.16           C  
ATOM    434  O   HIS A  53      62.274  -4.615   8.715  1.00 76.16           O  
ATOM    429  CB  HIS A  53      61.299  -3.182  11.326  1.00 76.16           C  
ATOM    428  CG  HIS A  53      59.854  -2.773  11.347  1.00 76.16           C  
ATOM    431  CD2 HIS A  53      58.737  -3.456  10.972  1.00 76.16           C  
ATOM    427  ND1 HIS A  53      59.408  -1.561  11.826  1.00 76.16           N  
ATOM    432  CE1 HIS A  53      58.055  -1.571  11.720  1.00 76.16           C  
ATOM    430  NE2 HIS A  53      57.601  -2.698  11.205  1.00 76.16           N  
ATOM    435  N   PHE A  54      60.901  -2.971   8.019  1.00 92.27           N  
ATOM    436  CA  PHE A  54      60.532  -3.727   6.857  1.00 92.27           C  
ATOM    444  C   PHE A  54      61.781  -4.036   6.080  1.00 92.27           C  
ATOM    445  O   PHE A  54      61.959  -5.162   5.618  1.00 92.27           O  
ATOM    437  CB  PHE A  54      59.586  -2.995   5.884  1.00 92.27           C  
ATOM    438  CG  PHE A  54      58.244  -2.786   6.508  1.00 92.27           C  
ATOM    439  CD1 PHE A  54      57.524  -3.848   7.006  1.00 92.27           C  
ATOM    440  CD2 PHE A  54      57.676  -1.533   6.539  1.00 92.27           C  
ATOM    441  CE1 PHE A  54      56.279  -3.660   7.562  1.00 92.27           C  
ATOM    442  CE2 PHE A  54      56.430  -1.336   7.089  1.00 92.27           C  
ATOM    443  CZ  PHE A  54      55.731  -2.399   7.605  1.00 92.27           C  
ATOM    446  N   LEU A  55      62.664  -3.033   5.885  1.00111.19           N  
ATOM    447  CA  LEU A  55      63.903  -3.218   5.171  1.00111.19           C  
ATOM    452  C   LEU A  55      64.846  -4.124   5.918  1.00111.19           C  
ATOM    453  O   LEU A  55      65.397  -5.065   5.349  1.00111.19           O  
ATOM    448  CB  LEU A  55      64.666  -1.893   4.958  1.00111.19           C  
ATOM    449  CG  LEU A  55      64.094  -0.952   3.878  1.00111.19           C  
ATOM    450  CD1 LEU A  55      64.480  -1.419   2.470  1.00111.19           C  
ATOM    451  CD2 LEU A  55      62.576  -0.790   4.018  1.00111.19           C  
ATOM    454  N   ARG A  56      65.042  -3.883   7.230  1.00132.42           N  
ATOM    455  CA  ARG A  56      66.020  -4.635   7.974  1.00132.42           C  
ATOM    463  C   ARG A  56      65.631  -6.079   7.929  1.00132.42           C  
ATOM    464  O   ARG A  56      66.463  -6.969   7.748  1.00132.42           O  
ATOM    456  CB  ARG A  56      66.032  -4.301   9.477  1.00132.42           C  
ATOM    457  CG  ARG A  56      66.142  -2.823   9.862  1.00132.42           C  
ATOM    458  CD  ARG A  56      66.159  -2.660  11.383  1.00132.42           C  
ATOM    459  NE  ARG A  56      65.788  -1.261  11.727  1.00132.42           N  
ATOM    460  CZ  ARG A  56      64.894  -1.036  12.733  1.00132.42           C  
ATOM    461  NH1 ARG A  56      64.346  -2.088  13.409  1.00132.42           N1+
ATOM    462  NH2 ARG A  56      64.547   0.240  13.067  1.00132.42           N  
ATOM    465  N   ARG A  57      64.326  -6.324   8.134  1.00120.59           N  
ATOM    466  CA  ARG A  57      63.704  -7.616   8.180  1.00120.59           C  
ATOM    474  C   ARG A  57      63.645  -8.228   6.818  1.00120.59           C  
ATOM    475  O   ARG A  57      63.541  -9.447   6.698  1.00120.59           O  
ATOM    467  CB  ARG A  57      62.301  -7.572   8.817  1.00120.59           C  
ATOM    468  CG  ARG A  57      62.389  -7.244  10.312  1.00120.59           C  
ATOM    469  CD  ARG A  57      61.064  -7.211  11.079  1.00120.59           C  
ATOM    470  NE  ARG A  57      61.423  -7.053  12.519  1.00120.59           N  
ATOM    471  CZ  ARG A  57      60.714  -6.218  13.333  1.00120.59           C  
ATOM    472  NH1 ARG A  57      59.628  -5.547  12.850  1.00120.59           N1+
ATOM    473  NH2 ARG A  57      61.104  -6.043  14.631  1.00120.59           N  
ATOM    476  N   GLY A  58      63.650  -7.401   5.756  1.00 34.97           N  
ATOM    477  CA  GLY A  58      63.648  -7.956   4.434  1.00 34.97           C  
ATOM    478  C   GLY A  58      62.243  -8.161   3.963  1.00 34.97           C  
ATOM    479  O   GLY A  58      61.995  -8.990   3.090  1.00 34.97           O  
ATOM    480  N   ILE A  59      61.268  -7.465   4.579  1.00 57.59           N  
ATOM    481  CA  ILE A  59      59.921  -7.554   4.092  1.00 57.59           C  
ATOM    486  C   ILE A  59      59.877  -6.863   2.765  1.00 57.59           C  
ATOM    487  O   ILE A  59      59.334  -7.398   1.799  1.00 57.59           O  
ATOM    482  CB  ILE A  59      58.928  -6.913   5.013  1.00 57.59           C  
ATOM    483  CG1 ILE A  59      58.925  -7.659   6.361  1.00 57.59           C  
ATOM    484  CG2 ILE A  59      57.559  -6.895   4.313  1.00 57.59           C  
ATOM    485  CD1 ILE A  59      58.162  -6.934   7.468  1.00 57.59           C  
ATOM    488  N   PHE A  60      60.447  -5.639   2.691  1.00191.30           N  
ATOM    489  CA  PHE A  60      60.586  -5.007   1.410  1.00191.30           C  
ATOM    497  C   PHE A  60      61.942  -5.438   0.939  1.00191.30           C  
ATOM    498  O   PHE A  60      62.960  -4.880   1.349  1.00191.30           O  
ATOM    490  CB  PHE A  60      60.593  -3.466   1.418  1.00191.30           C  
ATOM    491  CG  PHE A  60      59.195  -2.960   1.518  1.00191.30           C  
ATOM    492  CD1 PHE A  60      58.469  -2.744   0.371  1.00191.30           C  
ATOM    493  CD2 PHE A  60      58.602  -2.698   2.731  1.00191.30           C  
ATOM    494  CE1 PHE A  60      57.179  -2.273   0.421  1.00191.30           C  
ATOM    495  CE2 PHE A  60      57.309  -2.229   2.788  1.00191.30           C  
ATOM    496  CZ  PHE A  60      56.594  -2.014   1.635  1.00191.30           C  
ATOM    499  N   PHE A  61      61.949  -6.545   0.168  1.00123.00           N  
ATOM    500  CA  PHE A  61      63.097  -7.233  -0.355  1.00123.00           C  
ATOM    508  C   PHE A  61      63.660  -6.772  -1.678  1.00123.00           C  
ATOM    509  O   PHE A  61      64.868  -6.870  -1.885  1.00123.00           O  
ATOM    501  CB  PHE A  61      62.852  -8.753  -0.462  1.00123.00           C  
ATOM    502  CG  PHE A  61      61.781  -9.021  -1.466  1.00123.00           C  
ATOM    503  CD1 PHE A  61      60.456  -8.808  -1.163  1.00123.00           C  
ATOM    504  CD2 PHE A  61      62.106  -9.506  -2.713  1.00123.00           C  
ATOM    505  CE1 PHE A  61      59.477  -9.067  -2.093  1.00123.00           C  
ATOM    506  CE2 PHE A  61      61.131  -9.767  -3.648  1.00123.00           C  
ATOM    507  CZ  PHE A  61      59.812  -9.545  -3.337  1.00123.00           C  
ATOM    510  N   SER A  62      62.830  -6.317  -2.644  1.00114.68           N  
ATOM    511  CA  SER A  62      63.395  -6.090  -3.955  1.00114.68           C  
ATOM    514  C   SER A  62      63.026  -4.737  -4.469  1.00114.68           C  
ATOM    515  O   SER A  62      62.220  -4.033  -3.866  1.00114.68           O  
ATOM    512  CB  SER A  62      62.968  -7.130  -5.012  1.00114.68           C  
ATOM    513  OG  SER A  62      61.574  -7.055  -5.261  1.00114.68           O  
ATOM    516  N   HIS A  63      63.648  -4.318  -5.600  1.00 72.73           N  
ATOM    517  CA  HIS A  63      63.358  -3.000  -6.087  1.00 72.73           C  
ATOM    524  C   HIS A  63      63.800  -2.863  -7.509  1.00 72.73           C  
ATOM    525  O   HIS A  63      64.470  -3.734  -8.064  1.00 72.73           O  
ATOM    520  CB  HIS A  63      64.107  -1.898  -5.329  1.00 72.73           C  
ATOM    519  CG  HIS A  63      65.561  -1.874  -5.701  1.00 72.73           C  
ATOM    522  CD2 HIS A  63      66.627  -2.506  -5.137  1.00 72.73           C  
ATOM    518  ND1 HIS A  63      66.064  -1.171  -6.772  1.00 72.73           N  
ATOM    523  CE1 HIS A  63      67.400  -1.408  -6.803  1.00 72.73           C  
ATOM    521  NE2 HIS A  63      67.787  -2.213  -5.830  1.00 72.73           N  
ATOM    526  N   ARG A  64      63.392  -1.734  -8.133  1.00122.85           N  
ATOM    527  CA  ARG A  64      63.796  -1.386  -9.462  1.00122.85           C  
ATOM    535  C   ARG A  64      64.129   0.082  -9.429  1.00122.85           C  
ATOM    536  O   ARG A  64      63.360   0.888  -8.906  1.00122.85           O  
ATOM    528  CB  ARG A  64      62.675  -1.598 -10.505  1.00122.85           C  
ATOM    529  CG  ARG A  64      62.130  -3.034 -10.516  1.00122.85           C  
ATOM    530  CD  ARG A  64      61.018  -3.305 -11.543  1.00122.85           C  
ATOM    531  NE  ARG A  64      61.629  -4.056 -12.680  1.00122.85           N  
ATOM    532  CZ  ARG A  64      60.854  -4.694 -13.610  1.00122.85           C  
ATOM    533  NH1 ARG A  64      59.490  -4.638 -13.547  1.00122.85           N1+
ATOM    534  NH2 ARG A  64      61.449  -5.395 -14.619  1.00122.85           N  
ATOM    537  N   ASP A  65      65.312   0.457  -9.962  1.00 69.10           N  
ATOM    538  CA  ASP A  65      65.746   1.830 -10.095  1.00 69.10           C  
ATOM    543  C   ASP A  65      65.863   2.544  -8.778  1.00 69.10           C  
ATOM    544  O   ASP A  65      65.873   3.774  -8.755  1.00 69.10           O  
ATOM    539  CB  ASP A  65      64.784   2.686 -10.939  1.00 69.10           C  
ATOM    540  CG  ASP A  65      64.837   2.246 -12.393  1.00 69.10           C  
ATOM    541  OD1 ASP A  65      65.675   1.366 -12.722  1.00 69.10           O  
ATOM    542  OD2 ASP A  65      64.037   2.796 -13.196  1.00 69.10           O1-
ATOM    545  N   LEU A  66      66.006   1.830  -7.650  1.00 49.93           N  
ATOM    546  CA  LEU A  66      66.078   2.521  -6.388  1.00 49.93           C  
ATOM    551  C   LEU A  66      67.336   3.337  -6.322  1.00 49.93           C  
ATOM    552  O   LEU A  66      67.325   4.465  -5.829  1.00 49.93           O  
ATOM    547  CB  LEU A  66      66.097   1.570  -5.180  1.00 49.93           C  
ATOM    548  CG  LEU A  66      66.164   2.307  -3.829  1.00 49.93           C  
ATOM    549  CD1 LEU A  66      64.886   3.127  -3.574  1.00 49.93           C  
ATOM    550  CD2 LEU A  66      66.507   1.349  -2.682  1.00 49.93           C  
ATOM    553  N   ASN A  67      68.459   2.786  -6.825  0.50 41.25           N  
ATOM    554  CA  ASN A  67      69.721   3.466  -6.740  0.50 41.25           C  
ATOM    559  C   ASN A  67      69.629   4.751  -7.492  0.50 41.25           C  
ATOM    560  O   ASN A  67      70.153   5.778  -7.063  0.50 41.25           O  
ATOM    555  CB  ASN A  67      70.889   2.660  -7.342  0.50 41.25           C  
ATOM    556  CG  ASN A  67      71.258   1.546  -6.371  0.50 41.25           C  
ATOM    558  ND2 ASN A  67      71.437   0.306  -6.899  0.50 41.25           N  
ATOM    557  OD1 ASN A  67      71.391   1.776  -5.169  0.50 41.25           O  
ATOM    561  N   LEU A  68      68.940   4.720  -8.642  1.00121.72           N  
ATOM    562  CA  LEU A  68      68.809   5.880  -9.467  1.00121.72           C  
ATOM    567  C   LEU A  68      68.089   6.927  -8.671  1.00121.72           C  
ATOM    568  O   LEU A  68      68.463   8.099  -8.683  1.00121.72           O  
ATOM    563  CB  LEU A  68      67.985   5.570 -10.731  1.00121.72           C  
ATOM    564  CG  LEU A  68      67.946   6.707 -11.765  1.00121.72           C  
ATOM    565  CD1 LEU A  68      69.351   6.982 -12.322  1.00121.72           C  
ATOM    566  CD2 LEU A  68      66.915   6.421 -12.870  1.00121.72           C  
ATOM    569  N   LEU A  69      67.039   6.523  -7.930  1.00 95.60           N  
ATOM    570  CA  LEU A  69      66.265   7.474  -7.182  1.00 95.60           C  
ATOM    575  C   LEU A  69      67.155   8.098  -6.154  1.00 95.60           C  
ATOM    576  O   LEU A  69      67.127   9.313  -5.959  1.00 95.60           O  
ATOM    571  CB  LEU A  69      65.056   6.819  -6.465  1.00 95.60           C  
ATOM    572  CG  LEU A  69      64.082   7.755  -5.696  1.00 95.60           C  
ATOM    573  CD1 LEU A  69      62.868   6.965  -5.177  1.00 95.60           C  
ATOM    574  CD2 LEU A  69      64.746   8.529  -4.546  1.00 95.60           C  
ATOM    577  N   LEU A  70      67.974   7.282  -5.468  1.00 48.72           N  
ATOM    578  CA  LEU A  70      68.806   7.785  -4.413  1.00 48.72           C  
ATOM    583  C   LEU A  70      69.812   8.744  -4.964  1.00 48.72           C  
ATOM    584  O   LEU A  70      70.117   9.757  -4.337  1.00 48.72           O  
ATOM    579  CB  LEU A  70      69.549   6.673  -3.654  1.00 48.72           C  
ATOM    580  CG  LEU A  70      68.582   5.761  -2.875  1.00 48.72           C  
ATOM    581  CD1 LEU A  70      69.338   4.662  -2.115  1.00 48.72           C  
ATOM    582  CD2 LEU A  70      67.651   6.586  -1.967  1.00 48.72           C  
ATOM    585  N   ASP A  71      70.359   8.460  -6.159  1.00 26.95           N  
ATOM    586  CA  ASP A  71      71.345   9.345  -6.712  1.00 26.95           C  
ATOM    591  C   ASP A  71      70.702  10.683  -6.893  1.00 26.95           C  
ATOM    592  O   ASP A  71      71.290  11.716  -6.577  1.00 26.95           O  
ATOM    587  CB  ASP A  71      71.853   8.892  -8.090  1.00 26.95           C  
ATOM    588  CG  ASP A  71      72.708   7.647  -7.900  1.00 26.95           C  
ATOM    589  OD1 ASP A  71      72.996   7.301  -6.723  1.00 26.95           O  
ATOM    590  OD2 ASP A  71      73.093   7.030  -8.929  1.00 26.95           O1-
ATOM    593  N   VAL A  72      69.450  10.687  -7.384  1.00 39.90           N  
ATOM    594  CA  VAL A  72      68.726  11.899  -7.642  1.00 39.90           C  
ATOM    598  C   VAL A  72      68.549  12.674  -6.371  1.00 39.90           C  
ATOM    599  O   VAL A  72      68.711  13.893  -6.356  1.00 39.90           O  
ATOM    595  CB  VAL A  72      67.353  11.632  -8.189  1.00 39.90           C  
ATOM    596  CG1 VAL A  72      66.558  12.947  -8.194  1.00 39.90           C  
ATOM    597  CG2 VAL A  72      67.489  10.991  -9.581  1.00 39.90           C  
ATOM    600  N   TYR A  73      68.200  11.980  -5.273  1.00 66.94           N  
ATOM    601  CA  TYR A  73      67.918  12.597  -4.005  1.00 66.94           C  
ATOM    610  C   TYR A  73      69.159  13.230  -3.451  1.00 66.94           C  
ATOM    611  O   TYR A  73      69.131  14.345  -2.931  1.00 66.94           O  
ATOM    602  CB  TYR A  73      67.407  11.560  -2.992  1.00 66.94           C  
ATOM    603  CG  TYR A  73      67.124  12.236  -1.696  1.00 66.94           C  
ATOM    604  CD1 TYR A  73      66.006  13.022  -1.562  1.00 66.94           C  
ATOM    605  CD2 TYR A  73      67.959  12.065  -0.616  1.00 66.94           C  
ATOM    606  CE1 TYR A  73      65.727  13.645  -0.369  1.00 66.94           C  
ATOM    607  CE2 TYR A  73      67.686  12.685   0.580  1.00 66.94           C  
ATOM    608  CZ  TYR A  73      66.570  13.476   0.702  1.00 66.94           C  
ATOM    609  OH  TYR A  73      66.283  14.115   1.926  1.00 66.94           O  
ATOM    612  N   GLU A  74      70.291  12.519  -3.576  1.00122.45           N  
ATOM    613  CA  GLU A  74      71.562  12.920  -3.046  1.00122.45           C  
ATOM    619  C   GLU A  74      71.935  14.216  -3.698  1.00122.45           C  
ATOM    620  O   GLU A  74      72.585  15.066  -3.091  1.00122.45           O  
ATOM    614  CB  GLU A  74      72.646  11.883  -3.391  1.00122.45           C  
ATOM    615  CG  GLU A  74      73.863  11.869  -2.463  1.00122.45           C  
ATOM    616  CD  GLU A  74      73.599  10.888  -1.325  1.00122.45           C  
ATOM    617  OE1 GLU A  74      73.002  11.317  -0.303  1.00122.45           O  
ATOM    618  OE2 GLU A  74      73.996   9.698  -1.461  1.00122.45           O1-
ATOM    621  N   SER A  75      71.540  14.376  -4.976  1.00 36.35           N  
ATOM    622  CA  SER A  75      71.832  15.541  -5.764  1.00 36.35           C  
ATOM    625  C   SER A  75      71.071  16.723  -5.240  1.00 36.35           C  
ATOM    626  O   SER A  75      71.432  17.864  -5.522  1.00 36.35           O  
ATOM    623  CB  SER A  75      71.435  15.369  -7.239  1.00 36.35           C  
ATOM    624  OG  SER A  75      72.171  14.302  -7.816  1.00 36.35           O  
ATOM    627  N   GLY A  76      70.000  16.501  -4.455  1.00 27.60           N  
ATOM    628  CA  GLY A  76      69.248  17.624  -3.974  1.00 27.60           C  
ATOM    629  C   GLY A  76      67.954  17.713  -4.730  1.00 27.60           C  
ATOM    630  O   GLY A  76      67.149  18.606  -4.474  1.00 27.60           O  
ATOM    631  N   GLN A  77      67.724  16.796  -5.691  1.00 53.62           N  
ATOM    632  CA  GLN A  77      66.495  16.797  -6.435  1.00 53.62           C  
ATOM    638  C   GLN A  77      65.447  16.146  -5.582  1.00 53.62           C  
ATOM    639  O   GLN A  77      65.757  15.346  -4.704  1.00 53.62           O  
ATOM    633  CB  GLN A  77      66.583  16.010  -7.756  1.00 53.62           C  
ATOM    634  CG  GLN A  77      67.540  16.629  -8.779  1.00 53.62           C  
ATOM    635  CD  GLN A  77      67.632  15.697  -9.980  1.00 53.62           C  
ATOM    637  NE2 GLN A  77      66.479  15.456 -10.658  1.00 53.62           N  
ATOM    636  OE1 GLN A  77      68.706  15.191 -10.303  1.00 53.62           O  
ATOM    640  N   PRO A  78      64.211  16.527  -5.781  1.00 87.27           N  
ATOM    641  CA  PRO A  78      63.124  15.926  -5.045  1.00 87.27           C  
ATOM    645  C   PRO A  78      62.633  14.691  -5.738  1.00 87.27           C  
ATOM    646  O   PRO A  78      62.984  14.484  -6.899  1.00 87.27           O  
ATOM    643  CB  PRO A  78      62.044  17.002  -4.928  1.00 87.27           C  
ATOM    644  CG  PRO A  78      62.394  18.021  -6.023  1.00 87.27           C  
ATOM    642  CD  PRO A  78      63.918  17.900  -6.153  1.00 87.27           C  
ATOM    647  N   PHE A  79      61.843  13.851  -5.036  1.00189.23           N  
ATOM    648  CA  PHE A  79      61.196  12.706  -5.620  1.00189.23           C  
ATOM    656  C   PHE A  79      59.879  12.583  -4.906  1.00189.23           C  
ATOM    657  O   PHE A  79      59.598  13.381  -4.013  1.00189.23           O  
ATOM    649  CB  PHE A  79      61.995  11.391  -5.497  1.00189.23           C  
ATOM    650  CG  PHE A  79      62.130  10.990  -4.070  1.00189.23           C  
ATOM    651  CD1 PHE A  79      63.168  11.472  -3.304  1.00189.23           C  
ATOM    652  CD2 PHE A  79      61.223  10.129  -3.499  1.00189.23           C  
ATOM    653  CE1 PHE A  79      63.298  11.101  -1.987  1.00189.23           C  
ATOM    654  CE2 PHE A  79      61.347   9.754  -2.183  1.00189.23           C  
ATOM    655  CZ  PHE A  79      62.385  10.240  -1.425  1.00189.23           C  
ATOM    658  N   TYR A  80      58.983  11.654  -5.316  1.00101.79           N  
ATOM    659  CA  TYR A  80      57.765  11.552  -4.551  1.00101.79           C  
ATOM    668  C   TYR A  80      57.283  10.131  -4.506  1.00101.79           C  
ATOM    669  O   TYR A  80      57.765   9.271  -5.243  1.00101.79           O  
ATOM    660  CB  TYR A  80      56.615  12.478  -5.006  1.00101.79           C  
ATOM    661  CG  TYR A  80      56.048  12.037  -6.309  1.00101.79           C  
ATOM    662  CD1 TYR A  80      56.708  12.279  -7.489  1.00101.79           C  
ATOM    663  CD2 TYR A  80      54.827  11.400  -6.341  1.00101.79           C  
ATOM    664  CE1 TYR A  80      56.164  11.872  -8.685  1.00101.79           C  
ATOM    665  CE2 TYR A  80      54.278  10.992  -7.533  1.00101.79           C  
ATOM    666  CZ  TYR A  80      54.950  11.227  -8.707  1.00101.79           C  
ATOM    667  OH  TYR A  80      54.394  10.812  -9.935  1.00101.79           O  
ATOM    670  N   LEU A  81      56.322   9.849  -3.594  1.00110.39           N  
ATOM    671  CA  LEU A  81      55.803   8.517  -3.435  1.00110.39           C  
ATOM    676  C   LEU A  81      54.394   8.451  -3.938  1.00110.39           C  
ATOM    677  O   LEU A  81      53.653   9.433  -3.895  1.00110.39           O  
ATOM    672  CB  LEU A  81      55.759   8.002  -1.986  1.00110.39           C  
ATOM    673  CG  LEU A  81      57.140   7.823  -1.329  1.00110.39           C  
ATOM    674  CD1 LEU A  81      57.767   9.164  -0.924  1.00110.39           C  
ATOM    675  CD2 LEU A  81      57.074   6.814  -0.177  1.00110.39           C  
ATOM    678  N   TYR A  82      54.010   7.276  -4.479  1.00 96.76           N  
ATOM    679  CA  TYR A  82      52.675   7.068  -4.964  1.00 96.76           C  
ATOM    688  C   TYR A  82      52.188   5.715  -4.545  1.00 96.76           C  
ATOM    689  O   TYR A  82      52.753   4.688  -4.918  1.00 96.76           O  
ATOM    680  CB  TYR A  82      52.580   7.204  -6.498  1.00 96.76           C  
ATOM    681  CG  TYR A  82      51.342   6.551  -7.011  1.00 96.76           C  
ATOM    682  CD1 TYR A  82      50.079   7.007  -6.700  1.00 96.76           C  
ATOM    683  CD2 TYR A  82      51.473   5.469  -7.852  1.00 96.76           C  
ATOM    684  CE1 TYR A  82      48.968   6.371  -7.212  1.00 96.76           C  
ATOM    685  CE2 TYR A  82      50.369   4.832  -8.364  1.00 96.76           C  
ATOM    686  CZ  TYR A  82      49.113   5.282  -8.043  1.00 96.76           C  
ATOM    687  OH  TYR A  82      47.982   4.624  -8.574  1.00 96.76           O  
ATOM    690  N   THR A  83      51.098   5.696  -3.755  1.00117.40           N  
ATOM    691  CA  THR A  83      50.458   4.484  -3.330  1.00117.40           C  
ATOM    695  C   THR A  83      48.999   4.698  -3.612  1.00117.40           C  
ATOM    696  O   THR A  83      48.585   5.828  -3.868  1.00117.40           O  
ATOM    692  CB  THR A  83      50.628   4.214  -1.861  1.00117.40           C  
ATOM    694  CG2 THR A  83      49.823   5.251  -1.059  1.00117.40           C  
ATOM    693  OG1 THR A  83      50.195   2.898  -1.546  1.00117.40           O  
ATOM    697  N   GLY A  84      48.176   3.627  -3.602  1.00 28.12           N  
ATOM    698  CA  GLY A  84      46.781   3.811  -3.918  1.00 28.12           C  
ATOM    699  C   GLY A  84      45.946   2.924  -3.041  1.00 28.12           C  
ATOM    700  O   GLY A  84      46.466   2.068  -2.327  1.00 28.12           O  
ATOM    701  N   ARG A  85      44.608   3.131  -3.062  1.00110.33           N  
ATOM    702  CA  ARG A  85      43.717   2.331  -2.269  1.00110.33           C  
ATOM    710  C   ARG A  85      42.405   2.175  -2.975  1.00110.33           C  
ATOM    711  O   ARG A  85      41.801   3.152  -3.416  1.00110.33           O  
ATOM    703  CB  ARG A  85      43.402   2.942  -0.892  1.00110.33           C  
ATOM    704  CG  ARG A  85      42.252   2.239  -0.165  1.00110.33           C  
ATOM    705  CD  ARG A  85      42.534   0.776   0.190  1.00110.33           C  
ATOM    706  NE  ARG A  85      41.322   0.236   0.873  1.00110.33           N  
ATOM    707  CZ  ARG A  85      41.168   0.446   2.210  1.00110.33           C  
ATOM    708  NH1 ARG A  85      42.101   1.196   2.860  1.00110.33           N1+
ATOM    709  NH2 ARG A  85      40.097  -0.074   2.880  1.00110.33           N  
ATOM    712  N   GLY A  86      41.906   0.924  -3.064  1.00 39.71           N  
ATOM    713  CA  GLY A  86      40.633   0.695  -3.687  1.00 39.71           C  
ATOM    714  C   GLY A  86      39.613   0.755  -2.593  1.00 39.71           C  
ATOM    715  O   GLY A  86      39.784   0.150  -1.538  1.00 39.71           O  
ATOM    716  N   PRO A  87      38.539   1.455  -2.833  1.00 72.93           N  
ATOM    717  CA  PRO A  87      37.546   1.616  -1.806  1.00 72.93           C  
ATOM    721  C   PRO A  87      36.836   0.343  -1.474  1.00 72.93           C  
ATOM    722  O   PRO A  87      36.565  -0.447  -2.378  1.00 72.93           O  
ATOM    719  CB  PRO A  87      36.629   2.737  -2.290  1.00 72.93           C  
ATOM    720  CG  PRO A  87      37.547   3.600  -3.175  1.00 72.93           C  
ATOM    718  CD  PRO A  87      38.589   2.608  -3.721  1.00 72.93           C  
ATOM    723  N   SER A  88      36.532   0.129  -0.178  1.00 42.20           N  
ATOM    724  CA  SER A  88      35.812  -1.040   0.233  1.00 42.20           C  
ATOM    727  C   SER A  88      34.740  -0.581   1.176  1.00 42.20           C  
ATOM    728  O   SER A  88      34.863   0.463   1.814  1.00 42.20           O  
ATOM    725  CB  SER A  88      36.672  -2.069   0.984  1.00 42.20           C  
ATOM    726  OG  SER A  88      37.086  -1.529   2.231  1.00 42.20           O  
ATOM    729  N   SER A  89      33.640  -1.352   1.246  1.00103.77           N  
ATOM    730  CA  SER A  89      32.513  -1.083   2.096  1.00103.77           C  
ATOM    733  C   SER A  89      32.843  -1.510   3.491  1.00103.77           C  
ATOM    734  O   SER A  89      31.959  -1.650   4.338  1.00103.77           O  
ATOM    731  CB  SER A  89      31.240  -1.833   1.665  1.00103.77           C  
ATOM    732  OG  SER A  89      30.800  -1.352   0.405  1.00103.77           O  
ATOM    735  N   GLU A  90      34.130  -1.782   3.758  1.00 97.76           N  
ATOM    736  CA  GLU A  90      34.500  -2.273   5.052  1.00 97.76           C  
ATOM    742  C   GLU A  90      35.624  -1.441   5.583  1.00 97.76           C  
ATOM    743  O   GLU A  90      35.768  -0.272   5.225  1.00 97.76           O  
ATOM    737  CB  GLU A  90      34.932  -3.749   5.019  1.00 97.76           C  
ATOM    738  CG  GLU A  90      36.038  -4.039   4.004  1.00 97.76           C  
ATOM    739  CD  GLU A  90      36.292  -5.537   3.999  1.00 97.76           C  
ATOM    740  OE1 GLU A  90      35.563  -6.263   4.724  1.00 97.76           O  
ATOM    741  OE2 GLU A  90      37.220  -5.975   3.268  1.00 97.76           O1-
ATOM    744  N   SER A  91      36.414  -2.014   6.519  1.00 50.59           N  
ATOM    745  CA  SER A  91      37.525  -1.302   7.076  1.00 50.59           C  
ATOM    748  C   SER A  91      38.760  -2.041   6.656  1.00 50.59           C  
ATOM    749  O   SER A  91      38.716  -3.229   6.334  1.00 50.59           O  
ATOM    746  CB  SER A  91      37.503  -1.240   8.615  1.00 50.59           C  
ATOM    747  OG  SER A  91      38.618  -0.509   9.100  1.00 50.59           O  
ATOM    750  N   MET A  92      39.908  -1.336   6.661  1.00 91.82           N  
ATOM    751  CA  MET A  92      41.147  -1.866   6.174  1.00 91.82           C  
ATOM    756  C   MET A  92      41.519  -3.074   6.959  1.00 91.82           C  
ATOM    757  O   MET A  92      41.276  -3.160   8.161  1.00 91.82           O  
ATOM    752  CB  MET A  92      42.322  -0.892   6.361  1.00 91.82           C  
ATOM    753  CG  MET A  92      42.163   0.433   5.616  1.00 91.82           C  
ATOM    754  SD  MET A  92      43.404   1.699   6.038  1.00 91.82           S  
ATOM    755  CE  MET A  92      44.851   0.827   5.364  1.00 91.82           C  
ATOM    758  N   HIS A  93      42.119  -4.057   6.263  1.00 66.46           N  
ATOM    759  CA  HIS A  93      42.628  -5.227   6.901  1.00 66.46           C  
ATOM    766  C   HIS A  93      43.966  -4.837   7.436  1.00 66.46           C  
ATOM    767  O   HIS A  93      44.547  -3.843   7.009  1.00 66.46           O  
ATOM    762  CB  HIS A  93      42.841  -6.407   5.939  1.00 66.46           C  
ATOM    761  CG  HIS A  93      41.557  -6.936   5.378  1.00 66.46           C  
ATOM    764  CD2 HIS A  93      40.936  -8.130   5.577  1.00 66.46           C  
ATOM    760  ND1 HIS A  93      40.755  -6.235   4.506  1.00 66.46           N  
ATOM    765  CE1 HIS A  93      39.695  -7.035   4.222  1.00 66.46           C  
ATOM    763  NE2 HIS A  93      39.762  -8.196   4.848  1.00 66.46           N  
ATOM    768  N   MET A  94      44.489  -5.609   8.401  1.00164.28           N  
ATOM    769  CA  MET A  94      45.749  -5.278   8.993  1.00164.28           C  
ATOM    774  C   MET A  94      46.791  -5.321   7.908  1.00164.28           C  
ATOM    775  O   MET A  94      47.636  -4.436   7.813  1.00164.28           O  
ATOM    770  CB  MET A  94      46.137  -6.289  10.087  1.00164.28           C  
ATOM    771  CG  MET A  94      47.171  -5.772  11.083  1.00164.28           C  
ATOM    772  SD  MET A  94      46.536  -4.499  12.214  1.00164.28           S  
ATOM    773  CE  MET A  94      48.111  -4.335  13.103  1.00164.28           C  
ATOM    776  N   GLY A  95      46.700  -6.326   7.016  1.00 60.07           N  
ATOM    777  CA  GLY A  95      47.631  -6.572   5.947  1.00 60.07           C  
ATOM    778  C   GLY A  95      47.688  -5.404   5.015  1.00 60.07           C  
ATOM    779  O   GLY A  95      48.681  -5.229   4.315  1.00 60.07           O  
ATOM    780  N   HIS A  96      46.595  -4.629   4.911  1.00 85.74           N  
ATOM    781  CA  HIS A  96      46.524  -3.494   4.028  1.00 85.74           C  
ATOM    788  C   HIS A  96      47.461  -2.395   4.460  1.00 85.74           C  
ATOM    789  O   HIS A  96      47.868  -1.576   3.640  1.00 85.74           O  
ATOM    784  CB  HIS A  96      45.124  -2.862   3.930  1.00 85.74           C  
ATOM    783  CG  HIS A  96      44.119  -3.700   3.198  1.00 85.74           C  
ATOM    786  CD2 HIS A  96      44.212  -4.963   2.698  1.00 85.74           C  
ATOM    782  ND1 HIS A  96      42.840  -3.275   2.909  1.00 85.74           N  
ATOM    787  CE1 HIS A  96      42.227  -4.292   2.255  1.00 85.74           C  
ATOM    785  NE2 HIS A  96      43.019  -5.339   2.102  1.00 85.74           N  
ATOM    790  N   LEU A  97      47.793  -2.323   5.762  1.00123.60           N  
ATOM    791  CA  LEU A  97      48.560  -1.254   6.363  1.00123.60           C  
ATOM    796  C   LEU A  97      49.971  -1.136   5.858  1.00123.60           C  
ATOM    797  O   LEU A  97      50.519  -0.034   5.842  1.00123.60           O  
ATOM    792  CB  LEU A  97      48.656  -1.381   7.897  1.00123.60           C  
ATOM    793  CG  LEU A  97      47.346  -1.081   8.654  1.00123.60           C  
ATOM    794  CD1 LEU A  97      46.216  -2.031   8.238  1.00123.60           C  
ATOM    795  CD2 LEU A  97      47.574  -1.068  10.175  1.00123.60           C  
ATOM    798  N   ILE A  98      50.600  -2.242   5.416  1.00142.43           N  
ATOM    799  CA  ILE A  98      52.020  -2.225   5.181  1.00142.43           C  
ATOM    804  C   ILE A  98      52.459  -1.123   4.250  1.00142.43           C  
ATOM    805  O   ILE A  98      53.306  -0.332   4.667  1.00142.43           O  
ATOM    800  CB  ILE A  98      52.507  -3.513   4.584  1.00142.43           C  
ATOM    801  CG1 ILE A  98      52.033  -4.702   5.438  1.00142.43           C  
ATOM    802  CG2 ILE A  98      54.035  -3.427   4.434  1.00142.43           C  
ATOM    803  CD1 ILE A  98      52.379  -4.593   6.919  1.00142.43           C  
ATOM    806  N   PRO A  99      51.959  -0.964   3.055  1.00 75.80           N  
ATOM    807  CA  PRO A  99      52.436   0.088   2.194  1.00 75.80           C  
ATOM    811  C   PRO A  99      52.281   1.434   2.836  1.00 75.80           C  
ATOM    812  O   PRO A  99      53.116   2.303   2.589  1.00 75.80           O  
ATOM    809  CB  PRO A  99      51.586  -0.020   0.930  1.00 75.80           C  
ATOM    810  CG  PRO A  99      50.251  -0.581   1.453  1.00 75.80           C  
ATOM    808  CD  PRO A  99      50.666  -1.477   2.631  1.00 75.80           C  
ATOM    813  N   PHE A 100      51.200   1.650   3.611  1.00 55.65           N  
ATOM    814  CA  PHE A 100      50.964   2.918   4.244  1.00 55.65           C  
ATOM    822  C   PHE A 100      51.971   3.140   5.327  1.00 55.65           C  
ATOM    823  O   PHE A 100      52.500   4.240   5.482  1.00 55.65           O  
ATOM    815  CB  PHE A 100      49.548   3.045   4.832  1.00 55.65           C  
ATOM    816  CG  PHE A 100      48.600   3.111   3.681  1.00 55.65           C  
ATOM    817  CD1 PHE A 100      48.407   4.296   3.004  1.00 55.65           C  
ATOM    818  CD2 PHE A 100      47.899   1.997   3.280  1.00 55.65           C  
ATOM    819  CE1 PHE A 100      47.535   4.368   1.943  1.00 55.65           C  
ATOM    820  CE2 PHE A 100      47.026   2.061   2.220  1.00 55.65           C  
ATOM    821  CZ  PHE A 100      46.843   3.248   1.550  1.00 55.65           C  
ATOM    824  N   MET A 101      52.266   2.091   6.111  1.00 36.00           N  
ATOM    825  CA  MET A 101      53.194   2.252   7.189  1.00 36.00           C  
ATOM    830  C   MET A 101      54.526   2.623   6.616  1.00 36.00           C  
ATOM    831  O   MET A 101      55.200   3.513   7.130  1.00 36.00           O  
ATOM    826  CB  MET A 101      53.374   0.960   8.004  1.00 36.00           C  
ATOM    827  CG  MET A 101      52.126   0.537   8.781  1.00 36.00           C  
ATOM    828  SD  MET A 101      52.295  -1.054   9.644  1.00 36.00           S  
ATOM    829  CE  MET A 101      53.594  -0.492  10.783  1.00 36.00           C  
ATOM    832  N   PHE A 102      54.937   1.941   5.529  1.00 91.24           N  
ATOM    833  CA  PHE A 102      56.205   2.150   4.886  1.00 91.24           C  
ATOM    841  C   PHE A 102      56.235   3.500   4.230  1.00 91.24           C  
ATOM    842  O   PHE A 102      57.229   4.220   4.328  1.00 91.24           O  
ATOM    834  CB  PHE A 102      56.481   1.053   3.837  1.00 91.24           C  
ATOM    835  CG  PHE A 102      57.875   1.141   3.314  1.00 91.24           C  
ATOM    836  CD1 PHE A 102      58.951   0.933   4.146  1.00 91.24           C  
ATOM    837  CD2 PHE A 102      58.109   1.374   1.977  1.00 91.24           C  
ATOM    838  CE1 PHE A 102      60.238   0.997   3.657  1.00 91.24           C  
ATOM    839  CE2 PHE A 102      59.391   1.437   1.482  1.00 91.24           C  
ATOM    840  CZ  PHE A 102      60.460   1.252   2.325  1.00 91.24           C  
ATOM    843  N   THR A 103      55.140   3.887   3.544  1.00129.98           N  
ATOM    844  CA  THR A 103      55.116   5.158   2.872  1.00129.98           C  
ATOM    848  C   THR A 103      55.264   6.253   3.873  1.00129.98           C  
ATOM    849  O   THR A 103      56.030   7.192   3.666  1.00129.98           O  
ATOM    845  CB  THR A 103      53.845   5.442   2.118  1.00129.98           C  
ATOM    847  CG2 THR A 103      53.762   4.551   0.882  1.00129.98           C  
ATOM    846  OG1 THR A 103      52.712   5.258   2.950  1.00129.98           O  
ATOM    850  N   LYS A 104      54.552   6.146   5.005  1.00 79.43           N  
ATOM    851  CA  LYS A 104      54.594   7.181   5.993  1.00 79.43           C  
ATOM    857  C   LYS A 104      56.012   7.351   6.434  1.00 79.43           C  
ATOM    858  O   LYS A 104      56.495   8.473   6.578  1.00 79.43           O  
ATOM    852  CB  LYS A 104      53.775   6.827   7.244  1.00 79.43           C  
ATOM    853  CG  LYS A 104      53.888   7.862   8.365  1.00 79.43           C  
ATOM    854  CD  LYS A 104      52.966   7.584   9.552  1.00 79.43           C  
ATOM    855  CE  LYS A 104      53.416   8.266  10.846  1.00 79.43           C  
ATOM    856  NZ  LYS A 104      53.403   9.737  10.684  1.00 79.43           N1+
ATOM    859  N   TRP A 105      56.726   6.235   6.655  1.00 60.83           N  
ATOM    860  CA  TRP A 105      58.083   6.337   7.108  1.00 60.83           C  
ATOM    871  C   TRP A 105      58.910   7.025   6.065  1.00 60.83           C  
ATOM    872  O   TRP A 105      59.653   7.958   6.367  1.00 60.83           O  
ATOM    861  CB  TRP A 105      58.734   4.974   7.404  1.00 60.83           C  
ATOM    862  CG  TRP A 105      60.191   5.054   7.807  1.00 60.83           C  
ATOM    864  CD1 TRP A 105      60.756   5.478   8.976  1.00 60.83           C  
ATOM    863  CD2 TRP A 105      61.271   4.628   6.964  1.00 60.83           C  
ATOM    866  CE2 TRP A 105      62.454   4.821   7.675  1.00 60.83           C  
ATOM    867  CE3 TRP A 105      61.278   4.113   5.697  1.00 60.83           C  
ATOM    865  NE1 TRP A 105      62.125   5.345   8.909  1.00 60.83           N  
ATOM    868  CZ2 TRP A 105      63.665   4.500   7.132  1.00 60.83           C  
ATOM    869  CZ3 TRP A 105      62.498   3.794   5.150  1.00 60.83           C  
ATOM    870  CH2 TRP A 105      63.668   3.984   5.854  1.00 60.83           C  
ATOM    873  N   LEU A 106      58.768   6.619   4.788  1.00 50.23           N  
ATOM    874  CA  LEU A 106      59.596   7.178   3.755  1.00 50.23           C  
ATOM    879  C   LEU A 106      59.368   8.654   3.699  1.00 50.23           C  
ATOM    880  O   LEU A 106      60.312   9.435   3.582  1.00 50.23           O  
ATOM    875  CB  LEU A 106      59.267   6.639   2.351  1.00 50.23           C  
ATOM    876  CG  LEU A 106      59.610   5.156   2.154  1.00 50.23           C  
ATOM    877  CD1 LEU A 106      59.258   4.684   0.734  1.00 50.23           C  
ATOM    878  CD2 LEU A 106      61.072   4.872   2.528  1.00 50.23           C  
ATOM    881  N   GLN A 107      58.095   9.070   3.794  1.00 62.27           N  
ATOM    882  CA  GLN A 107      57.739  10.452   3.678  1.00 62.27           C  
ATOM    888  C   GLN A 107      58.344  11.232   4.801  1.00 62.27           C  
ATOM    889  O   GLN A 107      58.902  12.308   4.589  1.00 62.27           O  
ATOM    883  CB  GLN A 107      56.215  10.634   3.719  1.00 62.27           C  
ATOM    884  CG  GLN A 107      55.728  12.068   3.530  1.00 62.27           C  
ATOM    885  CD  GLN A 107      54.207  12.024   3.588  1.00 62.27           C  
ATOM    887  NE2 GLN A 107      53.652  10.858   4.018  1.00 62.27           N  
ATOM    886  OE1 GLN A 107      53.531  12.993   3.252  1.00 62.27           O  
ATOM    890  N   ASP A 108      58.266  10.698   6.034  1.00 44.94           N  
ATOM    891  CA  ASP A 108      58.784  11.397   7.176  1.00 44.94           C  
ATOM    896  C   ASP A 108      60.261  11.578   7.000  1.00 44.94           C  
ATOM    897  O   ASP A 108      60.796  12.669   7.196  1.00 44.94           O  
ATOM    892  CB  ASP A 108      58.629  10.595   8.479  1.00 44.94           C  
ATOM    893  CG  ASP A 108      57.157  10.433   8.819  1.00 44.94           C  
ATOM    894  OD1 ASP A 108      56.300  11.008   8.096  1.00 44.94           O  
ATOM    895  OD2 ASP A 108      56.872   9.727   9.824  1.00 44.94           O1-
ATOM    898  N   SER A 109      60.956  10.490   6.618  1.00 46.26           N  
ATOM    899  CA  SER A 109      62.390  10.494   6.528  1.00 46.26           C  
ATOM    902  C   SER A 109      62.885  11.426   5.461  1.00 46.26           C  
ATOM    903  O   SER A 109      63.598  12.388   5.740  1.00 46.26           O  
ATOM    900  CB  SER A 109      62.959   9.099   6.217  1.00 46.26           C  
ATOM    901  OG  SER A 109      62.667   8.207   7.282  1.00 46.26           O  
ATOM    904  N   PHE A 110      62.496  11.155   4.203  1.00 91.36           N  
ATOM    905  CA  PHE A 110      62.944  11.861   3.032  1.00 91.36           C  
ATOM    913  C   PHE A 110      62.362  13.240   2.953  1.00 91.36           C  
ATOM    914  O   PHE A 110      62.899  14.091   2.247  1.00 91.36           O  
ATOM    906  CB  PHE A 110      62.657  11.120   1.712  1.00 91.36           C  
ATOM    907  CG  PHE A 110      63.590   9.954   1.614  1.00 91.36           C  
ATOM    908  CD1 PHE A 110      63.268   8.740   2.179  1.00 91.36           C  
ATOM    909  CD2 PHE A 110      64.790  10.075   0.950  1.00 91.36           C  
ATOM    910  CE1 PHE A 110      64.121   7.664   2.086  1.00 91.36           C  
ATOM    911  CE2 PHE A 110      65.648   9.003   0.854  1.00 91.36           C  
ATOM    912  CZ  PHE A 110      65.315   7.795   1.421  1.00 91.36           C  
ATOM    915  N   ARG A 111      61.223  13.477   3.634  1.00187.75           N  
ATOM    916  CA  ARG A 111      60.496  14.721   3.600  1.00187.75           C  
ATOM    924  C   ARG A 111      60.104  15.004   2.182  1.00187.75           C  
ATOM    925  O   ARG A 111      60.440  16.044   1.617  1.00187.75           O  
ATOM    917  CB  ARG A 111      61.208  15.950   4.221  1.00187.75           C  
ATOM    918  CG  ARG A 111      62.471  16.462   3.524  1.00187.75           C  
ATOM    919  CD  ARG A 111      63.261  17.472   4.360  1.00187.75           C  
ATOM    920  NE  ARG A 111      64.305  18.065   3.479  1.00187.75           N  
ATOM    921  CZ  ARG A 111      64.014  19.187   2.757  1.00187.75           C  
ATOM    922  NH1 ARG A 111      62.787  19.771   2.880  1.00187.75           N1+
ATOM    923  NH2 ARG A 111      64.949  19.727   1.923  1.00187.75           N  
ATOM    926  N   VAL A 112      59.361  14.047   1.580  1.00 50.16           N  
ATOM    927  CA  VAL A 112      58.932  14.150   0.210  1.00 50.16           C  
ATOM    931  C   VAL A 112      57.431  14.020   0.151  1.00 50.16           C  
ATOM    932  O   VAL A 112      56.788  13.620   1.119  1.00 50.16           O  
ATOM    928  CB  VAL A 112      59.516  13.083  -0.666  1.00 50.16           C  
ATOM    929  CG1 VAL A 112      61.047  13.246  -0.680  1.00 50.16           C  
ATOM    930  CG2 VAL A 112      59.042  11.713  -0.151  1.00 50.16           C  
ATOM    933  N   PRO A 113      56.859  14.396  -0.972  1.00 73.48           N  
ATOM    934  CA  PRO A 113      55.425  14.321  -1.139  1.00 73.48           C  
ATOM    938  C   PRO A 113      54.924  12.917  -1.310  1.00 73.48           C  
ATOM    939  O   PRO A 113      55.684  12.058  -1.753  1.00 73.48           O  
ATOM    936  CB  PRO A 113      55.096  15.204  -2.343  1.00 73.48           C  
ATOM    937  CG  PRO A 113      56.231  16.242  -2.357  1.00 73.48           C  
ATOM    935  CD  PRO A 113      57.424  15.509  -1.722  1.00 73.48           C  
ATOM    940  N   LEU A 114      53.648  12.665  -0.946  1.00 71.59           N  
ATOM    941  CA  LEU A 114      53.039  11.371  -1.096  1.00 71.59           C  
ATOM    946  C   LEU A 114      51.713  11.557  -1.766  1.00 71.59           C  
ATOM    947  O   LEU A 114      50.903  12.376  -1.336  1.00 71.59           O  
ATOM    942  CB  LEU A 114      52.780  10.671   0.250  1.00 71.59           C  
ATOM    943  CG  LEU A 114      52.030   9.330   0.147  1.00 71.59           C  
ATOM    944  CD1 LEU A 114      52.816   8.293  -0.670  1.00 71.59           C  
ATOM    945  CD2 LEU A 114      51.654   8.820   1.548  1.00 71.59           C  
ATOM    948  N   VAL A 115      51.459  10.785  -2.846  1.00 62.58           N  
ATOM    949  CA  VAL A 115      50.214  10.875  -3.556  1.00 62.58           C  
ATOM    953  C   VAL A 115      49.453   9.604  -3.308  1.00 62.58           C  
ATOM    954  O   VAL A 115      49.969   8.508  -3.522  1.00 62.58           O  
ATOM    950  CB  VAL A 115      50.383  11.002  -5.044  1.00 62.58           C  
ATOM    951  CG1 VAL A 115      49.018  10.804  -5.710  1.00 62.58           C  
ATOM    952  CG2 VAL A 115      50.992  12.377  -5.359  1.00 62.58           C  
ATOM    955  N   ILE A 116      48.190   9.723  -2.848  1.00 56.23           N  
ATOM    956  CA  ILE A 116      47.396   8.554  -2.578  1.00 56.23           C  
ATOM    961  C   ILE A 116      46.205   8.591  -3.490  1.00 56.23           C  
ATOM    962  O   ILE A 116      45.410   9.530  -3.462  1.00 56.23           O  
ATOM    957  CB  ILE A 116      46.893   8.494  -1.165  1.00 56.23           C  
ATOM    958  CG1 ILE A 116      48.074   8.510  -0.176  1.00 56.23           C  
ATOM    959  CG2 ILE A 116      46.003   7.248  -1.027  1.00 56.23           C  
ATOM    960  CD1 ILE A 116      47.656   8.717   1.281  1.00 56.23           C  
ATOM    963  N   GLN A 117      46.041   7.541  -4.323  1.00 49.82           N  
ATOM    964  CA  GLN A 117      44.966   7.536  -5.277  1.00 49.82           C  
ATOM    970  C   GLN A 117      43.852   6.669  -4.788  1.00 49.82           C  
ATOM    971  O   GLN A 117      44.058   5.518  -4.402  1.00 49.82           O  
ATOM    965  CB  GLN A 117      45.377   6.992  -6.654  1.00 49.82           C  
ATOM    966  CG  GLN A 117      44.237   6.987  -7.675  1.00 49.82           C  
ATOM    967  CD  GLN A 117      44.778   6.431  -8.985  1.00 49.82           C  
ATOM    969  NE2 GLN A 117      44.337   7.034 -10.122  1.00 49.82           N  
ATOM    968  OE1 GLN A 117      45.568   5.491  -9.001  1.00 49.82           O  
ATOM    972  N   MET A 118      42.624   7.220  -4.794  1.00 56.82           N  
ATOM    973  CA  MET A 118      41.490   6.435  -4.410  1.00 56.82           C  
ATOM    978  C   MET A 118      40.814   6.077  -5.696  1.00 56.82           C  
ATOM    979  O   MET A 118      40.368   6.954  -6.433  1.00 56.82           O  
ATOM    974  CB  MET A 118      40.503   7.210  -3.525  1.00 56.82           C  
ATOM    975  CG  MET A 118      41.168   7.719  -2.247  1.00 56.82           C  
ATOM    976  SD  MET A 118      41.897   6.412  -1.215  1.00 56.82           S  
ATOM    977  CE  MET A 118      40.299   5.792  -0.620  1.00 56.82           C  
ATOM    980  N   THR A 119      40.718   4.766  -6.004  1.00 62.41           N  
ATOM    981  CA  THR A 119      40.193   4.377  -7.285  1.00 62.41           C  
ATOM    985  C   THR A 119      38.715   4.176  -7.186  1.00 62.41           C  
ATOM    986  O   THR A 119      38.210   3.056  -7.265  1.00 62.41           O  
ATOM    982  CB  THR A 119      40.792   3.097  -7.789  1.00 62.41           C  
ATOM    984  CG2 THR A 119      42.305   3.300  -7.964  1.00 62.41           C  
ATOM    983  OG1 THR A 119      40.543   2.039  -6.874  1.00 62.41           O  
ATOM    987  N   ASP A 120      37.978   5.295  -7.069  1.00149.00           N  
ATOM    988  CA  ASP A 120      36.551   5.255  -6.927  1.00149.00           C  
ATOM    993  C   ASP A 120      35.998   4.685  -8.187  1.00149.00           C  
ATOM    994  O   ASP A 120      35.083   3.862  -8.183  1.00149.00           O  
ATOM    989  CB  ASP A 120      35.884   6.626  -6.982  1.00149.00           C  
ATOM    990  CG  ASP A 120      36.526   7.678  -6.120  1.00149.00           C  
ATOM    991  OD1 ASP A 120      37.782   7.721  -6.089  1.00149.00           O  
ATOM    992  OD2 ASP A 120      35.764   8.480  -5.517  1.00149.00           O1-
ATOM    995  N   ASP A 121      36.544   5.163  -9.319  1.00 62.64           N  
ATOM    996  CA  ASP A 121      36.039   4.782 -10.601  1.00 62.64           C  
ATOM   1001  C   ASP A 121      36.213   3.307 -10.793  1.00 62.64           C  
ATOM   1002  O   ASP A 121      35.344   2.646 -11.355  1.00 62.64           O  
ATOM    997  CB  ASP A 121      36.694   5.557 -11.767  1.00 62.64           C  
ATOM    998  CG  ASP A 121      38.206   5.345 -11.772  1.00 62.64           C  
ATOM    999  OD1 ASP A 121      38.748   4.903 -10.724  1.00 62.64           O  
ATOM   1000  OD2 ASP A 121      38.843   5.640 -12.819  1.00 62.64           O1-
ATOM   1003  N   GLU A 122      37.332   2.738 -10.307  1.00 79.72           N  
ATOM   1004  CA  GLU A 122      37.612   1.341 -10.499  1.00 79.72           C  
ATOM   1010  C   GLU A 122      36.561   0.509  -9.818  1.00 79.72           C  
ATOM   1011  O   GLU A 122      36.059  -0.447 -10.406  1.00 79.72           O  
ATOM   1005  CB  GLU A 122      38.994   0.940  -9.937  1.00 79.72           C  
ATOM   1006  CG  GLU A 122      39.466  -0.464 -10.331  1.00 79.72           C  
ATOM   1007  CD  GLU A 122      38.953  -1.461  -9.302  1.00 79.72           C  
ATOM   1008  OE1 GLU A 122      38.628  -1.026  -8.165  1.00 79.72           O  
ATOM   1009  OE2 GLU A 122      38.882  -2.675  -9.637  1.00 79.72           O1-
ATOM   1012  N   LYS A 123      36.176   0.850  -8.570  1.00 84.29           N  
ATOM   1013  CA  LYS A 123      35.193   0.044  -7.896  1.00 84.29           C  
ATOM   1019  C   LYS A 123      33.906   0.118  -8.643  1.00 84.29           C  
ATOM   1020  O   LYS A 123      33.194  -0.876  -8.784  1.00 84.29           O  
ATOM   1014  CB  LYS A 123      34.896   0.453  -6.438  1.00 84.29           C  
ATOM   1015  CG  LYS A 123      33.799  -0.429  -5.824  1.00 84.29           C  
ATOM   1016  CD  LYS A 123      33.697  -0.409  -4.294  1.00 84.29           C  
ATOM   1017  CE  LYS A 123      32.450  -1.138  -3.778  1.00 84.29           C  
ATOM   1018  NZ  LYS A 123      32.650  -1.606  -2.388  1.00 84.29           N1+
ATOM   1021  N   PHE A 124      33.582   1.312  -9.159  1.00 47.90           N  
ATOM   1022  CA  PHE A 124      32.345   1.515  -9.848  1.00 47.90           C  
ATOM   1030  C   PHE A 124      32.303   0.609 -11.045  1.00 47.90           C  
ATOM   1031  O   PHE A 124      31.286  -0.035 -11.295  1.00 47.90           O  
ATOM   1023  CB  PHE A 124      32.194   2.971 -10.323  1.00 47.90           C  
ATOM   1024  CG  PHE A 124      30.849   3.140 -10.943  1.00 47.90           C  
ATOM   1025  CD1 PHE A 124      29.726   3.238 -10.151  1.00 47.90           C  
ATOM   1026  CD2 PHE A 124      30.708   3.222 -12.309  1.00 47.90           C  
ATOM   1027  CE1 PHE A 124      28.480   3.398 -10.709  1.00 47.90           C  
ATOM   1028  CE2 PHE A 124      29.465   3.383 -12.874  1.00 47.90           C  
ATOM   1029  CZ  PHE A 124      28.350   3.470 -12.076  1.00 47.90           C  
ATOM   1032  N   TYR A 125      33.408   0.538 -11.822  1.00 75.38           N  
ATOM   1033  CA  TYR A 125      33.460  -0.254 -13.027  1.00 75.38           C  
ATOM   1042  C   TYR A 125      33.401  -1.729 -12.741  1.00 75.38           C  
ATOM   1043  O   TYR A 125      32.765  -2.472 -13.487  1.00 75.38           O  
ATOM   1034  CB  TYR A 125      34.743  -0.073 -13.871  1.00 75.38           C  
ATOM   1035  CG  TYR A 125      34.840   1.334 -14.351  1.00 75.38           C  
ATOM   1036  CD1 TYR A 125      33.906   1.859 -15.213  1.00 75.38           C  
ATOM   1037  CD2 TYR A 125      35.901   2.121 -13.970  1.00 75.38           C  
ATOM   1038  CE1 TYR A 125      34.010   3.160 -15.655  1.00 75.38           C  
ATOM   1039  CE2 TYR A 125      36.013   3.419 -14.404  1.00 75.38           C  
ATOM   1040  CZ  TYR A 125      35.062   3.944 -15.247  1.00 75.38           C  
ATOM   1041  OH  TYR A 125      35.178   5.278 -15.694  1.00 75.38           O  
ATOM   1044  N   PHE A 126      34.132  -2.196 -11.705  1.00 68.61           N  
ATOM   1045  CA  PHE A 126      34.240  -3.602 -11.407  1.00 68.61           C  
ATOM   1053  C   PHE A 126      32.958  -4.190 -10.897  1.00 68.61           C  
ATOM   1054  O   PHE A 126      32.494  -5.214 -11.395  1.00 68.61           O  
ATOM   1046  CB  PHE A 126      35.345  -3.900 -10.377  1.00 68.61           C  
ATOM   1047  CG  PHE A 126      35.404  -5.377 -10.191  1.00 68.61           C  
ATOM   1048  CD1 PHE A 126      35.946  -6.184 -11.165  1.00 68.61           C  
ATOM   1049  CD2 PHE A 126      34.935  -5.955  -9.033  1.00 68.61           C  
ATOM   1050  CE1 PHE A 126      36.004  -7.548 -10.992  1.00 68.61           C  
ATOM   1051  CE2 PHE A 126      34.991  -7.317  -8.855  1.00 68.61           C  
ATOM   1052  CZ  PHE A 126      35.524  -8.116  -9.836  1.00 68.61           C  
ATOM   1055  N   ARG A 127      32.339  -3.560  -9.887  1.00189.46           N  
ATOM   1056  CA  ARG A 127      31.123  -4.118  -9.378  1.00189.46           C  
ATOM   1064  C   ARG A 127      30.016  -3.219  -9.794  1.00189.46           C  
ATOM   1065  O   ARG A 127      30.238  -2.045 -10.087  1.00189.46           O  
ATOM   1057  CB  ARG A 127      31.107  -4.300  -7.852  1.00189.46           C  
ATOM   1058  CG  ARG A 127      31.394  -3.028  -7.068  1.00189.46           C  
ATOM   1059  CD  ARG A 127      31.719  -3.322  -5.607  1.00189.46           C  
ATOM   1060  NE  ARG A 127      30.492  -3.885  -4.985  1.00189.46           N  
ATOM   1061  CZ  ARG A 127      30.261  -5.231  -5.010  1.00189.46           C  
ATOM   1062  NH1 ARG A 127      31.160  -6.077  -5.592  1.00189.46           N1+
ATOM   1063  NH2 ARG A 127      29.127  -5.734  -4.444  1.00189.46           N  
ATOM   1066  N   ASN A 128      28.792  -3.773  -9.879  1.00 96.13           N  
ATOM   1067  CA  ASN A 128      27.684  -2.958 -10.272  1.00 96.13           C  
ATOM   1072  C   ASN A 128      27.114  -2.342  -9.030  1.00 96.13           C  
ATOM   1073  O   ASN A 128      26.205  -2.870  -8.393  1.00 96.13           O  
ATOM   1068  CB  ASN A 128      26.601  -3.740 -11.050  1.00 96.13           C  
ATOM   1069  CG  ASN A 128      26.123  -4.909 -10.201  1.00 96.13           C  
ATOM   1071  ND2 ASN A 128      25.009  -5.561 -10.628  1.00 96.13           N  
ATOM   1070  OD1 ASN A 128      26.727  -5.228  -9.178  1.00 96.13           O  
ATOM   1074  N   ILE A 129      27.661  -1.170  -8.661  1.00105.65           N  
ATOM   1075  CA  ILE A 129      27.247  -0.458  -7.488  1.00105.65           C  
ATOM   1080  C   ILE A 129      26.930   0.930  -7.939  1.00105.65           C  
ATOM   1081  O   ILE A 129      27.501   1.410  -8.918  1.00105.65           O  
ATOM   1076  CB  ILE A 129      28.339  -0.316  -6.459  1.00105.65           C  
ATOM   1077  CG1 ILE A 129      28.791  -1.680  -5.910  1.00105.65           C  
ATOM   1078  CG2 ILE A 129      27.835   0.645  -5.370  1.00105.65           C  
ATOM   1079  CD1 ILE A 129      27.729  -2.424  -5.102  1.00105.65           C  
ATOM   1082  N   PRO A 130      26.014   1.581  -7.269  1.00142.71           N  
ATOM   1083  CA  PRO A 130      25.675   2.936  -7.610  1.00142.71           C  
ATOM   1087  C   PRO A 130      26.790   3.863  -7.225  1.00142.71           C  
ATOM   1088  O   PRO A 130      27.404   3.657  -6.179  1.00142.71           O  
ATOM   1085  CB  PRO A 130      24.335   3.225  -6.923  1.00142.71           C  
ATOM   1086  CG  PRO A 130      24.117   2.034  -5.969  1.00142.71           C  
ATOM   1084  CD  PRO A 130      24.916   0.894  -6.615  1.00142.71           C  
ATOM   1089  N   MET A 131      27.018   4.926  -8.020  1.00 79.37           N  
ATOM   1090  CA  MET A 131      28.127   5.821  -7.830  1.00 79.37           C  
ATOM   1095  C   MET A 131      28.060   6.474  -6.489  1.00 79.37           C  
ATOM   1096  O   MET A 131      29.079   6.626  -5.818  1.00 79.37           O  
ATOM   1091  CB  MET A 131      28.161   6.975  -8.850  1.00 79.37           C  
ATOM   1092  CG  MET A 131      29.341   7.928  -8.638  1.00 79.37           C  
ATOM   1093  SD  MET A 131      29.385   9.359  -9.760  1.00 79.37           S  
ATOM   1094  CE  MET A 131      29.795   8.383 -11.234  1.00 79.37           C  
ATOM   1097  N   GLU A 132      26.857   6.871  -6.046  1.00103.33           N  
ATOM   1098  CA  GLU A 132      26.790   7.602  -4.817  1.00103.33           C  
ATOM   1104  C   GLU A 132      27.289   6.731  -3.707  1.00103.33           C  
ATOM   1105  O   GLU A 132      27.894   7.234  -2.763  1.00103.33           O  
ATOM   1099  CB  GLU A 132      25.382   8.126  -4.480  1.00103.33           C  
ATOM   1100  CG  GLU A 132      24.375   7.063  -4.050  1.00103.33           C  
ATOM   1101  CD  GLU A 132      24.516   6.914  -2.540  1.00103.33           C  
ATOM   1102  OE1 GLU A 132      25.380   7.614  -1.946  1.00103.33           O  
ATOM   1103  OE2 GLU A 132      23.750   6.100  -1.961  1.00103.33           O1-
ATOM   1106  N   GLN A 133      27.027   5.409  -3.773  1.00 44.98           N  
ATOM   1107  CA  GLN A 133      27.478   4.520  -2.737  1.00 44.98           C  
ATOM   1113  C   GLN A 133      28.974   4.447  -2.741  1.00 44.98           C  
ATOM   1114  O   GLN A 133      29.601   4.446  -1.684  1.00 44.98           O  
ATOM   1108  CB  GLN A 133      26.993   3.072  -2.894  1.00 44.98           C  
ATOM   1109  CG  GLN A 133      27.504   2.175  -1.764  1.00 44.98           C  
ATOM   1110  CD  GLN A 133      27.076   0.745  -2.049  1.00 44.98           C  
ATOM   1112  NE2 GLN A 133      28.034  -0.212  -1.916  1.00 44.98           N  
ATOM   1111  OE1 GLN A 133      25.926   0.485  -2.395  1.00 44.98           O  
ATOM   1115  N   VAL A 134      29.592   4.370  -3.936  1.00 33.62           N  
ATOM   1116  CA  VAL A 134      31.019   4.243  -4.024  1.00 33.62           C  
ATOM   1120  C   VAL A 134      31.641   5.467  -3.434  1.00 33.62           C  
ATOM   1121  O   VAL A 134      32.590   5.386  -2.656  1.00 33.62           O  
ATOM   1117  CB  VAL A 134      31.498   4.113  -5.442  1.00 33.62           C  
ATOM   1118  CG1 VAL A 134      33.035   4.125  -5.454  1.00 33.62           C  
ATOM   1119  CG2 VAL A 134      30.886   2.835  -6.042  1.00 33.62           C  
ATOM   1122  N   GLU A 135      31.086   6.644  -3.770  1.00 78.22           N  
ATOM   1123  CA  GLU A 135      31.636   7.886  -3.323  1.00 78.22           C  
ATOM   1129  C   GLU A 135      31.599   7.915  -1.825  1.00 78.22           C  
ATOM   1130  O   GLU A 135      32.553   8.346  -1.180  1.00 78.22           O  
ATOM   1124  CB  GLU A 135      30.823   9.088  -3.832  1.00 78.22           C  
ATOM   1125  CG  GLU A 135      31.577  10.415  -3.765  1.00 78.22           C  
ATOM   1126  CD  GLU A 135      32.436  10.507  -5.018  1.00 78.22           C  
ATOM   1127  OE1 GLU A 135      32.085   9.820  -6.014  1.00 78.22           O  
ATOM   1128  OE2 GLU A 135      33.447  11.259  -5.002  1.00 78.22           O1-
ATOM   1131  N   ALA A 136      30.486   7.444  -1.232  1.00 29.49           N  
ATOM   1132  CA  ALA A 136      30.330   7.480   0.195  1.00 29.49           C  
ATOM   1134  C   ALA A 136      31.366   6.618   0.855  1.00 29.49           C  
ATOM   1135  O   ALA A 136      31.977   7.026   1.841  1.00 29.49           O  
ATOM   1133  CB  ALA A 136      28.949   6.972   0.648  1.00 29.49           C  
ATOM   1136  N   MET A 137      31.595   5.400   0.326  1.00 85.30           N  
ATOM   1137  CA  MET A 137      32.529   4.483   0.925  1.00 85.30           C  
ATOM   1142  C   MET A 137      33.915   5.030   0.805  1.00 85.30           C  
ATOM   1143  O   MET A 137      34.729   4.893   1.717  1.00 85.30           O  
ATOM   1138  CB  MET A 137      32.511   3.078   0.294  1.00 85.30           C  
ATOM   1139  CG  MET A 137      32.918   3.037  -1.180  1.00 85.30           C  
ATOM   1140  SD  MET A 137      32.901   1.376  -1.919  1.00 85.30           S  
ATOM   1141  CE  MET A 137      31.109   1.108  -1.761  1.00 85.30           C  
ATOM   1144  N   THR A 138      34.215   5.680  -0.332  1.00 38.76           N  
ATOM   1145  CA  THR A 138      35.526   6.200  -0.563  1.00 38.76           C  
ATOM   1149  C   THR A 138      35.830   7.205   0.506  1.00 38.76           C  
ATOM   1150  O   THR A 138      36.936   7.235   1.042  1.00 38.76           O  
ATOM   1146  CB  THR A 138      35.640   6.892  -1.888  1.00 38.76           C  
ATOM   1148  CG2 THR A 138      37.092   7.370  -2.066  1.00 38.76           C  
ATOM   1147  OG1 THR A 138      35.291   6.000  -2.936  1.00 38.76           O  
ATOM   1151  N   THR A 139      34.842   8.042   0.872  1.00 40.63           N  
ATOM   1152  CA  THR A 139      35.085   9.057   1.857  1.00 40.63           C  
ATOM   1156  C   THR A 139      35.539   8.393   3.117  1.00 40.63           C  
ATOM   1157  O   THR A 139      36.473   8.855   3.770  1.00 40.63           O  
ATOM   1153  CB  THR A 139      33.861   9.865   2.183  1.00 40.63           C  
ATOM   1155  CG2 THR A 139      34.224  10.904   3.255  1.00 40.63           C  
ATOM   1154  OG1 THR A 139      33.374  10.516   1.018  1.00 40.63           O  
ATOM   1158  N   GLU A 140      34.893   7.275   3.484  1.00119.82           N  
ATOM   1159  CA  GLU A 140      35.205   6.590   4.705  1.00119.82           C  
ATOM   1165  C   GLU A 140      36.601   6.038   4.631  1.00119.82           C  
ATOM   1166  O   GLU A 140      37.344   6.081   5.611  1.00119.82           O  
ATOM   1160  CB  GLU A 140      34.216   5.450   4.995  1.00119.82           C  
ATOM   1161  CG  GLU A 140      34.109   5.122   6.480  1.00119.82           C  
ATOM   1162  CD  GLU A 140      33.483   6.339   7.153  1.00119.82           C  
ATOM   1163  OE1 GLU A 140      33.184   7.327   6.431  1.00119.82           O  
ATOM   1164  OE2 GLU A 140      33.297   6.298   8.399  1.00119.82           O1-
ATOM   1167  N   ASN A 141      37.007   5.508   3.462  1.00 59.80           N  
ATOM   1168  CA  ASN A 141      38.323   4.944   3.331  1.00 59.80           C  
ATOM   1173  C   ASN A 141      39.335   6.035   3.508  1.00 59.80           C  
ATOM   1174  O   ASN A 141      40.413   5.813   4.060  1.00 59.80           O  
ATOM   1169  CB  ASN A 141      38.571   4.286   1.964  1.00 59.80           C  
ATOM   1170  CG  ASN A 141      37.783   2.984   1.927  1.00 59.80           C  
ATOM   1172  ND2 ASN A 141      37.303   2.526   3.115  1.00 59.80           N  
ATOM   1171  OD1 ASN A 141      37.601   2.387   0.869  1.00 59.80           O  
ATOM   1175  N   ILE A 142      39.021   7.252   3.029  1.00 47.99           N  
ATOM   1176  CA  ILE A 142      39.936   8.352   3.140  1.00 47.99           C  
ATOM   1181  C   ILE A 142      40.162   8.642   4.596  1.00 47.99           C  
ATOM   1182  O   ILE A 142      41.272   8.978   5.004  1.00 47.99           O  
ATOM   1177  CB  ILE A 142      39.451   9.615   2.484  1.00 47.99           C  
ATOM   1178  CG1 ILE A 142      39.235   9.388   0.977  1.00 47.99           C  
ATOM   1179  CG2 ILE A 142      40.473  10.729   2.781  1.00 47.99           C  
ATOM   1180  CD1 ILE A 142      38.506  10.540   0.287  1.00 47.99           C  
ATOM   1183  N   LYS A 143      39.100   8.533   5.419  1.00134.12           N  
ATOM   1184  CA  LYS A 143      39.165   8.809   6.831  1.00134.12           C  
ATOM   1190  C   LYS A 143      40.156   7.876   7.460  1.00134.12           C  
ATOM   1191  O   LYS A 143      40.986   8.289   8.271  1.00134.12           O  
ATOM   1185  CB  LYS A 143      37.844   8.481   7.550  1.00134.12           C  
ATOM   1186  CG  LYS A 143      36.615   9.242   7.057  1.00134.12           C  
ATOM   1187  CD  LYS A 143      36.587  10.718   7.432  1.00134.12           C  
ATOM   1188  CE  LYS A 143      35.400  11.461   6.816  1.00134.12           C  
ATOM   1189  NZ  LYS A 143      34.127  10.945   7.369  1.00134.12           N1+
ATOM   1192  N   ASP A 144      40.104   6.584   7.084  1.00 66.15           N  
ATOM   1193  CA  ASP A 144      40.941   5.592   7.697  1.00 66.15           C  
ATOM   1198  C   ASP A 144      42.374   5.967   7.482  1.00 66.15           C  
ATOM   1199  O   ASP A 144      43.202   5.805   8.376  1.00 66.15           O  
ATOM   1194  CB  ASP A 144      40.742   4.180   7.112  1.00 66.15           C  
ATOM   1195  CG  ASP A 144      39.415   3.624   7.617  1.00 66.15           C  
ATOM   1196  OD1 ASP A 144      39.151   3.756   8.841  1.00 66.15           O  
ATOM   1197  OD2 ASP A 144      38.660   3.044   6.793  1.00 66.15           O1-
ATOM   1200  N   ILE A 145      42.699   6.467   6.276  1.00 60.30           N  
ATOM   1201  CA  ILE A 145      44.046   6.829   5.929  1.00 60.30           C  
ATOM   1206  C   ILE A 145      44.526   7.996   6.737  1.00 60.30           C  
ATOM   1207  O   ILE A 145      45.626   7.964   7.287  1.00 60.30           O  
ATOM   1202  CB  ILE A 145      44.171   7.209   4.487  1.00 60.30           C  
ATOM   1203  CG1 ILE A 145      43.803   6.007   3.601  1.00 60.30           C  
ATOM   1204  CG2 ILE A 145      45.594   7.747   4.257  1.00 60.30           C  
ATOM   1205  CD1 ILE A 145      43.525   6.380   2.148  1.00 60.30           C  
ATOM   1208  N   ILE A 146      43.697   9.048   6.862  1.00 60.83           N  
ATOM   1209  CA  ILE A 146      44.069  10.252   7.555  1.00 60.83           C  
ATOM   1214  C   ILE A 146      44.383   9.907   8.981  1.00 60.83           C  
ATOM   1215  O   ILE A 146      45.255  10.511   9.604  1.00 60.83           O  
ATOM   1210  CB  ILE A 146      42.980  11.284   7.530  1.00 60.83           C  
ATOM   1211  CG1 ILE A 146      42.748  11.746   6.081  1.00 60.83           C  
ATOM   1212  CG2 ILE A 146      43.364  12.422   8.489  1.00 60.83           C  
ATOM   1213  CD1 ILE A 146      41.466  12.553   5.890  1.00 60.83           C  
ATOM   1216  N   ALA A 147      43.673   8.906   9.526  1.00 56.27           N  
ATOM   1217  CA  ALA A 147      43.796   8.449  10.883  1.00 56.27           C  
ATOM   1219  C   ALA A 147      45.205   7.984  11.148  1.00 56.27           C  
ATOM   1220  O   ALA A 147      45.659   7.990  12.293  1.00 56.27           O  
ATOM   1218  CB  ALA A 147      42.855   7.274  11.199  1.00 56.27           C  
ATOM   1221  N   MET A 148      45.912   7.525  10.097  1.00 97.47           N  
ATOM   1222  CA  MET A 148      47.260   7.017  10.170  1.00 97.47           C  
ATOM   1227  C   MET A 148      48.231   8.081  10.611  1.00 97.47           C  
ATOM   1228  O   MET A 148      49.318   7.758  11.092  1.00 97.47           O  
ATOM   1223  CB  MET A 148      47.762   6.385   8.858  1.00 97.47           C  
ATOM   1224  CG  MET A 148      47.238   4.961   8.637  1.00 97.47           C  
ATOM   1225  SD  MET A 148      47.758   4.194   7.071  1.00 97.47           S  
ATOM   1226  CE  MET A 148      47.328   2.484   7.509  1.00 97.47           C  
ATOM   1229  N   GLY A 149      47.917   9.379  10.404  1.00 43.95           N  
ATOM   1230  CA  GLY A 149      48.812  10.385  10.913  1.00 43.95           C  
ATOM   1231  C   GLY A 149      49.635  10.997   9.817  1.00 43.95           C  
ATOM   1232  O   GLY A 149      50.643  11.648  10.092  1.00 43.95           O  
ATOM   1233  N   PHE A 150      49.230  10.821   8.543  1.00167.34           N  
ATOM   1234  CA  PHE A 150      49.997  11.390   7.468  1.00167.34           C  
ATOM   1242  C   PHE A 150      49.968  12.885   7.575  1.00167.34           C  
ATOM   1243  O   PHE A 150      48.965  13.475   7.972  1.00167.34           O  
ATOM   1235  CB  PHE A 150      49.505  11.028   6.052  1.00167.34           C  
ATOM   1236  CG  PHE A 150      49.802   9.589   5.786  1.00167.34           C  
ATOM   1237  CD1 PHE A 150      51.013   9.218   5.243  1.00167.34           C  
ATOM   1238  CD2 PHE A 150      48.880   8.610   6.075  1.00167.34           C  
ATOM   1239  CE1 PHE A 150      51.294   7.896   4.994  1.00167.34           C  
ATOM   1240  CE2 PHE A 150      49.156   7.285   5.827  1.00167.34           C  
ATOM   1241  CZ  PHE A 150      50.366   6.926   5.284  1.00167.34           C  
ATOM   1244  N   ASP A 151      51.094  13.539   7.211  1.00 64.59           N  
ATOM   1245  CA  ASP A 151      51.196  14.968   7.315  1.00 64.59           C  
ATOM   1250  C   ASP A 151      50.610  15.587   6.081  1.00 64.59           C  
ATOM   1251  O   ASP A 151      51.055  15.355   4.959  1.00 64.59           O  
ATOM   1246  CB  ASP A 151      52.644  15.460   7.481  1.00 64.59           C  
ATOM   1247  CG  ASP A 151      52.606  16.937   7.843  1.00 64.59           C  
ATOM   1248  OD1 ASP A 151      52.367  17.765   6.927  1.00 64.59           O  
ATOM   1249  OD2 ASP A 151      52.802  17.258   9.046  1.00 64.59           O1-
ATOM   1252  N   PRO A 152      49.601  16.387   6.298  1.00 88.71           N  
ATOM   1253  CA  PRO A 152      48.851  17.040   5.256  1.00 88.71           C  
ATOM   1257  C   PRO A 152      49.649  18.029   4.467  1.00 88.71           C  
ATOM   1258  O   PRO A 152      49.207  18.419   3.389  1.00 88.71           O  
ATOM   1255  CB  PRO A 152      47.616  17.632   5.940  1.00 88.71           C  
ATOM   1256  CG  PRO A 152      47.962  17.632   7.441  1.00 88.71           C  
ATOM   1254  CD  PRO A 152      48.943  16.459   7.588  1.00 88.71           C  
ATOM   1259  N   GLU A 153      50.793  18.503   4.979  1.00 73.22           N  
ATOM   1260  CA  GLU A 153      51.549  19.413   4.172  1.00 73.22           C  
ATOM   1266  C   GLU A 153      52.048  18.680   2.960  1.00 73.22           C  
ATOM   1267  O   GLU A 153      52.062  19.211   1.853  1.00 73.22           O  
ATOM   1261  CB  GLU A 153      52.795  19.959   4.882  1.00 73.22           C  
ATOM   1262  CG  GLU A 153      53.618  20.897   3.995  1.00 73.22           C  
ATOM   1263  CD  GLU A 153      54.892  21.233   4.750  1.00 73.22           C  
ATOM   1264  OE1 GLU A 153      55.041  20.729   5.894  1.00 73.22           O  
ATOM   1265  OE2 GLU A 153      55.732  21.991   4.197  1.00 73.22           O1-
ATOM   1268  N   LEU A 154      52.581  17.472   3.201  1.00132.62           N  
ATOM   1269  CA  LEU A 154      53.185  16.543   2.284  1.00132.62           C  
ATOM   1274  C   LEU A 154      52.285  15.547   1.594  1.00132.62           C  
ATOM   1275  O   LEU A 154      52.776  14.814   0.737  1.00132.62           O  
ATOM   1270  CB  LEU A 154      54.343  15.779   2.936  1.00132.62           C  
ATOM   1271  CG  LEU A 154      55.448  16.725   3.445  1.00132.62           C  
ATOM   1272  CD1 LEU A 154      56.633  15.935   4.020  1.00132.62           C  
ATOM   1273  CD2 LEU A 154      55.875  17.732   2.366  1.00132.62           C  
ATOM   1276  N   THR A 155      51.017  15.361   2.028  1.00112.18           N  
ATOM   1277  CA  THR A 155      50.217  14.284   1.483  1.00112.18           C  
ATOM   1281  C   THR A 155      49.019  14.764   0.714  1.00112.18           C  
ATOM   1282  O   THR A 155      48.318  15.684   1.134  1.00112.18           O  
ATOM   1278  CB  THR A 155      49.673  13.382   2.550  1.00112.18           C  
ATOM   1280  CG2 THR A 155      48.718  12.382   1.908  1.00112.18           C  
ATOM   1279  OG1 THR A 155      50.719  12.703   3.215  1.00112.18           O  
ATOM   1283  N   PHE A 156      48.744  14.100  -0.436  1.00110.79           N  
ATOM   1284  CA  PHE A 156      47.651  14.452  -1.303  1.00110.79           C  
ATOM   1292  C   PHE A 156      46.853  13.217  -1.626  1.00110.79           C  
ATOM   1293  O   PHE A 156      47.311  12.328  -2.343  1.00110.79           O  
ATOM   1285  CB  PHE A 156      48.210  15.086  -2.597  1.00110.79           C  
ATOM   1286  CG  PHE A 156      47.178  15.323  -3.647  1.00110.79           C  
ATOM   1287  CD1 PHE A 156      46.196  16.273  -3.495  1.00110.79           C  
ATOM   1288  CD2 PHE A 156      47.241  14.616  -4.827  1.00110.79           C  
ATOM   1289  CE1 PHE A 156      45.269  16.480  -4.491  1.00110.79           C  
ATOM   1290  CE2 PHE A 156      46.319  14.821  -5.826  1.00110.79           C  
ATOM   1291  CZ  PHE A 156      45.328  15.755  -5.658  1.00110.79           C  
ATOM   1294  N   ILE A 157      45.604  13.143  -1.115  1.00110.15           N  
ATOM   1295  CA  ILE A 157      44.731  12.028  -1.372  1.00110.15           C  
ATOM   1300  C   ILE A 157      43.753  12.487  -2.413  1.00110.15           C  
ATOM   1301  O   ILE A 157      43.175  13.563  -2.279  1.00110.15           O  
ATOM   1296  CB  ILE A 157      43.917  11.616  -0.173  1.00110.15           C  
ATOM   1297  CG1 ILE A 157      44.811  11.120   0.979  1.00110.15           C  
ATOM   1298  CG2 ILE A 157      42.880  10.582  -0.640  1.00110.15           C  
ATOM   1299  CD1 ILE A 157      45.553  12.227   1.723  1.00110.15           C  
ATOM   1302  N   PHE A 158      43.545  11.707  -3.499  1.00 73.28           N  
ATOM   1303  CA  PHE A 158      42.621  12.190  -4.492  1.00 73.28           C  
ATOM   1311  C   PHE A 158      41.680  11.116  -4.948  1.00 73.28           C  
ATOM   1312  O   PHE A 158      41.981   9.924  -4.905  1.00 73.28           O  
ATOM   1304  CB  PHE A 158      43.294  12.813  -5.734  1.00 73.28           C  
ATOM   1305  CG  PHE A 158      44.126  11.795  -6.441  1.00 73.28           C  
ATOM   1306  CD1 PHE A 158      45.413  11.538  -6.027  1.00 73.28           C  
ATOM   1307  CD2 PHE A 158      43.627  11.111  -7.528  1.00 73.28           C  
ATOM   1308  CE1 PHE A 158      46.185  10.606  -6.680  1.00 73.28           C  
ATOM   1309  CE2 PHE A 158      44.393  10.178  -8.186  1.00 73.28           C  
ATOM   1310  CZ  PHE A 158      45.674   9.925  -7.760  1.00 73.28           C  
ATOM   1313  N   ARG A 159      40.487  11.553  -5.400  1.00 89.89           N  
ATOM   1314  CA  ARG A 159      39.443  10.688  -5.877  1.00 89.89           C  
ATOM   1322  C   ARG A 159      39.515  10.741  -7.376  1.00 89.89           C  
ATOM   1323  O   ARG A 159      39.664  11.805  -7.968  1.00 89.89           O  
ATOM   1315  CB  ARG A 159      38.047  11.177  -5.439  1.00 89.89           C  
ATOM   1316  CG  ARG A 159      37.850  11.139  -3.918  1.00 89.89           C  
ATOM   1317  CD  ARG A 159      36.538  11.753  -3.425  1.00 89.89           C  
ATOM   1318  NE  ARG A 159      36.462  11.525  -1.953  1.00 89.89           N  
ATOM   1319  CZ  ARG A 159      35.637  12.279  -1.167  1.00 89.89           C  
ATOM   1320  NH1 ARG A 159      34.930  13.314  -1.707  1.00 89.89           N1+
ATOM   1321  NH2 ARG A 159      35.524  11.993   0.163  1.00 89.89           N  
ATOM   1324  N   ASP A 160      39.420   9.584  -8.055  1.00 46.50           N  
ATOM   1325  CA  ASP A 160      39.553   9.602  -9.485  1.00 46.50           C  
ATOM   1330  C   ASP A 160      38.451  10.436 -10.049  1.00 46.50           C  
ATOM   1331  O   ASP A 160      38.664  11.196 -10.992  1.00 46.50           O  
ATOM   1326  CB  ASP A 160      39.459   8.202 -10.127  1.00 46.50           C  
ATOM   1327  CG  ASP A 160      40.751   7.464  -9.812  1.00 46.50           C  
ATOM   1328  OD1 ASP A 160      41.776   8.154  -9.560  1.00 46.50           O  
ATOM   1329  OD2 ASP A 160      40.733   6.204  -9.818  1.00 46.50           O1-
ATOM   1332  N   PHE A 161      37.246  10.349  -9.460  1.00 94.38           N  
ATOM   1333  CA  PHE A 161      36.135  11.056 -10.025  1.00 94.38           C  
ATOM   1341  C   PHE A 161      36.430  12.522 -10.101  1.00 94.38           C  
ATOM   1342  O   PHE A 161      36.143  13.142 -11.123  1.00 94.38           O  
ATOM   1334  CB  PHE A 161      34.835  10.914  -9.209  1.00 94.38           C  
ATOM   1335  CG  PHE A 161      34.264   9.556  -9.432  1.00 94.38           C  
ATOM   1336  CD1 PHE A 161      33.771   9.211 -10.669  1.00 94.38           C  
ATOM   1337  CD2 PHE A 161      34.175   8.636  -8.417  1.00 94.38           C  
ATOM   1338  CE1 PHE A 161      33.225   7.971 -10.913  1.00 94.38           C  
ATOM   1339  CE2 PHE A 161      33.625   7.397  -8.662  1.00 94.38           C  
ATOM   1340  CZ  PHE A 161      33.152   7.049  -9.902  1.00 94.38           C  
ATOM   1343  N   ASP A 162      36.917  13.141  -9.005  1.00132.33           N  
ATOM   1344  CA  ASP A 162      37.205  14.548  -9.057  1.00132.33           C  
ATOM   1349  C   ASP A 162      38.509  14.913  -9.729  1.00132.33           C  
ATOM   1350  O   ASP A 162      38.563  15.885 -10.482  1.00132.33           O  
ATOM   1345  CB  ASP A 162      37.016  15.277  -7.700  1.00132.33           C  
ATOM   1346  CG  ASP A 162      37.873  14.704  -6.582  1.00132.33           C  
ATOM   1347  OD1 ASP A 162      38.797  13.905  -6.877  1.00132.33           O  
ATOM   1348  OD2 ASP A 162      37.605  15.061  -5.404  1.00132.33           O1-
ATOM   1351  N   TYR A 163      39.594  14.145  -9.488  1.00 91.56           N  
ATOM   1352  CA  TYR A 163      40.922  14.465  -9.952  1.00 91.56           C  
ATOM   1361  C   TYR A 163      41.086  14.284 -11.430  1.00 91.56           C  
ATOM   1362  O   TYR A 163      41.849  15.013 -12.066  1.00 91.56           O  
ATOM   1353  CB  TYR A 163      42.020  13.666  -9.228  1.00 91.56           C  
ATOM   1354  CG  TYR A 163      43.303  14.363  -9.517  1.00 91.56           C  
ATOM   1355  CD1 TYR A 163      43.546  15.597  -8.956  1.00 91.56           C  
ATOM   1356  CD2 TYR A 163      44.268  13.794 -10.316  1.00 91.56           C  
ATOM   1357  CE1 TYR A 163      44.720  16.266  -9.198  1.00 91.56           C  
ATOM   1358  CE2 TYR A 163      45.446  14.457 -10.563  1.00 91.56           C  
ATOM   1359  CZ  TYR A 163      45.671  15.694 -10.006  1.00 91.56           C  
ATOM   1360  OH  TYR A 163      46.877  16.377 -10.255  1.00 91.56           O  
ATOM   1363  N   MET A 164      40.422  13.265 -12.005  1.00 60.68           N  
ATOM   1364  CA  MET A 164      40.513  13.035 -13.415  1.00 60.68           C  
ATOM   1369  C   MET A 164      40.097  14.319 -14.046  1.00 60.68           C  
ATOM   1370  O   MET A 164      39.171  14.980 -13.579  1.00 60.68           O  
ATOM   1365  CB  MET A 164      39.547  11.938 -13.890  1.00 60.68           C  
ATOM   1366  CG  MET A 164      39.893  11.320 -15.243  1.00 60.68           C  
ATOM   1367  SD  MET A 164      41.349  10.233 -15.200  1.00 60.68           S  
ATOM   1368  CE  MET A 164      40.789   9.153 -16.546  1.00 60.68           C  
ATOM   1371  N   GLY A 165      40.804  14.721 -15.114  1.00 32.48           N  
ATOM   1372  CA  GLY A 165      40.525  15.973 -15.745  1.00 32.48           C  
ATOM   1373  C   GLY A 165      41.666  16.872 -15.398  1.00 32.48           C  
ATOM   1374  O   GLY A 165      42.141  17.634 -16.237  1.00 32.48           O  
ATOM   1375  N   CYS A 166      42.121  16.832 -14.130  1.00 53.38           N  
ATOM   1376  CA  CYS A 166      43.303  17.572 -13.806  1.00 53.38           C  
ATOM   1379  C   CYS A 166      44.420  16.891 -14.546  1.00 53.38           C  
ATOM   1380  O   CYS A 166      45.227  17.526 -15.222  1.00 53.38           O  
ATOM   1377  CB  CYS A 166      43.644  17.528 -12.307  1.00 53.38           C  
ATOM   1378  SG  CYS A 166      42.403  18.369 -11.275  1.00 53.38           S  
ATOM   1381  N   MET A 167      44.478  15.553 -14.366  1.00157.46           N  
ATOM   1382  CA  MET A 167      45.406  14.577 -14.889  1.00157.46           C  
ATOM   1387  C   MET A 167      45.141  14.083 -16.285  1.00157.46           C  
ATOM   1388  O   MET A 167      45.994  13.418 -16.867  1.00157.46           O  
ATOM   1383  CB  MET A 167      45.620  13.354 -13.975  1.00157.46           C  
ATOM   1384  CG  MET A 167      44.414  12.435 -13.787  1.00157.46           C  
ATOM   1385  SD  MET A 167      44.795  10.980 -12.764  1.00157.46           S  
ATOM   1386  CE  MET A 167      43.105  10.325 -12.688  1.00157.46           C  
ATOM   1389  N   TYR A 168      43.955  14.347 -16.858  1.00 83.62           N  
ATOM   1390  CA  TYR A 168      43.506  13.696 -18.063  1.00 83.62           C  
ATOM   1399  C   TYR A 168      44.531  13.753 -19.165  1.00 83.62           C  
ATOM   1400  O   TYR A 168      44.645  12.812 -19.948  1.00 83.62           O  
ATOM   1391  CB  TYR A 168      42.194  14.297 -18.595  1.00 83.62           C  
ATOM   1392  CG  TYR A 168      41.785  13.520 -19.797  1.00 83.62           C  
ATOM   1393  CD1 TYR A 168      41.314  12.236 -19.654  1.00 83.62           C  
ATOM   1394  CD2 TYR A 168      41.851  14.075 -21.054  1.00 83.62           C  
ATOM   1395  CE1 TYR A 168      40.926  11.506 -20.753  1.00 83.62           C  
ATOM   1396  CE2 TYR A 168      41.464  13.350 -22.158  1.00 83.62           C  
ATOM   1397  CZ  TYR A 168      41.001  12.065 -22.005  1.00 83.62           C  
ATOM   1398  OH  TYR A 168      40.603  11.319 -23.135  1.00 83.62           O  
ATOM   1401  N   ARG A 169      45.298  14.843 -19.293  1.00126.48           N  
ATOM   1402  CA  ARG A 169      46.233  14.914 -20.380  1.00126.48           C  
ATOM   1410  C   ARG A 169      47.199  13.769 -20.277  1.00126.48           C  
ATOM   1411  O   ARG A 169      47.497  13.112 -21.276  1.00126.48           O  
ATOM   1403  CB  ARG A 169      47.051  16.216 -20.348  1.00126.48           C  
ATOM   1404  CG  ARG A 169      46.178  17.473 -20.250  1.00126.48           C  
ATOM   1405  CD  ARG A 169      45.214  17.665 -21.421  1.00126.48           C  
ATOM   1406  NE  ARG A 169      46.030  17.923 -22.640  1.00126.48           N  
ATOM   1407  CZ  ARG A 169      45.503  18.659 -23.662  1.00126.48           C  
ATOM   1408  NH1 ARG A 169      44.235  19.154 -23.564  1.00126.48           N1+
ATOM   1409  NH2 ARG A 169      46.244  18.899 -24.781  1.00126.48           N  
ATOM   1412  N   THR A 170      47.716  13.499 -19.062  1.00124.20           N  
ATOM   1413  CA  THR A 170      48.664  12.439 -18.856  1.00124.20           C  
ATOM   1417  C   THR A 170      47.991  11.124 -19.102  1.00124.20           C  
ATOM   1418  O   THR A 170      48.574  10.232 -19.715  1.00124.20           O  
ATOM   1414  CB  THR A 170      49.213  12.418 -17.457  1.00124.20           C  
ATOM   1416  CG2 THR A 170      49.703  13.837 -17.128  1.00124.20           C  
ATOM   1415  OG1 THR A 170      48.210  12.042 -16.527  1.00124.20           O  
ATOM   1419  N   VAL A 171      46.737  10.958 -18.634  1.00123.91           N  
ATOM   1420  CA  VAL A 171      46.084   9.696 -18.842  1.00123.91           C  
ATOM   1424  C   VAL A 171      45.906   9.463 -20.308  1.00123.91           C  
ATOM   1425  O   VAL A 171      46.078   8.347 -20.792  1.00123.91           O  
ATOM   1421  CB  VAL A 171      44.769   9.524 -18.129  1.00123.91           C  
ATOM   1422  CG1 VAL A 171      45.061   9.438 -16.630  1.00123.91           C  
ATOM   1423  CG2 VAL A 171      43.810  10.667 -18.477  1.00123.91           C  
ATOM   1426  N   ALA A 172      45.596  10.525 -21.066  1.00 37.23           N  
ATOM   1427  CA  ALA A 172      45.350  10.393 -22.473  1.00 37.23           C  
ATOM   1429  C   ALA A 172      46.576   9.853 -23.150  1.00 37.23           C  
ATOM   1430  O   ALA A 172      46.475   9.038 -24.065  1.00 37.23           O  
ATOM   1428  CB  ALA A 172      45.002  11.738 -23.131  1.00 37.23           C  
ATOM   1431  N   LYS A 173      47.770  10.295 -22.723  1.00110.65           N  
ATOM   1432  CA  LYS A 173      48.994   9.870 -23.339  1.00110.65           C  
ATOM   1438  C   LYS A 173      49.163   8.390 -23.162  1.00110.65           C  
ATOM   1439  O   LYS A 173      49.667   7.703 -24.049  1.00110.65           O  
ATOM   1433  CB  LYS A 173      50.220  10.541 -22.701  1.00110.65           C  
ATOM   1434  CG  LYS A 173      51.540  10.249 -23.413  1.00110.65           C  
ATOM   1435  CD  LYS A 173      52.681  11.147 -22.933  1.00110.65           C  
ATOM   1436  CE  LYS A 173      52.412  12.644 -23.109  1.00110.65           C  
ATOM   1437  NZ  LYS A 173      53.516  13.429 -22.511  1.00110.65           N1+
ATOM   1440  N   ILE A 174      48.803   7.874 -21.977  1.00 55.69           N  
ATOM   1441  CA  ILE A 174      48.928   6.481 -21.653  1.00 55.69           C  
ATOM   1446  C   ILE A 174      47.952   5.658 -22.441  1.00 55.69           C  
ATOM   1447  O   ILE A 174      48.300   4.616 -22.994  1.00 55.69           O  
ATOM   1442  CB  ILE A 174      48.660   6.254 -20.196  1.00 55.69           C  
ATOM   1443  CG1 ILE A 174      49.668   7.038 -19.340  1.00 55.69           C  
ATOM   1444  CG2 ILE A 174      48.674   4.746 -19.934  1.00 55.69           C  
ATOM   1445  CD1 ILE A 174      49.258   7.138 -17.872  1.00 55.69           C  
ATOM   1448  N   GLU A 175      46.691   6.114 -22.523  1.00 54.45           N  
ATOM   1449  CA  GLU A 175      45.679   5.340 -23.184  1.00 54.45           C  
ATOM   1455  C   GLU A 175      46.041   5.189 -24.628  1.00 54.45           C  
ATOM   1456  O   GLU A 175      45.855   4.121 -25.208  1.00 54.45           O  
ATOM   1450  CB  GLU A 175      44.288   5.964 -23.023  1.00 54.45           C  
ATOM   1451  CG  GLU A 175      43.865   5.926 -21.549  1.00 54.45           C  
ATOM   1452  CD  GLU A 175      42.493   6.549 -21.405  1.00 54.45           C  
ATOM   1453  OE1 GLU A 175      41.946   6.994 -22.448  1.00 54.45           O  
ATOM   1454  OE2 GLU A 175      41.972   6.592 -20.257  1.00 54.45           O1-
ATOM   1457  N   ARG A 176      46.580   6.255 -25.249  1.00148.32           N  
ATOM   1458  CA  ARG A 176      46.966   6.173 -26.629  1.00148.32           C  
ATOM   1466  C   ARG A 176      48.095   5.195 -26.759  1.00148.32           C  
ATOM   1467  O   ARG A 176      48.184   4.479 -27.754  1.00148.32           O  
ATOM   1459  CB  ARG A 176      47.401   7.526 -27.225  1.00148.32           C  
ATOM   1460  CG  ARG A 176      48.591   8.173 -26.521  1.00148.32           C  
ATOM   1461  CD  ARG A 176      48.818   9.633 -26.911  1.00148.32           C  
ATOM   1462  NE  ARG A 176      47.677  10.419 -26.359  1.00148.32           N  
ATOM   1463  CZ  ARG A 176      47.916  11.582 -25.682  1.00148.32           C  
ATOM   1464  NH1 ARG A 176      49.199  11.987 -25.463  1.00148.32           N1+
ATOM   1465  NH2 ARG A 176      46.874  12.335 -25.222  1.00148.32           N  
ATOM   1468  N   ALA A 177      49.006   5.162 -25.766  1.00 42.37           N  
ATOM   1469  CA  ALA A 177      50.139   4.277 -25.786  1.00 42.37           C  
ATOM   1471  C   ALA A 177      49.715   2.839 -25.704  1.00 42.37           C  
ATOM   1472  O   ALA A 177      50.274   1.993 -26.401  1.00 42.37           O  
ATOM   1470  CB  ALA A 177      51.106   4.531 -24.618  1.00 42.37           C  
ATOM   1473  N   PHE A 178      48.729   2.506 -24.844  1.00 91.31           N  
ATOM   1474  CA  PHE A 178      48.360   1.122 -24.694  1.00 91.31           C  
ATOM   1482  C   PHE A 178      47.408   0.713 -25.780  1.00 91.31           C  
ATOM   1483  O   PHE A 178      46.612   1.515 -26.264  1.00 91.31           O  
ATOM   1475  CB  PHE A 178      47.661   0.755 -23.368  1.00 91.31           C  
ATOM   1476  CG  PHE A 178      48.571   0.962 -22.199  1.00 91.31           C  
ATOM   1477  CD1 PHE A 178      49.838   0.424 -22.167  1.00 91.31           C  
ATOM   1478  CD2 PHE A 178      48.120   1.640 -21.091  1.00 91.31           C  
ATOM   1479  CE1 PHE A 178      50.655   0.607 -21.075  1.00 91.31           C  
ATOM   1480  CE2 PHE A 178      48.932   1.822 -19.997  1.00 91.31           C  
ATOM   1481  CZ  PHE A 178      50.207   1.312 -19.985  1.00 91.31           C  
ATOM   1484  N   THR A 179      47.470  -0.579 -26.179  1.00 39.13           N  
ATOM   1485  CA  THR A 179      46.582  -1.112 -27.173  1.00 39.13           C  
ATOM   1489  C   THR A 179      45.675  -2.069 -26.457  1.00 39.13           C  
ATOM   1490  O   THR A 179      46.026  -2.609 -25.409  1.00 39.13           O  
ATOM   1486  CB  THR A 179      47.265  -1.885 -28.266  1.00 39.13           C  
ATOM   1488  CG2 THR A 179      48.341  -0.992 -28.905  1.00 39.13           C  
ATOM   1487  OG1 THR A 179      47.861  -3.064 -27.745  1.00 39.13           O  
ATOM   1491  N   ALA A 180      44.470  -2.300 -27.015  1.00 24.09           N  
ATOM   1492  CA  ALA A 180      43.490  -3.140 -26.392  1.00 24.09           C  
ATOM   1494  C   ALA A 180      44.056  -4.511 -26.247  1.00 24.09           C  
ATOM   1495  O   ALA A 180      43.878  -5.164 -25.220  1.00 24.09           O  
ATOM   1493  CB  ALA A 180      42.198  -3.269 -27.217  1.00 24.09           C  
ATOM   1496  N   SER A 181      44.775  -4.984 -27.277  1.00 31.38           N  
ATOM   1497  CA  SER A 181      45.314  -6.308 -27.233  1.00 31.38           C  
ATOM   1500  C   SER A 181      46.249  -6.420 -26.068  1.00 31.38           C  
ATOM   1501  O   SER A 181      46.255  -7.423 -25.360  1.00 31.38           O  
ATOM   1498  CB  SER A 181      46.119  -6.655 -28.493  1.00 31.38           C  
ATOM   1499  OG  SER A 181      46.632  -7.978 -28.394  1.00 31.38           O  
ATOM   1502  N   GLN A 182      47.090  -5.398 -25.837  1.00113.01           N  
ATOM   1503  CA  GLN A 182      48.047  -5.523 -24.776  1.00113.01           C  
ATOM   1509  C   GLN A 182      47.404  -5.512 -23.423  1.00113.01           C  
ATOM   1510  O   GLN A 182      47.741  -6.336 -22.573  1.00113.01           O  
ATOM   1504  CB  GLN A 182      49.178  -4.482 -24.860  1.00113.01           C  
ATOM   1505  CG  GLN A 182      48.762  -3.016 -24.773  1.00113.01           C  
ATOM   1506  CD  GLN A 182      50.037  -2.231 -25.042  1.00113.01           C  
ATOM   1508  NE2 GLN A 182      51.148  -2.976 -25.290  1.00113.01           N  
ATOM   1507  OE1 GLN A 182      50.052  -1.002 -25.039  1.00113.01           O  
ATOM   1511  N   VAL A 183      46.435  -4.609 -23.187  1.00 48.19           N  
ATOM   1512  CA  VAL A 183      45.820  -4.539 -21.895  1.00 48.19           C  
ATOM   1516  C   VAL A 183      45.108  -5.830 -21.649  1.00 48.19           C  
ATOM   1517  O   VAL A 183      45.097  -6.339 -20.528  1.00 48.19           O  
ATOM   1513  CB  VAL A 183      44.842  -3.405 -21.771  1.00 48.19           C  
ATOM   1514  CG1 VAL A 183      45.622  -2.082 -21.892  1.00 48.19           C  
ATOM   1515  CG2 VAL A 183      43.730  -3.580 -22.820  1.00 48.19           C  
ATOM   1518  N   ARG A 184      44.484  -6.402 -22.697  1.00111.01           N  
ATOM   1519  CA  ARG A 184      43.794  -7.634 -22.470  1.00111.01           C  
ATOM   1527  C   ARG A 184      44.821  -8.646 -22.087  1.00111.01           C  
ATOM   1528  O   ARG A 184      44.575  -9.501 -21.239  1.00111.01           O  
ATOM   1520  CB  ARG A 184      43.023  -8.219 -23.672  1.00111.01           C  
ATOM   1521  CG  ARG A 184      43.907  -8.700 -24.820  1.00111.01           C  
ATOM   1522  CD  ARG A 184      43.207  -9.630 -25.814  1.00111.01           C  
ATOM   1523  NE  ARG A 184      42.772  -8.816 -26.981  1.00111.01           N  
ATOM   1524  CZ  ARG A 184      41.498  -8.332 -27.049  1.00111.01           C  
ATOM   1525  NH1 ARG A 184      40.614  -8.588 -26.040  1.00111.01           N1+
ATOM   1526  NH2 ARG A 184      41.108  -7.608 -28.137  1.00111.01           N  
ATOM   1529  N   GLY A 185      46.016  -8.579 -22.700  1.00 30.47           N  
ATOM   1530  CA  GLY A 185      46.994  -9.587 -22.415  1.00 30.47           C  
ATOM   1531  C   GLY A 185      47.356  -9.574 -20.961  1.00 30.47           C  
ATOM   1532  O   GLY A 185      47.391 -10.624 -20.323  1.00 30.47           O  
ATOM   1533  N   CYS A 186      47.673  -8.393 -20.396  1.00 53.54           N  
ATOM   1534  CA  CYS A 186      48.064  -8.374 -19.014  1.00 53.54           C  
ATOM   1537  C   CYS A 186      46.913  -8.705 -18.109  1.00 53.54           C  
ATOM   1538  O   CYS A 186      46.952  -9.669 -17.348  1.00 53.54           O  
ATOM   1535  CB  CYS A 186      48.603  -7.001 -18.569  1.00 53.54           C  
ATOM   1536  SG  CYS A 186      50.134  -6.536 -19.431  1.00 53.54           S  
ATOM   1539  N   PHE A 187      45.838  -7.900 -18.207  1.00151.86           N  
ATOM   1540  CA  PHE A 187      44.711  -7.948 -17.316  1.00151.86           C  
ATOM   1548  C   PHE A 187      43.813  -9.124 -17.537  1.00151.86           C  
ATOM   1549  O   PHE A 187      43.210  -9.624 -16.590  1.00151.86           O  
ATOM   1541  CB  PHE A 187      43.898  -6.649 -17.341  1.00151.86           C  
ATOM   1542  CG  PHE A 187      44.837  -5.629 -16.799  1.00151.86           C  
ATOM   1543  CD1 PHE A 187      44.961  -5.457 -15.440  1.00151.86           C  
ATOM   1544  CD2 PHE A 187      45.620  -4.871 -17.641  1.00151.86           C  
ATOM   1545  CE1 PHE A 187      45.834  -4.524 -14.931  1.00151.86           C  
ATOM   1546  CE2 PHE A 187      46.494  -3.936 -17.137  1.00151.86           C  
ATOM   1547  CZ  PHE A 187      46.600  -3.762 -15.779  1.00151.86           C  
ATOM   1550  N   GLY A 188      43.655  -9.578 -18.792  1.00 30.25           N  
ATOM   1551  CA  GLY A 188      42.799 -10.704 -19.033  1.00 30.25           C  
ATOM   1552  C   GLY A 188      41.376 -10.246 -19.042  1.00 30.25           C  
ATOM   1553  O   GLY A 188      40.491 -10.945 -18.547  1.00 30.25           O  
ATOM   1554  N   PHE A 189      41.109  -9.043 -19.591  1.00 83.05           N  
ATOM   1555  CA  PHE A 189      39.749  -8.587 -19.628  1.00 83.05           C  
ATOM   1563  C   PHE A 189      39.035  -9.319 -20.720  1.00 83.05           C  
ATOM   1564  O   PHE A 189      39.602  -9.593 -21.778  1.00 83.05           O  
ATOM   1556  CB  PHE A 189      39.572  -7.085 -19.931  1.00 83.05           C  
ATOM   1557  CG  PHE A 189      40.202  -6.276 -18.849  1.00 83.05           C  
ATOM   1558  CD1 PHE A 189      39.771  -6.377 -17.549  1.00 83.05           C  
ATOM   1559  CD2 PHE A 189      41.198  -5.375 -19.154  1.00 83.05           C  
ATOM   1560  CE1 PHE A 189      40.350  -5.616 -16.557  1.00 83.05           C  
ATOM   1561  CE2 PHE A 189      41.778  -4.613 -18.170  1.00 83.05           C  
ATOM   1562  CZ  PHE A 189      41.356  -4.736 -16.866  1.00 83.05           C  
ATOM   1565  N   ALA A 190      37.760  -9.678 -20.457  1.00 38.62           N  
ATOM   1566  CA  ALA A 190      36.918 -10.346 -21.410  1.00 38.62           C  
ATOM   1568  C   ALA A 190      36.218  -9.308 -22.230  1.00 38.62           C  
ATOM   1569  O   ALA A 190      36.112  -8.147 -21.842  1.00 38.62           O  
ATOM   1567  CB  ALA A 190      35.840 -11.225 -20.758  1.00 38.62           C  
ATOM   1570  N   MET A 191      35.716  -9.716 -23.410  1.00 78.35           N  
ATOM   1571  CA  MET A 191      35.010  -8.827 -24.286  1.00 78.35           C  
ATOM   1576  C   MET A 191      33.733  -8.426 -23.622  1.00 78.35           C  
ATOM   1577  O   MET A 191      33.236  -7.317 -23.814  1.00 78.35           O  
ATOM   1572  CB  MET A 191      34.712  -9.460 -25.650  1.00 78.35           C  
ATOM   1573  CG  MET A 191      36.000  -9.758 -26.414  1.00 78.35           C  
ATOM   1574  SD  MET A 191      35.761 -10.499 -28.049  1.00 78.35           S  
ATOM   1575  CE  MET A 191      35.094 -12.074 -27.440  1.00 78.35           C  
ATOM   1578  N   GLU A 192      33.166  -9.343 -22.820  1.00 41.37           N  
ATOM   1579  CA  GLU A 192      31.939  -9.108 -22.118  1.00 41.37           C  
ATOM   1585  C   GLU A 192      32.141  -7.965 -21.175  1.00 41.37           C  
ATOM   1586  O   GLU A 192      31.210  -7.203 -20.927  1.00 41.37           O  
ATOM   1580  CB  GLU A 192      31.497 -10.311 -21.267  1.00 41.37           C  
ATOM   1581  CG  GLU A 192      31.096 -11.539 -22.084  1.00 41.37           C  
ATOM   1582  CD  GLU A 192      30.873 -12.683 -21.105  1.00 41.37           C  
ATOM   1583  OE1 GLU A 192      30.081 -12.491 -20.145  1.00 41.37           O  
ATOM   1584  OE2 GLU A 192      31.500 -13.760 -21.296  1.00 41.37           O1-
ATOM   1587  N   ASP A 193      33.366  -7.820 -20.623  1.00 40.36           N  
ATOM   1588  CA  ASP A 193      33.651  -6.809 -19.639  1.00 40.36           C  
ATOM   1593  C   ASP A 193      33.419  -5.446 -20.222  1.00 40.36           C  
ATOM   1594  O   ASP A 193      33.598  -5.222 -21.418  1.00 40.36           O  
ATOM   1589  CB  ASP A 193      35.095  -6.872 -19.112  1.00 40.36           C  
ATOM   1590  CG  ASP A 193      35.247  -8.151 -18.295  1.00 40.36           C  
ATOM   1591  OD1 ASP A 193      34.203  -8.736 -17.902  1.00 40.36           O  
ATOM   1592  OD2 ASP A 193      36.413  -8.561 -18.054  1.00 40.36           O1-
ATOM   1595  N   ASN A 194      33.014  -4.490 -19.357  1.00 56.80           N  
ATOM   1596  CA  ASN A 194      32.648  -3.165 -19.775  1.00 56.80           C  
ATOM   1601  C   ASN A 194      33.860  -2.352 -20.107  1.00 56.80           C  
ATOM   1602  O   ASN A 194      34.986  -2.690 -19.746  1.00 56.80           O  
ATOM   1597  CB  ASN A 194      31.807  -2.388 -18.738  1.00 56.80           C  
ATOM   1598  CG  ASN A 194      32.617  -2.132 -17.470  1.00 56.80           C  
ATOM   1600  ND2 ASN A 194      31.948  -1.519 -16.454  1.00 56.80           N  
ATOM   1599  OD1 ASN A 194      33.796  -2.463 -17.372  1.00 56.80           O  
ATOM   1603  N   CYS A 195      33.618  -1.223 -20.802  1.00 37.47           N  
ATOM   1604  CA  CYS A 195      34.622  -0.324 -21.289  1.00 37.47           C  
ATOM   1607  C   CYS A 195      35.377   0.270 -20.145  1.00 37.47           C  
ATOM   1608  O   CYS A 195      36.565   0.562 -20.272  1.00 37.47           O  
ATOM   1605  CB  CYS A 195      34.031   0.840 -22.102  1.00 37.47           C  
ATOM   1606  SG  CYS A 195      33.269   0.287 -23.657  1.00 37.47           S  
ATOM   1609  N   GLY A 196      34.713   0.481 -18.993  1.00 27.99           N  
ATOM   1610  CA  GLY A 196      35.375   1.107 -17.885  1.00 27.99           C  
ATOM   1611  C   GLY A 196      36.559   0.279 -17.469  1.00 27.99           C  
ATOM   1612  O   GLY A 196      37.627   0.820 -17.187  1.00 27.99           O  
ATOM   1613  N   ARG A 197      36.404  -1.058 -17.423  1.00112.74           N  
ATOM   1614  CA  ARG A 197      37.463  -1.930 -16.989  1.00112.74           C  
ATOM   1622  C   ARG A 197      38.630  -1.809 -17.924  1.00112.74           C  
ATOM   1623  O   ARG A 197      39.784  -1.757 -17.500  1.00112.74           O  
ATOM   1615  CB  ARG A 197      37.065  -3.418 -17.029  1.00112.74           C  
ATOM   1616  CG  ARG A 197      35.888  -3.806 -16.132  1.00112.74           C  
ATOM   1617  CD  ARG A 197      36.267  -4.670 -14.924  1.00112.74           C  
ATOM   1618  NE  ARG A 197      36.464  -3.756 -13.766  1.00112.74           N  
ATOM   1619  CZ  ARG A 197      37.701  -3.548 -13.230  1.00112.74           C  
ATOM   1620  NH1 ARG A 197      38.781  -4.243 -13.694  1.00112.74           N1+
ATOM   1621  NH2 ARG A 197      37.850  -2.646 -12.218  1.00112.74           N  
ATOM   1624  N   TRP A 198      38.359  -1.768 -19.237  1.00 71.13           N  
ATOM   1625  CA  TRP A 198      39.424  -1.761 -20.201  1.00 71.13           C  
ATOM   1636  C   TRP A 198      40.256  -0.508 -20.088  1.00 71.13           C  
ATOM   1637  O   TRP A 198      41.481  -0.569 -20.175  1.00 71.13           O  
ATOM   1626  CB  TRP A 198      38.911  -1.907 -21.645  1.00 71.13           C  
ATOM   1627  CG  TRP A 198      38.286  -3.258 -21.913  1.00 71.13           C  
ATOM   1629  CD1 TRP A 198      37.023  -3.687 -21.615  1.00 71.13           C  
ATOM   1628  CD2 TRP A 198      38.941  -4.366 -22.558  1.00 71.13           C  
ATOM   1631  CE2 TRP A 198      38.025  -5.418 -22.614  1.00 71.13           C  
ATOM   1632  CE3 TRP A 198      40.204  -4.495 -23.063  1.00 71.13           C  
ATOM   1630  NE1 TRP A 198      36.852  -4.983 -22.033  1.00 71.13           N  
ATOM   1633  CZ2 TRP A 198      38.359  -6.619 -23.173  1.00 71.13           C  
ATOM   1634  CZ3 TRP A 198      40.537  -5.710 -23.623  1.00 71.13           C  
ATOM   1635  CH2 TRP A 198      39.633  -6.753 -23.678  1.00 71.13           C  
ATOM   1638  N   MET A 199      39.603   0.658 -19.911  1.00128.67           N  
ATOM   1639  CA  MET A 199      40.210   1.967 -19.849  1.00128.67           C  
ATOM   1644  C   MET A 199      41.003   2.210 -18.589  1.00128.67           C  
ATOM   1645  O   MET A 199      41.937   3.012 -18.587  1.00128.67           O  
ATOM   1640  CB  MET A 199      39.175   3.100 -19.955  1.00128.67           C  
ATOM   1641  CG  MET A 199      38.153   3.092 -18.818  1.00128.67           C  
ATOM   1642  SD  MET A 199      36.979   4.475 -18.846  1.00128.67           S  
ATOM   1643  CE  MET A 199      38.102   5.628 -18.005  1.00128.67           C  
ATOM   1646  N   PHE A 200      40.650   1.540 -17.480  1.00 81.99           N  
ATOM   1647  CA  PHE A 200      41.174   1.833 -16.169  1.00 81.99           C  
ATOM   1655  C   PHE A 200      42.670   1.723 -16.055  1.00 81.99           C  
ATOM   1656  O   PHE A 200      43.252   2.559 -15.364  1.00 81.99           O  
ATOM   1648  CB  PHE A 200      40.550   0.940 -15.080  1.00 81.99           C  
ATOM   1649  CG  PHE A 200      41.116   1.330 -13.756  1.00 81.99           C  
ATOM   1650  CD1 PHE A 200      40.669   2.460 -13.112  1.00 81.99           C  
ATOM   1651  CD2 PHE A 200      42.083   0.558 -13.152  1.00 81.99           C  
ATOM   1652  CE1 PHE A 200      41.187   2.820 -11.891  1.00 81.99           C  
ATOM   1653  CE2 PHE A 200      42.603   0.913 -11.931  1.00 81.99           C  
ATOM   1654  CZ  PHE A 200      42.157   2.045 -11.297  1.00 81.99           C  
ATOM   1657  N   PRO A 201      43.351   0.786 -16.663  1.00 88.32           N  
ATOM   1658  CA  PRO A 201      44.767   0.647 -16.433  1.00 88.32           C  
ATOM   1662  C   PRO A 201      45.565   1.905 -16.642  1.00 88.32           C  
ATOM   1663  O   PRO A 201      46.529   2.117 -15.909  1.00 88.32           O  
ATOM   1660  CB  PRO A 201      45.191  -0.543 -17.289  1.00 88.32           C  
ATOM   1661  CG  PRO A 201      43.924  -1.428 -17.314  1.00 88.32           C  
ATOM   1659  CD  PRO A 201      42.749  -0.443 -17.149  1.00 88.32           C  
ATOM   1664  N   ALA A 202      45.186   2.753 -17.610  1.00 42.30           N  
ATOM   1665  CA  ALA A 202      45.881   3.988 -17.853  1.00 42.30           C  
ATOM   1667  C   ALA A 202      45.715   4.905 -16.676  1.00 42.30           C  
ATOM   1668  O   ALA A 202      46.636   5.637 -16.316  1.00 42.30           O  
ATOM   1666  CB  ALA A 202      45.350   4.736 -19.089  1.00 42.30           C  
ATOM   1669  N   ILE A 203      44.516   4.908 -16.061  1.00 82.73           N  
ATOM   1670  CA  ILE A 203      44.239   5.770 -14.948  1.00 82.73           C  
ATOM   1675  C   ILE A 203      45.142   5.405 -13.813  1.00 82.73           C  
ATOM   1676  O   ILE A 203      45.653   6.278 -13.112  1.00 82.73           O  
ATOM   1671  CB  ILE A 203      42.831   5.649 -14.436  1.00 82.73           C  
ATOM   1672  CG1 ILE A 203      41.830   6.090 -15.516  1.00 82.73           C  
ATOM   1673  CG2 ILE A 203      42.718   6.454 -13.131  1.00 82.73           C  
ATOM   1674  CD1 ILE A 203      41.734   5.117 -16.686  1.00 82.73           C  
ATOM   1677  N   GLN A 204      45.332   4.092 -13.581  1.00 61.75           N  
ATOM   1678  CA  GLN A 204      46.167   3.647 -12.504  1.00 61.75           C  
ATOM   1684  C   GLN A 204      47.593   4.003 -12.792  1.00 61.75           C  
ATOM   1685  O   GLN A 204      48.356   4.315 -11.882  1.00 61.75           O  
ATOM   1679  CB  GLN A 204      46.069   2.137 -12.229  1.00 61.75           C  
ATOM   1680  CG  GLN A 204      46.854   1.706 -10.986  1.00 61.75           C  
ATOM   1681  CD  GLN A 204      46.329   0.350 -10.533  1.00 61.75           C  
ATOM   1683  NE2 GLN A 204      46.261  -0.630 -11.474  1.00 61.75           N  
ATOM   1682  OE1 GLN A 204      45.990   0.168  -9.364  1.00 61.75           O  
ATOM   1686  N   ALA A 205      47.993   3.930 -14.072  1.00 52.95           N  
ATOM   1687  CA  ALA A 205      49.337   4.220 -14.487  1.00 52.95           C  
ATOM   1689  C   ALA A 205      49.687   5.669 -14.273  1.00 52.95           C  
ATOM   1690  O   ALA A 205      50.783   5.985 -13.815  1.00 52.95           O  
ATOM   1688  CB  ALA A 205      49.576   3.904 -15.974  1.00 52.95           C  
ATOM   1691  N   ALA A 206      48.731   6.587 -14.516  1.00 62.74           N  
ATOM   1692  CA  ALA A 206      49.009   7.996 -14.633  1.00 62.74           C  
ATOM   1694  C   ALA A 206      49.747   8.561 -13.449  1.00 62.74           C  
ATOM   1695  O   ALA A 206      50.675   9.344 -13.652  1.00 62.74           O  
ATOM   1693  CB  ALA A 206      47.727   8.832 -14.800  1.00 62.74           C  
ATOM   1696  N   PRO A 207      49.417   8.220 -12.238  1.00 83.00           N  
ATOM   1697  CA  PRO A 207      50.081   8.809 -11.097  1.00 83.00           C  
ATOM   1701  C   PRO A 207      51.545   8.508 -11.017  1.00 83.00           C  
ATOM   1702  O   PRO A 207      52.264   9.230 -10.326  1.00 83.00           O  
ATOM   1699  CB  PRO A 207      49.281   8.344  -9.884  1.00 83.00           C  
ATOM   1700  CG  PRO A 207      47.856   8.157 -10.442  1.00 83.00           C  
ATOM   1698  CD  PRO A 207      48.061   7.798 -11.923  1.00 83.00           C  
ATOM   1703  N   SER A 208      52.013   7.458 -11.707  1.00 57.55           N  
ATOM   1704  CA  SER A 208      53.394   7.077 -11.675  1.00 57.55           C  
ATOM   1707  C   SER A 208      54.206   8.184 -12.292  1.00 57.55           C  
ATOM   1708  O   SER A 208      55.435   8.156 -12.225  1.00 57.55           O  
ATOM   1705  CB  SER A 208      53.655   5.793 -12.483  1.00 57.55           C  
ATOM   1706  OG  SER A 208      52.904   4.715 -11.943  1.00 57.55           O  
ATOM   1709  N   PHE A 209      53.547   9.188 -12.917  1.00 73.12           N  
ATOM   1710  CA  PHE A 209      54.276  10.235 -13.593  1.00 73.12           C  
ATOM   1718  C   PHE A 209      53.979  11.571 -12.963  1.00 73.12           C  
ATOM   1719  O   PHE A 209      52.831  11.895 -12.666  1.00 73.12           O  
ATOM   1711  CB  PHE A 209      53.889  10.360 -15.078  1.00 73.12           C  
ATOM   1712  CG  PHE A 209      54.165   9.046 -15.724  1.00 73.12           C  
ATOM   1713  CD1 PHE A 209      55.455   8.659 -16.004  1.00 73.12           C  
ATOM   1714  CD2 PHE A 209      53.128   8.206 -16.063  1.00 73.12           C  
ATOM   1715  CE1 PHE A 209      55.708   7.448 -16.604  1.00 73.12           C  
ATOM   1716  CE2 PHE A 209      53.375   6.995 -16.663  1.00 73.12           C  
ATOM   1717  CZ  PHE A 209      54.666   6.613 -16.934  1.00 73.12           C  
ATOM   1720  N   SER A 210      55.031  12.408 -12.814  1.00 50.74           N  
ATOM   1721  CA  SER A 210      54.986  13.681 -12.138  1.00 50.74           C  
ATOM   1724  C   SER A 210      54.107  14.663 -12.853  1.00 50.74           C  
ATOM   1725  O   SER A 210      53.599  15.599 -12.239  1.00 50.74           O  
ATOM   1722  CB  SER A 210      56.372  14.337 -12.008  1.00 50.74           C  
ATOM   1723  OG  SER A 210      56.863  14.710 -13.287  1.00 50.74           O  
ATOM   1726  N   ALA A 211      53.897  14.470 -14.165  1.00 51.61           N  
ATOM   1727  CA  ALA A 211      53.103  15.349 -14.982  1.00 51.61           C  
ATOM   1729  C   ALA A 211      51.705  15.375 -14.442  1.00 51.61           C  
ATOM   1730  O   ALA A 211      50.972  16.346 -14.622  1.00 51.61           O  
ATOM   1728  CB  ALA A 211      53.021  14.883 -16.444  1.00 51.61           C  
ATOM   1731  N   ALA A 212      51.286  14.275 -13.799  1.00 68.34           N  
ATOM   1732  CA  ALA A 212      49.959  14.132 -13.275  1.00 68.34           C  
ATOM   1734  C   ALA A 212      49.665  15.186 -12.245  1.00 68.34           C  
ATOM   1735  O   ALA A 212      48.502  15.537 -12.068  1.00 68.34           O  
ATOM   1733  CB  ALA A 212      49.715  12.766 -12.612  1.00 68.34           C  
ATOM   1736  N   PHE A 213      50.667  15.675 -11.479  1.00122.37           N  
ATOM   1737  CA  PHE A 213      50.310  16.633 -10.460  1.00122.37           C  
ATOM   1745  C   PHE A 213      51.060  17.932 -10.627  1.00122.37           C  
ATOM   1746  O   PHE A 213      52.028  18.173  -9.904  1.00122.37           O  
ATOM   1738  CB  PHE A 213      50.668  16.117  -9.056  1.00122.37           C  
ATOM   1739  CG  PHE A 213      50.020  14.785  -8.894  1.00122.37           C  
ATOM   1740  CD1 PHE A 213      48.721  14.668  -8.458  1.00122.37           C  
ATOM   1741  CD2 PHE A 213      50.727  13.641  -9.189  1.00122.37           C  
ATOM   1742  CE1 PHE A 213      48.136  13.432  -8.320  1.00122.37           C  
ATOM   1743  CE2 PHE A 213      50.146  12.401  -9.053  1.00122.37           C  
ATOM   1744  CZ  PHE A 213      48.848  12.294  -8.617  1.00122.37           C  
ATOM   1747  N   PRO A 214      50.631  18.813 -11.494  1.00 77.93           N  
ATOM   1748  CA  PRO A 214      51.263  20.093 -11.708  1.00 77.93           C  
ATOM   1752  C   PRO A 214      51.144  20.975 -10.504  1.00 77.93           C  
ATOM   1753  O   PRO A 214      51.975  21.867 -10.331  1.00 77.93           O  
ATOM   1750  CB  PRO A 214      50.595  20.678 -12.952  1.00 77.93           C  
ATOM   1751  CG  PRO A 214      49.251  19.931 -13.046  1.00 77.93           C  
ATOM   1749  CD  PRO A 214      49.544  18.556 -12.421  1.00 77.93           C  
ATOM   1754  N   HIS A 215      50.109  20.772  -9.671  1.00 85.40           N  
ATOM   1755  CA  HIS A 215      49.962  21.608  -8.520  1.00 85.40           C  
ATOM   1762  C   HIS A 215      51.105  21.336  -7.590  1.00 85.40           C  
ATOM   1763  O   HIS A 215      51.488  22.210  -6.816  1.00 85.40           O  
ATOM   1758  CB  HIS A 215      48.618  21.428  -7.782  1.00 85.40           C  
ATOM   1757  CG  HIS A 215      48.346  20.047  -7.265  1.00 85.40           C  
ATOM   1760  CD2 HIS A 215      48.322  19.580  -5.988  1.00 85.40           C  
ATOM   1756  ND1 HIS A 215      48.027  18.972  -8.065  1.00 85.40           N  
ATOM   1761  CE1 HIS A 215      47.825  17.915  -7.237  1.00 85.40           C  
ATOM   1759  NE2 HIS A 215      47.993  18.236  -5.966  1.00 85.40           N  
ATOM   1764  N   ILE A 216      51.566  20.069  -7.518  1.00177.88           N  
ATOM   1765  CA  ILE A 216      52.718  19.710  -6.731  1.00177.88           C  
ATOM   1770  C   ILE A 216      54.033  19.886  -7.453  1.00177.88           C  
ATOM   1771  O   ILE A 216      55.012  20.326  -6.851  1.00177.88           O  
ATOM   1766  CB  ILE A 216      52.617  18.336  -6.125  1.00177.88           C  
ATOM   1767  CG1 ILE A 216      52.642  17.201  -7.153  1.00177.88           C  
ATOM   1768  CG2 ILE A 216      51.315  18.325  -5.315  1.00177.88           C  
ATOM   1769  CD1 ILE A 216      52.616  15.824  -6.484  1.00177.88           C  
ATOM   1772  N   PHE A 217      54.115  19.486  -8.747  1.00170.64           N  
ATOM   1773  CA  PHE A 217      55.351  19.596  -9.483  1.00170.64           C  
ATOM   1781  C   PHE A 217      55.078  20.420 -10.708  1.00170.64           C  
ATOM   1782  O   PHE A 217      54.347  19.983 -11.595  1.00170.64           O  
ATOM   1774  CB  PHE A 217      55.888  18.254 -10.011  1.00170.64           C  
ATOM   1775  CG  PHE A 217      56.081  17.325  -8.863  1.00170.64           C  
ATOM   1776  CD1 PHE A 217      57.167  17.452  -8.027  1.00170.64           C  
ATOM   1777  CD2 PHE A 217      55.161  16.332  -8.617  1.00170.64           C  
ATOM   1778  CE1 PHE A 217      57.338  16.593  -6.966  1.00170.64           C  
ATOM   1779  CE2 PHE A 217      55.331  15.473  -7.559  1.00170.64           C  
ATOM   1780  CZ  PHE A 217      56.421  15.601  -6.732  1.00170.64           C  
ATOM   1783  N   PRO A 218      55.670  21.583 -10.815  1.00 93.02           N  
ATOM   1784  CA  PRO A 218      55.404  22.409 -11.961  1.00 93.02           C  
ATOM   1788  C   PRO A 218      56.084  21.870 -13.176  1.00 93.02           C  
ATOM   1789  O   PRO A 218      57.179  21.332 -13.057  1.00 93.02           O  
ATOM   1786  CB  PRO A 218      55.821  23.830 -11.574  1.00 93.02           C  
ATOM   1787  CG  PRO A 218      56.598  23.670 -10.254  1.00 93.02           C  
ATOM   1785  CD  PRO A 218      56.021  22.379  -9.652  1.00 93.02           C  
ATOM   1790  N   PRO A 219      55.480  22.014 -14.320  1.00 68.26           N  
ATOM   1791  CA  PRO A 219      56.003  21.516 -15.561  1.00 68.26           C  
ATOM   1795  C   PRO A 219      57.289  22.184 -15.939  1.00 68.26           C  
ATOM   1796  O   PRO A 219      58.029  21.620 -16.743  1.00 68.26           O  
ATOM   1793  CB  PRO A 219      54.887  21.705 -16.590  1.00 68.26           C  
ATOM   1794  CG  PRO A 219      53.938  22.732 -15.945  1.00 68.26           C  
ATOM   1792  CD  PRO A 219      54.120  22.506 -14.435  1.00 68.26           C  
ATOM   1797  N   SER A 220      57.569  23.384 -15.396  1.00 74.27           N  
ATOM   1798  CA  SER A 220      58.768  24.099 -15.731  1.00 74.27           C  
ATOM   1801  C   SER A 220      59.948  23.310 -15.249  1.00 74.27           C  
ATOM   1802  O   SER A 220      60.983  23.258 -15.912  1.00 74.27           O  
ATOM   1799  CB  SER A 220      58.835  25.473 -15.044  1.00 74.27           C  
ATOM   1800  OG  SER A 220      57.688  26.236 -15.382  1.00 74.27           O  
ATOM   1803  N   MET A 221      59.804  22.682 -14.066  1.00139.19           N  
ATOM   1804  CA  MET A 221      60.843  21.940 -13.403  1.00139.19           C  
ATOM   1809  C   MET A 221      61.190  20.673 -14.128  1.00139.19           C  
ATOM   1810  O   MET A 221      62.314  20.189 -14.015  1.00139.19           O  
ATOM   1805  CB  MET A 221      60.501  21.544 -11.956  1.00139.19           C  
ATOM   1806  CG  MET A 221      59.468  20.422 -11.858  1.00139.19           C  
ATOM   1807  SD  MET A 221      59.334  19.663 -10.213  1.00139.19           S  
ATOM   1808  CE  MET A 221      58.792  21.181  -9.377  1.00139.19           C  
ATOM   1811  N   GLY A 222      60.234  20.052 -14.841  1.00 30.76           N  
ATOM   1812  CA  GLY A 222      60.574  18.825 -15.505  1.00 30.76           C  
ATOM   1813  C   GLY A 222      60.126  17.678 -14.654  1.00 30.76           C  
ATOM   1814  O   GLY A 222      59.342  17.843 -13.720  1.00 30.76           O  
ATOM   1815  N   ASN A 223      60.626  16.468 -14.981  1.00 50.80           N  
ATOM   1816  CA  ASN A 223      60.185  15.258 -14.349  1.00 50.80           C  
ATOM   1821  C   ASN A 223      60.761  15.110 -12.976  1.00 50.80           C  
ATOM   1822  O   ASN A 223      61.907  15.472 -12.712  1.00 50.80           O  
ATOM   1817  CB  ASN A 223      60.566  13.997 -15.145  1.00 50.80           C  
ATOM   1818  CG  ASN A 223      59.870  14.075 -16.501  1.00 50.80           C  
ATOM   1820  ND2 ASN A 223      60.497  13.485 -17.553  1.00 50.80           N  
ATOM   1819  OD1 ASN A 223      58.793  14.653 -16.624  1.00 50.80           O  
ATOM   1823  N   VAL A 224      59.940  14.557 -12.056  1.00 52.52           N  
ATOM   1824  CA  VAL A 224      60.369  14.261 -10.720  1.00 52.52           C  
ATOM   1828  C   VAL A 224      60.167  12.785 -10.539  1.00 52.52           C  
ATOM   1829  O   VAL A 224      59.154  12.224 -10.950  1.00 52.52           O  
ATOM   1825  CB  VAL A 224      59.588  14.983  -9.662  1.00 52.52           C  
ATOM   1826  CG1 VAL A 224      60.117  14.564  -8.278  1.00 52.52           C  
ATOM   1827  CG2 VAL A 224      59.706  16.490  -9.938  1.00 52.52           C  
ATOM   1830  N   PHE A 225      61.141  12.129  -9.889  1.00148.46           N  
ATOM   1831  CA  PHE A 225      61.210  10.697  -9.765  1.00148.46           C  
ATOM   1839  C   PHE A 225      60.080  10.228  -8.883  1.00148.46           C  
ATOM   1840  O   PHE A 225      59.681  10.923  -7.951  1.00148.46           O  
ATOM   1832  CB  PHE A 225      62.563  10.314  -9.130  1.00148.46           C  
ATOM   1833  CG  PHE A 225      63.055   9.006  -9.645  1.00148.46           C  
ATOM   1834  CD1 PHE A 225      62.709   7.814  -9.055  1.00148.46           C  
ATOM   1835  CD2 PHE A 225      63.896   8.988 -10.734  1.00148.46           C  
ATOM   1836  CE1 PHE A 225      63.190   6.627  -9.557  1.00148.46           C  
ATOM   1837  CE2 PHE A 225      64.380   7.807 -11.241  1.00148.46           C  
ATOM   1838  CZ  PHE A 225      64.025   6.620 -10.648  1.00148.46           C  
ATOM   1841  N   CYS A 226      59.507   9.037  -9.181  1.00 42.10           N  
ATOM   1842  CA  CYS A 226      58.426   8.511  -8.384  1.00 42.10           C  
ATOM   1845  C   CYS A 226      58.827   7.163  -7.849  1.00 42.10           C  
ATOM   1846  O   CYS A 226      59.493   6.385  -8.527  1.00 42.10           O  
ATOM   1843  CB  CYS A 226      57.117   8.305  -9.166  1.00 42.10           C  
ATOM   1844  SG  CYS A 226      55.780   7.649  -8.121  1.00 42.10           S  
ATOM   1847  N   LEU A 227      58.428   6.864  -6.593  1.00 68.14           N  
ATOM   1848  CA  LEU A 227      58.715   5.603  -5.954  1.00 68.14           C  
ATOM   1853  C   LEU A 227      57.402   4.963  -5.604  1.00 68.14           C  
ATOM   1854  O   LEU A 227      56.554   5.601  -4.983  1.00 68.14           O  
ATOM   1849  CB  LEU A 227      59.476   5.772  -4.623  1.00 68.14           C  
ATOM   1850  CG  LEU A 227      59.736   4.459  -3.856  1.00 68.14           C  
ATOM   1851  CD1 LEU A 227      60.676   3.519  -4.629  1.00 68.14           C  
ATOM   1852  CD2 LEU A 227      60.217   4.740  -2.422  1.00 68.14           C  
ATOM   1855  N   ILE A 228      57.192   3.683  -5.988  1.00 67.21           N  
ATOM   1856  CA  ILE A 228      55.938   3.041  -5.687  1.00 67.21           C  
ATOM   1861  C   ILE A 228      56.174   1.795  -4.874  1.00 67.21           C  
ATOM   1862  O   ILE A 228      56.852   0.877  -5.332  1.00 67.21           O  
ATOM   1857  CB  ILE A 228      55.203   2.613  -6.926  1.00 67.21           C  
ATOM   1858  CG1 ILE A 228      54.893   3.832  -7.809  1.00 67.21           C  
ATOM   1859  CG2 ILE A 228      53.948   1.835  -6.502  1.00 67.21           C  
ATOM   1860  CD1 ILE A 228      54.430   3.465  -9.217  1.00 67.21           C  
ATOM   1863  N   PRO A 229      55.664   1.740  -3.660  1.00142.91           N  
ATOM   1864  CA  PRO A 229      55.736   0.517  -2.897  1.00142.91           C  
ATOM   1868  C   PRO A 229      54.639  -0.397  -3.353  1.00142.91           C  
ATOM   1869  O   PRO A 229      53.493   0.049  -3.422  1.00142.91           O  
ATOM   1866  CB  PRO A 229      55.658   0.910  -1.421  1.00142.91           C  
ATOM   1867  CG  PRO A 229      55.156   2.365  -1.438  1.00142.91           C  
ATOM   1865  CD  PRO A 229      55.641   2.906  -2.792  1.00142.91           C  
ATOM   1870  N   GLN A 230      54.937  -1.690  -3.583  1.00162.62           N  
ATOM   1871  CA  GLN A 230      53.954  -2.556  -4.168  1.00162.62           C  
ATOM   1877  C   GLN A 230      54.343  -3.979  -3.884  1.00162.62           C  
ATOM   1878  O   GLN A 230      55.525  -4.313  -3.880  1.00162.62           O  
ATOM   1872  CB  GLN A 230      54.020  -2.344  -5.695  1.00162.62           C  
ATOM   1873  CG  GLN A 230      53.230  -3.273  -6.606  1.00162.62           C  
ATOM   1874  CD  GLN A 230      53.718  -2.979  -8.026  1.00162.62           C  
ATOM   1876  NE2 GLN A 230      54.310  -1.771  -8.228  1.00162.62           N  
ATOM   1875  OE1 GLN A 230      53.587  -3.801  -8.931  1.00162.62           O  
ATOM   1879  N   ALA A 231      53.351  -4.866  -3.650  1.00 46.20           N  
ATOM   1880  CA  ALA A 231      53.656  -6.252  -3.422  1.00 46.20           C  
ATOM   1882  C   ALA A 231      54.161  -6.791  -4.728  1.00 46.20           C  
ATOM   1883  O   ALA A 231      53.762  -6.330  -5.794  1.00 46.20           O  
ATOM   1881  CB  ALA A 231      52.437  -7.088  -2.992  1.00 46.20           C  
ATOM   1884  N   ILE A 232      55.024  -7.823  -4.668  1.00109.10           N  
ATOM   1885  CA  ILE A 232      55.723  -8.360  -5.803  1.00109.10           C  
ATOM   1890  C   ILE A 232      54.787  -8.844  -6.869  1.00109.10           C  
ATOM   1891  O   ILE A 232      55.081  -8.710  -8.054  1.00109.10           O  
ATOM   1886  CB  ILE A 232      56.629  -9.497  -5.445  1.00109.10           C  
ATOM   1887  CG1 ILE A 232      57.398  -9.948  -6.693  1.00109.10           C  
ATOM   1888  CG2 ILE A 232      55.780 -10.604  -4.797  1.00109.10           C  
ATOM   1889  CD1 ILE A 232      58.354  -8.896  -7.254  1.00109.10           C  
ATOM   1892  N   ASP A 233      53.637  -9.416  -6.483  1.00 75.59           N  
ATOM   1893  CA  ASP A 233      52.709 -10.020  -7.404  1.00 75.59           C  
ATOM   1898  C   ASP A 233      52.229  -9.062  -8.464  1.00 75.59           C  
ATOM   1899  O   ASP A 233      51.973  -9.479  -9.592  1.00 75.59           O  
ATOM   1894  CB  ASP A 233      51.480 -10.614  -6.688  1.00 75.59           C  
ATOM   1895  CG  ASP A 233      50.762  -9.530  -5.888  1.00 75.59           C  
ATOM   1896  OD1 ASP A 233      51.342  -8.428  -5.699  1.00 75.59           O  
ATOM   1897  OD2 ASP A 233      49.619  -9.805  -5.435  1.00 75.59           O1-
ATOM   1900  N   GLN A 234      52.074  -7.768  -8.135  1.00 84.86           N  
ATOM   1901  CA  GLN A 234      51.561  -6.742  -9.016  1.00 84.86           C  
ATOM   1907  C   GLN A 234      52.487  -6.408 -10.158  1.00 84.86           C  
ATOM   1908  O   GLN A 234      52.036  -5.924 -11.193  1.00 84.86           O  
ATOM   1902  CB  GLN A 234      51.225  -5.434  -8.282  1.00 84.86           C  
ATOM   1903  CG  GLN A 234      50.005  -5.575  -7.378  1.00 84.86           C  
ATOM   1904  CD  GLN A 234      48.837  -5.859  -8.307  1.00 84.86           C  
ATOM   1906  NE2 GLN A 234      48.739  -5.063  -9.403  1.00 84.86           N  
ATOM   1905  OE1 GLN A 234      48.041  -6.766  -8.071  1.00 84.86           O  
ATOM   1909  N   ASP A 235      53.801  -6.653 -10.023  1.00 86.75           N  
ATOM   1910  CA  ASP A 235      54.796  -6.187 -10.957  1.00 86.75           C  
ATOM   1915  C   ASP A 235      54.491  -6.542 -12.390  1.00 86.75           C  
ATOM   1916  O   ASP A 235      54.735  -5.711 -13.266  1.00 86.75           O  
ATOM   1911  CB  ASP A 235      56.181  -6.788 -10.661  1.00 86.75           C  
ATOM   1912  CG  ASP A 235      57.223  -6.070 -11.508  1.00 86.75           C  
ATOM   1913  OD1 ASP A 235      57.231  -4.810 -11.494  1.00 86.75           O  
ATOM   1914  OD2 ASP A 235      58.017  -6.771 -12.190  1.00 86.75           O1-
ATOM   1917  N   PRO A 236      53.979  -7.697 -12.710  1.00101.31           N  
ATOM   1918  CA  PRO A 236      53.771  -8.052 -14.091  1.00101.31           C  
ATOM   1922  C   PRO A 236      52.825  -7.184 -14.866  1.00101.31           C  
ATOM   1923  O   PRO A 236      52.901  -7.196 -16.094  1.00101.31           O  
ATOM   1920  CB  PRO A 236      53.404  -9.540 -14.088  1.00101.31           C  
ATOM   1921  CG  PRO A 236      53.249  -9.913 -12.600  1.00101.31           C  
ATOM   1919  CD  PRO A 236      54.104  -8.871 -11.867  1.00101.31           C  
ATOM   1924  N   TYR A 237      51.883  -6.478 -14.213  1.00105.31           N  
ATOM   1925  CA  TYR A 237      50.990  -5.648 -14.980  1.00105.31           C  
ATOM   1934  C   TYR A 237      51.725  -4.427 -15.455  1.00105.31           C  
ATOM   1935  O   TYR A 237      51.492  -3.903 -16.544  1.00105.31           O  
ATOM   1926  CB  TYR A 237      49.729  -5.153 -14.225  1.00105.31           C  
ATOM   1927  CG  TYR A 237      50.008  -3.889 -13.476  1.00105.31           C  
ATOM   1928  CD1 TYR A 237      50.488  -3.894 -12.186  1.00105.31           C  
ATOM   1929  CD2 TYR A 237      49.779  -2.676 -14.087  1.00105.31           C  
ATOM   1930  CE1 TYR A 237      50.740  -2.717 -11.518  1.00105.31           C  
ATOM   1931  CE2 TYR A 237      50.026  -1.494 -13.427  1.00105.31           C  
ATOM   1932  CZ  TYR A 237      50.509  -1.512 -12.140  1.00105.31           C  
ATOM   1933  OH  TYR A 237      50.762  -0.297 -11.467  1.00105.31           O  
ATOM   1936  N   PHE A 238      52.612  -3.966 -14.562  1.00138.72           N  
ATOM   1937  CA  PHE A 238      53.381  -2.762 -14.445  1.00138.72           C  
ATOM   1945  C   PHE A 238      54.489  -2.592 -15.442  1.00138.72           C  
ATOM   1946  O   PHE A 238      54.827  -1.463 -15.783  1.00138.72           O  
ATOM   1938  CB  PHE A 238      53.933  -2.717 -13.004  1.00138.72           C  
ATOM   1939  CG  PHE A 238      54.538  -1.410 -12.640  1.00138.72           C  
ATOM   1940  CD1 PHE A 238      53.784  -0.264 -12.659  1.00138.72           C  
ATOM   1941  CD2 PHE A 238      55.841  -1.343 -12.199  1.00138.72           C  
ATOM   1942  CE1 PHE A 238      54.336   0.944 -12.306  1.00138.72           C  
ATOM   1943  CE2 PHE A 238      56.396  -0.141 -11.841  1.00138.72           C  
ATOM   1944  CZ  PHE A 238      55.646   1.010 -11.902  1.00138.72           C  
ATOM   1947  N   ARG A 239      55.122  -3.674 -15.921  1.00157.87           N  
ATOM   1948  CA  ARG A 239      56.220  -3.490 -16.828  1.00157.87           C  
ATOM   1956  C   ARG A 239      55.723  -2.746 -18.027  1.00157.87           C  
ATOM   1957  O   ARG A 239      56.480  -2.034 -18.686  1.00157.87           O  
ATOM   1949  CB  ARG A 239      56.936  -4.801 -17.213  1.00157.87           C  
ATOM   1950  CG  ARG A 239      56.045  -5.884 -17.805  1.00157.87           C  
ATOM   1951  CD  ARG A 239      56.760  -7.227 -17.966  1.00157.87           C  
ATOM   1952  NE  ARG A 239      56.900  -7.842 -16.616  1.00157.87           N  
ATOM   1953  CZ  ARG A 239      58.049  -7.660 -15.903  1.00157.87           C  
ATOM   1954  NH1 ARG A 239      59.075  -6.926 -16.422  1.00157.87           N1+
ATOM   1955  NH2 ARG A 239      58.174  -8.208 -14.659  1.00157.87           N  
ATOM   1958  N   LEU A 240      54.423  -2.891 -18.330  1.00 72.52           N  
ATOM   1959  CA  LEU A 240      53.794  -2.226 -19.433  1.00 72.52           C  
ATOM   1964  C   LEU A 240      53.922  -0.729 -19.246  1.00 72.52           C  
ATOM   1965  O   LEU A 240      54.373  -0.025 -20.148  1.00 72.52           O  
ATOM   1960  CB  LEU A 240      52.301  -2.609 -19.488  1.00 72.52           C  
ATOM   1961  CG  LEU A 240      51.558  -2.213 -20.770  1.00 72.52           C  
ATOM   1962  CD1 LEU A 240      52.179  -2.897 -21.998  1.00 72.52           C  
ATOM   1963  CD2 LEU A 240      50.053  -2.510 -20.646  1.00 72.52           C  
ATOM   1966  N   THR A 241      53.565  -0.201 -18.055  1.00144.17           N  
ATOM   1967  CA  THR A 241      53.608   1.215 -17.795  1.00144.17           C  
ATOM   1971  C   THR A 241      55.024   1.717 -17.729  1.00144.17           C  
ATOM   1972  O   THR A 241      55.293   2.854 -18.110  1.00144.17           O  
ATOM   1968  CB  THR A 241      52.877   1.605 -16.538  1.00144.17           C  
ATOM   1970  CG2 THR A 241      53.499   0.886 -15.346  1.00144.17           C  
ATOM   1969  OG1 THR A 241      52.945   3.008 -16.340  1.00144.17           O  
ATOM   1973  N   ARG A 242      55.963   0.907 -17.200  1.00150.38           N  
ATOM   1974  CA  ARG A 242      57.332   1.336 -17.052  1.00150.38           C  
ATOM   1982  C   ARG A 242      58.040   1.533 -18.363  1.00150.38           C  
ATOM   1983  O   ARG A 242      58.763   2.514 -18.527  1.00150.38           O  
ATOM   1975  CB  ARG A 242      58.196   0.364 -16.233  1.00150.38           C  
ATOM   1976  CG  ARG A 242      57.964   0.439 -14.725  1.00150.38           C  
ATOM   1977  CD  ARG A 242      59.053  -0.276 -13.926  1.00150.38           C  
ATOM   1978  NE  ARG A 242      60.356   0.110 -14.537  1.00150.38           N  
ATOM   1979  CZ  ARG A 242      61.384   0.539 -13.750  1.00150.38           C  
ATOM   1980  NH1 ARG A 242      61.215   0.651 -12.400  1.00150.38           N1+
ATOM   1981  NH2 ARG A 242      62.579   0.869 -14.319  1.00150.38           N  
ATOM   1984  N   ASP A 243      57.864   0.610 -19.328  1.00 77.05           N  
ATOM   1985  CA  ASP A 243      58.598   0.643 -20.569  1.00 77.05           C  
ATOM   1990  C   ASP A 243      58.227   1.816 -21.431  1.00 77.05           C  
ATOM   1991  O   ASP A 243      59.053   2.322 -22.186  1.00 77.05           O  
ATOM   1986  CB  ASP A 243      58.470  -0.666 -21.383  1.00 77.05           C  
ATOM   1987  CG  ASP A 243      57.029  -0.963 -21.783  1.00 77.05           C  
ATOM   1988  OD1 ASP A 243      56.357  -0.074 -22.366  1.00 77.05           O  
ATOM   1989  OD2 ASP A 243      56.593  -2.119 -21.536  1.00 77.05           O1-
ATOM   1992  N   ILE A 244      56.962   2.257 -21.349  1.00122.55           N  
ATOM   1993  CA  ILE A 244      56.366   3.310 -22.126  1.00122.55           C  
ATOM   1998  C   ILE A 244      56.920   4.670 -21.811  1.00122.55           C  
ATOM   1999  O   ILE A 244      56.844   5.568 -22.647  1.00122.55           O  
ATOM   1994  CB  ILE A 244      54.872   3.379 -21.991  1.00122.55           C  
ATOM   1995  CG1 ILE A 244      54.300   4.296 -23.082  1.00122.55           C  
ATOM   1996  CG2 ILE A 244      54.516   3.819 -20.561  1.00122.55           C  
ATOM   1997  CD1 ILE A 244      54.520   3.747 -24.491  1.00122.55           C  
ATOM   2000  N   ALA A 245      57.449   4.878 -20.591  1.00 56.15           N  
ATOM   2001  CA  ALA A 245      57.786   6.188 -20.104  1.00 56.15           C  
ATOM   2003  C   ALA A 245      58.713   6.949 -21.005  1.00 56.15           C  
ATOM   2004  O   ALA A 245      58.447   8.125 -21.248  1.00 56.15           O  
ATOM   2002  CB  ALA A 245      58.449   6.151 -18.716  1.00 56.15           C  
ATOM   2005  N   PRO A 246      59.767   6.401 -21.535  1.00 67.07           N  
ATOM   2006  CA  PRO A 246      60.639   7.220 -22.334  1.00 67.07           C  
ATOM   2010  C   PRO A 246      60.022   7.756 -23.587  1.00 67.07           C  
ATOM   2011  O   PRO A 246      60.430   8.831 -24.024  1.00 67.07           O  
ATOM   2008  CB  PRO A 246      61.894   6.382 -22.558  1.00 67.07           C  
ATOM   2009  CG  PRO A 246      61.957   5.494 -21.300  1.00 67.07           C  
ATOM   2007  CD  PRO A 246      60.489   5.333 -20.864  1.00 67.07           C  
ATOM   2012  N   ARG A 247      59.056   7.041 -24.192  1.00132.27           N  
ATOM   2013  CA  ARG A 247      58.465   7.518 -25.409  1.00132.27           C  
ATOM   2021  C   ARG A 247      57.735   8.785 -25.087  1.00132.27           C  
ATOM   2022  O   ARG A 247      57.709   9.730 -25.873  1.00132.27           O  
ATOM   2014  CB  ARG A 247      57.514   6.490 -26.053  1.00132.27           C  
ATOM   2015  CG  ARG A 247      57.158   6.824 -27.504  1.00132.27           C  
ATOM   2016  CD  ARG A 247      56.889   5.588 -28.369  1.00132.27           C  
ATOM   2017  NE  ARG A 247      55.773   4.820 -27.753  1.00132.27           N  
ATOM   2018  CZ  ARG A 247      54.481   5.091 -28.100  1.00132.27           C  
ATOM   2019  NH1 ARG A 247      54.207   6.080 -28.999  1.00132.27           N1+
ATOM   2020  NH2 ARG A 247      53.466   4.361 -27.553  1.00132.27           N  
ATOM   2023  N   LEU A 248      57.104   8.808 -23.904  1.00111.76           N  
ATOM   2024  CA  LEU A 248      56.409   9.937 -23.364  1.00111.76           C  
ATOM   2029  C   LEU A 248      57.406  10.986 -22.979  1.00111.76           C  
ATOM   2030  O   LEU A 248      57.084  12.173 -22.913  1.00111.76           O  
ATOM   2025  CB  LEU A 248      55.571   9.571 -22.124  1.00111.76           C  
ATOM   2026  CG  LEU A 248      54.362   8.669 -22.449  1.00111.76           C  
ATOM   2027  CD1 LEU A 248      54.800   7.341 -23.083  1.00111.76           C  
ATOM   2028  CD2 LEU A 248      53.470   8.466 -21.215  1.00111.76           C  
ATOM   2031  N   GLY A 249      58.651  10.573 -22.678  1.00 30.41           N  
ATOM   2032  CA  GLY A 249      59.623  11.534 -22.257  1.00 30.41           C  
ATOM   2033  C   GLY A 249      59.483  11.655 -20.777  1.00 30.41           C  
ATOM   2034  O   GLY A 249      59.839  12.675 -20.188  1.00 30.41           O  
ATOM   2035  N   TYR A 250      58.964  10.591 -20.132  1.00104.95           N  
ATOM   2036  CA  TYR A 250      58.799  10.625 -18.709  1.00104.95           C  
ATOM   2045  C   TYR A 250      59.772   9.657 -18.120  1.00104.95           C  
ATOM   2046  O   TYR A 250      60.427   8.906 -18.839  1.00104.95           O  
ATOM   2037  CB  TYR A 250      57.412  10.221 -18.171  1.00104.95           C  
ATOM   2038  CG  TYR A 250      56.386  11.223 -18.581  1.00104.95           C  
ATOM   2039  CD1 TYR A 250      56.578  12.566 -18.355  1.00104.95           C  
ATOM   2040  CD2 TYR A 250      55.193  10.809 -19.130  1.00104.95           C  
ATOM   2041  CE1 TYR A 250      55.617  13.483 -18.718  1.00104.95           C  
ATOM   2042  CE2 TYR A 250      54.229  11.720 -19.496  1.00104.95           C  
ATOM   2043  CZ  TYR A 250      54.443  13.062 -19.294  1.00104.95           C  
ATOM   2044  OH  TYR A 250      53.456  13.999 -19.667  1.00104.95           O  
ATOM   2047  N   LEU A 251      59.933   9.700 -16.780  1.00123.08           N  
ATOM   2048  CA  LEU A 251      60.885   8.841 -16.131  1.00123.08           C  
ATOM   2053  C   LEU A 251      60.224   7.607 -15.613  1.00123.08           C  
ATOM   2054  O   LEU A 251      59.269   7.664 -14.840  1.00123.08           O  
ATOM   2049  CB  LEU A 251      61.613   9.466 -14.927  1.00123.08           C  
ATOM   2050  CG  LEU A 251      62.716  10.467 -15.301  1.00123.08           C  
ATOM   2051  CD1 LEU A 251      62.144  11.652 -16.085  1.00123.08           C  
ATOM   2052  CD2 LEU A 251      63.509  10.917 -14.064  1.00123.08           C  
ATOM   2055  N   LYS A 252      60.767   6.441 -16.018  1.00113.08           N  
ATOM   2056  CA  LYS A 252      60.260   5.182 -15.555  1.00113.08           C  
ATOM   2062  C   LYS A 252      60.370   5.235 -14.064  1.00113.08           C  
ATOM   2063  O   LYS A 252      61.447   5.482 -13.522  1.00113.08           O  
ATOM   2057  CB  LYS A 252      61.113   3.994 -16.026  1.00113.08           C  
ATOM   2058  CG  LYS A 252      61.204   3.886 -17.548  1.00113.08           C  
ATOM   2059  CD  LYS A 252      62.377   3.033 -18.037  1.00113.08           C  
ATOM   2060  CE  LYS A 252      62.006   1.591 -18.379  1.00113.08           C  
ATOM   2061  NZ  LYS A 252      63.176   0.896 -18.959  1.00113.08           N1+
ATOM   2064  N   PRO A 253      59.272   5.016 -13.390  1.00 77.79           N  
ATOM   2065  CA  PRO A 253      59.175   5.103 -11.954  1.00 77.79           C  
ATOM   2069  C   PRO A 253      59.901   4.006 -11.248  1.00 77.79           C  
ATOM   2070  O   PRO A 253      59.914   2.880 -11.744  1.00 77.79           O  
ATOM   2067  CB  PRO A 253      57.677   5.063 -11.651  1.00 77.79           C  
ATOM   2068  CG  PRO A 253      57.075   4.325 -12.863  1.00 77.79           C  
ATOM   2066  CD  PRO A 253      58.002   4.713 -14.026  1.00 77.79           C  
ATOM   2071  N   ALA A 254      60.490   4.315 -10.075  1.00 35.23           N  
ATOM   2072  CA  ALA A 254      61.189   3.339  -9.288  1.00 35.23           C  
ATOM   2074  C   ALA A 254      60.172   2.557  -8.514  1.00 35.23           C  
ATOM   2075  O   ALA A 254      59.062   3.038  -8.275  1.00 35.23           O  
ATOM   2073  CB  ALA A 254      62.172   3.949  -8.274  1.00 35.23           C  
ATOM   2076  N   VAL A 255      60.527   1.313  -8.122  1.00 54.72           N  
ATOM   2077  CA  VAL A 255      59.600   0.505  -7.381  1.00 54.72           C  
ATOM   2081  C   VAL A 255      60.340  -0.220  -6.287  1.00 54.72           C  
ATOM   2082  O   VAL A 255      61.509  -0.581  -6.431  1.00 54.72           O  
ATOM   2078  CB  VAL A 255      58.946  -0.553  -8.226  1.00 54.72           C  
ATOM   2079  CG1 VAL A 255      57.993  -1.380  -7.349  1.00 54.72           C  
ATOM   2080  CG2 VAL A 255      58.278   0.127  -9.431  1.00 54.72           C  
ATOM   2083  N   ILE A 256      59.650  -0.433  -5.144  1.00181.06           N  
ATOM   2084  CA  ILE A 256      60.145  -1.168  -4.006  1.00181.06           C  
ATOM   2089  C   ILE A 256      59.169  -2.290  -3.775  1.00181.06           C  
ATOM   2090  O   ILE A 256      57.974  -2.043  -3.626  1.00181.06           O  
ATOM   2085  CB  ILE A 256      60.135  -0.356  -2.741  1.00181.06           C  
ATOM   2086  CG1 ILE A 256      61.281   0.655  -2.678  1.00181.06           C  
ATOM   2087  CG2 ILE A 256      60.162  -1.326  -1.565  1.00181.06           C  
ATOM   2088  CD1 ILE A 256      62.648  -0.006  -2.502  1.00181.06           C  
ATOM   2091  N   HIS A 257      59.645  -3.556  -3.687  1.00 77.33           N  
ATOM   2092  CA  HIS A 257      58.710  -4.653  -3.604  1.00 77.33           C  
ATOM   2099  C   HIS A 257      58.641  -5.227  -2.220  1.00 77.33           C  
ATOM   2100  O   HIS A 257      59.645  -5.330  -1.516  1.00 77.33           O  
ATOM   2095  CB  HIS A 257      59.022  -5.808  -4.576  1.00 77.33           C  
ATOM   2094  CG  HIS A 257      58.937  -5.421  -6.028  1.00 77.33           C  
ATOM   2097  CD2 HIS A 257      59.917  -5.326  -6.971  1.00 77.33           C  
ATOM   2093  ND1 HIS A 257      57.766  -5.096  -6.673  1.00 77.33           N  
ATOM   2098  CE1 HIS A 257      58.089  -4.824  -7.964  1.00 77.33           C  
ATOM   2096  NE2 HIS A 257      59.384  -4.950  -8.191  1.00 77.33           N  
ATOM   2101  N   SER A 258      57.415  -5.643  -1.817  1.00 45.22           N  
ATOM   2102  CA  SER A 258      57.161  -6.178  -0.504  1.00 45.22           C  
ATOM   2105  C   SER A 258      56.782  -7.626  -0.620  1.00 45.22           C  
ATOM   2106  O   SER A 258      56.359  -8.090  -1.678  1.00 45.22           O  
ATOM   2103  CB  SER A 258      56.007  -5.472   0.231  1.00 45.22           C  
ATOM   2104  OG  SER A 258      54.781  -5.671  -0.460  1.00 45.22           O  
ATOM   2107  N   LYS A 259      56.967  -8.385   0.483  1.00 91.97           N  
ATOM   2108  CA  LYS A 259      56.595  -9.773   0.507  1.00 91.97           C  
ATOM   2114  C   LYS A 259      55.131  -9.850   0.811  1.00 91.97           C  
ATOM   2115  O   LYS A 259      54.516  -8.877   1.244  1.00 91.97           O  
ATOM   2109  CB  LYS A 259      57.339 -10.630   1.549  1.00 91.97           C  
ATOM   2110  CG  LYS A 259      58.830 -10.802   1.247  1.00 91.97           C  
ATOM   2111  CD  LYS A 259      59.576 -11.628   2.297  1.00 91.97           C  
ATOM   2112  CE  LYS A 259      59.493 -11.055   3.711  1.00 91.97           C  
ATOM   2113  NZ  LYS A 259      59.893 -12.089   4.691  1.00 91.97           N1+
ATOM   2116  N   PHE A 260      54.534 -11.033   0.572  1.00121.06           N  
ATOM   2117  CA  PHE A 260      53.123 -11.234   0.754  1.00121.06           C  
ATOM   2125  C   PHE A 260      52.779 -11.182   2.208  1.00121.06           C  
ATOM   2126  O   PHE A 260      53.570 -11.564   3.069  1.00121.06           O  
ATOM   2118  CB  PHE A 260      52.633 -12.590   0.218  1.00121.06           C  
ATOM   2119  CG  PHE A 260      52.756 -12.572  -1.268  1.00121.06           C  
ATOM   2120  CD1 PHE A 260      53.923 -12.969  -1.879  1.00121.06           C  
ATOM   2121  CD2 PHE A 260      51.704 -12.152  -2.050  1.00121.06           C  
ATOM   2122  CE1 PHE A 260      54.036 -12.952  -3.250  1.00121.06           C  
ATOM   2123  CE2 PHE A 260      51.811 -12.135  -3.420  1.00121.06           C  
ATOM   2124  CZ  PHE A 260      52.978 -12.536  -4.022  1.00121.06           C  
ATOM   2127  N   PHE A 261      51.565 -10.679   2.510  1.00 69.81           N  
ATOM   2128  CA  PHE A 261      51.105 -10.629   3.868  1.00 69.81           C  
ATOM   2136  C   PHE A 261      50.542 -11.983   4.136  1.00 69.81           C  
ATOM   2137  O   PHE A 261      49.655 -12.468   3.436  1.00 69.81           O  
ATOM   2129  CB  PHE A 261      49.990  -9.587   4.097  1.00 69.81           C  
ATOM   2130  CG  PHE A 261      49.666  -9.519   5.553  1.00 69.81           C  
ATOM   2131  CD1 PHE A 261      50.389  -8.707   6.398  1.00 69.81           C  
ATOM   2132  CD2 PHE A 261      48.631 -10.262   6.078  1.00 69.81           C  
ATOM   2133  CE1 PHE A 261      50.087  -8.640   7.740  1.00 69.81           C  
ATOM   2134  CE2 PHE A 261      48.325 -10.199   7.419  1.00 69.81           C  
ATOM   2135  CZ  PHE A 261      49.054  -9.388   8.254  1.00 69.81           C  
ATOM   2138  N   PRO A 262      51.061 -12.571   5.172  1.00105.60           N  
ATOM   2139  CA  PRO A 262      50.799 -13.934   5.527  1.00105.60           C  
ATOM   2143  C   PRO A 262      49.362 -14.262   5.695  1.00105.60           C  
ATOM   2144  O   PRO A 262      48.595 -13.432   6.183  1.00105.60           O  
ATOM   2141  CB  PRO A 262      51.558 -14.160   6.833  1.00105.60           C  
ATOM   2142  CG  PRO A 262      51.534 -12.770   7.491  1.00105.60           C  
ATOM   2140  CD  PRO A 262      51.561 -11.799   6.300  1.00105.60           C  
ATOM   2145  N   GLY A 263      49.021 -15.499   5.280  1.00108.96           N  
ATOM   2146  CA  GLY A 263      47.729 -16.102   5.359  1.00108.96           C  
ATOM   2147  C   GLY A 263      47.868 -17.380   4.593  1.00108.96           C  
ATOM   2148  O   GLY A 263      48.655 -17.458   3.652  1.00108.96           O  
ATOM   2149  N   LEU A 264      47.114 -18.425   4.980  1.00281.44           N  
ATOM   2150  CA  LEU A 264      47.208 -19.663   4.266  1.00281.44           C  
ATOM   2155  C   LEU A 264      46.353 -19.560   3.050  1.00281.44           C  
ATOM   2156  O   LEU A 264      45.328 -18.881   3.056  1.00281.44           O  
ATOM   2151  CB  LEU A 264      46.714 -20.889   5.053  1.00281.44           C  
ATOM   2152  CG  LEU A 264      46.805 -22.203   4.250  1.00281.44           C  
ATOM   2153  CD1 LEU A 264      48.256 -22.545   3.883  1.00281.44           C  
ATOM   2154  CD2 LEU A 264      46.094 -23.358   4.974  1.00281.44           C  
ATOM   2157  N   SER A 265      46.770 -20.221   1.954  1.00160.02           N  
ATOM   2158  CA  SER A 265      45.970 -20.196   0.769  1.00160.02           C  
ATOM   2161  C   SER A 265      46.101 -21.517   0.090  1.00160.02           C  
ATOM   2162  O   SER A 265      47.171 -22.124   0.080  1.00160.02           O  
ATOM   2159  CB  SER A 265      46.406 -19.132  -0.250  1.00160.02           C  
ATOM   2160  OG  SER A 265      45.568 -19.185  -1.391  1.00160.02           O  
ATOM   2163  N   GLY A 266      44.986 -21.992  -0.496  1.00 58.32           N  
ATOM   2164  CA  GLY A 266      44.967 -23.211  -1.249  1.00 58.32           C  
ATOM   2165  C   GLY A 266      44.464 -24.309  -0.370  1.00 58.32           C  
ATOM   2166  O   GLY A 266      45.118 -24.717   0.589  1.00 58.32           O  
ATOM   2167  N   PRO A 267      43.297 -24.792  -0.688  1.00156.70           N  
ATOM   2168  CA  PRO A 267      42.767 -25.886   0.075  1.00156.70           C  
ATOM   2172  C   PRO A 267      43.375 -27.152  -0.434  1.00156.70           C  
ATOM   2173  O   PRO A 267      43.767 -27.188  -1.599  1.00156.70           O  
ATOM   2170  CB  PRO A 267      41.252 -25.847  -0.118  1.00156.70           C  
ATOM   2171  CG  PRO A 267      40.960 -24.376  -0.463  1.00156.70           C  
ATOM   2169  CD  PRO A 267      42.249 -23.890  -1.144  1.00156.70           C  
ATOM   2174  N   LYS A 268      43.497 -28.193   0.408  1.00181.03           N  
ATOM   2175  CA  LYS A 268      43.966 -29.435  -0.131  1.00181.03           C  
ATOM   2181  C   LYS A 268      43.153 -30.505   0.518  1.00181.03           C  
ATOM   2182  O   LYS A 268      43.669 -31.344   1.257  1.00181.03           O  
ATOM   2176  CB  LYS A 268      45.449 -29.714   0.159  1.00181.03           C  
ATOM   2177  CG  LYS A 268      46.027 -30.830  -0.716  1.00181.03           C  
ATOM   2178  CD  LYS A 268      47.555 -30.827  -0.762  1.00181.03           C  
ATOM   2179  CE  LYS A 268      48.137 -29.452  -1.094  1.00181.03           C  
ATOM   2180  NZ  LYS A 268      47.542 -28.943  -2.352  1.00181.03           N1+
ATOM   2183  N   GLY A 269      41.832 -30.488   0.253  1.00 44.41           N  
ATOM   2184  CA  GLY A 269      40.951 -31.460   0.823  1.00 44.41           C  
ATOM   2185  C   GLY A 269      40.740 -31.065   2.247  1.00 44.41           C  
ATOM   2186  O   GLY A 269      39.982 -31.701   2.978  1.00 44.41           O  
ATOM   2187  N   LYS A 270      41.417 -29.982   2.673  1.00210.29           N  
ATOM   2188  CA  LYS A 270      41.320 -29.549   4.031  1.00210.29           C  
ATOM   2194  C   LYS A 270      40.840 -28.140   4.019  1.00210.29           C  
ATOM   2195  O   LYS A 270      41.434 -27.277   3.373  1.00210.29           O  
ATOM   2189  CB  LYS A 270      42.677 -29.487   4.750  1.00210.29           C  
ATOM   2190  CG  LYS A 270      43.383 -30.829   4.949  1.00210.29           C  
ATOM   2191  CD  LYS A 270      44.852 -30.664   5.350  1.00210.29           C  
ATOM   2192  CE  LYS A 270      45.539 -31.966   5.765  1.00210.29           C  
ATOM   2193  NZ  LYS A 270      45.080 -32.371   7.112  1.00210.29           N1+
ATOM   2196  N   MET A 271      39.732 -27.868   4.727  1.00288.91           N  
ATOM   2197  CA  MET A 271      39.339 -26.498   4.829  1.00288.91           C  
ATOM   2202  C   MET A 271      39.336 -26.195   6.286  1.00288.91           C  
ATOM   2203  O   MET A 271      38.583 -26.786   7.059  1.00288.91           O  
ATOM   2198  CB  MET A 271      37.932 -26.174   4.294  1.00288.91           C  
ATOM   2199  CG  MET A 271      37.658 -24.667   4.193  1.00288.91           C  
ATOM   2200  SD  MET A 271      37.526 -23.773   5.775  1.00288.91           S  
ATOM   2201  CE  MET A 271      37.706 -22.127   5.031  1.00288.91           C  
ATOM   2204  N   SER A 272      40.201 -25.259   6.706  1.00205.40           N  
ATOM   2205  CA  SER A 272      40.224 -24.917   8.092  1.00205.40           C  
ATOM   2208  C   SER A 272      40.395 -23.441   8.165  1.00205.40           C  
ATOM   2209  O   SER A 272      40.928 -22.821   7.246  1.00205.40           O  
ATOM   2206  CB  SER A 272      41.404 -25.540   8.853  1.00205.40           C  
ATOM   2207  OG  SER A 272      41.288 -26.956   8.857  1.00205.40           O  
ATOM   2210  N   SER A 273      39.933 -22.824   9.265  1.00132.97           N  
ATOM   2211  CA  SER A 273      40.154 -21.417   9.371  1.00132.97           C  
ATOM   2214  C   SER A 273      41.632 -21.278   9.516  1.00132.97           C  
ATOM   2215  O   SER A 273      42.296 -22.178  10.025  1.00132.97           O  
ATOM   2212  CB  SER A 273      39.471 -20.773  10.599  1.00132.97           C  
ATOM   2213  OG  SER A 273      39.975 -21.325  11.808  1.00132.97           O  
ATOM   2216  N   SER A 274      42.205 -20.157   9.045  1.00193.43           N  
ATOM   2217  CA  SER A 274      43.625 -20.023   9.170  1.00193.43           C  
ATOM   2220  C   SER A 274      43.924 -18.610   9.563  1.00193.43           C  
ATOM   2221  O   SER A 274      43.074 -17.731   9.458  1.00193.43           O  
ATOM   2218  CB  SER A 274      44.374 -20.323   7.862  1.00193.43           C  
ATOM   2219  OG  SER A 274      44.266 -21.702   7.541  1.00193.43           O  
ATOM   2222  N   SER A 275      45.151 -18.368  10.062  1.00120.18           N  
ATOM   2223  CA  SER A 275      45.543 -17.043  10.429  1.00120.18           C  
ATOM   2226  C   SER A 275      45.764 -16.310   9.152  1.00120.18           C  
ATOM   2227  O   SER A 275      45.880 -16.926   8.095  1.00120.18           O  
ATOM   2224  CB  SER A 275      46.828 -17.007  11.264  1.00120.18           C  
ATOM   2225  OG  SER A 275      47.845 -17.704  10.567  1.00120.18           O  
ATOM   2228  N   GLY A 276      45.797 -14.963   9.197  1.00125.36           N  
ATOM   2229  CA  GLY A 276      45.869 -14.268   7.953  1.00125.36           C  
ATOM   2230  C   GLY A 276      44.489 -14.361   7.410  1.00125.36           C  
ATOM   2231  O   GLY A 276      44.266 -14.047   6.244  1.00125.36           O  
ATOM   2232  N   THR A 277      43.542 -14.867   8.236  1.00166.20           N  
ATOM   2233  CA  THR A 277      42.184 -14.990   7.807  1.00166.20           C  
ATOM   2237  C   THR A 277      41.615 -13.610   7.591  1.00166.20           C  
ATOM   2238  O   THR A 277      41.218 -13.296   6.471  1.00166.20           O  
ATOM   2234  CB  THR A 277      41.304 -15.765   8.758  1.00166.20           C  
ATOM   2236  CG2 THR A 277      41.267 -15.090  10.140  1.00166.20           C  
ATOM   2235  OG1 THR A 277      39.999 -15.903   8.215  1.00166.20           O  
ATOM   2239  N   ALA A 278      41.586 -12.734   8.634  1.00 93.52           N  
ATOM   2240  CA  ALA A 278      41.157 -11.372   8.436  1.00 93.52           C  
ATOM   2242  C   ALA A 278      40.939 -10.648   9.743  1.00 93.52           C  
ATOM   2243  O   ALA A 278      40.063 -11.001  10.527  1.00 93.52           O  
ATOM   2241  CB  ALA A 278      39.841 -11.239   7.650  1.00 93.52           C  
ATOM   2244  N   VAL A 279      41.683  -9.546   9.973  1.00 65.68           N  
ATOM   2245  CA  VAL A 279      41.524  -8.720  11.145  1.00 65.68           C  
ATOM   2249  C   VAL A 279      41.282  -7.340  10.617  1.00 65.68           C  
ATOM   2250  O   VAL A 279      41.906  -6.938   9.638  1.00 65.68           O  
ATOM   2246  CB  VAL A 279      42.758  -8.649  11.998  1.00 65.68           C  
ATOM   2247  CG1 VAL A 279      42.532  -7.639  13.138  1.00 65.68           C  
ATOM   2248  CG2 VAL A 279      43.091 -10.072  12.476  1.00 65.68           C  
ATOM   2251  N   LEU A 280      40.371  -6.574  11.255  1.00 70.46           N  
ATOM   2252  CA  LEU A 280      40.005  -5.274  10.751  1.00 70.46           C  
ATOM   2257  C   LEU A 280      40.381  -4.223  11.758  1.00 70.46           C  
ATOM   2258  O   LEU A 280      40.486  -4.496  12.952  1.00 70.46           O  
ATOM   2253  CB  LEU A 280      38.489  -5.140  10.528  1.00 70.46           C  
ATOM   2254  CG  LEU A 280      37.893  -6.245   9.631  1.00 70.46           C  
ATOM   2255  CD1 LEU A 280      36.398  -6.005   9.362  1.00 70.46           C  
ATOM   2256  CD2 LEU A 280      38.710  -6.435   8.347  1.00 70.46           C  
ATOM   2259  N   LEU A 281      40.585  -2.976  11.279  1.00 70.56           N  
ATOM   2260  CA  LEU A 281      40.955  -1.856  12.105  1.00 70.56           C  
ATOM   2265  C   LEU A 281      39.849  -1.538  13.067  1.00 70.56           C  
ATOM   2266  O   LEU A 281      40.086  -1.005  14.149  1.00 70.56           O  
ATOM   2261  CB  LEU A 281      41.288  -0.583  11.307  1.00 70.56           C  
ATOM   2262  CG  LEU A 281      42.595  -0.684  10.496  1.00 70.56           C  
ATOM   2263  CD1 LEU A 281      42.872   0.617   9.726  1.00 70.56           C  
ATOM   2264  CD2 LEU A 281      43.773  -1.107  11.389  1.00 70.56           C  
ATOM   2267  N   THR A 282      38.598  -1.803  12.666  1.00125.83           N  
ATOM   2268  CA  THR A 282      37.418  -1.526  13.441  1.00125.83           C  
ATOM   2272  C   THR A 282      37.284  -2.458  14.622  1.00125.83           C  
ATOM   2273  O   THR A 282      36.619  -2.123  15.602  1.00125.83           O  
ATOM   2269  CB  THR A 282      36.178  -1.674  12.613  1.00125.83           C  
ATOM   2271  CG2 THR A 282      34.969  -1.278  13.469  1.00125.83           C  
ATOM   2270  OG1 THR A 282      36.256  -0.830  11.475  1.00125.83           O  
ATOM   2274  N   ASP A 283      37.879  -3.666  14.557  1.00 57.06           N  
ATOM   2275  CA  ASP A 283      37.623  -4.692  15.539  1.00 57.06           C  
ATOM   2280  C   ASP A 283      37.986  -4.300  16.938  1.00 57.06           C  
ATOM   2281  O   ASP A 283      38.907  -3.524  17.185  1.00 57.06           O  
ATOM   2276  CB  ASP A 283      38.339  -6.019  15.243  1.00 57.06           C  
ATOM   2277  CG  ASP A 283      37.703  -6.632  14.005  1.00 57.06           C  
ATOM   2278  OD1 ASP A 283      36.503  -6.355  13.746  1.00 57.06           O  
ATOM   2279  OD2 ASP A 283      38.418  -7.390  13.301  1.00 57.06           O1-
ATOM   2282  N   THR A 284      37.222  -4.866  17.903  1.00 32.78           N  
ATOM   2283  CA  THR A 284      37.402  -4.634  19.308  1.00 32.78           C  
ATOM   2287  C   THR A 284      38.454  -5.574  19.806  1.00 32.78           C  
ATOM   2288  O   THR A 284      38.882  -6.491  19.107  1.00 32.78           O  
ATOM   2284  CB  THR A 284      36.157  -4.879  20.118  1.00 32.78           C  
ATOM   2286  CG2 THR A 284      35.045  -3.942  19.619  1.00 32.78           C  
ATOM   2285  OG1 THR A 284      35.748  -6.234  19.998  1.00 32.78           O  
ATOM   2289  N   GLU A 285      38.892  -5.364  21.059  1.00 40.17           N  
ATOM   2290  CA  GLU A 285      39.945  -6.147  21.631  1.00 40.17           C  
ATOM   2296  C   GLU A 285      39.518  -7.580  21.701  1.00 40.17           C  
ATOM   2297  O   GLU A 285      40.303  -8.480  21.406  1.00 40.17           O  
ATOM   2291  CB  GLU A 285      40.323  -5.661  23.040  1.00 40.17           C  
ATOM   2292  CG  GLU A 285      40.950  -4.262  23.020  1.00 40.17           C  
ATOM   2293  CD  GLU A 285      41.307  -3.858  24.441  1.00 40.17           C  
ATOM   2294  OE1 GLU A 285      41.381  -4.760  25.315  1.00 40.17           O  
ATOM   2295  OE2 GLU A 285      41.512  -2.635  24.670  1.00 40.17           O1-
ATOM   2298  N   LYS A 286      38.251  -7.837  22.065  1.00 57.14           N  
ATOM   2299  CA  LYS A 286      37.803  -9.194  22.207  1.00 57.14           C  
ATOM   2305  C   LYS A 286      37.935  -9.894  20.889  1.00 57.14           C  
ATOM   2306  O   LYS A 286      38.415 -11.025  20.822  1.00 57.14           O  
ATOM   2300  CB  LYS A 286      36.325  -9.275  22.627  1.00 57.14           C  
ATOM   2301  CG  LYS A 286      36.053  -8.676  24.008  1.00 57.14           C  
ATOM   2302  CD  LYS A 286      34.575  -8.365  24.252  1.00 57.14           C  
ATOM   2303  CE  LYS A 286      34.086  -7.132  23.487  1.00 57.14           C  
ATOM   2304  NZ  LYS A 286      32.655  -6.882  23.769  1.00 57.14           N1+
ATOM   2307  N   MET A 287      37.514  -9.229  19.800  1.00 34.59           N  
ATOM   2308  CA  MET A 287      37.524  -9.812  18.489  1.00 34.59           C  
ATOM   2313  C   MET A 287      38.932 -10.065  18.058  1.00 34.59           C  
ATOM   2314  O   MET A 287      39.231 -11.089  17.442  1.00 34.59           O  
ATOM   2309  CB  MET A 287      36.853  -8.897  17.456  1.00 34.59           C  
ATOM   2310  CG  MET A 287      35.360  -8.701  17.733  1.00 34.59           C  
ATOM   2311  SD  MET A 287      34.508  -7.623  16.545  1.00 34.59           S  
ATOM   2312  CE  MET A 287      34.512  -8.833  15.190  1.00 34.59           C  
ATOM   2315  N   VAL A 288      39.842  -9.127  18.371  1.00 41.53           N  
ATOM   2316  CA  VAL A 288      41.208  -9.273  17.966  1.00 41.53           C  
ATOM   2320  C   VAL A 288      41.766 -10.498  18.620  1.00 41.53           C  
ATOM   2321  O   VAL A 288      42.473 -11.283  17.987  1.00 41.53           O  
ATOM   2317  CB  VAL A 288      42.067  -8.107  18.363  1.00 41.53           C  
ATOM   2318  CG1 VAL A 288      43.528  -8.430  18.005  1.00 41.53           C  
ATOM   2319  CG2 VAL A 288      41.527  -6.840  17.679  1.00 41.53           C  
ATOM   2322  N   LYS A 289      41.466 -10.690  19.918  1.00 72.04           N  
ATOM   2323  CA  LYS A 289      41.980 -11.832  20.617  1.00 72.04           C  
ATOM   2329  C   LYS A 289      41.395 -13.089  20.056  1.00 72.04           C  
ATOM   2330  O   LYS A 289      42.105 -14.072  19.846  1.00 72.04           O  
ATOM   2324  CB  LYS A 289      41.651 -11.846  22.119  1.00 72.04           C  
ATOM   2325  CG  LYS A 289      42.417 -10.819  22.954  1.00 72.04           C  
ATOM   2326  CD  LYS A 289      41.994 -10.818  24.424  1.00 72.04           C  
ATOM   2327  CE  LYS A 289      42.347 -12.122  25.145  1.00 72.04           C  
ATOM   2328  NZ  LYS A 289      41.893 -12.073  26.553  1.00 72.04           N1+
ATOM   2331  N   ASP A 290      40.074 -13.093  19.805  1.00 35.73           N  
ATOM   2332  CA  ASP A 290      39.401 -14.281  19.362  1.00 35.73           C  
ATOM   2337  C   ASP A 290      39.889 -14.693  18.009  1.00 35.73           C  
ATOM   2338  O   ASP A 290      40.189 -15.863  17.776  1.00 35.73           O  
ATOM   2333  CB  ASP A 290      37.882 -14.082  19.230  1.00 35.73           C  
ATOM   2334  CG  ASP A 290      37.291 -13.871  20.617  1.00 35.73           C  
ATOM   2335  OD1 ASP A 290      38.043 -14.030  21.615  1.00 35.73           O  
ATOM   2336  OD2 ASP A 290      36.077 -13.549  20.694  1.00 35.73           O1-
ATOM   2339  N   LYS A 291      39.997 -13.728  17.083  1.00133.50           N  
ATOM   2340  CA  LYS A 291      40.348 -14.033  15.729  1.00133.50           C  
ATOM   2346  C   LYS A 291      41.736 -14.591  15.675  1.00133.50           C  
ATOM   2347  O   LYS A 291      42.006 -15.525  14.922  1.00133.50           O  
ATOM   2341  CB  LYS A 291      40.314 -12.792  14.821  1.00133.50           C  
ATOM   2342  CG  LYS A 291      40.387 -13.110  13.326  1.00133.50           C  
ATOM   2343  CD  LYS A 291      39.082 -13.657  12.740  1.00133.50           C  
ATOM   2344  CE  LYS A 291      38.656 -15.018  13.294  1.00133.50           C  
ATOM   2345  NZ  LYS A 291      37.391 -15.449  12.656  1.00133.50           N1+
ATOM   2348  N   ILE A 292      42.644 -14.041  16.497  1.00129.37           N  
ATOM   2349  CA  ILE A 292      44.043 -14.334  16.415  1.00129.37           C  
ATOM   2354  C   ILE A 292      44.424 -15.743  16.718  1.00129.37           C  
ATOM   2355  O   ILE A 292      45.199 -16.316  15.954  1.00129.37           O  
ATOM   2350  CB  ILE A 292      44.874 -13.437  17.292  1.00129.37           C  
ATOM   2351  CG1 ILE A 292      46.356 -13.519  16.897  1.00129.37           C  
ATOM   2352  CG2 ILE A 292      44.606 -13.798  18.760  1.00129.37           C  
ATOM   2353  CD1 ILE A 292      47.200 -12.414  17.529  1.00129.37           C  
ATOM   2356  N   ASN A 293      43.888 -16.354  17.796  1.00105.29           N  
ATOM   2357  CA  ASN A 293      44.420 -17.627  18.206  1.00105.29           C  
ATOM   2362  C   ASN A 293      44.361 -18.633  17.101  1.00105.29           C  
ATOM   2363  O   ASN A 293      43.281 -18.953  16.604  1.00105.29           O  
ATOM   2358  CB  ASN A 293      43.780 -18.199  19.485  1.00105.29           C  
ATOM   2359  CG  ASN A 293      44.334 -17.415  20.674  1.00105.29           C  
ATOM   2361  ND2 ASN A 293      43.484 -17.198  21.712  1.00105.29           N  
ATOM   2360  OD1 ASN A 293      45.497 -17.015  20.685  1.00105.29           O  
ATOM   2364  N   LYS A 294      45.568 -19.103  16.674  1.00351.23           N  
ATOM   2365  CA  LYS A 294      45.695 -20.115  15.663  1.00351.23           C  
ATOM   2371  C   LYS A 294      47.055 -20.738  15.697  1.00351.23           C  
ATOM   2372  O   LYS A 294      48.075 -20.057  15.810  1.00351.23           O  
ATOM   2366  CB  LYS A 294      45.462 -19.637  14.231  1.00351.23           C  
ATOM   2367  CG  LYS A 294      45.399 -20.811  13.256  1.00351.23           C  
ATOM   2368  CD  LYS A 294      44.715 -20.453  11.945  1.00351.23           C  
ATOM   2369  CE  LYS A 294      43.196 -20.511  12.055  1.00351.23           C  
ATOM   2370  NZ  LYS A 294      42.739 -19.699  13.202  1.00351.23           N1+
ATOM   2373  N   HIS A 295      47.074 -22.077  15.536  1.00268.36           N  
ATOM   2374  CA  HIS A 295      48.271 -22.863  15.577  1.00268.36           C  
ATOM   2381  C   HIS A 295      48.602 -23.232  14.166  1.00268.36           C  
ATOM   2382  O   HIS A 295      47.809 -23.016  13.251  1.00268.36           O  
ATOM   2377  CB  HIS A 295      48.082 -24.161  16.388  1.00268.36           C  
ATOM   2376  CG  HIS A 295      49.344 -24.904  16.707  1.00268.36           C  
ATOM   2379  CD2 HIS A 295      49.836 -26.071  16.206  1.00268.36           C  
ATOM   2375  ND1 HIS A 295      50.249 -24.494  17.658  1.00268.36           N  
ATOM   2380  CE1 HIS A 295      51.236 -25.425  17.689  1.00268.36           C  
ATOM   2378  NE2 HIS A 295      51.029 -26.402  16.825  1.00268.36           N  
ATOM   2383  N   ALA A 296      49.807 -23.787  13.953  1.00245.17           N  
ATOM   2384  CA  ALA A 296      50.225 -24.125  12.624  1.00245.17           C  
ATOM   2386  C   ALA A 296      50.173 -25.610  12.486  1.00245.17           C  
ATOM   2387  O   ALA A 296      50.265 -26.339  13.470  1.00245.17           O  
ATOM   2385  CB  ALA A 296      51.666 -23.687  12.313  1.00245.17           C  
ATOM   2388  N   PHE A 297      49.986 -26.096  11.243  1.00281.12           N  
ATOM   2389  CA  PHE A 297      49.940 -27.510  11.016  1.00281.12           C  
ATOM   2397  C   PHE A 297      51.047 -27.812  10.054  1.00281.12           C  
ATOM   2398  O   PHE A 297      51.486 -26.941   9.303  1.00281.12           O  
ATOM   2390  CB  PHE A 297      48.590 -27.977  10.425  1.00281.12           C  
ATOM   2391  CG  PHE A 297      48.565 -29.468  10.335  1.00281.12           C  
ATOM   2392  CD1 PHE A 297      48.409 -30.247  11.458  1.00281.12           C  
ATOM   2393  CD2 PHE A 297      48.666 -30.087   9.112  1.00281.12           C  
ATOM   2394  CE1 PHE A 297      48.381 -31.620  11.363  1.00281.12           C  
ATOM   2395  CE2 PHE A 297      48.640 -31.458   9.009  1.00281.12           C  
ATOM   2396  CZ  PHE A 297      48.501 -32.230  10.137  1.00281.12           C  
ATOM   2399  N   SER A 298      51.556 -29.057  10.076  1.00156.32           N  
ATOM   2400  CA  SER A 298      52.639 -29.391   9.199  1.00156.32           C  
ATOM   2403  C   SER A 298      52.093 -29.430   7.814  1.00156.32           C  
ATOM   2404  O   SER A 298      50.886 -29.542   7.614  1.00156.32           O  
ATOM   2401  CB  SER A 298      53.277 -30.759   9.500  1.00156.32           C  
ATOM   2402  OG  SER A 298      54.326 -31.022   8.578  1.00156.32           O  
ATOM   2405  N   GLY A 299      52.964 -29.303   6.797  1.00 60.82           N  
ATOM   2406  CA  GLY A 299      52.402 -29.361   5.483  1.00 60.82           C  
ATOM   2407  C   GLY A 299      53.321 -28.696   4.513  1.00 60.82           C  
ATOM   2408  O   GLY A 299      54.479 -28.410   4.812  1.00 60.82           O  
ATOM   2409  N   GLY A 300      52.789 -28.434   3.302  1.00 58.49           N  
ATOM   2410  CA  GLY A 300      53.552 -27.823   2.256  1.00 58.49           C  
ATOM   2411  C   GLY A 300      52.580 -27.323   1.238  1.00 58.49           C  
ATOM   2412  O   GLY A 300      51.394 -27.166   1.522  1.00 58.49           O  
ATOM   2413  N   GLY A 301      53.068 -27.050   0.012  1.00135.10           N  
ATOM   2414  CA  GLY A 301      52.177 -26.553  -0.994  1.00135.10           C  
ATOM   2415  C   GLY A 301      52.762 -26.837  -2.340  1.00135.10           C  
ATOM   2416  O   GLY A 301      53.894 -27.301  -2.463  1.00135.10           O  
ATOM   2417  N   ALA A 302      51.967 -26.560  -3.392  1.00247.66           N  
ATOM   2418  CA  ALA A 302      52.380 -26.765  -4.749  1.00247.66           C  
ATOM   2420  C   ALA A 302      51.815 -25.623  -5.520  1.00247.66           C  
ATOM   2421  O   ALA A 302      50.971 -24.886  -5.011  1.00247.66           O  
ATOM   2419  CB  ALA A 302      51.819 -28.049  -5.385  1.00247.66           C  
ATOM   2422  N   THR A 303      52.282 -25.421  -6.766  1.00271.61           N  
ATOM   2423  CA  THR A 303      51.735 -24.332  -7.517  1.00271.61           C  
ATOM   2427  C   THR A 303      50.274 -24.603  -7.645  1.00271.61           C  
ATOM   2428  O   THR A 303      49.862 -25.707  -7.998  1.00271.61           O  
ATOM   2424  CB  THR A 303      52.312 -24.204  -8.894  1.00271.61           C  
ATOM   2426  CG2 THR A 303      52.024 -25.500  -9.673  1.00271.61           C  
ATOM   2425  OG1 THR A 303      51.756 -23.083  -9.564  1.00271.61           O  
ATOM   2429  N   LYS A 304      49.446 -23.596  -7.308  1.00225.89           N  
ATOM   2430  CA  LYS A 304      48.037 -23.804  -7.387  1.00225.89           C  
ATOM   2436  C   LYS A 304      47.589 -23.429  -8.757  1.00225.89           C  
ATOM   2437  O   LYS A 304      48.043 -22.439  -9.327  1.00225.89           O  
ATOM   2431  CB  LYS A 304      47.218 -22.970  -6.379  1.00225.89           C  
ATOM   2432  CG  LYS A 304      47.334 -23.467  -4.932  1.00225.89           C  
ATOM   2433  CD  LYS A 304      46.758 -22.505  -3.890  1.00225.89           C  
ATOM   2434  CE  LYS A 304      47.801 -21.591  -3.244  1.00225.89           C  
ATOM   2435  NZ  LYS A 304      48.672 -22.382  -2.344  1.00225.89           N1+
ATOM   2438  N   GLN A 305      46.697 -24.255  -9.332  1.00258.79           N  
ATOM   2439  CA  GLN A 305      46.143 -23.959 -10.614  1.00258.79           C  
ATOM   2445  C   GLN A 305      44.673 -23.846 -10.408  1.00258.79           C  
ATOM   2446  O   GLN A 305      44.064 -24.689  -9.753  1.00258.79           O  
ATOM   2440  CB  GLN A 305      46.342 -25.060 -11.662  1.00258.79           C  
ATOM   2441  CG  GLN A 305      45.729 -24.678 -13.008  1.00258.79           C  
ATOM   2442  CD  GLN A 305      45.980 -25.814 -13.981  1.00258.79           C  
ATOM   2444  NE2 GLN A 305      46.236 -25.452 -15.267  1.00258.79           N  
ATOM   2443  OE1 GLN A 305      45.956 -26.986 -13.610  1.00258.79           O  
ATOM   2447  N   GLU A 306      44.063 -22.783 -10.954  1.00223.33           N  
ATOM   2448  CA  GLU A 306      42.656 -22.610 -10.779  1.00223.33           C  
ATOM   2454  C   GLU A 306      42.206 -21.708 -11.877  1.00223.33           C  
ATOM   2455  O   GLU A 306      42.982 -21.358 -12.763  1.00223.33           O  
ATOM   2449  CB  GLU A 306      42.280 -21.938  -9.444  1.00223.33           C  
ATOM   2450  CG  GLU A 306      42.652 -22.756  -8.203  1.00223.33           C  
ATOM   2451  CD  GLU A 306      42.195 -21.981  -6.974  1.00223.33           C  
ATOM   2452  OE1 GLU A 306      41.204 -21.216  -7.103  1.00223.33           O  
ATOM   2453  OE2 GLU A 306      42.822 -22.147  -5.892  1.00223.33           O1-
ATOM   2456  N   HIS A 307      40.921 -21.314 -11.853  1.00108.73           N  
ATOM   2457  CA  HIS A 307      40.442 -20.424 -12.867  1.00108.73           C  
ATOM   2464  C   HIS A 307      41.285 -19.199 -12.724  1.00108.73           C  
ATOM   2465  O   HIS A 307      41.745 -18.625 -13.710  1.00108.73           O  
ATOM   2460  CB  HIS A 307      38.974 -20.010 -12.648  1.00108.73           C  
ATOM   2459  CG  HIS A 307      38.339 -19.381 -13.854  1.00108.73           C  
ATOM   2462  CD2 HIS A 307      37.297 -19.816 -14.616  1.00108.73           C  
ATOM   2458  ND1 HIS A 307      38.735 -18.185 -14.410  1.00108.73           N  
ATOM   2463  CE1 HIS A 307      37.922 -17.958 -15.473  1.00108.73           C  
ATOM   2461  NE2 HIS A 307      37.034 -18.923 -15.637  1.00108.73           N  
ATOM   2466  N   PHE A 308      41.527 -18.789 -11.465  1.00200.47           N  
ATOM   2467  CA  PHE A 308      42.340 -17.638 -11.203  1.00200.47           C  
ATOM   2475  C   PHE A 308      43.680 -18.162 -10.804  1.00200.47           C  
ATOM   2476  O   PHE A 308      43.814 -19.327 -10.434  1.00200.47           O  
ATOM   2468  CB  PHE A 308      41.886 -16.810  -9.991  1.00200.47           C  
ATOM   2469  CG  PHE A 308      40.463 -16.418 -10.164  1.00200.47           C  
ATOM   2470  CD1 PHE A 308      39.466 -17.272  -9.755  1.00200.47           C  
ATOM   2471  CD2 PHE A 308      40.122 -15.206 -10.721  1.00200.47           C  
ATOM   2472  CE1 PHE A 308      38.143 -16.928  -9.902  1.00200.47           C  
ATOM   2473  CE2 PHE A 308      38.801 -14.857 -10.871  1.00200.47           C  
ATOM   2474  CZ  PHE A 308      37.811 -15.717 -10.460  1.00200.47           C  
ATOM   2477  N   LEU A 309      44.722 -17.315 -10.894  1.00242.31           N  
ATOM   2478  CA  LEU A 309      46.012 -17.758 -10.451  1.00242.31           C  
ATOM   2483  C   LEU A 309      46.154 -17.289  -9.043  1.00242.31           C  
ATOM   2484  O   LEU A 309      46.148 -16.088  -8.776  1.00242.31           O  
ATOM   2479  CB  LEU A 309      47.191 -17.149 -11.226  1.00242.31           C  
ATOM   2480  CG  LEU A 309      47.267 -17.576 -12.700  1.00242.31           C  
ATOM   2481  CD1 LEU A 309      46.065 -17.048 -13.499  1.00242.31           C  
ATOM   2482  CD2 LEU A 309      48.623 -17.193 -13.315  1.00242.31           C  
ATOM   2485  N   LEU A 310      46.272 -18.235  -8.094  1.00268.84           N  
ATOM   2486  CA  LEU A 310      46.417 -17.860  -6.719  1.00268.84           C  
ATOM   2491  C   LEU A 310      47.563 -18.647  -6.183  1.00268.84           C  
ATOM   2492  O   LEU A 310      47.858 -19.732  -6.682  1.00268.84           O  
ATOM   2487  CB  LEU A 310      45.186 -18.195  -5.859  1.00268.84           C  
ATOM   2488  CG  LEU A 310      43.923 -17.410  -6.266  1.00268.84           C  
ATOM   2489  CD1 LEU A 310      44.091 -15.903  -6.015  1.00268.84           C  
ATOM   2490  CD2 LEU A 310      43.517 -17.734  -7.713  1.00268.84           C  
ATOM   2493  N   GLY A 311      48.267 -18.114  -5.167  1.00150.17           N  
ATOM   2494  CA  GLY A 311      49.341 -18.881  -4.610  1.00150.17           C  
ATOM   2495  C   GLY A 311      49.968 -18.099  -3.501  1.00150.17           C  
ATOM   2496  O   GLY A 311      49.939 -16.869  -3.493  1.00150.17           O  
ATOM   2497  N   ALA A 312      50.555 -18.816  -2.523  1.00269.55           N  
ATOM   2498  CA  ALA A 312      51.231 -18.186  -1.429  1.00269.55           C  
ATOM   2500  C   ALA A 312      52.140 -19.220  -0.851  1.00269.55           C  
ATOM   2501  O   ALA A 312      51.915 -20.417  -1.020  1.00269.55           O  
ATOM   2499  CB  ALA A 312      50.290 -17.725  -0.303  1.00269.55           C  
ATOM   2502  N   ASN A 313      53.213 -18.787  -0.165  1.00183.32           N  
ATOM   2503  CA  ASN A 313      54.093 -19.754   0.420  1.00183.32           C  
ATOM   2508  C   ASN A 313      54.281 -19.364   1.847  1.00183.32           C  
ATOM   2509  O   ASN A 313      54.489 -18.192   2.151  1.00183.32           O  
ATOM   2504  CB  ASN A 313      55.478 -19.779  -0.250  1.00183.32           C  
ATOM   2505  CG  ASN A 313      55.267 -20.223  -1.690  1.00183.32           C  
ATOM   2507  ND2 ASN A 313      55.877 -19.484  -2.653  1.00183.32           N  
ATOM   2506  OD1 ASN A 313      54.563 -21.197  -1.953  1.00183.32           O  
ATOM   2510  N   VAL A 314      54.186 -20.333   2.776  1.00 55.00           N  
ATOM   2511  CA  VAL A 314      54.371 -19.953   4.145  1.00 55.00           C  
ATOM   2515  C   VAL A 314      55.453 -20.802   4.731  1.00 55.00           C  
ATOM   2516  O   VAL A 314      55.275 -22.001   4.935  1.00 55.00           O  
ATOM   2512  CB  VAL A 314      53.133 -20.135   4.964  1.00 55.00           C  
ATOM   2513  CG1 VAL A 314      53.433 -19.710   6.408  1.00 55.00           C  
ATOM   2514  CG2 VAL A 314      51.993 -19.339   4.303  1.00 55.00           C  
ATOM   2517  N   GLU A 315      56.617 -20.176   4.997  1.00120.45           N  
ATOM   2518  CA  GLU A 315      57.768 -20.834   5.550  1.00120.45           C  
ATOM   2524  C   GLU A 315      57.555 -21.183   6.991  1.00120.45           C  
ATOM   2525  O   GLU A 315      57.901 -22.282   7.426  1.00120.45           O  
ATOM   2519  CB  GLU A 315      59.033 -19.957   5.487  1.00120.45           C  
ATOM   2520  CG  GLU A 315      60.305 -20.647   5.990  1.00120.45           C  
ATOM   2521  CD  GLU A 315      60.878 -21.494   4.862  1.00120.45           C  
ATOM   2522  OE1 GLU A 315      60.083 -22.200   4.185  1.00120.45           O  
ATOM   2523  OE2 GLU A 315      62.122 -21.456   4.668  1.00120.45           O1-
ATOM   2526  N   VAL A 316      56.962 -20.261   7.777  1.00 97.91           N  
ATOM   2527  CA  VAL A 316      56.882 -20.494   9.193  1.00 97.91           C  
ATOM   2531  C   VAL A 316      55.501 -20.177   9.654  1.00 97.91           C  
ATOM   2532  O   VAL A 316      54.637 -19.800   8.865  1.00 97.91           O  
ATOM   2528  CB  VAL A 316      57.798 -19.609   9.983  1.00 97.91           C  
ATOM   2529  CG1 VAL A 316      59.246 -19.860   9.530  1.00 97.91           C  
ATOM   2530  CG2 VAL A 316      57.326 -18.156   9.811  1.00 97.91           C  
ATOM   2533  N   ASP A 317      55.263 -20.331  10.974  1.00140.56           N  
ATOM   2534  CA  ASP A 317      53.963 -20.073  11.511  1.00140.56           C  
ATOM   2539  C   ASP A 317      53.616 -18.670  11.186  1.00140.56           C  
ATOM   2540  O   ASP A 317      54.444 -17.762  11.245  1.00140.56           O  
ATOM   2535  CB  ASP A 317      53.860 -20.249  13.036  1.00140.56           C  
ATOM   2536  CG  ASP A 317      53.965 -21.738  13.322  1.00140.56           C  
ATOM   2537  OD1 ASP A 317      54.308 -22.492  12.374  1.00140.56           O  
ATOM   2538  OD2 ASP A 317      53.692 -22.144  14.485  1.00140.56           O1-
ATOM   2541  N   VAL A 318      52.344 -18.475  10.811  1.00 65.97           N  
ATOM   2542  CA  VAL A 318      51.877 -17.195  10.391  1.00 65.97           C  
ATOM   2546  C   VAL A 318      51.934 -16.195  11.507  1.00 65.97           C  
ATOM   2547  O   VAL A 318      52.275 -15.045  11.245  1.00 65.97           O  
ATOM   2543  CB  VAL A 318      50.481 -17.226   9.867  1.00 65.97           C  
ATOM   2544  CG1 VAL A 318      50.051 -15.787   9.543  1.00 65.97           C  
ATOM   2545  CG2 VAL A 318      50.427 -18.179   8.660  1.00 65.97           C  
ATOM   2548  N   PRO A 319      51.616 -16.531  12.731  1.00 96.44           N  
ATOM   2549  CA  PRO A 319      51.654 -15.548  13.778  1.00 96.44           C  
ATOM   2553  C   PRO A 319      53.019 -14.985  13.989  1.00 96.44           C  
ATOM   2554  O   PRO A 319      53.131 -13.807  14.324  1.00 96.44           O  
ATOM   2551  CB  PRO A 319      51.020 -16.207  15.008  1.00 96.44           C  
ATOM   2552  CG  PRO A 319      50.797 -17.678  14.594  1.00 96.44           C  
ATOM   2550  CD  PRO A 319      50.722 -17.625  13.059  1.00 96.44           C  
ATOM   2555  N   ILE A 320      54.070 -15.799  13.805  1.00 86.22           N  
ATOM   2556  CA  ILE A 320      55.403 -15.297  13.953  1.00 86.22           C  
ATOM   2561  C   ILE A 320      55.594 -14.278  12.881  1.00 86.22           C  
ATOM   2562  O   ILE A 320      56.220 -13.242  13.096  1.00 86.22           O  
ATOM   2557  CB  ILE A 320      56.456 -16.350  13.787  1.00 86.22           C  
ATOM   2558  CG1 ILE A 320      56.346 -17.397  14.909  1.00 86.22           C  
ATOM   2559  CG2 ILE A 320      57.820 -15.641  13.747  1.00 86.22           C  
ATOM   2560  CD1 ILE A 320      55.062 -18.227  14.866  1.00 86.22           C  
ATOM   2563  N   GLN A 321      55.045 -14.568  11.687  1.00 60.64           N  
ATOM   2564  CA  GLN A 321      55.156 -13.709  10.543  1.00 60.64           C  
ATOM   2570  C   GLN A 321      54.499 -12.400  10.869  1.00 60.64           C  
ATOM   2571  O   GLN A 321      55.024 -11.335  10.549  1.00 60.64           O  
ATOM   2565  CB  GLN A 321      54.442 -14.305   9.315  1.00 60.64           C  
ATOM   2566  CG  GLN A 321      55.024 -15.658   8.889  1.00 60.64           C  
ATOM   2567  CD  GLN A 321      54.172 -16.238   7.766  1.00 60.64           C  
ATOM   2569  NE2 GLN A 321      54.197 -15.579   6.577  1.00 60.64           N  
ATOM   2568  OE1 GLN A 321      53.507 -17.258   7.938  1.00 60.64           O  
ATOM   2572  N   TRP A 322      53.340 -12.442  11.553  1.00 87.06           N  
ATOM   2573  CA  TRP A 322      52.647 -11.227  11.879  1.00 87.06           C  
ATOM   2584  C   TRP A 322      53.532 -10.365  12.715  1.00 87.06           C  
ATOM   2585  O   TRP A 322      53.601  -9.154  12.512  1.00 87.06           O  
ATOM   2574  CB  TRP A 322      51.359 -11.458  12.687  1.00 87.06           C  
ATOM   2575  CG  TRP A 322      50.153 -11.845  11.870  1.00 87.06           C  
ATOM   2577  CD1 TRP A 322      49.922 -12.941  11.091  1.00 87.06           C  
ATOM   2576  CD2 TRP A 322      48.949 -11.063  11.842  1.00 87.06           C  
ATOM   2579  CE2 TRP A 322      48.043 -11.730  11.021  1.00 87.06           C  
ATOM   2580  CE3 TRP A 322      48.624  -9.888  12.461  1.00 87.06           C  
ATOM   2578  NE1 TRP A 322      48.657 -12.876  10.557  1.00 87.06           N  
ATOM   2581  CZ2 TRP A 322      46.792 -11.231  10.803  1.00 87.06           C  
ATOM   2582  CZ3 TRP A 322      47.361  -9.385  12.237  1.00 87.06           C  
ATOM   2583  CH2 TRP A 322      46.464 -10.046  11.424  1.00 87.06           C  
ATOM   2586  N   LEU A 323      54.242 -10.973  13.678  1.00 65.70           N  
ATOM   2587  CA  LEU A 323      55.097 -10.229  14.558  1.00 65.70           C  
ATOM   2592  C   LEU A 323      56.172  -9.568  13.749  1.00 65.70           C  
ATOM   2593  O   LEU A 323      56.571  -8.442  14.041  1.00 65.70           O  
ATOM   2588  CB  LEU A 323      55.794 -11.120  15.604  1.00 65.70           C  
ATOM   2589  CG  LEU A 323      54.836 -11.725  16.648  1.00 65.70           C  
ATOM   2590  CD1 LEU A 323      55.596 -12.608  17.653  1.00 65.70           C  
ATOM   2591  CD2 LEU A 323      54.020 -10.630  17.358  1.00 65.70           C  
ATOM   2594  N   SER A 324      56.670 -10.243  12.698  1.00 50.52           N  
ATOM   2595  CA  SER A 324      57.743  -9.684  11.928  1.00 50.52           C  
ATOM   2598  C   SER A 324      57.306  -8.360  11.375  1.00 50.52           C  
ATOM   2599  O   SER A 324      58.097  -7.423  11.281  1.00 50.52           O  
ATOM   2596  CB  SER A 324      58.156 -10.581  10.747  1.00 50.52           C  
ATOM   2597  OG  SER A 324      58.629 -11.831  11.229  1.00 50.52           O  
ATOM   2600  N   PHE A 325      56.041  -8.263  10.932  1.00 88.26           N  
ATOM   2601  CA  PHE A 325      55.553  -7.019  10.404  1.00 88.26           C  
ATOM   2609  C   PHE A 325      55.339  -5.959  11.453  1.00 88.26           C  
ATOM   2610  O   PHE A 325      55.756  -4.815  11.276  1.00 88.26           O  
ATOM   2602  CB  PHE A 325      54.198  -7.160   9.686  1.00 88.26           C  
ATOM   2603  CG  PHE A 325      54.398  -7.819   8.364  1.00 88.26           C  
ATOM   2604  CD1 PHE A 325      54.493  -9.187   8.254  1.00 88.26           C  
ATOM   2605  CD2 PHE A 325      54.474  -7.059   7.220  1.00 88.26           C  
ATOM   2606  CE1 PHE A 325      54.673  -9.782   7.026  1.00 88.26           C  
ATOM   2607  CE2 PHE A 325      54.652  -7.648   5.991  1.00 88.26           C  
ATOM   2608  CZ  PHE A 325      54.753  -9.014   5.889  1.00 88.26           C  
ATOM   2611  N   PHE A 326      54.592  -6.302  12.525  1.00117.20           N  
ATOM   2612  CA  PHE A 326      54.134  -5.354  13.514  1.00117.20           C  
ATOM   2620  C   PHE A 326      55.032  -4.983  14.665  1.00117.20           C  
ATOM   2621  O   PHE A 326      55.040  -3.821  15.071  1.00117.20           O  
ATOM   2613  CB  PHE A 326      52.758  -5.741  14.079  1.00117.20           C  
ATOM   2614  CG  PHE A 326      51.848  -5.707  12.900  1.00117.20           C  
ATOM   2615  CD1 PHE A 326      51.446  -4.502  12.370  1.00117.20           C  
ATOM   2616  CD2 PHE A 326      51.400  -6.874  12.326  1.00117.20           C  
ATOM   2617  CE1 PHE A 326      50.610  -4.459  11.278  1.00117.20           C  
ATOM   2618  CE2 PHE A 326      50.565  -6.838  11.236  1.00117.20           C  
ATOM   2619  CZ  PHE A 326      50.172  -5.632  10.710  1.00117.20           C  
ATOM   2622  N   LEU A 327      55.771  -5.942  15.267  1.00 77.62           N  
ATOM   2623  CA  LEU A 327      56.514  -5.642  16.470  1.00 77.62           C  
ATOM   2628  C   LEU A 327      57.710  -4.806  16.121  1.00 77.62           C  
ATOM   2629  O   LEU A 327      58.469  -5.143  15.214  1.00 77.62           O  
ATOM   2624  CB  LEU A 327      56.975  -6.922  17.196  1.00 77.62           C  
ATOM   2625  CG  LEU A 327      57.772  -6.685  18.490  1.00 77.62           C  
ATOM   2626  CD1 LEU A 327      56.944  -5.907  19.526  1.00 77.62           C  
ATOM   2627  CD2 LEU A 327      58.301  -8.015  19.049  1.00 77.62           C  
ATOM   2630  N   GLU A 328      57.882  -3.666  16.830  1.00109.74           N  
ATOM   2631  CA  GLU A 328      58.920  -2.700  16.562  1.00109.74           C  
ATOM   2637  C   GLU A 328      60.309  -3.111  16.997  1.00109.74           C  
ATOM   2638  O   GLU A 328      61.251  -3.008  16.212  1.00109.74           O  
ATOM   2632  CB  GLU A 328      58.610  -1.341  17.213  1.00109.74           C  
ATOM   2633  CG  GLU A 328      57.332  -0.707  16.659  1.00109.74           C  
ATOM   2634  CD  GLU A 328      57.570  -0.376  15.195  1.00109.74           C  
ATOM   2635  OE1 GLU A 328      58.749  -0.126  14.826  1.00109.74           O  
ATOM   2636  OE2 GLU A 328      56.571  -0.365  14.428  1.00109.74           O1-
ATOM   2639  N   ASP A 329      60.463  -3.608  18.245  1.00134.38           N  
ATOM   2640  CA  ASP A 329      61.734  -3.915  18.862  1.00134.38           C  
ATOM   2645  C   ASP A 329      62.292  -5.182  18.282  1.00134.38           C  
ATOM   2646  O   ASP A 329      61.637  -6.222  18.293  1.00134.38           O  
ATOM   2641  CB  ASP A 329      61.568  -4.129  20.381  1.00134.38           C  
ATOM   2642  CG  ASP A 329      62.897  -4.457  21.037  1.00134.38           C  
ATOM   2643  OD1 ASP A 329      63.946  -4.432  20.343  1.00134.38           O  
ATOM   2644  OD2 ASP A 329      62.868  -4.753  22.262  1.00134.38           O1-
ATOM   2647  N   ASP A 330      63.532  -5.110  17.750  1.00 89.33           N  
ATOM   2648  CA  ASP A 330      64.174  -6.203  17.071  1.00 89.33           C  
ATOM   2653  C   ASP A 330      64.581  -7.339  17.967  1.00 89.33           C  
ATOM   2654  O   ASP A 330      64.341  -8.501  17.645  1.00 89.33           O  
ATOM   2649  CB  ASP A 330      65.425  -5.753  16.296  1.00 89.33           C  
ATOM   2650  CG  ASP A 330      64.965  -4.895  15.123  1.00 89.33           C  
ATOM   2651  OD1 ASP A 330      63.769  -4.496  15.111  1.00 89.33           O  
ATOM   2652  OD2 ASP A 330      65.804  -4.626  14.223  1.00 89.33           O1-
ATOM   2655  N   GLU A 331      65.194  -7.036  19.125  1.00 90.28           N  
ATOM   2656  CA  GLU A 331      65.751  -8.045  19.983  1.00 90.28           C  
ATOM   2662  C   GLU A 331      64.678  -8.943  20.502  1.00 90.28           C  
ATOM   2663  O   GLU A 331      64.879 -10.150  20.625  1.00 90.28           O  
ATOM   2657  CB  GLU A 331      66.541  -7.440  21.159  1.00 90.28           C  
ATOM   2658  CG  GLU A 331      65.758  -6.440  22.009  1.00 90.28           C  
ATOM   2659  CD  GLU A 331      66.780  -5.665  22.831  1.00 90.28           C  
ATOM   2660  OE1 GLU A 331      67.867  -6.241  23.102  1.00 90.28           O  
ATOM   2661  OE2 GLU A 331      66.500  -4.488  23.184  1.00 90.28           O1-
ATOM   2664  N   GLU A 332      63.504  -8.375  20.811  1.00108.38           N  
ATOM   2665  CA  GLU A 332      62.413  -9.129  21.348  1.00108.38           C  
ATOM   2671  C   GLU A 332      61.962 -10.125  20.323  1.00108.38           C  
ATOM   2672  O   GLU A 332      61.507 -11.216  20.661  1.00108.38           O  
ATOM   2666  CB  GLU A 332      61.214  -8.240  21.718  1.00108.38           C  
ATOM   2667  CG  GLU A 332      60.119  -8.973  22.496  1.00108.38           C  
ATOM   2668  CD  GLU A 332      60.663  -9.268  23.886  1.00108.38           C  
ATOM   2669  OE1 GLU A 332      61.863  -8.968  24.127  1.00108.38           O  
ATOM   2670  OE2 GLU A 332      59.887  -9.797  24.726  1.00108.38           O1-
ATOM   2673  N   LEU A 333      62.018  -9.754  19.030  1.00 46.07           N  
ATOM   2674  CA  LEU A 333      61.611 -10.663  17.994  1.00 46.07           C  
ATOM   2679  C   LEU A 333      62.582 -11.801  17.923  1.00 46.07           C  
ATOM   2680  O   LEU A 333      62.186 -12.957  17.780  1.00 46.07           O  
ATOM   2675  CB  LEU A 333      61.563 -10.014  16.599  1.00 46.07           C  
ATOM   2676  CG  LEU A 333      61.130 -10.994  15.491  1.00 46.07           C  
ATOM   2677  CD1 LEU A 333      59.690 -11.482  15.714  1.00 46.07           C  
ATOM   2678  CD2 LEU A 333      61.341 -10.389  14.092  1.00 46.07           C  
ATOM   2681  N   ALA A 334      63.889 -11.492  18.034  1.00 28.47           N  
ATOM   2682  CA  ALA A 334      64.917 -12.487  17.914  1.00 28.47           C  
ATOM   2684  C   ALA A 334      64.747 -13.492  19.000  1.00 28.47           C  
ATOM   2685  O   ALA A 334      64.854 -14.696  18.767  1.00 28.47           O  
ATOM   2683  CB  ALA A 334      66.335 -11.904  18.043  1.00 28.47           C  
ATOM   2686  N   ARG A 335      64.459 -13.018  20.224  1.00102.73           N  
ATOM   2687  CA  ARG A 335      64.311 -13.917  21.328  1.00102.73           C  
ATOM   2695  C   ARG A 335      63.169 -14.827  21.030  1.00102.73           C  
ATOM   2696  O   ARG A 335      63.244 -16.033  21.254  1.00102.73           O  
ATOM   2688  CB  ARG A 335      64.031 -13.189  22.656  1.00102.73           C  
ATOM   2689  CG  ARG A 335      65.287 -12.527  23.227  1.00102.73           C  
ATOM   2690  CD  ARG A 335      65.041 -11.634  24.442  1.00102.73           C  
ATOM   2691  NE  ARG A 335      66.377 -11.251  24.989  1.00102.73           N  
ATOM   2692  CZ  ARG A 335      66.647  -9.953  25.313  1.00102.73           C  
ATOM   2693  NH1 ARG A 335      65.720  -8.979  25.080  1.00102.73           N1+
ATOM   2694  NH2 ARG A 335      67.846  -9.629  25.878  1.00102.73           N  
ATOM   2697  N   VAL A 336      62.075 -14.271  20.490  1.00 41.05           N  
ATOM   2698  CA  VAL A 336      60.939 -15.089  20.202  1.00 41.05           C  
ATOM   2702  C   VAL A 336      61.337 -16.121  19.192  1.00 41.05           C  
ATOM   2703  O   VAL A 336      61.017 -17.299  19.342  1.00 41.05           O  
ATOM   2699  CB  VAL A 336      59.804 -14.310  19.607  1.00 41.05           C  
ATOM   2700  CG1 VAL A 336      58.684 -15.295  19.228  1.00 41.05           C  
ATOM   2701  CG2 VAL A 336      59.379 -13.213  20.601  1.00 41.05           C  
ATOM   2704  N   LYS A 337      62.052 -15.702  18.129  1.00139.45           N  
ATOM   2705  CA  LYS A 337      62.388 -16.625  17.082  1.00139.45           C  
ATOM   2711  C   LYS A 337      63.292 -17.704  17.599  1.00139.45           C  
ATOM   2712  O   LYS A 337      62.980 -18.885  17.488  1.00139.45           O  
ATOM   2706  CB  LYS A 337      63.146 -15.959  15.916  1.00139.45           C  
ATOM   2707  CG  LYS A 337      62.340 -14.923  15.124  1.00139.45           C  
ATOM   2708  CD  LYS A 337      61.153 -15.490  14.339  1.00139.45           C  
ATOM   2709  CE  LYS A 337      61.511 -15.940  12.919  1.00139.45           C  
ATOM   2710  NZ  LYS A 337      60.304 -16.448  12.227  1.00139.45           N1+
ATOM   2713  N   LYS A 338      64.426 -17.321  18.211  1.00289.48           N  
ATOM   2714  CA  LYS A 338      65.428 -18.239  18.675  1.00289.48           C  
ATOM   2720  C   LYS A 338      66.207 -17.430  19.700  1.00289.48           C  
ATOM   2721  O   LYS A 338      65.551 -16.762  20.496  1.00289.48           O  
ATOM   2715  CB  LYS A 338      66.255 -18.792  17.488  1.00289.48           C  
ATOM   2716  CG  LYS A 338      65.516 -19.807  16.606  1.00289.48           C  
ATOM   2717  CD  LYS A 338      66.256 -20.185  15.315  1.00289.48           C  
ATOM   2718  CE  LYS A 338      66.801 -21.619  15.281  1.00289.48           C  
ATOM   2719  NZ  LYS A 338      67.963 -21.753  16.187  1.00289.48           N1+
ATOM   2722  N   GLU A 339      67.567 -17.414  19.799  1.00230.95           N  
ATOM   2723  CA  GLU A 339      68.589 -18.096  19.059  1.00230.95           C  
ATOM   2729  C   GLU A 339      68.375 -19.536  19.376  1.00230.95           C  
ATOM   2730  O   GLU A 339      68.292 -20.387  18.494  1.00230.95           O  
ATOM   2724  CB  GLU A 339      69.996 -17.691  19.528  1.00230.95           C  
ATOM   2725  CG  GLU A 339      70.890 -17.202  18.392  1.00230.95           C  
ATOM   2726  CD  GLU A 339      70.508 -15.745  18.154  1.00230.95           C  
ATOM   2727  OE1 GLU A 339      69.332 -15.493  17.778  1.00230.95           O  
ATOM   2728  OE2 GLU A 339      71.384 -14.865  18.364  1.00230.95           O1-
ATOM   2731  N   TYR A 340      68.251 -19.820  20.680  1.00235.24           N  
ATOM   2732  CA  TYR A 340      67.848 -21.099  21.169  1.00235.24           C  
ATOM   2741  C   TYR A 340      66.820 -20.779  22.186  1.00235.24           C  
ATOM   2742  O   TYR A 340      67.008 -19.867  22.991  1.00235.24           O  
ATOM   2733  CB  TYR A 340      68.948 -21.915  21.872  1.00235.24           C  
ATOM   2734  CG  TYR A 340      69.747 -22.656  20.856  1.00235.24           C  
ATOM   2735  CD1 TYR A 340      70.727 -22.047  20.107  1.00235.24           C  
ATOM   2736  CD2 TYR A 340      69.506 -24.000  20.667  1.00235.24           C  
ATOM   2737  CE1 TYR A 340      71.442 -22.773  19.181  1.00235.24           C  
ATOM   2738  CE2 TYR A 340      70.216 -24.730  19.746  1.00235.24           C  
ATOM   2739  CZ  TYR A 340      71.189 -24.113  18.998  1.00235.24           C  
ATOM   2740  OH  TYR A 340      71.925 -24.853  18.047  1.00235.24           O  
ATOM   2743  N   MET A 341      65.686 -21.502  22.177  1.00281.82           N  
ATOM   2744  CA  MET A 341      64.731 -21.168  23.181  1.00281.82           C  
ATOM   2749  C   MET A 341      65.377 -21.494  24.476  1.00281.82           C  
ATOM   2750  O   MET A 341      65.833 -22.615  24.695  1.00281.82           O  
ATOM   2745  CB  MET A 341      63.401 -21.942  23.089  1.00281.82           C  
ATOM   2746  CG  MET A 341      62.451 -21.393  22.024  1.00281.82           C  
ATOM   2747  SD  MET A 341      63.025 -21.605  20.313  1.00281.82           S  
ATOM   2748  CE  MET A 341      61.661 -20.664  19.567  1.00281.82           C  
ATOM   2751  N   LEU A 342      65.459 -20.494  25.370  1.00259.51           N  
ATOM   2752  CA  LEU A 342      66.077 -20.786  26.619  1.00259.51           C  
ATOM   2757  C   LEU A 342      64.968 -21.312  27.453  1.00259.51           C  
ATOM   2758  O   LEU A 342      64.050 -20.583  27.827  1.00259.51           O  
ATOM   2753  CB  LEU A 342      66.676 -19.546  27.315  1.00259.51           C  
ATOM   2754  CG  LEU A 342      67.547 -19.875  28.547  1.00259.51           C  
ATOM   2755  CD1 LEU A 342      66.722 -20.502  29.681  1.00259.51           C  
ATOM   2756  CD2 LEU A 342      68.762 -20.729  28.153  1.00259.51           C  
ATOM   2759  N   GLY A 343      65.015 -22.621  27.751  1.00 99.17           N  
ATOM   2760  CA  GLY A 343      63.943 -23.195  28.499  1.00 99.17           C  
ATOM   2761  C   GLY A 343      62.813 -23.414  27.544  1.00 99.17           C  
ATOM   2762  O   GLY A 343      63.012 -23.490  26.333  1.00 99.17           O  
ATOM   2763  N   ARG A 344      61.587 -23.526  28.086  1.00222.54           N  
ATOM   2764  CA  ARG A 344      60.429 -23.791  27.286  1.00222.54           C  
ATOM   2772  C   ARG A 344      59.841 -22.477  26.883  1.00222.54           C  
ATOM   2773  O   ARG A 344      60.011 -21.472  27.571  1.00222.54           O  
ATOM   2765  CB  ARG A 344      59.336 -24.539  28.068  1.00222.54           C  
ATOM   2766  CG  ARG A 344      59.861 -25.766  28.816  1.00222.54           C  
ATOM   2767  CD  ARG A 344      58.838 -26.360  29.785  1.00222.54           C  
ATOM   2768  NE  ARG A 344      59.583 -27.216  30.749  1.00222.54           N  
ATOM   2769  CZ  ARG A 344      59.278 -27.156  32.080  1.00222.54           C  
ATOM   2770  NH1 ARG A 344      58.285 -26.326  32.512  1.00222.54           N1+
ATOM   2771  NH2 ARG A 344      59.974 -27.917  32.974  1.00222.54           N  
ATOM   2774  N   ILE A 345      59.157 -22.451  25.722  1.00154.71           N  
ATOM   2775  CA  ILE A 345      58.479 -21.267  25.274  1.00154.71           C  
ATOM   2780  C   ILE A 345      57.075 -21.680  24.969  1.00154.71           C  
ATOM   2781  O   ILE A 345      56.852 -22.751  24.407  1.00154.71           O  
ATOM   2776  CB  ILE A 345      59.037 -20.669  24.014  1.00154.71           C  
ATOM   2777  CG1 ILE A 345      58.882 -21.634  22.823  1.00154.71           C  
ATOM   2778  CG2 ILE A 345      60.486 -20.242  24.302  1.00154.71           C  
ATOM   2779  CD1 ILE A 345      59.633 -22.953  22.986  1.00154.71           C  
ATOM   2782  N   MET A 346      56.084 -20.855  25.357  1.00105.44           N  
ATOM   2783  CA  MET A 346      54.718 -21.208  25.099  1.00105.44           C  
ATOM   2788  C   MET A 346      54.287 -20.648  23.781  1.00105.44           C  
ATOM   2789  O   MET A 346      54.692 -19.556  23.385  1.00105.44           O  
ATOM   2784  CB  MET A 346      53.737 -20.681  26.159  1.00105.44           C  
ATOM   2785  CG  MET A 346      52.272 -20.891  25.776  1.00105.44           C  
ATOM   2786  SD  MET A 346      51.722 -22.623  25.774  1.00105.44           S  
ATOM   2787  CE  MET A 346      51.712 -22.782  27.581  1.00105.44           C  
ATOM   2790  N   THR A 347      53.466 -21.432  23.052  1.00 39.47           N  
ATOM   2791  CA  THR A 347      52.876 -20.991  21.820  1.00 39.47           C  
ATOM   2795  C   THR A 347      51.882 -19.936  22.170  1.00 39.47           C  
ATOM   2796  O   THR A 347      51.743 -18.934  21.472  1.00 39.47           O  
ATOM   2792  CB  THR A 347      52.111 -22.067  21.102  1.00 39.47           C  
ATOM   2794  CG2 THR A 347      51.485 -21.458  19.835  1.00 39.47           C  
ATOM   2793  OG1 THR A 347      52.966 -23.147  20.760  1.00 39.47           O  
ATOM   2797  N   GLY A 348      51.158 -20.152  23.283  1.00 25.01           N  
ATOM   2798  CA  GLY A 348      50.137 -19.238  23.697  1.00 25.01           C  
ATOM   2799  C   GLY A 348      50.771 -17.930  24.029  1.00 25.01           C  
ATOM   2800  O   GLY A 348      50.201 -16.872  23.768  1.00 25.01           O  
ATOM   2801  N   GLU A 349      51.977 -17.976  24.623  1.00 37.28           N  
ATOM   2802  CA  GLU A 349      52.635 -16.780  25.058  1.00 37.28           C  
ATOM   2808  C   GLU A 349      52.927 -15.897  23.883  1.00 37.28           C  
ATOM   2809  O   GLU A 349      52.830 -14.676  23.995  1.00 37.28           O  
ATOM   2803  CB  GLU A 349      53.947 -17.044  25.823  1.00 37.28           C  
ATOM   2804  CG  GLU A 349      53.717 -17.691  27.194  1.00 37.28           C  
ATOM   2805  CD  GLU A 349      55.072 -17.887  27.859  1.00 37.28           C  
ATOM   2806  OE1 GLU A 349      56.080 -18.022  27.116  1.00 37.28           O  
ATOM   2807  OE2 GLU A 349      55.122 -17.897  29.117  1.00 37.28           O1-
ATOM   2810  N   VAL A 350      53.295 -16.471  22.720  1.00 97.92           N  
ATOM   2811  CA  VAL A 350      53.594 -15.638  21.589  1.00 97.92           C  
ATOM   2815  C   VAL A 350      52.354 -14.885  21.203  1.00 97.92           C  
ATOM   2816  O   VAL A 350      52.409 -13.702  20.868  1.00 97.92           O  
ATOM   2812  CB  VAL A 350      54.094 -16.392  20.381  1.00 97.92           C  
ATOM   2813  CG1 VAL A 350      52.943 -17.182  19.737  1.00 97.92           C  
ATOM   2814  CG2 VAL A 350      54.744 -15.387  19.420  1.00 97.92           C  
ATOM   2817  N   LYS A 351      51.189 -15.553  21.276  1.00 59.67           N  
ATOM   2818  CA  LYS A 351      49.930 -14.997  20.860  1.00 59.67           C  
ATOM   2824  C   LYS A 351      49.612 -13.794  21.692  1.00 59.67           C  
ATOM   2825  O   LYS A 351      49.032 -12.826  21.200  1.00 59.67           O  
ATOM   2819  CB  LYS A 351      48.773 -16.003  21.014  1.00 59.67           C  
ATOM   2820  CG  LYS A 351      48.935 -17.235  20.123  1.00 59.67           C  
ATOM   2821  CD  LYS A 351      48.041 -18.408  20.517  1.00 59.67           C  
ATOM   2822  CE  LYS A 351      48.258 -19.653  19.653  1.00 59.67           C  
ATOM   2823  NZ  LYS A 351      47.561 -20.811  20.250  1.00 59.67           N1+
ATOM   2826  N   LYS A 352      49.980 -13.825  22.986  1.00 37.01           N  
ATOM   2827  CA  LYS A 352      49.690 -12.738  23.878  1.00 37.01           C  
ATOM   2833  C   LYS A 352      50.379 -11.515  23.362  1.00 37.01           C  
ATOM   2834  O   LYS A 352      49.809 -10.426  23.374  1.00 37.01           O  
ATOM   2828  CB  LYS A 352      50.230 -12.991  25.296  1.00 37.01           C  
ATOM   2829  CG  LYS A 352      49.666 -14.256  25.945  1.00 37.01           C  
ATOM   2830  CD  LYS A 352      50.458 -14.707  27.173  1.00 37.01           C  
ATOM   2831  CE  LYS A 352      50.011 -16.063  27.721  1.00 37.01           C  
ATOM   2832  NZ  LYS A 352      50.903 -16.483  28.825  1.00 37.01           N1+
ATOM   2835  N   LEU A 353      51.632 -11.672  22.889  1.00110.34           N  
ATOM   2836  CA  LEU A 353      52.414 -10.564  22.415  1.00110.34           C  
ATOM   2841  C   LEU A 353      51.765  -9.964  21.204  1.00110.34           C  
ATOM   2842  O   LEU A 353      51.662  -8.743  21.100  1.00110.34           O  
ATOM   2837  CB  LEU A 353      53.848 -10.991  22.015  1.00110.34           C  
ATOM   2838  CG  LEU A 353      54.816  -9.878  21.535  1.00110.34           C  
ATOM   2839  CD1 LEU A 353      54.423  -9.259  20.182  1.00110.34           C  
ATOM   2840  CD2 LEU A 353      55.038  -8.827  22.630  1.00110.34           C  
ATOM   2843  N   LEU A 354      51.321 -10.800  20.248  1.00122.86           N  
ATOM   2844  CA  LEU A 354      50.782 -10.293  19.017  1.00122.86           C  
ATOM   2849  C   LEU A 354      49.507  -9.557  19.285  1.00122.86           C  
ATOM   2850  O   LEU A 354      49.274  -8.491  18.717  1.00122.86           O  
ATOM   2845  CB  LEU A 354      50.516 -11.410  17.984  1.00122.86           C  
ATOM   2846  CG  LEU A 354      50.150 -10.957  16.549  1.00122.86           C  
ATOM   2847  CD1 LEU A 354      50.003 -12.181  15.643  1.00122.86           C  
ATOM   2848  CD2 LEU A 354      48.895 -10.074  16.467  1.00122.86           C  
ATOM   2851  N   ILE A 355      48.644 -10.101  20.161  1.00 48.07           N  
ATOM   2852  CA  ILE A 355      47.369  -9.497  20.416  1.00 48.07           C  
ATOM   2857  C   ILE A 355      47.586  -8.148  21.014  1.00 48.07           C  
ATOM   2858  O   ILE A 355      46.853  -7.207  20.718  1.00 48.07           O  
ATOM   2853  CB  ILE A 355      46.516 -10.299  21.354  1.00 48.07           C  
ATOM   2854  CG1 ILE A 355      46.202 -11.673  20.735  1.00 48.07           C  
ATOM   2855  CG2 ILE A 355      45.263  -9.470  21.681  1.00 48.07           C  
ATOM   2856  CD1 ILE A 355      45.594 -12.671  21.722  1.00 48.07           C  
ATOM   2859  N   ASN A 356      48.589  -8.039  21.901  1.00 79.95           N  
ATOM   2860  CA  ASN A 356      48.893  -6.811  22.570  1.00 79.95           C  
ATOM   2865  C   ASN A 356      49.317  -5.773  21.571  1.00 79.95           C  
ATOM   2866  O   ASN A 356      48.840  -4.641  21.607  1.00 79.95           O  
ATOM   2861  CB  ASN A 356      50.050  -6.993  23.564  1.00 79.95           C  
ATOM   2862  CG  ASN A 356      50.235  -5.703  24.340  1.00 79.95           C  
ATOM   2864  ND2 ASN A 356      51.185  -5.722  25.312  1.00 79.95           N  
ATOM   2863  OD1 ASN A 356      49.560  -4.706  24.089  1.00 79.95           O  
ATOM   2867  N   THR A 357      50.228  -6.137  20.647  1.00 44.51           N  
ATOM   2868  CA  THR A 357      50.765  -5.199  19.701  1.00 44.51           C  
ATOM   2872  C   THR A 357      49.703  -4.729  18.760  1.00 44.51           C  
ATOM   2873  O   THR A 357      49.608  -3.538  18.471  1.00 44.51           O  
ATOM   2869  CB  THR A 357      51.867  -5.788  18.870  1.00 44.51           C  
ATOM   2871  CG2 THR A 357      52.991  -6.263  19.807  1.00 44.51           C  
ATOM   2870  OG1 THR A 357      51.373  -6.879  18.107  1.00 44.51           O  
ATOM   2874  N   ILE A 358      48.887  -5.662  18.236  1.00142.51           N  
ATOM   2875  CA  ILE A 358      47.865  -5.293  17.300  1.00142.51           C  
ATOM   2880  C   ILE A 358      46.789  -4.479  17.934  1.00142.51           C  
ATOM   2881  O   ILE A 358      46.314  -3.516  17.337  1.00142.51           O  
ATOM   2876  CB  ILE A 358      47.280  -6.451  16.530  1.00142.51           C  
ATOM   2877  CG1 ILE A 358      46.712  -7.550  17.433  1.00142.51           C  
ATOM   2878  CG2 ILE A 358      48.349  -6.947  15.553  1.00142.51           C  
ATOM   2879  CD1 ILE A 358      46.120  -8.708  16.626  1.00142.51           C  
ATOM   2882  N   THR A 359      46.381  -4.813  19.169  1.00120.90           N  
ATOM   2883  CA  THR A 359      45.280  -4.098  19.741  1.00120.90           C  
ATOM   2887  C   THR A 359      45.635  -2.644  19.845  1.00120.90           C  
ATOM   2888  O   THR A 359      44.789  -1.776  19.639  1.00120.90           O  
ATOM   2884  CB  THR A 359      44.871  -4.600  21.099  1.00120.90           C  
ATOM   2886  CG2 THR A 359      45.820  -4.030  22.166  1.00120.90           C  
ATOM   2885  OG1 THR A 359      43.548  -4.177  21.380  1.00120.90           O  
ATOM   2889  N   ALA A 360      46.899  -2.328  20.179  1.00 39.52           N  
ATOM   2890  CA  ALA A 360      47.270  -0.951  20.323  1.00 39.52           C  
ATOM   2892  C   ALA A 360      47.122  -0.255  19.007  1.00 39.52           C  
ATOM   2893  O   ALA A 360      46.546   0.829  18.935  1.00 39.52           O  
ATOM   2891  CB  ALA A 360      48.729  -0.783  20.779  1.00 39.52           C  
ATOM   2894  N   ILE A 361      47.591  -0.893  17.917  1.00 95.83           N  
ATOM   2895  CA  ILE A 361      47.571  -0.219  16.654  1.00 95.83           C  
ATOM   2900  C   ILE A 361      46.148   0.087  16.307  1.00 95.83           C  
ATOM   2901  O   ILE A 361      45.827   1.204  15.902  1.00 95.83           O  
ATOM   2896  CB  ILE A 361      48.224  -1.006  15.540  1.00 95.83           C  
ATOM   2897  CG1 ILE A 361      48.511  -0.091  14.342  1.00 95.83           C  
ATOM   2898  CG2 ILE A 361      47.366  -2.223  15.167  1.00 95.83           C  
ATOM   2899  CD1 ILE A 361      49.478  -0.723  13.340  1.00 95.83           C  
ATOM   2902  N   THR A 362      45.252  -0.897  16.483  1.00119.26           N  
ATOM   2903  CA  THR A 362      43.865  -0.714  16.180  1.00119.26           C  
ATOM   2907  C   THR A 362      43.232   0.283  17.109  1.00119.26           C  
ATOM   2908  O   THR A 362      42.505   1.175  16.672  1.00119.26           O  
ATOM   2904  CB  THR A 362      43.116  -2.018  16.211  1.00119.26           C  
ATOM   2906  CG2 THR A 362      43.294  -2.723  17.558  1.00119.26           C  
ATOM   2905  OG1 THR A 362      41.747  -1.795  15.949  1.00119.26           O  
ATOM   2909  N   LYS A 363      43.522   0.182  18.419  1.00124.14           N  
ATOM   2910  CA  LYS A 363      42.911   1.050  19.387  1.00124.14           C  
ATOM   2916  C   LYS A 363      43.305   2.457  19.077  1.00124.14           C  
ATOM   2917  O   LYS A 363      42.474   3.364  19.106  1.00124.14           O  
ATOM   2911  CB  LYS A 363      43.365   0.728  20.824  1.00124.14           C  
ATOM   2912  CG  LYS A 363      42.716   1.608  21.895  1.00124.14           C  
ATOM   2913  CD  LYS A 363      41.224   1.336  22.099  1.00124.14           C  
ATOM   2914  CE  LYS A 363      40.566   2.281  23.107  1.00124.14           C  
ATOM   2915  NZ  LYS A 363      41.016   1.959  24.479  1.00124.14           N1+
ATOM   2918  N   THR A 364      44.593   2.669  18.751  1.00 23.55           N  
ATOM   2919  CA  THR A 364      45.071   3.986  18.454  1.00 23.55           C  
ATOM   2923  C   THR A 364      44.372   4.477  17.228  1.00 23.55           C  
ATOM   2924  O   THR A 364      43.954   5.632  17.157  1.00 23.55           O  
ATOM   2920  CB  THR A 364      46.547   4.022  18.185  1.00 23.55           C  
ATOM   2922  CG2 THR A 364      46.964   5.475  17.895  1.00 23.55           C  
ATOM   2921  OG1 THR A 364      47.259   3.527  19.309  1.00 23.55           O  
ATOM   2925  N   HIS A 365      44.219   3.596  16.226  1.00 42.80           N  
ATOM   2926  CA  HIS A 365      43.620   3.975  14.983  1.00 42.80           C  
ATOM   2933  C   HIS A 365      42.201   4.384  15.216  1.00 42.80           C  
ATOM   2934  O   HIS A 365      41.751   5.407  14.702  1.00 42.80           O  
ATOM   2929  CB  HIS A 365      43.628   2.817  13.973  1.00 42.80           C  
ATOM   2928  CG  HIS A 365      43.119   3.202  12.621  1.00 42.80           C  
ATOM   2931  CD2 HIS A 365      43.768   3.772  11.568  1.00 42.80           C  
ATOM   2927  ND1 HIS A 365      41.817   3.027  12.211  1.00 42.80           N  
ATOM   2932  CE1 HIS A 365      41.740   3.494  10.940  1.00 42.80           C  
ATOM   2930  NE2 HIS A 365      42.900   3.957  10.508  1.00 42.80           N  
ATOM   2935  N   GLN A 366      41.455   3.603  16.018  1.00 34.21           N  
ATOM   2936  CA  GLN A 366      40.071   3.917  16.227  1.00 34.21           C  
ATOM   2942  C   GLN A 366      39.976   5.237  16.912  1.00 34.21           C  
ATOM   2943  O   GLN A 366      39.141   6.072  16.566  1.00 34.21           O  
ATOM   2937  CB  GLN A 366      39.329   2.890  17.106  1.00 34.21           C  
ATOM   2938  CG  GLN A 366      39.206   1.498  16.481  1.00 34.21           C  
ATOM   2939  CD  GLN A 366      38.358   0.644  17.414  1.00 34.21           C  
ATOM   2941  NE2 GLN A 366      38.688  -0.672  17.509  1.00 34.21           N  
ATOM   2940  OE1 GLN A 366      37.422   1.135  18.044  1.00 34.21           O  
ATOM   2944  N   GLU A 367      40.845   5.471  17.908  1.00 51.12           N  
ATOM   2945  CA  GLU A 367      40.738   6.690  18.645  1.00 51.12           C  
ATOM   2951  C   GLU A 367      41.062   7.854  17.756  1.00 51.12           C  
ATOM   2952  O   GLU A 367      40.414   8.897  17.839  1.00 51.12           O  
ATOM   2946  CB  GLU A 367      41.626   6.719  19.897  1.00 51.12           C  
ATOM   2947  CG  GLU A 367      41.245   7.837  20.869  1.00 51.12           C  
ATOM   2948  CD  GLU A 367      41.728   7.427  22.252  1.00 51.12           C  
ATOM   2949  OE1 GLU A 367      41.219   6.394  22.765  1.00 51.12           O  
ATOM   2950  OE2 GLU A 367      42.606   8.133  22.814  1.00 51.12           O1-
ATOM   2953  N   LYS A 368      42.074   7.708  16.879  1.00 40.72           N  
ATOM   2954  CA  LYS A 368      42.496   8.770  16.003  1.00 40.72           C  
ATOM   2960  C   LYS A 368      41.446   9.077  14.978  1.00 40.72           C  
ATOM   2961  O   LYS A 368      41.283  10.226  14.568  1.00 40.72           O  
ATOM   2955  CB  LYS A 368      43.807   8.466  15.260  1.00 40.72           C  
ATOM   2956  CG  LYS A 368      45.029   8.500  16.181  1.00 40.72           C  
ATOM   2957  CD  LYS A 368      46.312   7.968  15.540  1.00 40.72           C  
ATOM   2958  CE  LYS A 368      47.517   8.007  16.485  1.00 40.72           C  
ATOM   2959  NZ  LYS A 368      48.722   7.485  15.803  1.00 40.72           N1+
ATOM   2962  N   ARG A 369      40.710   8.049  14.529  1.00 78.25           N  
ATOM   2963  CA  ARG A 369      39.747   8.183  13.472  1.00 78.25           C  
ATOM   2971  C   ARG A 369      38.647   9.117  13.878  1.00 78.25           C  
ATOM   2972  O   ARG A 369      38.180   9.924  13.076  1.00 78.25           O  
ATOM   2964  CB  ARG A 369      39.108   6.828  13.135  1.00 78.25           C  
ATOM   2965  CG  ARG A 369      38.416   6.778  11.775  1.00 78.25           C  
ATOM   2966  CD  ARG A 369      37.596   5.502  11.574  1.00 78.25           C  
ATOM   2967  NE  ARG A 369      37.412   5.318  10.108  1.00 78.25           N  
ATOM   2968  CZ  ARG A 369      36.492   6.052   9.423  1.00 78.25           C  
ATOM   2969  NH1 ARG A 369      35.722   6.970  10.074  1.00 78.25           N1+
ATOM   2970  NH2 ARG A 369      36.360   5.886   8.076  1.00 78.25           N  
ATOM   2973  N   LYS A 370      38.222   9.052  15.151  1.00 92.40           N  
ATOM   2974  CA  LYS A 370      37.089   9.817  15.593  1.00 92.40           C  
ATOM   2980  C   LYS A 370      37.334  11.288  15.418  1.00 92.40           C  
ATOM   2981  O   LYS A 370      36.388  12.043  15.210  1.00 92.40           O  
ATOM   2975  CB  LYS A 370      36.689   9.536  17.056  1.00 92.40           C  
ATOM   2976  CG  LYS A 370      37.747   9.870  18.107  1.00 92.40           C  
ATOM   2977  CD  LYS A 370      37.184   9.857  19.531  1.00 92.40           C  
ATOM   2978  CE  LYS A 370      38.234  10.065  20.625  1.00 92.40           C  
ATOM   2979  NZ  LYS A 370      37.594   9.985  21.958  1.00 92.40           N1+
ATOM   2982  N   LEU A 371      38.595  11.740  15.549  1.00 97.22           N  
ATOM   2983  CA  LEU A 371      38.940  13.129  15.403  1.00 97.22           C  
ATOM   2988  C   LEU A 371      38.787  13.599  13.981  1.00 97.22           C  
ATOM   2989  O   LEU A 371      38.415  14.750  13.764  1.00 97.22           O  
ATOM   2984  CB  LEU A 371      40.378  13.439  15.845  1.00 97.22           C  
ATOM   2985  CG  LEU A 371      40.600  13.235  17.354  1.00 97.22           C  
ATOM   2986  CD1 LEU A 371      40.389  11.769  17.760  1.00 97.22           C  
ATOM   2987  CD2 LEU A 371      41.966  13.779  17.790  1.00 97.22           C  
ATOM   2990  N   VAL A 372      39.075  12.739  12.981  1.00 47.35           N  
ATOM   2991  CA  VAL A 372      39.069  13.158  11.601  1.00 47.35           C  
ATOM   2995  C   VAL A 372      37.758  13.809  11.282  1.00 47.35           C  
ATOM   2996  O   VAL A 372      36.697  13.277  11.607  1.00 47.35           O  
ATOM   2992  CB  VAL A 372      39.261  12.022  10.633  1.00 47.35           C  
ATOM   2993  CG1 VAL A 372      39.200  12.584   9.204  1.00 47.35           C  
ATOM   2994  CG2 VAL A 372      40.579  11.300  10.971  1.00 47.35           C  
ATOM   2997  N   THR A 373      37.809  14.989  10.622  1.00 42.18           N  
ATOM   2998  CA  THR A 373      36.613  15.734  10.341  1.00 42.18           C  
ATOM   3002  C   THR A 373      36.497  15.950   8.864  1.00 42.18           C  
ATOM   3003  O   THR A 373      37.416  15.665   8.098  1.00 42.18           O  
ATOM   2999  CB  THR A 373      36.583  17.091  10.985  1.00 42.18           C  
ATOM   3001  CG2 THR A 373      36.728  16.913  12.504  1.00 42.18           C  
ATOM   3000  OG1 THR A 373      37.640  17.898  10.483  1.00 42.18           O  
ATOM   3004  N   ASP A 374      35.332  16.479   8.442  1.00 32.94           N  
ATOM   3005  CA  ASP A 374      35.003  16.695   7.064  1.00 32.94           C  
ATOM   3010  C   ASP A 374      35.966  17.670   6.469  1.00 32.94           C  
ATOM   3011  O   ASP A 374      36.339  17.537   5.306  1.00 32.94           O  
ATOM   3006  CB  ASP A 374      33.591  17.272   6.870  1.00 32.94           C  
ATOM   3007  CG  ASP A 374      32.581  16.176   7.178  1.00 32.94           C  
ATOM   3008  OD1 ASP A 374      33.018  15.017   7.409  1.00 32.94           O  
ATOM   3009  OD2 ASP A 374      31.358  16.480   7.176  1.00 32.94           O1-
ATOM   3012  N   GLU A 375      36.390  18.684   7.246  1.00 55.26           N  
ATOM   3013  CA  GLU A 375      37.302  19.660   6.719  1.00 55.26           C  
ATOM   3019  C   GLU A 375      38.578  18.963   6.379  1.00 55.26           C  
ATOM   3020  O   GLU A 375      39.213  19.273   5.372  1.00 55.26           O  
ATOM   3014  CB  GLU A 375      37.686  20.778   7.709  1.00 55.26           C  
ATOM   3015  CG  GLU A 375      36.551  21.738   8.078  1.00 55.26           C  
ATOM   3016  CD  GLU A 375      35.870  21.191   9.322  1.00 55.26           C  
ATOM   3017  OE1 GLU A 375      36.295  20.100   9.785  1.00 55.26           O  
ATOM   3018  OE2 GLU A 375      34.927  21.854   9.830  1.00 55.26           O1-
ATOM   3021  N   ASP A 376      38.983  17.995   7.220  1.00 32.16           N  
ATOM   3022  CA  ASP A 376      40.227  17.311   7.028  1.00 32.16           C  
ATOM   3027  C   ASP A 376      40.189  16.617   5.707  1.00 32.16           C  
ATOM   3028  O   ASP A 376      41.159  16.652   4.950  1.00 32.16           O  
ATOM   3023  CB  ASP A 376      40.481  16.249   8.108  1.00 32.16           C  
ATOM   3024  CG  ASP A 376      40.680  16.981   9.427  1.00 32.16           C  
ATOM   3025  OD1 ASP A 376      41.087  18.173   9.389  1.00 32.16           O  
ATOM   3026  OD2 ASP A 376      40.420  16.359  10.491  1.00 32.16           O1-
ATOM   3029  N   VAL A 377      39.052  15.975   5.385  1.00 32.87           N  
ATOM   3030  CA  VAL A 377      38.948  15.280   4.136  1.00 32.87           C  
ATOM   3034  C   VAL A 377      39.116  16.270   3.027  1.00 32.87           C  
ATOM   3035  O   VAL A 377      39.859  16.023   2.078  1.00 32.87           O  
ATOM   3031  CB  VAL A 377      37.618  14.613   3.953  1.00 32.87           C  
ATOM   3032  CG1 VAL A 377      37.548  14.036   2.529  1.00 32.87           C  
ATOM   3033  CG2 VAL A 377      37.453  13.556   5.054  1.00 32.87           C  
ATOM   3036  N   GLN A 378      38.447  17.433   3.121  1.00 40.40           N  
ATOM   3037  CA  GLN A 378      38.543  18.398   2.065  1.00 40.40           C  
ATOM   3043  C   GLN A 378      39.956  18.890   1.972  1.00 40.40           C  
ATOM   3044  O   GLN A 378      40.464  19.119   0.877  1.00 40.40           O  
ATOM   3038  CB  GLN A 378      37.600  19.601   2.241  1.00 40.40           C  
ATOM   3039  CG  GLN A 378      36.123  19.223   2.069  1.00 40.40           C  
ATOM   3040  CD  GLN A 378      35.264  20.467   2.246  1.00 40.40           C  
ATOM   3042  NE2 GLN A 378      35.651  21.343   3.210  1.00 40.40           N  
ATOM   3041  OE1 GLN A 378      34.265  20.647   1.550  1.00 40.40           O  
ATOM   3045  N   LEU A 379      40.628  19.062   3.126  1.00 49.11           N  
ATOM   3046  CA  LEU A 379      41.971  19.573   3.145  1.00 49.11           C  
ATOM   3051  C   LEU A 379      42.902  18.645   2.423  1.00 49.11           C  
ATOM   3052  O   LEU A 379      43.686  19.076   1.579  1.00 49.11           O  
ATOM   3047  CB  LEU A 379      42.516  19.714   4.575  1.00 49.11           C  
ATOM   3048  CG  LEU A 379      43.993  20.146   4.635  1.00 49.11           C  
ATOM   3049  CD1 LEU A 379      44.197  21.540   4.021  1.00 49.11           C  
ATOM   3050  CD2 LEU A 379      44.541  20.035   6.066  1.00 49.11           C  
ATOM   3053  N   PHE A 380      42.830  17.337   2.726  1.00148.01           N  
ATOM   3054  CA  PHE A 380      43.715  16.384   2.116  1.00148.01           C  
ATOM   3062  C   PHE A 380      43.451  16.309   0.645  1.00148.01           C  
ATOM   3063  O   PHE A 380      44.372  16.155  -0.157  1.00148.01           O  
ATOM   3055  CB  PHE A 380      43.554  14.960   2.682  1.00148.01           C  
ATOM   3056  CG  PHE A 380      44.303  14.856   3.968  1.00148.01           C  
ATOM   3057  CD1 PHE A 380      43.713  15.159   5.174  1.00148.01           C  
ATOM   3058  CD2 PHE A 380      45.616  14.447   3.964  1.00148.01           C  
ATOM   3059  CE1 PHE A 380      44.427  15.053   6.348  1.00148.01           C  
ATOM   3060  CE2 PHE A 380      46.333  14.338   5.132  1.00148.01           C  
ATOM   3061  CZ  PHE A 380      45.739  14.642   6.332  1.00148.01           C  
ATOM   3064  N   THR A 381      42.167  16.370   0.265  1.00121.92           N  
ATOM   3065  CA  THR A 381      41.723  16.220  -1.091  1.00121.92           C  
ATOM   3069  C   THR A 381      42.086  17.402  -1.954  1.00121.92           C  
ATOM   3070  O   THR A 381      42.291  17.249  -3.157  1.00121.92           O  
ATOM   3066  CB  THR A 381      40.240  16.042  -1.161  1.00121.92           C  
ATOM   3068  CG2 THR A 381      39.879  15.660  -2.602  1.00121.92           C  
ATOM   3067  OG1 THR A 381      39.841  14.989  -0.300  1.00121.92           O  
ATOM   3071  N   SER A 382      42.154  18.616  -1.371  1.00 71.62           N  
ATOM   3072  CA  SER A 382      42.343  19.830  -2.123  1.00 71.62           C  
ATOM   3075  C   SER A 382      43.620  19.813  -2.915  1.00 71.62           C  
ATOM   3076  O   SER A 382      44.595  19.144  -2.582  1.00 71.62           O  
ATOM   3073  CB  SER A 382      42.356  21.093  -1.243  1.00 71.62           C  
ATOM   3074  OG  SER A 382      43.438  21.043  -0.326  1.00 71.62           O  
ATOM   3077  N   THR A 383      43.585  20.575  -4.026  1.00107.18           N  
ATOM   3078  CA  THR A 383      44.576  20.779  -5.045  1.00107.18           C  
ATOM   3082  C   THR A 383      45.664  21.733  -4.646  1.00107.18           C  
ATOM   3083  O   THR A 383      46.530  22.015  -5.468  1.00107.18           O  
ATOM   3079  CB  THR A 383      44.003  21.243  -6.354  1.00107.18           C  
ATOM   3081  CG2 THR A 383      43.021  20.170  -6.857  1.00107.18           C  
ATOM   3080  OG1 THR A 383      43.343  22.491  -6.198  1.00107.18           O  
ATOM   3084  N   ARG A 384      45.608  22.335  -3.439  1.00179.56           N  
ATOM   3085  CA  ARG A 384      46.508  23.389  -3.031  1.00179.56           C  
ATOM   3093  C   ARG A 384      47.936  23.091  -3.397  1.00179.56           C  
ATOM   3094  O   ARG A 384      48.350  21.939  -3.517  1.00179.56           O  
ATOM   3086  CB  ARG A 384      46.470  23.710  -1.525  1.00179.56           C  
ATOM   3087  CG  ARG A 384      47.030  22.619  -0.608  1.00179.56           C  
ATOM   3088  CD  ARG A 384      46.397  21.232  -0.714  1.00179.56           C  
ATOM   3089  NE  ARG A 384      47.207  20.356   0.179  1.00179.56           N  
ATOM   3090  CZ  ARG A 384      46.923  19.033   0.365  1.00179.56           C  
ATOM   3091  NH1 ARG A 384      45.858  18.452  -0.259  1.00179.56           N1+
ATOM   3092  NH2 ARG A 384      47.715  18.288   1.190  1.00179.56           N  
ATOM   3095  N   ILE A 385      48.721  24.167  -3.632  1.00150.50           N  
ATOM   3096  CA  ILE A 385      50.083  24.015  -4.047  1.00150.50           C  
ATOM   3101  C   ILE A 385      50.870  23.387  -2.948  1.00150.50           C  
ATOM   3102  O   ILE A 385      50.698  23.701  -1.771  1.00150.50           O  
ATOM   3097  CB  ILE A 385      50.731  25.287  -4.498  1.00150.50           C  
ATOM   3098  CG1 ILE A 385      50.734  26.327  -3.374  1.00150.50           C  
ATOM   3099  CG2 ILE A 385      50.021  25.748  -5.778  1.00150.50           C  
ATOM   3100  CD1 ILE A 385      51.550  27.557  -3.736  1.00150.50           C  
ATOM   3103  N   MET A 386      51.745  22.434  -3.331  1.00 81.40           N  
ATOM   3104  CA  MET A 386      52.471  21.669  -2.358  1.00 81.40           C  
ATOM   3109  C   MET A 386      53.835  21.374  -2.895  1.00 81.40           C  
ATOM   3110  O   MET A 386      54.092  21.506  -4.090  1.00 81.40           O  
ATOM   3105  CB  MET A 386      51.841  20.288  -2.124  1.00 81.40           C  
ATOM   3106  CG  MET A 386      50.431  20.324  -1.535  1.00 81.40           C  
ATOM   3107  SD  MET A 386      49.504  18.773  -1.746  1.00 81.40           S  
ATOM   3108  CE  MET A 386      50.674  17.734  -0.824  1.00 81.40           C  
ATOM   3111  N   GLY A 387      54.752  20.979  -1.987  1.00 42.44           N  
ATOM   3112  CA  GLY A 387      56.061  20.511  -2.341  1.00 42.44           C  
ATOM   3113  C   GLY A 387      56.848  21.576  -3.045  1.00 42.44           C  
ATOM   3114  O   GLY A 387      56.943  22.719  -2.606  1.00 42.44           O  
ATOM   3115  N   PRO A 388      57.397  21.183  -4.167  1.00 94.93           N  
ATOM   3116  CA  PRO A 388      58.265  22.028  -4.947  1.00 94.93           C  
ATOM   3120  C   PRO A 388      57.588  23.266  -5.460  1.00 94.93           C  
ATOM   3121  O   PRO A 388      58.261  24.142  -5.997  1.00 94.93           O  
ATOM   3118  CB  PRO A 388      58.833  21.127  -6.041  1.00 94.93           C  
ATOM   3119  CG  PRO A 388      58.828  19.728  -5.398  1.00 94.93           C  
ATOM   3117  CD  PRO A 388      57.657  19.772  -4.402  1.00 94.93           C  
ATOM   3122  N   ALA A 389      56.260  23.335  -5.299  1.00 85.84           N  
ATOM   3123  CA  ALA A 389      55.348  24.377  -5.685  1.00 85.84           C  
ATOM   3125  C   ALA A 389      55.621  25.663  -4.955  1.00 85.84           C  
ATOM   3126  O   ALA A 389      55.070  26.695  -5.328  1.00 85.84           O  
ATOM   3124  CB  ALA A 389      53.875  24.009  -5.436  1.00 85.84           C  
ATOM   3127  N   LYS A 390      56.410  25.634  -3.862  1.00208.31           N  
ATOM   3128  CA  LYS A 390      56.572  26.757  -2.976  1.00208.31           C  
ATOM   3134  C   LYS A 390      56.878  28.018  -3.737  1.00208.31           C  
ATOM   3135  O   LYS A 390      56.290  29.052  -3.422  1.00208.31           O  
ATOM   3129  CB  LYS A 390      57.726  26.540  -1.985  1.00208.31           C  
ATOM   3130  CG  LYS A 390      57.682  25.176  -1.291  1.00208.31           C  
ATOM   3131  CD  LYS A 390      56.389  24.890  -0.527  1.00208.31           C  
ATOM   3132  CE  LYS A 390      56.427  25.360   0.928  1.00208.31           C  
ATOM   3133  NZ  LYS A 390      55.222  24.894   1.654  1.00208.31           N1+
ATOM   3136  N   LYS A 391      57.809  27.972  -4.720  1.00349.12           N  
ATOM   3137  CA  LYS A 391      58.196  29.076  -5.569  1.00349.12           C  
ATOM   3143  C   LYS A 391      59.506  29.586  -5.085  1.00349.12           C  
ATOM   3144  O   LYS A 391      59.884  29.337  -3.941  1.00349.12           O  
ATOM   3138  CB  LYS A 391      57.211  30.263  -5.671  1.00349.12           C  
ATOM   3139  CG  LYS A 391      57.603  31.322  -6.706  1.00349.12           C  
ATOM   3140  CD  LYS A 391      57.486  30.854  -8.157  1.00349.12           C  
ATOM   3141  CE  LYS A 391      57.643  31.984  -9.180  1.00349.12           C  
ATOM   3142  NZ  LYS A 391      56.428  32.830  -9.187  1.00349.12           N1+
TER   
HEADER    3i05_chain_B
ATOM    171  N   ASN B  22      15.099   6.102 -51.117  1.00211.19           N  
ATOM    172  CA  ASN B  22      15.485   7.474 -51.013  1.00211.19           C  
ATOM    177  C   ASN B  22      15.666   7.724 -49.551  1.00211.19           C  
ATOM    178  O   ASN B  22      16.048   6.829 -48.801  1.00211.19           O  
ATOM    173  CB  ASN B  22      14.400   8.438 -51.532  1.00211.19           C  
ATOM    174  CG  ASN B  22      15.020   9.808 -51.778  1.00211.19           C  
ATOM    176  ND2 ASN B  22      14.237  10.725 -52.408  1.00211.19           N  
ATOM    175  OD1 ASN B  22      16.167  10.061 -51.414  1.00211.19           O  
ATOM    179  N   TYR B  23      15.427   8.974 -49.114  1.00 70.59           N  
ATOM    180  CA  TYR B  23      15.515   9.320 -47.729  1.00 70.59           C  
ATOM    189  C   TYR B  23      14.445   8.587 -46.987  1.00 70.59           C  
ATOM    190  O   TYR B  23      14.658   8.120 -45.868  1.00 70.59           O  
ATOM    181  CB  TYR B  23      15.296  10.819 -47.453  1.00 70.59           C  
ATOM    182  CG  TYR B  23      16.479  11.555 -47.972  1.00 70.59           C  
ATOM    183  CD1 TYR B  23      17.632  11.615 -47.226  1.00 70.59           C  
ATOM    184  CD2 TYR B  23      16.439  12.183 -49.195  1.00 70.59           C  
ATOM    185  CE1 TYR B  23      18.733  12.292 -47.692  1.00 70.59           C  
ATOM    186  CE2 TYR B  23      17.538  12.862 -49.666  1.00 70.59           C  
ATOM    187  CZ  TYR B  23      18.687  12.914 -48.916  1.00 70.59           C  
ATOM    188  OH  TYR B  23      19.818  13.608 -49.394  1.00 70.59           O  
ATOM    191  N   ASP B  24      13.253   8.474 -47.602  1.00 38.00           N  
ATOM    192  CA  ASP B  24      12.124   7.867 -46.959  1.00 38.00           C  
ATOM    197  C   ASP B  24      12.449   6.454 -46.594  1.00 38.00           C  
ATOM    198  O   ASP B  24      12.062   5.988 -45.524  1.00 38.00           O  
ATOM    193  CB  ASP B  24      10.870   7.831 -47.849  1.00 38.00           C  
ATOM    194  CG  ASP B  24      10.309   9.241 -47.925  1.00 38.00           C  
ATOM    195  OD1 ASP B  24      10.230   9.902 -46.857  1.00 38.00           O  
ATOM    196  OD2 ASP B  24       9.944   9.674 -49.050  1.00 38.00           O1-
ATOM    199  N   LYS B  25      13.157   5.719 -47.469  1.00 67.63           N  
ATOM    200  CA  LYS B  25      13.471   4.357 -47.142  1.00 67.63           C  
ATOM    206  C   LYS B  25      14.371   4.357 -45.948  1.00 67.63           C  
ATOM    207  O   LYS B  25      14.274   3.490 -45.081  1.00 67.63           O  
ATOM    201  CB  LYS B  25      14.168   3.584 -48.277  1.00 67.63           C  
ATOM    202  CG  LYS B  25      14.200   2.075 -48.015  1.00 67.63           C  
ATOM    203  CD  LYS B  25      14.464   1.224 -49.257  1.00 67.63           C  
ATOM    204  CE  LYS B  25      14.332  -0.279 -48.996  1.00 67.63           C  
ATOM    205  NZ  LYS B  25      14.426  -1.029 -50.269  1.00 67.63           N1+
ATOM    208  N   LEU B  26      15.268   5.358 -45.890  1.00115.14           N  
ATOM    209  CA  LEU B  26      16.245   5.537 -44.854  1.00115.14           C  
ATOM    214  C   LEU B  26      15.541   5.738 -43.544  1.00115.14           C  
ATOM    215  O   LEU B  26      15.925   5.158 -42.528  1.00115.14           O  
ATOM    210  CB  LEU B  26      17.134   6.752 -45.214  1.00115.14           C  
ATOM    211  CG  LEU B  26      18.188   7.213 -44.195  1.00115.14           C  
ATOM    212  CD1 LEU B  26      19.149   8.230 -44.836  1.00115.14           C  
ATOM    213  CD2 LEU B  26      17.522   7.814 -42.949  1.00115.14           C  
ATOM    216  N   ILE B  27      14.469   6.547 -43.531  1.00 44.94           N  
ATOM    217  CA  ILE B  27      13.794   6.827 -42.298  1.00 44.94           C  
ATOM    222  C   ILE B  27      13.242   5.556 -41.720  1.00 44.94           C  
ATOM    223  O   ILE B  27      13.336   5.340 -40.513  1.00 44.94           O  
ATOM    218  CB  ILE B  27      12.657   7.798 -42.455  1.00 44.94           C  
ATOM    219  CG1 ILE B  27      13.184   9.168 -42.915  1.00 44.94           C  
ATOM    220  CG2 ILE B  27      11.892   7.856 -41.122  1.00 44.94           C  
ATOM    221  CD1 ILE B  27      12.085  10.134 -43.358  1.00 44.94           C  
ATOM    224  N   LYS B  28      12.650   4.678 -42.556  1.00121.56           N  
ATOM    225  CA  LYS B  28      12.021   3.491 -42.037  1.00121.56           C  
ATOM    231  C   LYS B  28      13.011   2.554 -41.397  1.00121.56           C  
ATOM    232  O   LYS B  28      12.750   2.014 -40.323  1.00121.56           O  
ATOM    226  CB  LYS B  28      11.234   2.695 -43.090  1.00121.56           C  
ATOM    227  CG  LYS B  28      10.582   1.447 -42.488  1.00121.56           C  
ATOM    228  CD  LYS B  28       9.460   0.844 -43.336  1.00121.56           C  
ATOM    229  CE  LYS B  28       8.059   1.300 -42.918  1.00121.56           C  
ATOM    230  NZ  LYS B  28       7.827   2.697 -43.348  1.00121.56           N1+
ATOM    233  N   ASP B  29      14.174   2.337 -42.040  1.00 54.77           N  
ATOM    234  CA  ASP B  29      15.170   1.398 -41.593  1.00 54.77           C  
ATOM    239  C   ASP B  29      15.835   1.835 -40.318  1.00 54.77           C  
ATOM    240  O   ASP B  29      16.294   0.993 -39.547  1.00 54.77           O  
ATOM    235  CB  ASP B  29      16.275   1.168 -42.637  1.00 54.77           C  
ATOM    236  CG  ASP B  29      15.665   0.360 -43.772  1.00 54.77           C  
ATOM    237  OD1 ASP B  29      14.697  -0.400 -43.498  1.00 54.77           O  
ATOM    238  OD2 ASP B  29      16.152   0.492 -44.925  1.00 54.77           O1-
ATOM    241  N   PHE B  30      15.936   3.152 -40.060  1.00194.10           N  
ATOM    242  CA  PHE B  30      16.683   3.630 -38.924  1.00194.10           C  
ATOM    250  C   PHE B  30      16.195   3.188 -37.577  1.00194.10           C  
ATOM    251  O   PHE B  30      17.045   2.929 -36.731  1.00194.10           O  
ATOM    243  CB  PHE B  30      16.914   5.146 -38.885  1.00194.10           C  
ATOM    244  CG  PHE B  30      18.175   5.352 -39.637  1.00194.10           C  
ATOM    245  CD1 PHE B  30      19.370   5.121 -39.004  1.00194.10           C  
ATOM    246  CD2 PHE B  30      18.177   5.755 -40.947  1.00194.10           C  
ATOM    247  CE1 PHE B  30      20.558   5.297 -39.664  1.00194.10           C  
ATOM    248  CE2 PHE B  30      19.364   5.934 -41.613  1.00194.10           C  
ATOM    249  CZ  PHE B  30      20.558   5.705 -40.974  1.00194.10           C  
ATOM    252  N   GLY B  31      14.889   3.205 -37.236  1.00125.58           N  
ATOM    253  CA  GLY B  31      13.842   3.815 -37.981  1.00125.58           C  
ATOM    254  C   GLY B  31      13.774   5.180 -37.376  1.00125.58           C  
ATOM    255  O   GLY B  31      14.338   5.409 -36.306  1.00125.58           O  
ATOM    256  N   SER B  32      13.046   6.114 -38.012  1.00 77.46           N  
ATOM    257  CA  SER B  32      13.025   7.455 -37.509  1.00 77.46           C  
ATOM    260  C   SER B  32      11.653   8.003 -37.772  1.00 77.46           C  
ATOM    261  O   SER B  32      10.685   7.252 -37.879  1.00 77.46           O  
ATOM    258  CB  SER B  32      14.064   8.357 -38.211  1.00 77.46           C  
ATOM    259  OG  SER B  32      14.144   9.638 -37.600  1.00 77.46           O  
ATOM    262  N   HIS B  33      11.518   9.344 -37.804  1.00 54.50           N  
ATOM    263  CA  HIS B  33      10.253   9.943 -38.118  1.00 54.50           C  
ATOM    270  C   HIS B  33      10.493  11.099 -39.038  1.00 54.50           C  
ATOM    271  O   HIS B  33      11.429  11.876 -38.861  1.00 54.50           O  
ATOM    266  CB  HIS B  33       9.479  10.445 -36.887  1.00 54.50           C  
ATOM    265  CG  HIS B  33       8.920   9.312 -36.075  1.00 54.50           C  
ATOM    268  CD2 HIS B  33       9.460   8.627 -35.028  1.00 54.50           C  
ATOM    264  ND1 HIS B  33       7.688   8.739 -36.299  1.00 54.50           N  
ATOM    269  CE1 HIS B  33       7.543   7.745 -35.387  1.00 54.50           C  
ATOM    267  NE2 HIS B  33       8.594   7.639 -34.594  1.00 54.50           N  
ATOM    272  N   ALA B  34       9.638  11.227 -40.069  1.00 35.96           N  
ATOM    273  CA  ALA B  34       9.770  12.283 -41.033  1.00 35.96           C  
ATOM    275  C   ALA B  34       9.235  13.551 -40.450  1.00 35.96           C  
ATOM    276  O   ALA B  34       8.435  13.534 -39.516  1.00 35.96           O  
ATOM    274  CB  ALA B  34       9.007  12.024 -42.342  1.00 35.96           C  
ATOM    277  N   ILE B  35       9.689  14.698 -41.002  1.00 57.36           N  
ATOM    278  CA  ILE B  35       9.209  15.980 -40.567  1.00 57.36           C  
ATOM    283  C   ILE B  35       8.113  16.355 -41.511  1.00 57.36           C  
ATOM    284  O   ILE B  35       8.350  16.741 -42.655  1.00 57.36           O  
ATOM    279  CB  ILE B  35      10.237  17.074 -40.637  1.00 57.36           C  
ATOM    280  CG1 ILE B  35      11.409  16.784 -39.685  1.00 57.36           C  
ATOM    281  CG2 ILE B  35       9.531  18.411 -40.353  1.00 57.36           C  
ATOM    282  CD1 ILE B  35      12.608  17.703 -39.912  1.00 57.36           C  
ATOM    285  N   ASP B  36       6.872  16.238 -41.012  1.00137.59           N  
ATOM    286  CA  ASP B  36       5.656  16.452 -41.739  1.00137.59           C  
ATOM    291  C   ASP B  36       5.352  17.921 -41.756  1.00137.59           C  
ATOM    292  O   ASP B  36       5.999  18.705 -41.067  1.00137.59           O  
ATOM    287  CB  ASP B  36       4.526  15.665 -41.044  1.00137.59           C  
ATOM    288  CG  ASP B  36       3.200  15.774 -41.765  1.00137.59           C  
ATOM    289  OD1 ASP B  36       2.511  16.801 -41.551  1.00137.59           O  
ATOM    290  OD2 ASP B  36       2.839  14.834 -42.520  1.00137.59           O1-
ATOM    293  N   GLU B  37       4.365  18.326 -42.586  1.00111.89           N  
ATOM    294  CA  GLU B  37       3.952  19.697 -42.729  1.00111.89           C  
ATOM    300  C   GLU B  37       3.346  20.173 -41.446  1.00111.89           C  
ATOM    301  O   GLU B  37       3.509  21.332 -41.068  1.00111.89           O  
ATOM    295  CB  GLU B  37       2.934  19.917 -43.864  1.00111.89           C  
ATOM    296  CG  GLU B  37       1.706  19.012 -43.782  1.00111.89           C  
ATOM    297  CD  GLU B  37       2.040  17.727 -44.526  1.00111.89           C  
ATOM    298  OE1 GLU B  37       2.583  17.842 -45.658  1.00111.89           O  
ATOM    299  OE2 GLU B  37       1.771  16.623 -43.979  1.00111.89           O1-
ATOM    302  N   ALA B  38       2.632  19.281 -40.738  1.00 28.88           N  
ATOM    303  CA  ALA B  38       1.975  19.637 -39.516  1.00 28.88           C  
ATOM    305  C   ALA B  38       3.012  20.090 -38.542  1.00 28.88           C  
ATOM    306  O   ALA B  38       2.809  21.065 -37.821  1.00 28.88           O  
ATOM    304  CB  ALA B  38       1.230  18.454 -38.880  1.00 28.88           C  
ATOM    307  N   LEU B  39       4.159  19.391 -38.507  1.00 53.96           N  
ATOM    308  CA  LEU B  39       5.232  19.694 -37.603  1.00 53.96           C  
ATOM    313  C   LEU B  39       5.790  21.051 -37.923  1.00 53.96           C  
ATOM    314  O   LEU B  39       6.166  21.797 -37.019  1.00 53.96           O  
ATOM    309  CB  LEU B  39       6.363  18.656 -37.699  1.00 53.96           C  
ATOM    310  CG  LEU B  39       7.554  18.924 -36.762  1.00 53.96           C  
ATOM    311  CD1 LEU B  39       7.134  18.916 -35.281  1.00 53.96           C  
ATOM    312  CD2 LEU B  39       8.703  17.945 -37.057  1.00 53.96           C  
ATOM    315  N   LEU B  40       5.881  21.407 -39.221  1.00 83.33           N  
ATOM    316  CA  LEU B  40       6.405  22.694 -39.592  1.00 83.33           C  
ATOM    321  C   LEU B  40       5.506  23.766 -39.073  1.00 83.33           C  
ATOM    322  O   LEU B  40       5.975  24.793 -38.585  1.00 83.33           O  
ATOM    317  CB  LEU B  40       6.551  22.899 -41.111  1.00 83.33           C  
ATOM    318  CG  LEU B  40       7.796  22.224 -41.717  1.00 83.33           C  
ATOM    319  CD1 LEU B  40       7.819  20.716 -41.450  1.00 83.33           C  
ATOM    320  CD2 LEU B  40       7.943  22.554 -43.211  1.00 83.33           C  
ATOM    323  N   GLU B  41       4.182  23.551 -39.168  1.00 31.00           N  
ATOM    324  CA  GLU B  41       3.239  24.532 -38.721  1.00 31.00           C  
ATOM    330  C   GLU B  41       3.396  24.709 -37.243  1.00 31.00           C  
ATOM    331  O   GLU B  41       3.297  25.825 -36.738  1.00 31.00           O  
ATOM    325  CB  GLU B  41       1.784  24.140 -39.035  1.00 31.00           C  
ATOM    326  CG  GLU B  41       1.488  24.162 -40.539  1.00 31.00           C  
ATOM    327  CD  GLU B  41       0.053  23.715 -40.778  1.00 31.00           C  
ATOM    328  OE1 GLU B  41      -0.882  24.389 -40.268  1.00 31.00           O  
ATOM    329  OE2 GLU B  41      -0.124  22.687 -41.484  1.00 31.00           O1-
ATOM    332  N   ARG B  42       3.644  23.613 -36.501  1.00 71.17           N  
ATOM    333  CA  ARG B  42       3.767  23.742 -35.079  1.00 71.17           C  
ATOM    341  C   ARG B  42       4.966  24.573 -34.754  1.00 71.17           C  
ATOM    342  O   ARG B  42       4.914  25.426 -33.870  1.00 71.17           O  
ATOM    334  CB  ARG B  42       3.903  22.401 -34.348  1.00 71.17           C  
ATOM    335  CG  ARG B  42       3.771  22.556 -32.834  1.00 71.17           C  
ATOM    336  CD  ARG B  42       3.885  21.245 -32.060  1.00 71.17           C  
ATOM    337  NE  ARG B  42       3.739  21.601 -30.623  1.00 71.17           N  
ATOM    338  CZ  ARG B  42       3.818  20.642 -29.655  1.00 71.17           C  
ATOM    339  NH1 ARG B  42       4.054  19.342 -29.995  1.00 71.17           N1+
ATOM    340  NH2 ARG B  42       3.658  20.990 -28.345  1.00 71.17           N  
ATOM    343  N   ILE B  43       6.081  24.366 -35.477  1.00 41.91           N  
ATOM    344  CA  ILE B  43       7.278  25.103 -35.194  1.00 41.91           C  
ATOM    349  C   ILE B  43       6.979  26.556 -35.393  1.00 41.91           C  
ATOM    350  O   ILE B  43       7.415  27.401 -34.614  1.00 41.91           O  
ATOM    345  CB  ILE B  43       8.424  24.735 -36.095  1.00 41.91           C  
ATOM    346  CG1 ILE B  43       8.815  23.264 -35.876  1.00 41.91           C  
ATOM    347  CG2 ILE B  43       9.578  25.723 -35.843  1.00 41.91           C  
ATOM    348  CD1 ILE B  43       9.749  22.710 -36.951  1.00 41.91           C  
ATOM    351  N   GLU B  44       6.215  26.882 -36.450  1.00 40.57           N  
ATOM    352  CA  GLU B  44       5.945  28.250 -36.784  1.00 40.57           C  
ATOM    358  C   GLU B  44       5.194  28.946 -35.684  1.00 40.57           C  
ATOM    359  O   GLU B  44       5.583  30.034 -35.264  1.00 40.57           O  
ATOM    353  CB  GLU B  44       5.121  28.361 -38.080  1.00 40.57           C  
ATOM    354  CG  GLU B  44       4.872  29.791 -38.560  1.00 40.57           C  
ATOM    355  CD  GLU B  44       4.181  29.704 -39.916  1.00 40.57           C  
ATOM    356  OE1 GLU B  44       3.973  28.561 -40.407  1.00 40.57           O  
ATOM    357  OE2 GLU B  44       3.857  30.782 -40.483  1.00 40.57           O1-
ATOM    360  N   ARG B  45       4.107  28.343 -35.165  1.00 96.22           N  
ATOM    361  CA  ARG B  45       3.325  29.018 -34.165  1.00 96.22           C  
ATOM    369  C   ARG B  45       4.103  29.151 -32.889  1.00 96.22           C  
ATOM    370  O   ARG B  45       3.959  30.139 -32.168  1.00 96.22           O  
ATOM    362  CB  ARG B  45       1.960  28.355 -33.896  1.00 96.22           C  
ATOM    363  CG  ARG B  45       1.994  26.917 -33.378  1.00 96.22           C  
ATOM    364  CD  ARG B  45       2.235  26.804 -31.873  1.00 96.22           C  
ATOM    365  NE  ARG B  45       1.882  25.409 -31.485  1.00 96.22           N  
ATOM    366  CZ  ARG B  45       1.255  25.175 -30.297  1.00 96.22           C  
ATOM    367  NH1 ARG B  45       1.015  26.210 -29.439  1.00 96.22           N1+
ATOM    368  NH2 ARG B  45       0.862  23.911 -29.966  1.00 96.22           N  
ATOM    371  N   VAL B  46       4.936  28.145 -32.560  1.00 45.19           N  
ATOM    372  CA  VAL B  46       5.692  28.180 -31.339  1.00 45.19           C  
ATOM    376  C   VAL B  46       6.632  29.350 -31.362  1.00 45.19           C  
ATOM    377  O   VAL B  46       6.705  30.113 -30.399  1.00 45.19           O  
ATOM    373  CB  VAL B  46       6.528  26.945 -31.148  1.00 45.19           C  
ATOM    374  CG1 VAL B  46       7.406  27.131 -29.898  1.00 45.19           C  
ATOM    375  CG2 VAL B  46       5.596  25.723 -31.081  1.00 45.19           C  
ATOM    378  N   LEU B  47       7.406  29.487 -32.458  1.00108.37           N  
ATOM    379  CA  LEU B  47       8.371  30.539 -32.633  1.00108.37           C  
ATOM    384  C   LEU B  47       7.737  31.863 -32.929  1.00108.37           C  
ATOM    385  O   LEU B  47       8.241  32.899 -32.499  1.00108.37           O  
ATOM    380  CB  LEU B  47       9.415  30.214 -33.711  1.00108.37           C  
ATOM    381  CG  LEU B  47      10.384  29.100 -33.262  1.00108.37           C  
ATOM    382  CD1 LEU B  47       9.650  27.776 -33.002  1.00108.37           C  
ATOM    383  CD2 LEU B  47      11.556  28.949 -34.242  1.00108.37           C  
ATOM    386  N   GLY B  48       6.623  31.877 -33.687  1.00 22.50           N  
ATOM    387  CA  GLY B  48       6.006  33.126 -34.035  1.00 22.50           C  
ATOM    388  C   GLY B  48       6.647  33.623 -35.293  1.00 22.50           C  
ATOM    389  O   GLY B  48       6.479  34.784 -35.667  1.00 22.50           O  
ATOM    390  N   LYS B  49       7.417  32.751 -35.975  1.00100.77           N  
ATOM    391  CA  LYS B  49       8.066  33.146 -37.191  1.00100.77           C  
ATOM    397  C   LYS B  49       8.061  31.974 -38.122  1.00100.77           C  
ATOM    398  O   LYS B  49       7.534  30.908 -37.806  1.00100.77           O  
ATOM    392  CB  LYS B  49       9.539  33.550 -37.003  1.00100.77           C  
ATOM    393  CG  LYS B  49       9.726  34.757 -36.084  1.00100.77           C  
ATOM    394  CD  LYS B  49      11.187  35.023 -35.714  1.00100.77           C  
ATOM    395  CE  LYS B  49      11.854  33.868 -34.965  1.00100.77           C  
ATOM    396  NZ  LYS B  49      12.131  32.751 -35.896  1.00100.77           N1+
ATOM    399  N   LYS B  50       8.628  32.179 -39.325  1.00113.55           N  
ATOM    400  CA  LYS B  50       8.761  31.160 -40.324  1.00113.55           C  
ATOM    406  C   LYS B  50       9.892  30.280 -39.891  1.00113.55           C  
ATOM    407  O   LYS B  50      10.815  30.724 -39.211  1.00113.55           O  
ATOM    401  CB  LYS B  50       9.176  31.750 -41.679  1.00113.55           C  
ATOM    402  CG  LYS B  50      10.508  32.499 -41.549  1.00113.55           C  
ATOM    403  CD  LYS B  50      11.173  32.908 -42.863  1.00113.55           C  
ATOM    404  CE  LYS B  50      12.507  33.635 -42.655  1.00113.55           C  
ATOM    405  NZ  LYS B  50      12.317  34.811 -41.772  1.00113.55           N1+
ATOM    408  N   PRO B  51       9.829  29.029 -40.255  1.00 65.78           N  
ATOM    409  CA  PRO B  51      10.915  28.143 -39.938  1.00 65.78           C  
ATOM    413  C   PRO B  51      12.094  28.451 -40.802  1.00 65.78           C  
ATOM    414  O   PRO B  51      11.927  29.080 -41.846  1.00 65.78           O  
ATOM    411  CB  PRO B  51      10.373  26.730 -40.131  1.00 65.78           C  
ATOM    412  CG  PRO B  51       8.869  26.885 -39.849  1.00 65.78           C  
ATOM    410  CD  PRO B  51       8.551  28.335 -40.249  1.00 65.78           C  
ATOM    415  N   HIS B  52      13.293  28.011 -40.375  1.00 56.81           N  
ATOM    416  CA  HIS B  52      14.503  28.248 -41.105  1.00 56.81           C  
ATOM    423  C   HIS B  52      14.339  27.570 -42.423  1.00 56.81           C  
ATOM    424  O   HIS B  52      13.564  26.625 -42.558  1.00 56.81           O  
ATOM    419  CB  HIS B  52      15.737  27.661 -40.397  1.00 56.81           C  
ATOM    418  CG  HIS B  52      17.042  28.145 -40.947  1.00 56.81           C  
ATOM    421  CD2 HIS B  52      17.813  29.197 -40.557  1.00 56.81           C  
ATOM    417  ND1 HIS B  52      17.714  27.552 -41.991  1.00 56.81           N  
ATOM    422  CE1 HIS B  52      18.850  28.269 -42.178  1.00 56.81           C  
ATOM    420  NE2 HIS B  52      18.954  29.278 -41.332  1.00 56.81           N  
ATOM    425  N   HIS B  53      15.070  28.052 -43.443  1.00 87.07           N  
ATOM    426  CA  HIS B  53      14.938  27.538 -44.773  1.00 87.07           C  
ATOM    433  C   HIS B  53      15.331  26.093 -44.816  1.00 87.07           C  
ATOM    434  O   HIS B  53      14.842  25.350 -45.665  1.00 87.07           O  
ATOM    429  CB  HIS B  53      15.684  28.354 -45.848  1.00 87.07           C  
ATOM    428  CG  HIS B  53      17.117  28.691 -45.573  1.00 87.07           C  
ATOM    431  CD2 HIS B  53      18.263  28.068 -45.962  1.00 87.07           C  
ATOM    427  ND1 HIS B  53      17.515  29.807 -44.871  1.00 87.07           N  
ATOM    432  CE1 HIS B  53      18.871  29.810 -44.875  1.00 87.07           C  
ATOM    430  NE2 HIS B  53      19.371  28.774 -45.524  1.00 87.07           N  
ATOM    435  N   PHE B  54      16.219  25.640 -43.914  1.00 82.06           N  
ATOM    436  CA  PHE B  54      16.599  24.257 -43.959  1.00 82.06           C  
ATOM    444  C   PHE B  54      15.371  23.409 -43.772  1.00 82.06           C  
ATOM    445  O   PHE B  54      15.218  22.393 -44.449  1.00 82.06           O  
ATOM    437  CB  PHE B  54      17.621  23.848 -42.881  1.00 82.06           C  
ATOM    438  CG  PHE B  54      18.929  24.514 -43.164  1.00 82.06           C  
ATOM    439  CD1 PHE B  54      19.585  24.291 -44.353  1.00 82.06           C  
ATOM    440  CD2 PHE B  54      19.530  25.316 -42.223  1.00 82.06           C  
ATOM    441  CE1 PHE B  54      20.795  24.891 -44.613  1.00 82.06           C  
ATOM    442  CE2 PHE B  54      20.742  25.918 -42.478  1.00 82.06           C  
ATOM    443  CZ  PHE B  54      21.376  25.711 -43.677  1.00 82.06           C  
ATOM    446  N   LEU B  55      14.486  23.766 -42.815  1.00101.76           N  
ATOM    447  CA  LEU B  55      13.287  22.993 -42.609  1.00101.76           C  
ATOM    452  C   LEU B  55      12.307  23.159 -43.735  1.00101.76           C  
ATOM    453  O   LEU B  55      11.704  22.186 -44.188  1.00101.76           O  
ATOM    448  CB  LEU B  55      12.526  23.304 -41.311  1.00101.76           C  
ATOM    449  CG  LEU B  55      13.361  23.047 -40.050  1.00101.76           C  
ATOM    450  CD1 LEU B  55      14.291  24.230 -39.767  1.00101.76           C  
ATOM    451  CD2 LEU B  55      12.488  22.631 -38.861  1.00101.76           C  
ATOM    454  N   ARG B  56      12.111  24.398 -44.226  1.00 70.52           N  
ATOM    455  CA  ARG B  56      11.123  24.621 -45.248  1.00 70.52           C  
ATOM    463  C   ARG B  56      11.506  23.839 -46.466  1.00 70.52           C  
ATOM    464  O   ARG B  56      10.663  23.220 -47.113  1.00 70.52           O  
ATOM    456  CB  ARG B  56      11.020  26.096 -45.670  1.00 70.52           C  
ATOM    457  CG  ARG B  56      10.557  27.020 -44.542  1.00 70.52           C  
ATOM    458  CD  ARG B  56      10.321  28.465 -44.992  1.00 70.52           C  
ATOM    459  NE  ARG B  56      11.601  28.964 -45.570  1.00 70.52           N  
ATOM    460  CZ  ARG B  56      11.770  30.297 -45.812  1.00 70.52           C  
ATOM    461  NH1 ARG B  56      10.772  31.173 -45.501  1.00 70.52           N1+
ATOM    462  NH2 ARG B  56      12.937  30.744 -46.362  1.00 70.52           N  
ATOM    465  N   ARG B  57      12.804  23.879 -46.808  1.00196.78           N  
ATOM    466  CA  ARG B  57      13.370  23.203 -47.940  1.00196.78           C  
ATOM    474  C   ARG B  57      13.418  21.730 -47.720  1.00196.78           C  
ATOM    475  O   ARG B  57      13.499  20.971 -48.684  1.00196.78           O  
ATOM    467  CB  ARG B  57      14.770  23.702 -48.334  1.00196.78           C  
ATOM    468  CG  ARG B  57      14.710  24.892 -49.293  1.00196.78           C  
ATOM    469  CD  ARG B  57      13.994  26.114 -48.722  1.00196.78           C  
ATOM    470  NE  ARG B  57      15.031  27.104 -48.332  1.00196.78           N  
ATOM    471  CZ  ARG B  57      15.433  28.055 -49.225  1.00196.78           C  
ATOM    472  NH1 ARG B  57      14.864  28.099 -50.463  1.00196.78           N1+
ATOM    473  NH2 ARG B  57      16.391  28.966 -48.884  1.00196.78           N  
ATOM    476  N   GLY B  58      13.439  21.282 -46.451  1.00 36.47           N  
ATOM    477  CA  GLY B  58      13.436  19.868 -46.217  1.00 36.47           C  
ATOM    478  C   GLY B  58      14.839  19.352 -46.148  1.00 36.47           C  
ATOM    479  O   GLY B  58      15.075  18.169 -46.388  1.00 36.47           O  
ATOM    480  N   ILE B  59      15.820  20.238 -45.892  1.00 58.28           N  
ATOM    481  CA  ILE B  59      17.168  19.779 -45.706  1.00 58.28           C  
ATOM    486  C   ILE B  59      17.229  19.036 -44.401  1.00 58.28           C  
ATOM    487  O   ILE B  59      17.790  17.943 -44.326  1.00 58.28           O  
ATOM    482  CB  ILE B  59      18.159  20.902 -45.681  1.00 58.28           C  
ATOM    483  CG1 ILE B  59      18.126  21.644 -47.029  1.00 58.28           C  
ATOM    484  CG2 ILE B  59      19.536  20.313 -45.339  1.00 58.28           C  
ATOM    485  CD1 ILE B  59      18.874  22.974 -47.021  1.00 58.28           C  
ATOM    488  N   PHE B  60      16.657  19.627 -43.326  1.00107.59           N  
ATOM    489  CA  PHE B  60      16.530  18.914 -42.082  1.00107.59           C  
ATOM    497  C   PHE B  60      15.172  18.284 -42.171  1.00107.59           C  
ATOM    498  O   PHE B  60      14.164  18.945 -41.917  1.00107.59           O  
ATOM    490  CB  PHE B  60      16.529  19.806 -40.823  1.00107.59           C  
ATOM    491  CG  PHE B  60      17.926  20.220 -40.506  1.00107.59           C  
ATOM    492  CD1 PHE B  60      18.479  21.359 -41.043  1.00107.59           C  
ATOM    493  CD2 PHE B  60      18.685  19.452 -39.654  1.00107.59           C  
ATOM    494  CE1 PHE B  60      19.770  21.720 -40.733  1.00107.59           C  
ATOM    495  CE2 PHE B  60      19.975  19.807 -39.341  1.00107.59           C  
ATOM    496  CZ  PHE B  60      20.521  20.944 -39.883  1.00107.59           C  
ATOM    499  N   PHE B  61      15.136  17.031 -42.677  1.00119.96           N  
ATOM    500  CA  PHE B  61      13.953  16.252 -42.940  1.00119.96           C  
ATOM    508  C   PHE B  61      13.406  15.379 -41.837  1.00119.96           C  
ATOM    509  O   PHE B  61      12.194  15.181 -41.769  1.00119.96           O  
ATOM    501  CB  PHE B  61      14.088  15.372 -44.200  1.00119.96           C  
ATOM    502  CG  PHE B  61      15.126  14.324 -43.984  1.00119.96           C  
ATOM    503  CD1 PHE B  61      16.464  14.624 -44.097  1.00119.96           C  
ATOM    504  CD2 PHE B  61      14.754  13.032 -43.687  1.00119.96           C  
ATOM    505  CE1 PHE B  61      17.417  13.651 -43.903  1.00119.96           C  
ATOM    506  CE2 PHE B  61      15.701  12.055 -43.492  1.00119.96           C  
ATOM    507  CZ  PHE B  61      17.036  12.366 -43.601  1.00119.96           C  
ATOM    510  N   SER B  62      14.249  14.769 -40.976  1.00113.34           N  
ATOM    511  CA  SER B  62      13.663  13.804 -40.074  1.00113.34           C  
ATOM    514  C   SER B  62      14.064  14.092 -38.665  1.00113.34           C  
ATOM    515  O   SER B  62      14.895  14.964 -38.416  1.00113.34           O  
ATOM    512  CB  SER B  62      14.020  12.337 -40.382  1.00113.34           C  
ATOM    513  OG  SER B  62      15.366  12.058 -40.033  1.00113.34           O  
ATOM    516  N   HIS B  63      13.455  13.375 -37.690  1.00 77.43           N  
ATOM    517  CA  HIS B  63      13.766  13.684 -36.324  1.00 77.43           C  
ATOM    524  C   HIS B  63      13.359  12.552 -35.435  1.00 77.43           C  
ATOM    525  O   HIS B  63      12.729  11.586 -35.864  1.00 77.43           O  
ATOM    520  CB  HIS B  63      12.989  14.896 -35.790  1.00 77.43           C  
ATOM    519  CG  HIS B  63      11.541  14.563 -35.584  1.00 77.43           C  
ATOM    522  CD2 HIS B  63      10.480  14.682 -36.430  1.00 77.43           C  
ATOM    518  ND1 HIS B  63      11.037  14.017 -34.424  1.00 77.43           N  
ATOM    523  CE1 HIS B  63       9.708  13.832 -34.623  1.00 77.43           C  
ATOM    521  NE2 HIS B  63       9.324  14.220 -35.826  1.00 77.43           N  
ATOM    526  N   ARG B  64      13.754  12.670 -34.150  1.00108.80           N  
ATOM    527  CA  ARG B  64      13.387  11.761 -33.106  1.00108.80           C  
ATOM    535  C   ARG B  64      13.012  12.606 -31.917  1.00108.80           C  
ATOM    536  O   ARG B  64      13.746  13.519 -31.542  1.00108.80           O  
ATOM    528  CB  ARG B  64      14.559  10.874 -32.650  1.00108.80           C  
ATOM    529  CG  ARG B  64      15.023   9.844 -33.683  1.00108.80           C  
ATOM    530  CD  ARG B  64      16.217   9.016 -33.202  1.00108.80           C  
ATOM    531  NE  ARG B  64      16.362   7.834 -34.096  1.00108.80           N  
ATOM    532  CZ  ARG B  64      17.217   6.829 -33.742  1.00108.80           C  
ATOM    533  NH1 ARG B  64      17.962   6.937 -32.604  1.00108.80           N1+
ATOM    534  NH2 ARG B  64      17.318   5.706 -34.510  1.00108.80           N  
ATOM    537  N   ASP B  65      11.836  12.336 -31.315  1.00 65.01           N  
ATOM    538  CA  ASP B  65      11.404  12.954 -30.087  1.00 65.01           C  
ATOM    543  C   ASP B  65      11.319  14.456 -30.188  1.00 65.01           C  
ATOM    544  O   ASP B  65      11.328  15.142 -29.167  1.00 65.01           O  
ATOM    539  CB  ASP B  65      12.357  12.633 -28.920  1.00 65.01           C  
ATOM    540  CG  ASP B  65      12.287  11.142 -28.628  1.00 65.01           C  
ATOM    541  OD1 ASP B  65      11.399  10.462 -29.212  1.00 65.01           O  
ATOM    542  OD2 ASP B  65      13.121  10.661 -27.815  1.00 65.01           O1-
ATOM    545  N   LEU B  66      11.183  15.018 -31.401  1.00 52.14           N  
ATOM    546  CA  LEU B  66      11.134  16.450 -31.543  1.00 52.14           C  
ATOM    551  C   LEU B  66       9.885  16.978 -30.902  1.00 52.14           C  
ATOM    552  O   LEU B  66       9.901  18.026 -30.258  1.00 52.14           O  
ATOM    547  CB  LEU B  66      11.124  16.891 -33.019  1.00 52.14           C  
ATOM    548  CG  LEU B  66      11.168  18.418 -33.222  1.00 52.14           C  
ATOM    549  CD1 LEU B  66      12.492  19.003 -32.705  1.00 52.14           C  
ATOM    550  CD2 LEU B  66      10.889  18.800 -34.685  1.00 52.14           C  
ATOM    553  N   ASN B  67       8.755  16.263 -31.069  0.50 38.41           N  
ATOM    554  CA  ASN B  67       7.505  16.711 -30.520  0.50 38.41           C  
ATOM    559  C   ASN B  67       7.605  16.740 -29.029  0.50 38.41           C  
ATOM    560  O   ASN B  67       7.078  17.646 -28.384  0.50 38.41           O  
ATOM    555  CB  ASN B  67       6.311  15.822 -30.904  0.50 38.41           C  
ATOM    556  CG  ASN B  67       5.901  16.199 -32.320  0.50 38.41           C  
ATOM    558  ND2 ASN B  67       5.880  15.199 -33.240  0.50 38.41           N  
ATOM    557  OD1 ASN B  67       5.608  17.360 -32.601  0.50 38.41           O  
ATOM    561  N   LEU B  68       8.292  15.745 -28.440  1.00 71.87           N  
ATOM    562  CA  LEU B  68       8.425  15.710 -27.015  1.00 71.87           C  
ATOM    567  C   LEU B  68       9.162  16.941 -26.591  1.00 71.87           C  
ATOM    568  O   LEU B  68       8.792  17.583 -25.611  1.00 71.87           O  
ATOM    563  CB  LEU B  68       9.234  14.503 -26.510  1.00 71.87           C  
ATOM    564  CG  LEU B  68       8.541  13.145 -26.731  1.00 71.87           C  
ATOM    565  CD1 LEU B  68       8.382  12.826 -28.225  1.00 71.87           C  
ATOM    566  CD2 LEU B  68       9.254  12.027 -25.953  1.00 71.87           C  
ATOM    569  N   LEU B  69      10.218  17.315 -27.340  1.00 65.30           N  
ATOM    570  CA  LEU B  69      11.009  18.470 -27.011  1.00 65.30           C  
ATOM    575  C   LEU B  69      10.136  19.685 -27.048  1.00 65.30           C  
ATOM    576  O   LEU B  69      10.193  20.532 -26.161  1.00 65.30           O  
ATOM    571  CB  LEU B  69      12.107  18.756 -28.052  1.00 65.30           C  
ATOM    572  CG  LEU B  69      12.931  20.027 -27.755  1.00 65.30           C  
ATOM    573  CD1 LEU B  69      13.923  19.804 -26.606  1.00 65.30           C  
ATOM    574  CD2 LEU B  69      13.582  20.595 -29.023  1.00 65.30           C  
ATOM    577  N   LEU B  70       9.298  19.806 -28.087  1.00 45.55           N  
ATOM    578  CA  LEU B  70       8.476  20.972 -28.221  1.00 45.55           C  
ATOM    583  C   LEU B  70       7.514  21.030 -27.080  1.00 45.55           C  
ATOM    584  O   LEU B  70       7.260  22.100 -26.532  1.00 45.55           O  
ATOM    579  CB  LEU B  70       7.659  20.990 -29.529  1.00 45.55           C  
ATOM    580  CG  LEU B  70       8.536  21.083 -30.795  1.00 45.55           C  
ATOM    581  CD1 LEU B  70       7.680  21.175 -32.067  1.00 45.55           C  
ATOM    582  CD2 LEU B  70       9.565  22.222 -30.695  1.00 45.55           C  
ATOM    585  N   ASP B  71       6.961  19.870 -26.680  1.00 33.72           N  
ATOM    586  CA  ASP B  71       5.986  19.848 -25.631  1.00 33.72           C  
ATOM    591  C   ASP B  71       6.625  20.424 -24.406  1.00 33.72           C  
ATOM    592  O   ASP B  71       6.029  21.256 -23.723  1.00 33.72           O  
ATOM    587  CB  ASP B  71       5.540  18.419 -25.271  1.00 33.72           C  
ATOM    588  CG  ASP B  71       4.722  17.840 -26.418  1.00 33.72           C  
ATOM    589  OD1 ASP B  71       4.151  18.639 -27.206  1.00 33.72           O  
ATOM    590  OD2 ASP B  71       4.651  16.586 -26.520  1.00 33.72           O1-
ATOM    593  N   VAL B  72       7.876  20.018 -24.107  1.00120.79           N  
ATOM    594  CA  VAL B  72       8.503  20.485 -22.902  1.00120.79           C  
ATOM    598  C   VAL B  72       8.708  21.969 -22.985  1.00120.79           C  
ATOM    599  O   VAL B  72       8.541  22.680 -21.997  1.00120.79           O  
ATOM    595  CB  VAL B  72       9.828  19.842 -22.568  1.00120.79           C  
ATOM    596  CG1 VAL B  72       9.624  18.324 -22.486  1.00120.79           C  
ATOM    597  CG2 VAL B  72      10.926  20.300 -23.535  1.00120.79           C  
ATOM    600  N   TYR B  73       9.071  22.474 -24.178  1.00 77.11           N  
ATOM    601  CA  TYR B  73       9.372  23.863 -24.387  1.00 77.11           C  
ATOM    610  C   TYR B  73       8.158  24.697 -24.120  1.00 77.11           C  
ATOM    611  O   TYR B  73       8.232  25.715 -23.433  1.00 77.11           O  
ATOM    602  CB  TYR B  73       9.820  24.103 -25.845  1.00 77.11           C  
ATOM    603  CG  TYR B  73      10.087  25.546 -26.122  1.00 77.11           C  
ATOM    604  CD1 TYR B  73      11.236  26.150 -25.666  1.00 77.11           C  
ATOM    605  CD2 TYR B  73       9.201  26.285 -26.876  1.00 77.11           C  
ATOM    606  CE1 TYR B  73      11.485  27.476 -25.937  1.00 77.11           C  
ATOM    607  CE2 TYR B  73       9.443  27.611 -27.151  1.00 77.11           C  
ATOM    608  CZ  TYR B  73      10.587  28.209 -26.679  1.00 77.11           C  
ATOM    609  OH  TYR B  73      10.841  29.569 -26.958  1.00 77.11           O  
ATOM    612  N   GLU B  74       6.994  24.259 -24.631  1.00 75.51           N  
ATOM    613  CA  GLU B  74       5.771  25.000 -24.510  1.00 75.51           C  
ATOM    619  C   GLU B  74       5.428  25.129 -23.059  1.00 75.51           C  
ATOM    620  O   GLU B  74       4.828  26.120 -22.646  1.00 75.51           O  
ATOM    614  CB  GLU B  74       4.593  24.313 -25.221  1.00 75.51           C  
ATOM    615  CG  GLU B  74       4.712  24.324 -26.747  1.00 75.51           C  
ATOM    616  CD  GLU B  74       4.199  25.662 -27.260  1.00 75.51           C  
ATOM    617  OE1 GLU B  74       4.624  26.715 -26.713  1.00 75.51           O  
ATOM    618  OE2 GLU B  74       3.369  25.646 -28.206  1.00 75.51           O1-
ATOM    621  N   SER B  75       5.786  24.108 -22.260  1.00 34.74           N  
ATOM    622  CA  SER B  75       5.502  24.068 -20.852  1.00 34.74           C  
ATOM    625  C   SER B  75       6.296  25.117 -20.134  1.00 34.74           C  
ATOM    626  O   SER B  75       5.962  25.479 -19.009  1.00 34.74           O  
ATOM    623  CB  SER B  75       5.860  22.717 -20.213  1.00 34.74           C  
ATOM    624  OG  SER B  75       5.066  21.687 -20.781  1.00 34.74           O  
ATOM    627  N   GLY B  76       7.368  25.648 -20.752  1.00 28.31           N  
ATOM    628  CA  GLY B  76       8.142  26.637 -20.059  1.00 28.31           C  
ATOM    629  C   GLY B  76       9.436  26.026 -19.605  1.00 28.31           C  
ATOM    630  O   GLY B  76      10.281  26.716 -19.040  1.00 28.31           O  
ATOM    631  N   GLN B  77       9.625  24.709 -19.831  1.00 55.69           N  
ATOM    632  CA  GLN B  77      10.861  24.077 -19.452  1.00 55.69           C  
ATOM    638  C   GLN B  77      11.906  24.456 -20.457  1.00 55.69           C  
ATOM    639  O   GLN B  77      11.598  24.811 -21.592  1.00 55.69           O  
ATOM    633  CB  GLN B  77      10.818  22.541 -19.460  1.00 55.69           C  
ATOM    634  CG  GLN B  77       9.910  21.917 -18.404  1.00 55.69           C  
ATOM    635  CD  GLN B  77      10.007  20.409 -18.575  1.00 55.69           C  
ATOM    637  NE2 GLN B  77      10.606  19.722 -17.569  1.00 55.69           N  
ATOM    636  OE1 GLN B  77       9.570  19.857 -19.585  1.00 55.69           O  
ATOM    640  N   PRO B  78      13.146  24.448 -20.032  1.00 89.50           N  
ATOM    641  CA  PRO B  78      14.238  24.719 -20.935  1.00 89.50           C  
ATOM    645  C   PRO B  78      14.705  23.463 -21.607  1.00 89.50           C  
ATOM    646  O   PRO B  78      14.375  22.377 -21.137  1.00 89.50           O  
ATOM    643  CB  PRO B  78      15.339  25.360 -20.089  1.00 89.50           C  
ATOM    644  CG  PRO B  78      14.985  24.975 -18.643  1.00 89.50           C  
ATOM    642  CD  PRO B  78      13.454  24.854 -18.671  1.00 89.50           C  
ATOM    647  N   PHE B  79      15.461  23.593 -22.717  1.00192.18           N  
ATOM    648  CA  PHE B  79      16.088  22.465 -23.356  1.00192.18           C  
ATOM    656  C   PHE B  79      17.414  22.979 -23.834  1.00192.18           C  
ATOM    657  O   PHE B  79      17.717  24.146 -23.599  1.00192.18           O  
ATOM    649  CB  PHE B  79      15.283  21.860 -24.527  1.00192.18           C  
ATOM    650  CG  PHE B  79      15.192  22.798 -25.684  1.00192.18           C  
ATOM    651  CD1 PHE B  79      14.181  23.730 -25.767  1.00192.18           C  
ATOM    652  CD2 PHE B  79      16.118  22.733 -26.700  1.00192.18           C  
ATOM    653  CE1 PHE B  79      14.101  24.586 -26.841  1.00192.18           C  
ATOM    654  CE2 PHE B  79      16.042  23.585 -27.777  1.00192.18           C  
ATOM    655  CZ  PHE B  79      15.031  24.513 -27.850  1.00192.18           C  
ATOM    658  N   TYR B  80      18.287  22.129 -24.427  1.00100.68           N  
ATOM    659  CA  TYR B  80      19.533  22.680 -24.901  1.00100.68           C  
ATOM    668  C   TYR B  80      19.989  21.972 -26.144  1.00100.68           C  
ATOM    669  O   TYR B  80      19.476  20.914 -26.500  1.00100.68           O  
ATOM    660  CB  TYR B  80      20.675  22.687 -23.863  1.00100.68           C  
ATOM    661  CG  TYR B  80      21.110  21.298 -23.545  1.00100.68           C  
ATOM    662  CD1 TYR B  80      20.368  20.499 -22.705  1.00100.68           C  
ATOM    663  CD2 TYR B  80      22.281  20.807 -24.074  1.00100.68           C  
ATOM    664  CE1 TYR B  80      20.786  19.222 -22.409  1.00100.68           C  
ATOM    665  CE2 TYR B  80      22.702  19.532 -23.782  1.00100.68           C  
ATOM    666  CZ  TYR B  80      21.953  18.736 -22.950  1.00100.68           C  
ATOM    667  OH  TYR B  80      22.383  17.426 -22.646  1.00100.68           O  
ATOM    670  N   LEU B  81      20.968  22.579 -26.854  1.00118.67           N  
ATOM    671  CA  LEU B  81      21.493  22.043 -28.081  1.00118.67           C  
ATOM    676  C   LEU B  81      22.877  21.516 -27.844  1.00118.67           C  
ATOM    677  O   LEU B  81      23.614  22.012 -26.995  1.00118.67           O  
ATOM    672  CB  LEU B  81      21.634  23.092 -29.200  1.00118.67           C  
ATOM    673  CG  LEU B  81      20.310  23.614 -29.793  1.00118.67           C  
ATOM    674  CD1 LEU B  81      19.593  22.533 -30.606  1.00118.67           C  
ATOM    675  CD2 LEU B  81      19.405  24.232 -28.724  1.00118.67           C  
ATOM    678  N   TYR B  82      23.245  20.445 -28.580  1.00 98.32           N  
ATOM    679  CA  TYR B  82      24.566  19.882 -28.490  1.00 98.32           C  
ATOM    688  C   TYR B  82      25.057  19.524 -29.857  1.00 98.32           C  
ATOM    689  O   TYR B  82      24.487  18.672 -30.535  1.00 98.32           O  
ATOM    680  CB  TYR B  82      24.595  18.631 -27.590  1.00 98.32           C  
ATOM    681  CG  TYR B  82      25.796  17.787 -27.863  1.00 98.32           C  
ATOM    682  CD1 TYR B  82      27.080  18.260 -27.705  1.00 98.32           C  
ATOM    683  CD2 TYR B  82      25.611  16.477 -28.245  1.00 98.32           C  
ATOM    684  CE1 TYR B  82      28.157  17.440 -27.955  1.00 98.32           C  
ATOM    685  CE2 TYR B  82      26.681  15.652 -28.494  1.00 98.32           C  
ATOM    686  CZ  TYR B  82      27.959  16.136 -28.352  1.00 98.32           C  
ATOM    687  OH  TYR B  82      29.061  15.294 -28.607  1.00 98.32           O  
ATOM    690  N   THR B  83      26.156  20.173 -30.290  1.00111.01           N  
ATOM    691  CA  THR B  83      26.781  19.861 -31.543  1.00111.01           C  
ATOM    695  C   THR B  83      28.240  19.718 -31.220  1.00111.01           C  
ATOM    696  O   THR B  83      28.660  20.081 -30.123  1.00111.01           O  
ATOM    692  CB  THR B  83      26.632  20.944 -32.575  1.00111.01           C  
ATOM    694  CG2 THR B  83      27.526  22.130 -32.177  1.00111.01           C  
ATOM    693  OG1 THR B  83      27.004  20.458 -33.856  1.00111.01           O  
ATOM    697  N   GLY B  84      29.055  19.171 -32.149  1.00 32.73           N  
ATOM    698  CA  GLY B  84      30.452  18.999 -31.842  1.00 32.73           C  
ATOM    699  C   GLY B  84      31.270  19.289 -33.065  1.00 32.73           C  
ATOM    700  O   GLY B  84      30.729  19.477 -34.153  1.00 32.73           O  
ATOM    701  N   ARG B  85      32.613  19.370 -32.910  1.00154.72           N  
ATOM    702  CA  ARG B  85      33.433  19.589 -34.067  1.00154.72           C  
ATOM    710  C   ARG B  85      34.766  18.937 -33.862  1.00154.72           C  
ATOM    711  O   ARG B  85      35.404  19.110 -32.824  1.00154.72           O  
ATOM    703  CB  ARG B  85      33.678  21.076 -34.387  1.00154.72           C  
ATOM    704  CG  ARG B  85      34.015  21.300 -35.863  1.00154.72           C  
ATOM    705  CD  ARG B  85      35.501  21.354 -36.209  1.00154.72           C  
ATOM    706  NE  ARG B  85      35.594  21.144 -37.685  1.00154.72           N  
ATOM    707  CZ  ARG B  85      36.454  21.864 -38.463  1.00154.72           C  
ATOM    708  NH1 ARG B  85      37.228  22.848 -37.919  1.00154.72           N1+
ATOM    709  NH2 ARG B  85      36.535  21.595 -39.798  1.00154.72           N  
ATOM    712  N   GLY B  86      35.236  18.181 -34.876  1.00 34.21           N  
ATOM    713  CA  GLY B  86      36.508  17.529 -34.764  1.00 34.21           C  
ATOM    714  C   GLY B  86      37.526  18.486 -35.291  1.00 34.21           C  
ATOM    715  O   GLY B  86      37.355  19.081 -36.354  1.00 34.21           O  
ATOM    716  N   PRO B  87      38.604  18.628 -34.576  1.00 74.04           N  
ATOM    717  CA  PRO B  87      39.605  19.575 -34.979  1.00 74.04           C  
ATOM    721  C   PRO B  87      40.276  19.180 -36.251  1.00 74.04           C  
ATOM    722  O   PRO B  87      40.571  17.999 -36.434  1.00 74.04           O  
ATOM    719  CB  PRO B  87      40.549  19.706 -33.785  1.00 74.04           C  
ATOM    720  CG  PRO B  87      39.649  19.385 -32.576  1.00 74.04           C  
ATOM    718  CD  PRO B  87      38.576  18.436 -33.136  1.00 74.04           C  
ATOM    723  N   SER B  88      40.538  20.165 -37.132  1.00 85.07           N  
ATOM    724  CA  SER B  88      41.178  19.922 -38.389  1.00 85.07           C  
ATOM    727  C   SER B  88      42.281  20.922 -38.536  1.00 85.07           C  
ATOM    728  O   SER B  88      42.243  22.010 -37.962  1.00 85.07           O  
ATOM    725  CB  SER B  88      40.234  20.117 -39.585  1.00 85.07           C  
ATOM    726  OG  SER B  88      40.929  19.886 -40.799  1.00 85.07           O  
ATOM    729  N   SER B  89      43.306  20.535 -39.313  1.00105.68           N  
ATOM    730  CA  SER B  89      44.474  21.317 -39.592  1.00105.68           C  
ATOM    733  C   SER B  89      44.154  22.371 -40.611  1.00105.68           C  
ATOM    734  O   SER B  89      45.058  23.024 -41.133  1.00105.68           O  
ATOM    731  CB  SER B  89      45.630  20.477 -40.161  1.00105.68           C  
ATOM    732  OG  SER B  89      46.062  19.527 -39.199  1.00105.68           O  
ATOM    735  N   GLU B  90      42.871  22.535 -40.979  1.00107.54           N  
ATOM    736  CA  GLU B  90      42.585  23.524 -41.979  1.00107.54           C  
ATOM    742  C   GLU B  90      41.390  24.322 -41.559  1.00107.54           C  
ATOM    743  O   GLU B  90      41.105  24.444 -40.370  1.00107.54           O  
ATOM    737  CB  GLU B  90      42.355  22.955 -43.392  1.00107.54           C  
ATOM    738  CG  GLU B  90      41.201  21.965 -43.527  1.00107.54           C  
ATOM    739  CD  GLU B  90      41.075  21.631 -45.009  1.00107.54           C  
ATOM    740  OE1 GLU B  90      41.864  22.200 -45.810  1.00107.54           O  
ATOM    741  OE2 GLU B  90      40.189  20.810 -45.361  1.00107.54           O1-
ATOM    744  N   SER B  91      40.691  24.939 -42.536  1.00 49.13           N  
ATOM    745  CA  SER B  91      39.548  25.749 -42.226  1.00 49.13           C  
ATOM    748  C   SER B  91      38.328  24.976 -42.628  1.00 49.13           C  
ATOM    749  O   SER B  91      38.385  24.093 -43.484  1.00 49.13           O  
ATOM    746  CB  SER B  91      39.539  27.091 -42.979  1.00 49.13           C  
ATOM    747  OG  SER B  91      38.392  27.849 -42.623  1.00 49.13           O  
ATOM    750  N   MET B  92      37.178  25.305 -42.011  1.00 78.22           N  
ATOM    751  CA  MET B  92      35.971  24.560 -42.220  1.00 78.22           C  
ATOM    756  C   MET B  92      35.554  24.667 -43.648  1.00 78.22           C  
ATOM    757  O   MET B  92      35.743  25.696 -44.295  1.00 78.22           O  
ATOM    752  CB  MET B  92      34.802  25.075 -41.367  1.00 78.22           C  
ATOM    753  CG  MET B  92      35.039  24.948 -39.862  1.00 78.22           C  
ATOM    754  SD  MET B  92      33.740  25.702 -38.839  1.00 78.22           S  
ATOM    755  CE  MET B  92      32.465  24.485 -39.280  1.00 78.22           C  
ATOM    758  N   HIS B  93      34.993  23.561 -44.174  1.00 57.55           N  
ATOM    759  CA  HIS B  93      34.464  23.515 -45.503  1.00 57.55           C  
ATOM    766  C   HIS B  93      33.122  24.163 -45.418  1.00 57.55           C  
ATOM    767  O   HIS B  93      32.590  24.343 -44.325  1.00 57.55           O  
ATOM    762  CB  HIS B  93      34.255  22.087 -46.033  1.00 57.55           C  
ATOM    761  CG  HIS B  93      35.537  21.331 -46.217  1.00 57.55           C  
ATOM    764  CD2 HIS B  93      36.119  20.845 -47.347  1.00 57.55           C  
ATOM    760  ND1 HIS B  93      36.371  20.974 -45.180  1.00 57.55           N  
ATOM    765  CE1 HIS B  93      37.408  20.293 -45.731  1.00 57.55           C  
ATOM    763  NE2 HIS B  93      37.298  20.188 -47.042  1.00 57.55           N  
ATOM    768  N   MET B  94      32.543  24.559 -46.567  1.00 52.71           N  
ATOM    769  CA  MET B  94      31.264  25.206 -46.523  1.00 52.71           C  
ATOM    774  C   MET B  94      30.256  24.254 -45.947  1.00 52.71           C  
ATOM    775  O   MET B  94      29.441  24.637 -45.112  1.00 52.71           O  
ATOM    770  CB  MET B  94      30.758  25.652 -47.903  1.00 52.71           C  
ATOM    771  CG  MET B  94      31.542  26.839 -48.460  1.00 52.71           C  
ATOM    772  SD  MET B  94      31.367  28.351 -47.469  1.00 52.71           S  
ATOM    773  CE  MET B  94      29.611  28.593 -47.858  1.00 52.71           C  
ATOM    776  N   GLY B  95      30.330  22.969 -46.336  1.00 54.69           N  
ATOM    777  CA  GLY B  95      29.395  21.948 -45.944  1.00 54.69           C  
ATOM    778  C   GLY B  95      29.382  21.774 -44.455  1.00 54.69           C  
ATOM    779  O   GLY B  95      28.398  21.294 -43.899  1.00 54.69           O  
ATOM    780  N   HIS B  96      30.502  22.083 -43.779  1.00 79.01           N  
ATOM    781  CA  HIS B  96      30.614  21.911 -42.356  1.00 79.01           C  
ATOM    788  C   HIS B  96      29.700  22.847 -41.612  1.00 79.01           C  
ATOM    789  O   HIS B  96      29.315  22.560 -40.481  1.00 79.01           O  
ATOM    784  CB  HIS B  96      32.041  22.138 -41.832  1.00 79.01           C  
ATOM    783  CG  HIS B  96      33.021  21.135 -42.362  1.00 79.01           C  
ATOM    786  CD2 HIS B  96      32.861  20.156 -43.294  1.00 79.01           C  
ATOM    782  ND1 HIS B  96      34.336  21.059 -41.959  1.00 79.01           N  
ATOM    787  CE1 HIS B  96      34.902  20.045 -42.661  1.00 79.01           C  
ATOM    785  NE2 HIS B  96      34.045  19.467 -43.484  1.00 79.01           N  
ATOM    790  N   LEU B  97      29.357  24.002 -42.212  1.00122.39           N  
ATOM    791  CA  LEU B  97      28.590  25.068 -41.616  1.00122.39           C  
ATOM    796  C   LEU B  97      27.177  24.706 -41.261  1.00122.39           C  
ATOM    797  O   LEU B  97      26.632  25.282 -40.319  1.00122.39           O  
ATOM    792  CB  LEU B  97      28.522  26.325 -42.505  1.00122.39           C  
ATOM    793  CG  LEU B  97      29.854  27.097 -42.594  1.00122.39           C  
ATOM    794  CD1 LEU B  97      30.990  26.205 -43.104  1.00122.39           C  
ATOM    795  CD2 LEU B  97      29.698  28.376 -43.432  1.00122.39           C  
ATOM    798  N   ILE B  98      26.540  23.754 -41.971  1.00114.77           N  
ATOM    799  CA  ILE B  98      25.121  23.569 -41.803  1.00114.77           C  
ATOM    804  C   ILE B  98      24.711  23.341 -40.371  1.00114.77           C  
ATOM    805  O   ILE B  98      23.867  24.101 -39.899  1.00114.77           O  
ATOM    800  CB  ILE B  98      24.585  22.432 -42.627  1.00114.77           C  
ATOM    801  CG1 ILE B  98      24.669  22.774 -44.126  1.00114.77           C  
ATOM    802  CG2 ILE B  98      23.156  22.131 -42.149  1.00114.77           C  
ATOM    803  CD1 ILE B  98      26.095  22.912 -44.658  1.00114.77           C  
ATOM    806  N   PRO B  99      25.225  22.414 -39.610  1.00 76.68           N  
ATOM    807  CA  PRO B  99      24.777  22.231 -38.254  1.00 76.68           C  
ATOM    811  C   PRO B  99      24.950  23.471 -37.423  1.00 76.68           C  
ATOM    812  O   PRO B  99      24.149  23.683 -36.515  1.00 76.68           O  
ATOM    809  CB  PRO B  99      25.617  21.077 -37.711  1.00 76.68           C  
ATOM    810  CG  PRO B  99      26.931  21.194 -38.506  1.00 76.68           C  
ATOM    808  CD  PRO B  99      26.493  21.752 -39.872  1.00 76.68           C  
ATOM    813  N   PHE B 100      26.015  24.262 -37.659  1.00 55.80           N  
ATOM    814  CA  PHE B 100      26.244  25.464 -36.904  1.00 55.80           C  
ATOM    822  C   PHE B 100      25.233  26.502 -37.283  1.00 55.80           C  
ATOM    823  O   PHE B 100      24.700  27.207 -36.427  1.00 55.80           O  
ATOM    815  CB  PHE B 100      27.651  26.050 -37.114  1.00 55.80           C  
ATOM    816  CG  PHE B 100      28.624  25.094 -36.505  1.00 55.80           C  
ATOM    817  CD1 PHE B 100      28.825  25.073 -35.144  1.00 55.80           C  
ATOM    818  CD2 PHE B 100      29.344  24.224 -37.295  1.00 55.80           C  
ATOM    819  CE1 PHE B 100      29.719  24.196 -34.577  1.00 55.80           C  
ATOM    820  CE2 PHE B 100      30.242  23.345 -36.734  1.00 55.80           C  
ATOM    821  CZ  PHE B 100      30.429  23.329 -35.372  1.00 55.80           C  
ATOM    824  N   MET B 101      24.944  26.623 -38.591  1.00 38.48           N  
ATOM    825  CA  MET B 101      24.020  27.618 -39.055  1.00 38.48           C  
ATOM    830  C   MET B 101      22.685  27.344 -38.440  1.00 38.48           C  
ATOM    831  O   MET B 101      22.016  28.256 -37.959  1.00 38.48           O  
ATOM    826  CB  MET B 101      23.831  27.575 -40.582  1.00 38.48           C  
ATOM    827  CG  MET B 101      25.062  28.016 -41.377  1.00 38.48           C  
ATOM    828  SD  MET B 101      24.911  27.788 -43.175  1.00 38.48           S  
ATOM    829  CE  MET B 101      23.533  28.952 -43.377  1.00 38.48           C  
ATOM    832  N   PHE B 102      22.268  26.066 -38.446  1.00 80.90           N  
ATOM    833  CA  PHE B 102      20.993  25.664 -37.927  1.00 80.90           C  
ATOM    841  C   PHE B 102      20.978  25.834 -36.436  1.00 80.90           C  
ATOM    842  O   PHE B 102      20.016  26.361 -35.877  1.00 80.90           O  
ATOM    834  CB  PHE B 102      20.683  24.202 -38.301  1.00 80.90           C  
ATOM    835  CG  PHE B 102      19.250  23.909 -38.032  1.00 80.90           C  
ATOM    836  CD1 PHE B 102      18.270  24.578 -38.724  1.00 80.90           C  
ATOM    837  CD2 PHE B 102      18.886  22.936 -37.131  1.00 80.90           C  
ATOM    838  CE1 PHE B 102      16.945  24.303 -38.497  1.00 80.90           C  
ATOM    839  CE2 PHE B 102      17.559  22.658 -36.902  1.00 80.90           C  
ATOM    840  CZ  PHE B 102      16.584  23.344 -37.582  1.00 80.90           C  
ATOM    843  N   THR B 103      22.064  25.416 -35.752  1.00 43.46           N  
ATOM    844  CA  THR B 103      22.125  25.493 -34.318  1.00 43.46           C  
ATOM    848  C   THR B 103      21.999  26.916 -33.886  1.00 43.46           C  
ATOM    849  O   THR B 103      21.274  27.220 -32.940  1.00 43.46           O  
ATOM    845  CB  THR B 103      23.415  24.985 -33.746  1.00 43.46           C  
ATOM    847  CG2 THR B 103      23.415  25.258 -32.235  1.00 43.46           C  
ATOM    846  OG1 THR B 103      23.565  23.597 -34.008  1.00 43.46           O  
ATOM    850  N   LYS B 104      22.698  27.829 -34.579  1.00 67.84           N  
ATOM    851  CA  LYS B 104      22.674  29.216 -34.216  1.00 67.84           C  
ATOM    857  C   LYS B 104      21.269  29.709 -34.331  1.00 67.84           C  
ATOM    858  O   LYS B 104      20.802  30.475 -33.491  1.00 67.84           O  
ATOM    852  CB  LYS B 104      23.535  30.085 -35.147  1.00 67.84           C  
ATOM    853  CG  LYS B 104      23.530  31.569 -34.781  1.00 67.84           C  
ATOM    854  CD  LYS B 104      24.550  32.392 -35.568  1.00 67.84           C  
ATOM    855  CE  LYS B 104      24.283  33.900 -35.541  1.00 67.84           C  
ATOM    856  NZ  LYS B 104      24.509  34.442 -34.182  1.00 67.84           N1+
ATOM    859  N   TRP B 105      20.554  29.287 -35.387  1.00 53.42           N  
ATOM    860  CA  TRP B 105      19.205  29.735 -35.569  1.00 53.42           C  
ATOM    871  C   TRP B 105      18.367  29.245 -34.429  1.00 53.42           C  
ATOM    872  O   TRP B 105      17.621  30.012 -33.823  1.00 53.42           O  
ATOM    861  CB  TRP B 105      18.572  29.217 -36.872  1.00 53.42           C  
ATOM    862  CG  TRP B 105      17.135  29.641 -37.055  1.00 53.42           C  
ATOM    864  CD1 TRP B 105      16.630  30.858 -37.408  1.00 53.42           C  
ATOM    863  CD2 TRP B 105      16.008  28.764 -36.896  1.00 53.42           C  
ATOM    866  CE2 TRP B 105      14.863  29.513 -37.160  1.00 53.42           C  
ATOM    867  CE3 TRP B 105      15.936  27.442 -36.560  1.00 53.42           C  
ATOM    865  NE1 TRP B 105      15.259  30.796 -37.469  1.00 53.42           N  
ATOM    868  CZ2 TRP B 105      13.621  28.947 -37.092  1.00 53.42           C  
ATOM    869  CZ3 TRP B 105      14.682  26.877 -36.490  1.00 53.42           C  
ATOM    870  CH2 TRP B 105      13.546  27.614 -36.752  1.00 53.42           C  
ATOM    873  N   LEU B 106      18.502  27.952 -34.076  1.00 48.36           N  
ATOM    874  CA  LEU B 106      17.670  27.382 -33.055  1.00 48.36           C  
ATOM    879  C   LEU B 106      17.897  28.125 -31.784  1.00 48.36           C  
ATOM    880  O   LEU B 106      16.957  28.443 -31.060  1.00 48.36           O  
ATOM    875  CB  LEU B 106      17.983  25.902 -32.769  1.00 48.36           C  
ATOM    876  CG  LEU B 106      17.650  24.961 -33.940  1.00 48.36           C  
ATOM    877  CD1 LEU B 106      17.967  23.499 -33.588  1.00 48.36           C  
ATOM    878  CD2 LEU B 106      16.201  25.157 -34.409  1.00 48.36           C  
ATOM    881  N   GLN B 107      19.169  28.427 -31.489  1.00 72.77           N  
ATOM    882  CA  GLN B 107      19.518  29.074 -30.264  1.00 72.77           C  
ATOM    888  C   GLN B 107      18.936  30.455 -30.219  1.00 72.77           C  
ATOM    889  O   GLN B 107      18.384  30.867 -29.200  1.00 72.77           O  
ATOM    883  CB  GLN B 107      21.042  29.147 -30.096  1.00 72.77           C  
ATOM    884  CG  GLN B 107      21.519  29.565 -28.708  1.00 72.77           C  
ATOM    885  CD  GLN B 107      23.029  29.393 -28.716  1.00 72.77           C  
ATOM    887  NE2 GLN B 107      23.619  29.354 -29.941  1.00 72.77           N  
ATOM    886  OE1 GLN B 107      23.668  29.284 -27.671  1.00 72.77           O  
ATOM    890  N   ASP B 108      19.023  31.206 -31.331  1.00 38.67           N  
ATOM    891  CA  ASP B 108      18.507  32.548 -31.340  1.00 38.67           C  
ATOM    896  C   ASP B 108      17.022  32.510 -31.126  1.00 38.67           C  
ATOM    897  O   ASP B 108      16.478  33.289 -30.343  1.00 38.67           O  
ATOM    892  CB  ASP B 108      18.733  33.268 -32.680  1.00 38.67           C  
ATOM    893  CG  ASP B 108      20.216  33.566 -32.836  1.00 38.67           C  
ATOM    894  OD1 ASP B 108      20.974  33.342 -31.854  1.00 38.67           O  
ATOM    895  OD2 ASP B 108      20.609  34.030 -33.940  1.00 38.67           O1-
ATOM    898  N   SER B 109      16.325  31.597 -31.829  1.00 46.60           N  
ATOM    899  CA  SER B 109      14.890  31.541 -31.771  1.00 46.60           C  
ATOM    902  C   SER B 109      14.412  31.155 -30.400  1.00 46.60           C  
ATOM    903  O   SER B 109      13.706  31.908 -29.730  1.00 46.60           O  
ATOM    900  CB  SER B 109      14.298  30.507 -32.747  1.00 46.60           C  
ATOM    901  OG  SER B 109      14.619  30.853 -34.086  1.00 46.60           O  
ATOM    904  N   PHE B 110      14.807  29.948 -29.963  1.00100.24           N  
ATOM    905  CA  PHE B 110      14.393  29.319 -28.740  1.00100.24           C  
ATOM    913  C   PHE B 110      15.006  29.979 -27.536  1.00100.24           C  
ATOM    914  O   PHE B 110      14.475  29.863 -26.431  1.00100.24           O  
ATOM    906  CB  PHE B 110      14.696  27.812 -28.715  1.00100.24           C  
ATOM    907  CG  PHE B 110      13.809  27.195 -29.747  1.00100.24           C  
ATOM    908  CD1 PHE B 110      14.168  27.226 -31.075  1.00100.24           C  
ATOM    909  CD2 PHE B 110      12.622  26.589 -29.397  1.00100.24           C  
ATOM    910  CE1 PHE B 110      13.364  26.663 -32.036  1.00100.24           C  
ATOM    911  CE2 PHE B 110      11.812  26.023 -30.355  1.00100.24           C  
ATOM    912  CZ  PHE B 110      12.181  26.060 -31.677  1.00100.24           C  
ATOM    915  N   ARG B 111      16.158  30.665 -27.695  1.00208.41           N  
ATOM    916  CA  ARG B 111      16.812  31.276 -26.565  1.00208.41           C  
ATOM    924  C   ARG B 111      17.243  30.191 -25.626  1.00208.41           C  
ATOM    925  O   ARG B 111      16.947  30.222 -24.432  1.00208.41           O  
ATOM    917  CB  ARG B 111      15.907  32.252 -25.790  1.00208.41           C  
ATOM    918  CG  ARG B 111      15.548  33.513 -26.579  1.00208.41           C  
ATOM    919  CD  ARG B 111      16.054  34.819 -25.959  1.00208.41           C  
ATOM    920  NE  ARG B 111      17.510  34.676 -25.681  1.00208.41           N  
ATOM    921  CZ  ARG B 111      18.421  34.847 -26.683  1.00208.41           C  
ATOM    922  NH1 ARG B 111      17.998  35.014 -27.970  1.00208.41           N1+
ATOM    923  NH2 ARG B 111      19.756  34.842 -26.396  1.00208.41           N  
ATOM    926  N   VAL B 112      17.989  29.207 -26.169  1.00124.94           N  
ATOM    927  CA  VAL B 112      18.418  28.029 -25.465  1.00124.94           C  
ATOM    931  C   VAL B 112      19.927  27.928 -25.477  1.00124.94           C  
ATOM    932  O   VAL B 112      20.592  28.508 -26.330  1.00124.94           O  
ATOM    928  CB  VAL B 112      17.830  26.817 -26.130  1.00124.94           C  
ATOM    929  CG1 VAL B 112      17.878  27.051 -27.646  1.00124.94           C  
ATOM    930  CG2 VAL B 112      18.623  25.571 -25.741  1.00124.94           C  
ATOM    933  N   PRO B 113      20.486  27.222 -24.510  1.00 75.42           N  
ATOM    934  CA  PRO B 113      21.919  27.046 -24.452  1.00 75.42           C  
ATOM    938  C   PRO B 113      22.411  26.119 -25.519  1.00 75.42           C  
ATOM    939  O   PRO B 113      21.655  25.257 -25.967  1.00 75.42           O  
ATOM    936  CB  PRO B 113      22.227  26.540 -23.045  1.00 75.42           C  
ATOM    937  CG  PRO B 113      21.071  27.099 -22.198  1.00 75.42           C  
ATOM    935  CD  PRO B 113      19.892  27.200 -23.182  1.00 75.42           C  
ATOM    940  N   LEU B 114      23.676  26.294 -25.947  1.00 70.60           N  
ATOM    941  CA  LEU B 114      24.274  25.468 -26.956  1.00 70.60           C  
ATOM    946  C   LEU B 114      25.597  24.994 -26.446  1.00 70.60           C  
ATOM    947  O   LEU B 114      26.420  25.796 -26.007  1.00 70.60           O  
ATOM    942  CB  LEU B 114      24.543  26.243 -28.256  1.00 70.60           C  
ATOM    943  CG  LEU B 114      25.321  25.450 -29.321  1.00 70.60           C  
ATOM    944  CD1 LEU B 114      24.570  24.176 -29.735  1.00 70.60           C  
ATOM    945  CD2 LEU B 114      25.676  26.347 -30.521  1.00 70.60           C  
ATOM    948  N   VAL B 115      25.843  23.668 -26.499  1.00107.01           N  
ATOM    949  CA  VAL B 115      27.105  23.177 -26.032  1.00107.01           C  
ATOM    953  C   VAL B 115      27.856  22.659 -27.226  1.00107.01           C  
ATOM    954  O   VAL B 115      27.338  21.855 -27.998  1.00107.01           O  
ATOM    950  CB  VAL B 115      26.986  22.079 -25.005  1.00107.01           C  
ATOM    951  CG1 VAL B 115      26.372  20.825 -25.652  1.00107.01           C  
ATOM    952  CG2 VAL B 115      28.371  21.841 -24.380  1.00107.01           C  
ATOM    955  N   ILE B 116      29.108  23.126 -27.419  1.00 56.97           N  
ATOM    956  CA  ILE B 116      29.873  22.689 -28.556  1.00 56.97           C  
ATOM    961  C   ILE B 116      31.066  21.923 -28.057  1.00 56.97           C  
ATOM    962  O   ILE B 116      31.887  22.443 -27.303  1.00 56.97           O  
ATOM    957  CB  ILE B 116      30.391  23.818 -29.400  1.00 56.97           C  
ATOM    958  CG1 ILE B 116      29.222  24.660 -29.943  1.00 56.97           C  
ATOM    959  CG2 ILE B 116      31.274  23.215 -30.506  1.00 56.97           C  
ATOM    960  CD1 ILE B 116      29.661  25.962 -30.613  1.00 56.97           C  
ATOM    963  N   GLN B 117      31.205  20.655 -28.494  1.00 48.45           N  
ATOM    964  CA  GLN B 117      32.290  19.852 -28.003  1.00 48.45           C  
ATOM    970  C   GLN B 117      33.389  19.801 -29.017  1.00 48.45           C  
ATOM    971  O   GLN B 117      33.166  19.534 -30.197  1.00 48.45           O  
ATOM    965  CB  GLN B 117      31.886  18.401 -27.687  1.00 48.45           C  
ATOM    966  CG  GLN B 117      33.036  17.541 -27.161  1.00 48.45           C  
ATOM    967  CD  GLN B 117      32.489  16.147 -26.892  1.00 48.45           C  
ATOM    969  NE2 GLN B 117      33.065  15.461 -25.869  1.00 48.45           N  
ATOM    968  OE1 GLN B 117      31.570  15.683 -27.566  1.00 48.45           O  
ATOM    972  N   MET B 118      34.629  20.070 -28.563  1.00 56.94           N  
ATOM    973  CA  MET B 118      35.752  19.987 -29.450  1.00 56.94           C  
ATOM    978  C   MET B 118      36.448  18.712 -29.089  1.00 56.94           C  
ATOM    979  O   MET B 118      37.011  18.587 -28.001  1.00 56.94           O  
ATOM    974  CB  MET B 118      36.746  21.145 -29.276  1.00 56.94           C  
ATOM    975  CG  MET B 118      36.111  22.514 -29.532  1.00 56.94           C  
ATOM    976  SD  MET B 118      35.406  22.726 -31.194  1.00 56.94           S  
ATOM    977  CE  MET B 118      37.003  22.767 -32.057  1.00 56.94           C  
ATOM    980  N   THR B 119      36.440  17.727 -30.009  1.00 57.40           N  
ATOM    981  CA  THR B 119      36.977  16.441 -29.665  1.00 57.40           C  
ATOM    985  C   THR B 119      38.443  16.416 -29.945  1.00 57.40           C  
ATOM    986  O   THR B 119      38.917  15.705 -30.830  1.00 57.40           O  
ATOM    982  CB  THR B 119      36.340  15.318 -30.438  1.00 57.40           C  
ATOM    984  CG2 THR B 119      34.833  15.305 -30.134  1.00 57.40           C  
ATOM    983  OG1 THR B 119      36.552  15.493 -31.831  1.00 57.40           O  
ATOM    987  N   ASP B 120      39.210  17.176 -29.144  1.00 58.08           N  
ATOM    988  CA  ASP B 120      40.630  17.221 -29.302  1.00 58.08           C  
ATOM    993  C   ASP B 120      41.230  15.893 -28.941  1.00 58.08           C  
ATOM    994  O   ASP B 120      42.174  15.440 -29.588  1.00 58.08           O  
ATOM    989  CB  ASP B 120      41.275  18.384 -28.517  1.00 58.08           C  
ATOM    990  CG  ASP B 120      40.817  18.370 -27.064  1.00 58.08           C  
ATOM    991  OD1 ASP B 120      40.074  17.435 -26.666  1.00 58.08           O  
ATOM    992  OD2 ASP B 120      41.186  19.330 -26.335  1.00 58.08           O1-
ATOM    995  N   ASP B 121      40.689  15.215 -27.910  1.00 50.58           N  
ATOM    996  CA  ASP B 121      41.238  13.950 -27.511  1.00 50.58           C  
ATOM   1001  C   ASP B 121      41.046  12.940 -28.605  1.00 50.58           C  
ATOM   1002  O   ASP B 121      41.902  12.085 -28.824  1.00 50.58           O  
ATOM    997  CB  ASP B 121      40.651  13.413 -26.187  1.00 50.58           C  
ATOM    998  CG  ASP B 121      39.144  13.254 -26.304  1.00 50.58           C  
ATOM    999  OD1 ASP B 121      38.543  13.841 -27.244  1.00 50.58           O  
ATOM   1000  OD2 ASP B 121      38.567  12.550 -25.434  1.00 50.58           O1-
ATOM   1003  N   GLU B 122      39.914  13.010 -29.330  1.00 73.98           N  
ATOM   1004  CA  GLU B 122      39.605  12.065 -30.368  1.00 73.98           C  
ATOM   1010  C   GLU B 122      40.606  12.168 -31.482  1.00 73.98           C  
ATOM   1011  O   GLU B 122      41.074  11.151 -31.994  1.00 73.98           O  
ATOM   1005  CB  GLU B 122      38.192  12.297 -30.937  1.00 73.98           C  
ATOM   1006  CG  GLU B 122      37.661  11.163 -31.818  1.00 73.98           C  
ATOM   1007  CD  GLU B 122      38.096  11.416 -33.253  1.00 73.98           C  
ATOM   1008  OE1 GLU B 122      37.873  12.553 -33.748  1.00 73.98           O  
ATOM   1009  OE2 GLU B 122      38.657  10.474 -33.874  1.00 73.98           O1-
ATOM   1012  N   LYS B 123      40.977  13.401 -31.880  1.00 73.43           N  
ATOM   1013  CA  LYS B 123      41.911  13.597 -32.957  1.00 73.43           C  
ATOM   1019  C   LYS B 123      43.215  13.000 -32.540  1.00 73.43           C  
ATOM   1020  O   LYS B 123      43.904  12.344 -33.322  1.00 73.43           O  
ATOM   1014  CB  LYS B 123      42.152  15.092 -33.239  1.00 73.43           C  
ATOM   1015  CG  LYS B 123      42.964  15.371 -34.505  1.00 73.43           C  
ATOM   1016  CD  LYS B 123      42.211  15.020 -35.791  1.00 73.43           C  
ATOM   1017  CE  LYS B 123      42.997  15.315 -37.069  1.00 73.43           C  
ATOM   1018  NZ  LYS B 123      42.227  14.849 -38.244  1.00 73.43           N1+
ATOM   1021  N   PHE B 124      43.568  13.206 -31.262  1.00 44.53           N  
ATOM   1022  CA  PHE B 124      44.822  12.753 -30.740  1.00 44.53           C  
ATOM   1030  C   PHE B 124      44.884  11.256 -30.829  1.00 44.53           C  
ATOM   1031  O   PHE B 124      45.902  10.700 -31.237  1.00 44.53           O  
ATOM   1023  CB  PHE B 124      45.007  13.163 -29.265  1.00 44.53           C  
ATOM   1024  CG  PHE B 124      46.335  12.679 -28.789  1.00 44.53           C  
ATOM   1025  CD1 PHE B 124      47.490  13.343 -29.132  1.00 44.53           C  
ATOM   1026  CD2 PHE B 124      46.425  11.568 -27.980  1.00 44.53           C  
ATOM   1027  CE1 PHE B 124      48.714  12.900 -28.690  1.00 44.53           C  
ATOM   1028  CE2 PHE B 124      47.645  11.121 -27.534  1.00 44.53           C  
ATOM   1029  CZ  PHE B 124      48.795  11.785 -27.891  1.00 44.53           C  
ATOM   1032  N   TYR B 125      43.797  10.561 -30.433  1.00 74.12           N  
ATOM   1033  CA  TYR B 125      43.774   9.122 -30.420  1.00 74.12           C  
ATOM   1042  C   TYR B 125      43.776   8.533 -31.804  1.00 74.12           C  
ATOM   1043  O   TYR B 125      44.382   7.484 -32.026  1.00 74.12           O  
ATOM   1034  CB  TYR B 125      42.560   8.511 -29.693  1.00 74.12           C  
ATOM   1035  CG  TYR B 125      42.608   8.937 -28.265  1.00 74.12           C  
ATOM   1036  CD1 TYR B 125      43.690   8.629 -27.472  1.00 74.12           C  
ATOM   1037  CD2 TYR B 125      41.546   9.611 -27.705  1.00 74.12           C  
ATOM   1038  CE1 TYR B 125      43.726   9.023 -26.153  1.00 74.12           C  
ATOM   1039  CE2 TYR B 125      41.576  10.007 -26.389  1.00 74.12           C  
ATOM   1040  CZ  TYR B 125      42.668   9.714 -25.609  1.00 74.12           C  
ATOM   1041  OH  TYR B 125      42.702  10.118 -24.257  1.00 74.12           O  
ATOM   1044  N   PHE B 126      43.021   9.146 -32.739  1.00 62.62           N  
ATOM   1045  CA  PHE B 126      42.853   8.643 -34.078  1.00 62.62           C  
ATOM   1053  C   PHE B 126      44.122   8.703 -34.877  1.00 62.62           C  
ATOM   1054  O   PHE B 126      44.556   7.698 -35.438  1.00 62.62           O  
ATOM   1046  CB  PHE B 126      41.767   9.435 -34.832  1.00 62.62           C  
ATOM   1047  CG  PHE B 126      41.614   8.886 -36.207  1.00 62.62           C  
ATOM   1048  CD1 PHE B 126      40.899   7.733 -36.422  1.00 62.62           C  
ATOM   1049  CD2 PHE B 126      42.170   9.538 -37.285  1.00 62.62           C  
ATOM   1050  CE1 PHE B 126      40.752   7.225 -37.692  1.00 62.62           C  
ATOM   1051  CE2 PHE B 126      42.026   9.035 -38.557  1.00 62.62           C  
ATOM   1052  CZ  PHE B 126      41.316   7.876 -38.762  1.00 62.62           C  
ATOM   1055  N   ARG B 127      44.765   9.884 -34.945  1.00128.54           N  
ATOM   1056  CA  ARG B 127      45.971   9.990 -35.716  1.00128.54           C  
ATOM   1064  C   ARG B 127      47.111  10.091 -34.766  1.00128.54           C  
ATOM   1065  O   ARG B 127      46.931  10.430 -33.598  1.00128.54           O  
ATOM   1057  CB  ARG B 127      46.038  11.206 -36.655  1.00128.54           C  
ATOM   1058  CG  ARG B 127      45.246  11.014 -37.949  1.00128.54           C  
ATOM   1059  CD  ARG B 127      45.821   9.895 -38.821  1.00128.54           C  
ATOM   1060  NE  ARG B 127      47.253  10.223 -39.077  1.00128.54           N  
ATOM   1061  CZ  ARG B 127      47.621  10.887 -40.210  1.00128.54           C  
ATOM   1062  NH1 ARG B 127      46.683  11.222 -41.142  1.00128.54           N1+
ATOM   1063  NH2 ARG B 127      48.933  11.215 -40.406  1.00128.54           N  
ATOM   1066  N   ASN B 128      48.322   9.749 -35.245  1.00 49.07           N  
ATOM   1067  CA  ASN B 128      49.475   9.868 -34.407  1.00 49.07           C  
ATOM   1072  C   ASN B 128      49.954  11.270 -34.581  1.00 49.07           C  
ATOM   1073  O   ASN B 128      50.730  11.565 -35.489  1.00 49.07           O  
ATOM   1068  CB  ASN B 128      50.622   8.937 -34.828  1.00 49.07           C  
ATOM   1069  CG  ASN B 128      51.732   9.038 -33.794  1.00 49.07           C  
ATOM   1071  ND2 ASN B 128      52.863   8.331 -34.057  1.00 49.07           N  
ATOM   1070  OD1 ASN B 128      51.602   9.733 -32.787  1.00 49.07           O  
ATOM   1074  N   ILE B 129      49.489  12.175 -33.699  1.00 53.35           N  
ATOM   1075  CA  ILE B 129      49.818  13.566 -33.782  1.00 53.35           C  
ATOM   1080  C   ILE B 129      50.220  14.016 -32.414  1.00 53.35           C  
ATOM   1081  O   ILE B 129      49.727  13.499 -31.411  1.00 53.35           O  
ATOM   1076  CB  ILE B 129      48.630  14.383 -34.201  1.00 53.35           C  
ATOM   1077  CG1 ILE B 129      48.218  14.043 -35.642  1.00 53.35           C  
ATOM   1078  CG2 ILE B 129      48.948  15.860 -33.976  1.00 53.35           C  
ATOM   1079  CD1 ILE B 129      46.893  14.677 -36.059  1.00 53.35           C  
ATOM   1082  N   PRO B 130      51.130  14.953 -32.347  1.00 70.82           N  
ATOM   1083  CA  PRO B 130      51.535  15.459 -31.065  1.00 70.82           C  
ATOM   1087  C   PRO B 130      50.419  16.245 -30.452  1.00 70.82           C  
ATOM   1088  O   PRO B 130      49.771  17.012 -31.160  1.00 70.82           O  
ATOM   1085  CB  PRO B 130      52.804  16.266 -31.318  1.00 70.82           C  
ATOM   1086  CG  PRO B 130      53.421  15.587 -32.556  1.00 70.82           C  
ATOM   1084  CD  PRO B 130      52.214  15.007 -33.316  1.00 70.82           C  
ATOM   1089  N   MET B 131      50.229  16.118 -29.126  1.00 37.35           N  
ATOM   1090  CA  MET B 131      49.129  16.722 -28.430  1.00 37.35           C  
ATOM   1095  C   MET B 131      49.196  18.210 -28.548  1.00 37.35           C  
ATOM   1096  O   MET B 131      48.169  18.871 -28.696  1.00 37.35           O  
ATOM   1091  CB  MET B 131      49.121  16.370 -26.934  1.00 37.35           C  
ATOM   1092  CG  MET B 131      47.961  16.996 -26.160  1.00 37.35           C  
ATOM   1093  SD  MET B 131      47.832  16.450 -24.431  1.00 37.35           S  
ATOM   1094  CE  MET B 131      49.389  17.223 -23.906  1.00 37.35           C  
ATOM   1097  N   GLU B 132      50.406  18.786 -28.496  1.00 74.02           N  
ATOM   1098  CA  GLU B 132      50.495  20.215 -28.515  1.00 74.02           C  
ATOM   1104  C   GLU B 132      49.909  20.721 -29.792  1.00 74.02           C  
ATOM   1105  O   GLU B 132      49.221  21.741 -29.797  1.00 74.02           O  
ATOM   1099  CB  GLU B 132      51.948  20.715 -28.426  1.00 74.02           C  
ATOM   1100  CG  GLU B 132      52.082  22.212 -28.126  1.00 74.02           C  
ATOM   1101  CD  GLU B 132      51.916  23.007 -29.415  1.00 74.02           C  
ATOM   1102  OE1 GLU B 132      51.963  22.391 -30.513  1.00 74.02           O  
ATOM   1103  OE2 GLU B 132      51.745  24.251 -29.319  1.00 74.02           O1-
ATOM   1106  N   GLN B 133      50.185  20.037 -30.919  1.00111.56           N  
ATOM   1107  CA  GLN B 133      49.681  20.519 -32.171  1.00111.56           C  
ATOM   1113  C   GLN B 133      48.192  20.370 -32.270  1.00111.56           C  
ATOM   1114  O   GLN B 133      47.533  21.211 -32.880  1.00111.56           O  
ATOM   1108  CB  GLN B 133      50.382  19.951 -33.415  1.00111.56           C  
ATOM   1109  CG  GLN B 133      50.272  18.448 -33.599  1.00111.56           C  
ATOM   1110  CD  GLN B 133      51.027  18.110 -34.875  1.00111.56           C  
ATOM   1112  NE2 GLN B 133      52.356  18.391 -34.889  1.00111.56           N  
ATOM   1111  OE1 GLN B 133      50.444  17.616 -35.840  1.00111.56           O  
ATOM   1115  N   VAL B 134      47.612  19.293 -31.700  1.00 35.19           N  
ATOM   1116  CA  VAL B 134      46.185  19.115 -31.761  1.00 35.19           C  
ATOM   1120  C   VAL B 134      45.538  20.248 -31.030  1.00 35.19           C  
ATOM   1121  O   VAL B 134      44.573  20.844 -31.509  1.00 35.19           O  
ATOM   1117  CB  VAL B 134      45.729  17.836 -31.119  1.00 35.19           C  
ATOM   1118  CG1 VAL B 134      44.192  17.829 -31.083  1.00 35.19           C  
ATOM   1119  CG2 VAL B 134      46.328  16.651 -31.898  1.00 35.19           C  
ATOM   1122  N   GLU B 135      46.067  20.589 -29.842  1.00117.96           N  
ATOM   1123  CA  GLU B 135      45.473  21.638 -29.072  1.00117.96           C  
ATOM   1129  C   GLU B 135      45.607  22.953 -29.778  1.00117.96           C  
ATOM   1130  O   GLU B 135      44.717  23.797 -29.688  1.00117.96           O  
ATOM   1124  CB  GLU B 135      45.954  21.683 -27.609  1.00117.96           C  
ATOM   1125  CG  GLU B 135      47.456  21.588 -27.380  1.00117.96           C  
ATOM   1126  CD  GLU B 135      47.606  21.157 -25.926  1.00117.96           C  
ATOM   1127  OE1 GLU B 135      46.555  21.059 -25.235  1.00117.96           O  
ATOM   1128  OE2 GLU B 135      48.763  20.909 -25.495  1.00117.96           O1-
ATOM   1131  N   ALA B 136      46.721  23.178 -30.497  1.00 29.26           N  
ATOM   1132  CA  ALA B 136      46.879  24.413 -31.212  1.00 29.26           C  
ATOM   1134  C   ALA B 136      45.840  24.509 -32.294  1.00 29.26           C  
ATOM   1135  O   ALA B 136      45.244  25.566 -32.494  1.00 29.26           O  
ATOM   1133  CB  ALA B 136      48.257  24.545 -31.884  1.00 29.26           C  
ATOM   1136  N   MET B 137      45.597  23.408 -33.035  1.00 85.93           N  
ATOM   1137  CA  MET B 137      44.646  23.435 -34.114  1.00 85.93           C  
ATOM   1142  C   MET B 137      43.267  23.627 -33.563  1.00 85.93           C  
ATOM   1143  O   MET B 137      42.447  24.329 -34.153  1.00 85.93           O  
ATOM   1138  CB  MET B 137      44.672  22.173 -35.001  1.00 85.93           C  
ATOM   1139  CG  MET B 137      44.241  20.879 -34.309  1.00 85.93           C  
ATOM   1140  SD  MET B 137      44.288  19.416 -35.389  1.00 85.93           S  
ATOM   1141  CE  MET B 137      46.098  19.357 -35.518  1.00 85.93           C  
ATOM   1144  N   THR B 138      42.980  23.016 -32.398  1.00 37.43           N  
ATOM   1145  CA  THR B 138      41.675  23.123 -31.817  1.00 37.43           C  
ATOM   1149  C   THR B 138      41.393  24.573 -31.562  1.00 37.43           C  
ATOM   1150  O   THR B 138      40.302  25.060 -31.847  1.00 37.43           O  
ATOM   1146  CB  THR B 138      41.566  22.398 -30.507  1.00 37.43           C  
ATOM   1148  CG2 THR B 138      40.138  22.564 -29.961  1.00 37.43           C  
ATOM   1147  OG1 THR B 138      41.860  21.020 -30.686  1.00 37.43           O  
ATOM   1151  N   THR B 139      42.391  25.321 -31.056  1.00 37.13           N  
ATOM   1152  CA  THR B 139      42.168  26.705 -30.740  1.00 37.13           C  
ATOM   1156  C   THR B 139      41.717  27.408 -31.982  1.00 37.13           C  
ATOM   1157  O   THR B 139      40.791  28.215 -31.942  1.00 37.13           O  
ATOM   1153  CB  THR B 139      43.404  27.405 -30.254  1.00 37.13           C  
ATOM   1155  CG2 THR B 139      43.060  28.878 -29.976  1.00 37.13           C  
ATOM   1154  OG1 THR B 139      43.889  26.782 -29.074  1.00 37.13           O  
ATOM   1158  N   GLU B 140      42.356  27.112 -33.128  1.00 74.81           N  
ATOM   1159  CA  GLU B 140      42.017  27.768 -34.360  1.00 74.81           C  
ATOM   1165  C   GLU B 140      40.610  27.412 -34.744  1.00 74.81           C  
ATOM   1166  O   GLU B 140      39.852  28.258 -35.216  1.00 74.81           O  
ATOM   1160  CB  GLU B 140      42.947  27.372 -35.523  1.00 74.81           C  
ATOM   1161  CG  GLU B 140      44.416  27.745 -35.290  1.00 74.81           C  
ATOM   1162  CD  GLU B 140      44.519  29.255 -35.124  1.00 74.81           C  
ATOM   1163  OE1 GLU B 140      43.991  29.989 -36.000  1.00 74.81           O  
ATOM   1164  OE2 GLU B 140      45.126  29.697 -34.112  1.00 74.81           O1-
ATOM   1167  N   ASN B 141      40.209  26.143 -34.546  1.00 64.50           N  
ATOM   1168  CA  ASN B 141      38.887  25.731 -34.926  1.00 64.50           C  
ATOM   1173  C   ASN B 141      37.890  26.479 -34.093  1.00 64.50           C  
ATOM   1174  O   ASN B 141      36.814  26.836 -34.568  1.00 64.50           O  
ATOM   1169  CB  ASN B 141      38.635  24.228 -34.721  1.00 64.50           C  
ATOM   1170  CG  ASN B 141      39.478  23.472 -35.739  1.00 64.50           C  
ATOM   1172  ND2 ASN B 141      39.588  24.030 -36.975  1.00 64.50           N  
ATOM   1171  OD1 ASN B 141      40.021  22.408 -35.446  1.00 64.50           O  
ATOM   1175  N   ILE B 142      38.224  26.729 -32.812  1.00 44.12           N  
ATOM   1176  CA  ILE B 142      37.333  27.414 -31.918  1.00 44.12           C  
ATOM   1181  C   ILE B 142      37.085  28.802 -32.435  1.00 44.12           C  
ATOM   1182  O   ILE B 142      35.964  29.301 -32.368  1.00 44.12           O  
ATOM   1177  CB  ILE B 142      37.869  27.523 -30.518  1.00 44.12           C  
ATOM   1178  CG1 ILE B 142      38.080  26.119 -29.925  1.00 44.12           C  
ATOM   1179  CG2 ILE B 142      36.893  28.389 -29.703  1.00 44.12           C  
ATOM   1180  CD1 ILE B 142      38.887  26.117 -28.628  1.00 44.12           C  
ATOM   1183  N   LYS B 143      38.131  29.471 -32.959  1.00 39.01           N  
ATOM   1184  CA  LYS B 143      38.001  30.818 -33.445  1.00 39.01           C  
ATOM   1190  C   LYS B 143      37.046  30.851 -34.601  1.00 39.01           C  
ATOM   1191  O   LYS B 143      36.246  31.778 -34.725  1.00 39.01           O  
ATOM   1185  CB  LYS B 143      39.332  31.414 -33.937  1.00 39.01           C  
ATOM   1186  CG  LYS B 143      40.360  31.643 -32.827  1.00 39.01           C  
ATOM   1187  CD  LYS B 143      41.751  32.011 -33.348  1.00 39.01           C  
ATOM   1188  CE  LYS B 143      42.753  32.338 -32.237  1.00 39.01           C  
ATOM   1189  NZ  LYS B 143      44.079  32.640 -32.821  1.00 39.01           N1+
ATOM   1192  N   ASP B 144      37.099  29.831 -35.479  1.00 61.34           N  
ATOM   1193  CA  ASP B 144      36.261  29.807 -36.644  1.00 61.34           C  
ATOM   1198  C   ASP B 144      34.825  29.796 -36.212  1.00 61.34           C  
ATOM   1199  O   ASP B 144      33.981  30.425 -36.848  1.00 61.34           O  
ATOM   1194  CB  ASP B 144      36.502  28.571 -37.527  1.00 61.34           C  
ATOM   1195  CG  ASP B 144      37.852  28.742 -38.213  1.00 61.34           C  
ATOM   1196  OD1 ASP B 144      38.253  29.916 -38.433  1.00 61.34           O  
ATOM   1197  OD2 ASP B 144      38.493  27.707 -38.534  1.00 61.34           O1-
ATOM   1200  N   ILE B 145      34.508  29.053 -35.132  1.00 59.96           N  
ATOM   1201  CA  ILE B 145      33.164  28.945 -34.623  1.00 59.96           C  
ATOM   1206  C   ILE B 145      32.684  30.251 -34.052  1.00 59.96           C  
ATOM   1207  O   ILE B 145      31.586  30.709 -34.366  1.00 59.96           O  
ATOM   1202  CB  ILE B 145      33.051  27.925 -33.528  1.00 59.96           C  
ATOM   1203  CG1 ILE B 145      33.382  26.523 -34.069  1.00 59.96           C  
ATOM   1204  CG2 ILE B 145      31.649  28.040 -32.905  1.00 59.96           C  
ATOM   1205  CD1 ILE B 145      33.619  25.487 -32.973  1.00 59.96           C  
ATOM   1208  N   ILE B 146      33.516  30.906 -33.221  1.00 60.62           N  
ATOM   1209  CA  ILE B 146      33.143  32.122 -32.549  1.00 60.62           C  
ATOM   1214  C   ILE B 146      32.816  33.158 -33.579  1.00 60.62           C  
ATOM   1215  O   ILE B 146      31.947  34.004 -33.372  1.00 60.62           O  
ATOM   1210  CB  ILE B 146      34.230  32.655 -31.665  1.00 60.62           C  
ATOM   1211  CG1 ILE B 146      34.502  31.660 -30.524  1.00 60.62           C  
ATOM   1212  CG2 ILE B 146      33.815  34.056 -31.181  1.00 60.62           C  
ATOM   1213  CD1 ILE B 146      35.777  31.958 -29.737  1.00 60.62           C  
ATOM   1216  N   ALA B 147      33.516  33.104 -34.722  1.00 56.70           N  
ATOM   1217  CA  ALA B 147      33.392  34.018 -35.824  1.00 56.70           C  
ATOM   1219  C   ALA B 147      31.986  34.001 -36.359  1.00 56.70           C  
ATOM   1220  O   ALA B 147      31.540  34.962 -36.987  1.00 56.70           O  
ATOM   1218  CB  ALA B 147      34.338  33.672 -36.984  1.00 56.70           C  
ATOM   1221  N   MET B 148      31.276  32.876 -36.168  1.00 93.36           N  
ATOM   1222  CA  MET B 148      29.928  32.666 -36.632  1.00 93.36           C  
ATOM   1227  C   MET B 148      28.970  33.618 -35.960  1.00 93.36           C  
ATOM   1228  O   MET B 148      27.879  33.861 -36.478  1.00 93.36           O  
ATOM   1223  CB  MET B 148      29.446  31.220 -36.426  1.00 93.36           C  
ATOM   1224  CG  MET B 148      30.155  30.248 -37.371  1.00 93.36           C  
ATOM   1225  SD  MET B 148      29.660  28.507 -37.209  1.00 93.36           S  
ATOM   1226  CE  MET B 148      30.541  27.953 -38.698  1.00 93.36           C  
ATOM   1229  N   GLY B 149      29.308  34.142 -34.763  1.00 42.48           N  
ATOM   1230  CA  GLY B 149      28.431  35.114 -34.165  1.00 42.48           C  
ATOM   1231  C   GLY B 149      27.642  34.510 -33.045  1.00 42.48           C  
ATOM   1232  O   GLY B 149      26.647  35.091 -32.611  1.00 42.48           O  
ATOM   1233  N   PHE B 150      28.062  33.336 -32.537  1.00167.48           N  
ATOM   1234  CA  PHE B 150      27.336  32.731 -31.458  1.00167.48           C  
ATOM   1242  C   PHE B 150      27.374  33.626 -30.253  1.00167.48           C  
ATOM   1243  O   PHE B 150      28.375  34.282 -29.976  1.00167.48           O  
ATOM   1235  CB  PHE B 150      27.868  31.355 -31.013  1.00167.48           C  
ATOM   1236  CG  PHE B 150      27.516  30.332 -32.041  1.00167.48           C  
ATOM   1237  CD1 PHE B 150      26.307  29.675 -31.980  1.00167.48           C  
ATOM   1238  CD2 PHE B 150      28.385  30.034 -33.062  1.00167.48           C  
ATOM   1239  CE1 PHE B 150      25.974  28.731 -32.922  1.00167.48           C  
ATOM   1240  CE2 PHE B 150      28.056  29.089 -34.006  1.00167.48           C  
ATOM   1241  CZ  PHE B 150      26.851  28.434 -33.936  1.00167.48           C  
ATOM   1244  N   ASP B 151      26.249  33.655 -29.503  1.00 58.11           N  
ATOM   1245  CA  ASP B 151      26.081  34.464 -28.323  1.00 58.11           C  
ATOM   1250  C   ASP B 151      26.753  33.769 -27.174  1.00 58.11           C  
ATOM   1251  O   ASP B 151      26.330  32.702 -26.735  1.00 58.11           O  
ATOM   1246  CB  ASP B 151      24.591  34.627 -27.948  1.00 58.11           C  
ATOM   1247  CG  ASP B 151      24.413  35.481 -26.700  1.00 58.11           C  
ATOM   1248  OD1 ASP B 151      25.434  35.935 -26.119  1.00 58.11           O  
ATOM   1249  OD2 ASP B 151      23.232  35.686 -26.310  1.00 58.11           O1-
ATOM   1252  N   PRO B 152      27.791  34.375 -26.669  1.00 76.44           N  
ATOM   1253  CA  PRO B 152      28.568  33.858 -25.572  1.00 76.44           C  
ATOM   1257  C   PRO B 152      27.741  33.699 -24.338  1.00 76.44           C  
ATOM   1258  O   PRO B 152      28.168  32.984 -23.432  1.00 76.44           O  
ATOM   1255  CB  PRO B 152      29.688  34.874 -25.358  1.00 76.44           C  
ATOM   1256  CG  PRO B 152      29.073  36.194 -25.861  1.00 76.44           C  
ATOM   1254  CD  PRO B 152      28.118  35.755 -26.984  1.00 76.44           C  
ATOM   1259  N   GLU B 153      26.601  34.398 -24.227  1.00 97.47           N  
ATOM   1260  CA  GLU B 153      25.821  34.226 -23.036  1.00 97.47           C  
ATOM   1266  C   GLU B 153      25.317  32.811 -22.991  1.00 97.47           C  
ATOM   1267  O   GLU B 153      25.321  32.159 -21.950  1.00 97.47           O  
ATOM   1261  CB  GLU B 153      24.589  35.142 -23.009  1.00 97.47           C  
ATOM   1262  CG  GLU B 153      23.686  34.912 -21.799  1.00 97.47           C  
ATOM   1263  CD  GLU B 153      24.440  35.362 -20.561  1.00 97.47           C  
ATOM   1264  OE1 GLU B 153      25.565  35.907 -20.721  1.00 97.47           O  
ATOM   1265  OE2 GLU B 153      23.905  35.166 -19.438  1.00 97.47           O1-
ATOM   1268  N   LEU B 154      24.770  32.367 -24.132  1.00129.65           N  
ATOM   1269  CA  LEU B 154      24.175  31.090 -24.417  1.00129.65           C  
ATOM   1274  C   LEU B 154      25.087  29.980 -24.883  1.00129.65           C  
ATOM   1275  O   LEU B 154      24.602  28.857 -25.021  1.00129.65           O  
ATOM   1270  CB  LEU B 154      23.014  31.195 -25.418  1.00129.65           C  
ATOM   1271  CG  LEU B 154      21.841  32.040 -24.880  1.00129.65           C  
ATOM   1272  CD1 LEU B 154      20.655  32.038 -25.855  1.00129.65           C  
ATOM   1273  CD2 LEU B 154      21.445  31.611 -23.457  1.00129.65           C  
ATOM   1276  N   THR B 155      26.354  30.235 -25.286  1.00172.46           N  
ATOM   1277  CA  THR B 155      27.073  29.133 -25.891  1.00172.46           C  
ATOM   1281  C   THR B 155      28.301  28.759 -25.112  1.00172.46           C  
ATOM   1282  O   THR B 155      29.025  29.617 -24.607  1.00172.46           O  
ATOM   1278  CB  THR B 155      27.588  29.417 -27.269  1.00172.46           C  
ATOM   1280  CG2 THR B 155      26.489  30.134 -28.063  1.00172.46           C  
ATOM   1279  OG1 THR B 155      28.719  30.268 -27.197  1.00172.46           O  
ATOM   1283  N   PHE B 156      28.577  27.434 -25.040  1.00105.51           N  
ATOM   1284  CA  PHE B 156      29.700  26.926 -24.295  1.00105.51           C  
ATOM   1292  C   PHE B 156      30.490  25.980 -25.165  1.00105.51           C  
ATOM   1293  O   PHE B 156      30.030  24.889 -25.499  1.00105.51           O  
ATOM   1285  CB  PHE B 156      29.211  26.186 -23.030  1.00105.51           C  
ATOM   1286  CG  PHE B 156      30.317  25.573 -22.237  1.00105.51           C  
ATOM   1287  CD1 PHE B 156      31.250  26.348 -21.587  1.00105.51           C  
ATOM   1288  CD2 PHE B 156      30.382  24.204 -22.097  1.00105.51           C  
ATOM   1289  CE1 PHE B 156      32.251  25.763 -20.845  1.00105.51           C  
ATOM   1290  CE2 PHE B 156      31.379  23.613 -21.357  1.00105.51           C  
ATOM   1291  CZ  PHE B 156      32.319  24.395 -20.730  1.00105.51           C  
ATOM   1294  N   ILE B 157      31.732  26.370 -25.531  1.00108.41           N  
ATOM   1295  CA  ILE B 157      32.582  25.536 -26.336  1.00108.41           C  
ATOM   1300  C   ILE B 157      33.586  24.924 -25.405  1.00108.41           C  
ATOM   1301  O   ILE B 157      34.208  25.633 -24.615  1.00108.41           O  
ATOM   1296  CB  ILE B 157      33.389  26.289 -27.363  1.00108.41           C  
ATOM   1297  CG1 ILE B 157      32.497  27.017 -28.387  1.00108.41           C  
ATOM   1298  CG2 ILE B 157      34.364  25.291 -28.007  1.00108.41           C  
ATOM   1299  CD1 ILE B 157      31.875  28.313 -27.875  1.00108.41           C  
ATOM   1302  N   PHE B 158      33.773  23.585 -25.451  1.00 74.22           N  
ATOM   1303  CA  PHE B 158      34.722  23.026 -24.527  1.00 74.22           C  
ATOM   1311  C   PHE B 158      35.659  22.059 -25.188  1.00 74.22           C  
ATOM   1312  O   PHE B 158      35.350  21.431 -26.200  1.00 74.22           O  
ATOM   1304  CB  PHE B 158      34.083  22.330 -23.307  1.00 74.22           C  
ATOM   1305  CG  PHE B 158      33.244  21.167 -23.726  1.00 74.22           C  
ATOM   1306  CD1 PHE B 158      31.948  21.354 -24.146  1.00 74.22           C  
ATOM   1307  CD2 PHE B 158      33.746  19.887 -23.671  1.00 74.22           C  
ATOM   1308  CE1 PHE B 158      31.172  20.285 -24.522  1.00 74.22           C  
ATOM   1309  CE2 PHE B 158      32.974  18.813 -24.046  1.00 74.22           C  
ATOM   1310  CZ  PHE B 158      31.683  19.010 -24.474  1.00 74.22           C  
ATOM   1313  N   ARG B 159      36.867  21.938 -24.596  1.00 94.80           N  
ATOM   1314  CA  ARG B 159      37.889  21.041 -25.056  1.00 94.80           C  
ATOM   1322  C   ARG B 159      37.792  19.826 -24.190  1.00 94.80           C  
ATOM   1323  O   ARG B 159      37.687  19.929 -22.971  1.00 94.80           O  
ATOM   1315  CB  ARG B 159      39.315  21.586 -24.859  1.00 94.80           C  
ATOM   1316  CG  ARG B 159      39.671  22.782 -25.742  1.00 94.80           C  
ATOM   1317  CD  ARG B 159      40.994  23.446 -25.348  1.00 94.80           C  
ATOM   1318  NE  ARG B 159      41.312  24.476 -26.377  1.00 94.80           N  
ATOM   1319  CZ  ARG B 159      41.666  25.742 -26.007  1.00 94.80           C  
ATOM   1320  NH1 ARG B 159      41.668  26.100 -24.690  1.00 94.80           N1+
ATOM   1321  NH2 ARG B 159      42.013  26.656 -26.960  1.00 94.80           N  
ATOM   1324  N   ASP B 160      37.842  18.627 -24.798  1.00 43.40           N  
ATOM   1325  CA  ASP B 160      37.724  17.434 -24.012  1.00 43.40           C  
ATOM   1330  C   ASP B 160      38.852  17.385 -23.033  1.00 43.40           C  
ATOM   1331  O   ASP B 160      38.655  16.986 -21.886  1.00 43.40           O  
ATOM   1326  CB  ASP B 160      37.788  16.137 -24.838  1.00 43.40           C  
ATOM   1327  CG  ASP B 160      36.438  15.922 -25.506  1.00 43.40           C  
ATOM   1328  OD1 ASP B 160      35.424  16.449 -24.974  1.00 43.40           O  
ATOM   1329  OD2 ASP B 160      36.401  15.219 -26.551  1.00 43.40           O1-
ATOM   1332  N   PHE B 161      40.058  17.824 -23.445  1.00 88.07           N  
ATOM   1333  CA  PHE B 161      41.184  17.702 -22.561  1.00 88.07           C  
ATOM   1341  C   PHE B 161      40.901  18.432 -21.284  1.00 88.07           C  
ATOM   1342  O   PHE B 161      41.207  17.924 -20.207  1.00 88.07           O  
ATOM   1334  CB  PHE B 161      42.514  18.278 -23.103  1.00 88.07           C  
ATOM   1335  CG  PHE B 161      43.075  17.412 -24.184  1.00 88.07           C  
ATOM   1336  CD1 PHE B 161      43.380  16.092 -23.933  1.00 88.07           C  
ATOM   1337  CD2 PHE B 161      43.363  17.930 -25.427  1.00 88.07           C  
ATOM   1338  CE1 PHE B 161      43.910  15.290 -24.916  1.00 88.07           C  
ATOM   1339  CE2 PHE B 161      43.895  17.133 -26.415  1.00 88.07           C  
ATOM   1340  CZ  PHE B 161      44.167  15.809 -26.163  1.00 88.07           C  
ATOM   1343  N   ASP B 162      40.385  19.674 -21.370  1.00 64.32           N  
ATOM   1344  CA  ASP B 162      40.098  20.456 -20.198  1.00 64.32           C  
ATOM   1349  C   ASP B 162      38.834  20.055 -19.475  1.00 64.32           C  
ATOM   1350  O   ASP B 162      38.825  19.947 -18.250  1.00 64.32           O  
ATOM   1345  CB  ASP B 162      40.002  21.953 -20.519  1.00 64.32           C  
ATOM   1346  CG  ASP B 162      41.403  22.412 -20.898  1.00 64.32           C  
ATOM   1347  OD1 ASP B 162      42.385  21.796 -20.403  1.00 64.32           O  
ATOM   1348  OD2 ASP B 162      41.509  23.379 -21.697  1.00 64.32           O1-
ATOM   1351  N   TYR B 163      37.731  19.845 -20.225  1.00 95.05           N  
ATOM   1352  CA  TYR B 163      36.410  19.629 -19.690  1.00 95.05           C  
ATOM   1361  C   TYR B 163      36.256  18.290 -19.045  1.00 95.05           C  
ATOM   1362  O   TYR B 163      35.463  18.143 -18.113  1.00 95.05           O  
ATOM   1353  CB  TYR B 163      35.288  19.816 -20.724  1.00 95.05           C  
ATOM   1354  CG  TYR B 163      34.026  19.965 -19.938  1.00 95.05           C  
ATOM   1355  CD1 TYR B 163      33.830  21.106 -19.190  1.00 95.05           C  
ATOM   1356  CD2 TYR B 163      33.040  19.005 -19.953  1.00 95.05           C  
ATOM   1357  CE1 TYR B 163      32.683  21.284 -18.455  1.00 95.05           C  
ATOM   1358  CE2 TYR B 163      31.886  19.175 -19.219  1.00 95.05           C  
ATOM   1359  CZ  TYR B 163      31.709  20.314 -18.469  1.00 95.05           C  
ATOM   1360  OH  TYR B 163      30.530  20.496 -17.714  1.00 95.05           O  
ATOM   1363  N   MET B 164      36.946  17.261 -19.574  1.00 88.95           N  
ATOM   1364  CA  MET B 164      36.863  15.960 -18.978  1.00 88.95           C  
ATOM   1369  C   MET B 164      37.246  16.154 -17.548  1.00 88.95           C  
ATOM   1370  O   MET B 164      38.139  16.939 -17.234  1.00 88.95           O  
ATOM   1365  CB  MET B 164      37.877  14.957 -19.560  1.00 88.95           C  
ATOM   1366  CG  MET B 164      37.679  13.516 -19.084  1.00 88.95           C  
ATOM   1367  SD  MET B 164      36.486  12.524 -20.036  1.00 88.95           S  
ATOM   1368  CE  MET B 164      35.298  13.850 -20.388  1.00 88.95           C  
ATOM   1371  N   GLY B 165      36.542  15.459 -16.639  1.00 30.00           N  
ATOM   1372  CA  GLY B 165      36.810  15.604 -15.242  1.00 30.00           C  
ATOM   1373  C   GLY B 165      35.670  16.371 -14.660  1.00 30.00           C  
ATOM   1374  O   GLY B 165      35.174  16.038 -13.587  1.00 30.00           O  
ATOM   1375  N   CYS B 166      35.224  17.443 -15.343  1.00 56.10           N  
ATOM   1376  CA  CYS B 166      34.055  18.111 -14.856  1.00 56.10           C  
ATOM   1379  C   CYS B 166      32.934  17.129 -15.035  1.00 56.10           C  
ATOM   1380  O   CYS B 166      32.120  16.892 -14.145  1.00 56.10           O  
ATOM   1377  CB  CYS B 166      33.704  19.368 -15.674  1.00 56.10           C  
ATOM   1378  SG  CYS B 166      34.960  20.679 -15.539  1.00 56.10           S  
ATOM   1381  N   MET B 167      32.902  16.574 -16.259  1.00174.54           N  
ATOM   1382  CA  MET B 167      32.022  15.629 -16.892  1.00174.54           C  
ATOM   1387  C   MET B 167      32.251  14.185 -16.519  1.00174.54           C  
ATOM   1388  O   MET B 167      31.386  13.347 -16.764  1.00174.54           O  
ATOM   1383  CB  MET B 167      32.117  15.771 -18.421  1.00174.54           C  
ATOM   1384  CG  MET B 167      31.200  14.850 -19.217  1.00174.54           C  
ATOM   1385  SD  MET B 167      31.021  15.331 -20.963  1.00174.54           S  
ATOM   1386  CE  MET B 167      32.763  15.095 -21.419  1.00174.54           C  
ATOM   1389  N   TYR B 168      33.411  13.829 -15.942  1.00 77.45           N  
ATOM   1390  CA  TYR B 168      33.827  12.453 -15.832  1.00 77.45           C  
ATOM   1399  C   TYR B 168      32.781  11.565 -15.214  1.00 77.45           C  
ATOM   1400  O   TYR B 168      32.653  10.412 -15.623  1.00 77.45           O  
ATOM   1391  CB  TYR B 168      35.128  12.270 -15.032  1.00 77.45           C  
ATOM   1392  CG  TYR B 168      35.490  10.833 -15.168  1.00 77.45           C  
ATOM   1393  CD1 TYR B 168      36.078  10.381 -16.326  1.00 77.45           C  
ATOM   1394  CD2 TYR B 168      35.245   9.942 -14.149  1.00 77.45           C  
ATOM   1395  CE1 TYR B 168      36.416   9.057 -16.470  1.00 77.45           C  
ATOM   1396  CE2 TYR B 168      35.581   8.616 -14.286  1.00 77.45           C  
ATOM   1397  CZ  TYR B 168      36.168   8.174 -15.448  1.00 77.45           C  
ATOM   1398  OH  TYR B 168      36.517   6.816 -15.598  1.00 77.45           O  
ATOM   1401  N   ARG B 169      32.012  12.027 -14.214  1.00107.83           N  
ATOM   1402  CA  ARG B 169      31.072  11.119 -13.612  1.00107.83           C  
ATOM   1410  C   ARG B 169      30.085  10.621 -14.629  1.00107.83           C  
ATOM   1411  O   ARG B 169      29.781   9.428 -14.661  1.00107.83           O  
ATOM   1403  CB  ARG B 169      30.274  11.731 -12.447  1.00107.83           C  
ATOM   1404  CG  ARG B 169      31.125  11.998 -11.204  1.00107.83           C  
ATOM   1405  CD  ARG B 169      30.311  12.103  -9.913  1.00107.83           C  
ATOM   1406  NE  ARG B 169      29.360  13.238 -10.066  1.00107.83           N  
ATOM   1407  CZ  ARG B 169      28.316  13.369  -9.197  1.00107.83           C  
ATOM   1408  NH1 ARG B 169      28.128  12.448  -8.207  1.00107.83           N1+
ATOM   1409  NH2 ARG B 169      27.460  14.426  -9.321  1.00107.83           N  
ATOM   1412  N   THR B 170      29.549  11.509 -15.488  1.00104.53           N  
ATOM   1413  CA  THR B 170      28.594  11.083 -16.472  1.00104.53           C  
ATOM   1417  C   THR B 170      29.278  10.168 -17.445  1.00104.53           C  
ATOM   1418  O   THR B 170      28.696   9.182 -17.892  1.00104.53           O  
ATOM   1414  CB  THR B 170      27.975  12.218 -17.240  1.00104.53           C  
ATOM   1416  CG2 THR B 170      29.047  12.883 -18.120  1.00104.53           C  
ATOM   1415  OG1 THR B 170      26.913  11.734 -18.048  1.00104.53           O  
ATOM   1419  N   VAL B 171      30.541  10.467 -17.800  1.00 35.09           N  
ATOM   1420  CA  VAL B 171      31.247   9.635 -18.733  1.00 35.09           C  
ATOM   1424  C   VAL B 171      31.362   8.267 -18.141  1.00 35.09           C  
ATOM   1425  O   VAL B 171      31.164   7.266 -18.827  1.00 35.09           O  
ATOM   1421  CB  VAL B 171      32.642  10.112 -19.013  1.00 35.09           C  
ATOM   1422  CG1 VAL B 171      33.343   9.067 -19.898  1.00 35.09           C  
ATOM   1423  CG2 VAL B 171      32.572  11.508 -19.654  1.00 35.09           C  
ATOM   1426  N   ALA B 172      31.650   8.191 -16.830  1.00 31.05           N  
ATOM   1427  CA  ALA B 172      31.858   6.929 -16.180  1.00 31.05           C  
ATOM   1429  C   ALA B 172      30.620   6.092 -16.297  1.00 31.05           C  
ATOM   1430  O   ALA B 172      30.707   4.880 -16.485  1.00 31.05           O  
ATOM   1428  CB  ALA B 172      32.173   7.081 -14.681  1.00 31.05           C  
ATOM   1431  N   LYS B 173      29.433   6.713 -16.183  1.00 83.49           N  
ATOM   1432  CA  LYS B 173      28.201   5.981 -16.215  1.00 83.49           C  
ATOM   1438  C   LYS B 173      28.034   5.308 -17.546  1.00 83.49           C  
ATOM   1439  O   LYS B 173      27.551   4.179 -17.609  1.00 83.49           O  
ATOM   1433  CB  LYS B 173      26.978   6.885 -15.992  1.00 83.49           C  
ATOM   1434  CG  LYS B 173      26.975   7.557 -14.618  1.00 83.49           C  
ATOM   1435  CD  LYS B 173      25.988   8.720 -14.509  1.00 83.49           C  
ATOM   1436  CE  LYS B 173      24.691   8.366 -13.778  1.00 83.49           C  
ATOM   1437  NZ  LYS B 173      24.841   8.621 -12.328  1.00 83.49           N1+
ATOM   1440  N   ILE B 174      28.376   6.004 -18.649  1.00 94.75           N  
ATOM   1441  CA  ILE B 174      28.268   5.438 -19.967  1.00 94.75           C  
ATOM   1446  C   ILE B 174      29.283   4.356 -20.182  1.00 94.75           C  
ATOM   1447  O   ILE B 174      28.959   3.303 -20.729  1.00 94.75           O  
ATOM   1442  CB  ILE B 174      28.404   6.440 -21.082  1.00 94.75           C  
ATOM   1443  CG1 ILE B 174      27.191   7.388 -21.126  1.00 94.75           C  
ATOM   1444  CG2 ILE B 174      28.583   5.648 -22.386  1.00 94.75           C  
ATOM   1445  CD1 ILE B 174      27.086   8.348 -19.946  1.00 94.75           C  
ATOM   1448  N   GLU B 175      30.539   4.567 -19.743  1.00 74.83           N  
ATOM   1449  CA  GLU B 175      31.559   3.585 -19.990  1.00 74.83           C  
ATOM   1455  C   GLU B 175      31.120   2.296 -19.374  1.00 74.83           C  
ATOM   1456  O   GLU B 175      31.262   1.233 -19.976  1.00 74.83           O  
ATOM   1450  CB  GLU B 175      32.913   3.959 -19.362  1.00 74.83           C  
ATOM   1451  CG  GLU B 175      33.613   5.121 -20.068  1.00 74.83           C  
ATOM   1452  CD  GLU B 175      34.161   4.580 -21.382  1.00 74.83           C  
ATOM   1453  OE1 GLU B 175      34.566   3.388 -21.398  1.00 74.83           O  
ATOM   1454  OE2 GLU B 175      34.176   5.340 -22.388  1.00 74.83           O1-
ATOM   1457  N   ARG B 176      30.555   2.358 -18.156  1.00163.25           N  
ATOM   1458  CA  ARG B 176      30.130   1.163 -17.491  1.00163.25           C  
ATOM   1466  C   ARG B 176      29.014   0.537 -18.275  1.00163.25           C  
ATOM   1467  O   ARG B 176      28.910  -0.685 -18.341  1.00163.25           O  
ATOM   1459  CB  ARG B 176      29.636   1.407 -16.052  1.00163.25           C  
ATOM   1460  CG  ARG B 176      30.718   2.018 -15.157  1.00163.25           C  
ATOM   1461  CD  ARG B 176      30.541   1.766 -13.658  1.00163.25           C  
ATOM   1462  NE  ARG B 176      29.196   2.261 -13.250  1.00163.25           N  
ATOM   1463  CZ  ARG B 176      28.182   1.368 -13.047  1.00163.25           C  
ATOM   1464  NH1 ARG B 176      28.411   0.032 -13.194  1.00163.25           N1+
ATOM   1465  NH2 ARG B 176      26.945   1.815 -12.679  1.00163.25           N  
ATOM   1468  N   ALA B 177      28.129   1.368 -18.862  1.00 48.26           N  
ATOM   1469  CA  ALA B 177      26.997   0.898 -19.613  1.00 48.26           C  
ATOM   1471  C   ALA B 177      27.412   0.168 -20.862  1.00 48.26           C  
ATOM   1472  O   ALA B 177      26.830  -0.866 -21.185  1.00 48.26           O  
ATOM   1470  CB  ALA B 177      26.060   2.042 -20.044  1.00 48.26           C  
ATOM   1473  N   PHE B 178      28.417   0.681 -21.606  1.00103.61           N  
ATOM   1474  CA  PHE B 178      28.803   0.047 -22.841  1.00103.61           C  
ATOM   1482  C   PHE B 178      29.721  -1.098 -22.566  1.00103.61           C  
ATOM   1483  O   PHE B 178      30.445  -1.110 -21.573  1.00103.61           O  
ATOM   1475  CB  PHE B 178      29.559   0.930 -23.858  1.00103.61           C  
ATOM   1476  CG  PHE B 178      28.643   1.941 -24.456  1.00103.61           C  
ATOM   1477  CD1 PHE B 178      27.533   1.555 -25.171  1.00103.61           C  
ATOM   1478  CD2 PHE B 178      28.930   3.281 -24.351  1.00103.61           C  
ATOM   1479  CE1 PHE B 178      26.699   2.494 -25.732  1.00103.61           C  
ATOM   1480  CE2 PHE B 178      28.100   4.221 -24.913  1.00103.61           C  
ATOM   1481  CZ  PHE B 178      26.980   3.833 -25.602  1.00103.61           C  
ATOM   1484  N   THR B 179      29.698  -2.099 -23.473  1.00119.78           N  
ATOM   1485  CA  THR B 179      30.555  -3.245 -23.386  1.00119.78           C  
ATOM   1489  C   THR B 179      31.511  -3.120 -24.526  1.00119.78           C  
ATOM   1490  O   THR B 179      31.196  -2.503 -25.542  1.00119.78           O  
ATOM   1486  CB  THR B 179      29.859  -4.544 -23.644  1.00119.78           C  
ATOM   1488  CG2 THR B 179      30.865  -5.675 -23.417  1.00119.78           C  
ATOM   1487  OG1 THR B 179      28.757  -4.707 -22.772  1.00119.78           O  
ATOM   1491  N   ALA B 180      32.701  -3.732 -24.390  1.00 28.42           N  
ATOM   1492  CA  ALA B 180      33.700  -3.656 -25.414  1.00 28.42           C  
ATOM   1494  C   ALA B 180      33.135  -4.256 -26.662  1.00 28.42           C  
ATOM   1495  O   ALA B 180      33.344  -3.743 -27.759  1.00 28.42           O  
ATOM   1493  CB  ALA B 180      34.972  -4.449 -25.065  1.00 28.42           C  
ATOM   1496  N   SER B 181      32.387  -5.364 -26.524  1.00 86.94           N  
ATOM   1497  CA  SER B 181      31.847  -6.024 -27.677  1.00 86.94           C  
ATOM   1500  C   SER B 181      30.905  -5.099 -28.393  1.00 86.94           C  
ATOM   1501  O   SER B 181      30.870  -5.062 -29.621  1.00 86.94           O  
ATOM   1498  CB  SER B 181      31.068  -7.307 -27.325  1.00 86.94           C  
ATOM   1499  OG  SER B 181      29.927  -7.006 -26.534  1.00 86.94           O  
ATOM   1502  N   GLN B 182      30.096  -4.326 -27.650  1.00 54.77           N  
ATOM   1503  CA  GLN B 182      29.121  -3.487 -28.293  1.00 54.77           C  
ATOM   1509  C   GLN B 182      29.782  -2.399 -29.086  1.00 54.77           C  
ATOM   1510  O   GLN B 182      29.462  -2.190 -30.255  1.00 54.77           O  
ATOM   1504  CB  GLN B 182      28.182  -2.821 -27.269  1.00 54.77           C  
ATOM   1505  CG  GLN B 182      27.356  -3.823 -26.456  1.00 54.77           C  
ATOM   1506  CD  GLN B 182      26.484  -3.040 -25.482  1.00 54.77           C  
ATOM   1508  NE2 GLN B 182      25.138  -3.167 -25.640  1.00 54.77           N  
ATOM   1507  OE1 GLN B 182      26.982  -2.332 -24.610  1.00 54.77           O  
ATOM   1511  N   VAL B 183      30.751  -1.695 -28.475  1.00119.22           N  
ATOM   1512  CA  VAL B 183      31.387  -0.599 -29.140  1.00119.22           C  
ATOM   1516  C   VAL B 183      32.137  -1.116 -30.322  1.00119.22           C  
ATOM   1517  O   VAL B 183      32.197  -0.458 -31.360  1.00119.22           O  
ATOM   1513  CB  VAL B 183      32.277   0.199 -28.230  1.00119.22           C  
ATOM   1514  CG1 VAL B 183      33.183  -0.744 -27.435  1.00119.22           C  
ATOM   1515  CG2 VAL B 183      33.047   1.207 -29.088  1.00119.22           C  
ATOM   1518  N   ARG B 184      32.730  -2.318 -30.210  1.00 93.06           N  
ATOM   1519  CA  ARG B 184      33.441  -2.827 -31.344  1.00 93.06           C  
ATOM   1527  C   ARG B 184      32.439  -3.037 -32.432  1.00 93.06           C  
ATOM   1528  O   ARG B 184      32.732  -2.828 -33.607  1.00 93.06           O  
ATOM   1520  CB  ARG B 184      34.176  -4.169 -31.123  1.00 93.06           C  
ATOM   1521  CG  ARG B 184      33.278  -5.383 -30.878  1.00 93.06           C  
ATOM   1522  CD  ARG B 184      34.048  -6.675 -30.591  1.00 93.06           C  
ATOM   1523  NE  ARG B 184      33.065  -7.798 -30.589  1.00 93.06           N  
ATOM   1524  CZ  ARG B 184      33.180  -8.804 -29.673  1.00 93.06           C  
ATOM   1525  NH1 ARG B 184      34.154  -8.746 -28.719  1.00 93.06           N1+
ATOM   1526  NH2 ARG B 184      32.319  -9.862 -29.706  1.00 93.06           N  
ATOM   1529  N   GLY B 185      31.212  -3.459 -32.078  1.00 31.33           N  
ATOM   1530  CA  GLY B 185      30.265  -3.729 -33.119  1.00 31.33           C  
ATOM   1531  C   GLY B 185      29.970  -2.486 -33.903  1.00 31.33           C  
ATOM   1532  O   GLY B 185      29.986  -2.507 -35.134  1.00 31.33           O  
ATOM   1533  N   CYS B 186      29.652  -1.369 -33.220  1.00 95.85           N  
ATOM   1534  CA  CYS B 186      29.320  -0.177 -33.948  1.00 95.85           C  
ATOM   1537  C   CYS B 186      30.512   0.405 -34.657  1.00 95.85           C  
ATOM   1538  O   CYS B 186      30.507   0.571 -35.875  1.00 95.85           O  
ATOM   1535  CB  CYS B 186      28.674   0.895 -33.050  1.00 95.85           C  
ATOM   1536  SG  CYS B 186      29.613   1.225 -31.532  1.00 95.85           S  
ATOM   1539  N   PHE B 187      31.583   0.701 -33.898  1.00153.29           N  
ATOM   1540  CA  PHE B 187      32.758   1.363 -34.404  1.00153.29           C  
ATOM   1548  C   PHE B 187      33.625   0.486 -35.254  1.00153.29           C  
ATOM   1549  O   PHE B 187      34.257   0.964 -36.193  1.00153.29           O  
ATOM   1541  CB  PHE B 187      33.672   1.924 -33.307  1.00153.29           C  
ATOM   1542  CG  PHE B 187      32.937   3.044 -32.675  1.00153.29           C  
ATOM   1543  CD1 PHE B 187      32.944   4.288 -33.261  1.00153.29           C  
ATOM   1544  CD2 PHE B 187      32.229   2.833 -31.519  1.00153.29           C  
ATOM   1545  CE1 PHE B 187      32.264   5.333 -32.687  1.00153.29           C  
ATOM   1546  CE2 PHE B 187      31.551   3.875 -30.945  1.00153.29           C  
ATOM   1547  CZ  PHE B 187      31.566   5.122 -31.526  1.00153.29           C  
ATOM   1550  N   GLY B 188      33.739  -0.810 -34.920  1.00 29.69           N  
ATOM   1551  CA  GLY B 188      34.583  -1.675 -35.695  1.00 29.69           C  
ATOM   1552  C   GLY B 188      36.016  -1.495 -35.286  1.00 29.69           C  
ATOM   1553  O   GLY B 188      36.912  -1.537 -36.127  1.00 29.69           O  
ATOM   1554  N   PHE B 189      36.278  -1.275 -33.980  1.00 81.51           N  
ATOM   1555  CA  PHE B 189      37.638  -1.101 -33.546  1.00 81.51           C  
ATOM   1563  C   PHE B 189      38.320  -2.432 -33.487  1.00 81.51           C  
ATOM   1564  O   PHE B 189      37.717  -3.445 -33.129  1.00 81.51           O  
ATOM   1556  CB  PHE B 189      37.809  -0.491 -32.143  1.00 81.51           C  
ATOM   1557  CG  PHE B 189      37.252   0.887 -32.142  1.00 81.51           C  
ATOM   1558  CD1 PHE B 189      37.742   1.835 -33.006  1.00 81.51           C  
ATOM   1559  CD2 PHE B 189      36.274   1.245 -31.243  1.00 81.51           C  
ATOM   1560  CE1 PHE B 189      37.240   3.113 -32.999  1.00 81.51           C  
ATOM   1561  CE2 PHE B 189      35.770   2.524 -31.231  1.00 81.51           C  
ATOM   1562  CZ  PHE B 189      36.250   3.461 -32.113  1.00 81.51           C  
ATOM   1565  N   ALA B 190      39.613  -2.448 -33.869  1.00 36.65           N  
ATOM   1566  CA  ALA B 190      40.432  -3.625 -33.818  1.00 36.65           C  
ATOM   1568  C   ALA B 190      41.105  -3.676 -32.479  1.00 36.65           C  
ATOM   1569  O   ALA B 190      41.180  -2.677 -31.766  1.00 36.65           O  
ATOM   1567  CB  ALA B 190      41.531  -3.651 -34.894  1.00 36.65           C  
ATOM   1570  N   MET B 191      41.608  -4.867 -32.105  1.00 56.88           N  
ATOM   1571  CA  MET B 191      42.304  -5.057 -30.862  1.00 56.88           C  
ATOM   1576  C   MET B 191      43.573  -4.269 -30.905  1.00 56.88           C  
ATOM   1577  O   MET B 191      44.046  -3.771 -29.885  1.00 56.88           O  
ATOM   1572  CB  MET B 191      42.655  -6.525 -30.574  1.00 56.88           C  
ATOM   1573  CG  MET B 191      41.430  -7.363 -30.203  1.00 56.88           C  
ATOM   1574  SD  MET B 191      40.622  -6.843 -28.660  1.00 56.88           S  
ATOM   1575  CE  MET B 191      39.325  -8.112 -28.714  1.00 56.88           C  
ATOM   1578  N   GLU B 192      44.163  -4.158 -32.106  1.00 83.79           N  
ATOM   1579  CA  GLU B 192      45.389  -3.446 -32.315  1.00 83.79           C  
ATOM   1585  C   GLU B 192      45.178  -2.000 -31.980  1.00 83.79           C  
ATOM   1586  O   GLU B 192      46.106  -1.331 -31.526  1.00 83.79           O  
ATOM   1580  CB  GLU B 192      45.876  -3.558 -33.771  1.00 83.79           C  
ATOM   1581  CG  GLU B 192      44.838  -3.108 -34.800  1.00 83.79           C  
ATOM   1582  CD  GLU B 192      45.336  -3.537 -36.171  1.00 83.79           C  
ATOM   1583  OE1 GLU B 192      46.551  -3.345 -36.443  1.00 83.79           O  
ATOM   1584  OE2 GLU B 192      44.508  -4.062 -36.963  1.00 83.79           O1-
ATOM   1587  N   ASP B 193      43.952  -1.480 -32.192  1.00 40.17           N  
ATOM   1588  CA  ASP B 193      43.679  -0.088 -31.954  1.00 40.17           C  
ATOM   1593  C   ASP B 193      43.916   0.238 -30.511  1.00 40.17           C  
ATOM   1594  O   ASP B 193      43.776  -0.612 -29.632  1.00 40.17           O  
ATOM   1589  CB  ASP B 193      42.235   0.325 -32.286  1.00 40.17           C  
ATOM   1590  CG  ASP B 193      42.050   0.268 -33.794  1.00 40.17           C  
ATOM   1591  OD1 ASP B 193      43.077   0.180 -34.519  1.00 40.17           O  
ATOM   1592  OD2 ASP B 193      40.874   0.316 -34.242  1.00 40.17           O1-
ATOM   1595  N   ASN B 194      44.282   1.512 -30.248  1.00 59.10           N  
ATOM   1596  CA  ASN B 194      44.640   1.985 -28.938  1.00 59.10           C  
ATOM   1601  C   ASN B 194      43.429   2.151 -28.072  1.00 59.10           C  
ATOM   1602  O   ASN B 194      42.301   2.285 -28.546  1.00 59.10           O  
ATOM   1597  CB  ASN B 194      45.411   3.324 -28.959  1.00 59.10           C  
ATOM   1598  CG  ASN B 194      44.537   4.409 -29.583  1.00 59.10           C  
ATOM   1600  ND2 ASN B 194      45.064   5.064 -30.651  1.00 59.10           N  
ATOM   1599  OD1 ASN B 194      43.422   4.673 -29.135  1.00 59.10           O  
ATOM   1603  N   CYS B 195      43.673   2.175 -26.748  1.00 75.94           N  
ATOM   1604  CA  CYS B 195      42.669   2.236 -25.726  1.00 75.94           C  
ATOM   1607  C   CYS B 195      41.906   3.516 -25.834  1.00 75.94           C  
ATOM   1608  O   CYS B 195      40.727   3.564 -25.487  1.00 75.94           O  
ATOM   1605  CB  CYS B 195      43.257   2.163 -24.306  1.00 75.94           C  
ATOM   1606  SG  CYS B 195      41.976   2.231 -23.017  1.00 75.94           S  
ATOM   1609  N   GLY B 196      42.559   4.597 -26.296  1.00 23.52           N  
ATOM   1610  CA  GLY B 196      41.893   5.864 -26.380  1.00 23.52           C  
ATOM   1611  C   GLY B 196      40.720   5.741 -27.300  1.00 23.52           C  
ATOM   1612  O   GLY B 196      39.648   6.277 -27.029  1.00 23.52           O  
ATOM   1613  N   ARG B 197      40.902   5.020 -28.421  1.00158.14           N  
ATOM   1614  CA  ARG B 197      39.876   4.871 -29.411  1.00158.14           C  
ATOM   1622  C   ARG B 197      38.696   4.157 -28.812  1.00158.14           C  
ATOM   1623  O   ARG B 197      37.545   4.538 -29.023  1.00158.14           O  
ATOM   1615  CB  ARG B 197      40.366   4.005 -30.582  1.00158.14           C  
ATOM   1616  CG  ARG B 197      39.703   4.323 -31.917  1.00158.14           C  
ATOM   1617  CD  ARG B 197      40.378   5.480 -32.663  1.00158.14           C  
ATOM   1618  NE  ARG B 197      39.537   5.814 -33.845  1.00158.14           N  
ATOM   1619  CZ  ARG B 197      38.550   6.747 -33.714  1.00158.14           C  
ATOM   1620  NH1 ARG B 197      38.396   7.405 -32.528  1.00158.14           N1+
ATOM   1621  NH2 ARG B 197      37.718   7.019 -34.761  1.00158.14           N  
ATOM   1624  N   TRP B 198      38.952   3.086 -28.037  1.00 62.00           N  
ATOM   1625  CA  TRP B 198      37.876   2.303 -27.494  1.00 62.00           C  
ATOM   1636  C   TRP B 198      37.049   3.094 -26.520  1.00 62.00           C  
ATOM   1637  O   TRP B 198      35.823   3.003 -26.535  1.00 62.00           O  
ATOM   1626  CB  TRP B 198      38.348   1.023 -26.785  1.00 62.00           C  
ATOM   1627  CG  TRP B 198      38.847  -0.051 -27.721  1.00 62.00           C  
ATOM   1629  CD1 TRP B 198      40.108  -0.284 -28.184  1.00 62.00           C  
ATOM   1628  CD2 TRP B 198      38.008  -1.071 -28.289  1.00 62.00           C  
ATOM   1631  CE2 TRP B 198      38.826  -1.886 -29.072  1.00 62.00           C  
ATOM   1632  CE3 TRP B 198      36.669  -1.312 -28.166  1.00 62.00           C  
ATOM   1630  NE1 TRP B 198      40.112  -1.391 -28.999  1.00 62.00           N  
ATOM   1633  CZ2 TRP B 198      38.315  -2.961 -29.745  1.00 62.00           C  
ATOM   1634  CZ3 TRP B 198      36.157  -2.393 -28.848  1.00 62.00           C  
ATOM   1635  CH2 TRP B 198      36.964  -3.203 -29.621  1.00 62.00           C  
ATOM   1638  N   MET B 199      37.705   3.867 -25.634  1.00112.38           N  
ATOM   1639  CA  MET B 199      37.066   4.624 -24.585  1.00112.38           C  
ATOM   1644  C   MET B 199      36.293   5.809 -25.094  1.00112.38           C  
ATOM   1645  O   MET B 199      35.356   6.264 -24.441  1.00112.38           O  
ATOM   1640  CB  MET B 199      38.038   5.147 -23.509  1.00112.38           C  
ATOM   1641  CG  MET B 199      38.939   6.294 -23.966  1.00112.38           C  
ATOM   1642  SD  MET B 199      40.014   6.962 -22.660  1.00112.38           S  
ATOM   1643  CE  MET B 199      40.594   8.358 -23.664  1.00112.38           C  
ATOM   1646  N   PHE B 200      36.673   6.360 -26.258  1.00 84.79           N  
ATOM   1647  CA  PHE B 200      36.143   7.610 -26.745  1.00 84.79           C  
ATOM   1655  C   PHE B 200      34.643   7.655 -26.902  1.00 84.79           C  
ATOM   1656  O   PHE B 200      34.072   8.674 -26.517  1.00 84.79           O  
ATOM   1648  CB  PHE B 200      36.766   8.024 -28.090  1.00 84.79           C  
ATOM   1649  CG  PHE B 200      36.190   9.351 -28.453  1.00 84.79           C  
ATOM   1650  CD1 PHE B 200      36.682  10.503 -27.881  1.00 84.79           C  
ATOM   1651  CD2 PHE B 200      35.164   9.449 -29.364  1.00 84.79           C  
ATOM   1652  CE1 PHE B 200      36.156  11.730 -28.211  1.00 84.79           C  
ATOM   1653  CE2 PHE B 200      34.635  10.673 -29.698  1.00 84.79           C  
ATOM   1654  CZ  PHE B 200      35.132  11.818 -29.121  1.00 84.79           C  
ATOM   1657  N   PRO B 201      33.941   6.667 -27.403  1.00 89.48           N  
ATOM   1658  CA  PRO B 201      32.524   6.775 -27.661  1.00 89.48           C  
ATOM   1662  C   PRO B 201      31.725   7.301 -26.502  1.00 89.48           C  
ATOM   1663  O   PRO B 201      30.794   8.074 -26.727  1.00 89.48           O  
ATOM   1660  CB  PRO B 201      32.095   5.378 -28.104  1.00 89.48           C  
ATOM   1661  CG  PRO B 201      33.376   4.768 -28.708  1.00 89.48           C  
ATOM   1659  CD  PRO B 201      34.523   5.461 -27.963  1.00 89.48           C  
ATOM   1664  N   ALA B 202      32.069   6.922 -25.262  1.00 36.00           N  
ATOM   1665  CA  ALA B 202      31.353   7.388 -24.108  1.00 36.00           C  
ATOM   1667  C   ALA B 202      31.518   8.874 -23.978  1.00 36.00           C  
ATOM   1668  O   ALA B 202      30.592   9.579 -23.578  1.00 36.00           O  
ATOM   1666  CB  ALA B 202      31.846   6.753 -22.796  1.00 36.00           C  
ATOM   1669  N   ILE B 203      32.725   9.383 -24.294  1.00 44.52           N  
ATOM   1670  CA  ILE B 203      33.025  10.783 -24.183  1.00 44.52           C  
ATOM   1675  C   ILE B 203      32.156  11.554 -25.125  1.00 44.52           C  
ATOM   1676  O   ILE B 203      31.709  12.655 -24.809  1.00 44.52           O  
ATOM   1671  CB  ILE B 203      34.455  11.109 -24.506  1.00 44.52           C  
ATOM   1672  CG1 ILE B 203      35.393  10.445 -23.485  1.00 44.52           C  
ATOM   1673  CG2 ILE B 203      34.600  12.639 -24.563  1.00 44.52           C  
ATOM   1674  CD1 ILE B 203      36.865  10.516 -23.882  1.00 44.52           C  
ATOM   1677  N   GLN B 204      31.937  11.012 -26.336  1.00 83.64           N  
ATOM   1678  CA  GLN B 204      31.113  11.666 -27.310  1.00 83.64           C  
ATOM   1684  C   GLN B 204      29.696  11.679 -26.821  1.00 83.64           C  
ATOM   1685  O   GLN B 204      28.979  12.662 -26.989  1.00 83.64           O  
ATOM   1679  CB  GLN B 204      31.126  10.937 -28.665  1.00 83.64           C  
ATOM   1680  CG  GLN B 204      30.446  11.715 -29.793  1.00 83.64           C  
ATOM   1681  CD  GLN B 204      31.446  12.730 -30.331  1.00 83.64           C  
ATOM   1683  NE2 GLN B 204      31.219  14.033 -30.019  1.00 83.64           N  
ATOM   1682  OE1 GLN B 204      32.407  12.374 -31.011  1.00 83.64           O  
ATOM   1686  N   ALA B 205      29.261  10.563 -26.208  1.00 51.49           N  
ATOM   1687  CA  ALA B 205      27.917  10.380 -25.737  1.00 51.49           C  
ATOM   1689  C   ALA B 205      27.575  11.325 -24.619  1.00 51.49           C  
ATOM   1690  O   ALA B 205      26.468  11.859 -24.563  1.00 51.49           O  
ATOM   1688  CB  ALA B 205      27.666   8.956 -25.212  1.00 51.49           C  
ATOM   1691  N   ALA B 206      28.543  11.610 -23.731  1.00 63.48           N  
ATOM   1692  CA  ALA B 206      28.266  12.268 -22.483  1.00 63.48           C  
ATOM   1694  C   ALA B 206      27.544  13.581 -22.644  1.00 63.48           C  
ATOM   1695  O   ALA B 206      26.647  13.853 -21.848  1.00 63.48           O  
ATOM   1693  CB  ALA B 206      29.539  12.534 -21.664  1.00 63.48           C  
ATOM   1696  N   PRO B 207      27.854  14.409 -23.600  1.00 82.70           N  
ATOM   1697  CA  PRO B 207      27.203  15.695 -23.709  1.00 82.70           C  
ATOM   1701  C   PRO B 207      25.738  15.604 -23.999  1.00 82.70           C  
ATOM   1702  O   PRO B 207      25.021  16.581 -23.793  1.00 82.70           O  
ATOM   1699  CB  PRO B 207      27.991  16.460 -24.767  1.00 82.70           C  
ATOM   1700  CG  PRO B 207      29.403  15.856 -24.675  1.00 82.70           C  
ATOM   1698  CD  PRO B 207      29.178  14.412 -24.201  1.00 82.70           C  
ATOM   1703  N   SER B 208      25.273  14.447 -24.480  1.00106.37           N  
ATOM   1704  CA  SER B 208      23.897  14.263 -24.815  1.00106.37           C  
ATOM   1707  C   SER B 208      23.079  14.347 -23.555  1.00106.37           C  
ATOM   1708  O   SER B 208      21.850  14.378 -23.621  1.00106.37           O  
ATOM   1705  CB  SER B 208      23.677  12.887 -25.450  1.00106.37           C  
ATOM   1706  OG  SER B 208      22.310  12.734 -25.769  1.00106.37           O  
ATOM   1709  N   PHE B 209      23.731  14.374 -22.366  1.00 72.85           N  
ATOM   1710  CA  PHE B 209      22.990  14.404 -21.126  1.00 72.85           C  
ATOM   1718  C   PHE B 209      23.303  15.650 -20.343  1.00 72.85           C  
ATOM   1719  O   PHE B 209      24.445  16.102 -20.269  1.00 72.85           O  
ATOM   1711  CB  PHE B 209      23.297  13.220 -20.197  1.00 72.85           C  
ATOM   1712  CG  PHE B 209      22.891  11.992 -20.929  1.00 72.85           C  
ATOM   1713  CD1 PHE B 209      21.566  11.635 -21.020  1.00 72.85           C  
ATOM   1714  CD2 PHE B 209      23.844  11.197 -21.520  1.00 72.85           C  
ATOM   1715  CE1 PHE B 209      21.196  10.501 -21.702  1.00 72.85           C  
ATOM   1716  CE2 PHE B 209      23.481  10.061 -22.202  1.00 72.85           C  
ATOM   1717  CZ  PHE B 209      22.154   9.713 -22.293  1.00 72.85           C  
ATOM   1720  N   SER B 210      22.261  16.189 -19.673  1.00 98.52           N  
ATOM   1721  CA  SER B 210      22.272  17.431 -18.940  1.00 98.52           C  
ATOM   1724  C   SER B 210      23.214  17.362 -17.776  1.00 98.52           C  
ATOM   1725  O   SER B 210      23.747  18.382 -17.345  1.00 98.52           O  
ATOM   1722  CB  SER B 210      20.922  17.712 -18.277  1.00 98.52           C  
ATOM   1723  OG  SER B 210      19.876  17.394 -19.174  1.00 98.52           O  
ATOM   1726  N   ALA B 211      23.431  16.152 -17.234  1.00 53.85           N  
ATOM   1727  CA  ALA B 211      24.246  15.940 -16.069  1.00 53.85           C  
ATOM   1729  C   ALA B 211      25.639  16.415 -16.360  1.00 53.85           C  
ATOM   1730  O   ALA B 211      26.375  16.808 -15.457  1.00 53.85           O  
ATOM   1728  CB  ALA B 211      24.345  14.457 -15.671  1.00 53.85           C  
ATOM   1731  N   ALA B 212      26.045  16.352 -17.637  1.00 66.74           N  
ATOM   1732  CA  ALA B 212      27.364  16.712 -18.068  1.00 66.74           C  
ATOM   1734  C   ALA B 212      27.668  18.145 -17.729  1.00 66.74           C  
ATOM   1735  O   ALA B 212      28.834  18.477 -17.527  1.00 66.74           O  
ATOM   1733  CB  ALA B 212      27.554  16.543 -19.587  1.00 66.74           C  
ATOM   1736  N   PHE B 213      26.669  19.059 -17.725  1.00118.19           N  
ATOM   1737  CA  PHE B 213      27.028  20.429 -17.448  1.00118.19           C  
ATOM   1745  C   PHE B 213      26.278  20.966 -16.258  1.00118.19           C  
ATOM   1746  O   PHE B 213      25.264  21.642 -16.428  1.00118.19           O  
ATOM   1738  CB  PHE B 213      26.669  21.365 -18.612  1.00118.19           C  
ATOM   1739  CG  PHE B 213      27.319  20.822 -19.836  1.00118.19           C  
ATOM   1740  CD1 PHE B 213      28.623  21.135 -20.146  1.00118.19           C  
ATOM   1741  CD2 PHE B 213      26.613  19.985 -20.671  1.00118.19           C  
ATOM   1742  CE1 PHE B 213      29.212  20.626 -21.280  1.00118.19           C  
ATOM   1743  CE2 PHE B 213      27.196  19.473 -21.806  1.00118.19           C  
ATOM   1744  CZ  PHE B 213      28.497  19.796 -22.110  1.00118.19           C  
ATOM   1747  N   PRO B 214      26.756  20.750 -15.061  1.00 84.53           N  
ATOM   1748  CA  PRO B 214      26.114  21.263 -13.877  1.00 84.53           C  
ATOM   1752  C   PRO B 214      26.224  22.751 -13.775  1.00 84.53           C  
ATOM   1753  O   PRO B 214      25.390  23.370 -13.115  1.00 84.53           O  
ATOM   1750  CB  PRO B 214      26.740  20.511 -12.699  1.00 84.53           C  
ATOM   1751  CG  PRO B 214      27.992  19.831 -13.287  1.00 84.53           C  
ATOM   1749  CD  PRO B 214      27.640  19.637 -14.769  1.00 84.53           C  
ATOM   1754  N   HIS B 215      27.257  23.345 -14.395  1.00 84.13           N  
ATOM   1755  CA  HIS B 215      27.420  24.762 -14.315  1.00 84.13           C  
ATOM   1762  C   HIS B 215      26.284  25.404 -15.047  1.00 84.13           C  
ATOM   1763  O   HIS B 215      25.917  26.537 -14.739  1.00 84.13           O  
ATOM   1758  CB  HIS B 215      28.764  25.263 -14.881  1.00 84.13           C  
ATOM   1757  CG  HIS B 215      28.990  25.019 -16.344  1.00 84.13           C  
ATOM   1760  CD2 HIS B 215      29.003  25.898 -17.384  1.00 84.13           C  
ATOM   1756  ND1 HIS B 215      29.282  23.789 -16.889  1.00 84.13           N  
ATOM   1761  CE1 HIS B 215      29.456  23.982 -18.221  1.00 84.13           C  
ATOM   1759  NE2 HIS B 215      29.299  25.246 -18.569  1.00 84.13           N  
ATOM   1764  N   ILE B 216      25.821  24.782 -16.151  1.00176.21           N  
ATOM   1765  CA  ILE B 216      24.670  25.262 -16.867  1.00176.21           C  
ATOM   1770  C   ILE B 216      23.360  24.738 -16.325  1.00176.21           C  
ATOM   1771  O   ILE B 216      22.384  25.484 -16.261  1.00176.21           O  
ATOM   1766  CB  ILE B 216      24.762  25.068 -18.361  1.00176.21           C  
ATOM   1767  CG1 ILE B 216      24.743  23.594 -18.780  1.00176.21           C  
ATOM   1768  CG2 ILE B 216      26.047  25.781 -18.813  1.00176.21           C  
ATOM   1769  CD1 ILE B 216      24.837  23.413 -20.297  1.00176.21           C  
ATOM   1772  N   PHE B 217      23.281  23.428 -15.969  1.00173.78           N  
ATOM   1773  CA  PHE B 217      22.040  22.863 -15.493  1.00173.78           C  
ATOM   1781  C   PHE B 217      22.273  22.268 -14.134  1.00173.78           C  
ATOM   1782  O   PHE B 217      22.919  21.229 -14.006  1.00173.78           O  
ATOM   1774  CB  PHE B 217      21.509  21.698 -16.350  1.00173.78           C  
ATOM   1775  CG  PHE B 217      21.332  22.170 -17.755  1.00173.78           C  
ATOM   1776  CD1 PHE B 217      20.229  22.908 -18.125  1.00173.78           C  
ATOM   1777  CD2 PHE B 217      22.287  21.893 -18.706  1.00173.78           C  
ATOM   1778  CE1 PHE B 217      20.060  23.349 -19.419  1.00173.78           C  
ATOM   1779  CE2 PHE B 217      22.123  22.327 -20.000  1.00173.78           C  
ATOM   1780  CZ  PHE B 217      21.014  23.053 -20.361  1.00173.78           C  
ATOM   1783  N   PRO B 218      21.723  22.866 -13.113  1.00 85.60           N  
ATOM   1784  CA  PRO B 218      21.902  22.427 -11.754  1.00 85.60           C  
ATOM   1788  C   PRO B 218      21.295  21.070 -11.570  1.00 85.60           C  
ATOM   1789  O   PRO B 218      20.235  20.825 -12.143  1.00 85.60           O  
ATOM   1786  CB  PRO B 218      21.186  23.475 -10.907  1.00 85.60           C  
ATOM   1787  CG  PRO B 218      20.079  23.999 -11.847  1.00 85.60           C  
ATOM   1785  CD  PRO B 218      20.694  23.883 -13.251  1.00 85.60           C  
ATOM   1790  N   PRO B 219      21.901  20.213 -10.791  1.00150.76           N  
ATOM   1791  CA  PRO B 219      21.367  18.892 -10.580  1.00150.76           C  
ATOM   1795  C   PRO B 219      20.076  18.909  -9.817  1.00150.76           C  
ATOM   1796  O   PRO B 219      19.346  17.921  -9.861  1.00150.76           O  
ATOM   1793  CB  PRO B 219      22.472  18.103  -9.884  1.00150.76           C  
ATOM   1794  CG  PRO B 219      23.764  18.788 -10.361  1.00150.76           C  
ATOM   1792  CD  PRO B 219      23.347  20.243 -10.629  1.00150.76           C  
ATOM   1797  N   SER B 220      19.788  20.003  -9.091  1.00 78.22           N  
ATOM   1798  CA  SER B 220      18.597  20.097  -8.296  1.00 78.22           C  
ATOM   1801  C   SER B 220      17.414  20.065  -9.209  1.00 78.22           C  
ATOM   1802  O   SER B 220      16.378  19.482  -8.889  1.00 78.22           O  
ATOM   1799  CB  SER B 220      18.522  21.425  -7.527  1.00 78.22           C  
ATOM   1800  OG  SER B 220      19.662  21.571  -6.693  1.00 78.22           O  
ATOM   1803  N   MET B 221      17.567  20.713 -10.376  1.00100.44           N  
ATOM   1804  CA  MET B 221      16.566  20.904 -11.387  1.00100.44           C  
ATOM   1809  C   MET B 221      16.183  19.623 -12.071  1.00100.44           C  
ATOM   1810  O   MET B 221      15.049  19.481 -12.524  1.00100.44           O  
ATOM   1805  CB  MET B 221      17.033  21.881 -12.476  1.00100.44           C  
ATOM   1806  CG  MET B 221      15.964  22.181 -13.523  1.00100.44           C  
ATOM   1807  SD  MET B 221      16.498  23.324 -14.829  1.00100.44           S  
ATOM   1808  CE  MET B 221      14.880  23.386 -15.648  1.00100.44           C  
ATOM   1811  N   GLY B 222      17.114  18.664 -12.223  1.00 32.43           N  
ATOM   1812  CA  GLY B 222      16.735  17.462 -12.912  1.00 32.43           C  
ATOM   1813  C   GLY B 222      17.166  17.567 -14.345  1.00 32.43           C  
ATOM   1814  O   GLY B 222      17.932  18.455 -14.718  1.00 32.43           O  
ATOM   1815  N   ASN B 223      16.669  16.631 -15.182  1.00 54.38           N  
ATOM   1816  CA  ASN B 223      17.085  16.501 -16.550  1.00 54.38           C  
ATOM   1821  C   ASN B 223      16.497  17.573 -17.415  1.00 54.38           C  
ATOM   1822  O   ASN B 223      15.342  17.965 -17.253  1.00 54.38           O  
ATOM   1817  CB  ASN B 223      16.669  15.157 -17.176  1.00 54.38           C  
ATOM   1818  CG  ASN B 223      17.337  14.040 -16.389  1.00 54.38           C  
ATOM   1820  ND2 ASN B 223      16.678  12.851 -16.348  1.00 54.38           N  
ATOM   1819  OD1 ASN B 223      18.413  14.219 -15.821  1.00 54.38           O  
ATOM   1823  N   VAL B 224      17.314  18.073 -18.370  1.00128.38           N  
ATOM   1824  CA  VAL B 224      16.867  19.018 -19.355  1.00128.38           C  
ATOM   1828  C   VAL B 224      17.056  18.372 -20.692  1.00128.38           C  
ATOM   1829  O   VAL B 224      18.060  17.715 -20.956  1.00128.38           O  
ATOM   1825  CB  VAL B 224      17.601  20.326 -19.374  1.00128.38           C  
ATOM   1826  CG1 VAL B 224      17.250  21.110 -18.108  1.00128.38           C  
ATOM   1827  CG2 VAL B 224      19.102  20.045 -19.513  1.00128.38           C  
ATOM   1830  N   PHE B 225      16.086  18.576 -21.594  1.00157.00           N  
ATOM   1831  CA  PHE B 225      16.055  17.882 -22.848  1.00157.00           C  
ATOM   1839  C   PHE B 225      17.175  18.384 -23.721  1.00157.00           C  
ATOM   1840  O   PHE B 225      17.533  19.561 -23.688  1.00157.00           O  
ATOM   1832  CB  PHE B 225      14.704  18.095 -23.557  1.00157.00           C  
ATOM   1833  CG  PHE B 225      14.267  16.833 -24.222  1.00157.00           C  
ATOM   1834  CD1 PHE B 225      14.675  16.485 -25.488  1.00157.00           C  
ATOM   1835  CD2 PHE B 225      13.412  15.990 -23.548  1.00157.00           C  
ATOM   1836  CE1 PHE B 225      14.239  15.312 -26.061  1.00157.00           C  
ATOM   1837  CE2 PHE B 225      12.973  14.818 -24.115  1.00157.00           C  
ATOM   1838  CZ  PHE B 225      13.388  14.476 -25.378  1.00157.00           C  
ATOM   1841  N   CYS B 226      17.777  17.470 -24.520  1.00 42.00           N  
ATOM   1842  CA  CYS B 226      18.875  17.818 -25.386  1.00 42.00           C  
ATOM   1845  C   CYS B 226      18.475  17.548 -26.811  1.00 42.00           C  
ATOM   1846  O   CYS B 226      17.809  16.559 -27.110  1.00 42.00           O  
ATOM   1843  CB  CYS B 226      20.137  16.986 -25.098  1.00 42.00           C  
ATOM   1844  SG  CYS B 226      21.540  17.401 -26.177  1.00 42.00           S  
ATOM   1847  N   LEU B 227      18.876  18.447 -27.733  1.00 68.41           N  
ATOM   1848  CA  LEU B 227      18.561  18.325 -29.132  1.00 68.41           C  
ATOM   1853  C   LEU B 227      19.855  18.255 -29.894  1.00 68.41           C  
ATOM   1854  O   LEU B 227      20.719  19.113 -29.722  1.00 68.41           O  
ATOM   1849  CB  LEU B 227      17.787  19.553 -29.638  1.00 68.41           C  
ATOM   1850  CG  LEU B 227      17.417  19.502 -31.128  1.00 68.41           C  
ATOM   1851  CD1 LEU B 227      16.507  18.304 -31.436  1.00 68.41           C  
ATOM   1852  CD2 LEU B 227      16.817  20.843 -31.585  1.00 68.41           C  
ATOM   1855  N   ILE B 228      20.031  17.235 -30.764  1.00 68.62           N  
ATOM   1856  CA  ILE B 228      21.283  17.134 -31.471  1.00 68.62           C  
ATOM   1861  C   ILE B 228      21.059  17.149 -32.964  1.00 68.62           C  
ATOM   1862  O   ILE B 228      20.391  16.272 -33.511  1.00 68.62           O  
ATOM   1857  CB  ILE B 228      22.025  15.870 -31.131  1.00 68.62           C  
ATOM   1858  CG1 ILE B 228      22.289  15.806 -29.616  1.00 68.62           C  
ATOM   1859  CG2 ILE B 228      23.313  15.823 -31.970  1.00 68.62           C  
ATOM   1860  CD1 ILE B 228      22.760  14.436 -29.127  1.00 68.62           C  
ATOM   1863  N   PRO B 229      21.578  18.149 -33.641  1.00124.65           N  
ATOM   1864  CA  PRO B 229      21.505  18.145 -35.086  1.00124.65           C  
ATOM   1868  C   PRO B 229      22.570  17.236 -35.633  1.00124.65           C  
ATOM   1869  O   PRO B 229      23.724  17.397 -35.233  1.00124.65           O  
ATOM   1866  CB  PRO B 229      21.677  19.597 -35.528  1.00124.65           C  
ATOM   1867  CG  PRO B 229      21.208  20.411 -34.307  1.00124.65           C  
ATOM   1865  CD  PRO B 229      21.506  19.500 -33.104  1.00124.65           C  
ATOM   1870  N   GLN B 230      22.240  16.332 -36.584  1.00164.58           N  
ATOM   1871  CA  GLN B 230      23.227  15.416 -37.099  1.00164.58           C  
ATOM   1877  C   GLN B 230      22.817  14.995 -38.477  1.00164.58           C  
ATOM   1878  O   GLN B 230      21.628  14.899 -38.776  1.00164.58           O  
ATOM   1872  CB  GLN B 230      23.218  14.049 -36.388  1.00164.58           C  
ATOM   1873  CG  GLN B 230      23.441  14.050 -34.883  1.00164.58           C  
ATOM   1874  CD  GLN B 230      23.057  12.670 -34.352  1.00164.58           C  
ATOM   1876  NE2 GLN B 230      23.257  12.459 -33.025  1.00164.58           N  
ATOM   1875  OE1 GLN B 230      22.582  11.808 -35.091  1.00164.58           O  
ATOM   1879  N   ALA B 231      23.803  14.686 -39.343  1.00 48.99           N  
ATOM   1880  CA  ALA B 231      23.478  14.142 -40.630  1.00 48.99           C  
ATOM   1882  C   ALA B 231      22.984  12.752 -40.357  1.00 48.99           C  
ATOM   1883  O   ALA B 231      23.413  12.109 -39.400  1.00 48.99           O  
ATOM   1881  CB  ALA B 231      24.678  14.039 -41.588  1.00 48.99           C  
ATOM   1884  N   ILE B 232      22.102  12.239 -41.234  1.00108.32           N  
ATOM   1885  CA  ILE B 232      21.403  11.000 -41.047  1.00108.32           C  
ATOM   1890  C   ILE B 232      22.329   9.828 -40.902  1.00108.32           C  
ATOM   1891  O   ILE B 232      22.029   8.893 -40.163  1.00108.32           O  
ATOM   1886  CB  ILE B 232      20.450  10.693 -42.155  1.00108.32           C  
ATOM   1887  CG1 ILE B 232      19.631   9.464 -41.751  1.00108.32           C  
ATOM   1888  CG2 ILE B 232      21.240  10.524 -43.464  1.00108.32           C  
ATOM   1889  CD1 ILE B 232      18.746   9.698 -40.528  1.00108.32           C  
ATOM   1892  N   ASP B 233      23.473   9.834 -41.605  1.00 67.88           N  
ATOM   1893  CA  ASP B 233      24.370   8.709 -41.626  1.00 67.88           C  
ATOM   1898  C   ASP B 233      24.876   8.332 -40.255  1.00 67.88           C  
ATOM   1899  O   ASP B 233      25.105   7.152 -39.992  1.00 67.88           O  
ATOM   1894  CB  ASP B 233      25.578   8.943 -42.553  1.00 67.88           C  
ATOM   1895  CG  ASP B 233      26.337  10.189 -42.115  1.00 67.88           C  
ATOM   1896  OD1 ASP B 233      25.822  10.947 -41.250  1.00 67.88           O  
ATOM   1897  OD2 ASP B 233      27.452  10.404 -42.660  1.00 67.88           O1-
ATOM   1900  N   GLN B 234      25.066   9.309 -39.353  1.00 80.02           N  
ATOM   1901  CA  GLN B 234      25.630   9.145 -38.033  1.00 80.02           C  
ATOM   1907  C   GLN B 234      24.749   8.351 -37.110  1.00 80.02           C  
ATOM   1908  O   GLN B 234      25.239   7.758 -36.151  1.00 80.02           O  
ATOM   1902  CB  GLN B 234      25.909  10.492 -37.347  1.00 80.02           C  
ATOM   1903  CG  GLN B 234      26.939  11.329 -38.106  1.00 80.02           C  
ATOM   1904  CD  GLN B 234      28.181  10.467 -38.277  1.00 80.02           C  
ATOM   1906  NE2 GLN B 234      28.696   9.920 -37.145  1.00 80.02           N  
ATOM   1905  OE1 GLN B 234      28.677  10.279 -39.387  1.00 80.02           O  
ATOM   1909  N   ASP B 235      23.429   8.322 -37.363  1.00 90.52           N  
ATOM   1910  CA  ASP B 235      22.456   7.769 -36.457  1.00 90.52           C  
ATOM   1915  C   ASP B 235      22.794   6.361 -36.016  1.00 90.52           C  
ATOM   1916  O   ASP B 235      22.545   6.042 -34.852  1.00 90.52           O  
ATOM   1911  CB  ASP B 235      21.046   7.726 -37.080  1.00 90.52           C  
ATOM   1912  CG  ASP B 235      20.044   7.360 -35.992  1.00 90.52           C  
ATOM   1913  OD1 ASP B 235      20.052   8.037 -34.930  1.00 90.52           O  
ATOM   1914  OD2 ASP B 235      19.272   6.386 -36.202  1.00 90.52           O1-
ATOM   1917  N   PRO B 236      23.338   5.485 -36.821  1.00141.01           N  
ATOM   1918  CA  PRO B 236      23.562   4.125 -36.385  1.00141.01           C  
ATOM   1922  C   PRO B 236      24.472   3.941 -35.204  1.00141.01           C  
ATOM   1923  O   PRO B 236      24.362   2.917 -34.532  1.00141.01           O  
ATOM   1920  CB  PRO B 236      24.027   3.370 -37.629  1.00141.01           C  
ATOM   1921  CG  PRO B 236      23.367   4.138 -38.786  1.00141.01           C  
ATOM   1919  CD  PRO B 236      23.230   5.579 -38.268  1.00141.01           C  
ATOM   1924  N   TYR B 237      25.428   4.855 -34.968  1.00174.22           N  
ATOM   1925  CA  TYR B 237      26.289   4.739 -33.820  1.00174.22           C  
ATOM   1934  C   TYR B 237      25.550   5.015 -32.545  1.00174.22           C  
ATOM   1935  O   TYR B 237      25.762   4.371 -31.518  1.00174.22           O  
ATOM   1926  CB  TYR B 237      27.488   5.703 -33.838  1.00174.22           C  
ATOM   1927  CG  TYR B 237      27.910   5.823 -32.414  1.00174.22           C  
ATOM   1928  CD1 TYR B 237      28.465   4.758 -31.746  1.00174.22           C  
ATOM   1929  CD2 TYR B 237      27.741   7.010 -31.739  1.00174.22           C  
ATOM   1930  CE1 TYR B 237      28.845   4.882 -30.431  1.00174.22           C  
ATOM   1931  CE2 TYR B 237      28.120   7.138 -30.424  1.00174.22           C  
ATOM   1932  CZ  TYR B 237      28.668   6.067 -29.764  1.00174.22           C  
ATOM   1933  OH  TYR B 237      29.059   6.184 -28.414  1.00174.22           O  
ATOM   1936  N   PHE B 238      24.673   6.022 -32.634  1.00132.24           N  
ATOM   1937  CA  PHE B 238      23.931   6.742 -31.638  1.00132.24           C  
ATOM   1945  C   PHE B 238      22.849   5.963 -30.952  1.00132.24           C  
ATOM   1946  O   PHE B 238      22.511   6.273 -29.811  1.00132.24           O  
ATOM   1938  CB  PHE B 238      23.340   8.004 -32.304  1.00132.24           C  
ATOM   1939  CG  PHE B 238      22.865   9.011 -31.313  1.00132.24           C  
ATOM   1940  CD1 PHE B 238      23.749   9.595 -30.436  1.00132.24           C  
ATOM   1941  CD2 PHE B 238      21.554   9.428 -31.306  1.00132.24           C  
ATOM   1942  CE1 PHE B 238      23.319  10.540 -29.533  1.00132.24           C  
ATOM   1943  CE2 PHE B 238      21.122  10.373 -30.407  1.00132.24           C  
ATOM   1944  CZ  PHE B 238      22.002  10.931 -29.512  1.00132.24           C  
ATOM   1947  N   ARG B 239      22.249   4.963 -31.625  1.00 97.47           N  
ATOM   1948  CA  ARG B 239      21.170   4.224 -31.036  1.00 97.47           C  
ATOM   1956  C   ARG B 239      21.667   3.678 -29.736  1.00 97.47           C  
ATOM   1957  O   ARG B 239      20.913   3.602 -28.770  1.00 97.47           O  
ATOM   1949  CB  ARG B 239      20.694   3.053 -31.913  1.00 97.47           C  
ATOM   1950  CG  ARG B 239      19.965   3.510 -33.181  1.00 97.47           C  
ATOM   1951  CD  ARG B 239      19.325   2.372 -33.977  1.00 97.47           C  
ATOM   1952  NE  ARG B 239      20.415   1.625 -34.665  1.00 97.47           N  
ATOM   1953  CZ  ARG B 239      20.559   1.725 -36.019  1.00 97.47           C  
ATOM   1954  NH1 ARG B 239      19.664   2.447 -36.755  1.00 97.47           N1+
ATOM   1955  NH2 ARG B 239      21.596   1.095 -36.645  1.00 97.47           N  
ATOM   1958  N   LEU B 240      22.962   3.311 -29.660  1.00176.60           N  
ATOM   1959  CA  LEU B 240      23.457   2.781 -28.424  1.00176.60           C  
ATOM   1964  C   LEU B 240      23.268   3.782 -27.321  1.00176.60           C  
ATOM   1965  O   LEU B 240      22.729   3.445 -26.269  1.00176.60           O  
ATOM   1960  CB  LEU B 240      24.968   2.466 -28.393  1.00176.60           C  
ATOM   1961  CG  LEU B 240      25.433   1.262 -29.230  1.00176.60           C  
ATOM   1962  CD1 LEU B 240      24.665  -0.016 -28.851  1.00176.60           C  
ATOM   1963  CD2 LEU B 240      25.452   1.575 -30.726  1.00176.60           C  
ATOM   1966  N   THR B 241      23.682   5.046 -27.527  1.00130.61           N  
ATOM   1967  CA  THR B 241      23.619   6.025 -26.477  1.00130.61           C  
ATOM   1971  C   THR B 241      22.198   6.338 -26.109  1.00130.61           C  
ATOM   1972  O   THR B 241      21.912   6.620 -24.948  1.00130.61           O  
ATOM   1968  CB  THR B 241      24.312   7.315 -26.815  1.00130.61           C  
ATOM   1970  CG2 THR B 241      23.563   8.004 -27.961  1.00130.61           C  
ATOM   1969  OG1 THR B 241      24.342   8.168 -25.681  1.00130.61           O  
ATOM   1973  N   ARG B 242      21.273   6.350 -27.087  1.00154.62           N  
ATOM   1974  CA  ARG B 242      19.901   6.693 -26.816  1.00154.62           C  
ATOM   1982  C   ARG B 242      19.205   5.684 -25.944  1.00154.62           C  
ATOM   1983  O   ARG B 242      18.473   6.060 -25.032  1.00154.62           O  
ATOM   1975  CB  ARG B 242      19.050   6.832 -28.088  1.00154.62           C  
ATOM   1976  CG  ARG B 242      19.291   8.127 -28.865  1.00154.62           C  
ATOM   1977  CD  ARG B 242      18.211   8.393 -29.916  1.00154.62           C  
ATOM   1978  NE  ARG B 242      16.906   8.000 -29.307  1.00154.62           N  
ATOM   1979  CZ  ARG B 242      15.857   8.873 -29.284  1.00154.62           C  
ATOM   1980  NH1 ARG B 242      16.008  10.132 -29.787  1.00154.62           N1+
ATOM   1981  NH2 ARG B 242      14.660   8.490 -28.749  1.00154.62           N  
ATOM   1984  N   ASP B 243      19.415   4.378 -26.198  1.00132.30           N  
ATOM   1985  CA  ASP B 243      18.691   3.314 -25.549  1.00132.30           C  
ATOM   1990  C   ASP B 243      18.990   3.270 -24.083  1.00132.30           C  
ATOM   1991  O   ASP B 243      18.123   2.964 -23.268  1.00132.30           O  
ATOM   1986  CB  ASP B 243      19.122   1.931 -26.052  1.00132.30           C  
ATOM   1987  CG  ASP B 243      18.922   1.873 -27.552  1.00132.30           C  
ATOM   1988  OD1 ASP B 243      17.865   2.338 -28.053  1.00132.30           O  
ATOM   1989  OD2 ASP B 243      19.860   1.363 -28.220  1.00132.30           O1-
ATOM   1992  N   ILE B 244      20.258   3.536 -23.738  1.00123.80           N  
ATOM   1993  CA  ILE B 244      20.834   3.442 -22.428  1.00123.80           C  
ATOM   1998  C   ILE B 244      20.298   4.446 -21.450  1.00123.80           C  
ATOM   1999  O   ILE B 244      20.354   4.211 -20.246  1.00123.80           O  
ATOM   1994  CB  ILE B 244      22.333   3.555 -22.441  1.00123.80           C  
ATOM   1995  CG1 ILE B 244      22.907   3.078 -21.098  1.00123.80           C  
ATOM   1996  CG2 ILE B 244      22.713   5.002 -22.795  1.00123.80           C  
ATOM   1997  CD1 ILE B 244      22.690   1.586 -20.843  1.00123.80           C  
ATOM   2000  N   ALA B 245      19.802   5.605 -21.922  1.00 57.77           N  
ATOM   2001  CA  ALA B 245      19.483   6.720 -21.069  1.00 57.77           C  
ATOM   2003  C   ALA B 245      18.537   6.380 -19.951  1.00 57.77           C  
ATOM   2004  O   ALA B 245      18.805   6.784 -18.821  1.00 57.77           O  
ATOM   2002  CB  ALA B 245      18.854   7.890 -21.846  1.00 57.77           C  
ATOM   2005  N   PRO B 246      17.467   5.667 -20.143  1.00 68.02           N  
ATOM   2006  CA  PRO B 246      16.583   5.448 -19.029  1.00 68.02           C  
ATOM   2010  C   PRO B 246      17.180   4.651 -17.908  1.00 68.02           C  
ATOM   2011  O   PRO B 246      16.731   4.813 -16.774  1.00 68.02           O  
ATOM   2008  CB  PRO B 246      15.307   4.867 -19.633  1.00 68.02           C  
ATOM   2009  CG  PRO B 246      15.267   5.491 -21.043  1.00 68.02           C  
ATOM   2007  CD  PRO B 246      16.746   5.722 -21.405  1.00 68.02           C  
ATOM   2012  N   ARG B 247      18.171   3.781 -18.183  1.00109.25           N  
ATOM   2013  CA  ARG B 247      18.770   3.008 -17.134  1.00109.25           C  
ATOM   2021  C   ARG B 247      19.447   3.972 -16.211  1.00109.25           C  
ATOM   2022  O   ARG B 247      19.423   3.819 -14.991  1.00109.25           O  
ATOM   2014  CB  ARG B 247      19.835   2.024 -17.651  1.00109.25           C  
ATOM   2015  CG  ARG B 247      20.410   1.126 -16.555  1.00109.25           C  
ATOM   2016  CD  ARG B 247      21.470   0.148 -17.061  1.00109.25           C  
ATOM   2017  NE  ARG B 247      21.814  -0.753 -15.927  1.00109.25           N  
ATOM   2018  CZ  ARG B 247      21.045  -1.855 -15.695  1.00109.25           C  
ATOM   2019  NH1 ARG B 247      19.966  -2.107 -16.492  1.00109.25           N1+
ATOM   2020  NH2 ARG B 247      21.351  -2.705 -14.671  1.00109.25           N  
ATOM   2023  N   LEU B 248      20.099   4.986 -16.804  1.00112.71           N  
ATOM   2024  CA  LEU B 248      20.775   6.035 -16.101  1.00112.71           C  
ATOM   2029  C   LEU B 248      19.762   6.912 -15.444  1.00112.71           C  
ATOM   2030  O   LEU B 248      20.066   7.604 -14.474  1.00112.71           O  
ATOM   2025  CB  LEU B 248      21.641   6.931 -17.001  1.00112.71           C  
ATOM   2026  CG  LEU B 248      22.836   6.193 -17.630  1.00112.71           C  
ATOM   2027  CD1 LEU B 248      23.747   5.601 -16.546  1.00112.71           C  
ATOM   2028  CD2 LEU B 248      22.388   5.162 -18.673  1.00112.71           C  
ATOM   2031  N   GLY B 249      18.534   6.946 -15.987  1.00 29.63           N  
ATOM   2032  CA  GLY B 249      17.549   7.818 -15.428  1.00 29.63           C  
ATOM   2033  C   GLY B 249      17.710   9.128 -16.121  1.00 29.63           C  
ATOM   2034  O   GLY B 249      17.358  10.178 -15.584  1.00 29.63           O  
ATOM   2035  N   TYR B 250      18.245   9.091 -17.358  1.00108.41           N  
ATOM   2036  CA  TYR B 250      18.445  10.305 -18.091  1.00108.41           C  
ATOM   2045  C   TYR B 250      17.496  10.301 -19.252  1.00108.41           C  
ATOM   2046  O   TYR B 250      16.850   9.294 -19.533  1.00108.41           O  
ATOM   2037  CB  TYR B 250      19.868  10.527 -18.641  1.00108.41           C  
ATOM   2038  CG  TYR B 250      20.802  10.681 -17.485  1.00108.41           C  
ATOM   2039  CD1 TYR B 250      20.542  11.598 -16.494  1.00108.41           C  
ATOM   2040  CD2 TYR B 250      21.967   9.952 -17.417  1.00108.41           C  
ATOM   2041  CE1 TYR B 250      21.402  11.756 -15.433  1.00108.41           C  
ATOM   2042  CE2 TYR B 250      22.832  10.107 -16.358  1.00108.41           C  
ATOM   2043  CZ  TYR B 250      22.548  11.006 -15.360  1.00108.41           C  
ATOM   2044  OH  TYR B 250      23.434  11.165 -14.272  1.00108.41           O  
ATOM   2047  N   LEU B 251      17.347  11.462 -19.921  1.00173.68           N  
ATOM   2048  CA  LEU B 251      16.393  11.592 -20.991  1.00173.68           C  
ATOM   2053  C   LEU B 251      17.033  11.298 -22.307  1.00173.68           C  
ATOM   2054  O   LEU B 251      17.993  11.956 -22.706  1.00173.68           O  
ATOM   2049  CB  LEU B 251      15.828  13.013 -21.158  1.00173.68           C  
ATOM   2050  CG  LEU B 251      14.903  13.500 -20.033  1.00173.68           C  
ATOM   2051  CD1 LEU B 251      14.408  14.924 -20.315  1.00173.68           C  
ATOM   2052  CD2 LEU B 251      13.741  12.528 -19.798  1.00173.68           C  
ATOM   2055  N   LYS B 252      16.472  10.318 -23.043  1.00172.53           N  
ATOM   2056  CA  LYS B 252      17.010  10.040 -24.339  1.00172.53           C  
ATOM   2062  C   LYS B 252      16.826  11.284 -25.157  1.00172.53           C  
ATOM   2063  O   LYS B 252      15.729  11.814 -25.310  1.00172.53           O  
ATOM   2057  CB  LYS B 252      16.348   8.849 -25.053  1.00172.53           C  
ATOM   2058  CG  LYS B 252      14.826   8.942 -25.160  1.00172.53           C  
ATOM   2059  CD  LYS B 252      14.109   8.929 -23.810  1.00172.53           C  
ATOM   2060  CE  LYS B 252      12.603   8.694 -23.935  1.00172.53           C  
ATOM   2061  NZ  LYS B 252      12.352   7.301 -24.371  1.00172.53           N1+
ATOM   2064  N   PRO B 253      17.940  11.735 -25.668  1.00 91.20           N  
ATOM   2065  CA  PRO B 253      18.080  12.975 -26.392  1.00 91.20           C  
ATOM   2069  C   PRO B 253      17.321  13.015 -27.681  1.00 91.20           C  
ATOM   2070  O   PRO B 253      17.274  12.008 -28.383  1.00 91.20           O  
ATOM   2067  CB  PRO B 253      19.566  13.064 -26.715  1.00 91.20           C  
ATOM   2068  CG  PRO B 253      19.955  11.583 -26.899  1.00 91.20           C  
ATOM   2066  CD  PRO B 253      19.065  10.843 -25.891  1.00 91.20           C  
ATOM   2071  N   ALA B 254      16.759  14.191 -28.026  1.00 39.33           N  
ATOM   2072  CA  ALA B 254      16.058  14.359 -29.267  1.00 39.33           C  
ATOM   2074  C   ALA B 254      17.074  14.570 -30.346  1.00 39.33           C  
ATOM   2075  O   ALA B 254      18.182  15.037 -30.083  1.00 39.33           O  
ATOM   2073  CB  ALA B 254      15.115  15.574 -29.288  1.00 39.33           C  
ATOM   2076  N   VAL B 255      16.723  14.215 -31.600  1.00117.48           N  
ATOM   2077  CA  VAL B 255      17.670  14.414 -32.659  1.00117.48           C  
ATOM   2081  C   VAL B 255      16.928  14.924 -33.867  1.00117.48           C  
ATOM   2082  O   VAL B 255      15.761  14.593 -34.071  1.00117.48           O  
ATOM   2078  CB  VAL B 255      18.390  13.145 -33.028  1.00117.48           C  
ATOM   2079  CG1 VAL B 255      17.628  12.432 -34.151  1.00117.48           C  
ATOM   2080  CG2 VAL B 255      19.860  13.460 -33.319  1.00117.48           C  
ATOM   2083  N   ILE B 256      17.583  15.788 -34.676  1.00124.97           N  
ATOM   2084  CA  ILE B 256      17.007  16.297 -35.896  1.00124.97           C  
ATOM   2089  C   ILE B 256      17.990  15.953 -36.989  1.00124.97           C  
ATOM   2090  O   ILE B 256      19.188  16.201 -36.851  1.00124.97           O  
ATOM   2085  CB  ILE B 256      16.764  17.786 -35.852  1.00124.97           C  
ATOM   2086  CG1 ILE B 256      15.800  18.231 -36.965  1.00124.97           C  
ATOM   2087  CG2 ILE B 256      18.116  18.517 -35.857  1.00124.97           C  
ATOM   2088  CD1 ILE B 256      16.308  17.985 -38.380  1.00124.97           C  
ATOM   2091  N   HIS B 257      17.515  15.368 -38.114  1.00 77.73           N  
ATOM   2092  CA  HIS B 257      18.440  14.874 -39.103  1.00 77.73           C  
ATOM   2099  C   HIS B 257      18.492  15.743 -40.323  1.00 77.73           C  
ATOM   2100  O   HIS B 257      17.490  16.301 -40.767  1.00 77.73           O  
ATOM   2095  CB  HIS B 257      18.141  13.438 -39.571  1.00 77.73           C  
ATOM   2094  CG  HIS B 257      18.236  12.430 -38.465  1.00 77.73           C  
ATOM   2097  CD2 HIS B 257      17.275  11.640 -37.910  1.00 77.73           C  
ATOM   2093  ND1 HIS B 257      19.402  12.128 -37.797  1.00 77.73           N  
ATOM   2098  CE1 HIS B 257      19.091  11.180 -36.877  1.00 77.73           C  
ATOM   2096  NE2 HIS B 257      17.812  10.852 -36.909  1.00 77.73           N  
ATOM   2101  N   SER B 258      19.709  15.847 -40.909  1.00 43.20           N  
ATOM   2102  CA  SER B 258      19.946  16.666 -42.064  1.00 43.20           C  
ATOM   2105  C   SER B 258      20.296  15.788 -43.227  1.00 43.20           C  
ATOM   2106  O   SER B 258      20.727  14.646 -43.061  1.00 43.20           O  
ATOM   2103  CB  SER B 258      21.113  17.654 -41.885  1.00 43.20           C  
ATOM   2104  OG  SER B 258      22.339  16.946 -41.773  1.00 43.20           O  
ATOM   2107  N   LYS B 259      20.076  16.313 -44.452  1.00 54.16           N  
ATOM   2108  CA  LYS B 259      20.412  15.604 -45.654  1.00 54.16           C  
ATOM   2114  C   LYS B 259      21.876  15.800 -45.893  1.00 54.16           C  
ATOM   2115  O   LYS B 259      22.517  16.652 -45.279  1.00 54.16           O  
ATOM   2109  CB  LYS B 259      19.659  16.073 -46.918  1.00 54.16           C  
ATOM   2110  CG  LYS B 259      18.181  15.663 -46.974  1.00 54.16           C  
ATOM   2111  CD  LYS B 259      17.426  16.276 -48.160  1.00 54.16           C  
ATOM   2112  CE  LYS B 259      15.990  15.770 -48.328  1.00 54.16           C  
ATOM   2113  NZ  LYS B 259      15.373  16.387 -49.528  1.00 54.16           N1+
ATOM   2116  N   PHE B 260      22.445  14.982 -46.796  1.00 60.09           N  
ATOM   2117  CA  PHE B 260      23.849  15.020 -47.079  1.00 60.09           C  
ATOM   2125  C   PHE B 260      24.168  16.275 -47.826  1.00 60.09           C  
ATOM   2126  O   PHE B 260      23.353  16.790 -48.590  1.00 60.09           O  
ATOM   2118  CB  PHE B 260      24.322  13.844 -47.947  1.00 60.09           C  
ATOM   2119  CG  PHE B 260      24.086  12.581 -47.193  1.00 60.09           C  
ATOM   2120  CD1 PHE B 260      24.952  12.190 -46.198  1.00 60.09           C  
ATOM   2121  CD2 PHE B 260      23.001  11.785 -47.487  1.00 60.09           C  
ATOM   2122  CE1 PHE B 260      24.739  11.022 -45.505  1.00 60.09           C  
ATOM   2123  CE2 PHE B 260      22.783  10.616 -46.797  1.00 60.09           C  
ATOM   2124  CZ  PHE B 260      23.654  10.234 -45.805  1.00 60.09           C  
ATOM   2127  N   PHE B 261      25.383  16.812 -47.596  1.00 59.07           N  
ATOM   2128  CA  PHE B 261      25.822  17.981 -48.302  1.00 59.07           C  
ATOM   2136  C   PHE B 261      26.624  17.475 -49.459  1.00 59.07           C  
ATOM   2137  O   PHE B 261      27.562  16.695 -49.300  1.00 59.07           O  
ATOM   2129  CB  PHE B 261      26.728  18.891 -47.454  1.00 59.07           C  
ATOM   2130  CG  PHE B 261      27.023  20.144 -48.208  1.00 59.07           C  
ATOM   2131  CD1 PHE B 261      26.140  21.200 -48.181  1.00 59.07           C
[truncated: 81,170 more chars]
