# Supplementary material for: Structural Descriptors for Subunit Interface Regions in Homodimers: Effect of Lipid Membrane and Secondary Structure Type
Source: J Chem Inf Model. 2025 Mar 27;65(7):3117–26. doi: 10.1021/acs.jcim.4c01233 (PMC12004529; doi:10.1021/acs.jcim.4c01233)
Supplement: Supplementary file 3 — ci4c01233_si_003.tar [file ci4c01233_si_003.tar › database/alpha/7vg4_cytop.pdb]

HEADER    model_1_1_chain_A
ATOM     35  N   THR A   6      -5.591  -1.264 -19.122  1.00 32.61           N  
ATOM     36  CA  THR A   6      -6.881  -0.816 -18.685  1.00 32.61           C  
ATOM     37  CB  THR A   6      -7.895  -0.760 -19.784  1.00 32.61           C  
ATOM     38  OG1 THR A   6      -8.090  -2.056 -20.332  1.00 32.61           O  
ATOM     39  CG2 THR A   6      -7.382   0.206 -20.867  1.00 32.61           C  
ATOM     40  C   THR A   6      -7.386  -1.758 -17.642  1.00 32.61           C  
ATOM     41  O   THR A   6      -6.814  -2.825 -17.417  1.00 32.61           O  
ATOM     42  N   ILE A   7      -8.489  -1.363 -16.975  1.00 34.59           N  
ATOM     43  CA  ILE A   7      -9.070  -2.115 -15.903  1.00 34.59           C  
ATOM     44  CB  ILE A   7     -10.265  -1.442 -15.288  1.00 34.59           C  
ATOM     45  CG1 ILE A   7      -9.894  -0.074 -14.692  1.00 34.59           C  
ATOM     46  CG2 ILE A   7     -10.866  -2.411 -14.256  1.00 34.59           C  
ATOM     47  CD1 ILE A   7     -11.115   0.784 -14.358  1.00 34.59           C  
ATOM     48  C   ILE A   7      -9.546  -3.436 -16.419  1.00 34.59           C  
ATOM     49  O   ILE A   7      -9.344  -4.459 -15.769  1.00 34.59           O  
ATOM     50  N   GLU A   8     -10.210  -3.455 -17.591  1.00 69.91           N  
ATOM     51  CA  GLU A   8     -10.733  -4.690 -18.106  1.00 69.91           C  
ATOM     52  CB  GLU A   8     -11.595  -4.494 -19.369  1.00 69.91           C  
ATOM     53  CG  GLU A   8     -12.178  -5.797 -19.929  1.00 69.91           C  
ATOM     54  CD  GLU A   8     -13.227  -6.315 -18.954  1.00 69.91           C  
ATOM     55  OE1 GLU A   8     -13.233  -5.853 -17.783  1.00 69.91           O  
ATOM     56  OE2 GLU A   8     -14.041  -7.184 -19.370  1.00 69.91           O1-
ATOM     57  C   GLU A   8      -9.610  -5.624 -18.449  1.00 69.91           C  
ATOM     58  O   GLU A   8      -9.652  -6.807 -18.115  1.00 69.91           O  
ATOM     59  N   THR A   9      -8.557  -5.110 -19.111  1.00 34.29           N  
ATOM     60  CA  THR A   9      -7.478  -5.948 -19.553  1.00 34.29           C  
ATOM     61  CB  THR A   9      -6.437  -5.186 -20.322  1.00 34.29           C  
ATOM     62  OG1 THR A   9      -7.021  -4.565 -21.458  1.00 34.29           O  
ATOM     63  CG2 THR A   9      -5.334  -6.163 -20.761  1.00 34.29           C  
ATOM     64  C   THR A   9      -6.806  -6.565 -18.365  1.00 34.29           C  
ATOM     65  O   THR A   9      -6.521  -7.761 -18.353  1.00 34.29           O  
ATOM     66  N   PHE A  10      -6.552  -5.755 -17.322  1.00 48.55           N  
ATOM     67  CA  PHE A  10      -5.861  -6.198 -16.144  1.00 48.55           C  
ATOM     68  CB  PHE A  10      -5.696  -5.054 -15.122  1.00 48.55           C  
ATOM     69  CG  PHE A  10      -4.968  -5.558 -13.924  1.00 48.55           C  
ATOM     70  CD1 PHE A  10      -3.598  -5.609 -13.931  1.00 48.55           C  
ATOM     71  CD2 PHE A  10      -5.634  -5.963 -12.790  1.00 48.55           C  
ATOM     72  CE1 PHE A  10      -2.901  -6.067 -12.836  1.00 48.55           C  
ATOM     73  CE2 PHE A  10      -4.945  -6.422 -11.690  1.00 48.55           C  
ATOM     74  CZ  PHE A  10      -3.572  -6.479 -11.711  1.00 48.55           C  
ATOM     75  C   PHE A  10      -6.666  -7.269 -15.483  1.00 48.55           C  
ATOM     76  O   PHE A  10      -6.140  -8.316 -15.108  1.00 48.55           O  
ATOM     77  N   LEU A  11      -7.983  -7.031 -15.332  1.00 43.53           N  
ATOM     78  CA  LEU A  11      -8.860  -7.937 -14.651  1.00 43.53           C  
ATOM     79  CB  LEU A  11     -10.279  -7.373 -14.469  1.00 43.53           C  
ATOM     80  CG  LEU A  11     -10.334  -6.182 -13.495  1.00 43.53           C  
ATOM     81  CD1 LEU A  11     -11.775  -5.684 -13.296  1.00 43.53           C  
ATOM     82  CD2 LEU A  11      -9.628  -6.514 -12.170  1.00 43.53           C  
ATOM     83  C   LEU A  11      -8.972  -9.223 -15.400  1.00 43.53           C  
ATOM     84  O   LEU A  11      -8.999 -10.295 -14.796  1.00 43.53           O  
ATOM     85  N   ASP A  12      -9.042  -9.162 -16.742  1.00 35.32           N  
ATOM     86  CA  ASP A  12      -9.213 -10.381 -17.479  1.00 35.32           C  
ATOM     87  CB  ASP A  12      -9.345 -10.159 -18.999  1.00 35.32           C  
ATOM     88  CG  ASP A  12     -10.740  -9.607 -19.272  1.00 35.32           C  
ATOM     89  OD1 ASP A  12     -11.633  -9.803 -18.405  1.00 35.32           O  
ATOM     90  OD2 ASP A  12     -10.933  -8.989 -20.352  1.00 35.32           O1-
ATOM     91  C   ASP A  12      -8.035 -11.271 -17.228  1.00 35.32           C  
ATOM     92  O   ASP A  12      -8.198 -12.473 -17.024  1.00 35.32           O  
ATOM     93  N   GLY A  13      -6.814 -10.699 -17.248  1.00 24.23           N  
ATOM     94  CA  GLY A  13      -5.602 -11.440 -17.023  1.00 24.23           C  
ATOM     95  C   GLY A  13      -5.522 -11.911 -15.603  1.00 24.23           C  
ATOM     96  O   GLY A  13      -5.056 -13.017 -15.330  1.00 24.23           O  
ATOM     97  N   LEU A  14      -5.953 -11.057 -14.657  1.00106.24           N  
ATOM     98  CA  LEU A  14      -5.851 -11.329 -13.251  1.00106.24           C  
ATOM     99  CB  LEU A  14      -6.376 -10.142 -12.419  1.00106.24           C  
ATOM    100  CG  LEU A  14      -6.095 -10.195 -10.904  1.00106.24           C  
ATOM    101  CD1 LEU A  14      -6.779 -11.384 -10.220  1.00106.24           C  
ATOM    102  CD2 LEU A  14      -4.589 -10.113 -10.621  1.00106.24           C  
ATOM    103  C   LEU A  14      -6.687 -12.538 -12.942  1.00106.24           C  
ATOM    104  O   LEU A  14      -6.273 -13.412 -12.183  1.00106.24           O  
ATOM    105  N   ALA A  15      -7.895 -12.608 -13.537  1.00 34.16           N  
ATOM    106  CA  ALA A  15      -8.833 -13.677 -13.322  1.00 34.16           C  
ATOM    107  CB  ALA A  15     -10.169 -13.447 -14.049  1.00 34.16           C  
ATOM    108  C   ALA A  15      -8.259 -14.968 -13.821  1.00 34.16           C  
ATOM    109  O   ALA A  15      -8.473 -16.021 -13.219  1.00 34.16           O  
ATOM    110  N   SER A  16      -7.514 -14.906 -14.941  1.00 80.98           N  
ATOM    111  CA  SER A  16      -6.974 -16.064 -15.594  1.00 80.98           C  
ATOM    112  CB  SER A  16      -6.232 -15.717 -16.894  1.00 80.98           C  
ATOM    113  OG  SER A  16      -5.663 -16.886 -17.460  1.00 80.98           O  
ATOM    114  C   SER A  16      -5.999 -16.770 -14.701  1.00 80.98           C  
ATOM    115  O   SER A  16      -5.538 -16.237 -13.694  1.00 80.98           O  
ATOM    116  N   SER A  17      -5.708 -18.039 -15.064  1.00 48.85           N  
ATOM    117  CA  SER A  17      -4.787 -18.906 -14.389  1.00 48.85           C  
ATOM    118  CB  SER A  17      -4.940 -20.382 -14.791  1.00 48.85           C  
ATOM    119  OG  SER A  17      -4.668 -20.547 -16.174  1.00 48.85           O  
ATOM    120  C   SER A  17      -3.385 -18.479 -14.705  1.00 48.85           C  
ATOM    121  O   SER A  17      -2.431 -19.067 -14.195  1.00 48.85           O  
ATOM    122  N   ALA A  18      -3.231 -17.453 -15.571  1.00 45.39           N  
ATOM    123  CA  ALA A  18      -1.935 -16.962 -15.956  1.00 45.39           C  
ATOM    124  CB  ALA A  18      -1.994 -15.737 -16.883  1.00 45.39           C  
ATOM    125  C   ALA A  18      -1.213 -16.552 -14.719  1.00 45.39           C  
ATOM    126  O   ALA A  18      -1.808 -16.065 -13.757  1.00 45.39           O  
ATOM    127  N   PRO A  19       0.073 -16.786 -14.742  1.00129.48           N  
ATOM    128  CA  PRO A  19       0.914 -16.475 -13.619  1.00129.48           C  
ATOM    129  CD  PRO A  19       0.605 -17.886 -15.532  1.00129.48           C  
ATOM    130  CB  PRO A  19       2.261 -17.126 -13.919  1.00129.48           C  
ATOM    131  CG  PRO A  19       1.885 -18.330 -14.802  1.00129.48           C  
ATOM    132  C   PRO A  19       0.976 -15.012 -13.309  1.00129.48           C  
ATOM    133  O   PRO A  19       1.224 -14.669 -12.154  1.00129.48           O  
ATOM    134  N   THR A  20       0.816 -14.137 -14.322  1.00 58.65           N  
ATOM    135  CA  THR A  20       0.743 -12.720 -14.092  1.00 58.65           C  
ATOM    136  CB  THR A  20       1.972 -11.967 -14.528  1.00 58.65           C  
ATOM    137  OG1 THR A  20       2.211 -12.162 -15.915  1.00 58.65           O  
ATOM    138  CG2 THR A  20       3.172 -12.466 -13.705  1.00 58.65           C  
ATOM    139  C   THR A  20      -0.420 -12.247 -14.906  1.00 58.65           C  
ATOM    140  O   THR A  20      -0.628 -12.775 -15.996  1.00 58.65           O  
ATOM    141  N   PRO A  21      -1.215 -11.298 -14.470  1.00110.08           N  
ATOM    142  CA  PRO A  21      -1.067 -10.594 -13.221  1.00110.08           C  
ATOM    143  CD  PRO A  21      -1.993 -10.540 -15.437  1.00110.08           C  
ATOM    144  CB  PRO A  21      -2.066  -9.436 -13.282  1.00110.08           C  
ATOM    145  CG  PRO A  21      -2.265  -9.178 -14.784  1.00110.08           C  
ATOM    146  C   PRO A  21      -1.327 -11.472 -12.035  1.00110.08           C  
ATOM    147  O   PRO A  21      -1.867 -12.565 -12.204  1.00110.08           O  
ATOM    148  N   GLY A  22      -0.951 -11.001 -10.823  1.00 36.18           N  
ATOM    149  CA  GLY A  22      -1.109 -11.792  -9.633  1.00 36.18           C  
ATOM    150  C   GLY A  22      -1.582 -10.922  -8.503  1.00 36.18           C  
ATOM    151  O   GLY A  22      -2.004  -9.785  -8.704  1.00 36.18           O  
ATOM    152  N   GLY A  23      -1.537 -11.476  -7.270  1.00 36.95           N  
ATOM    153  CA  GLY A  23      -1.976 -10.839  -6.056  1.00 36.95           C  
ATOM    154  C   GLY A  23      -1.114  -9.653  -5.755  1.00 36.95           C  
ATOM    155  O   GLY A  23      -1.586  -8.669  -5.186  1.00 36.95           O  
ATOM    156  N   GLY A  24       0.193  -9.753  -6.070  1.00 25.02           N  
ATOM    157  CA  GLY A  24       1.118  -8.680  -5.840  1.00 25.02           C  
ATOM    158  C   GLY A  24       0.699  -7.500  -6.660  1.00 25.02           C  
ATOM    159  O   GLY A  24       0.761  -6.365  -6.189  1.00 25.02           O  
ATOM    160  N   GLY A  25       0.278  -7.743  -7.920  1.00 30.44           N  
ATOM    161  CA  GLY A  25      -0.160  -6.678  -8.778  1.00 30.44           C  
ATOM    162  C   GLY A  25      -1.356  -6.041  -8.138  1.00 30.44           C  
ATOM    163  O   GLY A  25      -1.439  -4.819  -8.025  1.00 30.44           O  
ATOM    164  N   ALA A  26      -2.297  -6.877  -7.656  1.00 36.41           N  
ATOM    165  CA  ALA A  26      -3.526  -6.418  -7.070  1.00 36.41           C  
ATOM    166  CB  ALA A  26      -4.429  -7.576  -6.614  1.00 36.41           C  
ATOM    167  C   ALA A  26      -3.220  -5.591  -5.861  1.00 36.41           C  
ATOM    168  O   ALA A  26      -3.846  -4.554  -5.647  1.00 36.41           O  
ATOM    169  N   ALA A  27      -2.239  -6.020  -5.044  1.00 34.67           N  
ATOM    170  CA  ALA A  27      -1.904  -5.323  -3.832  1.00 34.67           C  
ATOM    171  CB  ALA A  27      -0.733  -5.977  -3.081  1.00 34.67           C  
ATOM    172  C   ALA A  27      -1.452  -3.945  -4.186  1.00 34.67           C  
ATOM    173  O   ALA A  27      -1.820  -2.975  -3.522  1.00 34.67           O  
ATOM    174  N   ALA A  28      -0.641  -3.832  -5.256  1.00 35.84           N  
ATOM    175  CA  ALA A  28      -0.103  -2.567  -5.667  1.00 35.84           C  
ATOM    176  CB  ALA A  28       0.812  -2.686  -6.898  1.00 35.84           C  
ATOM    177  C   ALA A  28      -1.232  -1.650  -6.021  1.00 35.84           C  
ATOM    178  O   ALA A  28      -1.244  -0.489  -5.618  1.00 35.84           O  
ATOM    179  N   ILE A  29      -2.230  -2.164  -6.764  1.00 43.87           N  
ATOM    180  CA  ILE A  29      -3.346  -1.373  -7.202  1.00 43.87           C  
ATOM    181  CB  ILE A  29      -4.270  -2.147  -8.097  1.00 43.87           C  
ATOM    182  CG1 ILE A  29      -3.510  -2.620  -9.347  1.00 43.87           C  
ATOM    183  CG2 ILE A  29      -5.492  -1.269  -8.416  1.00 43.87           C  
ATOM    184  CD1 ILE A  29      -4.270  -3.668 -10.157  1.00 43.87           C  
ATOM    185  C   ILE A  29      -4.124  -0.914  -6.005  1.00 43.87           C  
ATOM    186  O   ILE A  29      -4.526   0.245  -5.931  1.00 43.87           O  
ATOM    187  N   SER A  30      -4.335  -1.811  -5.021  1.00 41.65           N  
ATOM    188  CA  SER A  30      -5.124  -1.491  -3.861  1.00 41.65           C  
ATOM    189  CB  SER A  30      -5.176  -2.633  -2.833  1.00 41.65           C  
ATOM    190  OG  SER A  30      -5.854  -3.758  -3.374  1.00 41.65           O  
ATOM    191  C   SER A  30      -4.511  -0.313  -3.165  1.00 41.65           C  
ATOM    192  O   SER A  30      -5.226   0.562  -2.680  1.00 41.65           O  
ATOM    193  N   GLY A  31      -3.167  -0.282  -3.071  1.00 33.74           N  
ATOM    194  CA  GLY A  31      -2.471   0.790  -2.416  1.00 33.74           C  
ATOM    195  C   GLY A  31      -2.630   2.085  -3.162  1.00 33.74           C  
ATOM    196  O   GLY A  31      -2.900   3.118  -2.549  1.00 33.74           O  
ATOM    197  N   ALA A  32      -2.482   2.056  -4.505  1.00 37.97           N  
ATOM    198  CA  ALA A  32      -2.508   3.236  -5.329  1.00 37.97           C  
ATOM    199  CB  ALA A  32      -2.297   2.933  -6.824  1.00 37.97           C  
ATOM    200  C   ALA A  32      -3.839   3.899  -5.184  1.00 37.97           C  
ATOM    201  O   ALA A  32      -3.920   5.122  -5.140  1.00 37.97           O  
ATOM    202  N   MET A  33      -4.918   3.099  -5.117  1.00 35.68           N  
ATOM    203  CA  MET A  33      -6.250   3.614  -4.984  1.00 35.68           C  
ATOM    204  CB  MET A  33      -7.318   2.508  -5.011  1.00 35.68           C  
ATOM    205  CG  MET A  33      -7.418   1.804  -6.368  1.00 35.68           C  
ATOM    206  SD  MET A  33      -8.668   0.485  -6.457  1.00 35.68           S  
ATOM    207  CE  MET A  33      -7.739  -0.728  -5.478  1.00 35.68           C  
ATOM    208  C   MET A  33      -6.340   4.307  -3.664  1.00 35.68           C  
ATOM    209  O   MET A  33      -7.023   5.322  -3.536  1.00 35.68           O  
ATOM    210  N   GLY A  34      -5.666   3.749  -2.636  1.00 25.43           N  
ATOM    211  CA  GLY A  34      -5.668   4.344  -1.331  1.00 25.43           C  
ATOM    212  C   GLY A  34      -5.020   5.692  -1.423  1.00 25.43           C  
ATOM    213  O   GLY A  34      -5.526   6.667  -0.867  1.00 25.43           O  
ATOM    214  N   ALA A  35      -3.871   5.776  -2.123  1.00 38.94           N  
ATOM    215  CA  ALA A  35      -3.187   7.027  -2.291  1.00 38.94           C  
ATOM    216  CB  ALA A  35      -1.867   6.887  -3.068  1.00 38.94           C  
ATOM    217  C   ALA A  35      -4.083   7.937  -3.074  1.00 38.94           C  
ATOM    218  O   ALA A  35      -4.277   9.094  -2.710  1.00 38.94           O  
ATOM    219  N   ALA A  36      -4.708   7.402  -4.141  1.00 41.23           N  
ATOM    220  CA  ALA A  36      -5.515   8.185  -5.034  1.00 41.23           C  
ATOM    221  CB  ALA A  36      -6.154   7.347  -6.156  1.00 41.23           C  
ATOM    222  C   ALA A  36      -6.636   8.818  -4.261  1.00 41.23           C  
ATOM    223  O   ALA A  36      -6.919   9.999  -4.440  1.00 41.23           O  
ATOM    224  N   LEU A  37      -7.291   8.052  -3.365  1.00 49.20           N  
ATOM    225  CA  LEU A  37      -8.418   8.523  -2.599  1.00 49.20           C  
ATOM    226  CB  LEU A  37      -9.054   7.412  -1.753  1.00 49.20           C  
ATOM    227  CG  LEU A  37      -9.649   6.270  -2.598  1.00 49.20           C  
ATOM    228  CD1 LEU A  37     -10.275   5.186  -1.707  1.00 49.20           C  
ATOM    229  CD2 LEU A  37     -10.632   6.810  -3.651  1.00 49.20           C  
ATOM    230  C   LEU A  37      -7.990   9.608  -1.657  1.00 49.20           C  
ATOM    231  O   LEU A  37      -8.724  10.570  -1.443  1.00 49.20           O  
ATOM    232  N   VAL A  38      -6.798   9.469  -1.042  1.00 42.43           N  
ATOM    233  CA  VAL A  38      -6.328  10.461  -0.113  1.00 42.43           C  
ATOM    234  CB  VAL A  38      -4.991  10.119   0.481  1.00 42.43           C  
ATOM    235  CG1 VAL A  38      -4.535  11.304   1.346  1.00 42.43           C  
ATOM    236  CG2 VAL A  38      -5.113   8.800   1.262  1.00 42.43           C  
ATOM    237  C   VAL A  38      -6.166  11.745  -0.865  1.00 42.43           C  
ATOM    238  O   VAL A  38      -6.473  12.821  -0.353  1.00 42.43           O  
ATOM    239  N   SER A  39      -5.656  11.655  -2.108  1.00 91.14           N  
ATOM    240  CA  SER A  39      -5.416  12.795  -2.948  1.00 91.14           C  
ATOM    241  CB  SER A  39      -4.635  12.420  -4.217  1.00 91.14           C  
ATOM    242  OG  SER A  39      -4.417  13.573  -5.013  1.00 91.14           O  
ATOM    243  C   SER A  39      -6.728  13.407  -3.363  1.00 91.14           C  
ATOM    244  O   SER A  39      -6.795  14.600  -3.646  1.00 91.14           O  
ATOM    245  N   MET A  40      -7.793  12.583  -3.462  1.00102.55           N  
ATOM    246  CA  MET A  40      -9.114  12.987  -3.870  1.00102.55           C  
ATOM    247  CB  MET A  40     -10.027  11.749  -3.941  1.00102.55           C  
ATOM    248  CG  MET A  40     -11.494  12.001  -4.291  1.00102.55           C  
ATOM    249  SD  MET A  40     -11.840  12.324  -6.041  1.00102.55           S  
ATOM    250  CE  MET A  40     -13.638  12.129  -5.871  1.00102.55           C  
ATOM    251  C   MET A  40      -9.723  13.904  -2.853  1.00102.55           C  
ATOM    252  O   MET A  40     -10.230  14.975  -3.185  1.00102.55           O  
ATOM    253  N   VAL A  41      -9.667  13.490  -1.572  1.00110.19           N  
ATOM    254  CA  VAL A  41     -10.249  14.227  -0.493  1.00110.19           C  
ATOM    255  CB  VAL A  41     -10.161  13.476   0.811  1.00110.19           C  
ATOM    256  CG1 VAL A  41      -8.688  13.307   1.218  1.00110.19           C  
ATOM    257  CG2 VAL A  41     -11.030  14.199   1.848  1.00110.19           C  
ATOM    258  C   VAL A  41      -9.517  15.525  -0.382  1.00110.19           C  
ATOM    259  O   VAL A  41     -10.124  16.579  -0.202  1.00110.19           O  
ATOM    260  N   CYS A  42      -8.181  15.469  -0.526  1.00 49.19           N  
ATOM    261  CA  CYS A  42      -7.324  16.612  -0.422  1.00 49.19           C  
ATOM    262  CB  CYS A  42      -5.841  16.229  -0.546  1.00 49.19           C  
ATOM    263  SG  CYS A  42      -5.304  15.205   0.861  1.00 49.19           S  
ATOM    264  C   CYS A  42      -7.686  17.589  -1.498  1.00 49.19           C  
ATOM    265  O   CYS A  42      -7.774  18.790  -1.248  1.00 49.19           O  
ATOM    266  N   ASN A  43      -7.928  17.099  -2.727  1.00 47.14           N  
ATOM    267  CA  ASN A  43      -8.251  17.962  -3.831  1.00 47.14           C  
ATOM    268  CB  ASN A  43      -8.362  17.213  -5.167  1.00 47.14           C  
ATOM    269  CG  ASN A  43      -6.965  16.780  -5.580  1.00 47.14           C  
ATOM    270  OD1 ASN A  43      -5.965  17.364  -5.163  1.00 47.14           O  
ATOM    271  ND2 ASN A  43      -6.896  15.728  -6.440  1.00 47.14           N  
ATOM    272  C   ASN A  43      -9.569  18.633  -3.574  1.00 47.14           C  
ATOM    273  O   ASN A  43      -9.761  19.797  -3.924  1.00 47.14           O  
ATOM    274  N   LEU A  44     -10.526  17.886  -2.998  1.00117.40           N  
ATOM    275  CA  LEU A  44     -11.864  18.329  -2.723  1.00117.40           C  
ATOM    276  CB  LEU A  44     -12.853  17.163  -2.576  1.00117.40           C  
ATOM    277  CG  LEU A  44     -13.021  16.438  -3.928  1.00117.40           C  
ATOM    278  CD1 LEU A  44     -14.028  15.280  -3.858  1.00117.40           C  
ATOM    279  CD2 LEU A  44     -13.345  17.442  -5.050  1.00117.40           C  
ATOM    280  C   LEU A  44     -11.946  19.273  -1.553  1.00117.40           C  
ATOM    281  O   LEU A  44     -13.010  19.849  -1.343  1.00117.40           O  
ATOM    282  N   THR A  45     -10.951  19.278  -0.638  1.00102.65           N  
ATOM    283  CA  THR A  45     -10.871  20.191   0.481  1.00102.65           C  
ATOM    284  CB  THR A  45     -10.171  19.567   1.646  1.00102.65           C  
ATOM    285  OG1 THR A  45     -10.835  18.366   2.007  1.00102.65           O  
ATOM    286  CG2 THR A  45     -10.209  20.556   2.824  1.00102.65           C  
ATOM    287  C   THR A  45     -10.194  21.507   0.181  1.00102.65           C  
ATOM    288  O   THR A  45     -10.568  22.543   0.732  1.00102.65           O  
ATOM    289  N   ILE A  46      -9.137  21.495  -0.661  1.00 73.32           N  
ATOM    290  CA  ILE A  46      -8.396  22.693  -0.952  1.00 73.32           C  
ATOM    291  CB  ILE A  46      -7.094  22.437  -1.663  1.00 73.32           C  
ATOM    292  CG1 ILE A  46      -6.168  21.579  -0.782  1.00 73.32           C  
ATOM    293  CG2 ILE A  46      -6.485  23.794  -2.060  1.00 73.32           C  
ATOM    294  CD1 ILE A  46      -4.987  20.982  -1.547  1.00 73.32           C  
ATOM    295  C   ILE A  46      -9.241  23.548  -1.839  1.00 73.32           C  
ATOM    296  O   ILE A  46      -9.821  23.065  -2.809  1.00 73.32           O  
ATOM    297  N   GLY A  47      -9.341  24.856  -1.515  1.00 38.18           N  
ATOM    298  CA  GLY A  47     -10.114  25.730  -2.349  1.00 38.18           C  
ATOM    299  C   GLY A  47     -11.485  25.915  -1.774  1.00 38.18           C  
ATOM    300  O   GLY A  47     -12.307  26.618  -2.358  1.00 38.18           O  
ATOM    301  N   LYS A  48     -11.790  25.268  -0.632  1.00 99.64           N  
ATOM    302  CA  LYS A  48     -13.060  25.525  -0.008  1.00 99.64           C  
ATOM    303  CB  LYS A  48     -13.739  24.290   0.611  1.00 99.64           C  
ATOM    304  CG  LYS A  48     -14.656  23.528  -0.353  1.00 99.64           C  
ATOM    305  CD  LYS A  48     -13.949  22.827  -1.512  1.00 99.64           C  
ATOM    306  CE  LYS A  48     -14.921  22.231  -2.535  1.00 99.64           C  
ATOM    307  NZ  LYS A  48     -14.170  21.511  -3.585  1.00 99.64           N1+
ATOM    308  C   LYS A  48     -12.779  26.507   1.087  1.00 99.64           C  
ATOM    309  O   LYS A  48     -11.867  26.303   1.886  1.00 99.64           O  
ATOM    310  N   LYS A  49     -13.574  27.597   1.154  1.00106.11           N  
ATOM    311  CA  LYS A  49     -13.321  28.675   2.073  1.00106.11           C  
ATOM    312  CB  LYS A  49     -14.355  29.818   2.013  1.00106.11           C  
ATOM    313  CG  LYS A  49     -14.273  30.743   0.794  1.00106.11           C  
ATOM    314  CD  LYS A  49     -14.845  30.165  -0.501  1.00106.11           C  
ATOM    315  CE  LYS A  49     -14.954  31.208  -1.617  1.00106.11           C  
ATOM    316  NZ  LYS A  49     -15.848  32.310  -1.189  1.00106.11           N1+
ATOM    317  C   LYS A  49     -13.354  28.193   3.491  1.00106.11           C  
ATOM    318  O   LYS A  49     -12.470  28.526   4.281  1.00106.11           O  
ATOM    319  N   LYS A  50     -14.357  27.378   3.860  1.00109.68           N  
ATOM    320  CA  LYS A  50     -14.482  26.988   5.235  1.00109.68           C  
ATOM    321  CB  LYS A  50     -15.741  26.158   5.542  1.00109.68           C  
ATOM    322  CG  LYS A  50     -15.934  25.944   7.046  1.00109.68           C  
ATOM    323  CD  LYS A  50     -17.353  25.535   7.443  1.00109.68           C  
ATOM    324  CE  LYS A  50     -17.605  24.027   7.411  1.00109.68           C  
ATOM    325  NZ  LYS A  50     -17.593  23.541   6.014  1.00109.68           N1+
ATOM    326  C   LYS A  50     -13.278  26.198   5.647  1.00109.68           C  
ATOM    327  O   LYS A  50     -12.855  26.243   6.801  1.00109.68           O  
ATOM    328  N   TYR A  51     -12.732  25.443   4.682  1.00132.28           N  
ATOM    329  CA  TYR A  51     -11.626  24.531   4.727  1.00132.28           C  
ATOM    330  CB  TYR A  51     -11.664  23.479   3.606  1.00132.28           C  
ATOM    331  CG  TYR A  51     -12.764  22.566   4.037  1.00132.28           C  
ATOM    332  CD1 TYR A  51     -12.518  21.586   4.972  1.00132.28           C  
ATOM    333  CD2 TYR A  51     -14.038  22.693   3.536  1.00132.28           C  
ATOM    334  CE1 TYR A  51     -13.517  20.738   5.392  1.00132.28           C  
ATOM    335  CE2 TYR A  51     -15.043  21.849   3.953  1.00132.28           C  
ATOM    336  CZ  TYR A  51     -14.785  20.868   4.882  1.00132.28           C  
ATOM    337  OH  TYR A  51     -15.811  19.999   5.317  1.00132.28           O  
ATOM    338  C   TYR A  51     -10.261  25.158   4.841  1.00132.28           C  
ATOM    339  O   TYR A  51      -9.285  24.425   4.971  1.00132.28           O  
ATOM    340  N   VAL A  52     -10.130  26.494   4.698  1.00128.88           N  
ATOM    341  CA  VAL A  52      -8.865  27.190   4.597  1.00128.88           C  
ATOM    342  CB  VAL A  52      -9.022  28.681   4.582  1.00128.88           C  
ATOM    343  CG1 VAL A  52      -7.624  29.313   4.515  1.00128.88           C  
ATOM    344  CG2 VAL A  52      -9.924  29.064   3.399  1.00128.88           C  
ATOM    345  C   VAL A  52      -7.881  26.867   5.697  1.00128.88           C  
ATOM    346  O   VAL A  52      -6.686  26.761   5.422  1.00128.88           O  
ATOM    347  N   GLU A  53      -8.303  26.709   6.965  1.00100.26           N  
ATOM    348  CA  GLU A  53      -7.310  26.506   7.989  1.00100.26           C  
ATOM    349  CB  GLU A  53      -7.898  26.456   9.406  1.00100.26           C  
ATOM    350  CG  GLU A  53      -8.362  27.834   9.884  1.00100.26           C  
ATOM    351  CD  GLU A  53      -7.132  28.732   9.937  1.00100.26           C  
ATOM    352  OE1 GLU A  53      -5.999  28.185   9.878  1.00100.26           O  
ATOM    353  OE2 GLU A  53      -7.309  29.977  10.034  1.00100.26           O1-
ATOM    354  C   GLU A  53      -6.508  25.253   7.748  1.00100.26           C  
ATOM    355  O   GLU A  53      -5.304  25.243   7.999  1.00100.26           O  
ATOM    356  N   VAL A  54      -7.159  24.158   7.308  1.00 90.65           N  
ATOM    357  CA  VAL A  54      -6.563  22.876   7.014  1.00 90.65           C  
ATOM    358  CB  VAL A  54      -7.541  21.740   7.016  1.00 90.65           C  
ATOM    359  CG1 VAL A  54      -8.154  21.641   8.422  1.00 90.65           C  
ATOM    360  CG2 VAL A  54      -8.558  21.942   5.884  1.00 90.65           C  
ATOM    361  C   VAL A  54      -5.862  22.870   5.681  1.00 90.65           C  
ATOM    362  O   VAL A  54      -5.271  21.856   5.310  1.00 90.65           O  
ATOM    363  N   GLU A  55      -5.992  23.944   4.874  1.00 74.32           N  
ATOM    364  CA  GLU A  55      -5.521  23.918   3.513  1.00 74.32           C  
ATOM    365  CB  GLU A  55      -5.812  25.212   2.731  1.00 74.32           C  
ATOM    366  CG  GLU A  55      -5.569  25.044   1.228  1.00 74.32           C  
ATOM    367  CD  GLU A  55      -5.965  26.326   0.509  1.00 74.32           C  
ATOM    368  OE1 GLU A  55      -5.223  27.334   0.635  1.00 74.32           O  
ATOM    369  OE2 GLU A  55      -7.019  26.310  -0.183  1.00 74.32           O1-
ATOM    370  C   GLU A  55      -4.050  23.645   3.392  1.00 74.32           C  
ATOM    371  O   GLU A  55      -3.660  22.768   2.622  1.00 74.32           O  
ATOM    372  N   ALA A  56      -3.195  24.356   4.154  1.00 31.38           N  
ATOM    373  CA  ALA A  56      -1.771  24.190   4.030  1.00 31.38           C  
ATOM    374  CB  ALA A  56      -0.981  25.128   4.962  1.00 31.38           C  
ATOM    375  C   ALA A  56      -1.424  22.782   4.396  1.00 31.38           C  
ATOM    376  O   ALA A  56      -0.601  22.142   3.742  1.00 31.38           O  
ATOM    377  N   ASP A  57      -2.069  22.260   5.457  1.00 42.65           N  
ATOM    378  CA  ASP A  57      -1.792  20.943   5.950  1.00 42.65           C  
ATOM    379  CB  ASP A  57      -2.664  20.592   7.169  1.00 42.65           C  
ATOM    380  CG  ASP A  57      -2.288  21.536   8.302  1.00 42.65           C  
ATOM    381  OD1 ASP A  57      -1.120  22.005   8.316  1.00 42.65           O  
ATOM    382  OD2 ASP A  57      -3.170  21.814   9.158  1.00 42.65           O1-
ATOM    383  C   ASP A  57      -2.114  19.946   4.877  1.00 42.65           C  
ATOM    384  O   ASP A  57      -1.314  19.060   4.585  1.00 42.65           O  
ATOM    385  N   LEU A  58      -3.298  20.083   4.248  1.00 60.85           N  
ATOM    386  CA  LEU A  58      -3.741  19.169   3.230  1.00 60.85           C  
ATOM    387  CB  LEU A  58      -5.202  19.381   2.795  1.00 60.85           C  
ATOM    388  CG  LEU A  58      -6.218  18.996   3.886  1.00 60.85           C  
ATOM    389  CD1 LEU A  58      -7.659  19.184   3.389  1.00 60.85           C  
ATOM    390  CD2 LEU A  58      -5.960  17.577   4.425  1.00 60.85           C  
ATOM    391  C   LEU A  58      -2.861  19.292   2.028  1.00 60.85           C  
ATOM    392  O   LEU A  58      -2.708  18.334   1.271  1.00 60.85           O  
ATOM    393  N   LYS A  59      -2.303  20.496   1.794  1.00 96.73           N  
ATOM    394  CA  LYS A  59      -1.434  20.726   0.673  1.00 96.73           C  
ATOM    395  CB  LYS A  59      -0.858  22.153   0.651  1.00 96.73           C  
ATOM    396  CG  LYS A  59      -1.803  23.222   0.105  1.00 96.73           C  
ATOM    397  CD  LYS A  59      -2.089  23.064  -1.390  1.00 96.73           C  
ATOM    398  CE  LYS A  59      -2.762  24.286  -2.017  1.00 96.73           C  
ATOM    399  NZ  LYS A  59      -2.703  24.190  -3.493  1.00 96.73           N1+
ATOM    400  C   LYS A  59      -0.255  19.814   0.780  1.00 96.73           C  
ATOM    401  O   LYS A  59       0.122  19.173  -0.200  1.00 96.73           O  
ATOM    402  N   GLN A  60       0.361  19.732   1.975  1.00 40.74           N  
ATOM    403  CA  GLN A  60       1.523  18.907   2.141  1.00 40.74           C  
ATOM    404  CB  GLN A  60       2.226  19.060   3.502  1.00 40.74           C  
ATOM    405  CG  GLN A  60       3.546  18.283   3.571  1.00 40.74           C  
ATOM    406  CD  GLN A  60       4.166  18.495   4.945  1.00 40.74           C  
ATOM    407  OE1 GLN A  60       3.507  18.968   5.870  1.00 40.74           O  
ATOM    408  NE2 GLN A  60       5.470  18.137   5.090  1.00 40.74           N  
ATOM    409  C   GLN A  60       1.121  17.475   1.982  1.00 40.74           C  
ATOM    410  O   GLN A  60       1.875  16.678   1.425  1.00 40.74           O  
ATOM    411  N   VAL A  61      -0.074  17.108   2.483  1.00 37.60           N  
ATOM    412  CA  VAL A  61      -0.566  15.759   2.395  1.00 37.60           C  
ATOM    413  CB  VAL A  61      -1.888  15.569   3.088  1.00 37.60           C  
ATOM    414  CG1 VAL A  61      -2.399  14.145   2.801  1.00 37.60           C  
ATOM    415  CG2 VAL A  61      -1.706  15.871   4.586  1.00 37.60           C  
ATOM    416  C   VAL A  61      -0.757  15.401   0.950  1.00 37.60           C  
ATOM    417  O   VAL A  61      -0.421  14.295   0.531  1.00 37.60           O  
ATOM    418  N   LEU A  62      -1.282  16.345   0.144  1.00 45.64           N  
ATOM    419  CA  LEU A  62      -1.580  16.061  -1.233  1.00 45.64           C  
ATOM    420  CB  LEU A  62      -2.201  17.263  -1.967  1.00 45.64           C  
ATOM    421  CG  LEU A  62      -2.528  16.976  -3.444  1.00 45.64           C  
ATOM    422  CD1 LEU A  62      -3.562  15.847  -3.574  1.00 45.64           C  
ATOM    423  CD2 LEU A  62      -2.961  18.258  -4.174  1.00 45.64           C  
ATOM    424  C   LEU A  62      -0.315  15.684  -1.939  1.00 45.64           C  
ATOM    425  O   LEU A  62      -0.290  14.748  -2.735  1.00 45.64           O  
ATOM    426  N   GLU A  63       0.781  16.408  -1.648  1.00 86.32           N  
ATOM    427  CA  GLU A  63       2.038  16.165  -2.293  1.00 86.32           C  
ATOM    428  CB  GLU A  63       3.116  17.142  -1.795  1.00 86.32           C  
ATOM    429  CG  GLU A  63       4.501  16.871  -2.368  1.00 86.32           C  
ATOM    430  CD  GLU A  63       5.448  17.913  -1.792  1.00 86.32           C  
ATOM    431  OE1 GLU A  63       5.409  19.074  -2.279  1.00 86.32           O  
ATOM    432  OE2 GLU A  63       6.215  17.567  -0.854  1.00 86.32           O1-
ATOM    433  C   GLU A  63       2.499  14.779  -1.973  1.00 86.32           C  
ATOM    434  O   GLU A  63       2.922  14.043  -2.864  1.00 86.32           O  
ATOM    435  N   LYS A  64       2.422  14.372  -0.691  1.00 86.55           N  
ATOM    436  CA  LYS A  64       2.917  13.072  -0.345  1.00 86.55           C  
ATOM    437  CB  LYS A  64       3.017  12.831   1.170  1.00 86.55           C  
ATOM    438  CG  LYS A  64       4.259  13.515   1.750  1.00 86.55           C  
ATOM    439  CD  LYS A  64       4.315  13.583   3.273  1.00 86.55           C  
ATOM    440  CE  LYS A  64       5.681  14.046   3.785  1.00 86.55           C  
ATOM    441  NZ  LYS A  64       6.026  15.353   3.183  1.00 86.55           N1+
ATOM    442  C   LYS A  64       2.107  11.987  -0.991  1.00 86.55           C  
ATOM    443  O   LYS A  64       2.673  11.092  -1.614  1.00 86.55           O  
ATOM    444  N   SER A  65       0.764  12.067  -0.931  1.00 45.30           N  
ATOM    445  CA  SER A  65      -0.072  11.013  -1.441  1.00 45.30           C  
ATOM    446  CB  SER A  65      -1.576  11.322  -1.317  1.00 45.30           C  
ATOM    447  OG  SER A  65      -1.918  12.415  -2.157  1.00 45.30           O  
ATOM    448  C   SER A  65       0.214  10.816  -2.899  1.00 45.30           C  
ATOM    449  O   SER A  65       0.215   9.686  -3.385  1.00 45.30           O  
ATOM    450  N   GLU A  66       0.468  11.917  -3.634  1.00120.39           N  
ATOM    451  CA  GLU A  66       0.717  11.828  -5.047  1.00120.39           C  
ATOM    452  CB  GLU A  66       0.867  13.195  -5.743  1.00120.39           C  
ATOM    453  CG  GLU A  66      -0.444  13.975  -5.865  1.00120.39           C  
ATOM    454  CD  GLU A  66      -1.387  13.199  -6.776  1.00120.39           C  
ATOM    455  OE1 GLU A  66      -1.917  12.157  -6.310  1.00120.39           O  
ATOM    456  OE2 GLU A  66      -1.589  13.633  -7.942  1.00120.39           O1-
ATOM    457  C   GLU A  66       1.984  11.061  -5.279  1.00120.39           C  
ATOM    458  O   GLU A  66       2.083  10.304  -6.241  1.00120.39           O  
ATOM    459  N   GLY A  67       3.004  11.264  -4.420  1.00 21.33           N  
ATOM    460  CA  GLY A  67       4.250  10.560  -4.561  1.00 21.33           C  
ATOM    461  C   GLY A  67       4.029   9.097  -4.314  1.00 21.33           C  
ATOM    462  O   GLY A  67       4.592   8.253  -5.009  1.00 21.33           O  
ATOM    463  N   LEU A  68       3.211   8.763  -3.295  1.00 91.71           N  
ATOM    464  CA  LEU A  68       2.934   7.395  -2.944  1.00 91.71           C  
ATOM    465  CB  LEU A  68       2.043   7.271  -1.689  1.00 91.71           C  
ATOM    466  CG  LEU A  68       2.756   7.529  -0.345  1.00 91.71           C  
ATOM    467  CD1 LEU A  68       3.635   6.339   0.054  1.00 91.71           C  
ATOM    468  CD2 LEU A  68       3.554   8.835  -0.344  1.00 91.71           C  
ATOM    469  C   LEU A  68       2.213   6.730  -4.076  1.00 91.71           C  
ATOM    470  O   LEU A  68       2.474   5.568  -4.386  1.00 91.71           O  
ATOM    471  N   ARG A  69       1.271   7.447  -4.714  1.00133.12           N  
ATOM    472  CA  ARG A  69       0.495   6.880  -5.779  1.00133.12           C  
ATOM    473  CB  ARG A  69      -0.606   7.846  -6.255  1.00133.12           C  
ATOM    474  CG  ARG A  69      -1.553   7.290  -7.320  1.00133.12           C  
ATOM    475  CD  ARG A  69      -2.844   8.108  -7.433  1.00133.12           C  
ATOM    476  NE  ARG A  69      -2.485   9.478  -7.901  1.00133.12           N  
ATOM    477  CZ  ARG A  69      -2.603   9.805  -9.222  1.00133.12           C  
ATOM    478  NH1 ARG A  69      -3.119   8.901 -10.105  1.00133.12           N1+
ATOM    479  NH2 ARG A  69      -2.223  11.041  -9.656  1.00133.12           N  
ATOM    480  C   ARG A  69       1.387   6.531  -6.935  1.00133.12           C  
ATOM    481  O   ARG A  69       1.279   5.443  -7.499  1.00133.12           O  
ATOM    482  N   ARG A  70       2.311   7.442  -7.302  1.00 72.96           N  
ATOM    483  CA  ARG A  70       3.178   7.223  -8.426  1.00 72.96           C  
ATOM    484  CB  ARG A  70       4.096   8.424  -8.698  1.00 72.96           C  
ATOM    485  CG  ARG A  70       5.012   8.238  -9.906  1.00 72.96           C  
ATOM    486  CD  ARG A  70       6.107   9.299  -9.989  1.00 72.96           C  
ATOM    487  NE  ARG A  70       6.988   9.088  -8.808  1.00 72.96           N  
ATOM    488  CZ  ARG A  70       6.704   9.714  -7.629  1.00 72.96           C  
ATOM    489  NH1 ARG A  70       5.648  10.576  -7.545  1.00 72.96           N1+
ATOM    490  NH2 ARG A  70       7.483   9.483  -6.534  1.00 72.96           N  
ATOM    491  C   ARG A  70       4.046   6.032  -8.154  1.00 72.96           C  
ATOM    492  O   ARG A  70       4.247   5.190  -9.029  1.00 72.96           O  
ATOM    493  N   THR A  71       4.589   5.932  -6.925  1.00 40.70           N  
ATOM    494  CA  THR A  71       5.455   4.844  -6.572  1.00 40.70           C  
ATOM    495  CB  THR A  71       5.994   4.972  -5.178  1.00 40.70           C  
ATOM    496  OG1 THR A  71       6.719   6.186  -5.046  1.00 40.70           O  
ATOM    497  CG2 THR A  71       6.908   3.772  -4.892  1.00 40.70           C  
ATOM    498  C   THR A  71       4.693   3.553  -6.640  1.00 40.70           C  
ATOM    499  O   THR A  71       5.146   2.592  -7.260  1.00 40.70           O  
ATOM    500  N   LEU A  72       3.484   3.521  -6.042  1.00 54.71           N  
ATOM    501  CA  LEU A  72       2.675   2.333  -5.937  1.00 54.71           C  
ATOM    502  CB  LEU A  72       1.374   2.550  -5.140  1.00 54.71           C  
ATOM    503  CG  LEU A  72       1.611   2.807  -3.641  1.00 54.71           C  
ATOM    504  CD1 LEU A  72       0.290   3.017  -2.881  1.00 54.71           C  
ATOM    505  CD2 LEU A  72       2.478   1.692  -3.027  1.00 54.71           C  
ATOM    506  C   LEU A  72       2.291   1.849  -7.300  1.00 54.71           C  
ATOM    507  O   LEU A  72       2.207   0.643  -7.517  1.00 54.71           O  
ATOM    508  N   THR A  73       2.014   2.775  -8.239  1.00 31.44           N  
ATOM    509  CA  THR A  73       1.631   2.427  -9.582  1.00 31.44           C  
ATOM    510  CB  THR A  73       1.292   3.629 -10.414  1.00 31.44           C  
ATOM    511  OG1 THR A  73       0.229   4.358  -9.817  1.00 31.44           O  
ATOM    512  CG2 THR A  73       0.884   3.163 -11.822  1.00 31.44           C  
ATOM    513  C   THR A  73       2.779   1.732 -10.255  1.00 31.44           C  
ATOM    514  O   THR A  73       2.583   0.778 -11.005  1.00 31.44           O  
ATOM    515  N   GLY A  74       4.011   2.218 -10.018  1.00 26.86           N  
ATOM    516  CA  GLY A  74       5.195   1.646 -10.601  1.00 26.86           C  
ATOM    517  C   GLY A  74       5.363   0.251 -10.082  1.00 26.86           C  
ATOM    518  O   GLY A  74       5.837  -0.637 -10.787  1.00 26.86           O  
ATOM    519  N   MET A  75       4.961   0.040  -8.818  1.00 67.11           N  
ATOM    520  CA  MET A  75       5.114  -1.198  -8.109  1.00 67.11           C  
ATOM    521  CB  MET A  75       4.726  -1.116  -6.619  1.00 67.11           C  
ATOM    522  CG  MET A  75       5.757  -0.343  -5.789  1.00 67.11           C  
ATOM    523  SD  MET A  75       5.390  -0.217  -4.015  1.00 67.11           S  
ATOM    524  CE  MET A  75       6.957   0.590  -3.570  1.00 67.11           C  
ATOM    525  C   MET A  75       4.328  -2.280  -8.781  1.00 67.11           C  
ATOM    526  O   MET A  75       4.633  -3.457  -8.597  1.00 67.11           O  
ATOM    527  N   ILE A  76       3.263  -1.935  -9.531  1.00 93.69           N  
ATOM    528  CA  ILE A  76       2.534  -2.975 -10.201  1.00 93.69           C  
ATOM    529  CB  ILE A  76       1.399  -2.479 -11.044  1.00 93.69           C  
ATOM    530  CG1 ILE A  76       0.288  -1.843 -10.188  1.00 93.69           C  
ATOM    531  CG2 ILE A  76       0.921  -3.689 -11.854  1.00 93.69           C  
ATOM    532  CD1 ILE A  76       0.695  -0.542  -9.505  1.00 93.69           C  
ATOM    533  C   ILE A  76       3.478  -3.712 -11.112  1.00 93.69           C  
ATOM    534  O   ILE A  76       3.465  -4.942 -11.151  1.00 93.69           O  
ATOM    535  N   ALA A  77       4.309  -2.978 -11.881  1.00 40.72           N  
ATOM    536  CA  ALA A  77       5.271  -3.542 -12.795  1.00 40.72           C  
ATOM    537  CB  ALA A  77       5.950  -2.475 -13.668  1.00 40.72           C  
ATOM    538  C   ALA A  77       6.359  -4.260 -12.051  1.00 40.72           C  
ATOM    539  O   ALA A  77       6.842  -5.302 -12.493  1.00 40.72           O  
ATOM    540  N   ASP A  78       6.787  -3.717 -10.896  1.00 47.22           N  
ATOM    541  CA  ASP A  78       7.887  -4.298 -10.176  1.00 47.22           C  
ATOM    542  CB  ASP A  78       8.252  -3.548  -8.878  1.00 47.22           C  
ATOM    543  CG  ASP A  78       8.929  -2.232  -9.234  1.00 47.22           C  
ATOM    544  OD1 ASP A  78       8.860  -1.826 -10.426  1.00 47.22           O  
ATOM    545  OD2 ASP A  78       9.529  -1.614  -8.314  1.00 47.22           O1-
ATOM    546  C   ASP A  78       7.534  -5.698  -9.781  1.00 47.22           C  
ATOM    547  O   ASP A  78       8.400  -6.570  -9.741  1.00 47.22           O  
ATOM    548  N   ASP A  79       6.254  -5.944  -9.446  1.00 52.01           N  
ATOM    549  CA  ASP A  79       5.832  -7.246  -9.014  1.00 52.01           C  
ATOM    550  CB  ASP A  79       4.364  -7.278  -8.556  1.00 52.01           C  
ATOM    551  CG  ASP A  79       4.117  -8.622  -7.886  1.00 52.01           C  
ATOM    552  OD1 ASP A  79       4.695  -8.845  -6.790  1.00 52.01           O  
ATOM    553  OD2 ASP A  79       3.353  -9.443  -8.461  1.00 52.01           O1-
ATOM    554  C   ASP A  79       5.973  -8.244 -10.127  1.00 52.01           C  
ATOM    555  O   ASP A  79       6.442  -9.358  -9.900  1.00 52.01           O  
ATOM    556  N   VAL A  80       5.563  -7.878 -11.360  1.00101.63           N  
ATOM    557  CA  VAL A  80       5.617  -8.791 -12.469  1.00101.63           C  
ATOM    558  CB  VAL A  80       4.947  -8.272 -13.714  1.00101.63           C  
ATOM    559  CG1 VAL A  80       5.709  -7.058 -14.262  1.00101.63           C  
ATOM    560  CG2 VAL A  80       4.859  -9.427 -14.719  1.00101.63           C  
ATOM    561  C   VAL A  80       7.043  -9.107 -12.798  1.00101.63           C  
ATOM    562  O   VAL A  80       7.367 -10.251 -13.111  1.00101.63           O  
ATOM    563  N   GLU A  81       7.931  -8.095 -12.743  1.00 43.17           N  
ATOM    564  CA  GLU A  81       9.311  -8.263 -13.111  1.00 43.17           C  
ATOM    565  CB  GLU A  81      10.095  -6.944 -13.009  1.00 43.17           C  
ATOM    566  CG  GLU A  81       9.585  -5.856 -13.953  1.00 43.17           C  
ATOM    567  CD  GLU A  81      10.355  -4.583 -13.637  1.00 43.17           C  
ATOM    568  OE1 GLU A  81      11.249  -4.642 -12.751  1.00 43.17           O  
ATOM    569  OE2 GLU A  81      10.064  -3.537 -14.278  1.00 43.17           O1-
ATOM    570  C   GLU A  81       9.980  -9.238 -12.185  1.00 43.17           C  
ATOM    571  O   GLU A  81      10.636 -10.176 -12.633  1.00 43.17           O  
ATOM    572  N   ALA A  82       9.802  -9.045 -10.862  1.00 35.06           N  
ATOM    573  CA  ALA A  82      10.438  -9.842  -9.847  1.00 35.06           C  
ATOM    574  CB  ALA A  82      10.126  -9.354  -8.422  1.00 35.06           C  
ATOM    575  C   ALA A  82       9.970 -11.263  -9.944  1.00 35.06           C  
ATOM    576  O   ALA A  82      10.760 -12.192  -9.786  1.00 35.06           O  
ATOM    577  N   PHE A  83       8.660 -11.459 -10.188  1.00 45.30           N  
ATOM    578  CA  PHE A  83       8.053 -12.761 -10.275  1.00 45.30           C  
ATOM    579  CB  PHE A  83       6.518 -12.685 -10.412  1.00 45.30           C  
ATOM    580  CG  PHE A  83       5.976 -14.074 -10.475  1.00 45.30           C  
ATOM    581  CD1 PHE A  83       5.757 -14.794  -9.322  1.00 45.30           C  
ATOM    582  CD2 PHE A  83       5.678 -14.655 -11.688  1.00 45.30           C  
ATOM    583  CE1 PHE A  83       5.255 -16.072  -9.378  1.00 45.30           C  
ATOM    584  CE2 PHE A  83       5.175 -15.933 -11.749  1.00 45.30           C  
ATOM    585  CZ  PHE A  83       4.964 -16.647 -10.592  1.00 45.30           C  
ATOM    586  C   PHE A  83       8.586 -13.474 -11.481  1.00 45.30           C  
ATOM    587  O   PHE A  83       8.826 -14.680 -11.448  1.00 45.30           O  
ATOM    588  N   ASP A  84       8.774 -12.734 -12.590  1.00 79.27           N  
ATOM    589  CA  ASP A  84       9.235 -13.303 -13.826  1.00 79.27           C  
ATOM    590  CB  ASP A  84       9.354 -12.273 -14.958  1.00 79.27           C  
ATOM    591  CG  ASP A  84       7.943 -11.976 -15.418  1.00 79.27           C  
ATOM    592  OD1 ASP A  84       7.161 -12.950 -15.560  1.00 79.27           O  
ATOM    593  OD2 ASP A  84       7.624 -10.775 -15.616  1.00 79.27           O1-
ATOM    594  C   ASP A  84      10.600 -13.876 -13.625  1.00 79.27           C  
ATOM    595  O   ASP A  84      10.933 -14.895 -14.228  1.00 79.27           O  
ATOM    596  N   ALA A  85      11.433 -13.200 -12.812  1.00 48.14           N  
ATOM    597  CA  ALA A  85      12.781 -13.607 -12.514  1.00 48.14           C  
ATOM    598  CB  ALA A  85      13.559 -12.559 -11.700  1.00 48.14           C  
ATOM    599  C   ALA A  85      12.796 -14.885 -11.726  1.00 48.14           C  
ATOM    600  O   ALA A  85      13.715 -15.691 -11.868  1.00 48.14           O  
ATOM    601  N   VAL A  86      11.827 -15.069 -10.806  1.00 35.79           N  
ATOM    602  CA  VAL A  86      11.755 -16.279 -10.035  1.00 35.79           C  
ATOM    603  CB  VAL A  86      10.665 -16.252  -9.002  1.00 35.79           C  
ATOM    604  CG1 VAL A  86      10.598 -17.631  -8.323  1.00 35.79           C  
ATOM    605  CG2 VAL A  86      10.941 -15.095  -8.030  1.00 35.79           C  
ATOM    606  C   VAL A  86      11.441 -17.399 -10.977  1.00 35.79           C  
ATOM    607  O   VAL A  86      12.070 -18.454 -10.942  1.00 35.79           O  
ATOM    608  N   MET A  87      10.470 -17.174 -11.882  1.00 37.29           N  
ATOM    609  CA  MET A  87      10.066 -18.190 -12.809  1.00 37.29           C  
ATOM    610  CB  MET A  87       8.971 -17.702 -13.777  1.00 37.29           C  
ATOM    611  CG  MET A  87       7.618 -17.436 -13.111  1.00 37.29           C  
ATOM    612  SD  MET A  87       6.699 -18.933 -12.644  1.00 37.29           S  
ATOM    613  CE  MET A  87       6.228 -19.330 -14.352  1.00 37.29           C  
ATOM    614  C   MET A  87      11.259 -18.536 -13.644  1.00 37.29           C  
ATOM    615  O   MET A  87      11.493 -19.702 -13.959  1.00 37.29           O  
ATOM    616  N   GLY A  88      12.040 -17.507 -14.021  1.00 25.32           N  
ATOM    617  CA  GLY A  88      13.184 -17.653 -14.877  1.00 25.32           C  
ATOM    618  C   GLY A  88      14.260 -18.478 -14.239  1.00 25.32           C  
ATOM    619  O   GLY A  88      14.912 -19.277 -14.910  1.00 25.32           O  
ATOM    620  N   ALA A  89      14.496 -18.288 -12.928  1.00 33.53           N  
ATOM    621  CA  ALA A  89      15.564 -18.959 -12.240  1.00 33.53           C  
ATOM    622  CB  ALA A  89      15.707 -18.476 -10.787  1.00 33.53           C  
ATOM    623  C   ALA A  89      15.336 -20.443 -12.247  1.00 33.53           C  
ATOM    624  O   ALA A  89      16.268 -21.220 -12.457  1.00 33.53           O  
ATOM    625  N   TYR A  90      14.084 -20.879 -12.017  1.00 67.46           N  
ATOM    626  CA  TYR A  90      13.736 -22.274 -11.998  1.00 67.46           C  
ATOM    627  CB  TYR A  90      12.292 -22.552 -11.550  1.00 67.46           C  
ATOM    628  CG  TYR A  90      12.215 -22.340 -10.077  1.00 67.46           C  
ATOM    629  CD1 TYR A  90      12.649 -23.328  -9.223  1.00 67.46           C  
ATOM    630  CD2 TYR A  90      11.707 -21.176  -9.546  1.00 67.46           C  
ATOM    631  CE1 TYR A  90      12.583 -23.159  -7.861  1.00 67.46           C  
ATOM    632  CE2 TYR A  90      11.639 -21.002  -8.183  1.00 67.46           C  
ATOM    633  CZ  TYR A  90      12.078 -21.994  -7.338  1.00 67.46           C  
ATOM    634  OH  TYR A  90      12.008 -21.817  -5.940  1.00 67.46           O  
ATOM    635  C   TYR A  90      13.906 -22.868 -13.367  1.00 67.46           C  
ATOM    636  O   TYR A  90      14.285 -24.030 -13.510  1.00 67.46           O  
ATOM    637  N   GLY A  91      13.615 -22.081 -14.416  1.00 33.16           N  
ATOM    638  CA  GLY A  91      13.646 -22.533 -15.778  1.00 33.16           C  
ATOM    639  C   GLY A  91      15.017 -23.022 -16.152  1.00 33.16           C  
ATOM    640  O   GLY A  91      15.143 -23.934 -16.969  1.00 33.16           O  
ATOM    641  N   LEU A  92      16.082 -22.430 -15.578  1.00 66.26           N  
ATOM    642  CA  LEU A  92      17.425 -22.769 -15.967  1.00 66.26           C  
ATOM    643  CB  LEU A  92      18.503 -22.077 -15.117  1.00 66.26           C  
ATOM    644  CG  LEU A  92      18.482 -20.539 -15.216  1.00 66.26           C  
ATOM    645  CD1 LEU A  92      19.595 -19.921 -14.356  1.00 66.26           C  
ATOM    646  CD2 LEU A  92      18.505 -20.057 -16.678  1.00 66.26           C  
ATOM    647  C   LEU A  92      17.627 -24.249 -15.844  1.00 66.26           C  
ATOM    648  O   LEU A  92      17.091 -24.915 -14.960  1.00 66.26           O  
ATOM    649  N   PRO A  93      18.407 -24.756 -16.762  1.00 81.17           N  
ATOM    650  CA  PRO A  93      18.658 -26.170 -16.883  1.00 81.17           C  
ATOM    651  CD  PRO A  93      19.497 -23.966 -17.313  1.00 81.17           C  
ATOM    652  CB  PRO A  93      19.753 -26.294 -17.937  1.00 81.17           C  
ATOM    653  CG  PRO A  93      20.556 -24.993 -17.750  1.00 81.17           C  
ATOM    654  C   PRO A  93      19.106 -26.793 -15.601  1.00 81.17           C  
ATOM    655  O   PRO A  93      20.061 -26.304 -14.997  1.00 81.17           O  
ATOM    656  N   LYS A  94      18.389 -27.843 -15.154  1.00119.83           N  
ATOM    657  CA  LYS A  94      18.730 -28.638 -14.010  1.00119.83           C  
ATOM    658  CB  LYS A  94      17.543 -29.496 -13.543  1.00119.83           C  
ATOM    659  CG  LYS A  94      17.879 -30.490 -12.427  1.00119.83           C  
ATOM    660  CD  LYS A  94      16.647 -31.227 -11.892  1.00119.83           C  
ATOM    661  CE  LYS A  94      16.967 -32.423 -10.991  1.00119.83           C  
ATOM    662  NZ  LYS A  94      15.720 -33.144 -10.646  1.00119.83           N1+
ATOM    663  C   LYS A  94      19.842 -29.589 -14.331  1.00119.83           C  
ATOM    664  O   LYS A  94      20.801 -29.726 -13.571  1.00119.83           O  
ATOM    665  N   ASN A  95      19.748 -30.206 -15.526  1.00 80.28           N  
ATOM    666  CA  ASN A  95      20.497 -31.370 -15.916  1.00 80.28           C  
ATOM    667  CB  ASN A  95      20.151 -31.808 -17.349  1.00 80.28           C  
ATOM    668  CG  ASN A  95      18.679 -32.211 -17.371  1.00 80.28           C  
ATOM    669  OD1 ASN A  95      17.829 -31.484 -17.880  1.00 80.28           O  
ATOM    670  ND2 ASN A  95      18.368 -33.407 -16.804  1.00 80.28           N  
ATOM    671  C   ASN A  95      21.983 -31.215 -15.830  1.00 80.28           C  
ATOM    672  O   ASN A  95      22.642 -32.075 -15.244  1.00 80.28           O  
ATOM    673  N   THR A  96      22.576 -30.142 -16.383  1.00232.73           N  
ATOM    674  CA  THR A  96      24.009 -30.095 -16.314  1.00232.73           C  
ATOM    675  CB  THR A  96      24.628 -28.990 -17.119  1.00232.73           C  
ATOM    676  OG1 THR A  96      24.207 -27.728 -16.627  1.00232.73           O  
ATOM    677  CG2 THR A  96      24.205 -29.158 -18.591  1.00232.73           C  
ATOM    678  C   THR A  96      24.381 -29.944 -14.876  1.00232.73           C  
ATOM    679  O   THR A  96      23.720 -29.226 -14.124  1.00232.73           O  
ATOM    680  N   ASP A  97      25.440 -30.661 -14.452  1.00 63.60           N  
ATOM    681  CA  ASP A  97      25.831 -30.709 -13.072  1.00 63.60           C  
ATOM    682  CB  ASP A  97      27.016 -31.668 -12.843  1.00 63.60           C  
ATOM    683  CG  ASP A  97      26.541 -33.096 -13.076  1.00 63.60           C  
ATOM    684  OD1 ASP A  97      25.416 -33.427 -12.616  1.00 63.60           O  
ATOM    685  OD2 ASP A  97      27.294 -33.873 -13.723  1.00 63.60           O1-
ATOM    686  C   ASP A  97      26.269 -29.373 -12.555  1.00 63.60           C  
ATOM    687  O   ASP A  97      25.692 -28.853 -11.600  1.00 63.60           O  
ATOM    688  N   GLU A  98      27.286 -28.762 -13.188  1.00 83.55           N  
ATOM    689  CA  GLU A  98      27.836 -27.553 -12.643  1.00 83.55           C  
ATOM    690  CB  GLU A  98      29.154 -27.124 -13.308  1.00 83.55           C  
ATOM    691  CG  GLU A  98      29.828 -25.970 -12.565  1.00 83.55           C  
ATOM    692  CD  GLU A  98      31.228 -25.804 -13.133  1.00 83.55           C  
ATOM    693  OE1 GLU A  98      32.008 -26.791 -13.060  1.00 83.55           O  
ATOM    694  OE2 GLU A  98      31.537 -24.693 -13.640  1.00 83.55           O1-
ATOM    695  C   GLU A  98      26.867 -26.428 -12.752  1.00 83.55           C  
ATOM    696  O   GLU A  98      26.687 -25.660 -11.807  1.00 83.55           O  
ATOM    697  N   GLU A  99      26.192 -26.314 -13.906  1.00133.94           N  
ATOM    698  CA  GLU A  99      25.291 -25.223 -14.099  1.00133.94           C  
ATOM    699  CB  GLU A  99      24.743 -25.085 -15.530  1.00133.94           C  
ATOM    700  CG  GLU A  99      23.842 -23.857 -15.720  1.00133.94           C  
ATOM    701  CD  GLU A  99      24.642 -22.574 -15.486  1.00133.94           C  
ATOM    702  OE1 GLU A  99      25.777 -22.660 -14.947  1.00133.94           O  
ATOM    703  OE2 GLU A  99      24.117 -21.485 -15.840  1.00133.94           O1-
ATOM    704  C   GLU A  99      24.162 -25.378 -13.137  1.00133.94           C  
ATOM    705  O   GLU A  99      23.500 -24.400 -12.800  1.00133.94           O  
ATOM    706  N   LYS A 100      23.903 -26.619 -12.690  1.00 74.68           N  
ATOM    707  CA  LYS A 100      22.824 -26.914 -11.788  1.00 74.68           C  
ATOM    708  CB  LYS A 100      22.761 -28.413 -11.445  1.00 74.68           C  
ATOM    709  CG  LYS A 100      21.605 -28.820 -10.529  1.00 74.68           C  
ATOM    710  CD  LYS A 100      21.390 -30.337 -10.485  1.00 74.68           C  
ATOM    711  CE  LYS A 100      20.263 -30.798  -9.556  1.00 74.68           C  
ATOM    712  NZ  LYS A 100      20.192 -32.277  -9.542  1.00 74.68           N1+
ATOM    713  C   LYS A 100      23.012 -26.151 -10.505  1.00 74.68           C  
ATOM    714  O   LYS A 100      22.048 -25.634  -9.944  1.00 74.68           O  
ATOM    715  N   ALA A 101      24.252 -26.070  -9.990  1.00 33.75           N  
ATOM    716  CA  ALA A 101      24.512 -25.361  -8.764  1.00 33.75           C  
ATOM    717  CB  ALA A 101      25.977 -25.455  -8.301  1.00 33.75           C  
ATOM    718  C   ALA A 101      24.213 -23.917  -8.986  1.00 33.75           C  
ATOM    719  O   ALA A 101      23.721 -23.228  -8.094  1.00 33.75           O  
ATOM    720  N   ALA A 102      24.519 -23.425 -10.198  1.00 33.77           N  
ATOM    721  CA  ALA A 102      24.328 -22.046 -10.527  1.00 33.77           C  
ATOM    722  CB  ALA A 102      24.759 -21.702 -11.964  1.00 33.77           C  
ATOM    723  C   ALA A 102      22.873 -21.724 -10.395  1.00 33.77           C  
ATOM    724  O   ALA A 102      22.512 -20.631  -9.968  1.00 33.77           O  
ATOM    725  N   ARG A 103      21.998 -22.675 -10.769  1.00121.77           N  
ATOM    726  CA  ARG A 103      20.578 -22.461 -10.741  1.00121.77           C  
ATOM    727  CB  ARG A 103      19.788 -23.651 -11.308  1.00121.77           C  
ATOM    728  CG  ARG A 103      18.295 -23.366 -11.475  1.00121.77           C  
ATOM    729  CD  ARG A 103      17.506 -24.554 -12.029  1.00121.77           C  
ATOM    730  NE  ARG A 103      17.205 -25.458 -10.884  1.00121.77           N  
ATOM    731  CZ  ARG A 103      16.094 -25.238 -10.123  1.00121.77           C  
ATOM    732  NH1 ARG A 103      15.255 -24.204 -10.419  1.00121.77           N1+
ATOM    733  NH2 ARG A 103      15.823 -26.049  -9.060  1.00121.77           N  
ATOM    734  C   ARG A 103      20.087 -22.230  -9.343  1.00121.77           C  
ATOM    735  O   ARG A 103      19.225 -21.379  -9.123  1.00121.77           O  
ATOM    736  N   ALA A 104      20.607 -22.992  -8.363  1.00 39.69           N  
ATOM    737  CA  ALA A 104      20.187 -22.883  -6.991  1.00 39.69           C  
ATOM    738  CB  ALA A 104      20.876 -23.913  -6.081  1.00 39.69           C  
ATOM    739  C   ALA A 104      20.526 -21.521  -6.479  1.00 39.69           C  
ATOM    740  O   ALA A 104      19.777 -20.941  -5.695  1.00 39.69           O  
ATOM    741  N   ALA A 105      21.705 -21.005  -6.871  1.00 40.09           N  
ATOM    742  CA  ALA A 105      22.126 -19.699  -6.454  1.00 40.09           C  
ATOM    743  CB  ALA A 105      23.562 -19.367  -6.891  1.00 40.09           C  
ATOM    744  C   ALA A 105      21.230 -18.652  -7.047  1.00 40.09           C  
ATOM    745  O   ALA A 105      20.784 -17.740  -6.355  1.00 40.09           O  
ATOM    746  N   LYS A 106      20.914 -18.774  -8.350  1.00 99.41           N  
ATOM    747  CA  LYS A 106      20.144 -17.767  -9.022  1.00 99.41           C  
ATOM    748  CB  LYS A 106      20.061 -17.980 -10.544  1.00 99.41           C  
ATOM    749  CG  LYS A 106      19.694 -16.698 -11.299  1.00 99.41           C  
ATOM    750  CD  LYS A 106      20.132 -16.688 -12.767  1.00 99.41           C  
ATOM    751  CE  LYS A 106      18.998 -16.456 -13.765  1.00 99.41           C  
ATOM    752  NZ  LYS A 106      19.558 -16.271 -15.122  1.00 99.41           N1+
ATOM    753  C   LYS A 106      18.769 -17.708  -8.428  1.00 99.41           C  
ATOM    754  O   LYS A 106      18.196 -16.626  -8.299  1.00 99.41           O  
ATOM    755  N   ILE A 107      18.217 -18.872  -8.028  1.00 99.19           N  
ATOM    756  CA  ILE A 107      16.895 -18.947  -7.473  1.00 99.19           C  
ATOM    757  CB  ILE A 107      16.521 -20.346  -7.056  1.00 99.19           C  
ATOM    758  CG1 ILE A 107      16.578 -21.327  -8.244  1.00 99.19           C  
ATOM    759  CG2 ILE A 107      15.133 -20.280  -6.393  1.00 99.19           C  
ATOM    760  CD1 ILE A 107      15.560 -21.046  -9.348  1.00 99.19           C  
ATOM    761  C   ILE A 107      16.868 -18.126  -6.219  1.00 99.19           C  
ATOM    762  O   ILE A 107      15.946 -17.339  -6.011  1.00 99.19           O  
ATOM    763  N   GLN A 108      17.893 -18.285  -5.356  1.00 53.34           N  
ATOM    764  CA  GLN A 108      17.960 -17.578  -4.108  1.00 53.34           C  
ATOM    765  CB  GLN A 108      19.168 -17.983  -3.247  1.00 53.34           C  
ATOM    766  CG  GLN A 108      19.006 -19.366  -2.620  1.00 53.34           C  
ATOM    767  CD  GLN A 108      17.916 -19.244  -1.565  1.00 53.34           C  
ATOM    768  OE1 GLN A 108      17.431 -20.239  -1.030  1.00 53.34           O  
ATOM    769  NE2 GLN A 108      17.516 -17.980  -1.257  1.00 53.34           N  
ATOM    770  C   GLN A 108      18.070 -16.115  -4.383  1.00 53.34           C  
ATOM    771  O   GLN A 108      17.447 -15.301  -3.703  1.00 53.34           O  
ATOM    772  N   GLU A 109      18.868 -15.735  -5.396  1.00 37.89           N  
ATOM    773  CA  GLU A 109      19.025 -14.339  -5.669  1.00 37.89           C  
ATOM    774  CB  GLU A 109      19.998 -14.039  -6.819  1.00 37.89           C  
ATOM    775  CG  GLU A 109      21.456 -14.315  -6.449  1.00 37.89           C  
ATOM    776  CD  GLU A 109      22.325 -13.908  -7.626  1.00 37.89           C  
ATOM    777  OE1 GLU A 109      21.954 -14.240  -8.784  1.00 37.89           O  
ATOM    778  OE2 GLU A 109      23.371 -13.250  -7.382  1.00 37.89           O1-
ATOM    779  C   GLU A 109      17.688 -13.782  -6.047  1.00 37.89           C  
ATOM    780  O   GLU A 109      17.318 -12.695  -5.608  1.00 37.89           O  
ATOM    781  N   ALA A 110      16.923 -14.530  -6.865  1.00 36.81           N  
ATOM    782  CA  ALA A 110      15.649 -14.078  -7.353  1.00 36.81           C  
ATOM    783  CB  ALA A 110      15.007 -15.067  -8.345  1.00 36.81           C  
ATOM    784  C   ALA A 110      14.672 -13.903  -6.225  1.00 36.81           C  
ATOM    785  O   ALA A 110      13.912 -12.936  -6.209  1.00 36.81           O  
ATOM    786  N   LEU A 111      14.664 -14.847  -5.262  1.00 74.38           N  
ATOM    787  CA  LEU A 111      13.725 -14.896  -4.173  1.00 74.38           C  
ATOM    788  CB  LEU A 111      13.811 -16.224  -3.401  1.00 74.38           C  
ATOM    789  CG  LEU A 111      13.354 -17.424  -4.260  1.00 74.38           C  
ATOM    790  CD1 LEU A 111      13.445 -18.748  -3.485  1.00 74.38           C  
ATOM    791  CD2 LEU A 111      11.951 -17.189  -4.851  1.00 74.38           C  
ATOM    792  C   LEU A 111      13.908 -13.747  -3.225  1.00 74.38           C  
ATOM    793  O   LEU A 111      12.945 -13.318  -2.589  1.00 74.38           O  
ATOM    794  N   LYS A 112      15.152 -13.261  -3.042  1.00 69.90           N  
ATOM    795  CA  LYS A 112      15.347 -12.149  -2.149  1.00 69.90           C  
ATOM    796  CB  LYS A 112      16.815 -11.856  -1.792  1.00 69.90           C  
ATOM    797  CG  LYS A 112      17.317 -12.840  -0.733  1.00 69.90           C  
ATOM    798  CD  LYS A 112      18.799 -12.733  -0.378  1.00 69.90           C  
ATOM    799  CE  LYS A 112      19.216 -13.753   0.688  1.00 69.90           C  
ATOM    800  NZ  LYS A 112      20.620 -13.531   1.096  1.00 69.90           N1+
ATOM    801  C   LYS A 112      14.692 -10.914  -2.697  1.00 69.90           C  
ATOM    802  O   LYS A 112      14.137 -10.124  -1.935  1.00 69.90           O  
ATOM    803  N   THR A 113      14.754 -10.697  -4.028  1.00 34.84           N  
ATOM    804  CA  THR A 113      14.104  -9.558  -4.625  1.00 34.84           C  
ATOM    805  CB  THR A 113      14.379  -9.425  -6.095  1.00 34.84           C  
ATOM    806  OG1 THR A 113      15.775  -9.306  -6.325  1.00 34.84           O  
ATOM    807  CG2 THR A 113      13.645  -8.175  -6.616  1.00 34.84           C  
ATOM    808  C   THR A 113      12.627  -9.751  -4.468  1.00 34.84           C  
ATOM    809  O   THR A 113      11.881  -8.811  -4.192  1.00 34.84           O  
ATOM    810  N   ALA A 114      12.184 -11.012  -4.617  1.00 62.01           N  
ATOM    811  CA  ALA A 114      10.800 -11.382  -4.557  1.00 62.01           C  
ATOM    812  CB  ALA A 114      10.579 -12.893  -4.751  1.00 62.01           C  
ATOM    813  C   ALA A 114      10.279 -11.011  -3.203  1.00 62.01           C  
ATOM    814  O   ALA A 114       9.082 -10.782  -3.041  1.00 62.01           O  
ATOM    815  N   THR A 115      11.136 -11.096  -2.168  1.00 62.34           N  
ATOM    816  CA  THR A 115      10.791 -10.669  -0.836  1.00 62.34           C  
ATOM    817  CB  THR A 115      11.732 -11.201   0.207  1.00 62.34           C  
ATOM    818  OG1 THR A 115      11.716 -12.622   0.203  1.00 62.34           O  
ATOM    819  CG2 THR A 115      11.303 -10.665   1.585  1.00 62.34           C  
ATOM    820  C   THR A 115      10.791  -9.169  -0.692  1.00 62.34           C  
ATOM    821  O   THR A 115       9.881  -8.601  -0.090  1.00 62.34           O  
ATOM    822  N   ASP A 116      11.828  -8.488  -1.229  1.00 64.94           N  
ATOM    823  CA  ASP A 116      12.006  -7.075  -1.016  1.00 64.94           C  
ATOM    824  CB  ASP A 116      13.379  -6.563  -1.487  1.00 64.94           C  
ATOM    825  CG  ASP A 116      14.414  -7.081  -0.489  1.00 64.94           C  
ATOM    826  OD1 ASP A 116      14.019  -7.876   0.406  1.00 64.94           O  
ATOM    827  OD2 ASP A 116      15.602  -6.682  -0.602  1.00 64.94           O1-
ATOM    828  C   ASP A 116      10.933  -6.261  -1.672  1.00 64.94           C  
ATOM    829  O   ASP A 116      10.417  -5.323  -1.063  1.00 64.94           O  
ATOM    830  N   VAL A 117      10.549  -6.594  -2.921  1.00126.72           N  
ATOM    831  CA  VAL A 117       9.575  -5.768  -3.573  1.00126.72           C  
ATOM    832  CB  VAL A 117       9.348  -6.109  -5.027  1.00126.72           C  
ATOM    833  CG1 VAL A 117       8.760  -7.517  -5.193  1.00126.72           C  
ATOM    834  CG2 VAL A 117       8.480  -5.002  -5.637  1.00126.72           C  
ATOM    835  C   VAL A 117       8.272  -5.740  -2.806  1.00126.72           C  
ATOM    836  O   VAL A 117       7.814  -4.638  -2.517  1.00126.72           O  
ATOM    837  N   PRO A 118       7.620  -6.819  -2.421  1.00 81.09           N  
ATOM    838  CA  PRO A 118       6.374  -6.717  -1.705  1.00 81.09           C  
ATOM    839  CD  PRO A 118       8.194  -8.152  -2.302  1.00 81.09           C  
ATOM    840  CB  PRO A 118       5.920  -8.156  -1.475  1.00 81.09           C  
ATOM    841  CG  PRO A 118       7.245  -8.927  -1.370  1.00 81.09           C  
ATOM    842  C   PRO A 118       6.536  -6.002  -0.392  1.00 81.09           C  
ATOM    843  O   PRO A 118       5.553  -5.460   0.109  1.00 81.09           O  
ATOM    844  N   LEU A 119       7.739  -6.046   0.214  1.00 58.80           N  
ATOM    845  CA  LEU A 119       7.970  -5.407   1.482  1.00 58.80           C  
ATOM    846  CB  LEU A 119       9.356  -5.725   2.075  1.00 58.80           C  
ATOM    847  CG  LEU A 119       9.602  -5.106   3.466  1.00 58.80           C  
ATOM    848  CD1 LEU A 119       8.621  -5.675   4.505  1.00 58.80           C  
ATOM    849  CD2 LEU A 119      11.070  -5.268   3.895  1.00 58.80           C  
ATOM    850  C   LEU A 119       7.877  -3.923   1.294  1.00 58.80           C  
ATOM    851  O   LEU A 119       7.352  -3.218   2.156  1.00 58.80           O  
ATOM    852  N   ALA A 120       8.416  -3.409   0.167  1.00 33.84           N  
ATOM    853  CA  ALA A 120       8.393  -1.997  -0.108  1.00 33.84           C  
ATOM    854  CB  ALA A 120       9.138  -1.626  -1.401  1.00 33.84           C  
ATOM    855  C   ALA A 120       6.968  -1.561  -0.268  1.00 33.84           C  
ATOM    856  O   ALA A 120       6.546  -0.557   0.304  1.00 33.84           O  
ATOM    857  N   CYS A 121       6.175  -2.345  -1.023  1.00 34.52           N  
ATOM    858  CA  CYS A 121       4.796  -2.019  -1.236  1.00 34.52           C  
ATOM    859  CB  CYS A 121       4.060  -3.062  -2.093  1.00 34.52           C  
ATOM    860  SG  CYS A 121       2.312  -2.644  -2.360  1.00 34.52           S  
ATOM    861  C   CYS A 121       4.156  -2.012   0.114  1.00 34.52           C  
ATOM    862  O   CYS A 121       3.284  -1.189   0.392  1.00 34.52           O  
ATOM    863  N   CYS A 122       4.585  -2.943   0.988  1.00 36.45           N  
ATOM    864  CA  CYS A 122       4.059  -3.001   2.321  1.00 36.45           C  
ATOM    865  CB  CYS A 122       4.670  -4.125   3.174  1.00 36.45           C  
ATOM    866  SG  CYS A 122       4.181  -5.782   2.609  1.00 36.45           S  
ATOM    867  C   CYS A 122       4.381  -1.711   3.004  1.00 36.45           C  
ATOM    868  O   CYS A 122       3.517  -1.110   3.641  1.00 36.45           O  
ATOM    869  N   ARG A 123       5.634  -1.233   2.861  1.00140.12           N  
ATOM    870  CA  ARG A 123       6.049  -0.049   3.556  1.00140.12           C  
ATOM    871  CB  ARG A 123       7.545   0.260   3.361  1.00140.12           C  
ATOM    872  CG  ARG A 123       8.058   1.399   4.242  1.00140.12           C  
ATOM    873  CD  ARG A 123       9.580   1.393   4.388  1.00140.12           C  
ATOM    874  NE  ARG A 123       9.932   0.209   5.221  1.00140.12           N  
ATOM    875  CZ  ARG A 123      10.787  -0.738   4.735  1.00140.12           C  
ATOM    876  NH1 ARG A 123      11.272  -0.632   3.462  1.00140.12           N1+
ATOM    877  NH2 ARG A 123      11.158  -1.788   5.524  1.00140.12           N  
ATOM    878  C   ARG A 123       5.236   1.135   3.102  1.00140.12           C  
ATOM    879  O   ARG A 123       4.800   1.931   3.931  1.00140.12           O  
ATOM    880  N   VAL A 124       5.002   1.273   1.779  1.00 50.42           N  
ATOM    881  CA  VAL A 124       4.290   2.396   1.211  1.00 50.42           C  
ATOM    882  CB  VAL A 124       4.291   2.376  -0.292  1.00 50.42           C  
ATOM    883  CG1 VAL A 124       3.407   3.523  -0.812  1.00 50.42           C  
ATOM    884  CG2 VAL A 124       5.748   2.444  -0.779  1.00 50.42           C  
ATOM    885  C   VAL A 124       2.855   2.414   1.650  1.00 50.42           C  
ATOM    886  O   VAL A 124       2.320   3.469   1.994  1.00 50.42           O  
ATOM    887  N   CYS A 125       2.195   1.239   1.650  1.00 38.42           N  
ATOM    888  CA  CYS A 125       0.802   1.140   1.989  1.00 38.42           C  
ATOM    889  CB  CYS A 125       0.274  -0.299   1.894  1.00 38.42           C  
ATOM    890  SG  CYS A 125       0.353  -0.938   0.193  1.00 38.42           S  
ATOM    891  C   CYS A 125       0.632   1.606   3.394  1.00 38.42           C  
ATOM    892  O   CYS A 125      -0.345   2.282   3.715  1.00 38.42           O  
ATOM    893  N   ARG A 126       1.597   1.265   4.264  1.00124.96           N  
ATOM    894  CA  ARG A 126       1.555   1.642   5.648  1.00124.96           C  
ATOM    895  CB  ARG A 126       2.761   1.090   6.428  1.00124.96           C  
ATOM    896  CG  ARG A 126       2.501   0.942   7.927  1.00124.96           C  
ATOM    897  CD  ARG A 126       2.499   2.262   8.685  1.00124.96           C  
ATOM    898  NE  ARG A 126       2.060   1.977  10.077  1.00124.96           N  
ATOM    899  CZ  ARG A 126       1.172   2.830  10.663  1.00124.96           C  
ATOM    900  NH1 ARG A 126       0.695   3.891   9.950  1.00124.96           N1+
ATOM    901  NH2 ARG A 126       0.760   2.620  11.946  1.00124.96           N  
ATOM    902  C   ARG A 126       1.570   3.152   5.719  1.00124.96           C  
ATOM    903  O   ARG A 126       0.946   3.748   6.593  1.00124.96           O  
ATOM    904  N   GLU A 127       2.319   3.822   4.820  1.00 62.50           N  
ATOM    905  CA  GLU A 127       2.377   5.264   4.814  1.00 62.50           C  
ATOM    906  CB  GLU A 127       3.484   5.832   3.905  1.00 62.50           C  
ATOM    907  CG  GLU A 127       4.896   5.561   4.430  1.00 62.50           C  
ATOM    908  CD  GLU A 127       5.879   6.322   3.553  1.00 62.50           C  
ATOM    909  OE1 GLU A 127       6.244   5.795   2.468  1.00 62.50           O  
ATOM    910  OE2 GLU A 127       6.274   7.448   3.958  1.00 62.50           O1-
ATOM    911  C   GLU A 127       1.064   5.860   4.377  1.00 62.50           C  
ATOM    912  O   GLU A 127       0.666   6.921   4.861  1.00 62.50           O  
ATOM    913  N   VAL A 128       0.358   5.206   3.435  1.00 47.46           N  
ATOM    914  CA  VAL A 128      -0.894   5.714   2.933  1.00 47.46           C  
ATOM    915  CB  VAL A 128      -1.507   4.830   1.883  1.00 47.46           C  
ATOM    916  CG1 VAL A 128      -2.893   5.397   1.520  1.00 47.46           C  
ATOM    917  CG2 VAL A 128      -0.541   4.722   0.689  1.00 47.46           C  
ATOM    918  C   VAL A 128      -1.870   5.793   4.067  1.00 47.46           C  
ATOM    919  O   VAL A 128      -2.668   6.729   4.139  1.00 47.46           O  
ATOM    920  N   ILE A 129      -1.833   4.803   4.988  1.00155.96           N  
ATOM    921  CA  ILE A 129      -2.777   4.760   6.076  1.00155.96           C  
ATOM    922  CB  ILE A 129      -2.837   3.474   6.864  1.00155.96           C  
ATOM    923  CG1 ILE A 129      -1.526   3.100   7.551  1.00155.96           C  
ATOM    924  CG2 ILE A 129      -3.372   2.389   5.927  1.00155.96           C  
ATOM    925  CD1 ILE A 129      -1.638   1.802   8.351  1.00155.96           C  
ATOM    926  C   ILE A 129      -2.636   5.956   6.970  1.00155.96           C  
ATOM    927  O   ILE A 129      -3.634   6.426   7.513  1.00155.96           O  
ATOM    928  N   ASP A 130      -1.407   6.464   7.194  1.00 53.03           N  
ATOM    929  CA  ASP A 130      -1.237   7.617   8.044  1.00 53.03           C  
ATOM    930  CB  ASP A 130       0.239   7.941   8.336  1.00 53.03           C  
ATOM    931  CG  ASP A 130       0.722   6.972   9.411  1.00 53.03           C  
ATOM    932  OD1 ASP A 130      -0.144   6.410  10.134  1.00 53.03           O  
ATOM    933  OD2 ASP A 130       1.962   6.792   9.531  1.00 53.03           O1-
ATOM    934  C   ASP A 130      -1.882   8.837   7.437  1.00 53.03           C  
ATOM    935  O   ASP A 130      -2.536   9.609   8.139  1.00 53.03           O  
ATOM    936  N   LEU A 131      -1.712   9.047   6.117  1.00 52.29           N  
ATOM    937  CA  LEU A 131      -2.272  10.178   5.421  1.00 52.29           C  
ATOM    938  CB  LEU A 131      -1.835  10.232   3.948  1.00 52.29           C  
ATOM    939  CG  LEU A 131      -0.307  10.334   3.759  1.00 52.29           C  
ATOM    940  CD1 LEU A 131       0.067  10.399   2.269  1.00 52.29           C  
ATOM    941  CD2 LEU A 131       0.288  11.492   4.578  1.00 52.29           C  
ATOM    942  C   LEU A 131      -3.765  10.041   5.447  1.00 52.29           C  
ATOM    943  O   LEU A 131      -4.493  11.032   5.525  1.00 52.29           O  
ATOM    944  N   ALA A 132      -4.256   8.791   5.372  1.00 53.25           N  
ATOM    945  CA  ALA A 132      -5.660   8.492   5.367  1.00 53.25           C  
ATOM    946  CB  ALA A 132      -5.948   6.987   5.266  1.00 53.25           C  
ATOM    947  C   ALA A 132      -6.263   8.992   6.643  1.00 53.25           C  
ATOM    948  O   ALA A 132      -7.448   9.317   6.680  1.00 53.25           O  
ATOM    949  N   GLU A 133      -5.494   8.960   7.751  1.00 67.24           N  
ATOM    950  CA  GLU A 133      -5.992   9.443   9.012  1.00 67.24           C  
ATOM    951  CB  GLU A 133      -5.059   9.136  10.193  1.00 67.24           C  
ATOM    952  CG  GLU A 133      -5.624   9.614  11.530  1.00 67.24           C  
ATOM    953  CD  GLU A 133      -4.528   9.498  12.573  1.00 67.24           C  
ATOM    954  OE1 GLU A 133      -3.403   9.059  12.210  1.00 67.24           O  
ATOM    955  OE2 GLU A 133      -4.803   9.854  13.750  1.00 67.24           O1-
ATOM    956  C   GLU A 133      -6.171  10.937   8.996  1.00 67.24           C  
ATOM    957  O   GLU A 133      -7.232  11.445   9.355  1.00 67.24           O  
ATOM    958  N   ILE A 134      -5.152  11.685   8.526  1.00 50.19           N  
ATOM    959  CA  ILE A 134      -5.192  13.120   8.620  1.00 50.19           C  
ATOM    960  CB  ILE A 134      -3.957  13.781   8.086  1.00 50.19           C  
ATOM    961  CG1 ILE A 134      -2.732  13.367   8.915  1.00 50.19           C  
ATOM    962  CG2 ILE A 134      -4.192  15.300   8.075  1.00 50.19           C  
ATOM    963  CD1 ILE A 134      -1.407  13.821   8.305  1.00 50.19           C  
ATOM    964  C   ILE A 134      -6.366  13.627   7.848  1.00 50.19           C  
ATOM    965  O   ILE A 134      -7.090  14.500   8.326  1.00 50.19           O  
ATOM    966  N   VAL A 135      -6.583  13.081   6.636  1.00119.64           N  
ATOM    967  CA  VAL A 135      -7.674  13.482   5.792  1.00119.64           C  
ATOM    968  CB  VAL A 135      -7.667  12.866   4.420  1.00119.64           C  
ATOM    969  CG1 VAL A 135      -6.471  13.427   3.644  1.00119.64           C  
ATOM    970  CG2 VAL A 135      -7.637  11.339   4.551  1.00119.64           C  
ATOM    971  C   VAL A 135      -8.977  13.134   6.438  1.00119.64           C  
ATOM    972  O   VAL A 135      -9.953  13.868   6.287  1.00119.64           O  
ATOM    973  N   ALA A 136      -9.040  12.007   7.169  1.00 49.25           N  
ATOM    974  CA  ALA A 136     -10.274  11.599   7.779  1.00 49.25           C  
ATOM    975  CB  ALA A 136     -10.153  10.275   8.549  1.00 49.25           C  
ATOM    976  C   ALA A 136     -10.706  12.656   8.746  1.00 49.25           C  
ATOM    977  O   ALA A 136     -11.899  12.914   8.880  1.00 49.25           O  
ATOM    978  N   GLU A 137      -9.749  13.229   9.505  1.00 89.49           N  
ATOM    979  CA  GLU A 137     -10.046  14.256  10.468  1.00 89.49           C  
ATOM    980  CB  GLU A 137      -8.859  14.455  11.423  1.00 89.49           C  
ATOM    981  CG  GLU A 137      -8.533  13.199  12.237  1.00 89.49           C  
ATOM    982  CD  GLU A 137      -7.090  13.302  12.722  1.00 89.49           C  
ATOM    983  OE1 GLU A 137      -6.411  14.299  12.357  1.00 89.49           O  
ATOM    984  OE2 GLU A 137      -6.640  12.379  13.453  1.00 89.49           O1-
ATOM    985  C   GLU A 137     -10.331  15.592   9.830  1.00 89.49           C  
ATOM    986  O   GLU A 137     -11.337  16.237  10.126  1.00 89.49           O  
ATOM    987  N   LYS A 138      -9.396  16.045   8.971  1.00 95.11           N  
ATOM    988  CA  LYS A 138      -9.350  17.338   8.333  1.00 95.11           C  
ATOM    989  CB  LYS A 138      -7.910  17.741   7.983  1.00 95.11           C  
ATOM    990  CG  LYS A 138      -7.072  17.974   9.242  1.00 95.11           C  
ATOM    991  CD  LYS A 138      -5.567  18.058   8.994  1.00 95.11           C  
ATOM    992  CE  LYS A 138      -4.761  18.367  10.259  1.00 95.11           C  
ATOM    993  NZ  LYS A 138      -3.324  18.469   9.928  1.00 95.11           N1+
ATOM    994  C   LYS A 138     -10.210  17.516   7.103  1.00 95.11           C  
ATOM    995  O   LYS A 138     -10.546  18.647   6.754  1.00 95.11           O  
ATOM    996  N   GLY A 139     -10.534  16.422   6.386  1.00 48.71           N  
ATOM    997  CA  GLY A 139     -11.151  16.481   5.084  1.00 48.71           C  
ATOM    998  C   GLY A 139     -12.582  16.940   5.088  1.00 48.71           C  
ATOM    999  O   GLY A 139     -13.282  16.892   6.100  1.00 48.71           O  
ATOM   1000  N   ASN A 140     -13.033  17.369   3.879  1.00 73.02           N  
ATOM   1001  CA  ASN A 140     -14.345  17.880   3.570  1.00 73.02           C  
ATOM   1002  CB  ASN A 140     -14.442  18.339   2.097  1.00 73.02           C  
ATOM   1003  CG  ASN A 140     -15.749  19.077   1.843  1.00 73.02           C  
ATOM   1004  OD1 ASN A 140     -16.697  18.996   2.620  1.00 73.02           O  
ATOM   1005  ND2 ASN A 140     -15.806  19.823   0.706  1.00 73.02           N  
ATOM   1006  C   ASN A 140     -15.363  16.798   3.805  1.00 73.02           C  
ATOM   1007  O   ASN A 140     -15.205  15.660   3.369  1.00 73.02           O  
ATOM   1008  N   LEU A 141     -16.471  17.174   4.473  1.00 76.80           N  
ATOM   1009  CA  LEU A 141     -17.531  16.314   4.929  1.00 76.80           C  
ATOM   1010  CB  LEU A 141     -18.581  17.065   5.764  1.00 76.80           C  
ATOM   1011  CG  LEU A 141     -19.711  16.151   6.269  1.00 76.80           C  
ATOM   1012  CD1 LEU A 141     -19.166  15.106   7.251  1.00 76.80           C  
ATOM   1013  CD2 LEU A 141     -20.886  16.959   6.844  1.00 76.80           C  
ATOM   1014  C   LEU A 141     -18.263  15.633   3.806  1.00 76.80           C  
ATOM   1015  O   LEU A 141     -18.766  14.527   3.991  1.00 76.80           O  
ATOM   1016  N   ASN A 142     -18.415  16.275   2.635  1.00128.54           N  
ATOM   1017  CA  ASN A 142     -19.185  15.617   1.614  1.00128.54           C  
ATOM   1018  CB  ASN A 142     -19.514  16.504   0.399  1.00128.54           C  
ATOM   1019  CG  ASN A 142     -18.226  16.862  -0.322  1.00128.54           C  
ATOM   1020  OD1 ASN A 142     -17.391  17.599   0.207  1.00128.54           O  
ATOM   1021  ND2 ASN A 142     -18.059  16.334  -1.562  1.00128.54           N  
ATOM   1022  C   ASN A 142     -18.481  14.383   1.106  1.00128.54           C  
ATOM   1023  O   ASN A 142     -19.137  13.418   0.725  1.00128.54           O  
ATOM   1024  N   VAL A 143     -17.141  14.446   0.984  1.00122.74           N  
ATOM   1025  CA  VAL A 143     -16.213  13.453   0.489  1.00122.74           C  
ATOM   1026  CB  VAL A 143     -15.033  14.074  -0.184  1.00122.74           C  
ATOM   1027  CG1 VAL A 143     -15.566  14.876  -1.377  1.00122.74           C  
ATOM   1028  CG2 VAL A 143     -14.250  14.915   0.834  1.00122.74           C  
ATOM   1029  C   VAL A 143     -15.682  12.446   1.481  1.00122.74           C  
ATOM   1030  O   VAL A 143     -14.933  11.556   1.080  1.00122.74           O  
ATOM   1031  N   ILE A 144     -15.992  12.560   2.785  1.00121.23           N  
ATOM   1032  CA  ILE A 144     -15.350  11.814   3.851  1.00121.23           C  
ATOM   1033  CB  ILE A 144     -16.007  12.034   5.186  1.00121.23           C  
ATOM   1034  CG1 ILE A 144     -15.165  11.408   6.310  1.00121.23           C  
ATOM   1035  CG2 ILE A 144     -17.442  11.486   5.110  1.00121.23           C  
ATOM   1036  CD1 ILE A 144     -13.795  12.057   6.490  1.00121.23           C  
ATOM   1037  C   ILE A 144     -15.315  10.332   3.594  1.00121.23           C  
ATOM   1038  O   ILE A 144     -14.345   9.670   3.965  1.00121.23           O  
ATOM   1039  N   SER A 145     -16.350   9.761   2.960  1.00 57.26           N  
ATOM   1040  CA  SER A 145     -16.404   8.347   2.716  1.00 57.26           C  
ATOM   1041  CB  SER A 145     -17.601   7.964   1.827  1.00 57.26           C  
ATOM   1042  OG  SER A 145     -17.513   8.640   0.581  1.00 57.26           O  
ATOM   1043  C   SER A 145     -15.144   7.913   2.012  1.00 57.26           C  
ATOM   1044  O   SER A 145     -14.694   6.784   2.199  1.00 57.26           O  
ATOM   1045  N   ASP A 146     -14.535   8.803   1.202  1.00 56.68           N  
ATOM   1046  CA  ASP A 146     -13.340   8.504   0.454  1.00 56.68           C  
ATOM   1047  CB  ASP A 146     -12.871   9.682  -0.422  1.00 56.68           C  
ATOM   1048  CG  ASP A 146     -13.899   9.926  -1.517  1.00 56.68           C  
ATOM   1049  OD1 ASP A 146     -14.822   9.083  -1.657  1.00 56.68           O  
ATOM   1050  OD2 ASP A 146     -13.778  10.962  -2.224  1.00 56.68           O1-
ATOM   1051  C   ASP A 146     -12.215   8.235   1.406  1.00 56.68           C  
ATOM   1052  O   ASP A 146     -11.352   7.399   1.141  1.00 56.68           O  
ATOM   1053  N   ALA A 147     -12.179   8.965   2.535  1.00 42.69           N  
ATOM   1054  CA  ALA A 147     -11.135   8.776   3.494  1.00 42.69           C  
ATOM   1055  CB  ALA A 147     -11.271   9.686   4.725  1.00 42.69           C  
ATOM   1056  C   ALA A 147     -11.215   7.356   3.955  1.00 42.69           C  
ATOM   1057  O   ALA A 147     -10.187   6.713   4.156  1.00 42.69           O  
ATOM   1058  N   GLY A 148     -12.445   6.835   4.149  1.00 41.19           N  
ATOM   1059  CA  GLY A 148     -12.647   5.485   4.601  1.00 41.19           C  
ATOM   1060  C   GLY A 148     -12.175   4.503   3.573  1.00 41.19           C  
ATOM   1061  O   GLY A 148     -11.389   3.611   3.876  1.00 41.19           O  
ATOM   1062  N   VAL A 149     -12.594   4.678   2.306  1.00 47.65           N  
ATOM   1063  CA  VAL A 149     -12.268   3.730   1.279  1.00 47.65           C  
ATOM   1064  CB  VAL A 149     -12.794   4.127  -0.071  1.00 47.65           C  
ATOM   1065  CG1 VAL A 149     -12.333   3.075  -1.095  1.00 47.65           C  
ATOM   1066  CG2 VAL A 149     -14.323   4.286   0.023  1.00 47.65           C  
ATOM   1067  C   VAL A 149     -10.776   3.669   1.196  1.00 47.65           C  
ATOM   1068  O   VAL A 149     -10.205   2.605   0.961  1.00 47.65           O  
ATOM   1069  N   ALA A 150     -10.106   4.823   1.387  1.00 47.56           N  
ATOM   1070  CA  ALA A 150      -8.677   4.876   1.279  1.00 47.56           C  
ATOM   1071  CB  ALA A 150      -8.113   6.287   1.516  1.00 47.56           C  
ATOM   1072  C   ALA A 150      -8.046   3.979   2.301  1.00 47.56           C  
ATOM   1073  O   ALA A 150      -7.232   3.124   1.957  1.00 47.56           O  
ATOM   1074  N   VAL A 151      -8.466   4.091   3.575  1.00 67.82           N  
ATOM   1075  CA  VAL A 151      -7.855   3.328   4.628  1.00 67.82           C  
ATOM   1076  CB  VAL A 151      -8.499   3.584   5.955  1.00 67.82           C  
ATOM   1077  CG1 VAL A 151      -7.935   2.591   6.971  1.00 67.82           C  
ATOM   1078  CG2 VAL A 151      -8.225   5.039   6.347  1.00 67.82           C  
ATOM   1079  C   VAL A 151      -7.988   1.870   4.322  1.00 67.82           C  
ATOM   1080  O   VAL A 151      -7.030   1.115   4.477  1.00 67.82           O  
ATOM   1081  N   LEU A 152      -9.180   1.430   3.878  1.00100.81           N  
ATOM   1082  CA  LEU A 152      -9.361   0.029   3.627  1.00100.81           C  
ATOM   1083  CB  LEU A 152     -10.820  -0.373   3.358  1.00100.81           C  
ATOM   1084  CG  LEU A 152     -11.700  -0.263   4.617  1.00100.81           C  
ATOM   1085  CD1 LEU A 152     -11.881   1.194   5.068  1.00100.81           C  
ATOM   1086  CD2 LEU A 152     -13.020  -1.018   4.446  1.00100.81           C  
ATOM   1087  C   LEU A 152      -8.497  -0.440   2.490  1.00100.81           C  
ATOM   1088  O   LEU A 152      -7.825  -1.461   2.618  1.00100.81           O  
ATOM   1089  N   SER A 153      -8.450   0.306   1.364  1.00 39.49           N  
ATOM   1090  CA  SER A 153      -7.698  -0.127   0.212  1.00 39.49           C  
ATOM   1091  CB  SER A 153      -7.787   0.859  -0.969  1.00 39.49           C  
ATOM   1092  OG  SER A 153      -9.093   0.840  -1.527  1.00 39.49           O  
ATOM   1093  C   SER A 153      -6.254  -0.242   0.601  1.00 39.49           C  
ATOM   1094  O   SER A 153      -5.556  -1.155   0.162  1.00 39.49           O  
ATOM   1095  N   ALA A 154      -5.769   0.706   1.423  1.00 41.19           N  
ATOM   1096  CA  ALA A 154      -4.407   0.726   1.879  1.00 41.19           C  
ATOM   1097  CB  ALA A 154      -4.068   1.984   2.700  1.00 41.19           C  
ATOM   1098  C   ALA A 154      -4.138  -0.452   2.765  1.00 41.19           C  
ATOM   1099  O   ALA A 154      -3.058  -1.039   2.709  1.00 41.19           O  
ATOM   1100  N   TYR A 155      -5.095  -0.797   3.648  1.00 89.17           N  
ATOM   1101  CA  TYR A 155      -4.906  -1.886   4.569  1.00 89.17           C  
ATOM   1102  CB  TYR A 155      -5.961  -1.906   5.696  1.00 89.17           C  
ATOM   1103  CG  TYR A 155      -5.601  -2.949   6.707  1.00 89.17           C  
ATOM   1104  CD1 TYR A 155      -4.433  -2.856   7.434  1.00 89.17           C  
ATOM   1105  CD2 TYR A 155      -6.459  -3.993   6.970  1.00 89.17           C  
ATOM   1106  CE1 TYR A 155      -4.106  -3.815   8.368  1.00 89.17           C  
ATOM   1107  CE2 TYR A 155      -6.139  -4.953   7.903  1.00 89.17           C  
ATOM   1108  CZ  TYR A 155      -4.962  -4.865   8.605  1.00 89.17           C  
ATOM   1109  OH  TYR A 155      -4.634  -5.851   9.561  1.00 89.17           O  
ATOM   1110  C   TYR A 155      -4.903  -3.178   3.807  1.00 89.17           C  
ATOM   1111  O   TYR A 155      -4.125  -4.082   4.109  1.00 89.17           O  
ATOM   1112  N   ALA A 156      -5.780  -3.301   2.791  1.00 36.77           N  
ATOM   1113  CA  ALA A 156      -5.847  -4.514   2.024  1.00 36.77           C  
ATOM   1114  CB  ALA A 156      -6.917  -4.463   0.921  1.00 36.77           C  
ATOM   1115  C   ALA A 156      -4.529  -4.724   1.346  1.00 36.77           C  
ATOM   1116  O   ALA A 156      -3.947  -5.806   1.430  1.00 36.77           O  
ATOM   1117  N   GLY A 157      -3.989  -3.667   0.709  1.00 36.30           N  
ATOM   1118  CA  GLY A 157      -2.756  -3.790  -0.007  1.00 36.30           C  
ATOM   1119  C   GLY A 157      -1.689  -4.223   0.947  1.00 36.30           C  
ATOM   1120  O   GLY A 157      -0.908  -5.122   0.641  1.00 36.30           O  
ATOM   1121  N   LEU A 158      -1.658  -3.632   2.156  1.00114.13           N  
ATOM   1122  CA  LEU A 158      -0.582  -3.907   3.068  1.00114.13           C  
ATOM   1123  CB  LEU A 158      -0.736  -3.104   4.383  1.00114.13           C  
ATOM   1124  CG  LEU A 158       0.472  -3.111   5.346  1.00114.13           C  
ATOM   1125  CD1 LEU A 158       0.188  -2.228   6.572  1.00114.13           C  
ATOM   1126  CD2 LEU A 158       0.890  -4.529   5.766  1.00114.13           C  
ATOM   1127  C   LEU A 158      -0.559  -5.382   3.354  1.00114.13           C  
ATOM   1128  O   LEU A 158       0.489  -6.015   3.239  1.00114.13           O  
ATOM   1129  N   ARG A 159      -1.718  -5.971   3.714  1.00120.09           N  
ATOM   1130  CA  ARG A 159      -1.815  -7.370   4.050  1.00120.09           C  
ATOM   1131  CB  ARG A 159      -3.162  -7.733   4.693  1.00120.09           C  
ATOM   1132  CG  ARG A 159      -3.417  -7.000   6.009  1.00120.09           C  
ATOM   1133  CD  ARG A 159      -4.662  -7.491   6.749  1.00120.09           C  
ATOM   1134  NE  ARG A 159      -5.820  -7.346   5.822  1.00120.09           N  
ATOM   1135  CZ  ARG A 159      -7.074  -7.691   6.237  1.00120.09           C  
ATOM   1136  NH1 ARG A 159      -7.271  -8.124   7.517  1.00120.09           N1+
ATOM   1137  NH2 ARG A 159      -8.129  -7.599   5.377  1.00120.09           N  
ATOM   1138  C   ARG A 159      -1.646  -8.227   2.834  1.00120.09           C  
ATOM   1139  O   ARG A 159      -1.027  -9.287   2.900  1.00120.09           O  
ATOM   1140  N   SER A 160      -2.211  -7.802   1.686  1.00 77.09           N  
ATOM   1141  CA  SER A 160      -2.114  -8.593   0.492  1.00 77.09           C  
ATOM   1142  CB  SER A 160      -2.844  -7.954  -0.700  1.00 77.09           C  
ATOM   1143  OG  SER A 160      -2.360  -6.639  -0.923  1.00 77.09           O  
ATOM   1144  C   SER A 160      -0.661  -8.744   0.151  1.00 77.09           C  
ATOM   1145  O   SER A 160      -0.220  -9.824  -0.238  1.00 77.09           O  
ATOM   1146  N   ALA A 161       0.111  -7.649   0.286  1.00 37.33           N  
ATOM   1147  CA  ALA A 161       1.525  -7.618   0.020  1.00 37.33           C  
ATOM   1148  CB  ALA A 161       2.114  -6.200   0.120  1.00 37.33           C  
ATOM   1149  C   ALA A 161       2.241  -8.475   1.019  1.00 37.33           C  
ATOM   1150  O   ALA A 161       3.222  -9.143   0.694  1.00 37.33           O  
ATOM   1151  N   ALA A 162       1.752  -8.478   2.272  1.00 44.76           N  
ATOM   1152  CA  ALA A 162       2.389  -9.189   3.343  1.00 44.76           C  
ATOM   1153  CB  ALA A 162       1.593  -9.108   4.656  1.00 44.76           C  
ATOM   1154  C   ALA A 162       2.490 -10.637   2.964  1.00 44.76           C  
ATOM   1155  O   ALA A 162       3.514 -11.268   3.211  1.00 44.76           O  
ATOM   1156  N   LEU A 163       1.443 -11.190   2.319  1.00 49.57           N  
ATOM   1157  CA  LEU A 163       1.396 -12.588   1.982  1.00 49.57           C  
ATOM   1158  CB  LEU A 163       0.097 -12.977   1.255  1.00 49.57           C  
ATOM   1159  CG  LEU A 163      -1.190 -12.673   2.053  1.00 49.57           C  
ATOM   1160  CD1 LEU A 163      -2.445 -13.090   1.269  1.00 49.57           C  
ATOM   1161  CD2 LEU A 163      -1.143 -13.284   3.463  1.00 49.57           C  
ATOM   1162  C   LEU A 163       2.536 -12.931   1.059  1.00 49.57           C  
ATOM   1163  O   LEU A 163       3.130 -14.000   1.180  1.00 49.57           O  
ATOM   1164  N   ASN A 164       2.862 -12.036   0.103  1.00 63.08           N  
ATOM   1165  CA  ASN A 164       3.893 -12.260  -0.879  1.00 63.08           C  
ATOM   1166  CB  ASN A 164       3.971 -11.118  -1.906  1.00 63.08           C  
ATOM   1167  CG  ASN A 164       2.656 -11.106  -2.671  1.00 63.08           C  
ATOM   1168  OD1 ASN A 164       1.891 -10.146  -2.603  1.00 63.08           O  
ATOM   1169  ND2 ASN A 164       2.375 -12.211  -3.411  1.00 63.08           N  
ATOM   1170  C   ASN A 164       5.225 -12.350  -0.202  1.00 63.08           C  
ATOM   1171  O   ASN A 164       6.095 -13.106  -0.633  1.00 63.08           O  
ATOM   1172  N   VAL A 165       5.434 -11.546   0.858  1.00 43.16           N  
ATOM   1173  CA  VAL A 165       6.663 -11.583   1.600  1.00 43.16           C  
ATOM   1174  CB  VAL A 165       6.672 -10.616   2.754  1.00 43.16           C  
ATOM   1175  CG1 VAL A 165       7.932 -10.864   3.600  1.00 43.16           C  
ATOM   1176  CG2 VAL A 165       6.565  -9.184   2.204  1.00 43.16           C  
ATOM   1177  C   VAL A 165       6.807 -12.957   2.181  1.00 43.16           C  
ATOM   1178  O   VAL A 165       7.886 -13.547   2.143  1.00 43.16           O  
ATOM   1179  N   TYR A 166       5.707 -13.506   2.733  1.00 66.44           N  
ATOM   1180  CA  TYR A 166       5.740 -14.786   3.382  1.00 66.44           C  
ATOM   1181  CB  TYR A 166       4.401 -15.183   4.036  1.00 66.44           C  
ATOM   1182  CG  TYR A 166       4.069 -14.211   5.120  1.00 66.44           C  
ATOM   1183  CD1 TYR A 166       4.769 -14.183   6.306  1.00 66.44           C  
ATOM   1184  CD2 TYR A 166       3.026 -13.330   4.953  1.00 66.44           C  
ATOM   1185  CE1 TYR A 166       4.445 -13.286   7.300  1.00 66.44           C  
ATOM   1186  CE2 TYR A 166       2.697 -12.433   5.943  1.00 66.44           C  
ATOM   1187  CZ  TYR A 166       3.406 -12.403   7.118  1.00 66.44           C  
ATOM   1188  OH  TYR A 166       3.066 -11.481   8.133  1.00 66.44           O  
ATOM   1189  C   TYR A 166       6.066 -15.864   2.391  1.00 66.44           C  
ATOM   1190  O   TYR A 166       6.879 -16.741   2.676  1.00 66.44           O  
ATOM   1191  N   VAL A 167       5.445 -15.825   1.197  1.00 46.72           N  
ATOM   1192  CA  VAL A 167       5.617 -16.886   0.246  1.00 46.72           C  
ATOM   1193  CB  VAL A 167       4.852 -16.655  -1.026  1.00 46.72           C  
ATOM   1194  CG1 VAL A 167       5.112 -17.843  -1.969  1.00 46.72           C  
ATOM   1195  CG2 VAL A 167       3.369 -16.410  -0.689  1.00 46.72           C  
ATOM   1196  C   VAL A 167       7.061 -16.997  -0.134  1.00 46.72           C  
ATOM   1197  O   VAL A 167       7.619 -18.092  -0.118  1.00 46.72           O  
ATOM   1198  N   ASN A 168       7.698 -15.865  -0.494  1.00 63.20           N  
ATOM   1199  CA  ASN A 168       9.066 -15.855  -0.948  1.00 63.20           C  
ATOM   1200  CB  ASN A 168       9.448 -14.562  -1.684  1.00 63.20           C  
ATOM   1201  CG  ASN A 168       8.765 -14.647  -3.040  1.00 63.20           C  
ATOM   1202  OD1 ASN A 168       8.983 -15.597  -3.794  1.00 63.20           O  
ATOM   1203  ND2 ASN A 168       7.901 -13.646  -3.359  1.00 63.20           N  
ATOM   1204  C   ASN A 168      10.046 -16.092   0.161  1.00 63.20           C  
ATOM   1205  O   ASN A 168      11.062 -16.752  -0.047  1.00 63.20           O  
ATOM   1206  N   ALA A 169       9.776 -15.559   1.367  1.00 52.65           N  
ATOM   1207  CA  ALA A 169      10.678 -15.673   2.485  1.00 52.65           C  
ATOM   1208  CB  ALA A 169      10.147 -14.973   3.753  1.00 52.65           C  
ATOM   1209  C   ALA A 169      10.878 -17.120   2.831  1.00 52.65           C  
ATOM   1210  O   ALA A 169      11.991 -17.537   3.145  1.00 52.65           O  
ATOM   1211  N   LYS A 170       9.816 -17.941   2.737  1.00139.06           N  
ATOM   1212  CA  LYS A 170       9.864 -19.300   3.212  1.00139.06           C  
ATOM   1213  CB  LYS A 170       8.545 -20.060   2.982  1.00139.06           C  
ATOM   1214  CG  LYS A 170       8.295 -21.174   4.006  1.00139.06           C  
ATOM   1215  CD  LYS A 170       9.424 -22.196   4.152  1.00139.06           C  
ATOM   1216  CE  LYS A 170       9.366 -23.344   3.144  1.00139.06           C  
ATOM   1217  NZ  LYS A 170      10.456 -24.308   3.419  1.00139.06           N1+
ATOM   1218  C   LYS A 170      10.956 -20.079   2.515  1.00139.06           C  
ATOM   1219  O   LYS A 170      11.624 -20.902   3.140  1.00139.06           O  
ATOM   1220  N   GLY A 171      11.149 -19.847   1.203  1.00 76.47           N  
ATOM   1221  CA  GLY A 171      12.065 -20.512   0.301  1.00 76.47           C  
ATOM   1222  C   GLY A 171      13.528 -20.238   0.560  1.00 76.47           C  
ATOM   1223  O   GLY A 171      14.382 -20.927   0.002  1.00 76.47           O  
ATOM   1224  N   LEU A 172      13.867 -19.159   1.296  1.00 91.31           N  
ATOM   1225  CA  LEU A 172      15.228 -18.698   1.437  1.00 91.31           C  
ATOM   1226  CB  LEU A 172      15.299 -17.244   1.927  1.00 91.31           C  
ATOM   1227  CG  LEU A 172      14.586 -16.248   0.994  1.00 91.31           C  
ATOM   1228  CD1 LEU A 172      14.722 -14.809   1.515  1.00 91.31           C  
ATOM   1229  CD2 LEU A 172      15.055 -16.400  -0.460  1.00 91.31           C  
ATOM   1230  C   LEU A 172      16.065 -19.501   2.389  1.00 91.31           C  
ATOM   1231  O   LEU A 172      15.648 -19.835   3.498  1.00 91.31           O  
ATOM   1232  N   ASP A 173      17.295 -19.844   1.940  1.00124.01           N  
ATOM   1233  CA  ASP A 173      18.253 -20.503   2.778  1.00124.01           C  
ATOM   1234  CB  ASP A 173      19.400 -21.166   1.976  1.00124.01           C  
ATOM   1235  CG  ASP A 173      20.094 -20.187   1.032  1.00124.01           C  
ATOM   1236  OD1 ASP A 173      19.675 -19.002   0.962  1.00124.01           O  
ATOM   1237  OD2 ASP A 173      21.049 -20.636   0.343  1.00124.01           O1-
ATOM   1238  C   ASP A 173      18.772 -19.547   3.824  1.00124.01           C  
ATOM   1239  O   ASP A 173      18.816 -19.882   5.007  1.00124.01           O  
ATOM   1240  N   ASP A 174      19.126 -18.303   3.427  1.00 69.05           N  
ATOM   1241  CA  ASP A 174      19.689 -17.339   4.341  1.00 69.05           C  
ATOM   1242  CB  ASP A 174      20.261 -16.096   3.626  1.00 69.05           C  
ATOM   1243  CG  ASP A 174      20.944 -15.177   4.635  1.00 69.05           C  
ATOM   1244  OD1 ASP A 174      20.881 -15.469   5.859  1.00 69.05           O  
ATOM   1245  OD2 ASP A 174      21.534 -14.155   4.192  1.00 69.05           O1-
ATOM   1246  C   ASP A 174      18.609 -16.883   5.268  1.00 69.05           C  
ATOM   1247  O   ASP A 174      17.721 -16.123   4.884  1.00 69.05           O  
ATOM   1248  N   ARG A 175      18.657 -17.391   6.516  1.00189.48           N  
ATOM   1249  CA  ARG A 175      17.717 -17.107   7.565  1.00189.48           C  
ATOM   1250  CB  ARG A 175      17.744 -18.154   8.690  1.00189.48           C  
ATOM   1251  CG  ARG A 175      17.186 -19.509   8.251  1.00189.48           C  
ATOM   1252  CD  ARG A 175      15.913 -19.394   7.409  1.00189.48           C  
ATOM   1253  NE  ARG A 175      14.911 -18.631   8.201  1.00189.48           N  
ATOM   1254  CZ  ARG A 175      13.761 -18.175   7.623  1.00189.48           C  
ATOM   1255  NH1 ARG A 175      13.512 -18.398   6.299  1.00189.48           N1+
ATOM   1256  NH2 ARG A 175      12.852 -17.494   8.381  1.00189.48           N  
ATOM   1257  C   ARG A 175      17.897 -15.751   8.182  1.00189.48           C  
ATOM   1258  O   ARG A 175      16.934 -15.168   8.672  1.00189.48           O  
ATOM   1259  N   ALA A 176      19.136 -15.229   8.249  1.00 31.00           N  
ATOM   1260  CA  ALA A 176      19.317 -13.966   8.914  1.00 31.00           C  
ATOM   1261  CB  ALA A 176      20.792 -13.534   8.989  1.00 31.00           C  
ATOM   1262  C   ALA A 176      18.564 -12.906   8.168  1.00 31.00           C  
ATOM   1263  O   ALA A 176      17.862 -12.090   8.764  1.00 31.00           O  
ATOM   1264  N   PHE A 177      18.691 -12.917   6.830  1.00125.25           N  
ATOM   1265  CA  PHE A 177      18.063 -11.971   5.954  1.00125.25           C  
ATOM   1266  CB  PHE A 177      18.477 -12.255   4.498  1.00125.25           C  
ATOM   1267  CG  PHE A 177      17.882 -11.264   3.558  1.00125.25           C  
ATOM   1268  CD1 PHE A 177      16.631 -11.467   3.026  1.00125.25           C  
ATOM   1269  CD2 PHE A 177      18.585 -10.138   3.199  1.00125.25           C  
ATOM   1270  CE1 PHE A 177      16.083 -10.558   2.152  1.00125.25           C  
ATOM   1271  CE2 PHE A 177      18.045  -9.224   2.326  1.00125.25           C  
ATOM   1272  CZ  PHE A 177      16.794  -9.437   1.802  1.00125.25           C  
ATOM   1273  C   PHE A 177      16.579 -12.130   6.082  1.00125.25           C  
ATOM   1274  O   PHE A 177      15.857 -11.165   6.339  1.00125.25           O  
ATOM   1275  N   ALA A 178      16.099 -13.385   5.986  1.00 39.54           N  
ATOM   1276  CA  ALA A 178      14.690 -13.659   5.972  1.00 39.54           C  
ATOM   1277  CB  ALA A 178      14.387 -15.164   5.866  1.00 39.54           C  
ATOM   1278  C   ALA A 178      14.047 -13.165   7.231  1.00 39.54           C  
ATOM   1279  O   ALA A 178      12.979 -12.555   7.185  1.00 39.54           O  
ATOM   1280  N   GLU A 179      14.685 -13.407   8.389  1.00124.33           N  
ATOM   1281  CA  GLU A 179      14.111 -13.028   9.650  1.00124.33           C  
ATOM   1282  CB  GLU A 179      14.893 -13.556  10.863  1.00124.33           C  
ATOM   1283  CG  GLU A 179      14.071 -13.440  12.143  1.00124.33           C  
ATOM   1284  CD  GLU A 179      12.851 -14.324  11.936  1.00124.33           C  
ATOM   1285  OE1 GLU A 179      12.945 -15.275  11.115  1.00124.33           O  
ATOM   1286  OE2 GLU A 179      11.806 -14.056  12.586  1.00124.33           O1-
ATOM   1287  C   GLU A 179      14.053 -11.541   9.757  1.00124.33           C  
ATOM   1288  O   GLU A 179      13.104 -10.994  10.315  1.00124.33           O  
ATOM   1289  N   GLU A 180      15.076 -10.846   9.228  1.00102.81           N  
ATOM   1290  CA  GLU A 180      15.108  -9.417   9.319  1.00102.81           C  
ATOM   1291  CB  GLU A 180      16.331  -8.807   8.615  1.00102.81           C  
ATOM   1292  CG  GLU A 180      17.620  -8.908   9.423  1.00102.81           C  
ATOM   1293  CD  GLU A 180      17.598  -7.740  10.396  1.00102.81           C  
ATOM   1294  OE1 GLU A 180      16.650  -6.916  10.296  1.00102.81           O  
ATOM   1295  OE2 GLU A 180      18.522  -7.655  11.247  1.00102.81           O1-
ATOM   1296  C   GLU A 180      13.907  -8.878   8.616  1.00102.81           C  
ATOM   1297  O   GLU A 180      13.228  -7.993   9.131  1.00102.81           O  
ATOM   1298  N   ARG A 181      13.613  -9.410   7.418  1.00119.52           N  
ATOM   1299  CA  ARG A 181      12.510  -8.922   6.642  1.00119.52           C  
ATOM   1300  CB  ARG A 181      12.414  -9.564   5.251  1.00119.52           C  
ATOM   1301  CG  ARG A 181      13.629  -9.273   4.376  1.00119.52           C  
ATOM   1302  CD  ARG A 181      13.934  -7.783   4.220  1.00119.52           C  
ATOM   1303  NE  ARG A 181      15.137  -7.685   3.352  1.00119.52           N  
ATOM   1304  CZ  ARG A 181      15.880  -6.542   3.322  1.00119.52           C  
ATOM   1305  NH1 ARG A 181      15.467  -5.442   4.012  1.00119.52           N1+
ATOM   1306  NH2 ARG A 181      17.034  -6.500   2.598  1.00119.52           N  
ATOM   1307  C   ARG A 181      11.218  -9.199   7.344  1.00119.52           C  
ATOM   1308  O   ARG A 181      10.320  -8.359   7.369  1.00119.52           O  
ATOM   1309  N   LEU A 182      11.089 -10.398   7.936  1.00105.28           N  
ATOM   1310  CA  LEU A 182       9.870 -10.808   8.568  1.00105.28           C  
ATOM   1311  CB  LEU A 182       9.961 -12.271   9.040  1.00105.28           C  
ATOM   1312  CG  LEU A 182       8.610 -12.980   9.249  1.00105.28           C  
ATOM   1313  CD1 LEU A 182       8.802 -14.339   9.934  1.00105.28           C  
ATOM   1314  CD2 LEU A 182       7.563 -12.091   9.925  1.00105.28           C  
ATOM   1315  C   LEU A 182       9.641  -9.900   9.745  1.00105.28           C  
ATOM   1316  O   LEU A 182       8.510  -9.523  10.045  1.00105.28           O  
ATOM   1317  N   LYS A 183      10.725  -9.520  10.452  1.00107.12           N  
ATOM   1318  CA  LYS A 183      10.593  -8.674  11.606  1.00107.12           C  
ATOM   1319  CB  LYS A 183      11.941  -8.388  12.294  1.00107.12           C  
ATOM   1320  CG  LYS A 183      12.670  -9.633  12.801  1.00107.12           C  
ATOM   1321  CD  LYS A 183      14.123  -9.365  13.205  1.00107.12           C  
ATOM   1322  CE  LYS A 183      14.323  -9.144  14.707  1.00107.12           C  
ATOM   1323  NZ  LYS A 183      13.626  -7.910  15.136  1.00107.12           N1+
ATOM   1324  C   LYS A 183      10.042  -7.346  11.173  1.00107.12           C  
ATOM   1325  O   LYS A 183       9.100  -6.832  11.774  1.00107.12           O  
ATOM   1326  N   GLU A 184      10.605  -6.765  10.093  1.00 64.98           N  
ATOM   1327  CA  GLU A 184      10.190  -5.474   9.617  1.00 64.98           C  
ATOM   1328  CB  GLU A 184      11.024  -4.999   8.416  1.00 64.98           C  
ATOM   1329  CG  GLU A 184      12.475  -4.697   8.788  1.00 64.98           C  
ATOM   1330  CD  GLU A 184      13.223  -4.344   7.513  1.00 64.98           C  
ATOM   1331  OE1 GLU A 184      12.963  -3.244   6.959  1.00 64.98           O  
ATOM   1332  OE2 GLU A 184      14.059  -5.178   7.072  1.00 64.98           O1-
ATOM   1333  C   GLU A 184       8.762  -5.562   9.191  1.00 64.98           C  
ATOM   1334  O   GLU A 184       7.952  -4.698   9.525  1.00 64.98           O  
ATOM   1335  N   LEU A 185       8.407  -6.646   8.479  1.00 54.72           N  
ATOM   1336  CA  LEU A 185       7.071  -6.820   7.993  1.00 54.72           C  
ATOM   1337  CB  LEU A 185       6.894  -8.148   7.236  1.00 54.72           C  
ATOM   1338  CG  LEU A 185       5.444  -8.433   6.801  1.00 54.72           C  
ATOM   1339  CD1 LEU A 185       4.922  -7.362   5.834  1.00 54.72           C  
ATOM   1340  CD2 LEU A 185       5.307  -9.861   6.247  1.00 54.72           C  
ATOM   1341  C   LEU A 185       6.126  -6.837   9.153  1.00 54.72           C  
ATOM   1342  O   LEU A 185       5.093  -6.169   9.127  1.00 54.72           O  
ATOM   1343  N   GLU A 186       6.475  -7.581  10.216  1.00116.00           N  
ATOM   1344  CA  GLU A 186       5.615  -7.723  11.353  1.00116.00           C  
ATOM   1345  CB  GLU A 186       6.126  -8.767  12.359  1.00116.00           C  
ATOM   1346  CG  GLU A 186       5.009  -9.347  13.227  1.00116.00           C  
ATOM   1347  CD  GLU A 186       4.291 -10.421  12.416  1.00116.00           C  
ATOM   1348  OE1 GLU A 186       4.716 -10.689  11.259  1.00116.00           O  
ATOM   1349  OE2 GLU A 186       3.303 -10.992  12.952  1.00116.00           O1-
ATOM   1350  C   GLU A 186       5.502  -6.397  12.035  1.00116.00           C  
ATOM   1351  O   GLU A 186       4.475  -6.090  12.636  1.00116.00           O  
ATOM   1352  N   GLY A 187       6.576  -5.585  11.978  1.00 26.94           N  
ATOM   1353  CA  GLY A 187       6.590  -4.304  12.626  1.00 26.94           C  
ATOM   1354  C   GLY A 187       5.549  -3.404  12.030  1.00 26.94           C  
ATOM   1355  O   GLY A 187       4.892  -2.663  12.757  1.00 26.94           O  
ATOM   1356  N   LEU A 188       5.411  -3.400  10.687  1.00 57.01           N  
ATOM   1357  CA  LEU A 188       4.438  -2.577  10.021  1.00 57.01           C  
ATOM   1358  CB  LEU A 188       4.561  -2.665   8.489  1.00 57.01           C  
ATOM   1359  CG  LEU A 188       5.900  -2.142   7.932  1.00 57.01           C  
ATOM   1360  CD1 LEU A 188       5.948  -2.259   6.399  1.00 57.01           C  
ATOM   1361  CD2 LEU A 188       6.189  -0.715   8.422  1.00 57.01           C  
ATOM   1362  C   LEU A 188       3.063  -3.063  10.366  1.00 57.01           C  
ATOM   1363  O   LEU A 188       2.206  -2.295  10.800  1.00 57.01           O  
ATOM   1364  N   LEU A 189       2.860  -4.391  10.263  1.00 66.73           N  
ATOM   1365  CA  LEU A 189       1.582  -5.030  10.418  1.00 66.73           C  
ATOM   1366  CB  LEU A 189       1.657  -6.565  10.306  1.00 66.73           C  
ATOM   1367  CG  LEU A 189       1.899  -7.106   8.885  1.00 66.73           C  
ATOM   1368  CD1 LEU A 189       1.957  -8.642   8.881  1.00 66.73           C  
ATOM   1369  CD2 LEU A 189       0.844  -6.559   7.907  1.00 66.73           C  
ATOM   1370  C   LEU A 189       1.001  -4.752  11.768  1.00 66.73           C  
ATOM   1371  O   LEU A 189      -0.205  -4.541  11.886  1.00 66.73           O  
ATOM   1372  N   ALA A 190       1.833  -4.706  12.820  1.00 44.55           N  
ATOM   1373  CA  ALA A 190       1.297  -4.618  14.148  1.00 44.55           C  
ATOM   1374  CB  ALA A 190       2.397  -4.503  15.215  1.00 44.55           C  
ATOM   1375  C   ALA A 190       0.413  -3.411  14.305  1.00 44.55           C  
ATOM   1376  O   ALA A 190      -0.668  -3.514  14.881  1.00 44.55           O  
ATOM   1377  N   GLU A 191       0.857  -2.239  13.817  1.00 70.00           N  
ATOM   1378  CA  GLU A 191       0.166  -0.979  13.945  1.00 70.00           C  
ATOM   1379  CB  GLU A 191       1.110   0.184  13.607  1.00 70.00           C  
ATOM   1380  CG  GLU A 191       2.300   0.267  14.565  1.00 70.00           C  
ATOM   1381  CD  GLU A 191       3.395   1.083  13.891  1.00 70.00           C  
ATOM   1382  OE1 GLU A 191       3.166   1.544  12.741  1.00 70.00           O  
ATOM   1383  OE2 GLU A 191       4.480   1.246  14.511  1.00 70.00           O1-
ATOM   1384  C   GLU A 191      -1.037  -0.868  13.043  1.00 70.00           C  
ATOM   1385  O   GLU A 191      -2.075  -0.337  13.439  1.00 70.00           O  
ATOM   1386  N   ALA A 192      -0.928  -1.411  11.813  1.00 46.79           N  
ATOM   1387  CA  ALA A 192      -1.866  -1.207  10.737  1.00 46.79           C  
ATOM   1388  CB  ALA A 192      -1.461  -1.952   9.452  1.00 46.79           C  
ATOM   1389  C   ALA A 192      -3.244  -1.654  11.109  1.00 46.79           C  
ATOM   1390  O   ALA A 192      -4.226  -1.024  10.719  1.00 46.79           O  
ATOM   1391  N   GLY A 193      -3.360  -2.768  11.849  1.00 24.96           N  
ATOM   1392  CA  GLY A 193      -4.654  -3.254  12.223  1.00 24.96           C  
ATOM   1393  C   GLY A 193      -5.351  -2.240  13.082  1.00 24.96           C  
ATOM   1394  O   GLY A 193      -6.545  -2.005  12.910  1.00 24.96           O  
ATOM   1395  N   ALA A 194      -4.630  -1.627  14.043  1.00 35.17           N  
ATOM   1396  CA  ALA A 194      -5.238  -0.716  14.975  1.00 35.17           C  
ATOM   1397  CB  ALA A 194      -4.270  -0.243  16.074  1.00 35.17           C  
ATOM   1398  C   ALA A 194      -5.750   0.516  14.298  1.00 35.17           C  
ATOM   1399  O   ALA A 194      -6.877   0.939  14.553  1.00 35.17           O  
ATOM   1400  N   LEU A 195      -4.932   1.123  13.414  1.00 64.03           N  
ATOM   1401  CA  LEU A 195      -5.285   2.352  12.759  1.00 64.03           C  
ATOM   1402  CB  LEU A 195      -4.173   2.883  11.836  1.00 64.03           C  
ATOM   1403  CG  LEU A 195      -2.936   3.425  12.569  1.00 64.03           C  
ATOM   1404  CD1 LEU A 195      -1.886   3.939  11.570  1.00 64.03           C  
ATOM   1405  CD2 LEU A 195      -3.330   4.490  13.606  1.00 64.03           C  
ATOM   1406  C   LEU A 195      -6.464   2.148  11.869  1.00 64.03           C  
ATOM   1407  O   LEU A 195      -7.435   2.898  11.942  1.00 64.03           O  
ATOM   1408  N   ASN A 196      -6.434   1.073  11.059  1.00 73.95           N  
ATOM   1409  CA  ASN A 196      -7.410   0.849  10.030  1.00 73.95           C  
ATOM   1410  CB  ASN A 196      -7.232  -0.537   9.368  1.00 73.95           C  
ATOM   1411  CG  ASN A 196      -8.280  -0.752   8.280  1.00 73.95           C  
ATOM   1412  OD1 ASN A 196      -8.243  -0.118   7.227  1.00 73.95           O  
ATOM   1413  ND2 ASN A 196      -9.228  -1.697   8.529  1.00 73.95           N  
ATOM   1414  C   ASN A 196      -8.780   0.900  10.633  1.00 73.95           C  
ATOM   1415  O   ASN A 196      -9.674   1.540  10.081  1.00 73.95           O  
ATOM   1416  N   GLU A 197      -8.984   0.222  11.779  1.00110.29           N  
ATOM   1417  CA  GLU A 197     -10.279   0.214  12.403  1.00110.29           C  
ATOM   1418  CB  GLU A 197     -10.422  -0.785  13.560  1.00110.29           C  
ATOM   1419  CG  GLU A 197     -10.612  -2.221  13.077  1.00110.29           C  
ATOM   1420  CD  GLU A 197     -11.869  -2.237  12.215  1.00110.29           C  
ATOM   1421  OE1 GLU A 197     -12.918  -1.714  12.676  1.00110.29           O  
ATOM   1422  OE2 GLU A 197     -11.788  -2.763  11.072  1.00110.29           O1-
ATOM   1423  C   GLU A 197     -10.635   1.557  12.950  1.00110.29           C  
ATOM   1424  O   GLU A 197     -11.766   2.011  12.786  1.00110.29           O  
ATOM   1425  N   ARG A 198      -9.686   2.241  13.614  1.00 89.48           N  
ATOM   1426  CA  ARG A 198     -10.029   3.487  14.240  1.00 89.48           C  
ATOM   1427  CB  ARG A 198      -8.902   4.054  15.119  1.00 89.48           C  
ATOM   1428  CG  ARG A 198      -9.303   5.320  15.873  1.00 89.48           C  
ATOM   1429  CD  ARG A 198      -8.531   5.510  17.179  1.00 89.48           C  
ATOM   1430  NE  ARG A 198      -9.014   4.459  18.122  1.00 89.48           N  
ATOM   1431  CZ  ARG A 198      -8.454   3.215  18.117  1.00 89.48           C  
ATOM   1432  NH1 ARG A 198      -7.404   2.936  17.291  1.00 89.48           N1+
ATOM   1433  NH2 ARG A 198      -8.950   2.245  18.941  1.00 89.48           N  
ATOM   1434  C   ARG A 198     -10.413   4.497  13.198  1.00 89.48           C  
ATOM   1435  O   ARG A 198     -11.354   5.264  13.399  1.00 89.48           O  
ATOM   1436  N   ILE A 199      -9.696   4.522  12.056  1.00 40.75           N  
ATOM   1437  CA  ILE A 199      -9.941   5.463  10.995  1.00 40.75           C  
ATOM   1438  CB  ILE A 199      -8.930   5.357   9.886  1.00 40.75           C  
ATOM   1439  CG1 ILE A 199      -7.513   5.652  10.409  1.00 40.75           C  
ATOM   1440  CG2 ILE A 199      -9.366   6.302   8.755  1.00 40.75           C  
ATOM   1441  CD1 ILE A 199      -6.408   5.244   9.436  1.00 40.75           C  
ATOM   1442  C   ILE A 199     -11.295   5.216  10.394  1.00 40.75           C  
ATOM   1443  O   ILE A 199     -12.043   6.151  10.112  1.00 40.75           O  
ATOM   1444  N   TYR A 200     -11.636   3.932  10.182  1.00 58.01           N  
ATOM   1445  CA  TYR A 200     -12.859   3.507   9.557  1.00 58.01           C  
ATOM   1446  CB  TYR A 200     -12.884   1.973   9.425  1.00 58.01           C  
ATOM   1447  CG  TYR A 200     -14.145   1.526   8.772  1.00 58.01           C  
ATOM   1448  CD1 TYR A 200     -14.213   1.400   7.403  1.00 58.01           C  
ATOM   1449  CD2 TYR A 200     -15.256   1.219   9.523  1.00 58.01           C  
ATOM   1450  CE1 TYR A 200     -15.374   0.984   6.793  1.00 58.01           C  
ATOM   1451  CE2 TYR A 200     -16.420   0.802   8.920  1.00 58.01           C  
ATOM   1452  CZ  TYR A 200     -16.475   0.678   7.553  1.00 58.01           C  
ATOM   1453  OH  TYR A 200     -17.666   0.249   6.929  1.00 58.01           O  
ATOM   1454  C   TYR A 200     -14.023   3.927  10.402  1.00 58.01           C  
ATOM   1455  O   TYR A 200     -15.016   4.446   9.891  1.00 58.01           O  
ATOM   1456  N   GLU A 201     -13.920   3.727  11.730  1.00 91.90           N  
ATOM   1457  CA  GLU A 201     -15.004   4.026  12.622  1.00 91.90           C  
ATOM   1458  CB  GLU A 201     -14.666   3.714  14.089  1.00 91.90           C  
ATOM   1459  CG  GLU A 201     -14.224   2.269  14.335  1.00 91.90           C  
ATOM   1460  CD  GLU A 201     -15.252   1.317  13.745  1.00 91.90           C  
ATOM   1461  OE1 GLU A 201     -15.248   1.143  12.495  1.00 91.90           O  
ATOM   1462  OE2 GLU A 201     -16.053   0.748  14.529  1.00 91.90           O1-
ATOM   1463  C   GLU A 201     -15.269   5.496  12.546  1.00 91.90           C  
ATOM   1464  O   GLU A 201     -16.419   5.928  12.484  1.00 91.90           O  
ATOM   1465  N   THR A 202     -14.189   6.304  12.528  1.00 33.98           N  
ATOM   1466  CA  THR A 202     -14.301   7.737  12.521  1.00 33.98           C  
ATOM   1467  CB  THR A 202     -12.965   8.421  12.526  1.00 33.98           C  
ATOM   1468  OG1 THR A 202     -12.225   8.039  13.677  1.00 33.98           O  
ATOM   1469  CG2 THR A 202     -13.185   9.944  12.518  1.00 33.98           C  
ATOM   1470  C   THR A 202     -15.022   8.182  11.289  1.00 33.98           C  
ATOM   1471  O   THR A 202     -15.912   9.028  11.360  1.00 33.98           O  
ATOM   1472  N   VAL A 203     -14.643   7.625  10.123  1.00 36.06           N  
ATOM   1473  CA  VAL A 203     -15.262   7.971   8.874  1.00 36.06           C  
ATOM   1474  CB  VAL A 203     -14.604   7.305   7.698  1.00 36.06           C  
ATOM   1475  CG1 VAL A 203     -15.400   7.660   6.431  1.00 36.06           C  
ATOM   1476  CG2 VAL A 203     -13.124   7.731   7.646  1.00 36.06           C  
ATOM   1477  C   VAL A 203     -16.688   7.516   8.920  1.00 36.06           C  
ATOM   1478  O   VAL A 203     -17.581   8.174   8.385  1.00 36.06           O  
ATOM   1479  N   LYS A 204     -16.919   6.361   9.573  1.00 72.06           N  
ATOM   1480  CA  LYS A 204     -18.203   5.729   9.681  1.00 72.06           C  
ATOM   1481  CB  LYS A 204     -18.089   4.432  10.501  1.00 72.06           C  
ATOM   1482  CG  LYS A 204     -19.337   3.553  10.534  1.00 72.06           C  
ATOM   1483  CD  LYS A 204     -19.055   2.176  11.141  1.00 72.06           C  
ATOM   1484  CE  LYS A 204     -20.292   1.293  11.309  1.00 72.06           C  
ATOM   1485  NZ  LYS A 204     -20.658   0.681  10.014  1.00 72.06           N1+
ATOM   1486  C   LYS A 204     -19.157   6.644  10.387  1.00 72.06           C  
ATOM   1487  O   LYS A 204     -20.295   6.816   9.957  1.00 72.06           O  
ATOM   1488  N   SER A 205     -18.710   7.273  11.490  1.00 74.25           N  
ATOM   1489  CA  SER A 205     -19.574   8.110  12.275  1.00 74.25           C  
ATOM   1490  CB  SER A 205     -18.884   8.657  13.541  1.00 74.25           C  
ATOM   1491  OG  SER A 205     -18.546   7.597  14.424  1.00 74.25           O  
ATOM   1492  C   SER A 205     -19.997   9.303  11.476  1.00 74.25           C  
ATOM   1493  O   SER A 205     -21.162   9.696  11.499  1.00 74.25           O  
ATOM   1494  N   LYS A 206     -19.048   9.897  10.733  1.00 56.19           N  
ATOM   1495  CA  LYS A 206     -19.271  11.119  10.015  1.00 56.19           C  
ATOM   1496  CB  LYS A 206     -17.977  11.668   9.398  1.00 56.19           C  
ATOM   1497  CG  LYS A 206     -17.060  12.214  10.495  1.00 56.19           C  
ATOM   1498  CD  LYS A 206     -15.584  12.368  10.126  1.00 56.19           C  
ATOM   1499  CE  LYS A 206     -14.759  12.885  11.305  1.00 56.19           C  
ATOM   1500  NZ  LYS A 206     -13.336  12.541  11.131  1.00 56.19           N1+
ATOM   1501  C   LYS A 206     -20.309  10.952   8.950  1.00 56.19           C  
ATOM   1502  O   LYS A 206     -21.114  11.856   8.729  1.00 56.19           O  
ATOM   1503  N   VAL A 207     -20.330   9.803   8.250  1.00 53.04           N  
ATOM   1504  CA  VAL A 207     -21.297   9.659   7.200  1.00 53.04           C  
ATOM   1505  CB  VAL A 207     -21.172   8.365   6.441  1.00 53.04           C  
ATOM   1506  CG1 VAL A 207     -19.832   8.384   5.688  1.00 53.04           C  
ATOM   1507  CG2 VAL A 207     -21.315   7.181   7.413  1.00 53.04           C  
ATOM   1508  C   VAL A 207     -22.667   9.732   7.787  1.00 53.04           C  
ATOM   1509  O   VAL A 207     -23.520  10.468   7.297  1.00 53.04           O  
ATOM   1510  N   ASN A 208     -22.922   8.987   8.875  1.00132.21           N  
ATOM   1511  CA  ASN A 208     -24.249   9.071   9.393  1.00132.21           C  
ATOM   1512  CB  ASN A 208     -24.711   7.826  10.165  1.00132.21           C  
ATOM   1513  CG  ASN A 208     -24.981   6.725   9.156  1.00132.21           C  
ATOM   1514  OD1 ASN A 208     -24.976   6.957   7.949  1.00132.21           O  
ATOM   1515  ND2 ASN A 208     -25.244   5.493   9.667  1.00132.21           N  
ATOM   1516  C   ASN A 208     -24.282  10.216  10.338  1.00132.21           C  
ATOM   1517  O   ASN A 208     -23.941  10.081  11.512  1.00132.21           O  
ATOM   1518  N   LEU A 209     -24.696  11.392   9.839  1.00 67.17           N  
ATOM   1519  CA  LEU A 209     -24.790  12.489  10.747  1.00 67.17           C  
ATOM   1520  CB  LEU A 209     -25.219  13.800  10.068  1.00 67.17           C  
ATOM   1521  CG  LEU A 209     -24.164  14.343   9.087  1.00 67.17           C  
ATOM   1522  CD1 LEU A 209     -24.619  15.672   8.464  1.00 67.17           C  
ATOM   1523  CD2 LEU A 209     -22.777  14.435   9.746  1.00 67.17           C  
ATOM   1524  C   LEU A 209     -25.840  12.088  11.725  1.00 67.17           C  
ATOM   1525  O   LEU A 209     -25.664  12.211  12.937  1.00 67.17           O  
ATOM   1526  N   GLU A 210     -26.969  11.566  11.211  1.00198.43           N  
ATOM   1527  CA  GLU A 210     -27.964  11.074  12.108  1.00198.43           C  
ATOM   1528  CB  GLU A 210     -29.315  10.780  11.430  1.00198.43           C  
ATOM   1529  CG  GLU A 210     -29.998  12.046  10.904  1.00198.43           C  
ATOM   1530  CD  GLU A 210     -31.322  11.663  10.259  1.00198.43           C  
ATOM   1531  OE1 GLU A 210     -32.217  11.156  10.986  1.00198.43           O  
ATOM   1532  OE2 GLU A 210     -31.457  11.878   9.024  1.00198.43           O1-
ATOM   1533  C   GLU A 210     -27.393   9.798  12.621  1.00198.43           C  
ATOM   1534  O   GLU A 210     -26.788   9.036  11.867  1.00198.43           O  
TER   
HEADER    model_1_2_chain_A
ATOM     35  N   THR B   6      -7.824   3.082 -19.157  1.00101.67           N  
ATOM     36  CA  THR B   6      -6.556   2.658 -18.642  1.00101.67           C  
ATOM     37  CB  THR B   6      -5.382   3.410 -19.195  1.00101.67           C  
ATOM     38  OG1 THR B   6      -4.173   2.777 -18.802  1.00101.67           O  
ATOM     39  CG2 THR B   6      -5.408   4.850 -18.667  1.00101.67           C  
ATOM     40  C   THR B   6      -6.582   2.848 -17.161  1.00101.67           C  
ATOM     41  O   THR B   6      -7.403   3.594 -16.637  1.00101.67           O  
ATOM     42  N   ILE B   7      -5.707   2.117 -16.444  1.00 36.74           N  
ATOM     43  CA  ILE B   7      -5.631   2.217 -15.018  1.00 36.74           C  
ATOM     44  CB  ILE B   7      -4.709   1.199 -14.413  1.00 36.74           C  
ATOM     45  CG1 ILE B   7      -5.228  -0.221 -14.688  1.00 36.74           C  
ATOM     46  CG2 ILE B   7      -4.553   1.529 -12.920  1.00 36.74           C  
ATOM     47  CD1 ILE B   7      -4.223  -1.313 -14.331  1.00 36.74           C  
ATOM     48  C   ILE B   7      -5.107   3.570 -14.657  1.00 36.74           C  
ATOM     49  O   ILE B   7      -5.646   4.245 -13.783  1.00 36.74           O  
ATOM     50  N   GLU B   8      -4.054   4.015 -15.365  1.00 45.98           N  
ATOM     51  CA  GLU B   8      -3.387   5.242 -15.045  1.00 45.98           C  
ATOM     52  CB  GLU B   8      -2.223   5.499 -16.016  1.00 45.98           C  
ATOM     53  CG  GLU B   8      -1.220   6.562 -15.569  1.00 45.98           C  
ATOM     54  CD  GLU B   8      -0.022   6.439 -16.501  1.00 45.98           C  
ATOM     55  OE1 GLU B   8      -0.247   6.196 -17.716  1.00 45.98           O  
ATOM     56  OE2 GLU B   8       1.132   6.581 -16.016  1.00 45.98           O1-
ATOM     57  C   GLU B   8      -4.381   6.347 -15.156  1.00 45.98           C  
ATOM     58  O   GLU B   8      -4.421   7.244 -14.313  1.00 45.98           O  
ATOM     59  N   THR B   9      -5.227   6.299 -16.201  1.00111.22           N  
ATOM     60  CA  THR B   9      -6.211   7.322 -16.366  1.00111.22           C  
ATOM     61  CB  THR B   9      -6.919   7.267 -17.683  1.00111.22           C  
ATOM     62  OG1 THR B   9      -7.633   8.474 -17.904  1.00111.22           O  
ATOM     63  CG2 THR B   9      -7.887   6.086 -17.669  1.00111.22           C  
ATOM     64  C   THR B   9      -7.213   7.232 -15.246  1.00111.22           C  
ATOM     65  O   THR B   9      -7.670   8.255 -14.740  1.00111.22           O  
ATOM     66  N   PHE B  10      -7.572   6.004 -14.815  1.00 49.15           N  
ATOM     67  CA  PHE B  10      -8.535   5.823 -13.759  1.00 49.15           C  
ATOM     68  CB  PHE B  10      -8.795   4.335 -13.448  1.00 49.15           C  
ATOM     69  CG  PHE B  10      -9.856   4.252 -12.401  1.00 49.15           C  
ATOM     70  CD1 PHE B  10     -11.183   4.337 -12.755  1.00 49.15           C  
ATOM     71  CD2 PHE B  10      -9.533   4.080 -11.073  1.00 49.15           C  
ATOM     72  CE1 PHE B  10     -12.172   4.261 -11.803  1.00 49.15           C  
ATOM     73  CE2 PHE B  10     -10.518   4.003 -10.116  1.00 49.15           C  
ATOM     74  CZ  PHE B  10     -11.839   4.095 -10.481  1.00 49.15           C  
ATOM     75  C   PHE B  10      -7.982   6.463 -12.523  1.00 49.15           C  
ATOM     76  O   PHE B  10      -8.701   7.156 -11.804  1.00 49.15           O  
ATOM     77  N   LEU B  11      -6.684   6.235 -12.232  1.00 89.46           N  
ATOM     78  CA  LEU B  11      -6.075   6.829 -11.074  1.00 89.46           C  
ATOM     79  CB  LEU B  11      -4.635   6.363 -10.782  1.00 89.46           C  
ATOM     80  CG  LEU B  11      -4.533   4.952 -10.175  1.00 89.46           C  
ATOM     81  CD1 LEU B  11      -4.972   3.856 -11.156  1.00 89.46           C  
ATOM     82  CD2 LEU B  11      -3.137   4.713  -9.581  1.00 89.46           C  
ATOM     83  C   LEU B  11      -6.025   8.315 -11.229  1.00 89.46           C  
ATOM     84  O   LEU B  11      -6.217   9.040 -10.256  1.00 89.46           O  
ATOM     85  N   ASP B  12      -5.753   8.826 -12.446  1.00 37.03           N  
ATOM     86  CA  ASP B  12      -5.667  10.253 -12.581  1.00 37.03           C  
ATOM     87  CB  ASP B  12      -5.384  10.713 -14.022  1.00 37.03           C  
ATOM     88  CG  ASP B  12      -3.929  10.416 -14.349  1.00 37.03           C  
ATOM     89  OD1 ASP B  12      -3.042  10.892 -13.592  1.00 37.03           O  
ATOM     90  OD2 ASP B  12      -3.685   9.719 -15.371  1.00 37.03           O1-
ATOM     91  C   ASP B  12      -6.985  10.843 -12.189  1.00 37.03           C  
ATOM     92  O   ASP B  12      -7.039  11.798 -11.417  1.00 37.03           O  
ATOM     93  N   GLY B  13      -8.089  10.269 -12.706  1.00 20.15           N  
ATOM     94  CA  GLY B  13      -9.403  10.770 -12.422  1.00 20.15           C  
ATOM     95  C   GLY B  13      -9.713  10.597 -10.968  1.00 20.15           C  
ATOM     96  O   GLY B  13     -10.295  11.482 -10.342  1.00 20.15           O  
ATOM     97  N   LEU B  14      -9.332   9.441 -10.392  1.00 50.14           N  
ATOM     98  CA  LEU B  14      -9.637   9.140  -9.023  1.00 50.14           C  
ATOM     99  CB  LEU B  14      -9.155   7.731  -8.623  1.00 50.14           C  
ATOM    100  CG  LEU B  14      -9.551   7.299  -7.201  1.00 50.14           C  
ATOM    101  CD1 LEU B  14     -11.080   7.257  -7.048  1.00 50.14           C  
ATOM    102  CD2 LEU B  14      -8.883   5.964  -6.825  1.00 50.14           C  
ATOM    103  C   LEU B  14      -8.945  10.158  -8.165  1.00 50.14           C  
ATOM    104  O   LEU B  14      -9.505  10.633  -7.179  1.00 50.14           O  
ATOM    105  N   ALA B  15      -7.693  10.505  -8.527  1.00 33.44           N  
ATOM    106  CA  ALA B  15      -6.881  11.460  -7.820  1.00 33.44           C  
ATOM    107  CB  ALA B  15      -5.460  11.565  -8.403  1.00 33.44           C  
ATOM    108  C   ALA B  15      -7.489  12.832  -7.909  1.00 33.44           C  
ATOM    109  O   ALA B  15      -7.467  13.595  -6.946  1.00 33.44           O  
ATOM    110  N   SER B  16      -8.060  13.157  -9.083  1.00 94.84           N  
ATOM    111  CA  SER B  16      -8.570  14.455  -9.447  1.00 94.84           C  
ATOM    112  CB  SER B  16      -9.153  14.443 -10.870  1.00 94.84           C  
ATOM    113  OG  SER B  16      -9.670  15.718 -11.215  1.00 94.84           O  
ATOM    114  C   SER B  16      -9.640  14.942  -8.512  1.00 94.84           C  
ATOM    115  O   SER B  16     -10.166  14.204  -7.679  1.00 94.84           O  
ATOM    116  N   SER B  17      -9.927  16.260  -8.630  1.00 79.84           N  
ATOM    117  CA  SER B  17     -10.880  17.027  -7.882  1.00 79.84           C  
ATOM    118  CB  SER B  17     -10.707  18.536  -8.112  1.00 79.84           C  
ATOM    119  OG  SER B  17     -11.668  19.255  -7.356  1.00 79.84           O  
ATOM    120  C   SER B  17     -12.270  16.672  -8.312  1.00 79.84           C  
ATOM    121  O   SER B  17     -13.235  17.002  -7.621  1.00 79.84           O  
ATOM    122  N   ALA B  18     -12.410  16.001  -9.471  1.00 37.16           N  
ATOM    123  CA  ALA B  18     -13.705  15.663  -9.989  1.00 37.16           C  
ATOM    124  CB  ALA B  18     -13.647  14.936 -11.344  1.00 37.16           C  
ATOM    125  C   ALA B  18     -14.406  14.778  -9.006  1.00 37.16           C  
ATOM    126  O   ALA B  18     -13.793  13.986  -8.289  1.00 37.16           O  
ATOM    127  N   PRO B  19     -15.700  14.941  -8.949  1.00 75.29           N  
ATOM    128  CA  PRO B  19     -16.563  14.214  -8.058  1.00 75.29           C  
ATOM    129  CD  PRO B  19     -16.377  16.037  -9.622  1.00 75.29           C  
ATOM    130  CB  PRO B  19     -17.941  14.871  -8.188  1.00 75.29           C  
ATOM    131  CG  PRO B  19     -17.866  15.683  -9.495  1.00 75.29           C  
ATOM    132  C   PRO B  19     -16.566  12.741  -8.332  1.00 75.29           C  
ATOM    133  O   PRO B  19     -16.869  11.973  -7.421  1.00 75.29           O  
ATOM    134  N   THR B  20     -16.286  12.327  -9.583  1.00120.24           N  
ATOM    135  CA  THR B  20     -16.210  10.931  -9.912  1.00120.24           C  
ATOM    136  CB  THR B  20     -17.349  10.507 -10.798  1.00120.24           C  
ATOM    137  OG1 THR B  20     -18.590  10.847 -10.196  1.00120.24           O  
ATOM    138  CG2 THR B  20     -17.299   8.989 -10.991  1.00120.24           C  
ATOM    139  C   THR B  20     -14.940  10.810 -10.706  1.00120.24           C  
ATOM    140  O   THR B  20     -14.597  11.776 -11.383  1.00120.24           O  
ATOM    141  N   PRO B  21     -14.176   9.739 -10.683  1.00 71.56           N  
ATOM    142  CA  PRO B  21     -14.420   8.570  -9.880  1.00 71.56           C  
ATOM    143  CD  PRO B  21     -13.428   9.410 -11.890  1.00 71.56           C  
ATOM    144  CB  PRO B  21     -13.520   7.471 -10.444  1.00 71.56           C  
ATOM    145  CG  PRO B  21     -13.310   7.879 -11.911  1.00 71.56           C  
ATOM    146  C   PRO B  21     -14.139   8.843  -8.436  1.00 71.56           C  
ATOM    147  O   PRO B  21     -13.397   9.779  -8.138  1.00 71.56           O  
ATOM    148  N   GLY B  22     -14.712   8.021  -7.533  1.00 30.27           N  
ATOM    149  CA  GLY B  22     -14.559   8.205  -6.121  1.00 30.27           C  
ATOM    150  C   GLY B  22     -14.497   6.852  -5.478  1.00 30.27           C  
ATOM    151  O   GLY B  22     -14.109   5.867  -6.104  1.00 30.27           O  
ATOM    152  N   GLY B  23     -14.887   6.786  -4.188  1.00 27.38           N  
ATOM    153  CA  GLY B  23     -14.813   5.598  -3.380  1.00 27.38           C  
ATOM    154  C   GLY B  23     -15.681   4.507  -3.927  1.00 27.38           C  
ATOM    155  O   GLY B  23     -15.302   3.335  -3.894  1.00 27.38           O  
ATOM    156  N   GLY B  24     -16.876   4.854  -4.436  1.00 29.41           N  
ATOM    157  CA  GLY B  24     -17.802   3.853  -4.884  1.00 29.41           C  
ATOM    158  C   GLY B  24     -17.188   3.030  -5.978  1.00 29.41           C  
ATOM    159  O   GLY B  24     -17.343   1.810  -5.988  1.00 29.41           O  
ATOM    160  N   GLY B  25     -16.504   3.682  -6.942  1.00 30.54           N  
ATOM    161  CA  GLY B  25     -15.896   3.013  -8.064  1.00 30.54           C  
ATOM    162  C   GLY B  25     -14.765   2.140  -7.612  1.00 30.54           C  
ATOM    163  O   GLY B  25     -14.566   1.047  -8.142  1.00 30.54           O  
ATOM    164  N   ALA B  26     -13.970   2.631  -6.641  1.00 30.26           N  
ATOM    165  CA  ALA B  26     -12.826   1.919  -6.147  1.00 30.26           C  
ATOM    166  CB  ALA B  26     -12.052   2.707  -5.076  1.00 30.26           C  
ATOM    167  C   ALA B  26     -13.287   0.644  -5.514  1.00 30.26           C  
ATOM    168  O   ALA B  26     -12.687  -0.412  -5.717  1.00 30.26           O  
ATOM    169  N   ALA B  27     -14.403   0.712  -4.761  1.00 30.17           N  
ATOM    170  CA  ALA B  27     -14.897  -0.427  -4.042  1.00 30.17           C  
ATOM    171  CB  ALA B  27     -16.205  -0.139  -3.283  1.00 30.17           C  
ATOM    172  C   ALA B  27     -15.176  -1.514  -5.028  1.00 30.17           C  
ATOM    173  O   ALA B  27     -14.844  -2.673  -4.784  1.00 30.17           O  
ATOM    174  N   ALA B  28     -15.780  -1.159  -6.181  1.00 34.38           N  
ATOM    175  CA  ALA B  28     -16.116  -2.118  -7.196  1.00 34.38           C  
ATOM    176  CB  ALA B  28     -16.869  -1.500  -8.385  1.00 34.38           C  
ATOM    177  C   ALA B  28     -14.865  -2.751  -7.731  1.00 34.38           C  
ATOM    178  O   ALA B  28     -14.831  -3.961  -7.954  1.00 34.38           O  
ATOM    179  N   ILE B  29     -13.802  -1.950  -7.951  1.00 39.99           N  
ATOM    180  CA  ILE B  29     -12.564  -2.474  -8.461  1.00 39.99           C  
ATOM    181  CB  ILE B  29     -11.516  -1.422  -8.671  1.00 39.99           C  
ATOM    182  CG1 ILE B  29     -11.951  -0.457  -9.784  1.00 39.99           C  
ATOM    183  CG2 ILE B  29     -10.171  -2.123  -8.934  1.00 39.99           C  
ATOM    184  CD1 ILE B  29     -11.071   0.784  -9.886  1.00 39.99           C  
ATOM    185  C   ILE B  29     -12.025  -3.444  -7.460  1.00 39.99           C  
ATOM    186  O   ILE B  29     -11.617  -4.549  -7.815  1.00 39.99           O  
ATOM    187  N   SER B  30     -12.048  -3.063  -6.168  1.00 39.70           N  
ATOM    188  CA  SER B  30     -11.542  -3.923  -5.142  1.00 39.70           C  
ATOM    189  CB  SER B  30     -11.685  -3.320  -3.734  1.00 39.70           C  
ATOM    190  OG  SER B  30     -10.876  -2.156  -3.624  1.00 39.70           O  
ATOM    191  C   SER B  30     -12.341  -5.190  -5.202  1.00 39.70           C  
ATOM    192  O   SER B  30     -11.819  -6.272  -4.930  1.00 39.70           O  
ATOM    193  N   GLY B  31     -13.645  -5.083  -5.535  1.00 46.19           N  
ATOM    194  CA  GLY B  31     -14.476  -6.252  -5.620  1.00 46.19           C  
ATOM    195  C   GLY B  31     -14.067  -7.150  -6.757  1.00 46.19           C  
ATOM    196  O   GLY B  31     -13.770  -8.323  -6.538  1.00 46.19           O  
ATOM    197  N   ALA B  32     -13.960  -6.592  -7.983  1.00 57.53           N  
ATOM    198  CA  ALA B  32     -13.697  -7.321  -9.199  1.00 57.53           C  
ATOM    199  CB  ALA B  32     -13.625  -6.413 -10.439  1.00 57.53           C  
ATOM    200  C   ALA B  32     -12.384  -8.011  -9.065  1.00 57.53           C  
ATOM    201  O   ALA B  32     -12.160  -9.052  -9.679  1.00 57.53           O  
ATOM    202  N   MET B  33     -11.452  -7.388  -8.326  1.00100.29           N  
ATOM    203  CA  MET B  33     -10.155  -7.948  -8.091  1.00100.29           C  
ATOM    204  CB  MET B  33      -9.279  -6.968  -7.303  1.00100.29           C  
ATOM    205  CG  MET B  33      -7.786  -7.254  -7.385  1.00100.29           C  
ATOM    206  SD  MET B  33      -6.790  -6.032  -6.485  1.00100.29           S  
ATOM    207  CE  MET B  33      -5.238  -6.480  -7.307  1.00100.29           C  
ATOM    208  C   MET B  33     -10.312  -9.200  -7.280  1.00100.29           C  
ATOM    209  O   MET B  33      -9.700 -10.222  -7.581  1.00100.29           O  
ATOM    210  N   GLY B  34     -11.169  -9.168  -6.239  1.00 33.60           N  
ATOM    211  CA  GLY B  34     -11.337 -10.335  -5.426  1.00 33.60           C  
ATOM    212  C   GLY B  34     -11.833 -11.439  -6.315  1.00 33.60           C  
ATOM    213  O   GLY B  34     -11.326 -12.559  -6.266  1.00 33.60           O  
ATOM    214  N   ALA B  35     -12.812 -11.123  -7.188  1.00 40.36           N  
ATOM    215  CA  ALA B  35     -13.457 -12.079  -8.048  1.00 40.36           C  
ATOM    216  CB  ALA B  35     -14.563 -11.449  -8.912  1.00 40.36           C  
ATOM    217  C   ALA B  35     -12.461 -12.693  -8.985  1.00 40.36           C  
ATOM    218  O   ALA B  35     -12.561 -13.878  -9.299  1.00 40.36           O  
ATOM    219  N   ALA B  36     -11.515 -11.884  -9.502  1.00 41.56           N  
ATOM    220  CA  ALA B  36     -10.499 -12.348 -10.409  1.00 41.56           C  
ATOM    221  CB  ALA B  36      -9.647 -11.205 -10.985  1.00 41.56           C  
ATOM    222  C   ALA B  36      -9.565 -13.310  -9.721  1.00 41.56           C  
ATOM    223  O   ALA B  36      -9.191 -14.330 -10.294  1.00 41.56           O  
ATOM    224  N   LEU B  37      -9.164 -13.013  -8.468  1.00135.36           N  
ATOM    225  CA  LEU B  37      -8.221 -13.845  -7.764  1.00135.36           C  
ATOM    226  CB  LEU B  37      -7.615 -13.245  -6.486  1.00135.36           C  
ATOM    227  CG  LEU B  37      -6.506 -12.220  -6.790  1.00135.36           C  
ATOM    228  CD1 LEU B  37      -7.057 -10.877  -7.286  1.00135.36           C  
ATOM    229  CD2 LEU B  37      -5.532 -12.099  -5.617  1.00135.36           C  
ATOM    230  C   LEU B  37      -8.789 -15.195  -7.448  1.00135.36           C  
ATOM    231  O   LEU B  37      -8.024 -16.120  -7.179  1.00135.36           O  
ATOM    232  N   VAL B  38     -10.126 -15.315  -7.319  1.00 54.35           N  
ATOM    233  CA  VAL B  38     -10.734 -16.608  -7.137  1.00 54.35           C  
ATOM    234  CB  VAL B  38     -12.197 -16.539  -6.806  1.00 54.35           C  
ATOM    235  CG1 VAL B  38     -12.745 -17.975  -6.763  1.00 54.35           C  
ATOM    236  CG2 VAL B  38     -12.374 -15.767  -5.487  1.00 54.35           C  
ATOM    237  C   VAL B  38     -10.615 -17.400  -8.411  1.00 54.35           C  
ATOM    238  O   VAL B  38     -10.223 -18.568  -8.401  1.00 54.35           O  
ATOM    239  N   SER B  39     -10.924 -16.762  -9.560  1.00 45.70           N  
ATOM    240  CA  SER B  39     -10.916 -17.426 -10.835  1.00 45.70           C  
ATOM    241  CB  SER B  39     -11.300 -16.484 -11.991  1.00 45.70           C  
ATOM    242  OG  SER B  39     -12.620 -15.996 -11.802  1.00 45.70           O  
ATOM    243  C   SER B  39      -9.531 -17.937 -11.087  1.00 45.70           C  
ATOM    244  O   SER B  39      -9.357 -19.005 -11.675  1.00 45.70           O  
ATOM    245  N   MET B  40      -8.507 -17.179 -10.646  1.00 49.86           N  
ATOM    246  CA  MET B  40      -7.133 -17.549 -10.855  1.00 49.86           C  
ATOM    247  CB  MET B  40      -6.156 -16.490 -10.315  1.00 49.86           C  
ATOM    248  CG  MET B  40      -4.689 -16.762 -10.649  1.00 49.86           C  
ATOM    249  SD  MET B  40      -3.542 -15.514  -9.994  1.00 49.86           S  
ATOM    250  CE  MET B  40      -2.057 -16.325 -10.652  1.00 49.86           C  
ATOM    251  C   MET B  40      -6.824 -18.839 -10.144  1.00 49.86           C  
ATOM    252  O   MET B  40      -6.273 -19.757 -10.748  1.00 49.86           O  
ATOM    253  N   VAL B  41      -7.214 -18.956  -8.855  1.00 50.20           N  
ATOM    254  CA  VAL B  41      -6.918 -20.117  -8.056  1.00 50.20           C  
ATOM    255  CB  VAL B  41      -7.501 -20.030  -6.675  1.00 50.20           C  
ATOM    256  CG1 VAL B  41      -7.134 -21.308  -5.903  1.00 50.20           C  
ATOM    257  CG2 VAL B  41      -7.027 -18.732  -6.007  1.00 50.20           C  
ATOM    258  C   VAL B  41      -7.588 -21.277  -8.704  1.00 50.20           C  
ATOM    259  O   VAL B  41      -7.052 -22.382  -8.759  1.00 50.20           O  
ATOM    260  N   CYS B  42      -8.819 -21.038  -9.181  1.00 99.49           N  
ATOM    261  CA  CYS B  42      -9.624 -22.009  -9.849  1.00 99.49           C  
ATOM    262  CB  CYS B  42     -10.969 -21.406 -10.263  1.00 99.49           C  
ATOM    263  SG  CYS B  42     -11.999 -22.601 -11.131  1.00 99.49           S  
ATOM    264  C   CYS B  42      -8.936 -22.456 -11.103  1.00 99.49           C  
ATOM    265  O   CYS B  42      -8.768 -23.651 -11.332  1.00 99.49           O  
ATOM    266  N   ASN B  43      -8.484 -21.499 -11.935  1.00 68.87           N  
ATOM    267  CA  ASN B  43      -7.904 -21.833 -13.209  1.00 68.87           C  
ATOM    268  CB  ASN B  43      -7.590 -20.599 -14.072  1.00 68.87           C  
ATOM    269  CG  ASN B  43      -8.906 -20.096 -14.654  1.00 68.87           C  
ATOM    270  OD1 ASN B  43      -9.453 -19.085 -14.216  1.00 68.87           O  
ATOM    271  ND2 ASN B  43      -9.437 -20.825 -15.671  1.00 68.87           N  
ATOM    272  C   ASN B  43      -6.639 -22.606 -13.009  1.00 68.87           C  
ATOM    273  O   ASN B  43      -6.317 -23.502 -13.789  1.00 68.87           O  
ATOM    274  N   LEU B  44      -5.861 -22.224 -11.985  1.00 90.73           N  
ATOM    275  CA  LEU B  44      -4.596 -22.819 -11.656  1.00 90.73           C  
ATOM    276  CB  LEU B  44      -3.778 -21.915 -10.725  1.00 90.73           C  
ATOM    277  CG  LEU B  44      -3.448 -20.582 -11.416  1.00 90.73           C  
ATOM    278  CD1 LEU B  44      -2.623 -19.656 -10.514  1.00 90.73           C  
ATOM    279  CD2 LEU B  44      -2.789 -20.826 -12.783  1.00 90.73           C  
ATOM    280  C   LEU B  44      -4.743 -24.176 -11.024  1.00 90.73           C  
ATOM    281  O   LEU B  44      -3.802 -24.962 -11.075  1.00 90.73           O  
ATOM    282  N   THR B  45      -5.835 -24.423 -10.265  1.00 78.80           N  
ATOM    283  CA  THR B  45      -6.088 -25.692  -9.625  1.00 78.80           C  
ATOM    284  CB  THR B  45      -7.016 -25.557  -8.456  1.00 78.80           C  
ATOM    285  OG1 THR B  45      -6.470 -24.650  -7.510  1.00 78.80           O  
ATOM    286  CG2 THR B  45      -7.201 -26.939  -7.810  1.00 78.80           C  
ATOM    287  C   THR B  45      -6.677 -26.719 -10.553  1.00 78.80           C  
ATOM    288  O   THR B  45      -6.301 -27.889 -10.512  1.00 78.80           O  
ATOM    289  N   ILE B  46      -7.634 -26.305 -11.407  1.00 86.55           N  
ATOM    290  CA  ILE B  46      -8.326 -27.217 -12.279  1.00 86.55           C  
ATOM    291  CB  ILE B  46      -9.426 -26.581 -13.072  1.00 86.55           C  
ATOM    292  CG1 ILE B  46     -10.510 -26.017 -12.141  1.00 86.55           C  
ATOM    293  CG2 ILE B  46      -9.947 -27.633 -14.065  1.00 86.55           C  
ATOM    294  CD1 ILE B  46     -11.508 -25.104 -12.851  1.00 86.55           C  
ATOM    295  C   ILE B  46      -7.357 -27.790 -13.260  1.00 86.55           C  
ATOM    296  O   ILE B  46      -6.418 -27.119 -13.682  1.00 86.55           O  
ATOM    297  N   GLY B  47      -7.528 -29.085 -13.601  1.00 36.16           N  
ATOM    298  CA  GLY B  47      -6.707 -29.696 -14.607  1.00 36.16           C  
ATOM    299  C   GLY B  47      -5.446 -30.221 -13.994  1.00 36.16           C  
ATOM    300  O   GLY B  47      -4.617 -30.805 -14.689  1.00 36.16           O  
ATOM    301  N   LYS B  48      -5.255 -30.029 -12.674  1.00129.60           N  
ATOM    302  CA  LYS B  48      -4.070 -30.558 -12.064  1.00129.60           C  
ATOM    303  CB  LYS B  48      -3.565 -29.738 -10.865  1.00129.60           C  
ATOM    304  CG  LYS B  48      -2.741 -28.528 -11.301  1.00129.60           C  
ATOM    305  CD  LYS B  48      -3.536 -27.517 -12.126  1.00129.60           C  
ATOM    306  CE  LYS B  48      -2.653 -26.587 -12.958  1.00129.60           C  
ATOM    307  NZ  LYS B  48      -3.497 -25.738 -13.828  1.00129.60           N1+
ATOM    308  C   LYS B  48      -4.418 -31.933 -11.600  1.00129.60           C  
ATOM    309  O   LYS B  48      -5.432 -32.135 -10.937  1.00129.60           O  
ATOM    310  N   LYS B  49      -3.552 -32.911 -11.920  1.00 90.39           N  
ATOM    311  CA  LYS B  49      -3.826 -34.300 -11.688  1.00 90.39           C  
ATOM    312  CB  LYS B  49      -2.710 -35.220 -12.195  1.00 90.39           C  
ATOM    313  CG  LYS B  49      -3.190 -36.662 -12.318  1.00 90.39           C  
ATOM    314  CD  LYS B  49      -4.290 -36.815 -13.372  1.00 90.39           C  
ATOM    315  CE  LYS B  49      -4.864 -38.229 -13.465  1.00 90.39           C  
ATOM    316  NZ  LYS B  49      -6.065 -38.228 -14.331  1.00 90.39           N1+
ATOM    317  C   LYS B  49      -4.019 -34.557 -10.225  1.00 90.39           C  
ATOM    318  O   LYS B  49      -4.848 -35.378  -9.838  1.00 90.39           O  
ATOM    319  N   LYS B  50      -3.247 -33.864  -9.376  1.00131.37           N  
ATOM    320  CA  LYS B  50      -3.299 -34.015  -7.946  1.00131.37           C  
ATOM    321  CB  LYS B  50      -2.260 -33.120  -7.252  1.00131.37           C  
ATOM    322  CG  LYS B  50      -0.812 -33.491  -7.582  1.00131.37           C  
ATOM    323  CD  LYS B  50       0.174 -32.353  -7.308  1.00131.37           C  
ATOM    324  CE  LYS B  50       0.260 -31.959  -5.832  1.00131.37           C  
ATOM    325  NZ  LYS B  50       1.194 -30.822  -5.656  1.00131.37           N1+
ATOM    326  C   LYS B  50      -4.651 -33.565  -7.461  1.00131.37           C  
ATOM    327  O   LYS B  50      -5.130 -33.995  -6.413  1.00131.37           O  
ATOM    328  N   TYR B  51      -5.221 -32.597  -8.194  1.00161.57           N  
ATOM    329  CA  TYR B  51      -6.440 -31.846  -8.046  1.00161.57           C  
ATOM    330  CB  TYR B  51      -6.315 -30.408  -8.567  1.00161.57           C  
ATOM    331  CG  TYR B  51      -5.439 -29.798  -7.525  1.00161.57           C  
ATOM    332  CD1 TYR B  51      -5.989 -29.340  -6.351  1.00161.57           C  
ATOM    333  CD2 TYR B  51      -4.078 -29.710  -7.701  1.00161.57           C  
ATOM    334  CE1 TYR B  51      -5.199 -28.787  -5.371  1.00161.57           C  
ATOM    335  CE2 TYR B  51      -3.281 -29.158  -6.724  1.00161.57           C  
ATOM    336  CZ  TYR B  51      -3.842 -28.696  -5.556  1.00161.57           C  
ATOM    337  OH  TYR B  51      -3.031 -28.130  -4.549  1.00161.57           O  
ATOM    338  C   TYR B  51      -7.753 -32.455  -8.457  1.00161.57           C  
ATOM    339  O   TYR B  51      -8.771 -31.785  -8.309  1.00161.57           O  
ATOM    340  N   VAL B  52      -7.771 -33.640  -9.094  1.00148.26           N  
ATOM    341  CA  VAL B  52      -8.908 -34.263  -9.728  1.00148.26           C  
ATOM    342  CB  VAL B  52      -8.540 -35.616 -10.269  1.00148.26           C  
ATOM    343  CG1 VAL B  52      -9.766 -36.254 -10.935  1.00148.26           C  
ATOM    344  CG2 VAL B  52      -7.331 -35.452 -11.200  1.00148.26           C  
ATOM    345  C   VAL B  52     -10.113 -34.444  -8.832  1.00148.26           C  
ATOM    346  O   VAL B  52     -11.224 -34.578  -9.339  1.00148.26           O  
ATOM    347  N   GLU B  53      -9.964 -34.575  -7.499  1.00 75.17           N  
ATOM    348  CA  GLU B  53     -11.142 -34.772  -6.688  1.00 75.17           C  
ATOM    349  CB  GLU B  53     -10.830 -35.269  -5.264  1.00 75.17           C  
ATOM    350  CG  GLU B  53      -9.998 -34.305  -4.422  1.00 75.17           C  
ATOM    351  CD  GLU B  53      -9.844 -34.932  -3.042  1.00 75.17           C  
ATOM    352  OE1 GLU B  53     -10.325 -36.081  -2.861  1.00 75.17           O  
ATOM    353  OE2 GLU B  53      -9.249 -34.271  -2.150  1.00 75.17           O1-
ATOM    354  C   GLU B  53     -12.013 -33.539  -6.580  1.00 75.17           C  
ATOM    355  O   GLU B  53     -13.236 -33.660  -6.599  1.00 75.17           O  
ATOM    356  N   VAL B  54     -11.397 -32.351  -6.385  1.00 85.42           N  
ATOM    357  CA  VAL B  54     -11.968 -31.032  -6.217  1.00 85.42           C  
ATOM    358  CB  VAL B  54     -11.032 -30.094  -5.515  1.00 85.42           C  
ATOM    359  CG1 VAL B  54     -10.754 -30.661  -4.114  1.00 85.42           C  
ATOM    360  CG2 VAL B  54      -9.772 -29.904  -6.374  1.00 85.42           C  
ATOM    361  C   VAL B  54     -12.385 -30.367  -7.501  1.00 85.42           C  
ATOM    362  O   VAL B  54     -13.151 -29.404  -7.470  1.00 85.42           O  
ATOM    363  N   GLU B  55     -11.887 -30.836  -8.660  1.00107.52           N  
ATOM    364  CA  GLU B  55     -12.013 -30.108  -9.892  1.00107.52           C  
ATOM    365  CB  GLU B  55     -11.469 -30.859 -11.122  1.00107.52           C  
ATOM    366  CG  GLU B  55     -12.227 -32.132 -11.495  1.00107.52           C  
ATOM    367  CD  GLU B  55     -11.545 -32.722 -12.722  1.00107.52           C  
ATOM    368  OE1 GLU B  55     -10.429 -32.246 -13.064  1.00107.52           O  
ATOM    369  OE2 GLU B  55     -12.130 -33.655 -13.334  1.00107.52           O1-
ATOM    370  C   GLU B  55     -13.425 -29.701 -10.182  1.00107.52           C  
ATOM    371  O   GLU B  55     -13.649 -28.546 -10.543  1.00107.52           O  
ATOM    372  N   ALA B  56     -14.415 -30.593 -10.000  1.00 38.33           N  
ATOM    373  CA  ALA B  56     -15.770 -30.273 -10.353  1.00 38.33           C  
ATOM    374  CB  ALA B  56     -16.740 -31.435 -10.081  1.00 38.33           C  
ATOM    375  C   ALA B  56     -16.243 -29.093  -9.554  1.00 38.33           C  
ATOM    376  O   ALA B  56     -16.843 -28.173 -10.107  1.00 38.33           O  
ATOM    377  N   ASP B  57     -15.971 -29.070  -8.236  1.00 41.15           N  
ATOM    378  CA  ASP B  57     -16.443 -27.994  -7.413  1.00 41.15           C  
ATOM    379  CB  ASP B  57     -16.054 -28.142  -5.930  1.00 41.15           C  
ATOM    380  CG  ASP B  57     -16.913 -29.224  -5.291  1.00 41.15           C  
ATOM    381  OD1 ASP B  57     -17.792 -29.791  -5.995  1.00 41.15           O  
ATOM    382  OD2 ASP B  57     -16.704 -29.488  -4.077  1.00 41.15           O1-
ATOM    383  C   ASP B  57     -15.832 -26.718  -7.898  1.00 41.15           C  
ATOM    384  O   ASP B  57     -16.526 -25.718  -8.075  1.00 41.15           O  
ATOM    385  N   LEU B  58     -14.515 -26.744  -8.170  1.00 67.58           N  
ATOM    386  CA  LEU B  58     -13.791 -25.580  -8.584  1.00 67.58           C  
ATOM    387  CB  LEU B  58     -12.279 -25.823  -8.718  1.00 67.58           C  
ATOM    388  CG  LEU B  58     -11.611 -26.163  -7.372  1.00 67.58           C  
ATOM    389  CD1 LEU B  58     -10.083 -26.253  -7.515  1.00 67.58           C  
ATOM    390  CD2 LEU B  58     -12.058 -25.199  -6.260  1.00 67.58           C  
ATOM    391  C   LEU B  58     -14.338 -25.133  -9.898  1.00 67.58           C  
ATOM    392  O   LEU B  58     -14.322 -23.944 -10.193  1.00 67.58           O  
ATOM    393  N   LYS B  59     -14.805 -26.078 -10.735  1.00120.95           N  
ATOM    394  CA  LYS B  59     -15.388 -25.727 -12.001  1.00120.95           C  
ATOM    395  CB  LYS B  59     -15.935 -26.945 -12.773  1.00120.95           C  
ATOM    396  CG  LYS B  59     -14.898 -27.886 -13.389  1.00120.95           C  
ATOM    397  CD  LYS B  59     -14.097 -27.270 -14.534  1.00120.95           C  
ATOM    398  CE  LYS B  59     -13.323 -28.312 -15.344  1.00120.95           C  
ATOM    399  NZ  LYS B  59     -12.432 -29.087 -14.456  1.00120.95           N1+
ATOM    400  C   LYS B  59     -16.587 -24.871 -11.725  1.00120.95           C  
ATOM    401  O   LYS B  59     -16.784 -23.843 -12.369  1.00120.95           O  
ATOM    402  N   GLN B  60     -17.415 -25.282 -10.741  1.00116.67           N  
ATOM    403  CA  GLN B  60     -18.625 -24.589 -10.391  1.00116.67           C  
ATOM    404  CB  GLN B  60     -19.402 -25.300  -9.266  1.00116.67           C  
ATOM    405  CG  GLN B  60     -20.066 -26.612  -9.691  1.00116.67           C  
ATOM    406  CD  GLN B  60     -21.342 -26.249 -10.439  1.00116.67           C  
ATOM    407  OE1 GLN B  60     -21.669 -26.845 -11.463  1.00116.67           O  
ATOM    408  NE2 GLN B  60     -22.085 -25.242  -9.905  1.00116.67           N  
ATOM    409  C   GLN B  60     -18.272 -23.226  -9.882  1.00116.67           C  
ATOM    410  O   GLN B  60     -18.917 -22.240 -10.233  1.00116.67           O  
ATOM    411  N   VAL B  61     -17.212 -23.139  -9.057  1.00 41.66           N  
ATOM    412  CA  VAL B  61     -16.806 -21.898  -8.457  1.00 41.66           C  
ATOM    413  CB  VAL B  61     -15.580 -22.058  -7.602  1.00 41.66           C  
ATOM    414  CG1 VAL B  61     -15.151 -20.672  -7.096  1.00 41.66           C  
ATOM    415  CG2 VAL B  61     -15.875 -23.076  -6.486  1.00 41.66           C  
ATOM    416  C   VAL B  61     -16.448 -20.923  -9.540  1.00 41.66           C  
ATOM    417  O   VAL B  61     -16.801 -19.747  -9.467  1.00 41.66           O  
ATOM    418  N   LEU B  62     -15.755 -21.404 -10.591  1.00 50.88           N  
ATOM    419  CA  LEU B  62     -15.239 -20.569 -11.642  1.00 50.88           C  
ATOM    420  CB  LEU B  62     -14.457 -21.366 -12.700  1.00 50.88           C  
ATOM    421  CG  LEU B  62     -13.896 -20.497 -13.840  1.00 50.88           C  
ATOM    422  CD1 LEU B  62     -12.898 -19.460 -13.301  1.00 50.88           C  
ATOM    423  CD2 LEU B  62     -13.301 -21.363 -14.961  1.00 50.88           C  
ATOM    424  C   LEU B  62     -16.356 -19.867 -12.346  1.00 50.88           C  
ATOM    425  O   LEU B  62     -16.234 -18.691 -12.685  1.00 50.88           O  
ATOM    426  N   GLU B  63     -17.476 -20.570 -12.592  1.00 71.29           N  
ATOM    427  CA  GLU B  63     -18.574 -19.970 -13.292  1.00 71.29           C  
ATOM    428  CB  GLU B  63     -19.721 -20.971 -13.521  1.00 71.29           C  
ATOM    429  CG  GLU B  63     -20.900 -20.432 -14.332  1.00 71.29           C  
ATOM    430  CD  GLU B  63     -21.861 -21.595 -14.537  1.00 71.29           C  
ATOM    431  OE1 GLU B  63     -21.371 -22.726 -14.797  1.00 71.29           O  
ATOM    432  OE2 GLU B  63     -23.097 -21.373 -14.431  1.00 71.29           O1-
ATOM    433  C   GLU B  63     -19.095 -18.834 -12.467  1.00 71.29           C  
ATOM    434  O   GLU B  63     -19.351 -17.750 -12.988  1.00 71.29           O  
ATOM    435  N   LYS B  64     -19.238 -19.052 -11.145  1.00 65.91           N  
ATOM    436  CA  LYS B  64     -19.778 -18.061 -10.254  1.00 65.91           C  
ATOM    437  CB  LYS B  64     -19.927 -18.597  -8.817  1.00 65.91           C  
ATOM    438  CG  LYS B  64     -20.890 -19.786  -8.700  1.00 65.91           C  
ATOM    439  CD  LYS B  64     -20.758 -20.565  -7.386  1.00 65.91           C  
ATOM    440  CE  LYS B  64     -21.691 -21.776  -7.279  1.00 65.91           C  
ATOM    441  NZ  LYS B  64     -23.097 -21.329  -7.180  1.00 65.91           N1+
ATOM    442  C   LYS B  64     -18.871 -16.861 -10.201  1.00 65.91           C  
ATOM    443  O   LYS B  64     -19.336 -15.726 -10.293  1.00 65.91           O  
ATOM    444  N   SER B  65     -17.545 -17.086 -10.071  1.00 92.09           N  
ATOM    445  CA  SER B  65     -16.577 -16.027  -9.922  1.00 92.09           C  
ATOM    446  CB  SER B  65     -15.138 -16.554  -9.808  1.00 92.09           C  
ATOM    447  OG  SER B  65     -15.025 -17.443  -8.710  1.00 92.09           O  
ATOM    448  C   SER B  65     -16.582 -15.167 -11.142  1.00 92.09           C  
ATOM    449  O   SER B  65     -16.588 -13.940 -11.041  1.00 92.09           O  
ATOM    450  N   GLU B  66     -16.567 -15.799 -12.333  1.00 86.40           N  
ATOM    451  CA  GLU B  66     -16.531 -15.050 -13.555  1.00 86.40           C  
ATOM    452  CB  GLU B  66     -16.435 -15.919 -14.823  1.00 86.40           C  
ATOM    453  CG  GLU B  66     -15.043 -16.517 -15.045  1.00 86.40           C  
ATOM    454  CD  GLU B  66     -14.067 -15.360 -15.229  1.00 86.40           C  
ATOM    455  OE1 GLU B  66     -13.758 -14.682 -14.213  1.00 86.40           O  
ATOM    456  OE2 GLU B  66     -13.622 -15.136 -16.386  1.00 86.40           O1-
ATOM    457  C   GLU B  66     -17.781 -14.241 -13.634  1.00 86.40           C  
ATOM    458  O   GLU B  66     -17.747 -13.078 -14.029  1.00 86.40           O  
ATOM    459  N   GLY B  67     -18.926 -14.826 -13.232  1.00 20.89           N  
ATOM    460  CA  GLY B  67     -20.147 -14.086 -13.303  1.00 20.89           C  
ATOM    461  C   GLY B  67     -20.012 -12.869 -12.434  1.00 20.89           C  
ATOM    462  O   GLY B  67     -20.411 -11.773 -12.824  1.00 20.89           O  
ATOM    463  N   LEU B  68     -19.429 -13.032 -11.231  1.00 56.87           N  
ATOM    464  CA  LEU B  68     -19.292 -11.965 -10.275  1.00 56.87           C  
ATOM    465  CB  LEU B  68     -18.750 -12.439  -8.916  1.00 56.87           C  
ATOM    466  CG  LEU B  68     -19.703 -13.392  -8.170  1.00 56.87           C  
ATOM    467  CD1 LEU B  68     -19.146 -13.755  -6.786  1.00 56.87           C  
ATOM    468  CD2 LEU B  68     -21.137 -12.837  -8.112  1.00 56.87           C  
ATOM    469  C   LEU B  68     -18.366 -10.901 -10.787  1.00 56.87           C  
ATOM    470  O   LEU B  68     -18.554  -9.722 -10.487  1.00 56.87           O  
ATOM    471  N   ARG B  69     -17.301 -11.283 -11.517  1.00116.59           N  
ATOM    472  CA  ARG B  69     -16.376 -10.301 -12.015  1.00116.59           C  
ATOM    473  CB  ARG B  69     -15.139 -10.929 -12.681  1.00116.59           C  
ATOM    474  CG  ARG B  69     -14.138  -9.902 -13.216  1.00116.59           C  
ATOM    475  CD  ARG B  69     -12.840 -10.527 -13.729  1.00116.59           C  
ATOM    476  NE  ARG B  69     -13.202 -11.505 -14.792  1.00116.59           N  
ATOM    477  CZ  ARG B  69     -12.338 -11.754 -15.818  1.00116.59           C  
ATOM    478  NH1 ARG B  69     -11.141 -11.100 -15.882  1.00116.59           N1+
ATOM    479  NH2 ARG B  69     -12.679 -12.652 -16.788  1.00116.59           N  
ATOM    480  C   ARG B  69     -17.059  -9.429 -13.025  1.00116.59           C  
ATOM    481  O   ARG B  69     -16.931  -8.205 -12.987  1.00116.59           O  
ATOM    482  N   ARG B  70     -17.842 -10.044 -13.931  1.00140.65           N  
ATOM    483  CA  ARG B  70     -18.505  -9.334 -14.989  1.00140.65           C  
ATOM    484  CB  ARG B  70     -19.402 -10.294 -15.796  1.00140.65           C  
ATOM    485  CG  ARG B  70     -20.452  -9.653 -16.707  1.00140.65           C  
ATOM    486  CD  ARG B  70     -21.886  -9.988 -16.279  1.00140.65           C  
ATOM    487  NE  ARG B  70     -21.983 -11.475 -16.200  1.00140.65           N  
ATOM    488  CZ  ARG B  70     -22.863 -12.062 -15.339  1.00140.65           C  
ATOM    489  NH1 ARG B  70     -23.723 -11.295 -14.605  1.00140.65           N1+
ATOM    490  NH2 ARG B  70     -22.889 -13.419 -15.204  1.00140.65           N  
ATOM    491  C   ARG B  70     -19.361  -8.275 -14.366  1.00140.65           C  
ATOM    492  O   ARG B  70     -19.281  -7.104 -14.735  1.00140.65           O  
ATOM    493  N   THR B  71     -20.164  -8.654 -13.357  1.00 42.78           N  
ATOM    494  CA  THR B  71     -21.062  -7.735 -12.721  1.00 42.78           C  
ATOM    495  CB  THR B  71     -21.919  -8.383 -11.670  1.00 42.78           C  
ATOM    496  OG1 THR B  71     -22.715  -9.411 -12.242  1.00 42.78           O  
ATOM    497  CG2 THR B  71     -22.811  -7.308 -11.021  1.00 42.78           C  
ATOM    498  C   THR B  71     -20.302  -6.637 -12.030  1.00 42.78           C  
ATOM    499  O   THR B  71     -20.660  -5.468 -12.156  1.00 42.78           O  
ATOM    500  N   LEU B  72     -19.222  -6.990 -11.301  1.00 57.94           N  
ATOM    501  CA  LEU B  72     -18.469  -6.063 -10.491  1.00 57.94           C  
ATOM    502  CB  LEU B  72     -17.343  -6.736  -9.686  1.00 57.94           C  
ATOM    503  CG  LEU B  72     -17.853  -7.631  -8.542  1.00 57.94           C  
ATOM    504  CD1 LEU B  72     -16.692  -8.272  -7.768  1.00 57.94           C  
ATOM    505  CD2 LEU B  72     -18.806  -6.851  -7.625  1.00 57.94           C  
ATOM    506  C   LEU B  72     -17.849  -4.999 -11.341  1.00 57.94           C  
ATOM    507  O   LEU B  72     -17.747  -3.850 -10.914  1.00 57.94           O  
ATOM    508  N   THR B  73     -17.385  -5.361 -12.553  1.00 34.26           N  
ATOM    509  CA  THR B  73     -16.791  -4.407 -13.448  1.00 34.26           C  
ATOM    510  CB  THR B  73     -16.271  -5.032 -14.711  1.00 34.26           C  
ATOM    511  OG1 THR B  73     -15.287  -6.008 -14.405  1.00 34.26           O  
ATOM    512  CG2 THR B  73     -15.664  -3.930 -15.598  1.00 34.26           C  
ATOM    513  C   THR B  73     -17.842  -3.408 -13.835  1.00 34.26           C  
ATOM    514  O   THR B  73     -17.561  -2.221 -13.986  1.00 34.26           O  
ATOM    515  N   GLY B  74     -19.091  -3.875 -14.012  1.00 30.42           N  
ATOM    516  CA  GLY B  74     -20.181  -3.029 -14.408  1.00 30.42           C  
ATOM    517  C   GLY B  74     -20.409  -1.983 -13.354  1.00 30.42           C  
ATOM    518  O   GLY B  74     -20.787  -0.854 -13.664  1.00 30.42           O  
ATOM    519  N   MET B  75     -20.178  -2.343 -12.078  1.00 61.64           N  
ATOM    520  CA  MET B  75     -20.444  -1.520 -10.927  1.00 61.64           C  
ATOM    521  CB  MET B  75     -20.209  -2.247  -9.586  1.00 61.64           C  
ATOM    522  CG  MET B  75     -21.284  -3.288  -9.252  1.00 61.64           C  
ATOM    523  SD  MET B  75     -21.032  -4.175  -7.683  1.00 61.64           S  
ATOM    524  CE  MET B  75     -22.671  -4.957  -7.670  1.00 61.64           C  
ATOM    525  C   MET B  75     -19.613  -0.271 -10.927  1.00 61.64           C  
ATOM    526  O   MET B  75     -20.030   0.734 -10.353  1.00 61.64           O  
ATOM    527  N   ILE B  76     -18.412  -0.290 -11.538  1.00 56.92           N  
ATOM    528  CA  ILE B  76     -17.557   0.868 -11.489  1.00 56.92           C  
ATOM    529  CB  ILE B  76     -16.314   0.697 -12.319  1.00 56.92           C  
ATOM    530  CG1 ILE B  76     -15.491  -0.502 -11.821  1.00 56.92           C  
ATOM    531  CG2 ILE B  76     -15.531   2.020 -12.289  1.00 56.92           C  
ATOM    532  CD1 ILE B  76     -14.385  -0.931 -12.786  1.00 56.92           C  
ATOM    533  C   ILE B  76     -18.310   2.046 -12.047  1.00 56.92           C  
ATOM    534  O   ILE B  76     -18.245   3.137 -11.480  1.00 56.92           O  
ATOM    535  N   ALA B  77     -18.985   1.861 -13.201  1.00 54.44           N  
ATOM    536  CA  ALA B  77     -19.810   2.829 -13.887  1.00 54.44           C  
ATOM    537  CB  ALA B  77     -20.168   2.389 -15.317  1.00 54.44           C  
ATOM    538  C   ALA B  77     -21.105   3.088 -13.169  1.00 54.44           C  
ATOM    539  O   ALA B  77     -21.624   4.204 -13.187  1.00 54.44           O  
ATOM    540  N   ASP B  78     -21.678   2.044 -12.539  1.00 51.66           N  
ATOM    541  CA  ASP B  78     -22.969   2.134 -11.913  1.00 51.66           C  
ATOM    542  CB  ASP B  78     -23.346   0.861 -11.134  1.00 51.66           C  
ATOM    543  CG  ASP B  78     -23.552  -0.285 -12.110  1.00 51.66           C  
ATOM    544  OD1 ASP B  78     -23.491  -0.036 -13.342  1.00 51.66           O  
ATOM    545  OD2 ASP B  78     -23.774  -1.429 -11.628  1.00 51.66           O1-
ATOM    546  C   ASP B  78     -22.911   3.217 -10.887  1.00 51.66           C  
ATOM    547  O   ASP B  78     -23.886   3.937 -10.675  1.00 51.66           O  
ATOM    548  N   ASP B  79     -21.756   3.351 -10.215  1.00 47.93           N  
ATOM    549  CA  ASP B  79     -21.606   4.317  -9.169  1.00 47.93           C  
ATOM    550  CB  ASP B  79     -20.213   4.280  -8.519  1.00 47.93           C  
ATOM    551  CG  ASP B  79     -20.287   5.071  -7.218  1.00 47.93           C  
ATOM    552  OD1 ASP B  79     -21.391   5.115  -6.612  1.00 47.93           O  
ATOM    553  OD2 ASP B  79     -19.243   5.653  -6.819  1.00 47.93           O1-
ATOM    554  C   ASP B  79     -21.809   5.696  -9.731  1.00 47.93           C  
ATOM    555  O   ASP B  79     -22.488   6.523  -9.124  1.00 47.93           O  
ATOM    556  N   VAL B  80     -21.233   5.970 -10.920  1.00 34.41           N  
ATOM    557  CA  VAL B  80     -21.299   7.267 -11.536  1.00 34.41           C  
ATOM    558  CB  VAL B  80     -20.528   7.334 -12.823  1.00 34.41           C  
ATOM    559  CG1 VAL B  80     -20.699   8.735 -13.437  1.00 34.41           C  
ATOM    560  CG2 VAL B  80     -19.066   6.954 -12.537  1.00 34.41           C  
ATOM    561  C   VAL B  80     -22.726   7.605 -11.851  1.00 34.41           C  
ATOM    562  O   VAL B  80     -23.169   8.727 -11.614  1.00 34.41           O  
ATOM    563  N   GLU B  81     -23.486   6.631 -12.390  1.00 37.50           N  
ATOM    564  CA  GLU B  81     -24.851   6.864 -12.772  1.00 37.50           C  
ATOM    565  CB  GLU B  81     -25.508   5.609 -13.370  1.00 37.50           C  
ATOM    566  CG  GLU B  81     -24.902   5.146 -14.697  1.00 37.50           C  
ATOM    567  CD  GLU B  81     -25.605   3.856 -15.095  1.00 37.50           C  
ATOM    568  OE1 GLU B  81     -26.866   3.846 -15.087  1.00 37.50           O  
ATOM    569  OE2 GLU B  81     -24.898   2.861 -15.403  1.00 37.50           O1-
ATOM    570  C   GLU B  81     -25.644   7.230 -11.551  1.00 37.50           C  
ATOM    571  O   GLU B  81     -26.425   8.181 -11.574  1.00 37.50           O  
ATOM    572  N   ALA B  82     -25.445   6.481 -10.449  1.00 32.05           N  
ATOM    573  CA  ALA B  82     -26.168   6.669  -9.220  1.00 32.05           C  
ATOM    574  CB  ALA B  82     -25.791   5.633  -8.147  1.00 32.05           C  
ATOM    575  C   ALA B  82     -25.853   8.022  -8.666  1.00 32.05           C  
ATOM    576  O   ALA B  82     -26.727   8.700  -8.127  1.00 32.05           O  
ATOM    577  N   PHE B  83     -24.574   8.423  -8.774  1.00 57.84           N  
ATOM    578  CA  PHE B  83     -24.065   9.673  -8.289  1.00 57.84           C  
ATOM    579  CB  PHE B  83     -22.544   9.774  -8.524  1.00 57.84           C  
ATOM    580  CG  PHE B  83     -22.063  11.121  -8.108  1.00 57.84           C  
ATOM    581  CD1 PHE B  83     -21.926  11.430  -6.775  1.00 57.84           C  
ATOM    582  CD2 PHE B  83     -21.729  12.069  -9.048  1.00 57.84           C  
ATOM    583  CE1 PHE B  83     -21.478  12.670  -6.385  1.00 57.84           C  
ATOM    584  CE2 PHE B  83     -21.280  13.311  -8.664  1.00 57.84           C  
ATOM    585  CZ  PHE B  83     -21.156  13.613  -7.329  1.00 57.84           C  
ATOM    586  C   PHE B  83     -24.716  10.800  -9.023  1.00 57.84           C  
ATOM    587  O   PHE B  83     -25.178  11.760  -8.410  1.00 57.84           O  
ATOM    588  N   ASP B  84     -24.790  10.699 -10.363  1.00 36.58           N  
ATOM    589  CA  ASP B  84     -25.321  11.764 -11.165  1.00 36.58           C  
ATOM    590  CB  ASP B  84     -25.227  11.488 -12.673  1.00 36.58           C  
ATOM    591  CG  ASP B  84     -23.754  11.493 -13.050  1.00 36.58           C  
ATOM    592  OD1 ASP B  84     -22.981  12.291 -12.455  1.00 36.58           O  
ATOM    593  OD2 ASP B  84     -23.383  10.689 -13.944  1.00 36.58           O1-
ATOM    594  C   ASP B  84     -26.762  11.971 -10.830  1.00 36.58           C  
ATOM    595  O   ASP B  84     -27.241  13.104 -10.795  1.00 36.58           O  
ATOM    596  N   ALA B  85     -27.497  10.879 -10.557  1.00 28.74           N  
ATOM    597  CA  ALA B  85     -28.901  10.990 -10.293  1.00 28.74           C  
ATOM    598  CB  ALA B  85     -29.565   9.631 -10.015  1.00 28.74           C  
ATOM    599  C   ALA B  85     -29.111  11.854  -9.088  1.00 28.74           C  
ATOM    600  O   ALA B  85     -30.021  12.682  -9.071  1.00 28.74           O  
ATOM    601  N   VAL B  86     -28.280  11.686  -8.040  1.00 40.35           N  
ATOM    602  CA  VAL B  86     -28.453  12.441  -6.829  1.00 40.35           C  
ATOM    603  CB  VAL B  86     -27.525  12.002  -5.732  1.00 40.35           C  
ATOM    604  CG1 VAL B  86     -27.773  12.880  -4.494  1.00 40.35           C  
ATOM    605  CG2 VAL B  86     -27.744  10.501  -5.471  1.00 40.35           C  
ATOM    606  C   VAL B  86     -28.208  13.896  -7.094  1.00 40.35           C  
ATOM    607  O   VAL B  86     -28.988  14.749  -6.674  1.00 40.35           O  
ATOM    608  N   MET B  87     -27.108  14.205  -7.806  1.00 47.66           N  
ATOM    609  CA  MET B  87     -26.716  15.554  -8.111  1.00 47.66           C  
ATOM    610  CB  MET B  87     -25.326  15.628  -8.760  1.00 47.66           C  
ATOM    611  CG  MET B  87     -24.225  15.234  -7.777  1.00 47.66           C  
ATOM    612  SD  MET B  87     -24.075  16.370  -6.366  1.00 47.66           S  
ATOM    613  CE  MET B  87     -23.186  15.197  -5.305  1.00 47.66           C  
ATOM    614  C   MET B  87     -27.713  16.174  -9.032  1.00 47.66           C  
ATOM    615  O   MET B  87     -28.027  17.357  -8.907  1.00 47.66           O  
ATOM    616  N   GLY B  88     -28.243  15.392  -9.988  1.00 23.39           N  
ATOM    617  CA  GLY B  88     -29.178  15.945 -10.920  1.00 23.39           C  
ATOM    618  C   GLY B  88     -30.370  16.446 -10.164  1.00 23.39           C  
ATOM    619  O   GLY B  88     -30.894  17.514 -10.474  1.00 23.39           O  
ATOM    620  N   ALA B  89     -30.851  15.666  -9.173  1.00 39.71           N  
ATOM    621  CA  ALA B  89     -32.000  16.034  -8.389  1.00 39.71           C  
ATOM    622  CB  ALA B  89     -32.458  14.915  -7.439  1.00 39.71           C  
ATOM    623  C   ALA B  89     -31.698  17.236  -7.545  1.00 39.71           C  
ATOM    624  O   ALA B  89     -32.475  18.188  -7.504  1.00 39.71           O  
ATOM    625  N   TYR B  90     -30.528  17.243  -6.881  1.00 80.00           N  
ATOM    626  CA  TYR B  90     -30.140  18.314  -6.001  1.00 80.00           C  
ATOM    627  CB  TYR B  90     -28.820  18.074  -5.236  1.00 80.00           C  
ATOM    628  CG  TYR B  90     -29.124  17.271  -4.014  1.00 80.00           C  
ATOM    629  CD1 TYR B  90     -29.611  17.915  -2.899  1.00 80.00           C  
ATOM    630  CD2 TYR B  90     -28.924  15.911  -3.955  1.00 80.00           C  
ATOM    631  CE1 TYR B  90     -29.903  17.227  -1.748  1.00 80.00           C  
ATOM    632  CE2 TYR B  90     -29.216  15.213  -2.803  1.00 80.00           C  
ATOM    633  CZ  TYR B  90     -29.709  15.870  -1.699  1.00 80.00           C  
ATOM    634  OH  TYR B  90     -30.010  15.164  -0.515  1.00 80.00           O  
ATOM    635  C   TYR B  90     -30.024  19.602  -6.765  1.00 80.00           C  
ATOM    636  O   TYR B  90     -30.262  20.675  -6.216  1.00 80.00           O  
ATOM    637  N   GLY B  91     -29.609  19.513  -8.039  1.00 62.85           N  
ATOM    638  CA  GLY B  91     -29.358  20.592  -8.959  1.00 62.85           C  
ATOM    639  C   GLY B  91     -30.587  21.370  -9.328  1.00 62.85           C  
ATOM    640  O   GLY B  91     -30.449  22.515  -9.744  1.00 62.85           O  
ATOM    641  N   LEU B  92     -31.800  20.774  -9.248  1.00 76.72           N  
ATOM    642  CA  LEU B  92     -33.029  21.357  -9.738  1.00 76.72           C  
ATOM    643  CB  LEU B  92     -34.271  20.484  -9.492  1.00 76.72           C  
ATOM    644  CG  LEU B  92     -34.251  19.149 -10.255  1.00 76.72           C  
ATOM    645  CD1 LEU B  92     -35.529  18.337  -9.986  1.00 76.72           C  
ATOM    646  CD2 LEU B  92     -33.979  19.362 -11.753  1.00 76.72           C  
ATOM    647  C   LEU B  92     -33.335  22.686  -9.111  1.00 76.72           C  
ATOM    648  O   LEU B  92     -32.876  23.029  -8.022  1.00 76.72           O  
ATOM    649  N   PRO B  93     -34.103  23.458  -9.852  1.00104.32           N  
ATOM    650  CA  PRO B  93     -34.530  24.776  -9.459  1.00104.32           C  
ATOM    651  CD  PRO B  93     -34.368  23.183 -11.253  1.00104.32           C  
ATOM    652  CB  PRO B  93     -35.156  25.406 -10.706  1.00104.32           C  
ATOM    653  CG  PRO B  93     -35.441  24.213 -11.640  1.00104.32           C  
ATOM    654  C   PRO B  93     -35.435  24.757  -8.260  1.00104.32           C  
ATOM    655  O   PRO B  93     -36.329  23.914  -8.197  1.00104.32           O  
ATOM    656  N   LYS B  94     -35.100  25.614  -7.270  1.00170.82           N  
ATOM    657  CA  LYS B  94     -35.709  25.937  -6.004  1.00170.82           C  
ATOM    658  CB  LYS B  94     -34.673  26.243  -4.911  1.00170.82           C  
ATOM    659  CG  LYS B  94     -33.831  25.030  -4.510  1.00170.82           C  
ATOM    660  CD  LYS B  94     -32.657  25.375  -3.593  1.00170.82           C  
ATOM    661  CE  LYS B  94     -33.014  25.307  -2.107  1.00170.82           C  
ATOM    662  NZ  LYS B  94     -31.832  25.647  -1.286  1.00170.82           N1+
ATOM    663  C   LYS B  94     -36.705  27.079  -6.036  1.00170.82           C  
ATOM    664  O   LYS B  94     -37.280  27.393  -4.997  1.00170.82           O  
ATOM    665  N   ASN B  95     -36.859  27.803  -7.167  1.00 81.15           N  
ATOM    666  CA  ASN B  95     -37.566  29.066  -7.199  1.00 81.15           C  
ATOM    667  CB  ASN B  95     -37.684  29.604  -8.636  1.00 81.15           C  
ATOM    668  CG  ASN B  95     -36.279  29.796  -9.185  1.00 81.15           C  
ATOM    669  OD1 ASN B  95     -35.398  30.318  -8.505  1.00 81.15           O  
ATOM    670  ND2 ASN B  95     -36.059  29.350 -10.452  1.00 81.15           N  
ATOM    671  C   ASN B  95     -38.969  29.030  -6.651  1.00 81.15           C  
ATOM    672  O   ASN B  95     -39.244  29.665  -5.633  1.00 81.15           O  
ATOM    673  N   THR B  96     -39.897  28.283  -7.282  1.00 53.66           N  
ATOM    674  CA  THR B  96     -41.261  28.275  -6.823  1.00 53.66           C  
ATOM    675  CB  THR B  96     -42.251  28.077  -7.933  1.00 53.66           C  
ATOM    676  OG1 THR B  96     -42.049  26.809  -8.544  1.00 53.66           O  
ATOM    677  CG2 THR B  96     -42.059  29.191  -8.974  1.00 53.66           C  
ATOM    678  C   THR B  96     -41.413  27.122  -5.883  1.00 53.66           C  
ATOM    679  O   THR B  96     -40.466  26.372  -5.667  1.00 53.66           O  
ATOM    680  N   ASP B  97     -42.591  27.005  -5.230  1.00 62.21           N  
ATOM    681  CA  ASP B  97     -42.866  25.882  -4.377  1.00 62.21           C  
ATOM    682  CB  ASP B  97     -44.001  26.124  -3.370  1.00 62.21           C  
ATOM    683  CG  ASP B  97     -43.402  27.002  -2.279  1.00 62.21           C  
ATOM    684  OD1 ASP B  97     -42.213  27.396  -2.424  1.00 62.21           O  
ATOM    685  OD2 ASP B  97     -44.114  27.279  -1.279  1.00 62.21           O1-
ATOM    686  C   ASP B  97     -43.153  24.668  -5.206  1.00 62.21           C  
ATOM    687  O   ASP B  97     -42.889  23.544  -4.783  1.00 62.21           O  
ATOM    688  N   GLU B  98     -43.721  24.860  -6.414  1.00 75.04           N  
ATOM    689  CA  GLU B  98     -44.022  23.748  -7.268  1.00 75.04           C  
ATOM    690  CB  GLU B  98     -44.706  24.158  -8.587  1.00 75.04           C  
ATOM    691  CG  GLU B  98     -46.122  24.719  -8.412  1.00 75.04           C  
ATOM    692  CD  GLU B  98     -46.020  26.208  -8.106  1.00 75.04           C  
ATOM    693  OE1 GLU B  98     -44.924  26.785  -8.335  1.00 75.04           O  
ATOM    694  OE2 GLU B  98     -47.037  26.789  -7.644  1.00 75.04           O1-
ATOM    695  C   GLU B  98     -42.730  23.062  -7.611  1.00 75.04           C  
ATOM    696  O   GLU B  98     -42.685  21.839  -7.717  1.00 75.04           O  
ATOM    697  N   GLU B  99     -41.659  23.847  -7.839  1.00 61.43           N  
ATOM    698  CA  GLU B  99     -40.341  23.356  -8.140  1.00 61.43           C  
ATOM    699  CB  GLU B  99     -39.406  24.463  -8.653  1.00 61.43           C  
ATOM    700  CG  GLU B  99     -39.806  24.953 -10.047  1.00 61.43           C  
ATOM    701  CD  GLU B  99     -38.982  26.190 -10.368  1.00 61.43           C  
ATOM    702  OE1 GLU B  99     -38.650  26.934  -9.408  1.00 61.43           O  
ATOM    703  OE2 GLU B  99     -38.675  26.409 -11.569  1.00 61.43           O1-
ATOM    704  C   GLU B  99     -39.714  22.725  -6.929  1.00 61.43           C  
ATOM    705  O   GLU B  99     -38.973  21.751  -7.054  1.00 61.43           O  
ATOM    706  N   LYS B 100     -39.954  23.290  -5.727  1.00 74.23           N  
ATOM    707  CA  LYS B 100     -39.352  22.780  -4.524  1.00 74.23           C  
ATOM    708  CB  LYS B 100     -39.603  23.682  -3.306  1.00 74.23           C  
ATOM    709  CG  LYS B 100     -38.804  24.985  -3.352  1.00 74.23           C  
ATOM    710  CD  LYS B 100     -39.269  26.022  -2.330  1.00 74.23           C  
ATOM    711  CE  LYS B 100     -38.325  27.219  -2.196  1.00 74.23           C  
ATOM    712  NZ  LYS B 100     -37.099  26.818  -1.469  1.00 74.23           N1+
ATOM    713  C   LYS B 100     -39.860  21.408  -4.187  1.00 74.23           C  
ATOM    714  O   LYS B 100     -39.072  20.504  -3.911  1.00 74.23           O  
ATOM    715  N   ALA B 101     -41.194  21.214  -4.219  1.00 29.44           N  
ATOM    716  CA  ALA B 101     -41.807  19.970  -3.836  1.00 29.44           C  
ATOM    717  CB  ALA B 101     -43.344  20.018  -3.893  1.00 29.44           C  
ATOM    718  C   ALA B 101     -41.359  18.883  -4.760  1.00 29.44           C  
ATOM    719  O   ALA B 101     -41.103  17.758  -4.336  1.00 29.44           O  
ATOM    720  N   ALA B 102     -41.262  19.212  -6.059  1.00 50.47           N  
ATOM    721  CA  ALA B 102     -40.876  18.313  -7.106  1.00 50.47           C  
ATOM    722  CB  ALA B 102     -40.914  18.967  -8.497  1.00 50.47           C  
ATOM    723  C   ALA B 102     -39.477  17.854  -6.862  1.00 50.47           C  
ATOM    724  O   ALA B 102     -39.097  16.774  -7.299  1.00 50.47           O  
ATOM    725  N   ARG B 103     -38.635  18.713  -6.264  1.00122.81           N  
ATOM    726  CA  ARG B 103     -37.274  18.356  -5.976  1.00122.81           C  
ATOM    727  CB  ARG B 103     -36.430  19.555  -5.521  1.00122.81           C  
ATOM    728  CG  ARG B 103     -34.934  19.247  -5.492  1.00122.81           C  
ATOM    729  CD  ARG B 103     -34.082  20.390  -4.944  1.00122.81           C  
ATOM    730  NE  ARG B 103     -34.314  20.438  -3.473  1.00122.81           N  
ATOM    731  CZ  ARG B 103     -33.269  20.666  -2.629  1.00122.81           C  
ATOM    732  NH1 ARG B 103     -32.015  20.837  -3.138  1.00122.81           N1+
ATOM    733  NH2 ARG B 103     -33.470  20.707  -1.279  1.00122.81           N  
ATOM    734  C   ARG B 103     -37.222  17.331  -4.882  1.00122.81           C  
ATOM    735  O   ARG B 103     -36.414  16.404  -4.926  1.00122.81           O  
ATOM    736  N   ALA B 104     -38.093  17.476  -3.864  1.00 38.50           N  
ATOM    737  CA  ALA B 104     -38.046  16.599  -2.731  1.00 38.50           C  
ATOM    738  CB  ALA B 104     -39.125  16.933  -1.690  1.00 38.50           C  
ATOM    739  C   ALA B 104     -38.271  15.192  -3.192  1.00 38.50           C  
ATOM    740  O   ALA B 104     -37.511  14.295  -2.835  1.00 38.50           O  
ATOM    741  N   ALA B 105     -39.296  14.974  -4.038  1.00 35.42           N  
ATOM    742  CA  ALA B 105     -39.630  13.658  -4.510  1.00 35.42           C  
ATOM    743  CB  ALA B 105     -40.888  13.644  -5.397  1.00 35.42           C  
ATOM    744  C   ALA B 105     -38.499  13.096  -5.325  1.00 35.42           C  
ATOM    745  O   ALA B 105     -38.136  11.930  -5.179  1.00 35.42           O  
ATOM    746  N   LYS B 106     -37.905  13.928  -6.199  1.00109.30           N  
ATOM    747  CA  LYS B 106     -36.858  13.515  -7.095  1.00109.30           C  
ATOM    748  CB  LYS B 106     -36.463  14.614  -8.096  1.00109.30           C  
ATOM    749  CG  LYS B 106     -35.730  14.075  -9.326  1.00109.30           C  
ATOM    750  CD  LYS B 106     -36.630  13.263 -10.264  1.00109.30           C  
ATOM    751  CE  LYS B 106     -35.899  12.688 -11.478  1.00109.30           C  
ATOM    752  NZ  LYS B 106     -36.832  11.878 -12.292  1.00109.30           N1+
ATOM    753  C   LYS B 106     -35.641  13.143  -6.302  1.00109.30           C  
ATOM    754  O   LYS B 106     -34.880  12.261  -6.697  1.00109.30           O  
ATOM    755  N   ILE B 107     -35.395  13.850  -5.182  1.00 41.58           N  
ATOM    756  CA  ILE B 107     -34.266  13.547  -4.352  1.00 41.58           C  
ATOM    757  CB  ILE B 107     -34.115  14.490  -3.194  1.00 41.58           C  
ATOM    758  CG1 ILE B 107     -33.839  15.920  -3.682  1.00 41.58           C  
ATOM    759  CG2 ILE B 107     -33.027  13.929  -2.264  1.00 41.58           C  
ATOM    760  CD1 ILE B 107     -33.938  16.965  -2.572  1.00 41.58           C  
ATOM    761  C   ILE B 107     -34.461  12.183  -3.758  1.00 41.58           C  
ATOM    762  O   ILE B 107     -33.543  11.365  -3.753  1.00 41.58           O  
ATOM    763  N   GLN B 108     -35.682  11.903  -3.255  1.00 48.26           N  
ATOM    764  CA  GLN B 108     -35.988  10.664  -2.598  1.00 48.26           C  
ATOM    765  CB  GLN B 108     -37.435  10.592  -2.083  1.00 48.26           C  
ATOM    766  CG  GLN B 108     -37.752  11.679  -1.057  1.00 48.26           C  
ATOM    767  CD  GLN B 108     -36.709  11.568   0.042  1.00 48.26           C  
ATOM    768  OE1 GLN B 108     -36.537  10.512   0.648  1.00 48.26           O  
ATOM    769  NE2 GLN B 108     -35.973  12.685   0.293  1.00 48.26           N  
ATOM    770  C   GLN B 108     -35.807   9.543  -3.569  1.00 48.26           C  
ATOM    771  O   GLN B 108     -35.270   8.496  -3.215  1.00 48.26           O  
ATOM    772  N   GLU B 109     -36.244   9.735  -4.826  1.00 39.79           N  
ATOM    773  CA  GLU B 109     -36.117   8.694  -5.802  1.00 39.79           C  
ATOM    774  CB  GLU B 109     -36.698   9.070  -7.177  1.00 39.79           C  
ATOM    775  CG  GLU B 109     -36.561   7.947  -8.210  1.00 39.79           C  
ATOM    776  CD  GLU B 109     -36.891   8.506  -9.587  1.00 39.79           C  
ATOM    777  OE1 GLU B 109     -38.048   8.959  -9.793  1.00 39.79           O  
ATOM    778  OE2 GLU B 109     -35.976   8.487 -10.454  1.00 39.79           O1-
ATOM    779  C   GLU B 109     -34.660   8.422  -6.015  1.00 39.79           C  
ATOM    780  O   GLU B 109     -34.254   7.268  -6.148  1.00 39.79           O  
ATOM    781  N   ALA B 110     -33.841   9.491  -6.068  1.00 38.70           N  
ATOM    782  CA  ALA B 110     -32.431   9.399  -6.337  1.00 38.70           C  
ATOM    783  CB  ALA B 110     -31.764  10.776  -6.496  1.00 38.70           C  
ATOM    784  C   ALA B 110     -31.708   8.689  -5.232  1.00 38.70           C  
ATOM    785  O   ALA B 110     -30.830   7.869  -5.492  1.00 38.70           O  
ATOM    786  N   LEU B 111     -32.052   8.996  -3.967  1.00 51.70           N  
ATOM    787  CA  LEU B 111     -31.383   8.443  -2.820  1.00 51.70           C  
ATOM    788  CB  LEU B 111     -31.875   9.042  -1.493  1.00 51.70           C  
ATOM    789  CG  LEU B 111     -31.596  10.551  -1.352  1.00 51.70           C  
ATOM    790  CD1 LEU B 111     -32.085  11.080   0.007  1.00 51.70           C  
ATOM    791  CD2 LEU B 111     -30.122  10.886  -1.639  1.00 51.70           C  
ATOM    792  C   LEU B 111     -31.613   6.965  -2.755  1.00 51.70           C  
ATOM    793  O   LEU B 111     -30.722   6.215  -2.361  1.00 51.70           O  
ATOM    794  N   LYS B 112     -32.832   6.512  -3.109  1.00 43.99           N  
ATOM    795  CA  LYS B 112     -33.151   5.113  -3.067  1.00 43.99           C  
ATOM    796  CB  LYS B 112     -34.623   4.808  -3.411  1.00 43.99           C  
ATOM    797  CG  LYS B 112     -35.593   5.244  -2.310  1.00 43.99           C  
ATOM    798  CD  LYS B 112     -37.070   5.180  -2.705  1.00 43.99           C  
ATOM    799  CE  LYS B 112     -38.019   5.579  -1.569  1.00 43.99           C  
ATOM    800  NZ  LYS B 112     -39.427   5.528  -2.030  1.00 43.99           N1+
ATOM    801  C   LYS B 112     -32.274   4.365  -4.031  1.00 43.99           C  
ATOM    802  O   LYS B 112     -31.779   3.288  -3.704  1.00 43.99           O  
ATOM    803  N   THR B 113     -32.053   4.908  -5.249  1.00112.91           N  
ATOM    804  CA  THR B 113     -31.224   4.241  -6.223  1.00112.91           C  
ATOM    805  CB  THR B 113     -31.214   4.897  -7.576  1.00112.91           C  
ATOM    806  OG1 THR B 113     -30.769   6.242  -7.486  1.00112.91           O  
ATOM    807  CG2 THR B 113     -32.628   4.838  -8.169  1.00112.91           C  
ATOM    808  C   THR B 113     -29.809   4.203  -5.729  1.00112.91           C  
ATOM    809  O   THR B 113     -29.083   3.238  -5.957  1.00112.91           O  
ATOM    810  N   ALA B 114     -29.388   5.288  -5.059  1.00 85.37           N  
ATOM    811  CA  ALA B 114     -28.081   5.490  -4.503  1.00 85.37           C  
ATOM    812  CB  ALA B 114     -27.888   6.903  -3.928  1.00 85.37           C  
ATOM    813  C   ALA B 114     -27.828   4.512  -3.393  1.00 85.37           C  
ATOM    814  O   ALA B 114     -26.691   4.369  -2.957  1.00 85.37           O  
ATOM    815  N   THR B 115     -28.888   4.015  -2.725  1.00 74.55           N  
ATOM    816  CA  THR B 115     -28.725   2.997  -1.717  1.00 74.55           C  
ATOM    817  CB  THR B 115     -29.862   3.002  -0.741  1.00 74.55           C  
ATOM    818  OG1 THR B 115     -29.980   4.288  -0.149  1.00 74.55           O  
ATOM    819  CG2 THR B 115     -29.577   1.954   0.348  1.00 74.55           C  
ATOM    820  C   THR B 115     -28.621   1.610  -2.303  1.00 74.55           C  
ATOM    821  O   THR B 115     -27.772   0.817  -1.898  1.00 74.55           O  
ATOM    822  N   ASP B 116     -29.507   1.277  -3.270  1.00 61.46           N  
ATOM    823  CA  ASP B 116     -29.569  -0.050  -3.828  1.00 61.46           C  
ATOM    824  CB  ASP B 116     -30.757  -0.261  -4.784  1.00 61.46           C  
ATOM    825  CG  ASP B 116     -32.018  -0.436  -3.947  1.00 61.46           C  
ATOM    826  OD1 ASP B 116     -31.915  -1.040  -2.846  1.00 61.46           O  
ATOM    827  OD2 ASP B 116     -33.099   0.029  -4.398  1.00 61.46           O1-
ATOM    828  C   ASP B 116     -28.323  -0.368  -4.587  1.00 61.46           C  
ATOM    829  O   ASP B 116     -27.783  -1.466  -4.461  1.00 61.46           O  
ATOM    830  N   VAL B 117     -27.822   0.585  -5.396  1.00127.86           N  
ATOM    831  CA  VAL B 117     -26.678   0.282  -6.204  1.00127.86           C  
ATOM    832  CB  VAL B 117     -26.372   1.322  -7.264  1.00127.86           C  
ATOM    833  CG1 VAL B 117     -25.805   2.616  -6.668  1.00127.86           C  
ATOM    834  CG2 VAL B 117     -25.459   0.675  -8.310  1.00127.86           C  
ATOM    835  C   VAL B 117     -25.470  -0.043  -5.355  1.00127.86           C  
ATOM    836  O   VAL B 117     -24.802  -1.022  -5.684  1.00127.86           O  
ATOM    837  N   PRO B 118     -25.085   0.667  -4.312  1.00 86.55           N  
ATOM    838  CA  PRO B 118     -23.966   0.279  -3.493  1.00 86.55           C  
ATOM    839  CD  PRO B 118     -25.785   1.819  -3.762  1.00 86.55           C  
ATOM    840  CB  PRO B 118     -23.757   1.424  -2.504  1.00 86.55           C  
ATOM    841  CG  PRO B 118     -25.157   2.050  -2.379  1.00 86.55           C  
ATOM    842  C   PRO B 118     -24.217  -1.025  -2.787  1.00 86.55           C  
ATOM    843  O   PRO B 118     -23.272  -1.792  -2.611  1.00 86.55           O  
ATOM    844  N   LEU B 119     -25.469  -1.292  -2.364  1.00 56.85           N  
ATOM    845  CA  LEU B 119     -25.788  -2.484  -1.627  1.00 56.85           C  
ATOM    846  CB  LEU B 119     -27.242  -2.529  -1.126  1.00 56.85           C  
ATOM    847  CG  LEU B 119     -27.522  -3.734  -0.208  1.00 56.85           C  
ATOM    848  CD1 LEU B 119     -26.748  -3.605   1.114  1.00 56.85           C  
ATOM    849  CD2 LEU B 119     -29.029  -3.959  -0.002  1.00 56.85           C  
ATOM    850  C   LEU B 119     -25.589  -3.663  -2.523  1.00 56.85           C  
ATOM    851  O   LEU B 119     -25.148  -4.723  -2.084  1.00 56.85           O  
ATOM    852  N   ALA B 120     -25.915  -3.506  -3.818  1.00 34.45           N  
ATOM    853  CA  ALA B 120     -25.787  -4.593  -4.743  1.00 34.45           C  
ATOM    854  CB  ALA B 120     -26.182  -4.207  -6.177  1.00 34.45           C  
ATOM    855  C   ALA B 120     -24.348  -5.012  -4.755  1.00 34.45           C  
ATOM    856  O   ALA B 120     -24.046  -6.203  -4.795  1.00 34.45           O  
ATOM    857  N   CYS B 121     -23.420  -4.034  -4.723  1.00 37.71           N  
ATOM    858  CA  CYS B 121     -22.012  -4.322  -4.725  1.00 37.71           C  
ATOM    859  CB  CYS B 121     -21.135  -3.061  -4.784  1.00 37.71           C  
ATOM    860  SG  CYS B 121     -19.360  -3.457  -4.791  1.00 37.71           S  
ATOM    861  C   CYS B 121     -21.661  -5.051  -3.462  1.00 37.71           C  
ATOM    862  O   CYS B 121     -20.911  -6.024  -3.496  1.00 37.71           O  
ATOM    863  N   CYS B 122     -22.212  -4.605  -2.312  1.00 44.92           N  
ATOM    864  CA  CYS B 122     -21.914  -5.224  -1.050  1.00 44.92           C  
ATOM    865  CB  CYS B 122     -22.684  -4.599   0.127  1.00 44.92           C  
ATOM    866  SG  CYS B 122     -22.145  -2.902   0.490  1.00 44.92           S  
ATOM    867  C   CYS B 122     -22.309  -6.665  -1.139  1.00 44.92           C  
ATOM    868  O   CYS B 122     -21.518  -7.551  -0.816  1.00 44.92           O  
ATOM    869  N   ARG B 123     -23.525  -6.942  -1.646  1.00121.46           N  
ATOM    870  CA  ARG B 123     -24.002  -8.293  -1.707  1.00121.46           C  
ATOM    871  CB  ARG B 123     -25.407  -8.393  -2.329  1.00121.46           C  
ATOM    872  CG  ARG B 123     -26.086  -9.739  -2.077  1.00121.46           C  
ATOM    873  CD  ARG B 123     -27.485  -9.859  -2.686  1.00121.46           C  
ATOM    874  NE  ARG B 123     -28.359  -8.850  -2.023  1.00121.46           N  
ATOM    875  CZ  ARG B 123     -28.784  -7.753  -2.716  1.00121.46           C  
ATOM    876  NH1 ARG B 123     -28.444  -7.593  -4.027  1.00121.46           N1+
ATOM    877  NH2 ARG B 123     -29.569  -6.819  -2.104  1.00121.46           N  
ATOM    878  C   ARG B 123     -23.048  -9.104  -2.538  1.00121.46           C  
ATOM    879  O   ARG B 123     -22.681 -10.214  -2.153  1.00121.46           O  
ATOM    880  N   VAL B 124     -22.600  -8.569  -3.692  1.00 43.85           N  
ATOM    881  CA  VAL B 124     -21.701  -9.290  -4.558  1.00 43.85           C  
ATOM    882  CB  VAL B 124     -21.395  -8.562  -5.836  1.00 43.85           C  
ATOM    883  CG1 VAL B 124     -20.333  -9.358  -6.616  1.00 43.85           C  
ATOM    884  CG2 VAL B 124     -22.709  -8.360  -6.608  1.00 43.85           C  
ATOM    885  C   VAL B 124     -20.393  -9.506  -3.853  1.00 43.85           C  
ATOM    886  O   VAL B 124     -19.794 -10.576  -3.966  1.00 43.85           O  
ATOM    887  N   CYS B 125     -19.910  -8.486  -3.114  1.00 35.63           N  
ATOM    888  CA  CYS B 125     -18.646  -8.568  -2.429  1.00 35.63           C  
ATOM    889  CB  CYS B 125     -18.294  -7.272  -1.678  1.00 35.63           C  
ATOM    890  SG  CYS B 125     -18.019  -5.876  -2.810  1.00 35.63           S  
ATOM    891  C   CYS B 125     -18.724  -9.667  -1.412  1.00 35.63           C  
ATOM    892  O   CYS B 125     -17.791 -10.457  -1.267  1.00 35.63           O  
ATOM    893  N   ARG B 126     -19.859  -9.750  -0.692  1.00146.24           N  
ATOM    894  CA  ARG B 126     -20.076 -10.736   0.331  1.00146.24           C  
ATOM    895  CB  ARG B 126     -21.456 -10.568   0.995  1.00146.24           C  
ATOM    896  CG  ARG B 126     -21.796 -11.638   2.033  1.00146.24           C  
ATOM    897  CD  ARG B 126     -20.840 -11.654   3.224  1.00146.24           C  
ATOM    898  NE  ARG B 126     -21.409 -12.579   4.243  1.00146.24           N  
ATOM    899  CZ  ARG B 126     -21.176 -13.920   4.167  1.00146.24           C  
ATOM    900  NH1 ARG B 126     -20.430 -14.432   3.142  1.00146.24           N1+
ATOM    901  NH2 ARG B 126     -21.689 -14.749   5.122  1.00146.24           N  
ATOM    902  C   ARG B 126     -20.020 -12.100  -0.290  1.00146.24           C  
ATOM    903  O   ARG B 126     -19.479 -13.031   0.305  1.00146.24           O  
ATOM    904  N   GLU B 127     -20.590 -12.257  -1.500  1.00 46.68           N  
ATOM    905  CA  GLU B 127     -20.605 -13.516  -2.196  1.00 46.68           C  
ATOM    906  CB  GLU B 127     -21.393 -13.428  -3.511  1.00 46.68           C  
ATOM    907  CG  GLU B 127     -22.875 -13.119  -3.293  1.00 46.68           C  
ATOM    908  CD  GLU B 127     -23.508 -12.881  -4.655  1.00 46.68           C  
ATOM    909  OE1 GLU B 127     -23.046 -13.511  -5.643  1.00 46.68           O  
ATOM    910  OE2 GLU B 127     -24.461 -12.059  -4.728  1.00 46.68           O1-
ATOM    911  C   GLU B 127     -19.195 -13.908  -2.536  1.00 46.68           C  
ATOM    912  O   GLU B 127     -18.829 -15.079  -2.441  1.00 46.68           O  
ATOM    913  N   VAL B 128     -18.365 -12.921  -2.928  1.00 42.97           N  
ATOM    914  CA  VAL B 128     -17.007 -13.148  -3.346  1.00 42.97           C  
ATOM    915  CB  VAL B 128     -16.323 -11.880  -3.772  1.00 42.97           C  
ATOM    916  CG1 VAL B 128     -14.848 -12.184  -4.078  1.00 42.97           C  
ATOM    917  CG2 VAL B 128     -17.092 -11.303  -4.974  1.00 42.97           C  
ATOM    918  C   VAL B 128     -16.240 -13.757  -2.208  1.00 42.97           C  
ATOM    919  O   VAL B 128     -15.427 -14.658  -2.416  1.00 42.97           O  
ATOM    920  N   ILE B 129     -16.496 -13.295  -0.966  1.00 48.75           N  
ATOM    921  CA  ILE B 129     -15.798 -13.807   0.181  1.00 48.75           C  
ATOM    922  CB  ILE B 129     -16.198 -13.152   1.475  1.00 48.75           C  
ATOM    923  CG1 ILE B 129     -15.833 -11.655   1.463  1.00 48.75           C  
ATOM    924  CG2 ILE B 129     -15.534 -13.933   2.622  1.00 48.75           C  
ATOM    925  CD1 ILE B 129     -16.408 -10.871   2.644  1.00 48.75           C  
ATOM    926  C   ILE B 129     -16.087 -15.277   0.292  1.00 48.75           C  
ATOM    927  O   ILE B 129     -15.192 -16.064   0.598  1.00 48.75           O  
ATOM    928  N   ASP B 130     -17.347 -15.691   0.054  1.00 47.32           N  
ATOM    929  CA  ASP B 130     -17.711 -17.080   0.153  1.00 47.32           C  
ATOM    930  CB  ASP B 130     -19.208 -17.321  -0.106  1.00 47.32           C  
ATOM    931  CG  ASP B 130     -20.003 -16.794   1.082  1.00 47.32           C  
ATOM    932  OD1 ASP B 130     -19.433 -16.725   2.204  1.00 47.32           O  
ATOM    933  OD2 ASP B 130     -21.199 -16.457   0.875  1.00 47.32           O1-
ATOM    934  C   ASP B 130     -16.940 -17.872  -0.867  1.00 47.32           C  
ATOM    935  O   ASP B 130     -16.429 -18.950  -0.566  1.00 47.32           O  
ATOM    936  N   LEU B 131     -16.813 -17.346  -2.101  1.00 64.64           N  
ATOM    937  CA  LEU B 131     -16.135 -18.040  -3.165  1.00 64.64           C  
ATOM    938  CB  LEU B 131     -16.227 -17.324  -4.525  1.00 64.64           C  
ATOM    939  CG  LEU B 131     -17.663 -17.269  -5.087  1.00 64.64           C  
ATOM    940  CD1 LEU B 131     -17.688 -16.696  -6.513  1.00 64.64           C  
ATOM    941  CD2 LEU B 131     -18.363 -18.634  -4.984  1.00 64.64           C  
ATOM    942  C   LEU B 131     -14.684 -18.213  -2.813  1.00 64.64           C  
ATOM    943  O   LEU B 131     -14.058 -19.182  -3.239  1.00 64.64           O  
ATOM    944  N   ALA B 132     -14.094 -17.238  -2.090  1.00 44.49           N  
ATOM    945  CA  ALA B 132     -12.707 -17.264  -1.692  1.00 44.49           C  
ATOM    946  CB  ALA B 132     -12.250 -15.937  -1.062  1.00 44.49           C  
ATOM    947  C   ALA B 132     -12.447 -18.353  -0.692  1.00 44.49           C  
ATOM    948  O   ALA B 132     -11.422 -19.033  -0.746  1.00 44.49           O  
ATOM    949  N   GLU B 133     -13.385 -18.545   0.252  1.00 62.29           N  
ATOM    950  CA  GLU B 133     -13.236 -19.514   1.299  1.00 62.29           C  
ATOM    951  CB  GLU B 133     -14.490 -19.596   2.183  1.00 62.29           C  
ATOM    952  CG  GLU B 133     -14.347 -20.501   3.406  1.00 62.29           C  
ATOM    953  CD  GLU B 133     -15.679 -20.461   4.137  1.00 62.29           C  
ATOM    954  OE1 GLU B 133     -15.878 -19.518   4.947  1.00 62.29           O  
ATOM    955  OE2 GLU B 133     -16.522 -21.362   3.879  1.00 62.29           O1-
ATOM    956  C   GLU B 133     -13.046 -20.849   0.646  1.00 62.29           C  
ATOM    957  O   GLU B 133     -12.272 -21.677   1.123  1.00 62.29           O  
ATOM    958  N   ILE B 134     -13.759 -21.083  -0.473  1.00 57.15           N  
ATOM    959  CA  ILE B 134     -13.740 -22.341  -1.168  1.00 57.15           C  
ATOM    960  CB  ILE B 134     -14.683 -22.338  -2.337  1.00 57.15           C  
ATOM    961  CG1 ILE B 134     -16.126 -22.068  -1.880  1.00 57.15           C  
ATOM    962  CG2 ILE B 134     -14.519 -23.672  -3.085  1.00 57.15           C  
ATOM    963  CD1 ILE B 134     -17.057 -21.710  -3.038  1.00 57.15           C  
ATOM    964  C   ILE B 134     -12.375 -22.630  -1.732  1.00 57.15           C  
ATOM    965  O   ILE B 134     -11.838 -23.718  -1.527  1.00 57.15           O  
ATOM    966  N   VAL B 135     -11.783 -21.665  -2.469  1.00 61.37           N  
ATOM    967  CA  VAL B 135     -10.491 -21.823  -3.087  1.00 61.37           C  
ATOM    968  CB  VAL B 135     -10.174 -20.743  -4.087  1.00 61.37           C  
ATOM    969  CG1 VAL B 135     -11.130 -20.894  -5.287  1.00 61.37           C  
ATOM    970  CG2 VAL B 135     -10.273 -19.374  -3.392  1.00 61.37           C  
ATOM    971  C   VAL B 135      -9.437 -21.853  -2.025  1.00 61.37           C  
ATOM    972  O   VAL B 135      -8.397 -22.492  -2.186  1.00 61.37           O  
ATOM    973  N   ALA B 136      -9.669 -21.134  -0.914  1.00 53.50           N  
ATOM    974  CA  ALA B 136      -8.739 -21.112   0.179  1.00 53.50           C  
ATOM    975  CB  ALA B 136      -9.209 -20.228   1.348  1.00 53.50           C  
ATOM    976  C   ALA B 136      -8.598 -22.509   0.706  1.00 53.50           C  
ATOM    977  O   ALA B 136      -7.523 -22.880   1.170  1.00 53.50           O  
ATOM    978  N   GLU B 137      -9.707 -23.277   0.774  1.00133.26           N  
ATOM    979  CA  GLU B 137      -9.631 -24.646   1.223  1.00133.26           C  
ATOM    980  CB  GLU B 137     -10.971 -25.157   1.772  1.00133.26           C  
ATOM    981  CG  GLU B 137     -11.382 -24.437   3.057  1.00133.26           C  
ATOM    982  CD  GLU B 137     -12.721 -24.978   3.534  1.00133.26           C  
ATOM    983  OE1 GLU B 137     -13.613 -25.204   2.673  1.00133.26           O  
ATOM    984  OE2 GLU B 137     -12.869 -25.168   4.772  1.00133.26           O1-
ATOM    985  C   GLU B 137      -9.162 -25.610   0.152  1.00133.26           C  
ATOM    986  O   GLU B 137      -8.321 -26.469   0.404  1.00133.26           O  
ATOM    987  N   LYS B 138      -9.765 -25.521  -1.055  1.00166.81           N  
ATOM    988  CA  LYS B 138      -9.579 -26.391  -2.197  1.00166.81           C  
ATOM    989  CB  LYS B 138     -10.780 -26.355  -3.157  1.00166.81           C  
ATOM    990  CG  LYS B 138     -12.059 -26.936  -2.554  1.00166.81           C  
ATOM    991  CD  LYS B 138     -11.904 -28.391  -2.110  1.00166.81           C  
ATOM    992  CE  LYS B 138     -13.167 -29.003  -1.501  1.00166.81           C  
ATOM    993  NZ  LYS B 138     -14.017 -29.583  -2.565  1.00166.81           N1+
ATOM    994  C   LYS B 138      -8.359 -26.137  -3.056  1.00166.81           C  
ATOM    995  O   LYS B 138      -7.868 -27.049  -3.719  1.00166.81           O  
ATOM    996  N   GLY B 139      -7.866 -24.885  -3.103  1.00 57.67           N  
ATOM    997  CA  GLY B 139      -6.909 -24.426  -4.079  1.00 57.67           C  
ATOM    998  C   GLY B 139      -5.560 -25.072  -4.016  1.00 57.67           C  
ATOM    999  O   GLY B 139      -5.138 -25.610  -2.992  1.00 57.67           O  
ATOM   1000  N   ASN B 140      -4.863 -24.999  -5.180  1.00 75.91           N  
ATOM   1001  CA  ASN B 140      -3.509 -25.426  -5.385  1.00 75.91           C  
ATOM   1002  CB  ASN B 140      -3.044 -25.104  -6.820  1.00 75.91           C  
ATOM   1003  CG  ASN B 140      -1.647 -25.644  -7.085  1.00 75.91           C  
ATOM   1004  OD1 ASN B 140      -0.872 -25.889  -6.164  1.00 75.91           O  
ATOM   1005  ND2 ASN B 140      -1.315 -25.816  -8.394  1.00 75.91           N  
ATOM   1006  C   ASN B 140      -2.688 -24.621  -4.426  1.00 75.91           C  
ATOM   1007  O   ASN B 140      -2.874 -23.414  -4.286  1.00 75.91           O  
ATOM   1008  N   LEU B 141      -1.760 -25.290  -3.722  1.00 91.49           N  
ATOM   1009  CA  LEU B 141      -0.978 -24.663  -2.693  1.00 91.49           C  
ATOM   1010  CB  LEU B 141      -0.303 -25.671  -1.758  1.00 91.49           C  
ATOM   1011  CG  LEU B 141      -1.376 -26.418  -0.944  1.00 91.49           C  
ATOM   1012  CD1 LEU B 141      -0.759 -27.356   0.094  1.00 91.49           C  
ATOM   1013  CD2 LEU B 141      -2.386 -25.438  -0.330  1.00 91.49           C  
ATOM   1014  C   LEU B 141       0.013 -23.690  -3.247  1.00 91.49           C  
ATOM   1015  O   LEU B 141       0.418 -22.756  -2.556  1.00 91.49           O  
ATOM   1016  N   ASN B 142       0.462 -23.888  -4.497  1.00 79.99           N  
ATOM   1017  CA  ASN B 142       1.465 -23.008  -5.024  1.00 79.99           C  
ATOM   1018  CB  ASN B 142       1.865 -23.372  -6.465  1.00 79.99           C  
ATOM   1019  CG  ASN B 142       2.670 -24.666  -6.408  1.00 79.99           C  
ATOM   1020  OD1 ASN B 142       2.258 -25.699  -6.932  1.00 79.99           O  
ATOM   1021  ND2 ASN B 142       3.855 -24.613  -5.742  1.00 79.99           N  
ATOM   1022  C   ASN B 142       0.965 -21.586  -5.013  1.00 79.99           C  
ATOM   1023  O   ASN B 142       1.706 -20.671  -4.653  1.00 79.99           O  
ATOM   1024  N   VAL B 143      -0.284 -21.381  -5.474  1.00113.50           N  
ATOM   1025  CA  VAL B 143      -1.036 -20.153  -5.628  1.00113.50           C  
ATOM   1026  CB  VAL B 143      -1.989 -20.200  -6.784  1.00113.50           C  
ATOM   1027  CG1 VAL B 143      -1.155 -20.378  -8.062  1.00113.50           C  
ATOM   1028  CG2 VAL B 143      -3.024 -21.311  -6.552  1.00113.50           C  
ATOM   1029  C   VAL B 143      -1.794 -19.692  -4.407  1.00113.50           C  
ATOM   1030  O   VAL B 143      -2.489 -18.676  -4.475  1.00113.50           O  
ATOM   1031  N   ILE B 144      -1.729 -20.405  -3.275  1.00136.84           N  
ATOM   1032  CA  ILE B 144      -2.608 -20.240  -2.138  1.00136.84           C  
ATOM   1033  CB  ILE B 144      -2.146 -21.059  -0.961  1.00136.84           C  
ATOM   1034  CG1 ILE B 144      -3.280 -21.253   0.060  1.00136.84           C  
ATOM   1035  CG2 ILE B 144      -0.890 -20.390  -0.380  1.00136.84           C  
ATOM   1036  CD1 ILE B 144      -4.372 -22.204  -0.430  1.00136.84           C  
ATOM   1037  C   ILE B 144      -2.743 -18.801  -1.693  1.00136.84           C  
ATOM   1038  O   ILE B 144      -3.796 -18.422  -1.177  1.00136.84           O  
ATOM   1039  N   SER B 145      -1.690 -17.971  -1.828  1.00 51.44           N  
ATOM   1040  CA  SER B 145      -1.720 -16.596  -1.395  1.00 51.44           C  
ATOM   1041  CB  SER B 145      -0.383 -15.878  -1.642  1.00 51.44           C  
ATOM   1042  OG  SER B 145      -0.128 -15.798  -3.037  1.00 51.44           O  
ATOM   1043  C   SER B 145      -2.784 -15.803  -2.109  1.00 51.44           C  
ATOM   1044  O   SER B 145      -3.467 -14.993  -1.483  1.00 51.44           O  
ATOM   1045  N   ASP B 146      -2.983 -16.019  -3.427  1.00129.43           N  
ATOM   1046  CA  ASP B 146      -3.933 -15.222  -4.155  1.00129.43           C  
ATOM   1047  CB  ASP B 146      -3.863 -15.374  -5.695  1.00129.43           C  
ATOM   1048  CG  ASP B 146      -4.047 -16.810  -6.146  1.00129.43           C  
ATOM   1049  OD1 ASP B 146      -4.608 -17.616  -5.363  1.00129.43           O  
ATOM   1050  OD2 ASP B 146      -3.616 -17.118  -7.291  1.00129.43           O1-
ATOM   1051  C   ASP B 146      -5.310 -15.412  -3.584  1.00129.43           C  
ATOM   1052  O   ASP B 146      -6.125 -14.492  -3.612  1.00129.43           O  
ATOM   1053  N   ALA B 147      -5.604 -16.601  -3.024  1.00 45.30           N  
ATOM   1054  CA  ALA B 147      -6.866 -16.821  -2.379  1.00 45.30           C  
ATOM   1055  CB  ALA B 147      -6.992 -18.236  -1.781  1.00 45.30           C  
ATOM   1056  C   ALA B 147      -6.967 -15.834  -1.248  1.00 45.30           C  
ATOM   1057  O   ALA B 147      -8.048 -15.319  -0.969  1.00 45.30           O  
ATOM   1058  N   GLY B 148      -5.842 -15.583  -0.541  1.00 37.75           N  
ATOM   1059  CA  GLY B 148      -5.767 -14.659   0.564  1.00 37.75           C  
ATOM   1060  C   GLY B 148      -5.971 -13.244   0.106  1.00 37.75           C  
ATOM   1061  O   GLY B 148      -6.682 -12.485   0.761  1.00 37.75           O  
ATOM   1062  N   VAL B 149      -5.328 -12.843  -1.012  1.00 45.08           N  
ATOM   1063  CA  VAL B 149      -5.463 -11.507  -1.535  1.00 45.08           C  
ATOM   1064  CB  VAL B 149      -4.621 -11.245  -2.750  1.00 45.08           C  
ATOM   1065  CG1 VAL B 149      -4.918  -9.818  -3.247  1.00 45.08           C  
ATOM   1066  CG2 VAL B 149      -3.144 -11.490  -2.404  1.00 45.08           C  
ATOM   1067  C   VAL B 149      -6.881 -11.344  -1.976  1.00 45.08           C  
ATOM   1068  O   VAL B 149      -7.477 -10.277  -1.832  1.00 45.08           O  
ATOM   1069  N   ALA B 150      -7.462 -12.425  -2.531  1.00 42.45           N  
ATOM   1070  CA  ALA B 150      -8.787 -12.346  -3.061  1.00 42.45           C  
ATOM   1071  CB  ALA B 150      -9.283 -13.692  -3.616  1.00 42.45           C  
ATOM   1072  C   ALA B 150      -9.738 -11.929  -1.977  1.00 42.45           C  
ATOM   1073  O   ALA B 150     -10.546 -11.026  -2.188  1.00 42.45           O  
ATOM   1074  N   VAL B 151      -9.647 -12.544  -0.777  1.00 98.40           N  
ATOM   1075  CA  VAL B 151     -10.579 -12.254   0.282  1.00 98.40           C  
ATOM   1076  CB  VAL B 151     -10.425 -13.160   1.476  1.00 98.40           C  
ATOM   1077  CG1 VAL B 151      -9.078 -12.876   2.162  1.00 98.40           C  
ATOM   1078  CG2 VAL B 151     -11.636 -12.961   2.405  1.00 98.40           C  
ATOM   1079  C   VAL B 151     -10.421 -10.840   0.750  1.00 98.40           C  
ATOM   1080  O   VAL B 151     -11.412 -10.158   1.013  1.00 98.40           O  
ATOM   1081  N   LEU B 152      -9.170 -10.359   0.872  1.00103.88           N  
ATOM   1082  CA  LEU B 152      -8.951  -9.035   1.380  1.00103.88           C  
ATOM   1083  CB  LEU B 152      -7.482  -8.706   1.688  1.00103.88           C  
ATOM   1084  CG  LEU B 152      -7.014  -9.352   3.010  1.00103.88           C  
ATOM   1085  CD1 LEU B 152      -7.052 -10.885   2.957  1.00103.88           C  
ATOM   1086  CD2 LEU B 152      -5.647  -8.813   3.442  1.00103.88           C  
ATOM   1087  C   LEU B 152      -9.527  -8.011   0.454  1.00103.88           C  
ATOM   1088  O   LEU B 152     -10.072  -7.008   0.915  1.00103.88           O  
ATOM   1089  N   SER B 153      -9.421  -8.224  -0.872  1.00 36.32           N  
ATOM   1090  CA  SER B 153      -9.942  -7.270  -1.815  1.00 36.32           C  
ATOM   1091  CB  SER B 153      -9.643  -7.653  -3.275  1.00 36.32           C  
ATOM   1092  OG  SER B 153      -8.240  -7.702  -3.489  1.00 36.32           O  
ATOM   1093  C   SER B 153     -11.434  -7.182  -1.665  1.00 36.32           C  
ATOM   1094  O   SER B 153     -11.985  -6.094  -1.509  1.00 36.32           O  
ATOM   1095  N   ALA B 154     -12.120  -8.344  -1.667  1.00 38.29           N  
ATOM   1096  CA  ALA B 154     -13.555  -8.405  -1.591  1.00 38.29           C  
ATOM   1097  CB  ALA B 154     -14.085  -9.849  -1.585  1.00 38.29           C  
ATOM   1098  C   ALA B 154     -14.007  -7.756  -0.316  1.00 38.29           C  
ATOM   1099  O   ALA B 154     -14.980  -7.003  -0.308  1.00 38.29           O  
ATOM   1100  N   TYR B 155     -13.294  -8.021   0.794  1.00 78.08           N  
ATOM   1101  CA  TYR B 155     -13.646  -7.470   2.071  1.00 78.08           C  
ATOM   1102  CB  TYR B 155     -12.746  -8.004   3.202  1.00 78.08           C  
ATOM   1103  CG  TYR B 155     -12.987  -7.170   4.407  1.00 78.08           C  
ATOM   1104  CD1 TYR B 155     -14.195  -7.191   5.061  1.00 78.08           C  
ATOM   1105  CD2 TYR B 155     -11.976  -6.376   4.892  1.00 78.08           C  
ATOM   1106  CE1 TYR B 155     -14.393  -6.412   6.177  1.00 78.08           C  
ATOM   1107  CE2 TYR B 155     -12.167  -5.597   6.005  1.00 78.08           C  
ATOM   1108  CZ  TYR B 155     -13.380  -5.610   6.646  1.00 78.08           C  
ATOM   1109  OH  TYR B 155     -13.572  -4.806   7.789  1.00 78.08           O  
ATOM   1110  C   TYR B 155     -13.543  -5.977   2.003  1.00 78.08           C  
ATOM   1111  O   TYR B 155     -14.394  -5.273   2.547  1.00 78.08           O  
ATOM   1112  N   ALA B 156     -12.491  -5.453   1.342  1.00 30.40           N  
ATOM   1113  CA  ALA B 156     -12.327  -4.029   1.217  1.00 30.40           C  
ATOM   1114  CB  ALA B 156     -11.034  -3.635   0.483  1.00 30.40           C  
ATOM   1115  C   ALA B 156     -13.479  -3.477   0.431  1.00 30.40           C  
ATOM   1116  O   ALA B 156     -14.038  -2.439   0.785  1.00 30.40           O  
ATOM   1117  N   GLY B 157     -13.880  -4.173  -0.651  1.00 30.82           N  
ATOM   1118  CA  GLY B 157     -14.939  -3.691  -1.491  1.00 30.82           C  
ATOM   1119  C   GLY B 157     -16.201  -3.573  -0.686  1.00 30.82           C  
ATOM   1120  O   GLY B 157     -16.919  -2.582  -0.799  1.00 30.82           O  
ATOM   1121  N   LEU B 158     -16.482  -4.582   0.167  1.00134.45           N  
ATOM   1122  CA  LEU B 158     -17.704  -4.672   0.927  1.00134.45           C  
ATOM   1123  CB  LEU B 158     -17.655  -5.909   1.859  1.00134.45           C  
ATOM   1124  CG  LEU B 158     -18.934  -6.304   2.641  1.00134.45           C  
ATOM   1125  CD1 LEU B 158     -19.483  -5.190   3.544  1.00134.45           C  
ATOM   1126  CD2 LEU B 158     -19.982  -6.914   1.712  1.00134.45           C  
ATOM   1127  C   LEU B 158     -17.830  -3.475   1.824  1.00134.45           C  
ATOM   1128  O   LEU B 158     -18.835  -2.767   1.780  1.00134.45           O  
ATOM   1129  N   ARG B 159     -16.796  -3.220   2.653  1.00155.20           N  
ATOM   1130  CA  ARG B 159     -16.854  -2.147   3.608  1.00155.20           C  
ATOM   1131  CB  ARG B 159     -15.733  -2.168   4.670  1.00155.20           C  
ATOM   1132  CG  ARG B 159     -14.297  -2.159   4.146  1.00155.20           C  
ATOM   1133  CD  ARG B 159     -13.271  -2.144   5.283  1.00155.20           C  
ATOM   1134  NE  ARG B 159     -12.060  -2.874   4.821  1.00155.20           N  
ATOM   1135  CZ  ARG B 159     -10.997  -2.212   4.283  1.00155.20           C  
ATOM   1136  NH1 ARG B 159     -11.005  -0.849   4.204  1.00155.20           N1+
ATOM   1137  NH2 ARG B 159      -9.916  -2.922   3.849  1.00155.20           N  
ATOM   1138  C   ARG B 159     -16.858  -0.828   2.911  1.00155.20           C  
ATOM   1139  O   ARG B 159     -17.523   0.106   3.357  1.00155.20           O  
ATOM   1140  N   SER B 160     -16.100  -0.709   1.806  1.00 37.64           N  
ATOM   1141  CA  SER B 160     -16.051   0.533   1.088  1.00 37.64           C  
ATOM   1142  CB  SER B 160     -15.129   0.474  -0.140  1.00 37.64           C  
ATOM   1143  OG  SER B 160     -13.785   0.271   0.272  1.00 37.64           O  
ATOM   1144  C   SER B 160     -17.433   0.865   0.599  1.00 37.64           C  
ATOM   1145  O   SER B 160     -17.980   1.922   0.909  1.00 37.64           O  
ATOM   1146  N   ALA B 161     -18.058  -0.084  -0.124  1.00 40.94           N  
ATOM   1147  CA  ALA B 161     -19.341   0.115  -0.743  1.00 40.94           C  
ATOM   1148  CB  ALA B 161     -19.833  -1.134  -1.497  1.00 40.94           C  
ATOM   1149  C   ALA B 161     -20.354   0.432   0.313  1.00 40.94           C  
ATOM   1150  O   ALA B 161     -21.266   1.226   0.090  1.00 40.94           O  
ATOM   1151  N   ALA B 162     -20.201  -0.175   1.503  1.00 41.71           N  
ATOM   1152  CA  ALA B 162     -21.137  -0.048   2.586  1.00 41.71           C  
ATOM   1153  CB  ALA B 162     -20.703  -0.827   3.838  1.00 41.71           C  
ATOM   1154  C   ALA B 162     -21.289   1.394   2.977  1.00 41.71           C  
ATOM   1155  O   ALA B 162     -22.386   1.822   3.331  1.00 41.71           O  
ATOM   1156  N   LEU B 163     -20.196   2.181   2.934  1.00 43.31           N  
ATOM   1157  CA  LEU B 163     -20.252   3.562   3.336  1.00 43.31           C  
ATOM   1158  CB  LEU B 163     -18.893   4.274   3.247  1.00 43.31           C  
ATOM   1159  CG  LEU B 163     -17.832   3.696   4.200  1.00 43.31           C  
ATOM   1160  CD1 LEU B 163     -16.506   4.465   4.083  1.00 43.31           C  
ATOM   1161  CD2 LEU B 163     -18.352   3.620   5.645  1.00 43.31           C  
ATOM   1162  C   LEU B 163     -21.206   4.298   2.443  1.00 43.31           C  
ATOM   1163  O   LEU B 163     -21.930   5.182   2.899  1.00 43.31           O  
ATOM   1164  N   ASN B 164     -21.227   3.961   1.141  1.00 59.36           N  
ATOM   1165  CA  ASN B 164     -22.100   4.603   0.195  1.00 59.36           C  
ATOM   1166  CB  ASN B 164     -21.915   4.083  -1.242  1.00 59.36           C  
ATOM   1167  CG  ASN B 164     -20.560   4.539  -1.764  1.00 59.36           C  
ATOM   1168  OD1 ASN B 164     -20.295   5.733  -1.891  1.00 59.36           O  
ATOM   1169  ND2 ASN B 164     -19.678   3.555  -2.084  1.00 59.36           N  
ATOM   1170  C   ASN B 164     -23.517   4.308   0.585  1.00 59.36           C  
ATOM   1171  O   ASN B 164     -24.421   5.074   0.259  1.00 59.36           O  
ATOM   1172  N   VAL B 165     -23.763   3.135   1.205  1.00 47.05           N  
ATOM   1173  CA  VAL B 165     -25.088   2.783   1.644  1.00 47.05           C  
ATOM   1174  CB  VAL B 165     -25.186   1.377   2.165  1.00 47.05           C  
ATOM   1175  CG1 VAL B 165     -26.601   1.169   2.733  1.00 47.05           C  
ATOM   1176  CG2 VAL B 165     -24.828   0.398   1.033  1.00 47.05           C  
ATOM   1177  C   VAL B 165     -25.523   3.684   2.762  1.00 47.05           C  
ATOM   1178  O   VAL B 165     -26.619   4.240   2.730  1.00 47.05           O  
ATOM   1179  N   TYR B 166     -24.652   3.876   3.774  1.00 65.44           N  
ATOM   1180  CA  TYR B 166     -25.008   4.634   4.942  1.00 65.44           C  
ATOM   1181  CB  TYR B 166     -23.930   4.625   6.042  1.00 65.44           C  
ATOM   1182  CG  TYR B 166     -23.889   3.248   6.618  1.00 65.44           C  
ATOM   1183  CD1 TYR B 166     -24.911   2.807   7.429  1.00 65.44           C  
ATOM   1184  CD2 TYR B 166     -22.832   2.404   6.360  1.00 65.44           C  
ATOM   1185  CE1 TYR B 166     -24.886   1.542   7.970  1.00 65.44           C  
ATOM   1186  CE2 TYR B 166     -22.803   1.138   6.900  1.00 65.44           C  
ATOM   1187  CZ  TYR B 166     -23.830   0.703   7.703  1.00 65.44           C  
ATOM   1188  OH  TYR B 166     -23.795  -0.597   8.254  1.00 65.44           O  
ATOM   1189  C   TYR B 166     -25.302   6.056   4.575  1.00 65.44           C  
ATOM   1190  O   TYR B 166     -26.255   6.638   5.093  1.00 65.44           O  
ATOM   1191  N   VAL B 167     -24.499   6.653   3.673  1.00 42.64           N  
ATOM   1192  CA  VAL B 167     -24.658   8.046   3.357  1.00 42.64           C  
ATOM   1193  CB  VAL B 167     -23.653   8.534   2.356  1.00 42.64           C  
ATOM   1194  CG1 VAL B 167     -23.985   9.995   2.008  1.00 42.64           C  
ATOM   1195  CG2 VAL B 167     -22.238   8.331   2.930  1.00 42.64           C  
ATOM   1196  C   VAL B 167     -26.017   8.330   2.775  1.00 42.64           C  
ATOM   1197  O   VAL B 167     -26.729   9.201   3.273  1.00 42.64           O  
ATOM   1198  N   ASN B 168     -26.405   7.602   1.705  1.00 63.09           N  
ATOM   1199  CA  ASN B 168     -27.646   7.794   0.997  1.00 63.09           C  
ATOM   1200  CB  ASN B 168     -27.676   7.064  -0.356  1.00 63.09           C  
ATOM   1201  CG  ASN B 168     -26.792   7.862  -1.305  1.00 63.09           C  
ATOM   1202  OD1 ASN B 168     -27.257   8.792  -1.966  1.00 63.09           O  
ATOM   1203  ND2 ASN B 168     -25.478   7.519  -1.355  1.00 63.09           N  
ATOM   1204  C   ASN B 168     -28.831   7.339   1.800  1.00 63.09           C  
ATOM   1205  O   ASN B 168     -29.910   7.923   1.701  1.00 63.09           O  
ATOM   1206  N   ALA B 169     -28.668   6.266   2.596  1.00 38.88           N  
ATOM   1207  CA  ALA B 169     -29.737   5.695   3.371  1.00 38.88           C  
ATOM   1208  CB  ALA B 169     -29.290   4.454   4.161  1.00 38.88           C  
ATOM   1209  C   ALA B 169     -30.258   6.695   4.364  1.00 38.88           C  
ATOM   1210  O   ALA B 169     -31.465   6.794   4.579  1.00 38.88           O  
ATOM   1211  N   LYS B 170     -29.357   7.476   4.980  1.00 78.16           N  
ATOM   1212  CA  LYS B 170     -29.684   8.396   6.040  1.00 78.16           C  
ATOM   1213  CB  LYS B 170     -28.437   9.131   6.550  1.00 78.16           C  
ATOM   1214  CG  LYS B 170     -28.684   9.947   7.813  1.00 78.16           C  
ATOM   1215  CD  LYS B 170     -27.390  10.445   8.455  1.00 78.16           C  
ATOM   1216  CE  LYS B 170     -27.599  11.139   9.801  1.00 78.16           C  
ATOM   1217  NZ  LYS B 170     -27.579  10.142  10.896  1.00 78.16           N1+
ATOM   1218  C   LYS B 170     -30.650   9.445   5.566  1.00 78.16           C  
ATOM   1219  O   LYS B 170     -31.491   9.915   6.331  1.00 78.16           O  
ATOM   1220  N   GLY B 171     -30.519   9.862   4.295  1.00 60.35           N  
ATOM   1221  CA  GLY B 171     -31.284  10.909   3.665  1.00 60.35           C  
ATOM   1222  C   GLY B 171     -32.750  10.580   3.492  1.00 60.35           C  
ATOM   1223  O   GLY B 171     -33.563  11.491   3.351  1.00 60.35           O  
ATOM   1224  N   LEU B 172     -33.121   9.285   3.417  1.00 71.17           N  
ATOM   1225  CA  LEU B 172     -34.458   8.858   3.070  1.00 71.17           C  
ATOM   1226  CB  LEU B 172     -34.575   7.328   2.923  1.00 71.17           C  
ATOM   1227  CG  LEU B 172     -33.677   6.731   1.824  1.00 71.17           C  
ATOM   1228  CD1 LEU B 172     -33.843   5.203   1.735  1.00 71.17           C  
ATOM   1229  CD2 LEU B 172     -33.899   7.433   0.475  1.00 71.17           C  
ATOM   1230  C   LEU B 172     -35.496   9.258   4.077  1.00 71.17           C  
ATOM   1231  O   LEU B 172     -35.259   9.265   5.282  1.00 71.17           O  
ATOM   1232  N   ASP B 173     -36.675   9.679   3.556  1.00 54.62           N  
ATOM   1233  CA  ASP B 173     -37.861   9.990   4.310  1.00 54.62           C  
ATOM   1234  CB  ASP B 173     -38.881  10.788   3.483  1.00 54.62           C  
ATOM   1235  CG  ASP B 173     -38.279  12.155   3.192  1.00 54.62           C  
ATOM   1236  OD1 ASP B 173     -37.409  12.603   3.984  1.00 54.62           O  
ATOM   1237  OD2 ASP B 173     -38.674  12.765   2.162  1.00 54.62           O1-
ATOM   1238  C   ASP B 173     -38.534   8.716   4.736  1.00 54.62           C  
ATOM   1239  O   ASP B 173     -39.017   8.601   5.862  1.00 54.62           O  
ATOM   1240  N   ASP B 174     -38.573   7.719   3.822  1.00 54.73           N  
ATOM   1241  CA  ASP B 174     -39.256   6.472   4.043  1.00 54.73           C  
ATOM   1242  CB  ASP B 174     -39.627   5.768   2.721  1.00 54.73           C  
ATOM   1243  CG  ASP B 174     -40.461   4.523   2.998  1.00 54.73           C  
ATOM   1244  OD1 ASP B 174     -40.602   4.140   4.191  1.00 54.73           O  
ATOM   1245  OD2 ASP B 174     -40.967   3.931   2.007  1.00 54.73           O1-
ATOM   1246  C   ASP B 174     -38.343   5.573   4.807  1.00 54.73           C  
ATOM   1247  O   ASP B 174     -37.465   4.925   4.241  1.00 54.73           O  
ATOM   1248  N   ARG B 175     -38.556   5.503   6.132  1.00100.64           N  
ATOM   1249  CA  ARG B 175     -37.706   4.736   6.993  1.00100.64           C  
ATOM   1250  CB  ARG B 175     -38.040   4.899   8.484  1.00100.64           C  
ATOM   1251  CG  ARG B 175     -37.562   6.220   9.089  1.00100.64           C  
ATOM   1252  CD  ARG B 175     -36.133   6.162   9.640  1.00100.64           C  
ATOM   1253  NE  ARG B 175     -35.230   6.829   8.657  1.00100.64           N  
ATOM   1254  CZ  ARG B 175     -34.556   6.099   7.721  1.00100.64           C  
ATOM   1255  NH1 ARG B 175     -34.715   4.745   7.669  1.00100.64           N1+
ATOM   1256  NH2 ARG B 175     -33.725   6.726   6.836  1.00100.64           N  
ATOM   1257  C   ARG B 175     -37.789   3.271   6.682  1.00100.64           C  
ATOM   1258  O   ARG B 175     -36.770   2.586   6.701  1.00100.64           O  
ATOM   1259  N   ALA B 176     -38.990   2.752   6.352  1.00 35.33           N  
ATOM   1260  CA  ALA B 176     -39.157   1.330   6.204  1.00 35.33           C  
ATOM   1261  CB  ALA B 176     -40.579   0.942   5.763  1.00 35.33           C  
ATOM   1262  C   ALA B 176     -38.216   0.807   5.161  1.00 35.33           C  
ATOM   1263  O   ALA B 176     -37.544  -0.202   5.365  1.00 35.33           O  
ATOM   1264  N   PHE B 177     -38.107   1.515   4.030  1.00114.35           N  
ATOM   1265  CA  PHE B 177     -37.283   1.109   2.928  1.00114.35           C  
ATOM   1266  CB  PHE B 177     -37.379   2.164   1.805  1.00114.35           C  
ATOM   1267  CG  PHE B 177     -36.523   1.823   0.632  1.00114.35           C  
ATOM   1268  CD1 PHE B 177     -35.179   2.125   0.645  1.00114.35           C  
ATOM   1269  CD2 PHE B 177     -37.061   1.234  -0.489  1.00114.35           C  
ATOM   1270  CE1 PHE B 177     -34.383   1.828  -0.436  1.00114.35           C  
ATOM   1271  CE2 PHE B 177     -36.269   0.933  -1.574  1.00114.35           C  
ATOM   1272  CZ  PHE B 177     -34.928   1.229  -1.546  1.00114.35           C  
ATOM   1273  C   PHE B 177     -35.856   1.020   3.386  1.00114.35           C  
ATOM   1274  O   PHE B 177     -35.146   0.069   3.060  1.00114.35           O  
ATOM   1275  N   ALA B 178     -35.396   2.033   4.142  1.00 41.00           N  
ATOM   1276  CA  ALA B 178     -34.040   2.113   4.609  1.00 41.00           C  
ATOM   1277  CB  ALA B 178     -33.731   3.451   5.297  1.00 41.00           C  
ATOM   1278  C   ALA B 178     -33.733   1.026   5.585  1.00 41.00           C  
ATOM   1279  O   ALA B 178     -32.659   0.430   5.543  1.00 41.00           O  
ATOM   1280  N   GLU B 179     -34.686   0.730   6.486  1.00110.25           N  
ATOM   1281  CA  GLU B 179     -34.430  -0.197   7.544  1.00110.25           C  
ATOM   1282  CB  GLU B 179     -35.643  -0.365   8.464  1.00110.25           C  
ATOM   1283  CG  GLU B 179     -35.232  -0.721   9.887  1.00110.25           C  
ATOM   1284  CD  GLU B 179     -34.638   0.545  10.491  1.00110.25           C  
ATOM   1285  OE1 GLU B 179     -35.415   1.512  10.723  1.00110.25           O  
ATOM   1286  OE2 GLU B 179     -33.400   0.567  10.719  1.00110.25           O1-
ATOM   1287  C   GLU B 179     -34.112  -1.518   6.930  1.00110.25           C  
ATOM   1288  O   GLU B 179     -33.172  -2.193   7.348  1.00110.25           O  
ATOM   1289  N   GLU B 180     -34.876  -1.906   5.893  1.00 36.46           N  
ATOM   1290  CA  GLU B 180     -34.665  -3.180   5.275  1.00 36.46           C  
ATOM   1291  CB  GLU B 180     -35.677  -3.469   4.154  1.00 36.46           C  
ATOM   1292  CG  GLU B 180     -37.107  -3.637   4.674  1.00 36.46           C  
ATOM   1293  CD  GLU B 180     -38.016  -3.924   3.490  1.00 36.46           C  
ATOM   1294  OE1 GLU B 180     -37.629  -4.758   2.633  1.00 36.46           O  
ATOM   1295  OE2 GLU B 180     -39.115  -3.307   3.429  1.00 36.46           O1-
ATOM   1296  C   GLU B 180     -33.291  -3.215   4.678  1.00 36.46           C  
ATOM   1297  O   GLU B 180     -32.580  -4.205   4.842  1.00 36.46           O  
ATOM   1298  N   ARG B 181     -32.875  -2.141   3.972  1.00118.02           N  
ATOM   1299  CA  ARG B 181     -31.578  -2.135   3.349  1.00118.02           C  
ATOM   1300  CB  ARG B 181     -31.344  -0.953   2.388  1.00118.02           C  
ATOM   1301  CG  ARG B 181     -31.863  -1.216   0.970  1.00118.02           C  
ATOM   1302  CD  ARG B 181     -33.377  -1.414   0.880  1.00118.02           C  
ATOM   1303  NE  ARG B 181     -33.713  -1.656  -0.554  1.00118.02           N  
ATOM   1304  CZ  ARG B 181     -34.963  -2.076  -0.900  1.00118.02           C  
ATOM   1305  NH1 ARG B 181     -35.906  -2.287   0.064  1.00118.02           N1+
ATOM   1306  NH2 ARG B 181     -35.274  -2.278  -2.216  1.00118.02           N  
ATOM   1307  C   ARG B 181     -30.473  -2.153   4.363  1.00118.02           C  
ATOM   1308  O   ARG B 181     -29.515  -2.911   4.215  1.00118.02           O  
ATOM   1309  N   LEU B 182     -30.564  -1.330   5.427  1.00 90.63           N  
ATOM   1310  CA  LEU B 182     -29.519  -1.304   6.416  1.00 90.63           C  
ATOM   1311  CB  LEU B 182     -29.715  -0.217   7.487  1.00 90.63           C  
ATOM   1312  CG  LEU B 182     -29.381   1.203   6.989  1.00 90.63           C  
ATOM   1313  CD1 LEU B 182     -27.870   1.361   6.773  1.00 90.63           C  
ATOM   1314  CD2 LEU B 182     -30.187   1.588   5.741  1.00 90.63           C  
ATOM   1315  C   LEU B 182     -29.449  -2.630   7.099  1.00 90.63           C  
ATOM   1316  O   LEU B 182     -28.361  -3.133   7.379  1.00 90.63           O  
ATOM   1317  N   LYS B 183     -30.613  -3.238   7.386  1.00 61.08           N  
ATOM   1318  CA  LYS B 183     -30.599  -4.505   8.052  1.00 61.08           C  
ATOM   1319  CB  LYS B 183     -31.996  -5.050   8.388  1.00 61.08           C  
ATOM   1320  CG  LYS B 183     -32.680  -4.281   9.521  1.00 61.08           C  
ATOM   1321  CD  LYS B 183     -34.121  -4.719   9.775  1.00 61.08           C  
ATOM   1322  CE  LYS B 183     -35.079  -4.340   8.646  1.00 61.08           C  
ATOM   1323  NZ  LYS B 183     -36.444  -4.811   8.963  1.00 61.08           N1+
ATOM   1324  C   LYS B 183     -29.918  -5.492   7.165  1.00 61.08           C  
ATOM   1325  O   LYS B 183     -29.146  -6.320   7.643  1.00 61.08           O  
ATOM   1326  N   GLU B 184     -30.169  -5.433   5.842  1.00 54.88           N  
ATOM   1327  CA  GLU B 184     -29.523  -6.392   4.995  1.00 54.88           C  
ATOM   1328  CB  GLU B 184     -29.924  -6.353   3.512  1.00 54.88           C  
ATOM   1329  CG  GLU B 184     -29.261  -7.504   2.749  1.00 54.88           C  
ATOM   1330  CD  GLU B 184     -29.672  -7.448   1.289  1.00 54.88           C  
ATOM   1331  OE1 GLU B 184     -30.879  -7.211   1.028  1.00 54.88           O  
ATOM   1332  OE2 GLU B 184     -28.785  -7.648   0.415  1.00 54.88           O1-
ATOM   1333  C   GLU B 184     -28.045  -6.178   5.053  1.00 54.88           C  
ATOM   1334  O   GLU B 184     -27.283  -7.140   5.037  1.00 54.88           O  
ATOM   1335  N   LEU B 185     -27.595  -4.910   5.091  1.00 54.67           N  
ATOM   1336  CA  LEU B 185     -26.188  -4.614   5.142  1.00 54.67           C  
ATOM   1337  CB  LEU B 185     -25.919  -3.106   5.022  1.00 54.67           C  
ATOM   1338  CG  LEU B 185     -24.430  -2.721   5.071  1.00 54.67           C  
ATOM   1339  CD1 LEU B 185     -23.656  -3.314   3.882  1.00 54.67           C  
ATOM   1340  CD2 LEU B 185     -24.270  -1.196   5.191  1.00 54.67           C  
ATOM   1341  C   LEU B 185     -25.615  -5.080   6.447  1.00 54.67           C  
ATOM   1342  O   LEU B 185     -24.556  -5.706   6.489  1.00 54.67           O  
ATOM   1343  N   GLU B 186     -26.350  -4.839   7.546  1.00 97.76           N  
ATOM   1344  CA  GLU B 186     -25.884  -5.109   8.875  1.00 97.76           C  
ATOM   1345  CB  GLU B 186     -27.012  -4.861   9.894  1.00 97.76           C  
ATOM   1346  CG  GLU B 186     -26.598  -4.812  11.362  1.00 97.76           C  
ATOM   1347  CD  GLU B 186     -27.798  -4.258  12.120  1.00 97.76           C  
ATOM   1348  OE1 GLU B 186     -28.751  -5.041  12.386  1.00 97.76           O  
ATOM   1349  OE2 GLU B 186     -27.785  -3.036  12.421  1.00 97.76           O1-
ATOM   1350  C   GLU B 186     -25.474  -6.547   8.933  1.00 97.76           C  
ATOM   1351  O   GLU B 186     -24.441  -6.877   9.515  1.00 97.76           O  
ATOM   1352  N   GLY B 187     -26.281  -7.439   8.326  1.00 31.40           N  
ATOM   1353  CA  GLY B 187     -26.004  -8.849   8.299  1.00 31.40           C  
ATOM   1354  C   GLY B 187     -24.792  -9.171   7.467  1.00 31.40           C  
ATOM   1355  O   GLY B 187     -23.974  -9.997   7.870  1.00 31.40           O  
ATOM   1356  N   LEU B 188     -24.628  -8.529   6.288  1.00116.45           N  
ATOM   1357  CA  LEU B 188     -23.528  -8.896   5.433  1.00116.45           C  
ATOM   1358  CB  LEU B 188     -23.353  -8.078   4.134  1.00116.45           C  
ATOM   1359  CG  LEU B 188     -24.200  -8.497   2.917  1.00116.45           C  
ATOM   1360  CD1 LEU B 188     -25.678  -8.134   3.062  1.00116.45           C  
ATOM   1361  CD2 LEU B 188     -23.572  -7.954   1.624  1.00116.45           C  
ATOM   1362  C   LEU B 188     -22.240  -8.693   6.151  1.00116.45           C  
ATOM   1363  O   LEU B 188     -21.317  -9.488   5.985  1.00116.45           O  
ATOM   1364  N   LEU B 189     -22.122  -7.586   6.907  1.00110.00           N  
ATOM   1365  CA  LEU B 189     -20.911  -7.283   7.609  1.00110.00           C  
ATOM   1366  CB  LEU B 189     -20.765  -5.815   8.047  1.00110.00           C  
ATOM   1367  CG  LEU B 189     -20.593  -4.867   6.843  1.00110.00           C  
ATOM   1368  CD1 LEU B 189     -21.925  -4.629   6.115  1.00110.00           C  
ATOM   1369  CD2 LEU B 189     -19.843  -3.583   7.223  1.00110.00           C  
ATOM   1370  C   LEU B 189     -20.674  -8.182   8.785  1.00110.00           C  
ATOM   1371  O   LEU B 189     -19.525  -8.478   9.104  1.00110.00           O  
ATOM   1372  N   ALA B 190     -21.738  -8.645   9.471  1.00 38.85           N  
ATOM   1373  CA  ALA B 190     -21.536  -9.393  10.682  1.00 38.85           C  
ATOM   1374  CB  ALA B 190     -22.860  -9.871  11.302  1.00 38.85           C  
ATOM   1375  C   ALA B 190     -20.709 -10.620  10.413  1.00 38.85           C  
ATOM   1376  O   ALA B 190     -19.747 -10.878  11.135  1.00 38.85           O  
ATOM   1377  N   GLU B 191     -21.057 -11.411   9.376  1.00 91.94           N  
ATOM   1378  CA  GLU B 191     -20.346 -12.625   9.065  1.00 91.94           C  
ATOM   1379  CB  GLU B 191     -21.073 -13.524   8.049  1.00 91.94           C  
ATOM   1380  CG  GLU B 191     -22.334 -14.184   8.603  1.00 91.94           C  
ATOM   1381  CD  GLU B 191     -23.452 -13.161   8.530  1.00 91.94           C  
ATOM   1382  OE1 GLU B 191     -23.556 -12.327   9.466  1.00 91.94           O  
ATOM   1383  OE2 GLU B 191     -24.213 -13.196   7.525  1.00 91.94           O1-
ATOM   1384  C   GLU B 191     -18.988 -12.347   8.492  1.00 91.94           C  
ATOM   1385  O   GLU B 191     -18.015 -13.004   8.851  1.00 91.94           O  
ATOM   1386  N   ALA B 192     -18.888 -11.327   7.619  1.00 53.32           N  
ATOM   1387  CA  ALA B 192     -17.712 -11.037   6.846  1.00 53.32           C  
ATOM   1388  CB  ALA B 192     -17.885  -9.808   5.937  1.00 53.32           C  
ATOM   1389  C   ALA B 192     -16.540 -10.778   7.738  1.00 53.32           C  
ATOM   1390  O   ALA B 192     -15.416 -11.111   7.368  1.00 53.32           O  
ATOM   1391  N   GLY B 193     -16.754 -10.167   8.921  1.00 37.84           N  
ATOM   1392  CA  GLY B 193     -15.627  -9.807   9.737  1.00 37.84           C  
ATOM   1393  C   GLY B 193     -14.792 -11.005  10.100  1.00 37.84           C  
ATOM   1394  O   GLY B 193     -13.587 -11.003   9.861  1.00 37.84           O  
ATOM   1395  N   ALA B 194     -15.402 -12.058  10.682  1.00 37.78           N  
ATOM   1396  CA  ALA B 194     -14.684 -13.232  11.108  1.00 37.78           C  
ATOM   1397  CB  ALA B 194     -15.565 -14.192  11.924  1.00 37.78           C  
ATOM   1398  C   ALA B 194     -14.166 -13.989   9.922  1.00 37.78           C  
ATOM   1399  O   ALA B 194     -13.051 -14.504   9.941  1.00 37.78           O  
ATOM   1400  N   LEU B 195     -14.980 -14.068   8.853  1.00 63.23           N  
ATOM   1401  CA  LEU B 195     -14.674 -14.863   7.695  1.00 63.23           C  
ATOM   1402  CB  LEU B 195     -15.777 -14.823   6.622  1.00 63.23           C  
ATOM   1403  CG  LEU B 195     -17.033 -15.641   6.964  1.00 63.23           C  
ATOM   1404  CD1 LEU B 195     -18.077 -15.543   5.838  1.00 63.23           C  
ATOM   1405  CD2 LEU B 195     -16.663 -17.101   7.281  1.00 63.23           C  
ATOM   1406  C   LEU B 195     -13.417 -14.402   7.028  1.00 63.23           C  
ATOM   1407  O   LEU B 195     -12.631 -15.225   6.563  1.00 63.23           O  
ATOM   1408  N   ASN B 196     -13.205 -13.077   6.938  1.00 63.22           N  
ATOM   1409  CA  ASN B 196     -12.060 -12.537   6.257  1.00 63.22           C  
ATOM   1410  CB  ASN B 196     -12.069 -10.993   6.267  1.00 63.22           C  
ATOM   1411  CG  ASN B 196     -10.852 -10.467   5.519  1.00 63.22           C  
ATOM   1412  OD1 ASN B 196     -10.573 -10.880   4.395  1.00 63.22           O  
ATOM   1413  ND2 ASN B 196     -10.107  -9.520   6.152  1.00 63.22           N  
ATOM   1414  C   ASN B 196     -10.819 -12.986   6.956  1.00 63.22           C  
ATOM   1415  O   ASN B 196      -9.875 -13.450   6.316  1.00 63.22           O  
ATOM   1416  N   GLU B 197     -10.793 -12.872   8.296  1.00122.11           N  
ATOM   1417  CA  GLU B 197      -9.608 -13.227   9.016  1.00122.11           C  
ATOM   1418  CB  GLU B 197      -9.656 -12.856  10.505  1.00122.11           C  
ATOM   1419  CG  GLU B 197      -8.277 -12.944  11.161  1.00122.11           C  
ATOM   1420  CD  GLU B 197      -7.391 -11.903  10.491  1.00122.11           C  
ATOM   1421  OE1 GLU B 197      -7.912 -10.795  10.191  1.00122.11           O  
ATOM   1422  OE2 GLU B 197      -6.186 -12.199  10.275  1.00122.11           O1-
ATOM   1423  C   GLU B 197      -9.366 -14.696   8.908  1.00122.11           C  
ATOM   1424  O   GLU B 197      -8.247 -15.123   8.644  1.00122.11           O  
ATOM   1425  N   ARG B 198     -10.422 -15.512   9.064  1.00112.96           N  
ATOM   1426  CA  ARG B 198     -10.235 -16.931   9.072  1.00112.96           C  
ATOM   1427  CB  ARG B 198     -11.558 -17.672   9.339  1.00112.96           C  
ATOM   1428  CG  ARG B 198     -12.103 -17.365  10.739  1.00112.96           C  
ATOM   1429  CD  ARG B 198     -13.480 -17.953  11.055  1.00112.96           C  
ATOM   1430  NE  ARG B 198     -13.795 -17.566  12.461  1.00112.96           N  
ATOM   1431  CZ  ARG B 198     -15.089 -17.426  12.866  1.00112.96           C  
ATOM   1432  NH1 ARG B 198     -16.106 -17.660  11.983  1.00112.96           N1+
ATOM   1433  NH2 ARG B 198     -15.370 -17.047  14.147  1.00112.96           N  
ATOM   1434  C   ARG B 198      -9.652 -17.357   7.757  1.00112.96           C  
ATOM   1435  O   ARG B 198      -8.695 -18.129   7.723  1.00112.96           O  
ATOM   1436  N   ILE B 199     -10.193 -16.840   6.637  1.00 44.66           N  
ATOM   1437  CA  ILE B 199      -9.736 -17.201   5.322  1.00 44.66           C  
ATOM   1438  CB  ILE B 199     -10.614 -16.637   4.245  1.00 44.66           C  
ATOM   1439  CG1 ILE B 199     -12.036 -17.208   4.391  1.00 44.66           C  
ATOM   1440  CG2 ILE B 199      -9.971 -16.946   2.884  1.00 44.66           C  
ATOM   1441  CD1 ILE B 199     -13.076 -16.488   3.536  1.00 44.66           C  
ATOM   1442  C   ILE B 199      -8.333 -16.714   5.118  1.00 44.66           C  
ATOM   1443  O   ILE B 199      -7.503 -17.414   4.540  1.00 44.66           O  
ATOM   1444  N   TYR B 200      -8.040 -15.479   5.566  1.00 61.08           N  
ATOM   1445  CA  TYR B 200      -6.735 -14.896   5.423  1.00 61.08           C  
ATOM   1446  CB  TYR B 200      -6.725 -13.432   5.898  1.00 61.08           C  
ATOM   1447  CG  TYR B 200      -5.338 -12.898   5.844  1.00 61.08           C  
ATOM   1448  CD1 TYR B 200      -4.754 -12.565   4.643  1.00 61.08           C  
ATOM   1449  CD2 TYR B 200      -4.634 -12.712   7.011  1.00 61.08           C  
ATOM   1450  CE1 TYR B 200      -3.476 -12.063   4.610  1.00 61.08           C  
ATOM   1451  CE2 TYR B 200      -3.357 -12.209   6.985  1.00 61.08           C  
ATOM   1452  CZ  TYR B 200      -2.779 -11.885   5.782  1.00 61.08           C  
ATOM   1453  OH  TYR B 200      -1.466 -11.368   5.749  1.00 61.08           O  
ATOM   1454  C   TYR B 200      -5.735 -15.672   6.226  1.00 61.08           C  
ATOM   1455  O   TYR B 200      -4.654 -16.004   5.741  1.00 61.08           O  
ATOM   1456  N   GLU B 201      -6.077 -15.990   7.485  1.00132.80           N  
ATOM   1457  CA  GLU B 201      -5.165 -16.665   8.357  1.00132.80           C  
ATOM   1458  CB  GLU B 201      -5.597 -16.654   9.825  1.00132.80           C  
ATOM   1459  CG  GLU B 201      -4.394 -16.878  10.733  1.00132.80           C  
ATOM   1460  CD  GLU B 201      -3.389 -15.774  10.423  1.00132.80           C  
ATOM   1461  OE1 GLU B 201      -3.789 -14.764   9.785  1.00132.80           O  
ATOM   1462  OE2 GLU B 201      -2.202 -15.930  10.815  1.00132.80           O1-
ATOM   1463  C   GLU B 201      -4.961 -18.078   7.903  1.00132.80           C  
ATOM   1464  O   GLU B 201      -3.869 -18.622   8.064  1.00132.80           O  
ATOM   1465  N   THR B 202      -6.006 -18.720   7.339  1.00 30.75           N  
ATOM   1466  CA  THR B 202      -5.879 -20.084   6.903  1.00 30.75           C  
ATOM   1467  CB  THR B 202      -7.142 -20.655   6.325  1.00 30.75           C  
ATOM   1468  OG1 THR B 202      -8.189 -20.621   7.284  1.00 30.75           O  
ATOM   1469  CG2 THR B 202      -6.869 -22.108   5.898  1.00 30.75           C  
ATOM   1470  C   THR B 202      -4.848 -20.143   5.822  1.00 30.75           C  
ATOM   1471  O   THR B 202      -4.002 -21.033   5.808  1.00 30.75           O  
ATOM   1472  N   VAL B 203      -4.893 -19.169   4.890  1.00 34.30           N  
ATOM   1473  CA  VAL B 203      -3.981 -19.130   3.783  1.00 34.30           C  
ATOM   1474  CB  VAL B 203      -4.229 -17.960   2.873  1.00 34.30           C  
ATOM   1475  CG1 VAL B 203      -3.117 -17.908   1.810  1.00 34.30           C  
ATOM   1476  CG2 VAL B 203      -5.642 -18.105   2.285  1.00 34.30           C  
ATOM   1477  C   VAL B 203      -2.597 -19.002   4.330  1.00 34.30           C  
ATOM   1478  O   VAL B 203      -1.657 -19.618   3.830  1.00 34.30           O  
ATOM   1479  N   LYS B 204      -2.444 -18.195   5.394  1.00164.54           N  
ATOM   1480  CA  LYS B 204      -1.154 -17.973   5.982  1.00164.54           C  
ATOM   1481  CB  LYS B 204      -1.209 -17.036   7.198  1.00164.54           C  
ATOM   1482  CG  LYS B 204      -1.543 -15.613   6.781  1.00164.54           C  
ATOM   1483  CD  LYS B 204      -0.509 -15.060   5.804  1.00164.54           C  
ATOM   1484  CE  LYS B 204      -1.120 -14.106   4.784  1.00164.54           C  
ATOM   1485  NZ  LYS B 204      -2.174 -14.815   4.023  1.00164.54           N1+
ATOM   1486  C   LYS B 204      -0.599 -19.279   6.457  1.00164.54           C  
ATOM   1487  O   LYS B 204       0.586 -19.559   6.274  1.00164.54           O  
ATOM   1488  N   SER B 205      -1.441 -20.120   7.082  1.00 28.36           N  
ATOM   1489  CA  SER B 205      -0.950 -21.369   7.588  1.00 28.36           C  
ATOM   1490  CB  SER B 205      -1.987 -22.159   8.405  1.00 28.36           C  
ATOM   1491  OG  SER B 205      -3.016 -22.647   7.557  1.00 28.36           O  
ATOM   1492  C   SER B 205      -0.549 -22.227   6.432  1.00 28.36           C  
ATOM   1493  O   SER B 205       0.407 -22.996   6.511  1.00 28.36           O  
ATOM   1494  N   LYS B 206      -1.284 -22.127   5.317  1.00142.37           N  
ATOM   1495  CA  LYS B 206      -1.002 -22.919   4.155  1.00142.37           C  
ATOM   1496  CB  LYS B 206      -2.034 -22.712   3.037  1.00142.37           C  
ATOM   1497  CG  LYS B 206      -3.462 -23.063   3.453  1.00142.37           C  
ATOM   1498  CD  LYS B 206      -3.600 -24.487   3.983  1.00142.37           C  
ATOM   1499  CE  LYS B 206      -2.914 -25.530   3.105  1.00142.37           C  
ATOM   1500  NZ  LYS B 206      -3.022 -26.861   3.741  1.00142.37           N1+
ATOM   1501  C   LYS B 206       0.316 -22.490   3.591  1.00142.37           C  
ATOM   1502  O   LYS B 206       1.040 -23.282   2.991  1.00142.37           O  
ATOM   1503  N   VAL B 207       0.616 -21.189   3.734  1.00 62.87           N  
ATOM   1504  CA  VAL B 207       1.795 -20.577   3.199  1.00 62.87           C  
ATOM   1505  CB  VAL B 207       1.787 -19.090   3.395  1.00 62.87           C  
ATOM   1506  CG1 VAL B 207       3.134 -18.520   2.926  1.00 62.87           C  
ATOM   1507  CG2 VAL B 207       0.571 -18.514   2.649  1.00 62.87           C  
ATOM   1508  C   VAL B 207       3.042 -21.110   3.838  1.00 62.87           C  
ATOM   1509  O   VAL B 207       4.028 -21.362   3.148  1.00 62.87           O  
ATOM   1510  N   ASN B 208       3.068 -21.321   5.167  1.00183.70           N  
ATOM   1511  CA  ASN B 208       4.358 -21.690   5.673  1.00183.70           C  
ATOM   1512  CB  ASN B 208       4.601 -21.345   7.159  1.00183.70           C  
ATOM   1513  CG  ASN B 208       3.619 -22.067   8.068  1.00183.70           C  
ATOM   1514  OD1 ASN B 208       2.658 -22.684   7.614  1.00183.70           O  
ATOM   1515  ND2 ASN B 208       3.857 -21.976   9.404  1.00183.70           N  
ATOM   1516  C   ASN B 208       4.649 -23.134   5.411  1.00183.70           C  
ATOM   1517  O   ASN B 208       4.176 -24.037   6.100  1.00183.70           O  
ATOM   1518  N   LEU B 209       5.461 -23.356   4.359  1.00231.51           N  
ATOM   1519  CA  LEU B 209       5.955 -24.633   3.937  1.00231.51           C  
ATOM   1520  CB  LEU B 209       5.308 -25.165   2.644  1.00231.51           C  
ATOM   1521  CG  LEU B 209       3.811 -25.501   2.782  1.00231.51           C  
ATOM   1522  CD1 LEU B 209       3.231 -26.037   1.463  1.00231.51           C  
ATOM   1523  CD2 LEU B 209       3.564 -26.455   3.962  1.00231.51           C  
ATOM   1524  C   LEU B 209       7.398 -24.394   3.630  1.00231.51           C  
ATOM   1525  O   LEU B 209       7.849 -23.249   3.639  1.00231.51           O  
ATOM   1526  N   GLU B 210       8.183 -25.458   3.369  1.00220.69           N  
ATOM   1527  CA  GLU B 210       9.550 -25.173   3.046  1.00220.69           C  
ATOM   1528  CB  GLU B 210      10.442 -26.411   2.876  1.00220.69           C  
ATOM   1529  CG  GLU B 210      11.904 -26.039   2.630  1.00220.69           C  
ATOM   1530  CD  GLU B 210      12.710 -27.320   2.486  1.00220.69           C  
ATOM   1531  OE1 GLU B 210      12.432 -28.086   1.522  1.00220.69           O  
ATOM   1532  OE2 GLU B 210      13.610 -27.551   3.333  1.00220.69           O1-
ATOM   1533  C   GLU B 210       9.512 -24.468   1.734  1.00220.69           C  
ATOM   1534  O   GLU B 210       9.241 -25.070   0.697  1.00220.69           O  
TER   
