# Supplementary material for: Structural Descriptors for Subunit Interface Regions in Homodimers: Effect of Lipid Membrane and Secondary Structure Type
Source: J Chem Inf Model. 2025 Mar 27;65(7):3117–26. doi: 10.1021/acs.jcim.4c01233 (PMC12004529; doi:10.1021/acs.jcim.4c01233)
Supplement: Supplementary file 3 — ci4c01233_si_003.tar [file ci4c01233_si_003.tar › database/alpha/7my6_cytop.pdb]

HEADER    7my6_chain_A
ATOM      1  N   MET A   1       1.001  72.672  16.504  1.00 47.36           N  
ATOM      2  CA  MET A   1       1.102  72.755  15.029  1.00 47.36           C  
ATOM      7  C   MET A   1      -0.207  72.392  14.414  1.00 47.36           C  
ATOM      8  O   MET A   1      -1.146  72.005  15.107  1.00 47.36           O  
ATOM      3  CB  MET A   1       2.186  71.790  14.515  1.00 47.36           C  
ATOM      4  CG  MET A   1       2.438  71.879  13.008  1.00 47.36           C  
ATOM      5  SD  MET A   1       3.719  70.744  12.392  1.00 47.36           S  
ATOM      6  CE  MET A   1       2.763  69.231  12.696  1.00 47.36           C  
ATOM      9  N   VAL A   2      -0.310  72.532  13.080  1.00 89.45           N  
ATOM     10  CA  VAL A   2      -1.539  72.211  12.425  1.00 89.45           C  
ATOM     14  C   VAL A   2      -1.601  70.728  12.301  1.00 89.45           C  
ATOM     15  O   VAL A   2      -0.603  70.082  11.991  1.00 89.45           O  
ATOM     11  CB  VAL A   2      -1.650  72.783  11.043  1.00 89.45           C  
ATOM     12  CG1 VAL A   2      -1.629  74.317  11.150  1.00 89.45           C  
ATOM     13  CG2 VAL A   2      -0.519  72.200  10.180  1.00 89.45           C  
ATOM     16  N   ALA A   3      -2.795  70.152  12.545  1.00 34.11           N  
ATOM     17  CA  ALA A   3      -2.941  68.732  12.461  1.00 34.11           C  
ATOM     19  C   ALA A   3      -2.704  68.335  11.040  1.00 34.11           C  
ATOM     20  O   ALA A   3      -3.157  68.996  10.107  1.00 34.11           O  
ATOM     18  CB  ALA A   3      -4.340  68.229  12.864  1.00 34.11           C  
ATOM     21  N   SER A   4      -1.940  67.242  10.859  1.00 86.01           N  
ATOM     22  CA  SER A   4      -1.577  66.725   9.574  1.00 86.01           C  
ATOM     25  C   SER A   4      -2.745  66.032   8.929  1.00 86.01           C  
ATOM     26  O   SER A   4      -2.921  66.108   7.714  1.00 86.01           O  
ATOM     23  CB  SER A   4      -0.421  65.715   9.686  1.00 86.01           C  
ATOM     24  OG  SER A   4      -0.049  65.238   8.404  1.00 86.01           O  
ATOM     27  N   SER A   5      -3.578  65.344   9.737  1.00 35.67           N  
ATOM     28  CA  SER A   5      -4.667  64.546   9.235  1.00 35.67           C  
ATOM     31  C   SER A   5      -5.814  65.417   8.842  1.00 35.67           C  
ATOM     32  O   SER A   5      -5.832  66.615   9.117  1.00 35.67           O  
ATOM     29  CB  SER A   5      -5.198  63.530  10.260  1.00 35.67           C  
ATOM     30  OG  SER A   5      -5.751  64.210  11.379  1.00 35.67           O  
ATOM     33  N   SER A   6      -6.813  64.811   8.166  1.00 32.67           N  
ATOM     34  CA  SER A   6      -7.971  65.543   7.740  1.00 32.67           C  
ATOM     37  C   SER A   6      -8.675  66.017   8.972  1.00 32.67           C  
ATOM     38  O   SER A   6      -8.599  65.395  10.030  1.00 32.67           O  
ATOM     35  CB  SER A   6      -8.962  64.710   6.907  1.00 32.67           C  
ATOM     36  OG  SER A   6      -8.375  64.340   5.668  1.00 32.67           O  
ATOM     39  N   LEU A   7      -9.389  67.150   8.845  1.00 93.04           N  
ATOM     40  CA  LEU A   7     -10.050  67.788   9.947  1.00 93.04           C  
ATOM     45  C   LEU A   7     -11.088  66.844  10.479  1.00 93.04           C  
ATOM     46  O   LEU A   7     -11.276  66.734  11.689  1.00 93.04           O  
ATOM     41  CB  LEU A   7     -10.749  69.090   9.498  1.00 93.04           C  
ATOM     42  CG  LEU A   7     -11.282  70.024  10.611  1.00 93.04           C  
ATOM     43  CD1 LEU A   7     -11.949  71.264   9.994  1.00 93.04           C  
ATOM     44  CD2 LEU A   7     -12.213  69.316  11.611  1.00 93.04           C  
ATOM     47  N   ARG A   8     -11.783  66.143   9.567  1.00109.72           N  
ATOM     48  CA  ARG A   8     -12.876  65.257   9.860  1.00109.72           C  
ATOM     56  C   ARG A   8     -12.457  64.031  10.626  1.00109.72           C  
ATOM     57  O   ARG A   8     -13.221  63.545  11.458  1.00109.72           O  
ATOM     49  CB  ARG A   8     -13.582  64.784   8.577  1.00109.72           C  
ATOM     50  CG  ARG A   8     -12.647  64.065   7.602  1.00109.72           C  
ATOM     51  CD  ARG A   8     -13.291  63.703   6.261  1.00109.72           C  
ATOM     52  NE  ARG A   8     -12.235  63.071   5.419  1.00109.72           N  
ATOM     53  CZ  ARG A   8     -12.508  62.714   4.130  1.00109.72           C  
ATOM     54  NH1 ARG A   8     -13.754  62.924   3.614  1.00109.72           N1+
ATOM     55  NH2 ARG A   8     -11.534  62.153   3.356  1.00109.72           N  
ATOM     58  N   PHE A   9     -11.238  63.510  10.370  1.00131.43           N  
ATOM     59  CA  PHE A   9     -10.799  62.232  10.872  1.00131.43           C  
ATOM     67  C   PHE A   9     -11.091  62.072  12.338  1.00131.43           C  
ATOM     68  O   PHE A   9     -10.659  62.866  13.172  1.00131.43           O  
ATOM     60  CB  PHE A   9      -9.290  62.010  10.649  1.00131.43           C  
ATOM     61  CG  PHE A   9      -8.968  60.569  10.854  1.00131.43           C  
ATOM     62  CD1 PHE A   9      -8.680  60.070  12.104  1.00131.43           C  
ATOM     63  CD2 PHE A   9      -8.953  59.715   9.776  1.00131.43           C  
ATOM     64  CE1 PHE A   9      -8.383  58.736  12.269  1.00131.43           C  
ATOM     65  CE2 PHE A   9      -8.659  58.383   9.936  1.00131.43           C  
ATOM     66  CZ  PHE A   9      -8.373  57.891  11.186  1.00131.43           C  
ATOM     69  N   ASP A  10     -11.847  61.000  12.679  1.00 49.50           N  
ATOM     70  CA  ASP A  10     -12.207  60.695  14.038  1.00 49.50           C  
ATOM     75  C   ASP A  10     -11.412  59.488  14.441  1.00 49.50           C  
ATOM     76  O   ASP A  10     -11.726  58.362  14.059  1.00 49.50           O  
ATOM     71  CB  ASP A  10     -13.701  60.361  14.209  1.00 49.50           C  
ATOM     72  CG  ASP A  10     -14.033  60.343  15.696  1.00 49.50           C  
ATOM     73  OD1 ASP A  10     -13.104  60.101  16.513  1.00 49.50           O  
ATOM     74  OD2 ASP A  10     -15.223  60.574  16.033  1.00 49.50           O1-
ATOM     77  N   LEU A  11     -10.353  59.717  15.242  1.00111.17           N  
ATOM     78  CA  LEU A  11      -9.423  58.702  15.655  1.00111.17           C  
ATOM     83  C   LEU A  11     -10.124  57.696  16.517  1.00111.17           C  
ATOM     84  O   LEU A  11      -9.908  56.494  16.374  1.00111.17           O  
ATOM     79  CB  LEU A  11      -8.260  59.312  16.468  1.00111.17           C  
ATOM     80  CG  LEU A  11      -7.050  58.387  16.720  1.00111.17           C  
ATOM     81  CD1 LEU A  11      -7.418  57.147  17.540  1.00111.17           C  
ATOM     82  CD2 LEU A  11      -6.324  58.049  15.411  1.00111.17           C  
ATOM     85  N   LYS A  12     -10.996  58.161  17.433  1.00 36.23           N  
ATOM     86  CA  LYS A  12     -11.641  57.265  18.353  1.00 36.23           C  
ATOM     92  C   LYS A  12     -12.464  56.267  17.604  1.00 36.23           C  
ATOM     93  O   LYS A  12     -12.421  55.075  17.905  1.00 36.23           O  
ATOM     87  CB  LYS A  12     -12.604  57.974  19.321  1.00 36.23           C  
ATOM     88  CG  LYS A  12     -13.295  56.998  20.278  1.00 36.23           C  
ATOM     89  CD  LYS A  12     -14.054  57.664  21.426  1.00 36.23           C  
ATOM     90  CE  LYS A  12     -14.842  56.671  22.283  1.00 36.23           C  
ATOM     91  NZ  LYS A  12     -15.499  57.376  23.405  1.00 36.23           N1+
ATOM     94  N   SER A  13     -13.239  56.728  16.605  1.00 73.43           N  
ATOM     95  CA  SER A  13     -14.102  55.844  15.877  1.00 73.43           C  
ATOM     98  C   SER A  13     -13.286  54.860  15.105  1.00 73.43           C  
ATOM     99  O   SER A  13     -13.630  53.683  15.028  1.00 73.43           O  
ATOM     96  CB  SER A  13     -15.005  56.578  14.870  1.00 73.43           C  
ATOM     97  OG  SER A  13     -15.977  57.349  15.559  1.00 73.43           O  
ATOM    100  N   TYR A  14     -12.169  55.324  14.521  1.00 50.97           N  
ATOM    101  CA  TYR A  14     -11.342  54.494  13.692  1.00 50.97           C  
ATOM    110  C   TYR A  14     -10.790  53.361  14.503  1.00 50.97           C  
ATOM    111  O   TYR A  14     -10.858  52.203  14.093  1.00 50.97           O  
ATOM    102  CB  TYR A  14     -10.160  55.301  13.121  1.00 50.97           C  
ATOM    103  CG  TYR A  14      -9.304  54.425  12.275  1.00 50.97           C  
ATOM    104  CD1 TYR A  14      -8.255  53.725  12.827  1.00 50.97           C  
ATOM    105  CD2 TYR A  14      -9.547  54.308  10.926  1.00 50.97           C  
ATOM    106  CE1 TYR A  14      -7.461  52.921  12.044  1.00 50.97           C  
ATOM    107  CE2 TYR A  14      -8.758  53.504  10.138  1.00 50.97           C  
ATOM    108  CZ  TYR A  14      -7.712  52.810  10.698  1.00 50.97           C  
ATOM    109  OH  TYR A  14      -6.901  51.986   9.889  1.00 50.97           O  
ATOM    112  N   LEU A  15     -10.254  53.666  15.699  1.00 45.06           N  
ATOM    113  CA  LEU A  15      -9.642  52.654  16.512  1.00 45.06           C  
ATOM    118  C   LEU A  15     -10.660  51.649  16.948  1.00 45.06           C  
ATOM    119  O   LEU A  15     -10.368  50.455  16.997  1.00 45.06           O  
ATOM    114  CB  LEU A  15      -8.965  53.212  17.775  1.00 45.06           C  
ATOM    115  CG  LEU A  15      -7.729  54.076  17.474  1.00 45.06           C  
ATOM    116  CD1 LEU A  15      -7.018  54.498  18.770  1.00 45.06           C  
ATOM    117  CD2 LEU A  15      -6.789  53.378  16.477  1.00 45.06           C  
ATOM    120  N   LYS A  16     -11.884  52.102  17.281  1.00 90.17           N  
ATOM    121  CA  LYS A  16     -12.885  51.202  17.780  1.00 90.17           C  
ATOM    127  C   LYS A  16     -13.215  50.167  16.748  1.00 90.17           C  
ATOM    128  O   LYS A  16     -13.289  48.981  17.064  1.00 90.17           O  
ATOM    122  CB  LYS A  16     -14.203  51.905  18.152  1.00 90.17           C  
ATOM    123  CG  LYS A  16     -15.271  50.948  18.686  1.00 90.17           C  
ATOM    124  CD  LYS A  16     -14.932  50.324  20.040  1.00 90.17           C  
ATOM    125  CE  LYS A  16     -15.351  51.186  21.232  1.00 90.17           C  
ATOM    126  NZ  LYS A  16     -15.078  50.470  22.498  1.00 90.17           N1+
ATOM    129  N   GLU A  17     -13.414  50.582  15.483  1.00 76.32           N  
ATOM    130  CA  GLU A  17     -13.783  49.641  14.463  1.00 76.32           C  
ATOM    136  C   GLU A  17     -12.677  48.653  14.265  1.00 76.32           C  
ATOM    137  O   GLU A  17     -12.910  47.447  14.212  1.00 76.32           O  
ATOM    131  CB  GLU A  17     -14.055  50.312  13.104  1.00 76.32           C  
ATOM    132  CG  GLU A  17     -14.218  49.318  11.950  1.00 76.32           C  
ATOM    133  CD  GLU A  17     -15.447  48.458  12.204  1.00 76.32           C  
ATOM    134  OE1 GLU A  17     -16.284  48.842  13.061  1.00 76.32           O  
ATOM    135  OE2 GLU A  17     -15.556  47.391  11.542  1.00 76.32           O1-
ATOM    138  N   ARG A  18     -11.431  49.147  14.174  1.00113.77           N  
ATOM    139  CA  ARG A  18     -10.306  48.290  13.938  1.00113.77           C  
ATOM    147  C   ARG A  18     -10.100  47.376  15.104  1.00113.77           C  
ATOM    148  O   ARG A  18      -9.691  46.230  14.930  1.00113.77           O  
ATOM    140  CB  ARG A  18      -9.008  49.058  13.663  1.00113.77           C  
ATOM    141  CG  ARG A  18      -8.960  49.619  12.245  1.00113.77           C  
ATOM    142  CD  ARG A  18      -8.751  48.530  11.191  1.00113.77           C  
ATOM    143  NE  ARG A  18      -8.771  49.192   9.859  1.00113.77           N  
ATOM    144  CZ  ARG A  18      -8.282  48.548   8.759  1.00113.77           C  
ATOM    145  NH1 ARG A  18      -7.785  47.281   8.867  1.00113.77           N1+
ATOM    146  NH2 ARG A  18      -8.287  49.175   7.548  1.00113.77           N  
ATOM    149  N   GLN A  19     -10.360  47.862  16.331  0.50 33.61           N  
ATOM    150  CA  GLN A  19     -10.161  47.031  17.485  0.50 33.61           C  
ATOM    156  C   GLN A  19     -11.094  45.864  17.396  0.50 33.61           C  
ATOM    157  O   GLN A  19     -10.701  44.727  17.654  0.50 33.61           O  
ATOM    151  CB  GLN A  19     -10.456  47.763  18.804  0.50 33.61           C  
ATOM    152  CG  GLN A  19     -10.248  46.894  20.047  0.50 33.61           C  
ATOM    153  CD  GLN A  19     -10.566  47.742  21.273  0.50 33.61           C  
ATOM    155  NE2 GLN A  19     -11.308  47.144  22.244  0.50 33.61           N  
ATOM    154  OE1 GLN A  19     -10.179  48.906  21.357  0.50 33.61           O  
ATOM    158  N   ARG A  20     -12.360  46.108  17.000  1.00 65.08           N  
ATOM    159  CA  ARG A  20     -13.326  45.045  16.942  1.00 65.08           C  
ATOM    167  C   ARG A  20     -12.883  44.045  15.923  1.00 65.08           C  
ATOM    168  O   ARG A  20     -12.971  42.839  16.145  1.00 65.08           O  
ATOM    160  CB  ARG A  20     -14.731  45.513  16.524  1.00 65.08           C  
ATOM    161  CG  ARG A  20     -15.775  44.388  16.534  1.00 65.08           C  
ATOM    162  CD  ARG A  20     -17.119  44.781  15.914  1.00 65.08           C  
ATOM    163  NE  ARG A  20     -17.116  44.321  14.496  1.00 65.08           N  
ATOM    164  CZ  ARG A  20     -16.485  45.065  13.545  1.00 65.08           C  
ATOM    165  NH1 ARG A  20     -15.815  46.193  13.916  1.00 65.08           N1+
ATOM    166  NH2 ARG A  20     -16.515  44.683  12.234  1.00 65.08           N  
ATOM    169  N   GLN A  21     -12.382  44.533  14.773  1.00 39.97           N  
ATOM    170  CA  GLN A  21     -11.989  43.673  13.696  1.00 39.97           C  
ATOM    176  C   GLN A  21     -10.862  42.807  14.162  1.00 39.97           C  
ATOM    177  O   GLN A  21     -10.860  41.600  13.924  1.00 39.97           O  
ATOM    171  CB  GLN A  21     -11.480  44.466  12.479  1.00 39.97           C  
ATOM    172  CG  GLN A  21     -12.543  45.374  11.853  1.00 39.97           C  
ATOM    173  CD  GLN A  21     -11.910  46.095  10.670  1.00 39.97           C  
ATOM    175  NE2 GLN A  21     -12.707  46.963   9.990  1.00 39.97           N  
ATOM    174  OE1 GLN A  21     -10.735  45.899  10.364  1.00 39.97           O  
ATOM    178  N   VAL A  22      -9.879  43.407  14.857  1.00 98.32           N  
ATOM    179  CA  VAL A  22      -8.729  42.665  15.286  1.00 98.32           C  
ATOM    183  C   VAL A  22      -9.141  41.628  16.288  1.00 98.32           C  
ATOM    184  O   VAL A  22      -8.680  40.490  16.232  1.00 98.32           O  
ATOM    180  CB  VAL A  22      -7.645  43.522  15.886  1.00 98.32           C  
ATOM    181  CG1 VAL A  22      -8.076  44.023  17.272  1.00 98.32           C  
ATOM    182  CG2 VAL A  22      -6.343  42.707  15.898  1.00 98.32           C  
ATOM    185  N   GLU A  23     -10.039  41.990  17.223  1.00 53.64           N  
ATOM    186  CA  GLU A  23     -10.428  41.098  18.275  1.00 53.64           C  
ATOM    192  C   GLU A  23     -11.159  39.915  17.717  1.00 53.64           C  
ATOM    193  O   GLU A  23     -10.999  38.804  18.218  1.00 53.64           O  
ATOM    187  CB  GLU A  23     -11.263  41.801  19.357  1.00 53.64           C  
ATOM    188  CG  GLU A  23     -10.392  42.793  20.135  1.00 53.64           C  
ATOM    189  CD  GLU A  23     -11.220  43.489  21.200  1.00 53.64           C  
ATOM    190  OE1 GLU A  23     -12.475  43.429  21.117  1.00 53.64           O  
ATOM    191  OE2 GLU A  23     -10.600  44.101  22.112  1.00 53.64           O1-
ATOM    194  N   ALA A  24     -11.994  40.121  16.678  1.00 24.92           N  
ATOM    195  CA  ALA A  24     -12.708  39.029  16.074  1.00 24.92           C  
ATOM    197  C   ALA A  24     -11.712  38.088  15.459  1.00 24.92           C  
ATOM    198  O   ALA A  24     -11.839  36.870  15.585  1.00 24.92           O  
ATOM    196  CB  ALA A  24     -13.661  39.487  14.955  1.00 24.92           C  
ATOM    199  N   ALA A  25     -10.685  38.637  14.779  1.00 27.69           N  
ATOM    200  CA  ALA A  25      -9.690  37.841  14.113  1.00 27.69           C  
ATOM    202  C   ALA A  25      -8.945  37.031  15.131  1.00 27.69           C  
ATOM    203  O   ALA A  25      -8.649  35.860  14.905  1.00 27.69           O  
ATOM    201  CB  ALA A  25      -8.649  38.693  13.365  1.00 27.69           C  
ATOM    204  N   LEU A  26      -8.630  37.640  16.289  1.00 47.62           N  
ATOM    205  CA  LEU A  26      -7.867  36.974  17.309  1.00 47.62           C  
ATOM    210  C   LEU A  26      -8.622  35.764  17.765  1.00 47.62           C  
ATOM    211  O   LEU A  26      -8.043  34.689  17.923  1.00 47.62           O  
ATOM    206  CB  LEU A  26      -7.655  37.860  18.551  1.00 47.62           C  
ATOM    207  CG  LEU A  26      -6.814  39.123  18.279  1.00 47.62           C  
ATOM    208  CD1 LEU A  26      -6.640  39.962  19.557  1.00 47.62           C  
ATOM    209  CD2 LEU A  26      -5.468  38.766  17.628  1.00 47.62           C  
ATOM    212  N   ASN A  27      -9.945  35.898  17.976  1.00 47.19           N  
ATOM    213  CA  ASN A  27     -10.711  34.793  18.483  1.00 47.19           C  
ATOM    218  C   ASN A  27     -10.696  33.661  17.498  1.00 47.19           C  
ATOM    219  O   ASN A  27     -10.495  32.509  17.878  1.00 47.19           O  
ATOM    214  CB  ASN A  27     -12.181  35.150  18.766  1.00 47.19           C  
ATOM    215  CG  ASN A  27     -12.807  33.986  19.522  1.00 47.19           C  
ATOM    217  ND2 ASN A  27     -13.766  33.280  18.864  1.00 47.19           N  
ATOM    216  OD1 ASN A  27     -12.457  33.712  20.669  1.00 47.19           O  
ATOM    220  N   ALA A  28     -10.909  33.959  16.203  1.00 31.68           N  
ATOM    221  CA  ALA A  28     -10.970  32.940  15.187  1.00 31.68           C  
ATOM    223  C   ALA A  28      -9.640  32.264  15.017  1.00 31.68           C  
ATOM    224  O   ALA A  28      -9.572  31.046  14.857  1.00 31.68           O  
ATOM    222  CB  ALA A  28     -11.373  33.502  13.813  1.00 31.68           C  
ATOM    225  N   ILE A  29      -8.544  33.045  15.040  1.00 58.76           N  
ATOM    226  CA  ILE A  29      -7.218  32.547  14.786  1.00 58.76           C  
ATOM    231  C   ILE A  29      -6.795  31.571  15.844  1.00 58.76           C  
ATOM    232  O   ILE A  29      -6.094  30.606  15.539  1.00 58.76           O  
ATOM    227  CB  ILE A  29      -6.187  33.639  14.721  1.00 58.76           C  
ATOM    228  CG1 ILE A  29      -4.886  33.108  14.096  1.00 58.76           C  
ATOM    229  CG2 ILE A  29      -6.009  34.226  16.133  1.00 58.76           C  
ATOM    230  CD1 ILE A  29      -3.911  34.211  13.686  1.00 58.76           C  
ATOM    233  N   LEU A  30      -7.146  31.825  17.123  1.00 89.27           N  
ATOM    234  CA  LEU A  30      -6.767  30.924  18.179  1.00 89.27           C  
ATOM    239  C   LEU A  30      -8.009  30.442  18.875  1.00 89.27           C  
ATOM    240  O   LEU A  30      -8.359  30.945  19.943  1.00 89.27           O  
ATOM    235  CB  LEU A  30      -5.915  31.626  19.253  1.00 89.27           C  
ATOM    236  CG  LEU A  30      -5.464  30.721  20.413  1.00 89.27           C  
ATOM    237  CD1 LEU A  30      -4.468  29.655  19.935  1.00 89.27           C  
ATOM    238  CD2 LEU A  30      -4.939  31.554  21.596  1.00 89.27           C  
ATOM    241  N   PRO A  31      -8.663  29.449  18.334  1.00 78.39           N  
ATOM    242  CA  PRO A  31      -9.871  28.939  18.931  1.00 78.39           C  
ATOM    246  C   PRO A  31      -9.559  28.031  20.074  1.00 78.39           C  
ATOM    247  O   PRO A  31      -8.427  27.558  20.163  1.00 78.39           O  
ATOM    244  CB  PRO A  31     -10.645  28.249  17.806  1.00 78.39           C  
ATOM    245  CG  PRO A  31      -9.605  28.043  16.691  1.00 78.39           C  
ATOM    243  CD  PRO A  31      -8.614  29.196  16.904  1.00 78.39           C  
ATOM    248  N   PRO A  32     -10.508  27.770  20.933  1.00 69.38           N  
ATOM    249  CA  PRO A  32     -10.241  26.874  22.015  1.00 69.38           C  
ATOM    253  C   PRO A  32      -9.966  25.523  21.455  1.00 69.38           C  
ATOM    254  O   PRO A  32     -10.625  25.125  20.495  1.00 69.38           O  
ATOM    251  CB  PRO A  32     -11.451  26.971  22.941  1.00 69.38           C  
ATOM    252  CG  PRO A  32     -11.942  28.415  22.723  1.00 69.38           C  
ATOM    250  CD  PRO A  32     -11.518  28.756  21.282  1.00 69.38           C  
ATOM    255  N   GLN A  33      -8.980  24.815  22.033  1.00 59.95           N  
ATOM    256  CA  GLN A  33      -8.602  23.525  21.546  1.00 59.95           C  
ATOM    262  C   GLN A  33      -8.050  22.779  22.718  1.00 59.95           C  
ATOM    263  O   GLN A  33      -7.979  23.317  23.821  1.00 59.95           O  
ATOM    257  CB  GLN A  33      -7.520  23.609  20.456  1.00 59.95           C  
ATOM    258  CG  GLN A  33      -8.015  24.364  19.219  1.00 59.95           C  
ATOM    259  CD  GLN A  33      -6.834  24.623  18.296  1.00 59.95           C  
ATOM    261  NE2 GLN A  33      -6.513  25.926  18.084  1.00 59.95           N  
ATOM    260  OE1 GLN A  33      -6.215  23.694  17.779  1.00 59.95           O  
ATOM    264  N   ASP A  34      -7.674  21.503  22.523  1.00117.13           N  
ATOM    265  CA  ASP A  34      -7.147  20.735  23.618  1.00117.13           C  
ATOM    270  C   ASP A  34      -5.657  20.648  23.493  1.00117.13           C  
ATOM    271  O   ASP A  34      -5.114  20.655  22.389  1.00117.13           O  
ATOM    266  CB  ASP A  34      -7.729  19.312  23.727  1.00117.13           C  
ATOM    267  CG  ASP A  34      -7.401  18.551  22.459  1.00117.13           C  
ATOM    268  OD1 ASP A  34      -6.988  19.212  21.471  1.00117.13           O  
ATOM    269  OD2 ASP A  34      -7.566  17.302  22.451  1.00117.13           O1-
ATOM    272  N   PRO A  35      -4.962  20.586  24.605  1.00 71.25           N  
ATOM    273  CA  PRO A  35      -5.530  20.620  25.924  1.00 71.25           C  
ATOM    277  C   PRO A  35      -6.190  21.948  26.121  1.00 71.25           C  
ATOM    278  O   PRO A  35      -5.614  22.966  25.740  1.00 71.25           O  
ATOM    275  CB  PRO A  35      -4.353  20.424  26.877  1.00 71.25           C  
ATOM    276  CG  PRO A  35      -3.155  20.979  26.083  1.00 71.25           C  
ATOM    274  CD  PRO A  35      -3.513  20.679  24.618  1.00 71.25           C  
ATOM    279  N   PRO A  36      -7.350  21.953  26.710  1.00 78.50           N  
ATOM    280  CA  PRO A  36      -8.072  23.184  26.878  1.00 78.50           C  
ATOM    284  C   PRO A  36      -7.435  24.182  27.799  1.00 78.50           C  
ATOM    285  O   PRO A  36      -7.686  25.375  27.632  1.00 78.50           O  
ATOM    282  CB  PRO A  36      -9.488  22.778  27.281  1.00 78.50           C  
ATOM    283  CG  PRO A  36      -9.667  21.395  26.626  1.00 78.50           C  
ATOM    281  CD  PRO A  36      -8.244  20.813  26.574  1.00 78.50           C  
ATOM    286  N   LEU A  37      -6.622  23.735  28.774  1.00 44.45           N  
ATOM    287  CA  LEU A  37      -6.065  24.635  29.745  1.00 44.45           C  
ATOM    292  C   LEU A  37      -5.136  25.622  29.097  1.00 44.45           C  
ATOM    293  O   LEU A  37      -5.183  26.813  29.401  1.00 44.45           O  
ATOM    288  CB  LEU A  37      -5.272  23.904  30.840  1.00 44.45           C  
ATOM    289  CG  LEU A  37      -4.669  24.845  31.897  1.00 44.45           C  
ATOM    290  CD1 LEU A  37      -5.769  25.574  32.682  1.00 44.45           C  
ATOM    291  CD2 LEU A  37      -3.683  24.102  32.811  1.00 44.45           C  
ATOM    294  N   ILE A  38      -4.266  25.154  28.183  1.00 76.50           N  
ATOM    295  CA  ILE A  38      -3.291  26.025  27.580  1.00 76.50           C  
ATOM    300  C   ILE A  38      -3.973  27.068  26.746  1.00 76.50           C  
ATOM    301  O   ILE A  38      -3.624  28.246  26.804  1.00 76.50           O  
ATOM    296  CB  ILE A  38      -2.294  25.293  26.720  1.00 76.50           C  
ATOM    297  CG1 ILE A  38      -1.153  26.240  26.311  1.00 76.50           C  
ATOM    298  CG2 ILE A  38      -3.032  24.650  25.534  1.00 76.50           C  
ATOM    299  CD1 ILE A  38      -0.294  26.699  27.488  1.00 76.50           C  
ATOM    302  N   TYR A  39      -4.975  26.658  25.947  1.00 49.93           N  
ATOM    303  CA  TYR A  39      -5.682  27.557  25.081  1.00 49.93           C  
ATOM    312  C   TYR A  39      -6.423  28.557  25.911  1.00 49.93           C  
ATOM    313  O   TYR A  39      -6.508  29.727  25.542  1.00 49.93           O  
ATOM    304  CB  TYR A  39      -6.686  26.842  24.159  1.00 49.93           C  
ATOM    305  CG  TYR A  39      -5.877  26.065  23.176  1.00 49.93           C  
ATOM    306  CD1 TYR A  39      -5.388  26.676  22.044  1.00 49.93           C  
ATOM    307  CD2 TYR A  39      -5.600  24.735  23.388  1.00 49.93           C  
ATOM    308  CE1 TYR A  39      -4.638  25.970  21.133  1.00 49.93           C  
ATOM    309  CE2 TYR A  39      -4.851  24.023  22.481  1.00 49.93           C  
ATOM    310  CZ  TYR A  39      -4.369  24.640  21.351  1.00 49.93           C  
ATOM    311  OH  TYR A  39      -3.600  23.911  20.419  1.00 49.93           O  
ATOM    314  N   GLU A  40      -6.998  28.118  27.049  1.00 82.47           N  
ATOM    315  CA  GLU A  40      -7.740  29.029  27.875  1.00 82.47           C  
ATOM    321  C   GLU A  40      -6.818  30.111  28.341  1.00 82.47           C  
ATOM    322  O   GLU A  40      -7.147  31.293  28.258  1.00 82.47           O  
ATOM    316  CB  GLU A  40      -8.281  28.405  29.171  1.00 82.47           C  
ATOM    317  CG  GLU A  40      -9.432  27.419  29.010  1.00 82.47           C  
ATOM    318  CD  GLU A  40      -9.835  27.005  30.417  1.00 82.47           C  
ATOM    319  OE1 GLU A  40      -9.198  27.513  31.380  1.00 82.47           O  
ATOM    320  OE2 GLU A  40     -10.779  26.185  30.553  1.00 82.47           O1-
ATOM    323  N   SER A  41      -5.624  29.722  28.834  1.00 40.07           N  
ATOM    324  CA  SER A  41      -4.683  30.652  29.391  1.00 40.07           C  
ATOM    327  C   SER A  41      -4.237  31.621  28.338  1.00 40.07           C  
ATOM    328  O   SER A  41      -4.184  32.825  28.578  1.00 40.07           O  
ATOM    325  CB  SER A  41      -3.424  29.959  29.940  1.00 40.07           C  
ATOM    326  OG  SER A  41      -2.523  30.918  30.470  1.00 40.07           O  
ATOM    329  N   MET A  42      -3.911  31.123  27.132  1.00 47.62           N  
ATOM    330  CA  MET A  42      -3.416  31.986  26.092  1.00 47.62           C  
ATOM    335  C   MET A  42      -4.462  33.007  25.742  1.00 47.62           C  
ATOM    336  O   MET A  42      -4.172  34.198  25.659  1.00 47.62           O  
ATOM    331  CB  MET A  42      -3.098  31.213  24.799  1.00 47.62           C  
ATOM    332  CG  MET A  42      -1.948  30.217  24.942  1.00 47.62           C  
ATOM    333  SD  MET A  42      -1.751  29.098  23.523  1.00 47.62           S  
ATOM    334  CE  MET A  42      -1.258  30.394  22.352  1.00 47.62           C  
ATOM    337  N   ARG A  43      -5.717  32.559  25.551  1.00178.60           N  
ATOM    338  CA  ARG A  43      -6.805  33.417  25.161  1.00178.60           C  
ATOM    346  C   ARG A  43      -7.146  34.371  26.267  1.00178.60           C  
ATOM    347  O   ARG A  43      -7.561  35.502  26.017  1.00178.60           O  
ATOM    339  CB  ARG A  43      -8.059  32.636  24.720  1.00178.60           C  
ATOM    340  CG  ARG A  43      -8.606  31.675  25.772  1.00178.60           C  
ATOM    341  CD  ARG A  43      -9.717  30.758  25.250  1.00178.60           C  
ATOM    342  NE  ARG A  43     -10.910  31.599  24.942  1.00178.60           N  
ATOM    343  CZ  ARG A  43     -11.051  32.183  23.716  1.00178.60           C  
ATOM    344  NH1 ARG A  43     -10.086  32.030  22.763  1.00178.60           N1+
ATOM    345  NH2 ARG A  43     -12.166  32.921  23.441  1.00178.60           N  
ATOM    348  N   TYR A  44      -6.964  33.943  27.526  1.00 75.01           N  
ATOM    349  CA  TYR A  44      -7.336  34.743  28.656  1.00 75.01           C  
ATOM    358  C   TYR A  44      -6.595  36.049  28.567  1.00 75.01           C  
ATOM    359  O   TYR A  44      -7.193  37.119  28.689  1.00 75.01           O  
ATOM    350  CB  TYR A  44      -6.933  34.016  29.953  1.00 75.01           C  
ATOM    351  CG  TYR A  44      -7.333  34.786  31.159  1.00 75.01           C  
ATOM    352  CD1 TYR A  44      -8.631  34.743  31.611  1.00 75.01           C  
ATOM    353  CD2 TYR A  44      -6.403  35.525  31.851  1.00 75.01           C  
ATOM    354  CE1 TYR A  44      -9.001  35.444  32.734  1.00 75.01           C  
ATOM    355  CE2 TYR A  44      -6.768  36.227  32.975  1.00 75.01           C  
ATOM    356  CZ  TYR A  44      -8.069  36.187  33.416  1.00 75.01           C  
ATOM    357  OH  TYR A  44      -8.446  36.904  34.569  1.00 75.01           O  
ATOM    360  N   SER A  45      -5.267  36.000  28.351  1.00100.36           N  
ATOM    361  CA  SER A  45      -4.479  37.199  28.250  1.00100.36           C  
ATOM    364  C   SER A  45      -4.644  37.886  26.916  1.00100.36           C  
ATOM    365  O   SER A  45      -4.711  39.112  26.852  1.00100.36           O  
ATOM    362  CB  SER A  45      -2.981  36.949  28.533  1.00100.36           C  
ATOM    363  OG  SER A  45      -2.470  35.919  27.701  1.00100.36           O  
ATOM    366  N   LEU A  46      -4.734  37.114  25.814  1.00 63.95           N  
ATOM    367  CA  LEU A  46      -4.768  37.671  24.485  1.00 63.95           C  
ATOM    372  C   LEU A  46      -6.010  38.492  24.276  1.00 63.95           C  
ATOM    373  O   LEU A  46      -5.956  39.587  23.713  1.00 63.95           O  
ATOM    368  CB  LEU A  46      -4.733  36.564  23.413  1.00 63.95           C  
ATOM    369  CG  LEU A  46      -4.767  37.071  21.960  1.00 63.95           C  
ATOM    370  CD1 LEU A  46      -3.532  37.932  21.641  1.00 63.95           C  
ATOM    371  CD2 LEU A  46      -4.936  35.904  20.971  1.00 63.95           C  
ATOM    374  N   LEU A  47      -7.166  37.952  24.705  1.00 80.35           N  
ATOM    375  CA  LEU A  47      -8.478  38.525  24.563  1.00 80.35           C  
ATOM    380  C   LEU A  47      -8.703  39.673  25.497  1.00 80.35           C  
ATOM    381  O   LEU A  47      -9.565  40.506  25.233  1.00 80.35           O  
ATOM    376  CB  LEU A  47      -9.598  37.496  24.778  1.00 80.35           C  
ATOM    377  CG  LEU A  47      -9.575  36.389  23.711  1.00 80.35           C  
ATOM    378  CD1 LEU A  47     -10.792  35.460  23.842  1.00 80.35           C  
ATOM    379  CD2 LEU A  47      -9.410  36.977  22.299  1.00 80.35           C  
ATOM    382  N   ALA A  48      -7.984  39.724  26.637  1.00 43.68           N  
ATOM    383  CA  ALA A  48      -8.213  40.754  27.616  1.00 43.68           C  
ATOM    385  C   ALA A  48      -8.139  42.091  26.943  1.00 43.68           C  
ATOM    386  O   ALA A  48      -7.495  42.251  25.907  1.00 43.68           O  
ATOM    384  CB  ALA A  48      -7.206  40.736  28.780  1.00 43.68           C  
ATOM    387  N   GLU A  49      -8.836  43.086  27.530  1.00 75.13           N  
ATOM    388  CA  GLU A  49      -8.974  44.395  26.955  1.00 75.13           C  
ATOM    394  C   GLU A  49      -7.627  44.932  26.593  1.00 75.13           C  
ATOM    395  O   GLU A  49      -6.678  44.863  27.373  1.00 75.13           O  
ATOM    389  CB  GLU A  49      -9.638  45.403  27.912  1.00 75.13           C  
ATOM    390  CG  GLU A  49      -9.803  46.809  27.333  1.00 75.13           C  
ATOM    391  CD  GLU A  49     -10.975  46.789  26.363  1.00 75.13           C  
ATOM    392  OE1 GLU A  49     -11.446  45.669  26.028  1.00 75.13           O  
ATOM    393  OE2 GLU A  49     -11.412  47.892  25.941  1.00 75.13           O1-
ATOM    396  N   GLY A  50      -7.523  45.482  25.364  1.00 28.32           N  
ATOM    397  CA  GLY A  50      -6.294  46.057  24.907  1.00 28.32           C  
ATOM    398  C   GLY A  50      -6.626  47.022  23.808  1.00 28.32           C  
ATOM    399  O   GLY A  50      -7.648  46.889  23.136  1.00 28.32           O  
ATOM    400  N   LYS A  51      -5.750  48.031  23.619  1.00 45.60           N  
ATOM    401  CA  LYS A  51      -5.875  49.055  22.617  1.00 45.60           C  
ATOM    407  C   LYS A  51      -5.696  48.431  21.265  1.00 45.60           C  
ATOM    408  O   LYS A  51      -6.330  48.842  20.294  1.00 45.60           O  
ATOM    402  CB  LYS A  51      -4.801  50.145  22.762  1.00 45.60           C  
ATOM    403  CG  LYS A  51      -4.884  50.922  24.078  1.00 45.60           C  
ATOM    404  CD  LYS A  51      -3.629  51.746  24.372  1.00 45.60           C  
ATOM    405  CE  LYS A  51      -3.697  52.531  25.684  1.00 45.60           C  
ATOM    406  NZ  LYS A  51      -2.445  53.296  25.881  1.00 45.60           N1+
ATOM    409  N   ARG A  52      -4.815  47.414  21.174  1.00127.70           N  
ATOM    410  CA  ARG A  52      -4.537  46.723  19.943  1.00127.70           C  
ATOM    418  C   ARG A  52      -3.868  47.657  18.974  1.00127.70           C  
ATOM    419  O   ARG A  52      -4.053  47.538  17.766  1.00127.70           O  
ATOM    411  CB  ARG A  52      -5.808  46.208  19.247  1.00127.70           C  
ATOM    412  CG  ARG A  52      -6.751  45.408  20.150  1.00127.70           C  
ATOM    413  CD  ARG A  52      -6.119  44.192  20.829  1.00127.70           C  
ATOM    414  NE  ARG A  52      -7.189  43.559  21.652  1.00127.70           N  
ATOM    415  CZ  ARG A  52      -6.882  42.610  22.584  1.00127.70           C  
ATOM    416  NH1 ARG A  52      -5.583  42.260  22.812  1.00127.70           N1+
ATOM    417  NH2 ARG A  52      -7.886  42.005  23.285  1.00127.70           N  
ATOM    420  N   LEU A  53      -3.030  48.583  19.475  1.00 56.44           N  
ATOM    421  CA  LEU A  53      -2.403  49.566  18.631  1.00 56.44           C  
ATOM    426  C   LEU A  53      -1.486  48.915  17.633  1.00 56.44           C  
ATOM    427  O   LEU A  53      -1.435  49.336  16.478  1.00 56.44           O  
ATOM    422  CB  LEU A  53      -1.585  50.597  19.428  1.00 56.44           C  
ATOM    423  CG  LEU A  53      -2.454  51.473  20.350  1.00 56.44           C  
ATOM    424  CD1 LEU A  53      -1.615  52.534  21.081  1.00 56.44           C  
ATOM    425  CD2 LEU A  53      -3.645  52.071  19.583  1.00 56.44           C  
ATOM    428  N   ARG A  54      -0.726  47.881  18.039  1.00112.93           N  
ATOM    429  CA  ARG A  54       0.236  47.283  17.149  1.00112.93           C  
ATOM    437  C   ARG A  54      -0.433  46.656  15.959  1.00112.93           C  
ATOM    438  O   ARG A  54      -0.002  46.894  14.831  1.00112.93           O  
ATOM    430  CB  ARG A  54       1.110  46.254  17.880  1.00112.93           C  
ATOM    431  CG  ARG A  54       2.022  46.966  18.882  1.00112.93           C  
ATOM    432  CD  ARG A  54       2.645  46.073  19.952  1.00112.93           C  
ATOM    433  NE  ARG A  54       3.480  46.966  20.805  1.00112.93           N  
ATOM    434  CZ  ARG A  54       2.896  47.720  21.782  1.00112.93           C  
ATOM    435  NH1 ARG A  54       1.546  47.664  21.973  1.00112.93           N1+
ATOM    436  NH2 ARG A  54       3.662  48.543  22.556  1.00112.93           N  
ATOM    439  N   PRO A  55      -1.469  45.879  16.128  1.00139.91           N  
ATOM    440  CA  PRO A  55      -2.122  45.299  14.985  1.00139.91           C  
ATOM    444  C   PRO A  55      -2.708  46.373  14.119  1.00139.91           C  
ATOM    445  O   PRO A  55      -2.665  46.246  12.895  1.00139.91           O  
ATOM    442  CB  PRO A  55      -3.150  44.324  15.555  1.00139.91           C  
ATOM    443  CG  PRO A  55      -2.540  43.904  16.908  1.00139.91           C  
ATOM    441  CD  PRO A  55      -1.684  45.109  17.341  1.00139.91           C  
ATOM    446  N   ILE A  56      -3.231  47.449  14.737  1.00 99.54           N  
ATOM    447  CA  ILE A  56      -3.881  48.514  14.024  1.00 99.54           C  
ATOM    452  C   ILE A  56      -2.877  49.173  13.130  1.00 99.54           C  
ATOM    453  O   ILE A  56      -3.170  49.463  11.971  1.00 99.54           O  
ATOM    448  CB  ILE A  56      -4.412  49.588  14.930  1.00 99.54           C  
ATOM    449  CG1 ILE A  56      -5.438  49.014  15.920  1.00 99.54           C  
ATOM    450  CG2 ILE A  56      -4.973  50.711  14.043  1.00 99.54           C  
ATOM    451  CD1 ILE A  56      -6.638  48.347  15.259  1.00 99.54           C  
ATOM    454  N   LEU A  57      -1.658  49.433  13.647  1.00108.84           N  
ATOM    455  CA  LEU A  57      -0.664  50.072  12.828  1.00108.84           C  
ATOM    460  C   LEU A  57      -0.318  49.189  11.675  1.00108.84           C  
ATOM    461  O   LEU A  57      -0.062  49.684  10.579  1.00108.84           O  
ATOM    456  CB  LEU A  57       0.665  50.444  13.512  1.00108.84           C  
ATOM    457  CG  LEU A  57       0.621  51.755  14.319  1.00108.84           C  
ATOM    458  CD1 LEU A  57      -0.181  51.615  15.616  1.00108.84           C  
ATOM    459  CD2 LEU A  57       2.030  52.332  14.524  1.00108.84           C  
ATOM    462  N   CYS A  58      -0.271  47.861  11.894  1.00 34.47           N  
ATOM    463  CA  CYS A  58       0.087  46.954  10.838  1.00 34.47           C  
ATOM    466  C   CYS A  58      -0.927  47.045   9.731  1.00 34.47           C  
ATOM    467  O   CYS A  58      -0.569  47.171   8.562  1.00 34.47           O  
ATOM    464  CB  CYS A  58       0.129  45.487  11.304  1.00 34.47           C  
ATOM    465  SG  CYS A  58       0.580  44.338   9.968  1.00 34.47           S  
ATOM    468  N   LEU A  59      -2.230  47.007  10.073  1.00 51.16           N  
ATOM    469  CA  LEU A  59      -3.262  47.037   9.072  1.00 51.16           C  
ATOM    474  C   LEU A  59      -3.192  48.342   8.338  1.00 51.16           C  
ATOM    475  O   LEU A  59      -3.268  48.372   7.112  1.00 51.16           O  
ATOM    470  CB  LEU A  59      -4.667  46.919   9.690  1.00 51.16           C  
ATOM    471  CG  LEU A  59      -4.918  45.580  10.411  1.00 51.16           C  
ATOM    472  CD1 LEU A  59      -6.335  45.514  11.005  1.00 51.16           C  
ATOM    473  CD2 LEU A  59      -4.606  44.387   9.495  1.00 51.16           C  
ATOM    476  N   ALA A  60      -3.020  49.453   9.078  1.00 41.75           N  
ATOM    477  CA  ALA A  60      -3.012  50.774   8.503  1.00 41.75           C  
ATOM    479  C   ALA A  60      -1.860  50.910   7.557  1.00 41.75           C  
ATOM    480  O   ALA A  60      -2.000  51.488   6.481  1.00 41.75           O  
ATOM    478  CB  ALA A  60      -2.861  51.889   9.556  1.00 41.75           C  
ATOM    481  N   SER A  61      -0.685  50.383   7.950  1.00 83.22           N  
ATOM    482  CA  SER A  61       0.510  50.509   7.164  1.00 83.22           C  
ATOM    485  C   SER A  61       0.357  49.733   5.891  1.00 83.22           C  
ATOM    486  O   SER A  61       0.770  50.190   4.825  1.00 83.22           O  
ATOM    483  CB  SER A  61       1.744  49.984   7.915  1.00 83.22           C  
ATOM    484  OG  SER A  61       2.920  50.277   7.180  1.00 83.22           O  
ATOM    487  N   CYS A  62      -0.253  48.534   5.974  1.00 36.89           N  
ATOM    488  CA  CYS A  62      -0.441  47.701   4.821  1.00 36.89           C  
ATOM    491  C   CYS A  62      -1.310  48.427   3.832  1.00 36.89           C  
ATOM    492  O   CYS A  62      -0.989  48.473   2.645  1.00 36.89           O  
ATOM    489  CB  CYS A  62      -1.123  46.365   5.163  1.00 36.89           C  
ATOM    490  SG  CYS A  62      -1.357  45.297   3.711  1.00 36.89           S  
ATOM    493  N   GLU A  63      -2.424  49.031   4.298  1.00 75.39           N  
ATOM    494  CA  GLU A  63      -3.324  49.717   3.404  1.00 75.39           C  
ATOM    500  C   GLU A  63      -2.639  50.900   2.787  1.00 75.39           C  
ATOM    501  O   GLU A  63      -2.799  51.160   1.595  1.00 75.39           O  
ATOM    495  CB  GLU A  63      -4.608  50.260   4.060  1.00 75.39           C  
ATOM    496  CG  GLU A  63      -5.706  49.220   4.298  1.00 75.39           C  
ATOM    497  CD  GLU A  63      -5.605  48.711   5.724  1.00 75.39           C  
ATOM    498  OE1 GLU A  63      -5.464  49.564   6.641  1.00 75.39           O  
ATOM    499  OE2 GLU A  63      -5.669  47.468   5.921  1.00 75.39           O1-
ATOM    502  N   LEU A  64      -1.834  51.631   3.579  1.00101.01           N  
ATOM    503  CA  LEU A  64      -1.175  52.826   3.126  1.00101.01           C  
ATOM    508  C   LEU A  64      -0.289  52.430   1.979  1.00101.01           C  
ATOM    509  O   LEU A  64      -0.167  53.152   0.990  1.00101.01           O  
ATOM    504  CB  LEU A  64      -0.333  53.447   4.267  1.00101.01           C  
ATOM    505  CG  LEU A  64       0.449  54.745   3.965  1.00101.01           C  
ATOM    506  CD1 LEU A  64       1.057  55.311   5.264  1.00101.01           C  
ATOM    507  CD2 LEU A  64       1.526  54.551   2.891  1.00101.01           C  
ATOM    510  N   ALA A  65       0.347  51.253   2.111  1.00 71.82           N  
ATOM    511  CA  ALA A  65       1.243  50.636   1.174  1.00 71.82           C  
ATOM    513  C   ALA A  65       0.520  50.239  -0.081  1.00 71.82           C  
ATOM    514  O   ALA A  65       1.170  50.022  -1.100  1.00 71.82           O  
ATOM    512  CB  ALA A  65       1.943  49.395   1.747  1.00 71.82           C  
ATOM    515  N   GLY A  66      -0.816  50.035  -0.032  1.00 33.77           N  
ATOM    516  CA  GLY A  66      -1.529  49.647  -1.223  1.00 33.77           C  
ATOM    517  C   GLY A  66      -2.000  48.233  -1.084  1.00 33.77           C  
ATOM    518  O   GLY A  66      -2.552  47.664  -2.026  1.00 33.77           O  
ATOM    519  N   GLY A  67      -1.783  47.622   0.097  1.00 21.87           N  
ATOM    520  CA  GLY A  67      -2.218  46.271   0.325  1.00 21.87           C  
ATOM    521  C   GLY A  67      -3.599  46.298   0.911  1.00 21.87           C  
ATOM    522  O   GLY A  67      -4.240  47.346   0.972  1.00 21.87           O  
ATOM    523  N   THR A  68      -4.080  45.120   1.368  1.00 35.07           N  
ATOM    524  CA  THR A  68      -5.394  44.993   1.936  1.00 35.07           C  
ATOM    528  C   THR A  68      -5.246  44.517   3.349  1.00 35.07           C  
ATOM    529  O   THR A  68      -4.192  44.022   3.749  1.00 35.07           O  
ATOM    525  CB  THR A  68      -6.261  43.989   1.234  1.00 35.07           C  
ATOM    527  CG2 THR A  68      -6.390  44.396  -0.243  1.00 35.07           C  
ATOM    526  OG1 THR A  68      -5.694  42.691   1.338  1.00 35.07           O  
ATOM    530  N   ALA A  69      -6.317  44.693   4.146  1.00 35.54           N  
ATOM    531  CA  ALA A  69      -6.375  44.285   5.521  1.00 35.54           C  
ATOM    533  C   ALA A  69      -6.254  42.792   5.583  1.00 35.54           C  
ATOM    534  O   ALA A  69      -5.620  42.251   6.487  1.00 35.54           O  
ATOM    532  CB  ALA A  69      -7.700  44.665   6.203  1.00 35.54           C  
ATOM    535  N   ALA A  70      -6.851  42.091   4.600  1.00 36.22           N  
ATOM    536  CA  ALA A  70      -6.927  40.656   4.607  1.00 36.22           C  
ATOM    538  C   ALA A  70      -5.558  40.036   4.633  1.00 36.22           C  
ATOM    539  O   ALA A  70      -5.334  39.074   5.365  1.00 36.22           O  
ATOM    537  CB  ALA A  70      -7.659  40.099   3.374  1.00 36.22           C  
ATOM    540  N   ILE A  71      -4.606  40.556   3.835  1.00 64.28           N  
ATOM    541  CA  ILE A  71      -3.286  39.981   3.760  1.00 64.28           C  
ATOM    546  C   ILE A  71      -2.544  40.156   5.059  1.00 64.28           C  
ATOM    547  O   ILE A  71      -1.729  39.315   5.435  1.00 64.28           O  
ATOM    542  CB  ILE A  71      -2.450  40.549   2.646  1.00 64.28           C  
ATOM    543  CG1 ILE A  71      -2.195  42.052   2.845  1.00 64.28           C  
ATOM    544  CG2 ILE A  71      -3.146  40.200   1.319  1.00 64.28           C  
ATOM    545  CD1 ILE A  71      -1.136  42.616   1.899  1.00 64.28           C  
ATOM    548  N   ALA A  72      -2.729  41.319   5.706  1.00 80.11           N  
ATOM    549  CA  ALA A  72      -2.132  41.780   6.937  1.00 80.11           C  
ATOM    551  C   ALA A  72      -2.651  41.133   8.194  1.00 80.11           C  
ATOM    552  O   ALA A  72      -1.954  41.115   9.209  1.00 80.11           O  
ATOM    550  CB  ALA A  72      -2.275  43.299   7.124  1.00 80.11           C  
ATOM    553  N   LEU A  73      -3.904  40.644   8.192  1.00 70.89           N  
ATOM    554  CA  LEU A  73      -4.576  40.271   9.411  1.00 70.89           C  
ATOM    559  C   LEU A  73      -3.833  39.227  10.199  1.00 70.89           C  
ATOM    560  O   LEU A  73      -3.747  39.362  11.420  1.00 70.89           O  
ATOM    555  CB  LEU A  73      -6.002  39.753   9.156  1.00 70.89           C  
ATOM    556  CG  LEU A  73      -6.795  39.483  10.448  1.00 70.89           C  
ATOM    557  CD1 LEU A  73      -6.988  40.780  11.253  1.00 70.89           C  
ATOM    558  CD2 LEU A  73      -8.121  38.765  10.151  1.00 70.89           C  
ATOM    561  N   PRO A  74      -3.304  38.187   9.617  1.00 77.53           N  
ATOM    562  CA  PRO A  74      -2.601  37.222  10.419  1.00 77.53           C  
ATOM    566  C   PRO A  74      -1.399  37.811  11.094  1.00 77.53           C  
ATOM    567  O   PRO A  74      -1.138  37.474  12.248  1.00 77.53           O  
ATOM    564  CB  PRO A  74      -2.317  36.050   9.485  1.00 77.53           C  
ATOM    565  CG  PRO A  74      -3.485  36.109   8.478  1.00 77.53           C  
ATOM    563  CD  PRO A  74      -3.879  37.596   8.421  1.00 77.53           C  
ATOM    568  N   THR A  75      -0.659  38.697  10.404  1.00 42.47           N  
ATOM    569  CA  THR A  75       0.503  39.321  10.970  1.00 42.47           C  
ATOM    573  C   THR A  75       0.058  40.215  12.088  1.00 42.47           C  
ATOM    574  O   THR A  75       0.714  40.307  13.124  1.00 42.47           O  
ATOM    570  CB  THR A  75       1.264  40.148   9.975  1.00 42.47           C  
ATOM    572  CG2 THR A  75       2.488  40.765  10.673  1.00 42.47           C  
ATOM    571  OG1 THR A  75       1.683  39.335   8.889  1.00 42.47           O  
ATOM    575  N   ALA A  76      -1.087  40.901  11.904  1.00 31.01           N  
ATOM    576  CA  ALA A  76      -1.568  41.803  12.912  1.00 31.01           C  
ATOM    578  C   ALA A  76      -1.816  41.019  14.167  1.00 31.01           C  
ATOM    579  O   ALA A  76      -1.433  41.448  15.254  1.00 31.01           O  
ATOM    577  CB  ALA A  76      -2.891  42.482  12.519  1.00 31.01           C  
ATOM    580  N   CYS A  77      -2.440  39.830  14.042  1.00 33.98           N  
ATOM    581  CA  CYS A  77      -2.743  39.016  15.187  1.00 33.98           C  
ATOM    584  C   CYS A  77      -1.454  38.609  15.838  1.00 33.98           C  
ATOM    585  O   CYS A  77      -1.341  38.626  17.064  1.00 33.98           O  
ATOM    582  CB  CYS A  77      -3.507  37.732  14.825  1.00 33.98           C  
ATOM    583  SG  CYS A  77      -5.181  38.073  14.206  1.00 33.98           S  
ATOM    586  N   ALA A  78      -0.441  38.259  15.021  1.00 37.31           N  
ATOM    587  CA  ALA A  78       0.828  37.785  15.503  1.00 37.31           C  
ATOM    589  C   ALA A  78       1.469  38.839  16.355  1.00 37.31           C  
ATOM    590  O   ALA A  78       2.000  38.537  17.423  1.00 37.31           O  
ATOM    588  CB  ALA A  78       1.806  37.452  14.359  1.00 37.31           C  
ATOM    591  N   LEU A  79       1.413  40.114  15.919  1.00 46.57           N  
ATOM    592  CA  LEU A  79       2.035  41.186  16.645  1.00 46.57           C  
ATOM    597  C   LEU A  79       1.393  41.269  17.996  1.00 46.57           C  
ATOM    598  O   LEU A  79       2.071  41.476  19.000  1.00 46.57           O  
ATOM    593  CB  LEU A  79       1.859  42.548  15.947  1.00 46.57           C  
ATOM    594  CG  LEU A  79       2.607  42.652  14.603  1.00 46.57           C  
ATOM    595  CD1 LEU A  79       2.397  44.023  13.943  1.00 46.57           C  
ATOM    596  CD2 LEU A  79       4.096  42.307  14.770  1.00 46.57           C  
ATOM    599  N   GLU A  80       0.057  41.111  18.052  1.00 79.18           N  
ATOM    600  CA  GLU A  80      -0.642  41.195  19.304  1.00 79.18           C  
ATOM    606  C   GLU A  80      -0.248  40.043  20.184  1.00 79.18           C  
ATOM    607  O   GLU A  80      -0.139  40.204  21.399  1.00 79.18           O  
ATOM    601  CB  GLU A  80      -2.174  41.184  19.155  1.00 79.18           C  
ATOM    602  CG  GLU A  80      -2.911  41.327  20.491  1.00 79.18           C  
ATOM    603  CD  GLU A  80      -2.631  42.716  21.053  1.00 79.18           C  
ATOM    604  OE1 GLU A  80      -2.005  43.537  20.330  1.00 79.18           O  
ATOM    605  OE2 GLU A  80      -3.037  42.974  22.218  1.00 79.18           O1-
ATOM    608  N   MET A  81      -0.043  38.843  19.601  1.00 40.55           N  
ATOM    609  CA  MET A  81       0.313  37.687  20.379  1.00 40.55           C  
ATOM    614  C   MET A  81       1.658  37.906  21.010  1.00 40.55           C  
ATOM    615  O   MET A  81       1.864  37.561  22.172  1.00 40.55           O  
ATOM    610  CB  MET A  81       0.394  36.406  19.533  1.00 40.55           C  
ATOM    611  CG  MET A  81      -0.956  35.999  18.941  1.00 40.55           C  
ATOM    612  SD  MET A  81      -0.904  34.515  17.896  1.00 40.55           S  
ATOM    613  CE  MET A  81      -2.630  34.671  17.359  1.00 40.55           C  
ATOM    616  N   VAL A  82       2.614  38.478  20.251  1.00 36.00           N  
ATOM    617  CA  VAL A  82       3.938  38.710  20.762  1.00 36.00           C  
ATOM    621  C   VAL A  82       3.861  39.703  21.877  1.00 36.00           C  
ATOM    622  O   VAL A  82       4.469  39.516  22.929  1.00 36.00           O  
ATOM    618  CB  VAL A  82       4.874  39.276  19.731  1.00 36.00           C  
ATOM    619  CG1 VAL A  82       6.202  39.634  20.419  1.00 36.00           C  
ATOM    620  CG2 VAL A  82       5.024  38.256  18.589  1.00 36.00           C  
ATOM    623  N   HIS A  83       3.088  40.785  21.671  1.00 57.00           N  
ATOM    624  CA  HIS A  83       2.935  41.812  22.662  1.00 57.00           C  
ATOM    631  C   HIS A  83       2.350  41.185  23.891  1.00 57.00           C  
ATOM    632  O   HIS A  83       2.817  41.425  25.004  1.00 57.00           O  
ATOM    627  CB  HIS A  83       1.984  42.925  22.185  1.00 57.00           C  
ATOM    626  CG  HIS A  83       1.712  43.993  23.204  1.00 57.00           C  
ATOM    629  CD2 HIS A  83       0.536  44.350  23.789  1.00 57.00           C  
ATOM    625  ND1 HIS A  83       2.663  44.844  23.720  1.00 57.00           N  
ATOM    630  CE1 HIS A  83       2.020  45.669  24.587  1.00 57.00           C  
ATOM    628  NE2 HIS A  83       0.728  45.407  24.661  1.00 57.00           N  
ATOM    633  N   THR A  84       1.323  40.334  23.718  1.00 43.84           N  
ATOM    634  CA  THR A  84       0.671  39.732  24.848  1.00 43.84           C  
ATOM    638  C   THR A  84       1.637  38.872  25.614  1.00 43.84           C  
ATOM    639  O   THR A  84       1.663  38.911  26.843  1.00 43.84           O  
ATOM    635  CB  THR A  84      -0.488  38.860  24.472  1.00 43.84           C  
ATOM    637  CG2 THR A  84      -1.077  38.258  25.760  1.00 43.84           C  
ATOM    636  OG1 THR A  84      -1.471  39.618  23.783  1.00 43.84           O  
ATOM    640  N   MET A  85       2.468  38.073  24.919  1.00126.54           N  
ATOM    641  CA  MET A  85       3.361  37.184  25.612  1.00126.54           C  
ATOM    646  C   MET A  85       4.351  37.982  26.407  1.00126.54           C  
ATOM    647  O   MET A  85       4.737  37.574  27.501  1.00126.54           O  
ATOM    642  CB  MET A  85       4.121  36.218  24.677  1.00126.54           C  
ATOM    643  CG  MET A  85       5.191  36.855  23.783  1.00126.54           C  
ATOM    644  SD  MET A  85       6.748  37.288  24.619  1.00126.54           S  
ATOM    645  CE  MET A  85       7.211  35.574  25.003  1.00126.54           C  
ATOM    648  N   SER A  86       4.800  39.139  25.879  1.00 36.09           N  
ATOM    649  CA  SER A  86       5.775  39.925  26.585  1.00 36.09           C  
ATOM    652  C   SER A  86       5.192  40.368  27.892  1.00 36.09           C  
ATOM    653  O   SER A  86       5.882  40.389  28.910  1.00 36.09           O  
ATOM    650  CB  SER A  86       6.224  41.185  25.822  1.00 36.09           C  
ATOM    651  OG  SER A  86       5.173  42.137  25.769  1.00 36.09           O  
ATOM    654  N   LEU A  87       3.898  40.746  27.893  1.00 53.49           N  
ATOM    655  CA  LEU A  87       3.246  41.209  29.087  1.00 53.49           C  
ATOM    660  C   LEU A  87       3.123  40.090  30.076  1.00 53.49           C  
ATOM    661  O   LEU A  87       3.333  40.285  31.273  1.00 53.49           O  
ATOM    656  CB  LEU A  87       1.832  41.747  28.822  1.00 53.49           C  
ATOM    657  CG  LEU A  87       1.807  42.989  27.911  1.00 53.49           C  
ATOM    658  CD1 LEU A  87       0.379  43.540  27.771  1.00 53.49           C  
ATOM    659  CD2 LEU A  87       2.814  44.055  28.377  1.00 53.49           C  
ATOM    662  N   ILE A  88       2.782  38.880  29.597  1.00162.04           N  
ATOM    663  CA  ILE A  88       2.548  37.770  30.473  1.00162.04           C  
ATOM    668  C   ILE A  88       3.830  37.442  31.196  1.00162.04           C  
ATOM    669  O   ILE A  88       3.823  37.227  32.407  1.00162.04           O  
ATOM    664  CB  ILE A  88       1.997  36.587  29.708  1.00162.04           C  
ATOM    665  CG1 ILE A  88       1.227  35.635  30.627  1.00162.04           C  
ATOM    666  CG2 ILE A  88       3.138  35.890  28.960  1.00162.04           C  
ATOM    667  CD1 ILE A  88       2.110  34.942  31.652  1.00162.04           C  
ATOM    670  N   HIS A  89       4.971  37.418  30.473  1.00 51.77           N  
ATOM    671  CA  HIS A  89       6.255  37.115  31.051  1.00 51.77           C  
ATOM    678  C   HIS A  89       6.678  38.209  31.984  1.00 51.77           C  
ATOM    679  O   HIS A  89       7.246  37.944  33.042  1.00 51.77           O  
ATOM    674  CB  HIS A  89       7.364  36.909  30.003  1.00 51.77           C  
ATOM    673  CG  HIS A  89       7.199  35.632  29.230  1.00 51.77           C  
ATOM    676  CD2 HIS A  89       6.340  34.594  29.432  1.00 51.77           C  
ATOM    672  ND1 HIS A  89       7.951  35.285  28.129  1.00 51.77           N  
ATOM    677  CE1 HIS A  89       7.515  34.066  27.725  1.00 51.77           C  
ATOM    675  NE2 HIS A  89       6.538  33.606  28.486  1.00 51.77           N  
ATOM    680  N   ASP A  90       6.408  39.474  31.612  1.00 56.40           N  
ATOM    681  CA  ASP A  90       6.827  40.609  32.387  1.00 56.40           C  
ATOM    686  C   ASP A  90       6.155  40.576  33.734  1.00 56.40           C  
ATOM    687  O   ASP A  90       6.761  40.921  34.746  1.00 56.40           O  
ATOM    682  CB  ASP A  90       6.469  41.941  31.704  1.00 56.40           C  
ATOM    683  CG  ASP A  90       7.253  43.054  32.382  1.00 56.40           C  
ATOM    684  OD1 ASP A  90       7.885  42.781  33.435  1.00 56.40           O  
ATOM    685  OD2 ASP A  90       7.241  44.194  31.845  1.00 56.40           O1-
ATOM    688  N   ASP A  91       4.877  40.152  33.769  1.00 69.21           N  
ATOM    689  CA  ASP A  91       4.047  40.115  34.949  1.00 69.21           C  
ATOM    694  C   ASP A  91       4.511  39.096  35.955  1.00 69.21           C  
ATOM    695  O   ASP A  91       4.222  39.239  37.142  1.00 69.21           O  
ATOM    690  CB  ASP A  91       2.581  39.763  34.650  1.00 69.21           C  
ATOM    691  CG  ASP A  91       1.910  40.972  34.026  1.00 69.21           C  
ATOM    692  OD1 ASP A  91       2.548  42.058  33.992  1.00 69.21           O  
ATOM    693  OD2 ASP A  91       0.740  40.822  33.584  1.00 69.21           O1-
ATOM    696  N   LEU A  92       5.221  38.038  35.515  1.00 69.57           N  
ATOM    697  CA  LEU A  92       5.581  36.919  36.355  1.00 69.57           C  
ATOM    702  C   LEU A  92       6.299  37.372  37.590  1.00 69.57           C  
ATOM    703  O   LEU A  92       6.909  38.438  37.643  1.00 69.57           O  
ATOM    698  CB  LEU A  92       6.506  35.910  35.650  1.00 69.57           C  
ATOM    699  CG  LEU A  92       5.857  35.197  34.450  1.00 69.57           C  
ATOM    700  CD1 LEU A  92       6.834  34.207  33.795  1.00 69.57           C  
ATOM    701  CD2 LEU A  92       4.528  34.535  34.850  1.00 69.57           C  
ATOM    704  N   PRO A  93       6.195  36.550  38.610  1.00 69.24           N  
ATOM    705  CA  PRO A  93       6.803  36.827  39.885  1.00 69.24           C  
ATOM    709  C   PRO A  93       8.292  36.947  39.780  1.00 69.24           C  
ATOM    710  O   PRO A  93       8.888  37.640  40.604  1.00 69.24           O  
ATOM    707  CB  PRO A  93       6.330  35.713  40.814  1.00 69.24           C  
ATOM    708  CG  PRO A  93       4.962  35.311  40.229  1.00 69.24           C  
ATOM    706  CD  PRO A  93       5.078  35.627  38.726  1.00 69.24           C  
ATOM    711  N   SER A  94       8.911  36.265  38.801  1.00 85.36           N  
ATOM    712  CA  SER A  94      10.332  36.318  38.597  1.00 85.36           C  
ATOM    715  C   SER A  94      10.664  37.695  38.112  1.00 85.36           C  
ATOM    716  O   SER A  94      11.786  38.173  38.273  1.00 85.36           O  
ATOM    713  CB  SER A  94      10.786  35.346  37.499  1.00 85.36           C  
ATOM    714  OG  SER A  94      10.335  34.034  37.801  1.00 85.36           O  
ATOM    717  N   MET A  95       9.665  38.363  37.507  1.00 79.92           N  
ATOM    718  CA  MET A  95       9.810  39.660  36.906  1.00 79.92           C  
ATOM    723  C   MET A  95       9.109  40.656  37.784  1.00 79.92           C  
ATOM    724  O   MET A  95       9.429  40.794  38.963  1.00 79.92           O  
ATOM    719  CB  MET A  95       9.138  39.748  35.524  1.00 79.92           C  
ATOM    720  CG  MET A  95       9.800  38.887  34.444  1.00 79.92           C  
ATOM    721  SD  MET A  95      11.336  39.577  33.758  1.00 79.92           S  
ATOM    722  CE  MET A  95      10.497  40.773  32.678  1.00 79.92           C  
ATOM    725  N   ASP A  96       8.146  41.398  37.196  1.00 63.78           N  
ATOM    726  CA  ASP A  96       7.419  42.460  37.842  1.00 63.78           C  
ATOM    731  C   ASP A  96       6.580  41.949  38.977  1.00 63.78           C  
ATOM    732  O   ASP A  96       6.385  42.659  39.962  1.00 63.78           O  
ATOM    727  CB  ASP A  96       6.480  43.212  36.886  1.00 63.78           C  
ATOM    728  CG  ASP A  96       7.337  44.052  35.952  1.00 63.78           C  
ATOM    729  OD1 ASP A  96       8.579  44.080  36.157  1.00 63.78           O  
ATOM    730  OD2 ASP A  96       6.758  44.681  35.026  1.00 63.78           O1-
ATOM    733  N   ASN A  97       6.057  40.710  38.885  1.00 63.03           N  
ATOM    734  CA  ASN A  97       5.215  40.191  39.929  1.00 63.03           C  
ATOM    739  C   ASN A  97       4.027  41.091  40.122  1.00 63.03           C  
ATOM    740  O   ASN A  97       3.793  41.595  41.220  1.00 63.03           O  
ATOM    735  CB  ASN A  97       5.943  40.046  41.280  1.00 63.03           C  
ATOM    736  CG  ASN A  97       5.106  39.157  42.193  1.00 63.03           C  
ATOM    738  ND2 ASN A  97       5.644  38.858  43.406  1.00 63.03           N  
ATOM    737  OD1 ASN A  97       4.003  38.743  41.841  1.00 63.03           O  
ATOM    741  N   ASP A  98       3.250  41.321  39.036  1.00 56.73           N  
ATOM    742  CA  ASP A  98       2.074  42.157  39.064  1.00 56.73           C  
ATOM    747  C   ASP A  98       0.856  41.291  39.214  1.00 56.73           C  
ATOM    748  O   ASP A  98       0.766  40.212  38.632  1.00 56.73           O  
ATOM    743  CB  ASP A  98       1.860  42.958  37.769  1.00 56.73           C  
ATOM    744  CG  ASP A  98       2.944  44.018  37.656  1.00 56.73           C  
ATOM    745  OD1 ASP A  98       3.151  44.772  38.643  1.00 56.73           O  
ATOM    746  OD2 ASP A  98       3.575  44.094  36.569  1.00 56.73           O1-
ATOM    749  N   ASP A  99      -0.086  41.739  40.070  1.00 59.84           N  
ATOM    750  CA  ASP A  99      -1.342  41.091  40.334  1.00 59.84           C  
ATOM    755  C   ASP A  99      -2.330  41.288  39.218  1.00 59.84           C  
ATOM    756  O   ASP A  99      -3.147  40.406  38.962  1.00 59.84           O  
ATOM    751  CB  ASP A  99      -2.009  41.598  41.624  1.00 59.84           C  
ATOM    752  CG  ASP A  99      -1.167  41.116  42.797  1.00 59.84           C  
ATOM    753  OD1 ASP A  99      -0.240  40.297  42.563  1.00 59.84           O  
ATOM    754  OD2 ASP A  99      -1.440  41.560  43.945  1.00 59.84           O1-
ATOM    757  N   PHE A 100      -2.316  42.456  38.534  1.00 59.44           N  
ATOM    758  CA  PHE A 100      -3.359  42.691  37.568  1.00 59.44           C  
ATOM    766  C   PHE A 100      -2.783  43.169  36.266  1.00 59.44           C  
ATOM    767  O   PHE A 100      -1.724  43.797  36.233  1.00 59.44           O  
ATOM    759  CB  PHE A 100      -4.360  43.768  38.022  1.00 59.44           C  
ATOM    760  CG  PHE A 100      -5.005  43.290  39.278  1.00 59.44           C  
ATOM    761  CD1 PHE A 100      -6.069  42.417  39.238  1.00 59.44           C  
ATOM    762  CD2 PHE A 100      -4.544  43.721  40.501  1.00 59.44           C  
ATOM    763  CE1 PHE A 100      -6.660  41.980  40.400  1.00 59.44           C  
ATOM    764  CE2 PHE A 100      -5.132  43.289  41.666  1.00 59.44           C  
ATOM    765  CZ  PHE A 100      -6.192  42.416  41.617  1.00 59.44           C  
ATOM    768  N   ARG A 101      -3.474  42.833  35.149  1.00107.49           N  
ATOM    769  CA  ARG A 101      -3.125  43.319  33.842  1.00107.49           C  
ATOM    777  C   ARG A 101      -4.350  43.256  32.974  1.00107.49           C  
ATOM    778  O   ARG A 101      -5.121  42.299  33.031  1.00107.49           O  
ATOM    770  CB  ARG A 101      -2.016  42.532  33.128  1.00107.49           C  
ATOM    771  CG  ARG A 101      -1.705  43.129  31.755  1.00107.49           C  
ATOM    772  CD  ARG A 101      -0.483  42.528  31.068  1.00107.49           C  
ATOM    773  NE  ARG A 101       0.708  42.873  31.894  1.00107.49           N  
ATOM    774  CZ  ARG A 101       1.364  44.057  31.720  1.00107.49           C  
ATOM    775  NH1 ARG A 101       0.908  44.972  30.815  1.00107.49           N1+
ATOM    776  NH2 ARG A 101       2.482  44.323  32.457  1.00107.49           N  
ATOM    779  N   ARG A 102      -4.548  44.294  32.133  1.00 88.93           N  
ATOM    780  CA  ARG A 102      -5.654  44.380  31.217  1.00 88.93           C  
ATOM    788  C   ARG A 102      -6.948  44.293  31.972  1.00 88.93           C  
ATOM    789  O   ARG A 102      -7.928  43.750  31.463  1.00 88.93           O  
ATOM    781  CB  ARG A 102      -5.641  43.277  30.135  1.00 88.93           C  
ATOM    782  CG  ARG A 102      -4.406  43.278  29.218  1.00 88.93           C  
ATOM    783  CD  ARG A 102      -4.525  42.289  28.049  1.00 88.93           C  
ATOM    784  NE  ARG A 102      -3.165  42.022  27.490  1.00 88.93           N  
ATOM    785  CZ  ARG A 102      -2.754  42.554  26.297  1.00 88.93           C  
ATOM    786  NH1 ARG A 102      -3.551  43.414  25.600  1.00 88.93           N1+
ATOM    787  NH2 ARG A 102      -1.538  42.208  25.785  1.00 88.93           N  
ATOM    790  N   GLY A 103      -6.980  44.827  33.212  1.00 24.30           N  
ATOM    791  CA  GLY A 103      -8.195  44.914  33.979  1.00 24.30           C  
ATOM    792  C   GLY A 103      -8.571  43.590  34.575  1.00 24.30           C  
ATOM    793  O   GLY A 103      -9.705  43.417  35.020  1.00 24.30           O  
ATOM    794  N   ARG A 104      -7.641  42.617  34.614  1.00159.02           N  
ATOM    795  CA  ARG A 104      -7.977  41.333  35.167  1.00159.02           C  
ATOM    803  C   ARG A 104      -6.815  40.888  35.995  1.00159.02           C  
ATOM    804  O   ARG A 104      -5.765  41.527  36.026  1.00159.02           O  
ATOM    796  CB  ARG A 104      -8.074  40.210  34.124  1.00159.02           C  
ATOM    797  CG  ARG A 104      -9.120  40.366  33.027  1.00159.02           C  
ATOM    798  CD  ARG A 104      -9.073  39.169  32.079  1.00159.02           C  
ATOM    799  NE  ARG A 104     -10.110  39.337  31.028  1.00159.02           N  
ATOM    800  CZ  ARG A 104     -10.369  38.286  30.199  1.00159.02           C  
ATOM    801  NH1 ARG A 104      -9.689  37.113  30.361  1.00159.02           N1+
ATOM    802  NH2 ARG A 104     -11.302  38.399  29.213  1.00159.02           N  
ATOM    805  N   PRO A 105      -6.987  39.781  36.667  1.00143.60           N  
ATOM    806  CA  PRO A 105      -5.917  39.196  37.417  1.00143.60           C  
ATOM    810  C   PRO A 105      -4.920  38.729  36.407  1.00143.60           C  
ATOM    811  O   PRO A 105      -5.320  38.368  35.301  1.00143.60           O  
ATOM    808  CB  PRO A 105      -6.551  38.084  38.260  1.00143.60           C  
ATOM    809  CG  PRO A 105      -7.986  37.941  37.713  1.00143.60           C  
ATOM    807  CD  PRO A 105      -8.289  39.323  37.113  1.00143.60           C  
ATOM    812  N   THR A 106      -3.622  38.724  36.759  1.00112.62           N  
ATOM    813  CA  THR A 106      -2.612  38.359  35.812  1.00112.62           C  
ATOM    817  C   THR A 106      -2.785  36.902  35.531  1.00112.62           C  
ATOM    818  O   THR A 106      -3.419  36.182  36.300  1.00112.62           O  
ATOM    814  CB  THR A 106      -1.221  38.536  36.335  1.00112.62           C  
ATOM    816  CG2 THR A 106      -0.245  38.341  35.164  1.00112.62           C  
ATOM    815  OG1 THR A 106      -1.059  39.845  36.849  1.00112.62           O  
ATOM    819  N   ASN A 107      -2.192  36.433  34.417  1.00 64.93           N  
ATOM    820  CA  ASN A 107      -2.327  35.084  33.951  1.00 64.93           C  
ATOM    825  C   ASN A 107      -1.856  34.133  35.016  1.00 64.93           C  
ATOM    826  O   ASN A 107      -2.539  33.159  35.327  1.00 64.93           O  
ATOM    821  CB  ASN A 107      -1.481  34.859  32.681  1.00 64.93           C  
ATOM    822  CG  ASN A 107      -1.856  33.539  32.029  1.00 64.93           C  
ATOM    824  ND2 ASN A 107      -2.227  33.597  30.722  1.00 64.93           N  
ATOM    823  OD1 ASN A 107      -1.815  32.485  32.660  1.00 64.93           O  
ATOM    827  N   HIS A 108      -0.697  34.415  35.637  1.00 60.39           N  
ATOM    828  CA  HIS A 108      -0.125  33.519  36.606  1.00 60.39           C  
ATOM    835  C   HIS A 108      -1.025  33.392  37.794  1.00 60.39           C  
ATOM    836  O   HIS A 108      -1.112  32.320  38.392  1.00 60.39           O  
ATOM    831  CB  HIS A 108       1.270  33.956  37.101  1.00 60.39           C  
ATOM    830  CG  HIS A 108       1.316  35.322  37.724  1.00 60.39           C  
ATOM    833  CD2 HIS A 108       1.168  35.701  39.024  1.00 60.39           C  
ATOM    829  ND1 HIS A 108       1.542  36.482  37.020  1.00 60.39           N  
ATOM    834  CE1 HIS A 108       1.520  37.499  37.919  1.00 60.39           C  
ATOM    832  NE2 HIS A 108       1.297  37.073  39.149  1.00 60.39           N  
ATOM    837  N   LYS A 109      -1.711  34.478  38.186  1.00102.17           N  
ATOM    838  CA  LYS A 109      -2.540  34.403  39.354  1.00102.17           C  
ATOM    844  C   LYS A 109      -3.612  33.381  39.131  1.00102.17           C  
ATOM    845  O   LYS A 109      -3.926  32.606  40.033  1.00102.17           O  
ATOM    839  CB  LYS A 109      -3.226  35.743  39.671  1.00102.17           C  
ATOM    840  CG  LYS A 109      -2.236  36.870  39.976  1.00102.17           C  
ATOM    841  CD  LYS A 109      -1.332  36.585  41.178  1.00102.17           C  
ATOM    842  CE  LYS A 109      -0.335  37.706  41.476  1.00102.17           C  
ATOM    843  NZ  LYS A 109       0.490  37.354  42.654  1.00102.17           N1+
ATOM    846  N   VAL A 110      -4.250  33.400  37.944  1.00136.91           N  
ATOM    847  CA  VAL A 110      -5.297  32.460  37.659  1.00136.91           C  
ATOM    851  C   VAL A 110      -4.783  31.059  37.398  1.00136.91           C  
ATOM    852  O   VAL A 110      -5.189  30.106  38.060  1.00136.91           O  
ATOM    848  CB  VAL A 110      -6.148  32.939  36.511  1.00136.91           C  
ATOM    849  CG1 VAL A 110      -5.282  33.096  35.252  1.00136.91           C  
ATOM    850  CG2 VAL A 110      -7.345  31.998  36.347  1.00136.91           C  
ATOM    853  N   TYR A 111      -3.894  30.913  36.392  1.00121.47           N  
ATOM    854  CA  TYR A 111      -3.339  29.671  35.903  1.00121.47           C  
ATOM    863  C   TYR A 111      -2.179  29.105  36.672  1.00121.47           C  
ATOM    864  O   TYR A 111      -1.981  27.891  36.673  1.00121.47           O  
ATOM    855  CB  TYR A 111      -2.977  29.732  34.410  1.00121.47           C  
ATOM    856  CG  TYR A 111      -4.276  29.900  33.691  1.00121.47           C  
ATOM    857  CD1 TYR A 111      -5.136  28.835  33.534  1.00121.47           C  
ATOM    858  CD2 TYR A 111      -4.637  31.120  33.167  1.00121.47           C  
ATOM    859  CE1 TYR A 111      -6.334  28.985  32.872  1.00121.47           C  
ATOM    860  CE2 TYR A 111      -5.833  31.279  32.506  1.00121.47           C  
ATOM    861  CZ  TYR A 111      -6.686  30.211  32.358  1.00121.47           C  
ATOM    862  OH  TYR A 111      -7.913  30.375  31.680  1.00121.47           O  
ATOM    865  N   GLY A 112      -1.328  29.955  37.282  1.00 31.74           N  
ATOM    866  CA  GLY A 112      -0.136  29.470  37.927  1.00 31.74           C  
ATOM    867  C   GLY A 112       1.009  29.915  37.063  1.00 31.74           C  
ATOM    868  O   GLY A 112       0.843  30.130  35.864  1.00 31.74           O  
ATOM    869  N   GLU A 113       2.210  30.059  37.662  1.00 43.73           N  
ATOM    870  CA  GLU A 113       3.353  30.577  36.963  1.00 43.73           C  
ATOM    876  C   GLU A 113       3.755  29.657  35.850  1.00 43.73           C  
ATOM    877  O   GLU A 113       4.097  30.122  34.764  1.00 43.73           O  
ATOM    871  CB  GLU A 113       4.577  30.792  37.871  1.00 43.73           C  
ATOM    872  CG  GLU A 113       5.696  31.583  37.190  1.00 43.73           C  
ATOM    873  CD  GLU A 113       6.734  31.953  38.240  1.00 43.73           C  
ATOM    874  OE1 GLU A 113       6.529  31.589  39.428  1.00 43.73           O  
ATOM    875  OE2 GLU A 113       7.742  32.611  37.868  1.00 43.73           O1-
ATOM    878  N   ASP A 114       3.719  28.328  36.077  1.00 40.73           N  
ATOM    879  CA  ASP A 114       4.167  27.416  35.060  1.00 40.73           C  
ATOM    884  C   ASP A 114       3.321  27.558  33.830  1.00 40.73           C  
ATOM    885  O   ASP A 114       3.847  27.675  32.725  1.00 40.73           O  
ATOM    880  CB  ASP A 114       4.151  25.940  35.513  1.00 40.73           C  
ATOM    881  CG  ASP A 114       2.732  25.528  35.884  1.00 40.73           C  
ATOM    882  OD1 ASP A 114       1.949  26.411  36.326  1.00 40.73           O  
ATOM    883  OD2 ASP A 114       2.416  24.318  35.729  1.00 40.73           O1-
ATOM    886  N   ILE A 115       1.984  27.588  33.983  1.00 90.25           N  
ATOM    887  CA  ILE A 115       1.100  27.688  32.855  1.00 90.25           C  
ATOM    892  C   ILE A 115       1.304  29.009  32.178  1.00 90.25           C  
ATOM    893  O   ILE A 115       1.297  29.089  30.950  1.00 90.25           O  
ATOM    888  CB  ILE A 115      -0.348  27.584  33.237  1.00 90.25           C  
ATOM    889  CG1 ILE A 115      -0.625  26.212  33.872  1.00 90.25           C  
ATOM    890  CG2 ILE A 115      -1.192  27.860  31.980  1.00 90.25           C  
ATOM    891  CD1 ILE A 115      -0.305  25.042  32.943  1.00 90.25           C  
ATOM    894  N   ALA A 116       1.486  30.089  32.962  1.00 32.21           N  
ATOM    895  CA  ALA A 116       1.635  31.398  32.389  1.00 32.21           C  
ATOM    897  C   ALA A 116       2.851  31.415  31.509  1.00 32.21           C  
ATOM    898  O   ALA A 116       2.815  31.962  30.407  1.00 32.21           O  
ATOM    896  CB  ALA A 116       1.814  32.500  33.449  1.00 32.21           C  
ATOM    899  N   ILE A 117       3.958  30.798  31.965  1.00 36.38           N  
ATOM    900  CA  ILE A 117       5.172  30.811  31.194  1.00 36.38           C  
ATOM    905  C   ILE A 117       4.929  30.094  29.902  1.00 36.38           C  
ATOM    906  O   ILE A 117       5.302  30.586  28.837  1.00 36.38           O  
ATOM    901  CB  ILE A 117       6.314  30.120  31.887  1.00 36.38           C  
ATOM    902  CG1 ILE A 117       6.671  30.855  33.190  1.00 36.38           C  
ATOM    903  CG2 ILE A 117       7.485  30.014  30.896  1.00 36.38           C  
ATOM    904  CD1 ILE A 117       7.614  30.067  34.100  1.00 36.38           C  
ATOM    907  N   LEU A 118       4.280  28.916  29.964  1.00 87.85           N  
ATOM    908  CA  LEU A 118       4.027  28.133  28.785  1.00 87.85           C  
ATOM    913  C   LEU A 118       3.085  28.846  27.866  1.00 87.85           C  
ATOM    914  O   LEU A 118       3.243  28.780  26.649  1.00 87.85           O  
ATOM    909  CB  LEU A 118       3.468  26.731  29.075  1.00 87.85           C  
ATOM    910  CG  LEU A 118       4.541  25.740  29.563  1.00 87.85           C  
ATOM    911  CD1 LEU A 118       5.210  26.207  30.862  1.00 87.85           C  
ATOM    912  CD2 LEU A 118       3.974  24.318  29.659  1.00 87.85           C  
ATOM    915  N   ALA A 119       2.072  29.542  28.414  1.00 27.65           N  
ATOM    916  CA  ALA A 119       1.130  30.233  27.577  1.00 27.65           C  
ATOM    918  C   ALA A 119       1.875  31.259  26.779  1.00 27.65           C  
ATOM    919  O   ALA A 119       1.613  31.436  25.590  1.00 27.65           O  
ATOM    917  CB  ALA A 119       0.050  30.971  28.384  1.00 27.65           C  
ATOM    920  N   GLY A 120       2.828  31.965  27.422  1.00 21.99           N  
ATOM    921  CA  GLY A 120       3.598  32.980  26.757  1.00 21.99           C  
ATOM    922  C   GLY A 120       4.419  32.360  25.667  1.00 21.99           C  
ATOM    923  O   GLY A 120       4.531  32.918  24.577  1.00 21.99           O  
ATOM    924  N   ASP A 121       5.027  31.187  25.940  1.00 31.41           N  
ATOM    925  CA  ASP A 121       5.873  30.535  24.979  1.00 31.41           C  
ATOM    930  C   ASP A 121       5.050  30.162  23.785  1.00 31.41           C  
ATOM    931  O   ASP A 121       5.478  30.339  22.646  1.00 31.41           O  
ATOM    926  CB  ASP A 121       6.488  29.230  25.519  1.00 31.41           C  
ATOM    927  CG  ASP A 121       7.493  29.575  26.610  1.00 31.41           C  
ATOM    928  OD1 ASP A 121       7.927  30.757  26.667  1.00 31.41           O  
ATOM    929  OD2 ASP A 121       7.842  28.657  27.399  1.00 31.41           O1-
ATOM    932  N   ALA A 122       3.838  29.630  24.027  1.00 31.34           N  
ATOM    933  CA  ALA A 122       2.967  29.181  22.977  1.00 31.34           C  
ATOM    935  C   ALA A 122       2.549  30.343  22.126  1.00 31.34           C  
ATOM    936  O   ALA A 122       2.470  30.224  20.906  1.00 31.34           O  
ATOM    934  CB  ALA A 122       1.689  28.516  23.514  1.00 31.34           C  
ATOM    937  N   LEU A 123       2.251  31.498  22.751  1.00 52.93           N  
ATOM    938  CA  LEU A 123       1.811  32.670  22.042  1.00 52.93           C  
ATOM    943  C   LEU A 123       2.907  33.143  21.137  1.00 52.93           C  
ATOM    944  O   LEU A 123       2.656  33.506  19.989  1.00 52.93           O  
ATOM    939  CB  LEU A 123       1.479  33.833  22.998  1.00 52.93           C  
ATOM    940  CG  LEU A 123       0.207  33.617  23.839  1.00 52.93           C  
ATOM    941  CD1 LEU A 123       0.016  34.743  24.871  1.00 52.93           C  
ATOM    942  CD2 LEU A 123      -1.025  33.457  22.933  1.00 52.93           C  
ATOM    945  N   LEU A 124       4.159  33.147  21.635  1.00 47.48           N  
ATOM    946  CA  LEU A 124       5.255  33.633  20.846  1.00 47.48           C  
ATOM    951  C   LEU A 124       5.418  32.757  19.644  1.00 47.48           C  
ATOM    952  O   LEU A 124       5.598  33.250  18.531  1.00 47.48           O  
ATOM    947  CB  LEU A 124       6.587  33.658  21.618  1.00 47.48           C  
ATOM    948  CG  LEU A 124       7.775  34.172  20.782  1.00 47.48           C  
ATOM    949  CD1 LEU A 124       7.541  35.613  20.302  1.00 47.48           C  
ATOM    950  CD2 LEU A 124       9.100  34.013  21.544  1.00 47.48           C  
ATOM    953  N   THR A 125       5.349  31.422  19.835  1.00103.03           N  
ATOM    954  CA  THR A 125       5.531  30.504  18.744  1.00103.03           C  
ATOM    958  C   THR A 125       4.395  30.621  17.769  1.00103.03           C  
ATOM    959  O   THR A 125       4.605  30.593  16.558  1.00103.03           O  
ATOM    955  CB  THR A 125       5.646  29.070  19.178  1.00103.03           C  
ATOM    957  CG2 THR A 125       4.285  28.571  19.689  1.00103.03           C  
ATOM    956  OG1 THR A 125       6.078  28.273  18.089  1.00103.03           O  
ATOM    960  N   TYR A 126       3.161  30.786  18.280  1.00 72.15           N  
ATOM    961  CA  TYR A 126       1.973  30.816  17.471  1.00 72.15           C  
ATOM    970  C   TYR A 126       2.044  31.995  16.547  1.00 72.15           C  
ATOM    971  O   TYR A 126       1.580  31.925  15.410  1.00 72.15           O  
ATOM    962  CB  TYR A 126       0.685  30.896  18.314  1.00 72.15           C  
ATOM    963  CG  TYR A 126      -0.468  30.585  17.421  1.00 72.15           C  
ATOM    964  CD1 TYR A 126      -0.627  29.308  16.929  1.00 72.15           C  
ATOM    965  CD2 TYR A 126      -1.402  31.542  17.100  1.00 72.15           C  
ATOM    966  CE1 TYR A 126      -1.684  28.994  16.110  1.00 72.15           C  
ATOM    967  CE2 TYR A 126      -2.464  31.234  16.282  1.00 72.15           C  
ATOM    968  CZ  TYR A 126      -2.604  29.961  15.783  1.00 72.15           C  
ATOM    969  OH  TYR A 126      -3.694  29.649  14.943  1.00 72.15           O  
ATOM    972  N   ALA A 127       2.637  33.117  17.004  1.00 36.28           N  
ATOM    973  CA  ALA A 127       2.696  34.296  16.186  1.00 36.28           C  
ATOM    975  C   ALA A 127       3.393  33.954  14.902  1.00 36.28           C  
ATOM    976  O   ALA A 127       2.958  34.370  13.829  1.00 36.28           O  
ATOM    974  CB  ALA A 127       3.483  35.443  16.846  1.00 36.28           C  
ATOM    977  N   PHE A 128       4.496  33.184  14.972  1.00 54.89           N  
ATOM    978  CA  PHE A 128       5.225  32.821  13.787  1.00 54.89           C  
ATOM    986  C   PHE A 128       4.397  31.900  12.939  1.00 54.89           C  
ATOM    987  O   PHE A 128       4.404  32.016  11.714  1.00 54.89           O  
ATOM    979  CB  PHE A 128       6.574  32.152  14.094  1.00 54.89           C  
ATOM    980  CG  PHE A 128       7.387  33.203  14.770  1.00 54.89           C  
ATOM    981  CD1 PHE A 128       7.897  34.260  14.050  1.00 54.89           C  
ATOM    982  CD2 PHE A 128       7.641  33.133  16.121  1.00 54.89           C  
ATOM    983  CE1 PHE A 128       8.644  35.235  14.666  1.00 54.89           C  
ATOM    984  CE2 PHE A 128       8.388  34.104  16.742  1.00 54.89           C  
ATOM    985  CZ  PHE A 128       8.891  35.157  16.015  1.00 54.89           C  
ATOM    988  N   GLU A 129       3.670  30.947  13.560  1.00 70.83           N  
ATOM    989  CA  GLU A 129       2.885  30.008  12.802  1.00 70.83           C  
ATOM    995  C   GLU A 129       1.799  30.714  12.056  1.00 70.83           C  
ATOM    996  O   GLU A 129       1.555  30.422  10.886  1.00 70.83           O  
ATOM    990  CB  GLU A 129       2.172  28.947  13.656  1.00 70.83           C  
ATOM    991  CG  GLU A 129       3.078  27.828  14.161  1.00 70.83           C  
ATOM    992  CD  GLU A 129       2.191  26.823  14.878  1.00 70.83           C  
ATOM    993  OE1 GLU A 129       1.663  27.169  15.968  1.00 70.83           O  
ATOM    994  OE2 GLU A 129       2.022  25.696  14.337  1.00 70.83           O1-
ATOM    997  N   ALA A 130       1.123  31.673  12.716  1.00 34.29           N  
ATOM    998  CA  ALA A 130      -0.001  32.338  12.121  1.00 34.29           C  
ATOM   1000  C   ALA A 130       0.444  33.054  10.890  1.00 34.29           C  
ATOM   1001  O   ALA A 130      -0.233  33.030   9.864  1.00 34.29           O  
ATOM    999  CB  ALA A 130      -0.633  33.384  13.057  1.00 34.29           C  
ATOM   1002  N   ILE A 131       1.605  33.720  10.967  1.00169.86           N  
ATOM   1003  CA  ILE A 131       2.085  34.492   9.863  1.00169.86           C  
ATOM   1008  C   ILE A 131       2.438  33.560   8.732  1.00169.86           C  
ATOM   1009  O   ILE A 131       2.040  33.788   7.591  1.00169.86           O  
ATOM   1004  CB  ILE A 131       3.230  35.368  10.316  1.00169.86           C  
ATOM   1005  CG1 ILE A 131       3.470  36.572   9.400  1.00169.86           C  
ATOM   1006  CG2 ILE A 131       4.459  34.483  10.508  1.00169.86           C  
ATOM   1007  CD1 ILE A 131       4.016  36.212   8.029  1.00169.86           C  
ATOM   1010  N   ALA A 132       3.175  32.463   9.017  1.00 51.14           N  
ATOM   1011  CA  ALA A 132       3.589  31.559   7.977  1.00 51.14           C  
ATOM   1013  C   ALA A 132       2.425  30.826   7.370  1.00 51.14           C  
ATOM   1014  O   ALA A 132       2.298  30.762   6.149  1.00 51.14           O  
ATOM   1012  CB  ALA A 132       4.580  30.496   8.480  1.00 51.14           C  
ATOM   1015  N   ARG A 133       1.561  30.225   8.217  1.00144.80           N  
ATOM   1016  CA  ARG A 133       0.465  29.409   7.759  1.00144.80           C  
ATOM   1024  C   ARG A 133      -0.647  30.197   7.119  1.00144.80           C  
ATOM   1025  O   ARG A 133      -1.093  29.884   6.017  1.00144.80           O  
ATOM   1017  CB  ARG A 133      -0.187  28.619   8.912  1.00144.80           C  
ATOM   1018  CG  ARG A 133       0.731  27.599   9.591  1.00144.80           C  
ATOM   1019  CD  ARG A 133       0.128  27.004  10.868  1.00144.80           C  
ATOM   1020  NE  ARG A 133       1.104  26.027  11.430  1.00144.80           N  
ATOM   1021  CZ  ARG A 133       0.928  24.687  11.248  1.00144.80           C  
ATOM   1022  NH1 ARG A 133      -0.173  24.227  10.583  1.00144.80           N1+
ATOM   1023  NH2 ARG A 133       1.846  23.805  11.742  1.00144.80           N  
ATOM   1026  N   HIS A 134      -1.136  31.225   7.839  1.00 96.67           N  
ATOM   1027  CA  HIS A 134      -2.316  31.993   7.527  1.00 96.67           C  
ATOM   1034  C   HIS A 134      -2.192  33.069   6.484  1.00 96.67           C  
ATOM   1035  O   HIS A 134      -3.178  33.359   5.813  1.00 96.67           O  
ATOM   1030  CB  HIS A 134      -2.933  32.610   8.788  1.00 96.67           C  
ATOM   1029  CG  HIS A 134      -3.352  31.523   9.730  1.00 96.67           C  
ATOM   1032  CD2 HIS A 134      -2.778  31.081  10.882  1.00 96.67           C  
ATOM   1028  ND1 HIS A 134      -4.448  30.718   9.522  1.00 96.67           N  
ATOM   1033  CE1 HIS A 134      -4.483  29.832  10.549  1.00 96.67           C  
ATOM   1031  NE2 HIS A 134      -3.490  30.014  11.401  1.00 96.67           N  
ATOM   1036  N   THR A 135      -1.024  33.724   6.328  1.00 58.61           N  
ATOM   1037  CA  THR A 135      -0.956  34.884   5.467  1.00 58.61           C  
ATOM   1041  C   THR A 135      -1.351  34.534   4.060  1.00 58.61           C  
ATOM   1042  O   THR A 135      -0.776  33.638   3.448  1.00 58.61           O  
ATOM   1038  CB  THR A 135       0.413  35.505   5.428  1.00 58.61           C  
ATOM   1040  CG2 THR A 135       0.377  36.736   4.508  1.00 58.61           C  
ATOM   1039  OG1 THR A 135       0.811  35.890   6.736  1.00 58.61           O  
ATOM   1043  N   PRO A 136      -2.357  35.219   3.544  1.00100.28           N  
ATOM   1044  CA  PRO A 136      -2.830  34.964   2.205  1.00100.28           C  
ATOM   1048  C   PRO A 136      -2.131  35.742   1.121  1.00100.28           C  
ATOM   1049  O   PRO A 136      -1.753  36.888   1.349  1.00100.28           O  
ATOM   1046  CB  PRO A 136      -4.329  35.267   2.223  1.00100.28           C  
ATOM   1047  CG  PRO A 136      -4.504  36.220   3.416  1.00100.28           C  
ATOM   1045  CD  PRO A 136      -3.399  35.782   4.389  1.00100.28           C  
ATOM   1050  N   GLU A 137      -1.938  35.109  -0.053  1.00 87.03           N  
ATOM   1051  CA  GLU A 137      -1.535  35.689  -1.308  1.00 87.03           C  
ATOM   1057  C   GLU A 137      -0.182  36.342  -1.300  1.00 87.03           C  
ATOM   1058  O   GLU A 137       0.321  36.691  -2.367  1.00 87.03           O  
ATOM   1052  CB  GLU A 137      -2.552  36.732  -1.804  1.00 87.03           C  
ATOM   1053  CG  GLU A 137      -3.915  36.129  -2.146  1.00 87.03           C  
ATOM   1054  CD  GLU A 137      -4.884  37.271  -2.416  1.00 87.03           C  
ATOM   1055  OE1 GLU A 137      -4.468  38.452  -2.264  1.00 87.03           O  
ATOM   1056  OE2 GLU A 137      -6.054  36.977  -2.775  1.00 87.03           O1-
ATOM   1059  N   VAL A 138       0.498  36.468  -0.145  1.00 55.46           N  
ATOM   1060  CA  VAL A 138       1.785  37.107  -0.195  1.00 55.46           C  
ATOM   1064  C   VAL A 138       2.781  36.038  -0.526  1.00 55.46           C  
ATOM   1065  O   VAL A 138       2.654  34.905  -0.067  1.00 55.46           O  
ATOM   1061  CB  VAL A 138       2.189  37.761   1.097  1.00 55.46           C  
ATOM   1062  CG1 VAL A 138       3.618  38.311   0.952  1.00 55.46           C  
ATOM   1063  CG2 VAL A 138       1.152  38.844   1.442  1.00 55.46           C  
ATOM   1066  N   PRO A 139       3.773  36.356  -1.316  1.00 81.25           N  
ATOM   1067  CA  PRO A 139       4.768  35.390  -1.691  1.00 81.25           C  
ATOM   1071  C   PRO A 139       5.574  35.016  -0.491  1.00 81.25           C  
ATOM   1072  O   PRO A 139       5.703  35.826   0.425  1.00 81.25           O  
ATOM   1069  CB  PRO A 139       5.567  36.021  -2.836  1.00 81.25           C  
ATOM   1070  CG  PRO A 139       5.102  37.489  -2.878  1.00 81.25           C  
ATOM   1068  CD  PRO A 139       3.692  37.449  -2.267  1.00 81.25           C  
ATOM   1073  N   ALA A 140       6.140  33.797  -0.496  1.00 33.38           N  
ATOM   1074  CA  ALA A 140       6.829  33.255   0.637  1.00 33.38           C  
ATOM   1076  C   ALA A 140       7.981  34.134   1.006  1.00 33.38           C  
ATOM   1077  O   ALA A 140       8.232  34.361   2.189  1.00 33.38           O  
ATOM   1075  CB  ALA A 140       7.389  31.847   0.372  1.00 33.38           C  
ATOM   1078  N   ASP A 141       8.702  34.681   0.013  1.00 41.69           N  
ATOM   1079  CA  ASP A 141       9.882  35.432   0.336  1.00 41.69           C  
ATOM   1084  C   ASP A 141       9.529  36.587   1.230  1.00 41.69           C  
ATOM   1085  O   ASP A 141      10.240  36.848   2.199  1.00 41.69           O  
ATOM   1080  CB  ASP A 141      10.624  35.973  -0.905  1.00 41.69           C  
ATOM   1081  CG  ASP A 141       9.728  36.946  -1.661  1.00 41.69           C  
ATOM   1082  OD1 ASP A 141       8.515  36.645  -1.818  1.00 41.69           O  
ATOM   1083  OD2 ASP A 141      10.249  38.011  -2.089  1.00 41.69           O1-
ATOM   1086  N   ARG A 142       8.429  37.312   0.940  1.00124.74           N  
ATOM   1087  CA  ARG A 142       8.062  38.441   1.757  1.00124.74           C  
ATOM   1095  C   ARG A 142       7.667  37.991   3.129  1.00124.74           C  
ATOM   1096  O   ARG A 142       8.005  38.641   4.117  1.00124.74           O  
ATOM   1088  CB  ARG A 142       6.843  39.234   1.264  1.00124.74           C  
ATOM   1089  CG  ARG A 142       7.051  40.118   0.038  1.00124.74           C  
ATOM   1090  CD  ARG A 142       7.005  39.369  -1.287  1.00124.74           C  
ATOM   1091  NE  ARG A 142       6.650  40.387  -2.312  1.00124.74           N  
ATOM   1092  CZ  ARG A 142       5.345  40.776  -2.412  1.00124.74           C  
ATOM   1093  NH1 ARG A 142       4.414  40.248  -1.564  1.00124.74           N1+
ATOM   1094  NH2 ARG A 142       4.965  41.696  -3.345  1.00124.74           N  
ATOM   1097  N   VAL A 143       6.916  36.874   3.223  1.00 37.07           N  
ATOM   1098  CA  VAL A 143       6.426  36.413   4.492  1.00 37.07           C  
ATOM   1102  C   VAL A 143       7.598  36.107   5.371  1.00 37.07           C  
ATOM   1103  O   VAL A 143       7.588  36.426   6.559  1.00 37.07           O  
ATOM   1099  CB  VAL A 143       5.584  35.172   4.380  1.00 37.07           C  
ATOM   1100  CG1 VAL A 143       5.202  34.697   5.792  1.00 37.07           C  
ATOM   1101  CG2 VAL A 143       4.370  35.493   3.489  1.00 37.07           C  
ATOM   1104  N   LEU A 144       8.652  35.484   4.809  1.00 88.25           N  
ATOM   1105  CA  LEU A 144       9.818  35.171   5.589  1.00 88.25           C  
ATOM   1110  C   LEU A 144      10.448  36.439   6.069  1.00 88.25           C  
ATOM   1111  O   LEU A 144      10.966  36.493   7.182  1.00 88.25           O  
ATOM   1106  CB  LEU A 144      10.874  34.343   4.837  1.00 88.25           C  
ATOM   1107  CG  LEU A 144      10.531  32.843   4.755  1.00 88.25           C  
ATOM   1108  CD1 LEU A 144       9.209  32.580   4.023  1.00 88.25           C  
ATOM   1109  CD2 LEU A 144      11.705  32.050   4.169  1.00 88.25           C  
ATOM   1112  N   LYS A 145      10.422  37.499   5.242  1.00 59.50           N  
ATOM   1113  CA  LYS A 145      11.009  38.747   5.638  1.00 59.50           C  
ATOM   1119  C   LYS A 145      10.294  39.221   6.869  1.00 59.50           C  
ATOM   1120  O   LYS A 145      10.918  39.740   7.793  1.00 59.50           O  
ATOM   1114  CB  LYS A 145      10.873  39.831   4.555  1.00 59.50           C  
ATOM   1115  CG  LYS A 145      11.692  41.091   4.834  1.00 59.50           C  
ATOM   1116  CD  LYS A 145      11.828  42.002   3.612  1.00 59.50           C  
ATOM   1117  CE  LYS A 145      12.643  43.269   3.874  1.00 59.50           C  
ATOM   1118  NZ  LYS A 145      12.720  44.083   2.640  1.00 59.50           N1+
ATOM   1121  N   VAL A 146       8.957  39.050   6.912  1.00 37.03           N  
ATOM   1122  CA  VAL A 146       8.181  39.465   8.050  1.00 37.03           C  
ATOM   1126  C   VAL A 146       8.623  38.671   9.247  1.00 37.03           C  
ATOM   1127  O   VAL A 146       8.775  39.221  10.337  1.00 37.03           O  
ATOM   1123  CB  VAL A 146       6.708  39.222   7.874  1.00 37.03           C  
ATOM   1124  CG1 VAL A 146       5.988  39.585   9.185  1.00 37.03           C  
ATOM   1125  CG2 VAL A 146       6.222  40.021   6.654  1.00 37.03           C  
ATOM   1128  N   ILE A 147       8.858  37.355   9.063  1.00 96.19           N  
ATOM   1129  CA  ILE A 147       9.252  36.486  10.140  1.00 96.19           C  
ATOM   1134  C   ILE A 147      10.544  36.988  10.707  1.00 96.19           C  
ATOM   1135  O   ILE A 147      10.685  37.127  11.921  1.00 96.19           O  
ATOM   1130  CB  ILE A 147       9.569  35.093   9.667  1.00 96.19           C  
ATOM   1131  CG1 ILE A 147       8.321  34.361   9.163  1.00 96.19           C  
ATOM   1132  CG2 ILE A 147      10.278  34.363  10.820  1.00 96.19           C  
ATOM   1133  CD1 ILE A 147       7.352  34.029  10.290  1.00 96.19           C  
ATOM   1136  N   ALA A 148      11.522  37.284   9.830  1.00 28.44           N  
ATOM   1137  CA  ALA A 148      12.823  37.690  10.281  1.00 28.44           C  
ATOM   1139  C   ALA A 148      12.729  38.988  11.025  1.00 28.44           C  
ATOM   1140  O   ALA A 148      13.333  39.145  12.084  1.00 28.44           O  
ATOM   1138  CB  ALA A 148      13.815  37.899   9.124  1.00 28.44           C  
ATOM   1141  N   ALA A 149      11.957  39.951  10.489  1.00 27.22           N  
ATOM   1142  CA  ALA A 149      11.863  41.255  11.086  1.00 27.22           C  
ATOM   1144  C   ALA A 149      11.236  41.156  12.443  1.00 27.22           C  
ATOM   1145  O   ALA A 149      11.678  41.805  13.390  1.00 27.22           O  
ATOM   1143  CB  ALA A 149      11.010  42.231  10.256  1.00 27.22           C  
ATOM   1146  N   LEU A 150      10.184  40.330  12.564  1.00122.86           N  
ATOM   1147  CA  LEU A 150       9.427  40.176  13.776  1.00122.86           C  
ATOM   1152  C   LEU A 150      10.346  39.608  14.817  1.00122.86           C  
ATOM   1153  O   LEU A 150      10.399  40.089  15.949  1.00122.86           O  
ATOM   1148  CB  LEU A 150       8.310  39.129  13.576  1.00122.86           C  
ATOM   1149  CG  LEU A 150       7.185  39.109  14.629  1.00122.86           C  
ATOM   1150  CD1 LEU A 150       7.722  39.117  16.067  1.00122.86           C  
ATOM   1151  CD2 LEU A 150       6.130  40.183  14.338  1.00122.86           C  
ATOM   1154  N   ALA A 151      11.117  38.569  14.434  1.00 29.69           N  
ATOM   1155  CA  ALA A 151      11.985  37.878  15.345  1.00 29.69           C  
ATOM   1157  C   ALA A 151      13.019  38.833  15.859  1.00 29.69           C  
ATOM   1158  O   ALA A 151      13.309  38.864  17.055  1.00 29.69           O  
ATOM   1156  CB  ALA A 151      12.727  36.703  14.682  1.00 29.69           C  
ATOM   1159  N   ARG A 152      13.582  39.658  14.960  1.00136.85           N  
ATOM   1160  CA  ARG A 152      14.614  40.597  15.304  1.00136.85           C  
ATOM   1168  C   ARG A 152      14.070  41.541  16.335  1.00136.85           C  
ATOM   1169  O   ARG A 152      14.717  41.825  17.342  1.00136.85           O  
ATOM   1161  CB  ARG A 152      14.977  41.467  14.088  1.00136.85           C  
ATOM   1162  CG  ARG A 152      16.071  42.511  14.317  1.00136.85           C  
ATOM   1163  CD  ARG A 152      17.485  41.963  14.149  1.00136.85           C  
ATOM   1164  NE  ARG A 152      17.635  41.569  12.720  1.00136.85           N  
ATOM   1165  CZ  ARG A 152      18.862  41.604  12.120  1.00136.85           C  
ATOM   1166  NH1 ARG A 152      19.956  42.025  12.816  1.00136.85           N1+
ATOM   1167  NH2 ARG A 152      18.993  41.221  10.818  1.00136.85           N  
ATOM   1170  N   ALA A 153      12.840  42.036  16.100  1.00 49.88           N  
ATOM   1171  CA  ALA A 153      12.222  43.035  16.927  1.00 49.88           C  
ATOM   1173  C   ALA A 153      11.982  42.539  18.328  1.00 49.88           C  
ATOM   1174  O   ALA A 153      12.127  43.300  19.282  1.00 49.88           O  
ATOM   1172  CB  ALA A 153      10.865  43.503  16.374  1.00 49.88           C  
ATOM   1175  N   VAL A 154      11.524  41.278  18.466  1.00137.07           N  
ATOM   1176  CA  VAL A 154      11.175  40.641  19.714  1.00137.07           C  
ATOM   1180  C   VAL A 154      12.339  40.147  20.536  1.00137.07           C  
ATOM   1181  O   VAL A 154      12.223  40.065  21.759  1.00137.07           O  
ATOM   1177  CB  VAL A 154      10.210  39.501  19.537  1.00137.07           C  
ATOM   1178  CG1 VAL A 154       8.871  40.071  19.045  1.00137.07           C  
ATOM   1179  CG2 VAL A 154      10.815  38.477  18.567  1.00137.07           C  
ATOM   1182  N   GLY A 155      13.475  39.782  19.907  1.00 43.73           N  
ATOM   1183  CA  GLY A 155      14.532  39.097  20.614  1.00 43.73           C  
ATOM   1184  C   GLY A 155      15.475  40.027  21.324  1.00 43.73           C  
ATOM   1185  O   GLY A 155      15.117  41.133  21.725  1.00 43.73           O  
ATOM   1186  N   ALA A 156      16.730  39.550  21.501  1.00 43.47           N  
ATOM   1187  CA  ALA A 156      17.794  40.182  22.240  1.00 43.47           C  
ATOM   1189  C   ALA A 156      18.105  41.507  21.632  1.00 43.47           C  
ATOM   1190  O   ALA A 156      18.504  42.444  22.321  1.00 43.47           O  
ATOM   1188  CB  ALA A 156      19.090  39.352  22.240  1.00 43.47           C  
ATOM   1191  N   GLU A 157      17.991  41.583  20.302  1.00 77.68           N  
ATOM   1192  CA  GLU A 157      18.227  42.768  19.538  1.00 77.68           C  
ATOM   1198  C   GLU A 157      17.139  43.772  19.788  1.00 77.68           C  
ATOM   1199  O   GLU A 157      17.331  44.960  19.532  1.00 77.68           O  
ATOM   1193  CB  GLU A 157      18.281  42.459  18.034  1.00 77.68           C  
ATOM   1194  CG  GLU A 157      19.494  41.597  17.673  1.00 77.68           C  
ATOM   1195  CD  GLU A 157      19.300  41.026  16.279  1.00 77.68           C  
ATOM   1196  OE1 GLU A 157      18.345  40.228  16.093  1.00 77.68           O  
ATOM   1197  OE2 GLU A 157      20.113  41.375  15.384  1.00 77.68           O1-
ATOM   1200  N   GLY A 158      15.937  43.319  20.204  1.00 50.68           N  
ATOM   1201  CA  GLY A 158      14.826  44.218  20.378  1.00 50.68           C  
ATOM   1202  C   GLY A 158      14.274  44.207  21.772  1.00 50.68           C  
ATOM   1203  O   GLY A 158      14.925  44.595  22.742  1.00 50.68           O  
ATOM   1204  N   LEU A 159      13.013  43.731  21.872  1.00118.71           N  
ATOM   1205  CA  LEU A 159      12.188  43.804  23.044  1.00118.71           C  
ATOM   1210  C   LEU A 159      12.862  43.151  24.217  1.00118.71           C  
ATOM   1211  O   LEU A 159      12.908  43.749  25.291  1.00118.71           O  
ATOM   1206  CB  LEU A 159      10.814  43.136  22.795  1.00118.71           C  
ATOM   1207  CG  LEU A 159       9.710  43.345  23.861  1.00118.71           C  
ATOM   1208  CD1 LEU A 159       8.419  42.626  23.434  1.00118.71           C  
ATOM   1209  CD2 LEU A 159      10.135  42.930  25.278  1.00118.71           C  
ATOM   1212  N   VAL A 160      13.413  41.930  24.068  1.00 93.50           N  
ATOM   1213  CA  VAL A 160      13.996  41.302  25.223  1.00 93.50           C  
ATOM   1217  C   VAL A 160      15.202  42.074  25.659  1.00 93.50           C  
ATOM   1218  O   VAL A 160      15.451  42.220  26.854  1.00 93.50           O  
ATOM   1214  CB  VAL A 160      14.381  39.862  25.038  1.00 93.50           C  
ATOM   1215  CG1 VAL A 160      15.693  39.786  24.252  1.00 93.50           C  
ATOM   1216  CG2 VAL A 160      14.456  39.205  26.425  1.00 93.50           C  
ATOM   1219  N   GLY A 161      15.985  42.601  24.701  1.00 23.02           N  
ATOM   1220  CA  GLY A 161      17.170  43.332  25.048  1.00 23.02           C  
ATOM   1221  C   GLY A 161      16.770  44.517  25.877  1.00 23.02           C  
ATOM   1222  O   GLY A 161      17.450  44.875  26.836  1.00 23.02           O  
ATOM   1223  N   GLY A 162      15.658  45.175  25.507  1.00 22.06           N  
ATOM   1224  CA  GLY A 162      15.195  46.330  26.218  1.00 22.06           C  
ATOM   1225  C   GLY A 162      14.809  45.939  27.610  1.00 22.06           C  
ATOM   1226  O   GLY A 162      15.064  46.681  28.556  1.00 22.06           O  
ATOM   1227  N   GLN A 163      14.167  44.764  27.762  1.00 51.86           N  
ATOM   1228  CA  GLN A 163      13.710  44.304  29.043  1.00 51.86           C  
ATOM   1234  C   GLN A 163      14.882  44.093  29.947  1.00 51.86           C  
ATOM   1235  O   GLN A 163      14.824  44.442  31.126  1.00 51.86           O  
ATOM   1229  CB  GLN A 163      12.960  42.962  28.968  1.00 51.86           C  
ATOM   1230  CG  GLN A 163      11.561  43.061  28.358  1.00 51.86           C  
ATOM   1231  CD  GLN A 163      10.634  43.609  29.435  1.00 51.86           C  
ATOM   1233  NE2 GLN A 163       9.455  42.954  29.610  1.00 51.86           N  
ATOM   1232  OE1 GLN A 163      10.957  44.584  30.111  1.00 51.86           O  
ATOM   1236  N   VAL A 164      15.981  43.511  29.425  1.00109.51           N  
ATOM   1237  CA  VAL A 164      17.093  43.227  30.287  1.00109.51           C  
ATOM   1241  C   VAL A 164      17.670  44.498  30.815  1.00109.51           C  
ATOM   1242  O   VAL A 164      17.942  44.609  32.009  1.00109.51           O  
ATOM   1238  CB  VAL A 164      18.218  42.448  29.657  1.00109.51           C  
ATOM   1239  CG1 VAL A 164      17.685  41.077  29.227  1.00109.51           C  
ATOM   1240  CG2 VAL A 164      18.866  43.263  28.529  1.00109.51           C  
ATOM   1243  N   VAL A 165      17.861  45.501  29.942  1.00 99.55           N  
ATOM   1244  CA  VAL A 165      18.471  46.732  30.353  1.00 99.55           C  
ATOM   1248  C   VAL A 165      17.580  47.400  31.356  1.00 99.55           C  
ATOM   1249  O   VAL A 165      18.059  47.985  32.326  1.00 99.55           O  
ATOM   1245  CB  VAL A 165      18.709  47.683  29.211  1.00 99.55           C  
ATOM   1246  CG1 VAL A 165      17.364  48.238  28.719  1.00 99.55           C  
ATOM   1247  CG2 VAL A 165      19.700  48.762  29.672  1.00 99.55           C  
ATOM   1250  N   ASP A 166      16.251  47.322  31.148  1.00 43.55           N  
ATOM   1251  CA  ASP A 166      15.312  47.958  32.027  1.00 43.55           C  
ATOM   1256  C   ASP A 166      15.458  47.362  33.393  1.00 43.55           C  
ATOM   1257  O   ASP A 166      15.473  48.080  34.393  1.00 43.55           O  
ATOM   1252  CB  ASP A 166      13.856  47.739  31.578  1.00 43.55           C  
ATOM   1253  CG  ASP A 166      12.965  48.703  32.349  1.00 43.55           C  
ATOM   1254  OD1 ASP A 166      13.517  49.633  32.993  1.00 43.55           O  
ATOM   1255  OD2 ASP A 166      11.719  48.521  32.303  1.00 43.55           O1-
ATOM   1258  N   LEU A 167      15.586  46.022  33.469  1.00 36.75           N  
ATOM   1259  CA  LEU A 167      15.691  45.348  34.731  1.00 36.75           C  
ATOM   1264  C   LEU A 167      16.952  45.771  35.412  1.00 36.75           C  
ATOM   1265  O   LEU A 167      16.965  46.036  36.612  1.00 36.75           O  
ATOM   1260  CB  LEU A 167      15.750  43.819  34.587  1.00 36.75           C  
ATOM   1261  CG  LEU A 167      14.483  43.203  33.964  1.00 36.75           C  
ATOM   1262  CD1 LEU A 167      14.609  41.675  33.852  1.00 36.75           C  
ATOM   1263  CD2 LEU A 167      13.215  43.652  34.709  1.00 36.75           C  
ATOM   1266  N   GLN A 168      18.048  45.864  34.640  1.00 55.77           N  
ATOM   1267  CA  GLN A 168      19.341  46.185  35.166  1.00 55.77           C  
ATOM   1273  C   GLN A 168      19.303  47.563  35.758  1.00 55.77           C  
ATOM   1274  O   GLN A 168      19.927  47.816  36.786  1.00 55.77           O  
ATOM   1268  CB  GLN A 168      20.414  46.161  34.065  1.00 55.77           C  
ATOM   1269  CG  GLN A 168      20.535  44.793  33.383  1.00 55.77           C  
ATOM   1270  CD  GLN A 168      21.523  44.909  32.232  1.00 55.77           C  
ATOM   1272  NE2 GLN A 168      22.297  46.026  32.204  1.00 55.77           N  
ATOM   1271  OE1 GLN A 168      21.604  44.030  31.375  1.00 55.77           O  
ATOM   1275  N   SER A 169      18.570  48.488  35.112  1.00 53.95           N  
ATOM   1276  CA  SER A 169      18.495  49.876  35.488  1.00 53.95           C  
ATOM   1279  C   SER A 169      17.693  50.105  36.743  1.00 53.95           C  
ATOM   1280  O   SER A 169      17.769  51.184  37.331  1.00 53.95           O  
ATOM   1277  CB  SER A 169      17.858  50.743  34.388  1.00 53.95           C  
ATOM   1278  OG  SER A 169      18.651  50.700  33.211  1.00 53.95           O  
ATOM   1281  N   GLU A 170      16.928  49.103  37.217  1.00 86.08           N  
ATOM   1282  CA  GLU A 170      15.995  49.343  38.288  1.00 86.08           C  
ATOM   1288  C   GLU A 170      16.668  49.924  39.507  1.00 86.08           C  
ATOM   1289  O   GLU A 170      16.202  50.922  40.054  1.00 86.08           O  
ATOM   1283  CB  GLU A 170      15.295  48.053  38.751  1.00 86.08           C  
ATOM   1284  CG  GLU A 170      14.435  47.385  37.675  1.00 86.08           C  
ATOM   1285  CD  GLU A 170      13.183  48.224  37.468  1.00 86.08           C  
ATOM   1286  OE1 GLU A 170      13.031  49.250  38.183  1.00 86.08           O  
ATOM   1287  OE2 GLU A 170      12.360  47.848  36.591  1.00 86.08           O1-
ATOM   1290  N   GLY A 171      17.770  49.309  39.970  1.00 49.01           N  
ATOM   1291  CA  GLY A 171      18.468  49.692  41.174  1.00 49.01           C  
ATOM   1292  C   GLY A 171      19.227  50.992  41.080  1.00 49.01           C  
ATOM   1293  O   GLY A 171      19.354  51.702  42.076  1.00 49.01           O  
ATOM   1294  N   ARG A 172      19.776  51.304  39.887  1.00152.43           N  
ATOM   1295  CA  ARG A 172      20.771  52.321  39.637  1.00152.43           C  
ATOM   1303  C   ARG A 172      20.292  53.750  39.657  1.00152.43           C  
ATOM   1304  O   ARG A 172      19.162  54.077  39.295  1.00152.43           O  
ATOM   1296  CB  ARG A 172      21.436  52.082  38.273  1.00152.43           C  
ATOM   1297  CG  ARG A 172      21.983  50.656  38.148  1.00152.43           C  
ATOM   1298  CD  ARG A 172      22.205  50.193  36.705  1.00152.43           C  
ATOM   1299  NE  ARG A 172      23.541  50.675  36.261  1.00152.43           N  
ATOM   1300  CZ  ARG A 172      23.961  50.429  34.986  1.00152.43           C  
ATOM   1301  NH1 ARG A 172      23.156  49.746  34.121  1.00152.43           N1+
ATOM   1302  NH2 ARG A 172      25.184  50.875  34.573  1.00152.43           N  
ATOM   1305  N   ASP A 173      21.170  54.623  40.208  1.00 84.22           N  
ATOM   1306  CA  ASP A 173      21.090  56.063  40.234  1.00 84.22           C  
ATOM   1311  C   ASP A 173      21.644  56.693  38.972  1.00 84.22           C  
ATOM   1312  O   ASP A 173      21.283  57.817  38.631  1.00 84.22           O  
ATOM   1307  CB  ASP A 173      21.824  56.678  41.443  1.00 84.22           C  
ATOM   1308  CG  ASP A 173      23.306  56.330  41.373  1.00 84.22           C  
ATOM   1309  OD1 ASP A 173      23.645  55.262  40.796  1.00 84.22           O  
ATOM   1310  OD2 ASP A 173      24.121  57.131  41.904  1.00 84.22           O1-
ATOM   1313  N   ASP A 174      22.586  55.995  38.297  1.00109.20           N  
ATOM   1314  CA  ASP A 174      23.420  56.429  37.195  1.00109.20           C  
ATOM   1319  C   ASP A 174      22.780  56.570  35.836  1.00109.20           C  
ATOM   1320  O   ASP A 174      23.408  57.172  34.968  1.00109.20           O  
ATOM   1315  CB  ASP A 174      24.684  55.562  37.014  1.00109.20           C  
ATOM   1316  CG  ASP A 174      24.285  54.156  36.595  1.00109.20           C  
ATOM   1317  OD1 ASP A 174      23.058  53.875  36.553  1.00109.20           O  
ATOM   1318  OD2 ASP A 174      25.204  53.343  36.312  1.00109.20           O1-
ATOM   1321  N   VAL A 175      21.579  56.004  35.584  1.00 81.43           N  
ATOM   1322  CA  VAL A 175      20.976  55.916  34.271  1.00 81.43           C  
ATOM   1326  C   VAL A 175      21.122  57.187  33.483  1.00 81.43           C  
ATOM   1327  O   VAL A 175      20.673  58.260  33.882  1.00 81.43           O  
ATOM   1323  CB  VAL A 175      19.517  55.562  34.332  1.00 81.43           C  
ATOM   1324  CG1 VAL A 175      18.954  55.503  32.903  1.00 81.43           C  
ATOM   1325  CG2 VAL A 175      19.370  54.245  35.112  1.00 81.43           C  
ATOM   1328  N   ASN A 176      21.774  57.036  32.311  1.00141.63           N  
ATOM   1329  CA  ASN A 176      22.147  58.043  31.356  1.00141.63           C  
ATOM   1334  C   ASN A 176      21.100  58.097  30.276  1.00141.63           C  
ATOM   1335  O   ASN A 176      20.235  57.227  30.196  1.00141.63           O  
ATOM   1330  CB  ASN A 176      23.509  57.664  30.750  1.00141.63           C  
ATOM   1331  CG  ASN A 176      23.971  58.679  29.732  1.00141.63           C  
ATOM   1333  ND2 ASN A 176      24.853  59.617  30.163  1.00141.63           N  
ATOM   1332  OD1 ASN A 176      23.570  58.626  28.572  1.00141.63           O  
ATOM   1336  N   LEU A 177      21.149  59.145  29.422  1.00111.73           N  
ATOM   1337  CA  LEU A 177      20.196  59.334  28.362  1.00111.73           C  
ATOM   1342  C   LEU A 177      20.335  58.223  27.363  1.00111.73           C  
ATOM   1343  O   LEU A 177      19.342  57.752  26.810  1.00111.73           O  
ATOM   1338  CB  LEU A 177      20.342  60.702  27.667  1.00111.73           C  
ATOM   1339  CG  LEU A 177      19.211  61.061  26.676  1.00111.73           C  
ATOM   1340  CD1 LEU A 177      19.326  62.525  26.240  1.00111.73           C  
ATOM   1341  CD2 LEU A 177      19.167  60.132  25.453  1.00111.73           C  
ATOM   1344  N   GLU A 178      21.573  57.762  27.109  1.00 39.48           N  
ATOM   1345  CA  GLU A 178      21.793  56.732  26.132  1.00 39.48           C  
ATOM   1351  C   GLU A 178      21.036  55.509  26.554  1.00 39.48           C  
ATOM   1352  O   GLU A 178      20.387  54.856  25.737  1.00 39.48           O  
ATOM   1346  CB  GLU A 178      23.277  56.337  26.034  1.00 39.48           C  
ATOM   1347  CG  GLU A 178      23.570  55.244  25.003  1.00 39.48           C  
ATOM   1348  CD  GLU A 178      25.064  54.948  25.050  1.00 39.48           C  
ATOM   1349  OE1 GLU A 178      25.560  54.592  26.154  1.00 39.48           O  
ATOM   1350  OE2 GLU A 178      25.728  55.077  23.988  1.00 39.48           O1-
ATOM   1353  N   THR A 179      21.098  55.171  27.857  1.00 42.62           N  
ATOM   1354  CA  THR A 179      20.455  54.002  28.386  1.00 42.62           C  
ATOM   1358  C   THR A 179      18.969  54.159  28.251  1.00 42.62           C  
ATOM   1359  O   THR A 179      18.273  53.242  27.818  1.00 42.62           O  
ATOM   1355  CB  THR A 179      20.755  53.828  29.843  1.00 42.62           C  
ATOM   1357  CG2 THR A 179      20.096  52.528  30.330  1.00 42.62           C  
ATOM   1356  OG1 THR A 179      22.161  53.770  30.046  1.00 42.62           O  
ATOM   1360  N   LEU A 180      18.455  55.356  28.592  1.00 53.26           N  
ATOM   1361  CA  LEU A 180      17.047  55.635  28.571  1.00 53.26           C  
ATOM   1366  C   LEU A 180      16.557  55.460  27.165  1.00 53.26           C  
ATOM   1367  O   LEU A 180      15.523  54.835  26.931  1.00 53.26           O  
ATOM   1362  CB  LEU A 180      16.776  57.088  29.015  1.00 53.26           C  
ATOM   1363  CG  LEU A 180      15.297  57.508  29.039  1.00 53.26           C  
ATOM   1364  CD1 LEU A 180      14.502  56.684  30.067  1.00 53.26           C  
ATOM   1365  CD2 LEU A 180      15.164  59.025  29.266  1.00 53.26           C  
ATOM   1368  N   HIS A 181      17.319  55.987  26.186  1.00 38.08           N  
ATOM   1369  CA  HIS A 181      16.955  55.907  24.799  1.00 38.08           C  
ATOM   1376  C   HIS A 181      16.937  54.471  24.382  1.00 38.08           C  
ATOM   1377  O   HIS A 181      16.056  54.043  23.639  1.00 38.08           O  
ATOM   1372  CB  HIS A 181      17.947  56.641  23.880  1.00 38.08           C  
ATOM   1371  CG  HIS A 181      17.559  56.587  22.431  1.00 38.08           C  
ATOM   1374  CD2 HIS A 181      18.028  55.791  21.433  1.00 38.08           C  
ATOM   1370  ND1 HIS A 181      16.603  57.391  21.851  1.00 38.08           N  
ATOM   1375  CE1 HIS A 181      16.542  57.043  20.540  1.00 38.08           C  
ATOM   1373  NE2 HIS A 181      17.389  56.076  20.239  1.00 38.08           N  
ATOM   1378  N   TYR A 182      17.915  53.688  24.864  1.00 51.82           N  
ATOM   1379  CA  TYR A 182      18.027  52.306  24.496  1.00 51.82           C  
ATOM   1388  C   TYR A 182      16.790  51.584  24.936  1.00 51.82           C  
ATOM   1389  O   TYR A 182      16.208  50.822  24.165  1.00 51.82           O  
ATOM   1380  CB  TYR A 182      19.247  51.648  25.172  1.00 51.82           C  
ATOM   1381  CG  TYR A 182      19.249  50.181  24.915  1.00 51.82           C  
ATOM   1382  CD1 TYR A 182      18.557  49.331  25.746  1.00 51.82           C  
ATOM   1383  CD2 TYR A 182      19.947  49.652  23.852  1.00 51.82           C  
ATOM   1384  CE1 TYR A 182      18.557  47.975  25.524  1.00 51.82           C  
ATOM   1385  CE2 TYR A 182      19.951  48.296  23.624  1.00 51.82           C  
ATOM   1386  CZ  TYR A 182      19.255  47.457  24.461  1.00 51.82           C  
ATOM   1387  OH  TYR A 182      19.258  46.066  24.230  1.00 51.82           O  
ATOM   1390  N   ILE A 183      16.332  51.830  26.180  1.00 41.00           N  
ATOM   1391  CA  ILE A 183      15.198  51.110  26.690  1.00 41.00           C  
ATOM   1396  C   ILE A 183      13.977  51.425  25.875  1.00 41.00           C  
ATOM   1397  O   ILE A 183      13.250  50.518  25.472  1.00 41.00           O  
ATOM   1392  CB  ILE A 183      14.884  51.453  28.120  1.00 41.00           C  
ATOM   1393  CG1 ILE A 183      16.063  51.081  29.036  1.00 41.00           C  
ATOM   1394  CG2 ILE A 183      13.567  50.755  28.502  1.00 41.00           C  
ATOM   1395  CD1 ILE A 183      15.940  51.647  30.451  1.00 41.00           C  
ATOM   1398  N   HIS A 184      13.729  52.721  25.593  0.50 51.01           N  
ATOM   1399  CA  HIS A 184      12.543  53.124  24.886  0.50 51.01           C  
ATOM   1406  C   HIS A 184      12.534  52.552  23.503  0.50 51.01           C  
ATOM   1407  O   HIS A 184      11.513  52.039  23.047  0.50 51.01           O  
ATOM   1402  CB  HIS A 184      12.417  54.652  24.755  0.50 51.01           C  
ATOM   1401  CG  HIS A 184      12.118  55.320  26.064  0.50 51.01           C  
ATOM   1404  CD2 HIS A 184      11.572  54.806  27.201  0.50 51.01           C  
ATOM   1400  ND1 HIS A 184      12.353  56.651  26.329  0.50 51.01           N  
ATOM   1405  CE1 HIS A 184      11.941  56.875  27.602  0.50 51.01           C  
ATOM   1403  NE2 HIS A 184      11.459  55.785  28.172  0.50 51.01           N  
ATOM   1408  N   THR A 185      13.668  52.644  22.785  1.00 57.84           N  
ATOM   1409  CA  THR A 185      13.695  52.171  21.431  1.00 57.84           C  
ATOM   1413  C   THR A 185      13.548  50.675  21.369  1.00 57.84           C  
ATOM   1414  O   THR A 185      12.798  50.162  20.542  1.00 57.84           O  
ATOM   1410  CB  THR A 185      14.959  52.548  20.711  1.00 57.84           C  
ATOM   1412  CG2 THR A 185      15.072  54.082  20.705  1.00 57.84           C  
ATOM   1411  OG1 THR A 185      16.089  51.976  21.352  1.00 57.84           O  
ATOM   1415  N   HIS A 186      14.307  49.929  22.198  1.00 76.89           N  
ATOM   1416  CA  HIS A 186      14.291  48.485  22.155  1.00 76.89           C  
ATOM   1423  C   HIS A 186      13.100  47.830  22.804  1.00 76.89           C  
ATOM   1424  O   HIS A 186      12.457  46.974  22.197  1.00 76.89           O  
ATOM   1419  CB  HIS A 186      15.574  47.888  22.750  1.00 76.89           C  
ATOM   1418  CG  HIS A 186      16.758  48.275  21.917  1.00 76.89           C  
ATOM   1421  CD2 HIS A 186      17.470  47.556  21.007  1.00 76.89           C  
ATOM   1417  ND1 HIS A 186      17.321  49.533  21.927  1.00 76.89           N  
ATOM   1422  CE1 HIS A 186      18.336  49.512  21.026  1.00 76.89           C  
ATOM   1420  NE2 HIS A 186      18.464  48.334  20.443  1.00 76.89           N  
ATOM   1425  N   LYS A 187      12.776  48.206  24.059  1.00 84.66           N  
ATOM   1426  CA  LYS A 187      11.731  47.530  24.777  1.00 84.66           C  
ATOM   1432  C   LYS A 187      10.411  47.726  24.085  1.00 84.66           C  
ATOM   1433  O   LYS A 187       9.692  46.759  23.834  1.00 84.66           O  
ATOM   1427  CB  LYS A 187      11.593  48.070  26.213  1.00 84.66           C  
ATOM   1428  CG  LYS A 187      10.535  47.372  27.067  1.00 84.66           C  
ATOM   1429  CD  LYS A 187      10.644  47.727  28.551  1.00 84.66           C  
ATOM   1430  CE  LYS A 187       9.473  47.220  29.392  1.00 84.66           C  
ATOM   1431  NZ  LYS A 187       9.659  47.613  30.806  1.00 84.66           N1+
ATOM   1434  N   THR A 188      10.000  48.995  23.880  1.00 82.58           N  
ATOM   1435  CA  THR A 188       8.783  49.331  23.180  1.00 82.58           C  
ATOM   1439  C   THR A 188       8.921  49.570  21.694  1.00 82.58           C  
ATOM   1440  O   THR A 188       8.096  49.120  20.900  1.00 82.58           O  
ATOM   1436  CB  THR A 188       8.124  50.547  23.760  1.00 82.58           C  
ATOM   1438  CG2 THR A 188       7.845  50.275  25.248  1.00 82.58           C  
ATOM   1437  OG1 THR A 188       8.967  51.680  23.621  1.00 82.58           O  
ATOM   1441  N   GLY A 189       9.980  50.303  21.287  1.00 41.15           N  
ATOM   1442  CA  GLY A 189      10.128  50.826  19.949  1.00 41.15           C  
ATOM   1443  C   GLY A 189      10.249  49.770  18.891  1.00 41.15           C  
ATOM   1444  O   GLY A 189       9.670  49.903  17.813  1.00 41.15           O  
ATOM   1445  N   ALA A 190      11.000  48.691  19.158  1.00 35.39           N  
ATOM   1446  CA  ALA A 190      11.280  47.735  18.122  1.00 35.39           C  
ATOM   1448  C   ALA A 190      10.009  47.146  17.595  1.00 35.39           C  
ATOM   1449  O   ALA A 190       9.836  47.012  16.383  1.00 35.39           O  
ATOM   1447  CB  ALA A 190      12.157  46.571  18.613  1.00 35.39           C  
ATOM   1450  N   LEU A 191       9.081  46.783  18.494  1.00 65.99           N  
ATOM   1451  CA  LEU A 191       7.859  46.138  18.107  1.00 65.99           C  
ATOM   1456  C   LEU A 191       6.996  47.095  17.340  1.00 65.99           C  
ATOM   1457  O   LEU A 191       6.317  46.708  16.391  1.00 65.99           O  
ATOM   1452  CB  LEU A 191       7.075  45.601  19.319  1.00 65.99           C  
ATOM   1453  CG  LEU A 191       5.882  44.704  18.944  1.00 65.99           C  
ATOM   1454  CD1 LEU A 191       6.344  43.464  18.159  1.00 65.99           C  
ATOM   1455  CD2 LEU A 191       5.064  44.324  20.190  1.00 65.99           C  
ATOM   1458  N   LEU A 192       6.987  48.379  17.743  1.00130.88           N  
ATOM   1459  CA  LEU A 192       6.160  49.344  17.078  1.00130.88           C  
ATOM   1464  C   LEU A 192       6.670  49.486  15.673  1.00130.88           C  
ATOM   1465  O   LEU A 192       5.891  49.559  14.723  1.00130.88           O  
ATOM   1460  CB  LEU A 192       6.188  50.716  17.767  1.00130.88           C  
ATOM   1461  CG  LEU A 192       5.034  51.632  17.326  1.00130.88           C  
ATOM   1462  CD1 LEU A 192       5.110  51.983  15.834  1.00130.88           C  
ATOM   1463  CD2 LEU A 192       3.681  51.022  17.733  1.00130.88           C  
ATOM   1466  N   GLU A 193       8.008  49.503  15.508  1.00 44.19           N  
ATOM   1467  CA  GLU A 193       8.608  49.677  14.214  1.00 44.19           C  
ATOM   1473  C   GLU A 193       8.228  48.530  13.328  1.00 44.19           C  
ATOM   1474  O   GLU A 193       7.857  48.732  12.173  1.00 44.19           O  
ATOM   1468  CB  GLU A 193      10.145  49.719  14.280  1.00 44.19           C  
ATOM   1469  CG  GLU A 193      10.686  50.949  15.011  1.00 44.19           C  
ATOM   1470  CD  GLU A 193      12.206  50.862  15.029  1.00 44.19           C  
ATOM   1471  OE1 GLU A 193      12.750  49.881  14.457  1.00 44.19           O  
ATOM   1472  OE2 GLU A 193      12.841  51.776  15.618  1.00 44.19           O1-
ATOM   1475  N   VAL A 194       8.296  47.289  13.850  1.00108.38           N  
ATOM   1476  CA  VAL A 194       7.998  46.122  13.064  1.00108.38           C  
ATOM   1480  C   VAL A 194       6.544  46.111  12.696  1.00108.38           C  
ATOM   1481  O   VAL A 194       6.181  45.600  11.638  1.00108.38           O  
ATOM   1477  CB  VAL A 194       8.325  44.827  13.758  1.00108.38           C  
ATOM   1478  CG1 VAL A 194       7.374  44.626  14.947  1.00108.38           C  
ATOM   1479  CG2 VAL A 194       8.265  43.691  12.723  1.00108.38           C  
ATOM   1482  N   SER A 195       5.670  46.653  13.570  1.00 49.66           N  
ATOM   1483  CA  SER A 195       4.253  46.635  13.319  1.00 49.66           C  
ATOM   1486  C   SER A 195       3.970  47.319  12.010  1.00 49.66           C  
ATOM   1487  O   SER A 195       3.280  46.763  11.156  1.00 49.66           O  
ATOM   1484  CB  SER A 195       3.448  47.363  14.411  1.00 49.66           C  
ATOM   1485  OG  SER A 195       3.610  46.704  15.658  1.00 49.66           O  
ATOM   1488  N   VAL A 196       4.468  48.560  11.830  1.00124.96           N  
ATOM   1489  CA  VAL A 196       4.257  49.301  10.611  1.00124.96           C  
ATOM   1493  C   VAL A 196       5.027  48.710   9.457  1.00124.96           C  
ATOM   1494  O   VAL A 196       4.489  48.568   8.359  1.00124.96           O  
ATOM   1490  CB  VAL A 196       4.592  50.755  10.764  1.00124.96           C  
ATOM   1491  CG1 VAL A 196       5.999  50.896  11.358  1.00124.96           C  
ATOM   1492  CG2 VAL A 196       4.437  51.427   9.397  1.00124.96           C  
ATOM   1495  N   VAL A 197       6.302  48.330   9.677  1.00 50.95           N  
ATOM   1496  CA  VAL A 197       7.160  47.824   8.636  1.00 50.95           C  
ATOM   1500  C   VAL A 197       6.601  46.541   8.087  1.00 50.95           C  
ATOM   1501  O   VAL A 197       6.643  46.312   6.879  1.00 50.95           O  
ATOM   1497  CB  VAL A 197       8.549  47.537   9.134  1.00 50.95           C  
ATOM   1498  CG1 VAL A 197       9.378  46.926   7.992  1.00 50.95           C  
ATOM   1499  CG2 VAL A 197       9.139  48.837   9.709  1.00 50.95           C  
ATOM   1502  N   SER A 198       6.063  45.663   8.961  1.00 41.73           N  
ATOM   1503  CA  SER A 198       5.554  44.393   8.519  1.00 41.73           C  
ATOM   1506  C   SER A 198       4.447  44.623   7.534  1.00 41.73           C  
ATOM   1507  O   SER A 198       4.400  43.967   6.495  1.00 41.73           O  
ATOM   1504  CB  SER A 198       5.008  43.526   9.669  1.00 41.73           C  
ATOM   1505  OG  SER A 198       3.901  44.165  10.288  1.00 41.73           O  
ATOM   1508  N   GLY A 199       3.544  45.586   7.808  1.00 28.69           N  
ATOM   1509  CA  GLY A 199       2.422  45.835   6.943  1.00 28.69           C  
ATOM   1510  C   GLY A 199       2.916  46.226   5.582  1.00 28.69           C  
ATOM   1511  O   GLY A 199       2.362  45.797   4.571  1.00 28.69           O  
ATOM   1512  N   ALA A 200       3.963  47.070   5.528  1.00 32.66           N  
ATOM   1513  CA  ALA A 200       4.518  47.543   4.289  1.00 32.66           C  
ATOM   1515  C   ALA A 200       5.101  46.393   3.524  1.00 32.66           C  
ATOM   1516  O   ALA A 200       4.942  46.306   2.308  1.00 32.66           O  
ATOM   1514  CB  ALA A 200       5.639  48.576   4.494  1.00 32.66           C  
ATOM   1517  N   ILE A 201       5.791  45.469   4.219  1.00 45.56           N  
ATOM   1518  CA  ILE A 201       6.438  44.361   3.570  1.00 45.56           C  
ATOM   1523  C   ILE A 201       5.406  43.501   2.903  1.00 45.56           C  
ATOM   1524  O   ILE A 201       5.591  43.093   1.758  1.00 45.56           O  
ATOM   1519  CB  ILE A 201       7.192  43.482   4.525  1.00 45.56           C  
ATOM   1520  CG1 ILE A 201       8.310  44.278   5.219  1.00 45.56           C  
ATOM   1521  CG2 ILE A 201       7.698  42.260   3.741  1.00 45.56           C  
ATOM   1522  CD1 ILE A 201       8.921  43.553   6.417  1.00 45.56           C  
ATOM   1525  N   LEU A 202       4.280  43.208   3.588  1.00103.51           N  
ATOM   1526  CA  LEU A 202       3.294  42.340   2.999  1.00103.51           C  
ATOM   1531  C   LEU A 202       2.743  42.964   1.755  1.00103.51           C  
ATOM   1532  O   LEU A 202       2.509  42.274   0.764  1.00103.51           O  
ATOM   1527  CB  LEU A 202       2.108  41.969   3.908  1.00103.51           C  
ATOM   1528  CG  LEU A 202       2.445  40.918   4.984  1.00103.51           C  
ATOM   1529  CD1 LEU A 202       3.320  41.485   6.107  1.00103.51           C  
ATOM   1530  CD2 LEU A 202       1.178  40.226   5.497  1.00103.51           C  
ATOM   1533  N   ALA A 203       2.534  44.291   1.785  1.00 49.77           N  
ATOM   1534  CA  ALA A 203       2.007  45.055   0.689  1.00 49.77           C  
ATOM   1536  C   ALA A 203       2.960  44.984  -0.464  1.00 49.77           C  
ATOM   1537  O   ALA A 203       2.546  45.111  -1.615  1.00 49.77           O  
ATOM   1535  CB  ALA A 203       1.800  46.536   1.038  1.00 49.77           C  
ATOM   1538  N   GLY A 204       4.272  44.822  -0.191  1.00 29.90           N  
ATOM   1539  CA  GLY A 204       5.234  44.776  -1.259  1.00 29.90           C  
ATOM   1540  C   GLY A 204       5.783  46.154  -1.471  1.00 29.90           C  
ATOM   1541  O   GLY A 204       6.227  46.496  -2.566  1.00 29.90           O  
ATOM   1542  N   ALA A 205       5.759  46.986  -0.412  1.00 35.07           N  
ATOM   1543  CA  ALA A 205       6.237  48.339  -0.486  1.00 35.07           C  
ATOM   1545  C   ALA A 205       7.726  48.348  -0.660  1.00 35.07           C  
ATOM   1546  O   ALA A 205       8.424  47.403  -0.296  1.00 35.07           O  
ATOM   1544  CB  ALA A 205       5.920  49.165   0.770  1.00 35.07           C  
ATOM   1547  N   SER A 206       8.234  49.452  -1.243  1.00 76.02           N  
ATOM   1548  CA  SER A 206       9.632  49.657  -1.495  1.00 76.02           C  
ATOM   1551  C   SER A 206      10.325  49.802  -0.178  1.00 76.02           C  
ATOM   1552  O   SER A 206       9.699  50.077   0.844  1.00 76.02           O  
ATOM   1549  CB  SER A 206       9.895  50.938  -2.299  1.00 76.02           C  
ATOM   1550  OG  SER A 206      11.289  51.142  -2.438  1.00 76.02           O  
ATOM   1553  N   GLU A 207      11.659  49.609  -0.178  1.00 30.01           N  
ATOM   1554  CA  GLU A 207      12.442  49.693   1.022  1.00 30.01           C  
ATOM   1560  C   GLU A 207      12.359  51.090   1.543  1.00 30.01           C  
ATOM   1561  O   GLU A 207      12.335  51.305   2.754  1.00 30.01           O  
ATOM   1555  CB  GLU A 207      13.925  49.352   0.805  1.00 30.01           C  
ATOM   1556  CG  GLU A 207      14.153  47.880   0.458  1.00 30.01           C  
ATOM   1557  CD  GLU A 207      15.650  47.651   0.315  1.00 30.01           C  
ATOM   1558  OE1 GLU A 207      16.428  48.568   0.690  1.00 30.01           O  
ATOM   1559  OE2 GLU A 207      16.035  46.554  -0.170  1.00 30.01           O1-
ATOM   1562  N   GLU A 208      12.322  52.084   0.636  1.00 69.39           N  
ATOM   1563  CA  GLU A 208      12.264  53.454   1.055  1.00 69.39           C  
ATOM   1569  C   GLU A 208      10.996  53.685   1.817  1.00 69.39           C  
ATOM   1570  O   GLU A 208      11.010  54.328   2.865  1.00 69.39           O  
ATOM   1564  CB  GLU A 208      12.305  54.443  -0.122  1.00 69.39           C  
ATOM   1565  CG  GLU A 208      13.709  54.634  -0.704  1.00 69.39           C  
ATOM   1566  CD  GLU A 208      14.143  53.336  -1.369  1.00 69.39           C  
ATOM   1567  OE1 GLU A 208      13.298  52.718  -2.070  1.00 69.39           O  
ATOM   1568  OE2 GLU A 208      15.326  52.945  -1.181  1.00 69.39           O1-
ATOM   1571  N   LEU A 209       9.866  53.141   1.327  1.00 60.03           N  
ATOM   1572  CA  LEU A 209       8.600  53.345   1.978  1.00 60.03           C  
ATOM   1577  C   LEU A 209       8.688  52.745   3.344  1.00 60.03           C  
ATOM   1578  O   LEU A 209       8.247  53.335   4.329  1.00 60.03           O  
ATOM   1573  CB  LEU A 209       7.446  52.616   1.272  1.00 60.03           C  
ATOM   1574  CG  LEU A 209       6.084  52.918   1.918  1.00 60.03           C  
ATOM   1575  CD1 LEU A 209       5.632  54.340   1.572  1.00 60.03           C  
ATOM   1576  CD2 LEU A 209       5.029  51.852   1.600  1.00 60.03           C  
ATOM   1579  N   GLN A 210       9.295  51.547   3.431  1.00 50.50           N  
ATOM   1580  CA  GLN A 210       9.394  50.840   4.674  1.00 50.50           C  
ATOM   1586  C   GLN A 210      10.170  51.676   5.646  1.00 50.50           C  
ATOM   1587  O   GLN A 210       9.812  51.747   6.821  1.00 50.50           O  
ATOM   1581  CB  GLN A 210      10.121  49.491   4.527  1.00 50.50           C  
ATOM   1582  CG  GLN A 210       9.370  48.495   3.640  1.00 50.50           C  
ATOM   1583  CD  GLN A 210      10.181  47.210   3.567  1.00 50.50           C  
ATOM   1585  NE2 GLN A 210      11.531  47.340   3.602  1.00 50.50           N  
ATOM   1584  OE1 GLN A 210       9.625  46.115   3.472  1.00 50.50           O  
ATOM   1588  N   GLU A 211      11.252  52.334   5.180  1.00 81.01           N  
ATOM   1589  CA  GLU A 211      12.074  53.133   6.048  1.00 81.01           C  
ATOM   1595  C   GLU A 211      11.310  54.322   6.546  1.00 81.01           C  
ATOM   1596  O   GLU A 211      11.470  54.718   7.698  1.00 81.01           O  
ATOM   1590  CB  GLU A 211      13.367  53.654   5.397  1.00 81.01           C  
ATOM   1591  CG  GLU A 211      14.187  54.539   6.343  1.00 81.01           C  
ATOM   1592  CD  GLU A 211      14.576  53.718   7.566  1.00 81.01           C  
ATOM   1593  OE1 GLU A 211      14.500  52.462   7.491  1.00 81.01           O  
ATOM   1594  OE2 GLU A 211      14.953  54.339   8.596  1.00 81.01           O1-
ATOM   1597  N   GLN A 212      10.467  54.933   5.691  1.00 31.48           N  
ATOM   1598  CA  GLN A 212       9.742  56.107   6.093  1.00 31.48           C  
ATOM   1604  C   GLN A 212       8.816  55.746   7.217  1.00 31.48           C  
ATOM   1605  O   GLN A 212       8.696  56.483   8.193  1.00 31.48           O  
ATOM   1599  CB  GLN A 212       8.897  56.698   4.950  1.00 31.48           C  
ATOM   1600  CG  GLN A 212       9.747  57.239   3.797  1.00 31.48           C  
ATOM   1601  CD  GLN A 212       8.808  57.790   2.732  1.00 31.48           C  
ATOM   1603  NE2 GLN A 212       9.021  59.079   2.346  1.00 31.48           N  
ATOM   1602  OE1 GLN A 212       7.910  57.100   2.263  1.00 31.48           O  
ATOM   1606  N   LEU A 213       8.140  54.589   7.106  1.00 54.65           N  
ATOM   1607  CA  LEU A 213       7.221  54.134   8.107  1.00 54.65           C  
ATOM   1612  C   LEU A 213       7.982  53.841   9.364  1.00 54.65           C  
ATOM   1613  O   LEU A 213       7.519  54.125  10.468  1.00 54.65           O  
ATOM   1608  CB  LEU A 213       6.463  52.878   7.650  1.00 54.65           C  
ATOM   1609  CG  LEU A 213       5.581  53.161   6.413  1.00 54.65           C  
ATOM   1610  CD1 LEU A 213       4.820  51.906   5.961  1.00 54.65           C  
ATOM   1611  CD2 LEU A 213       4.652  54.364   6.657  1.00 54.65           C  
ATOM   1614  N   ARG A 214       9.191  53.269   9.223  1.00130.23           N  
ATOM   1615  CA  ARG A 214       9.999  52.903  10.350  1.00130.23           C  
ATOM   1623  C   ARG A 214      10.320  54.138  11.136  1.00130.23           C  
ATOM   1624  O   ARG A 214      10.226  54.137  12.363  1.00130.23           O  
ATOM   1616  CB  ARG A 214      11.323  52.271   9.897  1.00130.23           C  
ATOM   1617  CG  ARG A 214      12.079  51.521  10.990  1.00130.23           C  
ATOM   1618  CD  ARG A 214      13.376  50.898  10.477  1.00130.23           C  
ATOM   1619  NE  ARG A 214      13.741  49.818  11.431  1.00130.23           N  
ATOM   1620  CZ  ARG A 214      13.163  48.590  11.290  1.00130.23           C  
ATOM   1621  NH1 ARG A 214      12.303  48.358  10.256  1.00130.23           N1+
ATOM   1622  NH2 ARG A 214      13.428  47.599  12.188  1.00130.23           N  
ATOM   1625  N   THR A 215      10.697  55.233  10.444  1.00111.30           N  
ATOM   1626  CA  THR A 215      11.065  56.437  11.131  1.00111.30           C  
ATOM   1630  C   THR A 215       9.856  56.989  11.824  1.00111.30           C  
ATOM   1631  O   THR A 215       9.944  57.428  12.970  1.00111.30           O  
ATOM   1627  CB  THR A 215      11.676  57.470  10.230  1.00111.30           C  
ATOM   1629  CG2 THR A 215      10.583  58.099   9.365  1.00111.30           C  
ATOM   1628  OG1 THR A 215      12.325  58.468  11.000  1.00111.30           O  
ATOM   1632  N   TYR A 216       8.679  56.936  11.166  1.00 86.43           N  
ATOM   1633  CA  TYR A 216       7.489  57.468  11.762  1.00 86.43           C  
ATOM   1642  C   TYR A 216       7.232  56.769  13.064  1.00 86.43           C  
ATOM   1643  O   TYR A 216       6.973  57.420  14.076  1.00 86.43           O  
ATOM   1634  CB  TYR A 216       6.242  57.296  10.877  1.00 86.43           C  
ATOM   1635  CG  TYR A 216       5.078  57.588  11.756  1.00 86.43           C  
ATOM   1636  CD1 TYR A 216       4.731  58.881  12.072  1.00 86.43           C  
ATOM   1637  CD2 TYR A 216       4.339  56.547  12.270  1.00 86.43           C  
ATOM   1638  CE1 TYR A 216       3.655  59.133  12.892  1.00 86.43           C  
ATOM   1639  CE2 TYR A 216       3.261  56.792  13.088  1.00 86.43           C  
ATOM   1640  CZ  TYR A 216       2.921  58.086  13.402  1.00 86.43           C  
ATOM   1641  OH  TYR A 216       1.815  58.336  14.243  1.00 86.43           O  
ATOM   1644  N   ALA A 217       7.314  55.425  13.073  1.00 36.83           N  
ATOM   1645  CA  ALA A 217       7.036  54.642  14.247  1.00 36.83           C  
ATOM   1647  C   ALA A 217       8.028  54.933  15.331  1.00 36.83           C  
ATOM   1648  O   ALA A 217       7.655  55.084  16.494  1.00 36.83           O  
ATOM   1646  CB  ALA A 217       7.082  53.130  13.963  1.00 36.83           C  
ATOM   1649  N   GLN A 218       9.326  55.018  14.986  1.00 45.29           N  
ATOM   1650  CA  GLN A 218      10.318  55.240  15.999  1.00 45.29           C  
ATOM   1656  C   GLN A 218      10.101  56.582  16.625  1.00 45.29           C  
ATOM   1657  O   GLN A 218      10.093  56.711  17.848  1.00 45.29           O  
ATOM   1651  CB  GLN A 218      11.750  55.252  15.441  1.00 45.29           C  
ATOM   1652  CG  GLN A 218      12.811  55.493  16.518  1.00 45.29           C  
ATOM   1653  CD  GLN A 218      14.178  55.501  15.850  1.00 45.29           C  
ATOM   1655  NE2 GLN A 218      15.144  54.746  16.437  1.00 45.29           N  
ATOM   1654  OE1 GLN A 218      14.378  56.154  14.826  1.00 45.29           O  
ATOM   1658  N   LYS A 219       9.897  57.621  15.791  1.00127.28           N  
ATOM   1659  CA  LYS A 219       9.780  58.970  16.272  1.00127.28           C  
ATOM   1665  C   LYS A 219       8.544  59.131  17.103  1.00127.28           C  
ATOM   1666  O   LYS A 219       8.576  59.749  18.166  1.00127.28           O  
ATOM   1660  CB  LYS A 219       9.692  59.992  15.126  1.00127.28           C  
ATOM   1661  CG  LYS A 219      10.928  59.992  14.228  1.00127.28           C  
ATOM   1662  CD  LYS A 219      12.223  60.296  14.980  1.00127.28           C  
ATOM   1663  CE  LYS A 219      13.450  60.359  14.069  1.00127.28           C  
ATOM   1664  NZ  LYS A 219      13.738  59.018  13.528  1.00127.28           N1+
ATOM   1667  N   ILE A 220       7.414  58.573  16.635  1.00 84.74           N  
ATOM   1668  CA  ILE A 220       6.168  58.721  17.328  1.00 84.74           C  
ATOM   1673  C   ILE A 220       6.281  58.030  18.651  1.00 84.74           C  
ATOM   1674  O   ILE A 220       5.783  58.524  19.662  1.00 84.74           O  
ATOM   1669  CB  ILE A 220       5.006  58.141  16.564  1.00 84.74           C  
ATOM   1670  CG1 ILE A 220       3.681  58.652  17.150  1.00 84.74           C  
ATOM   1671  CG2 ILE A 220       5.127  56.608  16.524  1.00 84.74           C  
ATOM   1672  CD1 ILE A 220       3.455  60.139  16.888  1.00 84.74           C  
ATOM   1675  N   GLY A 221       6.937  56.853  18.671  1.00 26.99           N  
ATOM   1676  CA  GLY A 221       7.064  56.085  19.875  1.00 26.99           C  
ATOM   1677  C   GLY A 221       7.838  56.865  20.892  1.00 26.99           C  
ATOM   1678  O   GLY A 221       7.460  56.903  22.061  1.00 26.99           O  
ATOM   1679  N   LEU A 222       8.959  57.493  20.485  1.00 99.17           N  
ATOM   1680  CA  LEU A 222       9.719  58.251  21.438  1.00 99.17           C  
ATOM   1685  C   LEU A 222       8.962  59.466  21.870  1.00 99.17           C  
ATOM   1686  O   LEU A 222       8.999  59.831  23.044  1.00 99.17           O  
ATOM   1681  CB  LEU A 222      11.120  58.688  20.978  1.00 99.17           C  
ATOM   1682  CG  LEU A 222      12.155  57.547  21.001  1.00 99.17           C  
ATOM   1683  CD1 LEU A 222      11.943  56.542  19.863  1.00 99.17           C  
ATOM   1684  CD2 LEU A 222      13.584  58.093  21.083  1.00 99.17           C  
ATOM   1687  N   ALA A 223       8.236  60.119  20.944  1.00 31.12           N  
ATOM   1688  CA  ALA A 223       7.535  61.322  21.294  1.00 31.12           C  
ATOM   1690  C   ALA A 223       6.580  60.979  22.390  1.00 31.12           C  
ATOM   1691  O   ALA A 223       6.411  61.739  23.344  1.00 31.12           O  
ATOM   1689  CB  ALA A 223       6.711  61.901  20.128  1.00 31.12           C  
ATOM   1692  N   PHE A 224       5.946  59.798  22.290  1.00 43.06           N  
ATOM   1693  CA  PHE A 224       4.974  59.390  23.261  1.00 43.06           C  
ATOM   1701  C   PHE A 224       5.628  59.280  24.608  1.00 43.06           C  
ATOM   1702  O   PHE A 224       5.078  59.741  25.606  1.00 43.06           O  
ATOM   1694  CB  PHE A 224       4.339  58.028  22.932  1.00 43.06           C  
ATOM   1695  CG  PHE A 224       3.326  57.752  23.987  1.00 43.06           C  
ATOM   1696  CD1 PHE A 224       2.049  58.251  23.871  1.00 43.06           C  
ATOM   1697  CD2 PHE A 224       3.649  56.996  25.092  1.00 43.06           C  
ATOM   1698  CE1 PHE A 224       1.108  58.001  24.843  1.00 43.06           C  
ATOM   1699  CE2 PHE A 224       2.712  56.744  26.067  1.00 43.06           C  
ATOM   1700  CZ  PHE A 224       1.439  57.246  25.943  1.00 43.06           C  
ATOM   1703  N   GLN A 225       6.826  58.665  24.678  1.00 39.88           N  
ATOM   1704  CA  GLN A 225       7.498  58.449  25.931  1.00 39.88           C  
ATOM   1710  C   GLN A 225       7.896  59.756  26.555  1.00 39.88           C  
ATOM   1711  O   GLN A 225       7.761  59.931  27.765  1.00 39.88           O  
ATOM   1705  CB  GLN A 225       8.778  57.610  25.774  1.00 39.88           C  
ATOM   1706  CG  GLN A 225       8.516  56.202  25.238  1.00 39.88           C  
ATOM   1707  CD  GLN A 225       7.726  55.442  26.294  1.00 39.88           C  
ATOM   1709  NE2 GLN A 225       7.034  54.352  25.865  1.00 39.88           N  
ATOM   1708  OE1 GLN A 225       7.724  55.808  27.467  1.00 39.88           O  
ATOM   1712  N   VAL A 226       8.414  60.702  25.747  1.00 34.97           N  
ATOM   1713  CA  VAL A 226       8.863  61.968  26.262  1.00 34.97           C  
ATOM   1717  C   VAL A 226       7.695  62.718  26.826  1.00 34.97           C  
ATOM   1718  O   VAL A 226       7.762  63.247  27.935  1.00 34.97           O  
ATOM   1714  CB  VAL A 226       9.479  62.839  25.205  1.00 34.97           C  
ATOM   1715  CG1 VAL A 226       9.818  64.204  25.829  1.00 34.97           C  
ATOM   1716  CG2 VAL A 226      10.693  62.107  24.609  1.00 34.97           C  
ATOM   1719  N   ILE A 227       6.579  62.758  26.077  1.00 47.48           N  
ATOM   1720  CA  ILE A 227       5.413  63.489  26.479  1.00 47.48           C  
ATOM   1725  C   ILE A 227       4.891  62.898  27.749  1.00 47.48           C  
ATOM   1726  O   ILE A 227       4.482  63.621  28.658  1.00 47.48           O  
ATOM   1721  CB  ILE A 227       4.326  63.447  25.441  1.00 47.48           C  
ATOM   1722  CG1 ILE A 227       4.824  64.100  24.139  1.00 47.48           C  
ATOM   1723  CG2 ILE A 227       3.073  64.121  26.028  1.00 47.48           C  
ATOM   1724  CD1 ILE A 227       3.919  63.859  22.931  1.00 47.48           C  
ATOM   1727  N   ASP A 228       4.910  61.559  27.855  1.00 39.69           N  
ATOM   1728  CA  ASP A 228       4.386  60.904  29.019  1.00 39.69           C  
ATOM   1733  C   ASP A 228       5.142  61.386  30.221  1.00 39.69           C  
ATOM   1734  O   ASP A 228       4.548  61.647  31.265  1.00 39.69           O  
ATOM   1729  CB  ASP A 228       4.544  59.374  28.956  1.00 39.69           C  
ATOM   1730  CG  ASP A 228       3.699  58.761  30.063  1.00 39.69           C  
ATOM   1731  OD1 ASP A 228       2.905  59.514  30.690  1.00 39.69           O  
ATOM   1732  OD2 ASP A 228       3.836  57.531  30.298  1.00 39.69           O1-
ATOM   1735  N   ASP A 229       6.477  61.527  30.101  1.00 38.29           N  
ATOM   1736  CA  ASP A 229       7.302  61.949  31.199  1.00 38.29           C  
ATOM   1741  C   ASP A 229       6.944  63.353  31.586  1.00 38.29           C  
ATOM   1742  O   ASP A 229       6.922  63.683  32.771  1.00 38.29           O  
ATOM   1737  CB  ASP A 229       8.804  61.930  30.863  1.00 38.29           C  
ATOM   1738  CG  ASP A 229       9.245  60.476  30.771  1.00 38.29           C  
ATOM   1739  OD1 ASP A 229       8.483  59.597  31.253  1.00 38.29           O  
ATOM   1740  OD2 ASP A 229      10.351  60.226  30.220  1.00 38.29           O1-
ATOM   1743  N   ILE A 230       6.670  64.224  30.596  1.00 37.12           N  
ATOM   1744  CA  ILE A 230       6.347  65.596  30.877  1.00 37.12           C  
ATOM   1749  C   ILE A 230       5.058  65.645  31.639  1.00 37.12           C  
ATOM   1750  O   ILE A 230       4.947  66.354  32.638  1.00 37.12           O  
ATOM   1745  CB  ILE A 230       6.155  66.418  29.635  1.00 37.12           C  
ATOM   1746  CG1 ILE A 230       7.462  66.481  28.826  1.00 37.12           C  
ATOM   1747  CG2 ILE A 230       5.618  67.799  30.049  1.00 37.12           C  
ATOM   1748  CD1 ILE A 230       7.286  67.063  27.425  1.00 37.12           C  
ATOM   1751  N   LEU A 231       4.064  64.857  31.197  1.00 46.26           N  
ATOM   1752  CA  LEU A 231       2.763  64.865  31.800  1.00 46.26           C  
ATOM   1757  C   LEU A 231       2.889  64.471  33.236  1.00 46.26           C  
ATOM   1758  O   LEU A 231       2.241  65.056  34.103  1.00 46.26           O  
ATOM   1753  CB  LEU A 231       1.792  63.865  31.143  1.00 46.26           C  
ATOM   1754  CG  LEU A 231       1.438  64.186  29.678  1.00 46.26           C  
ATOM   1755  CD1 LEU A 231       0.473  63.142  29.096  1.00 46.26           C  
ATOM   1756  CD2 LEU A 231       0.909  65.619  29.529  1.00 46.26           C  
ATOM   1759  N   ASP A 232       3.742  63.475  33.538  1.00 36.08           N  
ATOM   1760  CA  ASP A 232       3.815  62.999  34.889  1.00 36.08           C  
ATOM   1765  C   ASP A 232       4.214  64.117  35.794  1.00 36.08           C  
ATOM   1766  O   ASP A 232       3.577  64.357  36.818  1.00 36.08           O  
ATOM   1761  CB  ASP A 232       4.864  61.891  35.073  1.00 36.08           C  
ATOM   1762  CG  ASP A 232       4.376  60.647  34.350  1.00 36.08           C  
ATOM   1763  OD1 ASP A 232       3.163  60.586  34.021  1.00 36.08           O  
ATOM   1764  OD2 ASP A 232       5.218  59.739  34.113  1.00 36.08           O1-
ATOM   1767  N   ILE A 233       5.278  64.846  35.425  1.00119.01           N  
ATOM   1768  CA  ILE A 233       5.779  65.894  36.260  1.00119.01           C  
ATOM   1773  C   ILE A 233       4.766  66.976  36.347  1.00119.01           C  
ATOM   1774  O   ILE A 233       4.486  67.489  37.428  1.00119.01           O  
ATOM   1769  CB  ILE A 233       7.011  66.526  35.697  1.00119.01           C  
ATOM   1770  CG1 ILE A 233       8.125  65.482  35.547  1.00119.01           C  
ATOM   1771  CG2 ILE A 233       7.386  67.712  36.598  1.00119.01           C  
ATOM   1772  CD1 ILE A 233       9.298  65.982  34.713  1.00119.01           C  
ATOM   1775  N   THR A 234       4.180  67.345  35.196  1.00113.15           N  
ATOM   1776  CA  THR A 234       3.284  68.454  35.201  1.00113.15           C  
ATOM   1780  C   THR A 234       2.121  68.159  36.101  1.00113.15           C  
ATOM   1781  O   THR A 234       1.784  68.968  36.963  1.00113.15           O  
ATOM   1777  CB  THR A 234       2.803  68.809  33.817  1.00113.15           C  
ATOM   1779  CG2 THR A 234       1.934  67.676  33.242  1.00113.15           C  
ATOM   1778  OG1 THR A 234       2.079  70.029  33.850  1.00113.15           O  
ATOM   1782  N   ALA A 235       1.480  66.987  35.935  1.00 64.10           N  
ATOM   1783  CA  ALA A 235       0.339  66.644  36.732  1.00 64.10           C  
ATOM   1785  C   ALA A 235       0.723  66.422  38.160  1.00 64.10           C  
ATOM   1786  O   ALA A 235       0.064  66.927  39.068  1.00 64.10           O  
ATOM   1784  CB  ALA A 235      -0.361  65.364  36.239  1.00 64.10           C  
ATOM   1787  N   THR A 236       1.822  65.683  38.412  1.00299.66           N  
ATOM   1788  CA  THR A 236       2.094  65.397  39.789  1.00299.66           C  
ATOM   1792  C   THR A 236       3.537  65.569  40.116  1.00299.66           C  
ATOM   1793  O   THR A 236       4.402  65.597  39.243  1.00299.66           O  
ATOM   1789  CB  THR A 236       1.755  63.987  40.178  1.00299.66           C  
ATOM   1791  CG2 THR A 236       2.715  63.033  39.447  1.00299.66           C  
ATOM   1790  OG1 THR A 236       1.876  63.822  41.584  1.00299.66           O  
ATOM   1794  N   ALA A 237       3.772  65.725  41.436  1.00319.35           N  
ATOM   1795  CA  ALA A 237       5.027  65.811  42.123  1.00319.35           C  
ATOM   1797  C   ALA A 237       4.985  67.061  42.933  1.00319.35           C  
ATOM   1798  O   ALA A 237       4.574  68.112  42.445  1.00319.35           O  
ATOM   1796  CB  ALA A 237       6.272  65.876  41.218  1.00319.35           C  
ATOM   1799  N   GLU A 238       5.416  66.972  44.205  1.00327.55           N  
ATOM   1800  CA  GLU A 238       5.442  68.132  45.043  1.00327.55           C  
ATOM   1806  C   GLU A 238       6.292  67.786  46.217  1.00327.55           C  
ATOM   1807  O   GLU A 238       6.340  66.631  46.636  1.00327.55           O  
ATOM   1801  CB  GLU A 238       4.066  68.540  45.606  1.00327.55           C  
ATOM   1802  CG  GLU A 238       3.069  69.024  44.549  1.00327.55           C  
ATOM   1803  CD  GLU A 238       2.332  67.813  43.993  1.00327.55           C  
ATOM   1804  OE1 GLU A 238       2.627  66.678  44.455  1.00327.55           O  
ATOM   1805  OE2 GLU A 238       1.465  68.007  43.099  1.00327.55           O1-
ATOM   1808  N   GLU A 239       7.009  68.780  46.773  1.00269.35           N  
ATOM   1809  CA  GLU A 239       7.800  68.475  47.926  1.00269.35           C  
ATOM   1815  C   GLU A 239       7.458  69.464  48.989  1.00269.35           C  
ATOM   1816  O   GLU A 239       7.333  70.659  48.729  1.00269.35           O  
ATOM   1810  CB  GLU A 239       9.318  68.555  47.693  1.00269.35           C  
ATOM   1811  CG  GLU A 239      10.130  68.101  48.910  1.00269.35           C  
ATOM   1812  CD  GLU A 239      11.608  68.219  48.573  1.00269.35           C  
ATOM   1813  OE1 GLU A 239      11.923  68.645  47.429  1.00269.35           O  
ATOM   1814  OE2 GLU A 239      12.443  67.882  49.454  1.00269.35           O1-
ATOM   1817  N   LEU A 240       7.271  68.965  50.225  1.00240.83           N  
ATOM   1818  CA  LEU A 240       6.986  69.823  51.333  1.00240.83           C  
ATOM   1823  C   LEU A 240       8.141  69.628  52.255  1.00240.83           C  
ATOM   1824  O   LEU A 240       8.583  68.501  52.470  1.00240.83           O  
ATOM   1819  CB  LEU A 240       5.690  69.429  52.078  1.00240.83           C  
ATOM   1820  CG  LEU A 240       5.209  70.377  53.208  1.00240.83           C  
ATOM   1821  CD1 LEU A 240       3.912  69.842  53.838  1.00240.83           C  
ATOM   1822  CD2 LEU A 240       6.275  70.639  54.284  1.00240.83           C  
ATOM   1825  N   GLY A 241       8.683  70.726  52.813  1.00 83.44           N  
ATOM   1826  CA  GLY A 241       9.780  70.530  53.707  1.00 83.44           C  
ATOM   1827  C   GLY A 241      10.628  71.754  53.697  1.00 83.44           C  
ATOM   1828  O   GLY A 241      10.189  72.835  53.303  1.00 83.44           O  
ATOM   1829  N   LYS A 242      11.889  71.588  54.137  1.00197.81           N  
ATOM   1830  CA  LYS A 242      12.831  72.662  54.214  1.00197.81           C  
ATOM   1836  C   LYS A 242      13.141  73.090  52.821  1.00197.81           C  
ATOM   1837  O   LYS A 242      12.844  72.387  51.858  1.00197.81           O  
ATOM   1831  CB  LYS A 242      14.164  72.269  54.878  1.00197.81           C  
ATOM   1832  CG  LYS A 242      14.915  71.169  54.122  1.00197.81           C  
ATOM   1833  CD  LYS A 242      16.381  71.021  54.537  1.00197.81           C  
ATOM   1834  CE  LYS A 242      17.299  72.077  53.917  1.00197.81           C  
ATOM   1835  NZ  LYS A 242      18.688  71.873  54.383  1.00197.81           N1+
ATOM   1838  N   THR A 243      13.737  74.289  52.691  1.00227.11           N  
ATOM   1839  CA  THR A 243      14.060  74.812  51.400  1.00227.11           C  
ATOM   1843  C   THR A 243      15.212  74.025  50.876  1.00227.11           C  
ATOM   1844  O   THR A 243      15.581  72.993  51.434  1.00227.11           O  
ATOM   1840  CB  THR A 243      14.461  76.258  51.421  1.00227.11           C  
ATOM   1842  CG2 THR A 243      13.298  77.083  52.001  1.00227.11           C  
ATOM   1841  OG1 THR A 243      15.629  76.436  52.208  1.00227.11           O  
ATOM   1845  N   ALA A 244      15.802  74.498  49.765  1.00212.65           N  
ATOM   1846  CA  ALA A 244      16.876  73.776  49.157  1.00212.65           C  
ATOM   1848  C   ALA A 244      17.981  73.661  50.149  1.00212.65           C  
ATOM   1849  O   ALA A 244      18.187  74.536  50.989  1.00212.65           O  
ATOM   1847  CB  ALA A 244      17.443  74.455  47.899  1.00212.65           C  
ATOM   1850  N   GLY A 245      18.712  72.534  50.074  1.00141.82           N  
ATOM   1851  CA  GLY A 245      19.804  72.278  50.960  1.00141.82           C  
ATOM   1852  C   GLY A 245      20.657  71.273  50.268  1.00141.82           C  
ATOM   1853  O   GLY A 245      20.415  70.941  49.110  1.00141.82           O  
ATOM   1854  N   LYS A 246      21.687  70.751  50.960  1.00211.34           N  
ATOM   1855  CA  LYS A 246      22.523  69.799  50.294  1.00211.34           C  
ATOM   1861  C   LYS A 246      21.811  68.488  50.360  1.00211.34           C  
ATOM   1862  O   LYS A 246      22.115  67.647  51.203  1.00211.34           O  
ATOM   1856  CB  LYS A 246      23.882  69.601  50.987  1.00211.34           C  
ATOM   1857  CG  LYS A 246      24.702  70.885  51.126  1.00211.34           C  
ATOM   1858  CD  LYS A 246      25.057  71.552  49.796  1.00211.34           C  
ATOM   1859  CE  LYS A 246      25.865  72.840  49.960  1.00211.34           C  
ATOM   1860  NZ  LYS A 246      26.171  73.418  48.632  1.00211.34           N1+
ATOM   1863  N   ASP A 247      20.829  68.286  49.460  1.00178.86           N  
ATOM   1864  CA  ASP A 247      20.111  67.048  49.450  1.00178.86           C  
ATOM   1869  C   ASP A 247      19.587  66.868  48.061  1.00178.86           C  
ATOM   1870  O   ASP A 247      18.499  67.346  47.742  1.00178.86           O  
ATOM   1865  CB  ASP A 247      18.892  67.055  50.390  1.00178.86           C  
ATOM   1866  CG  ASP A 247      19.383  67.115  51.832  1.00178.86           C  
ATOM   1867  OD1 ASP A 247      20.235  66.265  52.206  1.00178.86           O  
ATOM   1868  OD2 ASP A 247      18.904  68.007  52.582  1.00178.86           O1-
ATOM   1871  N   LEU A 248      20.347  66.182  47.186  1.00307.68           N  
ATOM   1872  CA  LEU A 248      19.860  66.007  45.848  1.00307.68           C  
ATOM   1877  C   LEU A 248      20.027  64.575  45.450  1.00307.68           C  
ATOM   1878  O   LEU A 248      21.026  63.939  45.780  1.00307.68           O  
ATOM   1873  CB  LEU A 248      20.611  66.859  44.812  1.00307.68           C  
ATOM   1874  CG  LEU A 248      20.401  68.374  44.992  1.00307.68           C  
ATOM   1875  CD1 LEU A 248      20.928  68.862  46.351  1.00307.68           C  
ATOM   1876  CD2 LEU A 248      20.997  69.156  43.812  1.00307.68           C  
ATOM   1879  N   ALA A 249      19.020  64.025  44.739  1.00301.24           N  
ATOM   1880  CA  ALA A 249      19.109  62.677  44.253  1.00301.24           C  
ATOM   1882  C   ALA A 249      18.009  62.486  43.253  1.00301.24           C  
ATOM   1883  O   ALA A 249      17.008  63.201  43.282  1.00301.24           O  
ATOM   1881  CB  ALA A 249      18.919  61.617  45.351  1.00301.24           C  
ATOM   1884  N   ALA A 250      18.180  61.527  42.317  1.00215.96           N  
ATOM   1885  CA  ALA A 250      17.137  61.259  41.365  1.00215.96           C  
ATOM   1887  C   ALA A 250      16.805  59.805  41.479  1.00215.96           C  
ATOM   1888  O   ALA A 250      17.679  58.947  41.370  1.00215.96           O  
ATOM   1886  CB  ALA A 250      17.552  61.525  39.907  1.00215.96           C  
ATOM   1889  N   LYS A 251      15.515  59.494  41.723  1.00158.26           N  
ATOM   1890  CA  LYS A 251      15.089  58.135  41.897  1.00158.26           C  
ATOM   1896  C   LYS A 251      15.173  57.355  40.616  1.00158.26           C  
ATOM   1897  O   LYS A 251      15.774  56.283  40.578  1.00158.26           O  
ATOM   1891  CB  LYS A 251      13.641  58.041  42.405  1.00158.26           C  
ATOM   1892  CG  LYS A 251      13.452  58.657  43.793  1.00158.26           C  
ATOM   1893  CD  LYS A 251      14.332  58.013  44.866  1.00158.26           C  
ATOM   1894  CE  LYS A 251      13.898  56.595  45.239  1.00158.26           C  
ATOM   1895  NZ  LYS A 251      14.164  55.674  44.111  1.00158.26           N1+
ATOM   1898  N   LYS A 252      14.589  57.886  39.523  1.00236.18           N  
ATOM   1899  CA  LYS A 252      14.534  57.174  38.277  1.00236.18           C  
ATOM   1905  C   LYS A 252      14.747  58.176  37.192  1.00236.18           C  
ATOM   1906  O   LYS A 252      14.291  59.313  37.286  1.00236.18           O  
ATOM   1900  CB  LYS A 252      13.161  56.531  38.018  1.00236.18           C  
ATOM   1901  CG  LYS A 252      13.064  55.765  36.698  1.00236.18           C  
ATOM   1902  CD  LYS A 252      11.796  54.914  36.586  1.00236.18           C  
ATOM   1903  CE  LYS A 252      11.935  53.517  37.193  1.00236.18           C  
ATOM   1904  NZ  LYS A 252      12.779  52.672  36.320  1.00236.18           N1+
ATOM   1907  N   ALA A 253      15.452  57.765  36.122  1.00 68.90           N  
ATOM   1908  CA  ALA A 253      15.754  58.666  35.054  1.00 68.90           C  
ATOM   1910  C   ALA A 253      14.534  58.859  34.215  1.00 68.90           C  
ATOM   1911  O   ALA A 253      13.819  57.909  33.903  1.00 68.90           O  
ATOM   1909  CB  ALA A 253      16.879  58.172  34.127  1.00 68.90           C  
ATOM   1912  N   THR A 254      14.293  60.126  33.830  1.00102.48           N  
ATOM   1913  CA  THR A 254      13.211  60.511  32.980  1.00102.48           C  
ATOM   1917  C   THR A 254      13.780  61.512  32.035  1.00102.48           C  
ATOM   1918  O   THR A 254      14.905  61.969  32.216  1.00102.48           O  
ATOM   1914  CB  THR A 254      12.092  61.184  33.715  1.00102.48           C  
ATOM   1916  CG2 THR A 254      12.645  62.434  34.415  1.00102.48           C  
ATOM   1915  OG1 THR A 254      11.050  61.533  32.817  1.00102.48           O  
ATOM   1919  N   TYR A 255      13.028  61.875  30.980  1.00 58.36           N  
ATOM   1920  CA  TYR A 255      13.548  62.843  30.061  1.00 58.36           C  
ATOM   1929  C   TYR A 255      13.757  64.138  30.776  1.00 58.36           C  
ATOM   1930  O   TYR A 255      14.787  64.782  30.590  1.00 58.36           O  
ATOM   1921  CB  TYR A 255      12.651  63.094  28.837  1.00 58.36           C  
ATOM   1922  CG  TYR A 255      12.861  61.964  27.884  1.00 58.36           C  
ATOM   1923  CD1 TYR A 255      13.941  61.985  27.029  1.00 58.36           C  
ATOM   1924  CD2 TYR A 255      11.997  60.895  27.834  1.00 58.36           C  
ATOM   1925  CE1 TYR A 255      14.160  60.961  26.138  1.00 58.36           C  
ATOM   1926  CE2 TYR A 255      12.210  59.866  26.945  1.00 58.36           C  
ATOM   1927  CZ  TYR A 255      13.291  59.898  26.095  1.00 58.36           C  
ATOM   1928  OH  TYR A 255      13.507  58.841  25.185  1.00 58.36           O  
ATOM   1931  N   PRO A 256      12.828  64.564  31.585  1.00 72.29           N  
ATOM   1932  CA  PRO A 256      13.043  65.801  32.278  1.00 72.29           C  
ATOM   1936  C   PRO A 256      14.181  65.739  33.249  1.00 72.29           C  
ATOM   1937  O   PRO A 256      14.848  66.755  33.436  1.00 72.29           O  
ATOM   1934  CB  PRO A 256      11.698  66.173  32.883  1.00 72.29           C  
ATOM   1935  CG  PRO A 256      10.683  65.541  31.911  1.00 72.29           C  
ATOM   1933  CD  PRO A 256      11.418  64.324  31.319  1.00 72.29           C  
ATOM   1938  N   SER A 257      14.427  64.576  33.882  1.00 52.79           N  
ATOM   1939  CA  SER A 257      15.508  64.495  34.823  1.00 52.79           C  
ATOM   1942  C   SER A 257      16.802  64.649  34.080  1.00 52.79           C  
ATOM   1943  O   SER A 257      17.744  65.257  34.586  1.00 52.79           O  
ATOM   1940  CB  SER A 257      15.552  63.154  35.581  1.00 52.79           C  
ATOM   1941  OG  SER A 257      15.870  62.090  34.697  1.00 52.79           O  
ATOM   1944  N   LEU A 258      16.917  64.010  32.898  1.00122.49           N  
ATOM   1945  CA  LEU A 258      18.119  64.119  32.115  1.00122.49           C  
ATOM   1950  C   LEU A 258      18.243  65.449  31.420  1.00122.49           C  
ATOM   1951  O   LEU A 258      19.232  66.157  31.596  1.00122.49           O  
ATOM   1946  CB  LEU A 258      18.187  63.049  31.008  1.00122.49           C  
ATOM   1947  CG  LEU A 258      18.455  61.608  31.493  1.00122.49           C  
ATOM   1948  CD1 LEU A 258      19.923  61.418  31.892  1.00122.49           C  
ATOM   1949  CD2 LEU A 258      17.500  61.192  32.621  1.00122.49           C  
ATOM   1952  N   LEU A 259      17.231  65.772  30.581  1.00 82.04           N  
ATOM   1953  CA  LEU A 259      17.159  66.918  29.704  1.00 82.04           C  
ATOM   1958  C   LEU A 259      16.815  68.211  30.377  1.00 82.04           C  
ATOM   1959  O   LEU A 259      17.352  69.262  30.027  1.00 82.04           O  
ATOM   1954  CB  LEU A 259      16.112  66.727  28.591  1.00 82.04           C  
ATOM   1955  CG  LEU A 259      16.396  65.527  27.670  1.00 82.04           C  
ATOM   1956  CD1 LEU A 259      15.318  65.392  26.581  1.00 82.04           C  
ATOM   1957  CD2 LEU A 259      17.823  65.580  27.098  1.00 82.04           C  
ATOM   1960  N   GLY A 260      15.890  68.173  31.350  1.00 29.11           N  
ATOM   1961  CA  GLY A 260      15.353  69.392  31.882  1.00 29.11           C  
ATOM   1962  C   GLY A 260      14.029  69.526  31.188  1.00 29.11           C  
ATOM   1963  O   GLY A 260      13.838  68.959  30.114  1.00 29.11           O  
ATOM   1964  N   LEU A 261      13.078  70.279  31.776  1.00 60.89           N  
ATOM   1965  CA  LEU A 261      11.757  70.355  31.217  1.00 60.89           C  
ATOM   1970  C   LEU A 261      11.750  71.014  29.869  1.00 60.89           C  
ATOM   1971  O   LEU A 261      11.114  70.511  28.944  1.00 60.89           O  
ATOM   1966  CB  LEU A 261      10.765  71.119  32.113  1.00 60.89           C  
ATOM   1967  CG  LEU A 261       9.344  71.202  31.517  1.00 60.89           C  
ATOM   1968  CD1 LEU A 261       8.722  69.806  31.360  1.00 60.89           C  
ATOM   1969  CD2 LEU A 261       8.450  72.153  32.333  1.00 60.89           C  
ATOM   1972  N   ASP A 262      12.461  72.147  29.701  1.00109.21           N  
ATOM   1973  CA  ASP A 262      12.347  72.862  28.458  1.00109.21           C  
ATOM   1978  C   ASP A 262      12.887  72.069  27.304  1.00109.21           C  
ATOM   1979  O   ASP A 262      12.261  72.012  26.245  1.00109.21           O  
ATOM   1974  CB  ASP A 262      13.007  74.255  28.482  1.00109.21           C  
ATOM   1975  CG  ASP A 262      14.498  74.127  28.712  1.00109.21           C  
ATOM   1976  OD1 ASP A 262      14.906  73.318  29.589  1.00109.21           O  
ATOM   1977  OD2 ASP A 262      15.253  74.844  28.006  1.00109.21           O1-
ATOM   1980  N   ALA A 263      14.053  71.420  27.473  1.00 32.63           N  
ATOM   1981  CA  ALA A 263      14.658  70.675  26.404  1.00 32.63           C  
ATOM   1983  C   ALA A 263      13.760  69.539  26.026  1.00 32.63           C  
ATOM   1984  O   ALA A 263      13.618  69.216  24.849  1.00 32.63           O  
ATOM   1982  CB  ALA A 263      16.021  70.078  26.791  1.00 32.63           C  
ATOM   1985  N   SER A 264      13.127  68.891  27.022  1.00 78.71           N  
ATOM   1986  CA  SER A 264      12.301  67.755  26.727  1.00 78.71           C  
ATOM   1989  C   SER A 264      11.152  68.181  25.867  1.00 78.71           C  
ATOM   1990  O   SER A 264      10.726  67.445  24.977  1.00 78.71           O  
ATOM   1987  CB  SER A 264      11.745  67.066  27.985  1.00 78.71           C  
ATOM   1988  OG  SER A 264      10.908  67.951  28.711  1.00 78.71           O  
ATOM   1991  N   ARG A 265      10.619  69.391  26.115  1.00126.02           N  
ATOM   1992  CA  ARG A 265       9.488  69.894  25.391  1.00126.02           C  
ATOM   2000  C   ARG A 265       9.864  70.062  23.948  1.00126.02           C  
ATOM   2001  O   ARG A 265       9.124  69.654  23.053  1.00126.02           O  
ATOM   1993  CB  ARG A 265       9.057  71.246  25.976  1.00126.02           C  
ATOM   1994  CG  ARG A 265       7.677  71.739  25.564  1.00126.02           C  
ATOM   1995  CD  ARG A 265       7.233  72.939  26.403  1.00126.02           C  
ATOM   1996  NE  ARG A 265       8.379  73.893  26.456  1.00126.02           N  
ATOM   1997  CZ  ARG A 265       9.319  73.793  27.442  1.00126.02           C  
ATOM   1998  NH1 ARG A 265       9.226  72.807  28.380  1.00126.02           N1+
ATOM   1999  NH2 ARG A 265      10.352  74.684  27.489  1.00126.02           N  
ATOM   2002  N   GLU A 266      11.045  70.655  23.683  1.00 39.21           N  
ATOM   2003  CA  GLU A 266      11.466  70.878  22.329  1.00 39.21           C  
ATOM   2009  C   GLU A 266      11.748  69.563  21.669  1.00 39.21           C  
ATOM   2010  O   GLU A 266      11.469  69.384  20.485  1.00 39.21           O  
ATOM   2004  CB  GLU A 266      12.707  71.778  22.204  1.00 39.21           C  
ATOM   2005  CG  GLU A 266      12.408  73.237  22.562  1.00 39.21           C  
ATOM   2006  CD  GLU A 266      13.567  74.104  22.092  1.00 39.21           C  
ATOM   2007  OE1 GLU A 266      14.734  73.640  22.183  1.00 39.21           O  
ATOM   2008  OE2 GLU A 266      13.296  75.244  21.627  1.00 39.21           O1-
ATOM   2011  N   TYR A 267      12.306  68.603  22.429  1.00 56.70           N  
ATOM   2012  CA  TYR A 267      12.665  67.319  21.893  1.00 56.70           C  
ATOM   2021  C   TYR A 267      11.415  66.647  21.414  1.00 56.70           C  
ATOM   2022  O   TYR A 267      11.385  66.075  20.325  1.00 56.70           O  
ATOM   2013  CB  TYR A 267      13.344  66.442  22.963  1.00 56.70           C  
ATOM   2014  CG  TYR A 267      13.746  65.131  22.378  1.00 56.70           C  
ATOM   2015  CD1 TYR A 267      14.757  65.068  21.446  1.00 56.70           C  
ATOM   2016  CD2 TYR A 267      13.142  63.964  22.788  1.00 56.70           C  
ATOM   2017  CE1 TYR A 267      15.143  63.862  20.912  1.00 56.70           C  
ATOM   2018  CE2 TYR A 267      13.525  62.755  22.258  1.00 56.70           C  
ATOM   2019  CZ  TYR A 267      14.526  62.703  21.316  1.00 56.70           C  
ATOM   2020  OH  TYR A 267      14.923  61.465  20.768  1.00 56.70           O  
ATOM   2023  N   ALA A 268      10.331  66.727  22.207  1.00 29.63           N  
ATOM   2024  CA  ALA A 268       9.103  66.085  21.835  1.00 29.63           C  
ATOM   2026  C   ALA A 268       8.620  66.683  20.548  1.00 29.63           C  
ATOM   2027  O   ALA A 268       8.153  65.969  19.664  1.00 29.63           O  
ATOM   2025  CB  ALA A 268       7.988  66.270  22.878  1.00 29.63           C  
ATOM   2028  N   ASP A 269       8.734  68.020  20.411  0.50 34.16           N  
ATOM   2029  CA  ASP A 269       8.268  68.712  19.241  0.50 34.16           C  
ATOM   2034  C   ASP A 269       9.051  68.243  18.055  0.50 34.16           C  
ATOM   2035  O   ASP A 269       8.488  68.021  16.984  0.50 34.16           O  
ATOM   2030  CB  ASP A 269       8.457  70.235  19.345  0.50 34.16           C  
ATOM   2031  CG  ASP A 269       7.773  70.902  18.158  0.50 34.16           C  
ATOM   2032  OD1 ASP A 269       7.178  70.172  17.322  0.50 34.16           O  
ATOM   2033  OD2 ASP A 269       7.841  72.157  18.074  0.50 34.16           O1-
ATOM   2036  N   GLN A 270      10.378  68.078  18.221  1.00 40.30           N  
ATOM   2037  CA  GLN A 270      11.213  67.668  17.128  1.00 40.30           C  
ATOM   2043  C   GLN A 270      10.809  66.293  16.691  1.00 40.30           C  
ATOM   2044  O   GLN A 270      10.723  66.017  15.495  1.00 40.30           O  
ATOM   2038  CB  GLN A 270      12.702  67.588  17.496  1.00 40.30           C  
ATOM   2039  CG  GLN A 270      13.582  67.155  16.323  1.00 40.30           C  
ATOM   2040  CD  GLN A 270      15.021  67.103  16.808  1.00 40.30           C  
ATOM   2042  NE2 GLN A 270      15.374  68.000  17.766  1.00 40.30           N  
ATOM   2041  OE1 GLN A 270      15.813  66.283  16.345  1.00 40.30           O  
ATOM   2045  N   LEU A 271      10.535  65.398  17.661  1.00 54.99           N  
ATOM   2046  CA  LEU A 271      10.210  64.030  17.357  1.00 54.99           C  
ATOM   2051  C   LEU A 271       8.949  63.967  16.549  1.00 54.99           C  
ATOM   2052  O   LEU A 271       8.888  63.246  15.556  1.00 54.99           O  
ATOM   2047  CB  LEU A 271       9.988  63.179  18.619  1.00 54.99           C  
ATOM   2048  CG  LEU A 271      11.273  62.899  19.419  1.00 54.99           C  
ATOM   2049  CD1 LEU A 271      10.980  62.050  20.666  1.00 54.99           C  
ATOM   2050  CD2 LEU A 271      12.352  62.263  18.527  1.00 54.99           C  
ATOM   2053  N   ILE A 272       7.904  64.720  16.947  1.00125.94           N  
ATOM   2054  CA  ILE A 272       6.656  64.686  16.235  1.00125.94           C  
ATOM   2059  C   ILE A 272       6.820  65.231  14.850  1.00125.94           C  
ATOM   2060  O   ILE A 272       6.250  64.693  13.902  1.00125.94           O  
ATOM   2055  CB  ILE A 272       5.523  65.382  16.945  1.00125.94           C  
ATOM   2056  CG1 ILE A 272       5.871  66.834  17.286  1.00125.94           C  
ATOM   2057  CG2 ILE A 272       5.110  64.525  18.147  1.00125.94           C  
ATOM   2058  CD1 ILE A 272       4.740  67.565  18.008  1.00125.94           C  
ATOM   2061  N   THR A 273       7.608  66.311  14.693  1.00 31.25           N  
ATOM   2062  CA  THR A 273       7.775  66.925  13.407  1.00 31.25           C  
ATOM   2066  C   THR A 273       8.383  65.931  12.464  1.00 31.25           C  
ATOM   2067  O   THR A 273       7.934  65.787  11.329  1.00 31.25           O  
ATOM   2063  CB  THR A 273       8.682  68.120  13.451  1.00 31.25           C  
ATOM   2065  CG2 THR A 273       8.765  68.721  12.038  1.00 31.25           C  
ATOM   2064  OG1 THR A 273       8.173  69.085  14.361  1.00 31.25           O  
ATOM   2068  N   GLU A 274       9.422  65.207  12.920  1.00 97.38           N  
ATOM   2069  CA  GLU A 274      10.088  64.249  12.085  1.00 97.38           C  
ATOM   2075  C   GLU A 274       9.151  63.125  11.746  1.00 97.38           C  
ATOM   2076  O   GLU A 274       9.164  62.625  10.623  1.00 97.38           O  
ATOM   2070  CB  GLU A 274      11.391  63.724  12.721  1.00 97.38           C  
ATOM   2071  CG  GLU A 274      11.253  63.247  14.166  1.00 97.38           C  
ATOM   2072  CD  GLU A 274      12.653  63.210  14.767  1.00 97.38           C  
ATOM   2073  OE1 GLU A 274      13.630  63.097  13.981  1.00 97.38           O  
ATOM   2074  OE2 GLU A 274      12.765  63.308  16.019  1.00 97.38           O1-
ATOM   2077  N   ALA A 275       8.298  62.702  12.701  1.00 34.27           N  
ATOM   2078  CA  ALA A 275       7.396  61.611  12.454  1.00 34.27           C  
ATOM   2080  C   ALA A 275       6.447  61.980  11.348  1.00 34.27           C  
ATOM   2081  O   ALA A 275       6.223  61.192  10.430  1.00 34.27           O  
ATOM   2079  CB  ALA A 275       6.552  61.260  13.693  1.00 34.27           C  
ATOM   2082  N   LYS A 276       5.883  63.202  11.399  1.00 78.42           N  
ATOM   2083  CA  LYS A 276       4.928  63.662  10.427  1.00 78.42           C  
ATOM   2089  C   LYS A 276       5.587  63.796   9.085  1.00 78.42           C  
ATOM   2090  O   LYS A 276       4.986  63.488   8.057  1.00 78.42           O  
ATOM   2084  CB  LYS A 276       4.297  65.014  10.803  1.00 78.42           C  
ATOM   2085  CG  LYS A 276       3.320  64.906  11.977  1.00 78.42           C  
ATOM   2086  CD  LYS A 276       2.905  66.251  12.577  1.00 78.42           C  
ATOM   2087  CE  LYS A 276       1.741  66.137  13.563  1.00 78.42           C  
ATOM   2088  NZ  LYS A 276       2.127  65.275  14.701  1.00 78.42           N1+
ATOM   2091  N   ALA A 277       6.850  64.253   9.062  1.00 33.21           N  
ATOM   2092  CA  ALA A 277       7.567  64.486   7.837  1.00 33.21           C  
ATOM   2094  C   ALA A 277       7.719  63.202   7.077  1.00 33.21           C  
ATOM   2095  O   ALA A 277       7.591  63.182   5.854  1.00 33.21           O  
ATOM   2093  CB  ALA A 277       8.979  65.048   8.077  1.00 33.21           C  
ATOM   2096  N   ALA A 278       7.973  62.084   7.782  1.00 59.36           N  
ATOM   2097  CA  ALA A 278       8.253  60.834   7.128  1.00 59.36           C  
ATOM   2099  C   ALA A 278       7.103  60.431   6.248  1.00 59.36           C  
ATOM   2100  O   ALA A 278       7.306  59.895   5.162  1.00 59.36           O  
ATOM   2098  CB  ALA A 278       8.446  59.693   8.130  1.00 59.36           C  
ATOM   2101  N   ILE A 279       5.880  60.589   6.775  1.00216.75           N  
ATOM   2102  CA  ILE A 279       4.572  60.321   6.236  1.00216.75           C  
ATOM   2107  C   ILE A 279       4.025  61.371   5.297  1.00216.75           C  
ATOM   2108  O   ILE A 279       3.023  61.123   4.631  1.00216.75           O  
ATOM   2103  CB  ILE A 279       3.584  60.013   7.326  1.00216.75           C  
ATOM   2104  CG1 ILE A 279       2.258  59.526   6.745  1.00216.75           C  
ATOM   2105  CG2 ILE A 279       3.462  61.223   8.252  1.00216.75           C  
ATOM   2106  CD1 ILE A 279       1.320  58.955   7.811  1.00216.75           C  
ATOM   2109  N   ALA A 280       4.600  62.592   5.277  1.00 63.58           N  
ATOM   2110  CA  ALA A 280       4.030  63.756   4.634  1.00 63.58           C  
ATOM   2112  C   ALA A 280       3.649  63.537   3.193  1.00 63.58           C  
ATOM   2113  O   ALA A 280       2.630  64.066   2.752  1.00 63.58           O  
ATOM   2111  CB  ALA A 280       4.977  64.967   4.665  1.00 63.58           C  
ATOM   2114  N   ALA A 281       4.427  62.769   2.412  1.00 43.57           N  
ATOM   2115  CA  ALA A 281       4.165  62.609   1.004  1.00 43.57           C  
ATOM   2117  C   ALA A 281       2.814  61.992   0.744  1.00 43.57           C  
ATOM   2118  O   ALA A 281       2.143  62.360  -0.220  1.00 43.57           O  
ATOM   2116  CB  ALA A 281       5.209  61.723   0.304  1.00 43.57           C  
ATOM   2119  N   PHE A 282       2.379  61.049   1.601  1.00 79.28           N  
ATOM   2120  CA  PHE A 282       1.193  60.250   1.411  1.00 79.28           C  
ATOM   2128  C   PHE A 282      -0.055  61.082   1.378  1.00 79.28           C  
ATOM   2129  O   PHE A 282      -0.060  62.264   1.718  1.00 79.28           O  
ATOM   2121  CB  PHE A 282       0.986  59.212   2.527  1.00 79.28           C  
ATOM   2122  CG  PHE A 282       2.206  58.361   2.579  1.00 79.28           C  
ATOM   2123  CD1 PHE A 282       2.419  57.370   1.648  1.00 79.28           C  
ATOM   2124  CD2 PHE A 282       3.134  58.558   3.575  1.00 79.28           C  
ATOM   2125  CE1 PHE A 282       3.549  56.591   1.713  1.00 79.28           C  
ATOM   2126  CE2 PHE A 282       4.266  57.783   3.644  1.00 79.28           C  
ATOM   2127  CZ  PHE A 282       4.474  56.799   2.708  1.00 79.28           C  
ATOM   2130  N   GLY A 283      -1.152  60.448   0.902  1.00 33.47           N  
ATOM   2131  CA  GLY A 283      -2.454  61.044   0.793  1.00 33.47           C  
ATOM   2132  C   GLY A 283      -3.261  60.668   2.008  1.00 33.47           C  
ATOM   2133  O   GLY A 283      -2.743  60.594   3.120  1.00 33.47           O  
ATOM   2134  N   ALA A 284      -4.568  60.408   1.787  1.00 47.12           N  
ATOM   2135  CA  ALA A 284      -5.587  60.142   2.771  1.00 47.12           C  
ATOM   2137  C   ALA A 284      -5.301  58.904   3.570  1.00 47.12           C  
ATOM   2138  O   ALA A 284      -5.650  58.834   4.747  1.00 47.12           O  
ATOM   2136  CB  ALA A 284      -6.978  59.959   2.140  1.00 47.12           C  
ATOM   2139  N   GLU A 285      -4.668  57.890   2.956  1.00 54.97           N  
ATOM   2140  CA  GLU A 285      -4.443  56.607   3.574  1.00 54.97           C  
ATOM   2146  C   GLU A 285      -3.656  56.778   4.844  1.00 54.97           C  
ATOM   2147  O   GLU A 285      -3.794  55.989   5.778  1.00 54.97           O  
ATOM   2141  CB  GLU A 285      -3.643  55.663   2.661  1.00 54.97           C  
ATOM   2142  CG  GLU A 285      -4.383  55.281   1.377  1.00 54.97           C  
ATOM   2143  CD  GLU A 285      -3.457  54.408   0.542  1.00 54.97           C  
ATOM   2144  OE1 GLU A 285      -2.293  54.829   0.315  1.00 54.97           O  
ATOM   2145  OE2 GLU A 285      -3.901  53.304   0.121  1.00 54.97           O1-
ATOM   2148  N   ALA A 286      -2.773  57.792   4.863  1.00 75.46           N  
ATOM   2149  CA  ALA A 286      -1.886  58.195   5.923  1.00 75.46           C  
ATOM   2151  C   ALA A 286      -2.639  58.738   7.113  1.00 75.46           C  
ATOM   2152  O   ALA A 286      -2.097  58.797   8.216  1.00 75.46           O  
ATOM   2150  CB  ALA A 286      -0.897  59.282   5.473  1.00 75.46           C  
ATOM   2153  N   ASP A 287      -3.892  59.194   6.917  1.00 71.80           N  
ATOM   2154  CA  ASP A 287      -4.624  59.926   7.922  1.00 71.80           C  
ATOM   2159  C   ASP A 287      -4.646  59.230   9.257  1.00 71.80           C  
ATOM   2160  O   ASP A 287      -4.495  59.916  10.266  1.00 71.80           O  
ATOM   2155  CB  ASP A 287      -6.092  60.185   7.536  1.00 71.80           C  
ATOM   2156  CG  ASP A 287      -6.133  61.261   6.461  1.00 71.80           C  
ATOM   2157  OD1 ASP A 287      -5.067  61.875   6.191  1.00 71.80           O  
ATOM   2158  OD2 ASP A 287      -7.239  61.490   5.901  1.00 71.80           O1-
ATOM   2161  N   PRO A 288      -4.832  57.946   9.372  1.00 81.65           N  
ATOM   2162  CA  PRO A 288      -4.867  57.362  10.689  1.00 81.65           C  
ATOM   2166  C   PRO A 288      -3.579  57.541  11.433  1.00 81.65           C  
ATOM   2167  O   PRO A 288      -3.606  57.758  12.643  1.00 81.65           O  
ATOM   2164  CB  PRO A 288      -5.291  55.910  10.475  1.00 81.65           C  
ATOM   2165  CG  PRO A 288      -6.152  55.976   9.196  1.00 81.65           C  
ATOM   2163  CD  PRO A 288      -5.592  57.174   8.405  1.00 81.65           C  
ATOM   2168  N   LEU A 289      -2.446  57.437  10.724  1.00144.03           N  
ATOM   2169  CA  LEU A 289      -1.130  57.558  11.273  1.00144.03           C  
ATOM   2174  C   LEU A 289      -0.920  58.985  11.702  1.00144.03           C  
ATOM   2175  O   LEU A 289      -0.355  59.257  12.762  1.00144.03           O  
ATOM   2170  CB  LEU A 289      -0.142  57.074  10.192  1.00144.03           C  
ATOM   2171  CG  LEU A 289       1.347  57.092  10.513  1.00144.03           C  
ATOM   2172  CD1 LEU A 289       2.156  56.380   9.420  1.00144.03           C  
ATOM   2173  CD2 LEU A 289       1.813  58.538  10.691  1.00144.03           C  
ATOM   2176  N   ARG A 290      -1.397  59.941  10.878  1.00 56.91           N  
ATOM   2177  CA  ARG A 290      -1.273  61.350  11.142  1.00 56.91           C  
ATOM   2185  C   ARG A 290      -2.062  61.698  12.370  1.00 56.91           C  
ATOM   2186  O   ARG A 290      -1.599  62.460  13.218  1.00 56.91           O  
ATOM   2178  CB  ARG A 290      -1.855  62.200   9.998  1.00 56.91           C  
ATOM   2179  CG  ARG A 290      -1.229  61.925   8.628  1.00 56.91           C  
ATOM   2180  CD  ARG A 290      -1.896  62.710   7.494  1.00 56.91           C  
ATOM   2181  NE  ARG A 290      -1.390  62.169   6.201  1.00 56.91           N  
ATOM   2182  CZ  ARG A 290      -0.356  62.778   5.550  1.00 56.91           C  
ATOM   2183  NH1 ARG A 290       0.210  63.907   6.064  1.00 56.91           N1+
ATOM   2184  NH2 ARG A 290       0.108  62.261   4.376  1.00 56.91           N  
ATOM   2187  N   ALA A 291      -3.278  61.127  12.493  1.00 34.74           N  
ATOM   2188  CA  ALA A 291      -4.184  61.424  13.570  1.00 34.74           C  
ATOM   2190  C   ALA A 291      -3.554  61.028  14.865  1.00 34.74           C  
ATOM   2191  O   ALA A 291      -3.715  61.714  15.874  1.00 34.74           O  
ATOM   2189  CB  ALA A 291      -5.520  60.671  13.453  1.00 34.74           C  
ATOM   2192  N   ILE A 292      -2.829  59.895  14.872  1.00 33.60           N  
ATOM   2193  CA  ILE A 292      -2.202  59.440  16.078  1.00 33.60           C  
ATOM   2198  C   ILE A 292      -1.200  60.472  16.497  1.00 33.60           C  
ATOM   2199  O   ILE A 292      -1.125  60.837  17.669  1.00 33.60           O  
ATOM   2194  CB  ILE A 292      -1.463  58.148  15.896  1.00 33.60           C  
ATOM   2195  CG1 ILE A 292      -2.437  57.022  15.507  1.00 33.60           C  
ATOM   2196  CG2 ILE A 292      -0.667  57.872  17.183  1.00 33.60           C  
ATOM   2197  CD1 ILE A 292      -1.740  55.767  14.985  1.00 33.60           C  
ATOM   2200  N   ALA A 293      -0.400  60.970  15.535  1.00 32.12           N  
ATOM   2201  CA  ALA A 293       0.607  61.956  15.813  1.00 32.12           C  
ATOM   2203  C   ALA A 293      -0.047  63.224  16.278  1.00 32.12           C  
ATOM   2204  O   ALA A 293       0.427  63.875  17.207  1.00 32.12           O  
ATOM   2202  CB  ALA A 293       1.456  62.301  14.577  1.00 32.12           C  
ATOM   2205  N   ASP A 294      -1.171  63.607  15.645  1.00 41.43           N  
ATOM   2206  CA  ASP A 294      -1.832  64.841  15.971  1.00 41.43           C  
ATOM   2211  C   ASP A 294      -2.278  64.788  17.396  1.00 41.43           C  
ATOM   2212  O   ASP A 294      -2.175  65.778  18.120  1.00 41.43           O  
ATOM   2207  CB  ASP A 294      -3.081  65.082  15.107  1.00 41.43           C  
ATOM   2208  CG  ASP A 294      -2.626  65.359  13.681  1.00 41.43           C  
ATOM   2209  OD1 ASP A 294      -1.931  66.386  13.464  1.00 41.43           O  
ATOM   2210  OD2 ASP A 294      -2.977  64.550  12.781  1.00 41.43           O1-
ATOM   2213  N   TYR A 295      -2.789  63.624  17.836  1.00 47.00           N  
ATOM   2214  CA  TYR A 295      -3.295  63.491  19.172  1.00 47.00           C  
ATOM   2223  C   TYR A 295      -2.178  63.678  20.154  1.00 47.00           C  
ATOM   2224  O   TYR A 295      -2.329  64.410  21.131  1.00 47.00           O  
ATOM   2215  CB  TYR A 295      -3.921  62.106  19.430  1.00 47.00           C  
ATOM   2216  CG  TYR A 295      -4.412  62.074  20.839  1.00 47.00           C  
ATOM   2217  CD1 TYR A 295      -5.605  62.665  21.178  1.00 47.00           C  
ATOM   2218  CD2 TYR A 295      -3.682  61.442  21.824  1.00 47.00           C  
ATOM   2219  CE1 TYR A 295      -6.066  62.636  22.474  1.00 47.00           C  
ATOM   2220  CE2 TYR A 295      -4.137  61.410  23.121  1.00 47.00           C  
ATOM   2221  CZ  TYR A 295      -5.330  62.008  23.450  1.00 47.00           C  
ATOM   2222  OH  TYR A 295      -5.798  61.975  24.780  1.00 47.00           O  
ATOM   2225  N   ILE A 296      -1.012  63.035  19.919  1.00115.13           N  
ATOM   2226  CA  ILE A 296       0.083  63.135  20.849  1.00115.13           C  
ATOM   2231  C   ILE A 296       0.557  64.550  20.888  1.00115.13           C  
ATOM   2232  O   ILE A 296       0.890  65.068  21.952  1.00115.13           O  
ATOM   2227  CB  ILE A 296       1.291  62.303  20.518  1.00115.13           C  
ATOM   2228  CG1 ILE A 296       1.935  62.752  19.203  1.00115.13           C  
ATOM   2229  CG2 ILE A 296       0.898  60.822  20.544  1.00115.13           C  
ATOM   2230  CD1 ILE A 296       3.337  62.184  19.008  1.00115.13           C  
ATOM   2233  N   THR A 297       0.618  65.202  19.714  1.00 41.66           N  
ATOM   2234  CA  THR A 297       1.092  66.552  19.622  1.00 41.66           C  
ATOM   2238  C   THR A 297       0.192  67.439  20.429  1.00 41.66           C  
ATOM   2239  O   THR A 297       0.662  68.256  21.221  1.00 41.66           O  
ATOM   2235  CB  THR A 297       1.082  67.049  18.204  1.00 41.66           C  
ATOM   2237  CG2 THR A 297       1.622  68.488  18.174  1.00 41.66           C  
ATOM   2236  OG1 THR A 297       1.889  66.212  17.390  1.00 41.66           O  
ATOM   2240  N   ALA A 298      -1.133  67.259  20.287  1.00 26.88           N  
ATOM   2241  CA  ALA A 298      -2.085  68.105  20.948  1.00 26.88           C  
ATOM   2243  C   ALA A 298      -1.894  67.996  22.426  1.00 26.88           C  
ATOM   2244  O   ALA A 298      -1.949  68.995  23.140  1.00 26.88           O  
ATOM   2242  CB  ALA A 298      -3.542  67.716  20.641  1.00 26.88           C  
ATOM   2245  N   ARG A 299      -1.644  66.775  22.924  1.00 69.54           N  
ATOM   2246  CA  ARG A 299      -1.499  66.573  24.335  1.00 69.54           C  
ATOM   2254  C   ARG A 299      -0.323  67.358  24.826  1.00 69.54           C  
ATOM   2255  O   ARG A 299      -0.354  67.907  25.926  1.00 69.54           O  
ATOM   2247  CB  ARG A 299      -1.253  65.102  24.701  1.00 69.54           C  
ATOM   2248  CG  ARG A 299      -2.454  64.205  24.409  1.00 69.54           C  
ATOM   2249  CD  ARG A 299      -3.568  64.330  25.448  1.00 69.54           C  
ATOM   2250  NE  ARG A 299      -3.004  63.884  26.751  1.00 69.54           N  
ATOM   2251  CZ  ARG A 299      -2.887  62.550  27.012  1.00 69.54           C  
ATOM   2252  NH1 ARG A 299      -3.219  61.638  26.054  1.00 69.54           N1+
ATOM   2253  NH2 ARG A 299      -2.434  62.125  28.226  1.00 69.54           N  
ATOM   2256  N   LYS A 300       0.763  67.407  24.037  1.00 97.36           N  
ATOM   2257  CA  LYS A 300       1.935  68.106  24.482  1.00 97.36           C  
ATOM   2263  C   LYS A 300       1.643  69.571  24.623  1.00 97.36           C  
ATOM   2264  O   LYS A 300       1.954  70.182  25.644  1.00 97.36           O  
ATOM   2258  CB  LYS A 300       3.118  67.997  23.505  1.00 97.36           C  
ATOM   2259  CG  LYS A 300       4.425  68.513  24.110  1.00 97.36           C  
ATOM   2260  CD  LYS A 300       5.646  68.336  23.207  1.00 97.36           C  
ATOM   2261  CE  LYS A 300       6.235  69.662  22.719  1.00 97.36           C  
ATOM   2262  NZ  LYS A 300       5.213  70.431  21.976  1.00 97.36           N1+
ATOM   2265  N   HIS A 301       0.995  70.164  23.603  1.00 63.22           N  
ATOM   2266  CA  HIS A 301       0.766  71.582  23.559  1.00 63.22           C  
ATOM   2273  C   HIS A 301      -0.127  72.029  24.672  1.00 63.22           C  
ATOM   2274  O   HIS A 301       0.069  73.106  25.233  1.00 63.22           O  
ATOM   2269  CB  HIS A 301       0.145  72.055  22.233  1.00 63.22           C  
ATOM   2268  CG  HIS A 301       1.112  71.980  21.089  1.00 63.22           C  
ATOM   2271  CD2 HIS A 301       2.032  72.891  20.668  1.00 63.22           C  
ATOM   2267  ND1 HIS A 301       1.240  70.902  20.244  1.00 63.22           N  
ATOM   2272  CE1 HIS A 301       2.223  71.212  19.359  1.00 63.22           C  
ATOM   2270  NE2 HIS A 301       2.734  72.408  19.579  1.00 63.22           N  
ATOM   2275  N   LEU A 302      -1.121  71.208  25.045  1.00 44.38           N  
ATOM   2276  CA  LEU A 302      -2.095  71.615  26.015  1.00 44.38           C  
ATOM   2281  C   LEU A 302      -1.434  71.942  27.318  1.00 44.38           C  
ATOM   2282  O   LEU A 302      -1.850  72.869  28.009  1.00 44.38           O  
ATOM   2277  CB  LEU A 302      -3.162  70.538  26.279  1.00 44.38           C  
ATOM   2278  CG  LEU A 302      -4.060  70.255  25.058  1.00 44.38           C  
ATOM   2279  CD1 LEU A 302      -5.110  69.175  25.369  1.00 44.38           C  
ATOM   2280  CD2 LEU A 302      -4.682  71.551  24.513  1.00 44.38           C  
ATOM   2283  N   LEU A 303      -0.374  71.207  27.690  1.00 61.21           N  
ATOM   2284  CA  LEU A 303       0.227  71.421  28.973  1.00 61.21           C  
ATOM   2289  C   LEU A 303       0.682  72.837  29.070  1.00 61.21           C  
ATOM   2290  O   LEU A 303       0.387  73.514  30.055  1.00 61.21           O  
ATOM   2285  CB  LEU A 303       1.470  70.545  29.201  1.00 61.21           C  
ATOM   2286  CG  LEU A 303       1.176  69.035  29.153  1.00 61.21           C  
ATOM   2287  CD1 LEU A 303       2.451  68.214  29.401  1.00 61.21           C  
ATOM   2288  CD2 LEU A 303       0.026  68.660  30.098  1.00 61.21           C  
ATOM   2291  N   GLU A 304       1.398  73.344  28.049  1.00174.66           N  
ATOM   2292  CA  GLU A 304       1.812  74.701  28.211  1.00174.66           C  
ATOM   2298  C   GLU A 304       0.658  75.547  27.800  1.00174.66           C  
ATOM   2299  O   GLU A 304       0.659  76.157  26.731  1.00174.66           O  
ATOM   2293  CB  GLU A 304       3.030  75.095  27.356  1.00174.66           C  
ATOM   2294  CG  GLU A 304       3.606  76.460  27.743  1.00174.66           C  
ATOM   2295  CD  GLU A 304       4.920  76.654  26.999  1.00174.66           C  
ATOM   2296  OE1 GLU A 304       4.901  76.605  25.741  1.00174.66           O  
ATOM   2297  OE2 GLU A 304       5.961  76.850  27.684  1.00174.66           O1-
ATOM   2300  N   HIS A 305      -0.372  75.604  28.662  1.00221.86           N  
ATOM   2301  CA  HIS A 305      -1.519  76.407  28.379  1.00221.86           C  
ATOM   2308  C   HIS A 305      -1.726  77.289  29.559  1.00221.86           C  
ATOM   2309  O   HIS A 305      -2.661  77.092  30.333  1.00221.86           O  
ATOM   2304  CB  HIS A 305      -2.807  75.582  28.208  1.00221.86           C  
ATOM   2303  CG  HIS A 305      -4.013  76.422  27.909  1.00221.86           C  
ATOM   2306  CD2 HIS A 305      -4.951  76.937  28.749  1.00221.86           C  
ATOM   2302  ND1 HIS A 305      -4.375  76.832  26.645  1.00221.86           N  
ATOM   2307  CE1 HIS A 305      -5.506  77.570  26.783  1.00221.86           C  
ATOM   2305  NE2 HIS A 305      -5.894  77.661  28.042  1.00221.86           N  
ATOM   2310  N   HIS A 306      -0.849  78.293  29.732  1.00252.03           N  
ATOM   2311  CA  HIS A 306      -1.048  79.167  30.844  1.00252.03           C  
ATOM   2318  C   HIS A 306      -0.477  80.499  30.507  1.00252.03           C  
ATOM   2319  O   HIS A 306       0.510  80.625  29.784  1.00252.03           O  
ATOM   2314  CB  HIS A 306      -0.423  78.679  32.165  1.00252.03           C  
ATOM   2313  CG  HIS A 306      -1.175  77.524  32.768  1.00252.03           C  
ATOM   2316  CD2 HIS A 306      -0.905  76.190  32.745  1.00252.03           C  
ATOM   2312  ND1 HIS A 306      -2.350  77.656  33.476  1.00252.03           N  
ATOM   2317  CE1 HIS A 306      -2.730  76.405  33.841  1.00252.03           C  
ATOM   2315  NE2 HIS A 306      -1.884  75.483  33.420  1.00252.03           N  
ATOM   2320  N   HIS A 307      -1.145  81.534  31.030  1.00290.00           N  
ATOM   2321  CA  HIS A 307      -0.802  82.909  30.862  1.00290.00           C  
ATOM   2328  C   HIS A 307      -1.698  83.585  31.834  1.00290.00           C  
ATOM   2329  O   HIS A 307      -1.839  83.116  32.963  1.00290.00           O  
ATOM   2324  CB  HIS A 307      -1.098  83.442  29.447  1.00290.00           C  
ATOM   2323  CG  HIS A 307      -2.436  83.019  28.915  1.00290.00           C  
ATOM   2326  CD2 HIS A 307      -2.752  81.976  28.099  1.00290.00           C  
ATOM   2322  ND1 HIS A 307      -3.625  83.657  29.187  1.00290.00           N  
ATOM   2327  CE1 HIS A 307      -4.595  82.974  28.528  1.00290.00           C  
ATOM   2325  NE2 HIS A 307      -4.113  81.945  27.855  1.00290.00           N  
ATOM   2330  N   HIS A 308      -2.308  84.720  31.447  1.00226.24           N  
ATOM   2331  CA  HIS A 308      -3.260  85.271  32.359  1.00226.24           C  
ATOM   2338  C   HIS A 308      -4.300  84.201  32.447  1.00226.24           C  
ATOM   2339  O   HIS A 308      -5.004  83.924  31.479  1.00226.24           O  
ATOM   2334  CB  HIS A 308      -3.916  86.566  31.833  1.00226.24           C  
ATOM   2333  CG  HIS A 308      -4.760  87.298  32.836  1.00226.24           C  
ATOM   2336  CD2 HIS A 308      -4.451  88.347  33.649  1.00226.24           C  
ATOM   2332  ND1 HIS A 308      -6.082  87.006  33.089  1.00226.24           N  
ATOM   2337  CE1 HIS A 308      -6.504  87.884  34.032  1.00226.24           C  
ATOM   2335  NE2 HIS A 308      -5.549  88.718  34.403  1.00226.24           N  
ATOM   2340  N   HIS A 309      -4.409  83.551  33.621  1.00240.08           N  
ATOM   2341  CA  HIS A 309      -5.312  82.446  33.712  1.00240.08           C  
ATOM   2348  C   HIS A 309      -6.710  82.959  33.734  1.00240.08           C  
ATOM   2349  O   HIS A 309      -6.975  84.078  34.171  1.00240.08           O  
ATOM   2344  CB  HIS A 309      -5.094  81.542  34.937  1.00240.08           C  
ATOM   2343  CG  HIS A 309      -5.472  82.154  36.252  1.00240.08           C  
ATOM   2346  CD2 HIS A 309      -5.750  83.442  36.597  1.00240.08           C  
ATOM   2342  ND1 HIS A 309      -5.601  81.420  37.410  1.00240.08           N  
ATOM   2347  CE1 HIS A 309      -5.949  82.290  38.390  1.00240.08           C  
ATOM   2345  NE2 HIS A 309      -6.052  83.528  37.946  1.00240.08           N  
ATOM   2350  N   HIS A 310      -7.643  82.145  33.207  1.00 63.20           N  
ATOM   2351  CA  HIS A 310      -9.017  82.537  33.175  1.00 63.20           C  
ATOM   2358  C   HIS A 310      -9.729  81.771  34.284  1.00 63.20           C  
ATOM   2359  O   HIS A 310     -10.956  82.003  34.461  1.00 63.20           O  
ATOM   2354  CB  HIS A 310      -9.698  82.195  31.838  1.00 63.20           C  
ATOM   2353  CG  HIS A 310      -9.086  82.940  30.686  1.00 63.20           C  
ATOM   2356  CD2 HIS A 310      -9.490  84.080  30.058  1.00 63.20           C  
ATOM   2352  ND1 HIS A 310      -7.921  82.561  30.057  1.00 63.20           N  
ATOM   2357  CE1 HIS A 310      -7.679  83.481  29.090  1.00 63.20           C  
ATOM   2355  NE2 HIS A 310      -8.605  84.423  29.052  1.00 63.20           N  
ATOM   2360  OXT HIS A 310      -9.062  80.950  34.966  1.00 63.20           O1-
TER   
HEADER    7my6_chain_B
ATOM      1  N   MET B   1      15.919  -7.114  14.597  1.00 71.85           N  
ATOM      2  CA  MET B   1      16.597  -8.236  13.911  1.00 71.85           C  
ATOM      7  C   MET B   1      18.021  -7.885  13.648  1.00 71.85           C  
ATOM      8  O   MET B   1      18.722  -7.375  14.521  1.00 71.85           O  
ATOM      3  CB  MET B   1      15.918  -8.522  12.562  1.00 71.85           C  
ATOM      4  CG  MET B   1      14.466  -8.980  12.703  1.00 71.85           C  
ATOM      5  SD  MET B   1      14.257 -10.582  13.531  1.00 71.85           S  
ATOM      6  CE  MET B   1      12.447 -10.570  13.403  1.00 71.85           C  
ATOM      9  N   VAL B   2      18.484  -8.162  12.415  1.00 87.08           N  
ATOM     10  CA  VAL B   2      19.832  -7.854  12.049  1.00 87.08           C  
ATOM     14  C   VAL B   2      19.922  -6.369  11.957  1.00 87.08           C  
ATOM     15  O   VAL B   2      18.958  -5.705  11.579  1.00 87.08           O  
ATOM     11  CB  VAL B   2      20.233  -8.428  10.721  1.00 87.08           C  
ATOM     12  CG1 VAL B   2      19.337  -7.817   9.631  1.00 87.08           C  
ATOM     13  CG2 VAL B   2      21.734  -8.168  10.506  1.00 87.08           C  
ATOM     16  N   ALA B   3      21.091  -5.807  12.321  1.00 32.67           N  
ATOM     17  CA  ALA B   3      21.247  -4.384  12.297  1.00 32.67           C  
ATOM     19  C   ALA B   3      21.029  -3.926  10.891  1.00 32.67           C  
ATOM     20  O   ALA B   3      21.491  -4.546   9.935  1.00 32.67           O  
ATOM     18  CB  ALA B   3      22.643  -3.910  12.739  1.00 32.67           C  
ATOM     21  N   SER B   4      20.264  -2.827  10.752  1.00 88.97           N  
ATOM     22  CA  SER B   4      19.920  -2.252   9.486  1.00 88.97           C  
ATOM     25  C   SER B   4      21.098  -1.538   8.882  1.00 88.97           C  
ATOM     26  O   SER B   4      21.290  -1.574   7.668  1.00 88.97           O  
ATOM     23  CB  SER B   4      18.768  -1.247   9.634  1.00 88.97           C  
ATOM     24  OG  SER B   4      18.433  -0.692   8.373  1.00 88.97           O  
ATOM     27  N   SER B   5      21.921  -0.872   9.720  1.00 34.93           N  
ATOM     28  CA  SER B   5      23.022  -0.072   9.247  1.00 34.93           C  
ATOM     31  C   SER B   5      24.180  -0.948   8.883  1.00 34.93           C  
ATOM     32  O   SER B   5      24.186  -2.147   9.155  1.00 34.93           O  
ATOM     29  CB  SER B   5      23.528   0.948  10.282  1.00 34.93           C  
ATOM     30  OG  SER B   5      24.084   0.276  11.401  1.00 34.93           O  
ATOM     33  N   SER B   6      25.203  -0.346   8.240  1.00 31.69           N  
ATOM     34  CA  SER B   6      26.368  -1.081   7.839  1.00 31.69           C  
ATOM     37  C   SER B   6      27.035  -1.583   9.081  1.00 31.69           C  
ATOM     38  O   SER B   6      26.936  -0.974  10.144  1.00 31.69           O  
ATOM     35  CB  SER B   6      27.391  -0.239   7.057  1.00 31.69           C  
ATOM     36  OG  SER B   6      26.836   0.176   5.817  1.00 31.69           O  
ATOM     39  N   LEU B   7      27.747  -2.721   8.962  1.00 43.90           N  
ATOM     40  CA  LEU B   7      28.358  -3.363  10.089  1.00 43.90           C  
ATOM     45  C   LEU B   7      29.369  -2.452  10.708  1.00 43.90           C  
ATOM     46  O   LEU B   7      29.469  -2.359  11.930  1.00 43.90           O  
ATOM     41  CB  LEU B   7      29.092  -4.660   9.715  1.00 43.90           C  
ATOM     42  CG  LEU B   7      28.165  -5.777   9.196  1.00 43.90           C  
ATOM     43  CD1 LEU B   7      28.967  -7.040   8.846  1.00 43.90           C  
ATOM     44  CD2 LEU B   7      27.017  -6.057  10.179  1.00 43.90           C  
ATOM     47  N   ARG B   8      30.159  -1.767   9.865  1.00128.04           N  
ATOM     48  CA  ARG B   8      31.245  -0.932  10.295  1.00128.04           C  
ATOM     56  C   ARG B   8      30.806   0.333  10.973  1.00128.04           C  
ATOM     57  O   ARG B   8      31.531   0.830  11.835  1.00128.04           O  
ATOM     49  CB  ARG B   8      32.223  -0.577   9.160  1.00128.04           C  
ATOM     50  CG  ARG B   8      33.320  -1.629   8.932  1.00128.04           C  
ATOM     51  CD  ARG B   8      32.845  -3.009   8.462  1.00128.04           C  
ATOM     52  NE  ARG B   8      32.114  -3.654   9.591  1.00128.04           N  
ATOM     53  CZ  ARG B   8      32.779  -4.327  10.574  1.00128.04           C  
ATOM     54  NH1 ARG B   8      34.137  -4.455  10.524  1.00128.04           N1+
ATOM     55  NH2 ARG B   8      32.081  -4.865  11.617  1.00128.04           N  
ATOM     58  N   PHE B   9      29.623   0.879  10.613  1.00128.47           N  
ATOM     59  CA  PHE B   9      29.187   2.183  11.053  1.00128.47           C  
ATOM     67  C   PHE B   9      29.382   2.360  12.533  1.00128.47           C  
ATOM     68  O   PHE B   9      28.898   1.574  13.347  1.00128.47           O  
ATOM     60  CB  PHE B   9      27.711   2.461  10.707  1.00128.47           C  
ATOM     61  CG  PHE B   9      27.448   3.919  10.867  1.00128.47           C  
ATOM     62  CD1 PHE B   9      27.046   4.444  12.074  1.00128.47           C  
ATOM     63  CD2 PHE B   9      27.607   4.767   9.793  1.00128.47           C  
ATOM     64  CE1 PHE B   9      26.805   5.792  12.204  1.00128.47           C  
ATOM     65  CE2 PHE B   9      27.368   6.115   9.917  1.00128.47           C  
ATOM     66  CZ  PHE B   9      26.967   6.631  11.126  1.00128.47           C  
ATOM     69  N   ASP B  10      30.126   3.427  12.907  1.00 49.25           N  
ATOM     70  CA  ASP B  10      30.430   3.732  14.282  1.00 49.25           C  
ATOM     75  C   ASP B  10      29.630   4.944  14.658  1.00 49.25           C  
ATOM     76  O   ASP B  10      29.968   6.068  14.288  1.00 49.25           O  
ATOM     71  CB  ASP B  10      31.919   4.053  14.512  1.00 49.25           C  
ATOM     72  CG  ASP B  10      32.190   4.104  16.008  1.00 49.25           C  
ATOM     73  OD1 ASP B  10      31.207   4.199  16.789  1.00 49.25           O  
ATOM     74  OD2 ASP B  10      33.389   4.048  16.391  1.00 49.25           O1-
ATOM     77  N   LEU B  11      28.540   4.727  15.419  1.00 49.61           N  
ATOM     78  CA  LEU B  11      27.625   5.766  15.801  1.00 49.61           C  
ATOM     83  C   LEU B  11      28.309   6.758  16.691  1.00 49.61           C  
ATOM     84  O   LEU B  11      28.129   7.964  16.531  1.00 49.61           O  
ATOM     79  CB  LEU B  11      26.403   5.209  16.556  1.00 49.61           C  
ATOM     80  CG  LEU B  11      25.353   6.269  16.946  1.00 49.61           C  
ATOM     81  CD1 LEU B  11      24.695   6.892  15.702  1.00 49.61           C  
ATOM     82  CD2 LEU B  11      24.321   5.691  17.927  1.00 49.61           C  
ATOM     85  N   LYS B  12      29.133   6.283  17.645  1.00 90.71           N  
ATOM     86  CA  LYS B  12      29.747   7.180  18.585  1.00 90.71           C  
ATOM     92  C   LYS B  12      30.622   8.156  17.862  1.00 90.71           C  
ATOM     93  O   LYS B  12      30.611   9.346  18.171  1.00 90.71           O  
ATOM     87  CB  LYS B  12      30.591   6.451  19.651  1.00 90.71           C  
ATOM     88  CG  LYS B  12      31.750   5.620  19.099  1.00 90.71           C  
ATOM     89  CD  LYS B  12      32.727   5.146  20.180  1.00 90.71           C  
ATOM     90  CE  LYS B  12      33.875   4.290  19.640  1.00 90.71           C  
ATOM     91  NZ  LYS B  12      33.348   3.012  19.109  1.00 90.71           N1+
ATOM     94  N   SER B  13      31.400   7.679  16.872  1.00 74.32           N  
ATOM     95  CA  SER B  13      32.291   8.541  16.147  1.00 74.32           C  
ATOM     98  C   SER B  13      31.496   9.532  15.358  1.00 74.32           C  
ATOM     99  O   SER B  13      31.840  10.712  15.305  1.00 74.32           O  
ATOM     96  CB  SER B  13      33.179   7.779  15.150  1.00 74.32           C  
ATOM     97  OG  SER B  13      34.103   6.957  15.845  1.00 74.32           O  
ATOM    100  N   TYR B  14      30.396   9.073  14.735  1.00 58.94           N  
ATOM    101  CA  TYR B  14      29.595   9.916  13.896  1.00 58.94           C  
ATOM    110  C   TYR B  14      29.032  11.039  14.707  1.00 58.94           C  
ATOM    111  O   TYR B  14      29.095  12.198  14.300  1.00 58.94           O  
ATOM    102  CB  TYR B  14      28.421   9.143  13.264  1.00 58.94           C  
ATOM    103  CG  TYR B  14      27.481  10.094  12.603  1.00 58.94           C  
ATOM    104  CD1 TYR B  14      26.454  10.665  13.319  1.00 58.94           C  
ATOM    105  CD2 TYR B  14      27.619  10.413  11.271  1.00 58.94           C  
ATOM    106  CE1 TYR B  14      25.576  11.540  12.722  1.00 58.94           C  
ATOM    107  CE2 TYR B  14      26.745  11.288  10.667  1.00 58.94           C  
ATOM    108  CZ  TYR B  14      25.723  11.852  11.392  1.00 58.94           C  
ATOM    109  OH  TYR B  14      24.826  12.748  10.774  1.00 58.94           O  
ATOM    112  N   LEU B  15      28.475  10.730  15.891  1.00 97.83           N  
ATOM    113  CA  LEU B  15      27.880  11.769  16.680  1.00 97.83           C  
ATOM    118  C   LEU B  15      28.908  12.746  17.154  1.00 97.83           C  
ATOM    119  O   LEU B  15      28.639  13.945  17.213  1.00 97.83           O  
ATOM    114  CB  LEU B  15      27.089  11.266  17.898  1.00 97.83           C  
ATOM    115  CG  LEU B  15      25.711  10.694  17.518  1.00 97.83           C  
ATOM    116  CD1 LEU B  15      25.830   9.453  16.627  1.00 97.83           C  
ATOM    117  CD2 LEU B  15      24.844  10.462  18.761  1.00 97.83           C  
ATOM    120  N   LYS B  16      30.114  12.269  17.513  1.00 37.82           N  
ATOM    121  CA  LYS B  16      31.099  13.162  18.052  1.00 37.82           C  
ATOM    127  C   LYS B  16      31.477  14.188  17.022  1.00 37.82           C  
ATOM    128  O   LYS B  16      31.585  15.371  17.339  1.00 37.82           O  
ATOM    122  CB  LYS B  16      32.371  12.431  18.517  1.00 37.82           C  
ATOM    123  CG  LYS B  16      33.251  13.277  19.440  1.00 37.82           C  
ATOM    124  CD  LYS B  16      34.263  12.456  20.242  1.00 37.82           C  
ATOM    125  CE  LYS B  16      34.992  13.265  21.317  1.00 37.82           C  
ATOM    126  NZ  LYS B  16      35.819  12.367  22.153  1.00 37.82           N1+
ATOM    129  N   GLU B  17      31.684  13.766  15.758  1.00 70.30           N  
ATOM    130  CA  GLU B  17      32.070  14.688  14.722  1.00 70.30           C  
ATOM    136  C   GLU B  17      30.968  15.671  14.477  1.00 70.30           C  
ATOM    137  O   GLU B  17      31.209  16.875  14.400  1.00 70.30           O  
ATOM    131  CB  GLU B  17      32.366  13.992  13.383  1.00 70.30           C  
ATOM    132  CG  GLU B  17      32.582  14.967  12.222  1.00 70.30           C  
ATOM    133  CD  GLU B  17      33.890  15.713  12.438  1.00 70.30           C  
ATOM    134  OE1 GLU B  17      34.581  15.432  13.454  1.00 70.30           O  
ATOM    135  OE2 GLU B  17      34.213  16.579  11.583  1.00 70.30           O1-
ATOM    138  N   ARG B  18      29.718  15.182  14.367  1.00114.03           N  
ATOM    139  CA  ARG B  18      28.604  16.050  14.105  1.00114.03           C  
ATOM    147  C   ARG B  18      28.401  17.003  15.235  1.00114.03           C  
ATOM    148  O   ARG B  18      28.045  18.160  15.011  1.00114.03           O  
ATOM    140  CB  ARG B  18      27.272  15.322  13.859  1.00114.03           C  
ATOM    141  CG  ARG B  18      26.990  15.089  12.376  1.00114.03           C  
ATOM    142  CD  ARG B  18      26.818  16.422  11.639  1.00114.03           C  
ATOM    143  NE  ARG B  18      26.252  16.168  10.284  1.00114.03           N  
ATOM    144  CZ  ARG B  18      27.068  15.874   9.231  1.00114.03           C  
ATOM    145  NH1 ARG B  18      28.395  15.638   9.433  1.00114.03           N1+
ATOM    146  NH2 ARG B  18      26.562  15.827   7.966  1.00114.03           N  
ATOM    149  N   GLN B  19      28.601  16.554  16.486  1.00104.63           N  
ATOM    150  CA  GLN B  19      28.375  17.448  17.580  1.00104.63           C  
ATOM    156  C   GLN B  19      29.352  18.583  17.519  1.00104.63           C  
ATOM    157  O   GLN B  19      28.994  19.725  17.803  1.00104.63           O  
ATOM    151  CB  GLN B  19      28.394  16.761  18.959  1.00104.63           C  
ATOM    152  CG  GLN B  19      29.707  16.095  19.352  1.00104.63           C  
ATOM    153  CD  GLN B  19      29.468  15.436  20.702  1.00104.63           C  
ATOM    155  NE2 GLN B  19      28.335  14.691  20.818  1.00104.63           N  
ATOM    154  OE1 GLN B  19      30.266  15.576  21.627  1.00104.63           O  
ATOM    158  N   ARG B  20      30.611  18.309  17.129  1.00109.59           N  
ATOM    159  CA  ARG B  20      31.596  19.351  17.068  1.00109.59           C  
ATOM    167  C   ARG B  20      31.181  20.358  16.035  1.00109.59           C  
ATOM    168  O   ARG B  20      31.301  21.562  16.256  1.00109.59           O  
ATOM    160  CB  ARG B  20      32.992  18.828  16.693  1.00109.59           C  
ATOM    161  CG  ARG B  20      34.057  19.925  16.625  1.00109.59           C  
ATOM    162  CD  ARG B  20      35.444  19.402  16.254  1.00109.59           C  
ATOM    163  NE  ARG B  20      35.324  18.708  14.941  1.00109.59           N  
ATOM    164  CZ  ARG B  20      35.380  19.429  13.784  1.00109.59           C  
ATOM    165  NH1 ARG B  20      35.513  20.785  13.834  1.00109.59           N1+
ATOM    166  NH2 ARG B  20      35.303  18.793  12.579  1.00109.59           N  
ATOM    169  N   GLN B  21      30.671  19.892  14.878  1.00 40.33           N  
ATOM    170  CA  GLN B  21      30.288  20.771  13.802  1.00 40.33           C  
ATOM    176  C   GLN B  21      29.155  21.648  14.242  1.00 40.33           C  
ATOM    177  O   GLN B  21      29.141  22.843  13.958  1.00 40.33           O  
ATOM    171  CB  GLN B  21      29.790  20.009  12.560  1.00 40.33           C  
ATOM    172  CG  GLN B  21      30.855  19.137  11.894  1.00 40.33           C  
ATOM    173  CD  GLN B  21      30.212  18.457  10.693  1.00 40.33           C  
ATOM    175  NE2 GLN B  21      30.994  17.589   9.998  1.00 40.33           N  
ATOM    174  OE1 GLN B  21      29.044  18.690  10.381  1.00 40.33           O  
ATOM    178  N   VAL B  22      28.164  21.064  14.945  1.00 37.21           N  
ATOM    179  CA  VAL B  22      27.006  21.797  15.376  1.00 37.21           C  
ATOM    183  C   VAL B  22      27.410  22.847  16.360  1.00 37.21           C  
ATOM    184  O   VAL B  22      26.933  23.980  16.300  1.00 37.21           O  
ATOM    180  CB  VAL B  22      25.973  20.923  16.029  1.00 37.21           C  
ATOM    181  CG1 VAL B  22      24.854  21.815  16.590  1.00 37.21           C  
ATOM    182  CG2 VAL B  22      25.483  19.890  14.996  1.00 37.21           C  
ATOM    185  N   GLU B  23      28.311  22.499  17.295  1.00 49.04           N  
ATOM    186  CA  GLU B  23      28.691  23.411  18.335  1.00 49.04           C  
ATOM    192  C   GLU B  23      29.401  24.594  17.754  1.00 49.04           C  
ATOM    193  O   GLU B  23      29.232  25.711  18.243  1.00 49.04           O  
ATOM    187  CB  GLU B  23      29.537  22.736  19.424  1.00 49.04           C  
ATOM    188  CG  GLU B  23      28.685  21.742  20.220  1.00 49.04           C  
ATOM    189  CD  GLU B  23      29.531  21.083  21.293  1.00 49.04           C  
ATOM    190  OE1 GLU B  23      30.760  21.354  21.332  1.00 49.04           O  
ATOM    191  OE2 GLU B  23      28.954  20.294  22.089  1.00 49.04           O1-
ATOM    194  N   ALA B  24      30.226  24.387  16.710  1.00 22.98           N  
ATOM    195  CA  ALA B  24      30.919  25.480  16.083  1.00 22.98           C  
ATOM    197  C   ALA B  24      29.901  26.401  15.472  1.00 22.98           C  
ATOM    198  O   ALA B  24      30.013  27.622  15.568  1.00 22.98           O  
ATOM    196  CB  ALA B  24      31.864  25.023  14.958  1.00 22.98           C  
ATOM    199  N   ALA B  25      28.866  25.824  14.826  1.00 25.55           N  
ATOM    200  CA  ALA B  25      27.846  26.599  14.174  1.00 25.55           C  
ATOM    202  C   ALA B  25      27.126  27.425  15.196  1.00 25.55           C  
ATOM    203  O   ALA B  25      26.818  28.591  14.956  1.00 25.55           O  
ATOM    201  CB  ALA B  25      26.796  25.726  13.467  1.00 25.55           C  
ATOM    204  N   LEU B  26      26.847  26.838  16.375  1.00 47.19           N  
ATOM    205  CA  LEU B  26      26.107  27.525  17.396  1.00 47.19           C  
ATOM    210  C   LEU B  26      26.857  28.744  17.836  1.00 47.19           C  
ATOM    211  O   LEU B  26      26.265  29.811  17.992  1.00 47.19           O  
ATOM    206  CB  LEU B  26      25.867  26.652  18.642  1.00 47.19           C  
ATOM    207  CG  LEU B  26      24.934  25.453  18.385  1.00 47.19           C  
ATOM    208  CD1 LEU B  26      24.733  24.618  19.658  1.00 47.19           C  
ATOM    209  CD2 LEU B  26      23.601  25.909  17.773  1.00 47.19           C  
ATOM    212  N   ASN B  27      28.183  28.634  18.052  1.00108.77           N  
ATOM    213  CA  ASN B  27      28.873  29.800  18.527  1.00108.77           C  
ATOM    218  C   ASN B  27      28.888  30.878  17.484  1.00108.77           C  
ATOM    219  O   ASN B  27      28.718  32.052  17.805  1.00108.77           O  
ATOM    214  CB  ASN B  27      30.301  29.568  19.063  1.00108.77           C  
ATOM    215  CG  ASN B  27      31.199  29.001  17.988  1.00108.77           C  
ATOM    217  ND2 ASN B  27      31.957  29.887  17.286  1.00108.77           N  
ATOM    216  OD1 ASN B  27      31.237  27.791  17.788  1.00108.77           O  
ATOM    220  N   ALA B  28      29.096  30.517  16.203  1.00 32.51           N  
ATOM    221  CA  ALA B  28      29.156  31.498  15.153  1.00 32.51           C  
ATOM    223  C   ALA B  28      27.824  32.173  14.976  1.00 32.51           C  
ATOM    224  O   ALA B  28      27.758  33.388  14.790  1.00 32.51           O  
ATOM    222  CB  ALA B  28      29.538  30.882  13.795  1.00 32.51           C  
ATOM    225  N   ILE B  29      26.726  31.397  15.030  1.00 61.97           N  
ATOM    226  CA  ILE B  29      25.403  31.895  14.764  1.00 61.97           C  
ATOM    231  C   ILE B  29      24.975  32.893  15.799  1.00 61.97           C  
ATOM    232  O   ILE B  29      24.271  33.849  15.474  1.00 61.97           O  
ATOM    227  CB  ILE B  29      24.378  30.797  14.688  1.00 61.97           C  
ATOM    228  CG1 ILE B  29      23.102  31.300  13.993  1.00 61.97           C  
ATOM    229  CG2 ILE B  29      24.144  30.246  16.104  1.00 61.97           C  
ATOM    230  CD1 ILE B  29      22.165  30.173  13.555  1.00 61.97           C  
ATOM    233  N   LEU B  30      25.325  32.668  17.085  1.00 78.78           N  
ATOM    234  CA  LEU B  30      24.939  33.607  18.103  1.00 78.78           C  
ATOM    239  C   LEU B  30      26.183  34.065  18.811  1.00 78.78           C  
ATOM    240  O   LEU B  30      26.542  33.540  19.865  1.00 78.78           O  
ATOM    235  CB  LEU B  30      24.009  32.962  19.147  1.00 78.78           C  
ATOM    236  CG  LEU B  30      23.531  33.916  20.252  1.00 78.78           C  
ATOM    237  CD1 LEU B  30      22.616  35.009  19.680  1.00 78.78           C  
ATOM    238  CD2 LEU B  30      22.888  33.142  21.413  1.00 78.78           C  
ATOM    241  N   PRO B  31      26.835  35.062  18.269  1.00 77.47           N  
ATOM    242  CA  PRO B  31      28.049  35.582  18.846  1.00 77.47           C  
ATOM    246  C   PRO B  31      27.736  36.483  19.995  1.00 77.47           C  
ATOM    247  O   PRO B  31      26.595  36.925  20.106  1.00 77.47           O  
ATOM    244  CB  PRO B  31      28.792  36.289  17.711  1.00 77.47           C  
ATOM    245  CG  PRO B  31      27.729  36.494  16.618  1.00 77.47           C  
ATOM    243  CD  PRO B  31      26.754  35.329  16.843  1.00 77.47           C  
ATOM    248  N   PRO B  32      28.695  36.763  20.836  1.00 67.48           N  
ATOM    249  CA  PRO B  32      28.441  37.652  21.929  1.00 67.48           C  
ATOM    253  C   PRO B  32      28.156  39.002  21.366  1.00 67.48           C  
ATOM    254  O   PRO B  32      28.817  39.400  20.408  1.00 67.48           O  
ATOM    251  CB  PRO B  32      29.670  37.566  22.830  1.00 67.48           C  
ATOM    252  CG  PRO B  32      30.193  36.138  22.578  1.00 67.48           C  
ATOM    250  CD  PRO B  32      29.754  35.813  21.139  1.00 67.48           C  
ATOM    255  N   GLN B  33      27.168  39.711  21.938  1.00 60.64           N  
ATOM    256  CA  GLN B  33      26.786  40.994  21.432  1.00 60.64           C  
ATOM    262  C   GLN B  33      26.232  41.754  22.595  1.00 60.64           C  
ATOM    263  O   GLN B  33      26.194  41.243  23.712  1.00 60.64           O  
ATOM    257  CB  GLN B  33      25.708  40.885  20.342  1.00 60.64           C  
ATOM    258  CG  GLN B  33      26.203  40.105  19.120  1.00 60.64           C  
ATOM    259  CD  GLN B  33      25.020  39.821  18.207  1.00 60.64           C  
ATOM    261  NE2 GLN B  33      24.692  38.512  18.036  1.00 60.64           N  
ATOM    260  OE1 GLN B  33      24.400  40.735  17.665  1.00 60.64           O  
ATOM    264  N   ASP B  34      25.821  43.017  22.375  1.00118.42           N  
ATOM    265  CA  ASP B  34      25.288  43.806  23.451  1.00118.42           C  
ATOM    270  C   ASP B  34      23.797  43.853  23.330  1.00118.42           C  
ATOM    271  O   ASP B  34      23.253  43.804  22.227  1.00118.42           O  
ATOM    266  CB  ASP B  34      25.821  45.250  23.494  1.00118.42           C  
ATOM    267  CG  ASP B  34      25.435  45.935  22.197  1.00118.42           C  
ATOM    268  OD1 ASP B  34      25.618  45.300  21.126  1.00118.42           O  
ATOM    269  OD2 ASP B  34      24.946  47.094  22.254  1.00118.42           O1-
ATOM    272  N   PRO B  35      23.111  43.929  24.446  1.00 70.30           N  
ATOM    273  CA  PRO B  35      23.696  43.943  25.758  1.00 70.30           C  
ATOM    277  C   PRO B  35      24.368  42.626  25.983  1.00 70.30           C  
ATOM    278  O   PRO B  35      23.802  41.596  25.620  1.00 70.30           O  
ATOM    275  CB  PRO B  35      22.532  44.169  26.722  1.00 70.30           C  
ATOM    276  CG  PRO B  35      21.317  43.612  25.957  1.00 70.30           C  
ATOM    274  CD  PRO B  35      21.659  43.873  24.480  1.00 70.30           C  
ATOM    279  N   PRO B  36      25.526  42.641  26.575  1.00 78.23           N  
ATOM    280  CA  PRO B  36      26.254  41.419  26.765  1.00 78.23           C  
ATOM    284  C   PRO B  36      25.611  40.432  27.692  1.00 78.23           C  
ATOM    285  O   PRO B  36      25.864  39.237  27.544  1.00 78.23           O  
ATOM    282  CB  PRO B  36      27.660  41.839  27.184  1.00 78.23           C  
ATOM    283  CG  PRO B  36      27.839  43.211  26.510  1.00 78.23           C  
ATOM    281  CD  PRO B  36      26.414  43.783  26.423  1.00 78.23           C  
ATOM    286  N   LEU B  37      24.785  40.897  28.643  1.00 46.23           N  
ATOM    287  CA  LEU B  37      24.208  40.029  29.631  1.00 46.23           C  
ATOM    292  C   LEU B  37      23.301  39.020  28.985  1.00 46.23           C  
ATOM    293  O   LEU B  37      23.358  37.834  29.310  1.00 46.23           O  
ATOM    288  CB  LEU B  37      23.383  40.826  30.658  1.00 46.23           C  
ATOM    289  CG  LEU B  37      22.732  39.964  31.752  1.00 46.23           C  
ATOM    290  CD1 LEU B  37      23.794  39.261  32.613  1.00 46.23           C  
ATOM    291  CD2 LEU B  37      21.739  40.788  32.587  1.00 46.23           C  
ATOM    294  N   ILE B  38      22.444  39.460  28.043  1.00 79.68           N  
ATOM    295  CA  ILE B  38      21.491  38.561  27.447  1.00 79.68           C  
ATOM    300  C   ILE B  38      22.187  37.506  26.640  1.00 79.68           C  
ATOM    301  O   ILE B  38      21.860  36.324  26.740  1.00 79.68           O  
ATOM    296  CB  ILE B  38      20.485  39.257  26.567  1.00 79.68           C  
ATOM    297  CG1 ILE B  38      19.358  38.280  26.192  1.00 79.68           C  
ATOM    298  CG2 ILE B  38      21.209  39.873  25.358  1.00 79.68           C  
ATOM    299  CD1 ILE B  38      18.518  37.840  27.391  1.00 79.68           C  
ATOM    302  N   TYR B  39      23.179  37.906  25.823  1.00 50.44           N  
ATOM    303  CA  TYR B  39      23.884  36.987  24.973  1.00 50.44           C  
ATOM    312  C   TYR B  39      24.637  36.013  25.820  1.00 50.44           C  
ATOM    313  O   TYR B  39      24.733  34.836  25.479  1.00 50.44           O  
ATOM    304  CB  TYR B  39      24.878  37.682  24.021  1.00 50.44           C  
ATOM    305  CG  TYR B  39      24.068  38.439  23.023  1.00 50.44           C  
ATOM    306  CD1 TYR B  39      23.529  37.791  21.934  1.00 50.44           C  
ATOM    307  CD2 TYR B  39      23.845  39.789  23.169  1.00 50.44           C  
ATOM    308  CE1 TYR B  39      22.778  38.477  21.008  1.00 50.44           C  
ATOM    309  CE2 TYR B  39      23.097  40.481  22.246  1.00 50.44           C  
ATOM    310  CZ  TYR B  39      22.561  39.824  21.164  1.00 50.44           C  
ATOM    311  OH  TYR B  39      21.791  40.532  20.216  1.00 50.44           O  
ATOM    314  N   GLU B  40      25.216  36.483  26.941  1.00 35.12           N  
ATOM    315  CA  GLU B  40      25.983  35.611  27.783  1.00 35.12           C  
ATOM    321  C   GLU B  40      25.084  34.538  28.322  1.00 35.12           C  
ATOM    322  O   GLU B  40      25.437  33.359  28.297  1.00 35.12           O  
ATOM    316  CB  GLU B  40      26.605  36.343  28.985  1.00 35.12           C  
ATOM    317  CG  GLU B  40      27.437  35.432  29.892  1.00 35.12           C  
ATOM    318  CD  GLU B  40      27.992  36.275  31.032  1.00 35.12           C  
ATOM    319  OE1 GLU B  40      28.713  37.264  30.730  1.00 35.12           O  
ATOM    320  OE2 GLU B  40      27.702  35.948  32.213  1.00 35.12           O1-
ATOM    323  N   SER B  41      23.883  34.920  28.802  1.00 37.13           N  
ATOM    324  CA  SER B  41      22.961  33.985  29.385  1.00 37.13           C  
ATOM    327  C   SER B  41      22.520  32.994  28.347  1.00 37.13           C  
ATOM    328  O   SER B  41      22.475  31.793  28.610  1.00 37.13           O  
ATOM    325  CB  SER B  41      21.693  34.670  29.929  1.00 37.13           C  
ATOM    326  OG  SER B  41      20.815  33.705  30.491  1.00 37.13           O  
ATOM    329  N   MET B  42      22.186  33.467  27.130  1.00 84.99           N  
ATOM    330  CA  MET B  42      21.696  32.567  26.121  1.00 84.99           C  
ATOM    335  C   MET B  42      22.758  31.565  25.774  1.00 84.99           C  
ATOM    336  O   MET B  42      22.479  30.371  25.688  1.00 84.99           O  
ATOM    331  CB  MET B  42      21.275  33.286  24.828  1.00 84.99           C  
ATOM    332  CG  MET B  42      20.095  34.237  25.032  1.00 84.99           C  
ATOM    333  SD  MET B  42      19.497  35.043  23.517  1.00 84.99           S  
ATOM    334  CE  MET B  42      21.103  35.760  23.080  1.00 84.99           C  
ATOM    337  N   ARG B  43      24.013  32.025  25.591  1.00144.52           N  
ATOM    338  CA  ARG B  43      25.120  31.178  25.222  1.00144.52           C  
ATOM    346  C   ARG B  43      25.438  30.221  26.331  1.00144.52           C  
ATOM    347  O   ARG B  43      25.852  29.090  26.083  1.00144.52           O  
ATOM    339  CB  ARG B  43      26.409  31.956  24.884  1.00144.52           C  
ATOM    340  CG  ARG B  43      26.405  32.582  23.484  1.00144.52           C  
ATOM    341  CD  ARG B  43      27.664  33.396  23.158  1.00144.52           C  
ATOM    342  NE  ARG B  43      28.842  32.480  23.130  1.00144.52           N  
ATOM    343  CZ  ARG B  43      29.260  31.897  21.966  1.00144.52           C  
ATOM    344  NH1 ARG B  43      28.577  32.103  20.803  1.00144.52           N1+
ATOM    345  NH2 ARG B  43      30.379  31.116  21.961  1.00144.52           N  
ATOM    348  N   TYR B  44      25.244  30.648  27.591  1.00 75.15           N  
ATOM    349  CA  TYR B  44      25.615  29.852  28.726  1.00 75.15           C  
ATOM    358  C   TYR B  44      24.893  28.537  28.632  1.00 75.15           C  
ATOM    359  O   TYR B  44      25.499  27.476  28.779  1.00 75.15           O  
ATOM    350  CB  TYR B  44      25.193  30.569  30.024  1.00 75.15           C  
ATOM    351  CG  TYR B  44      25.585  29.809  31.242  1.00 75.15           C  
ATOM    352  CD1 TYR B  44      26.882  29.841  31.698  1.00 75.15           C  
ATOM    353  CD2 TYR B  44      24.650  29.088  31.949  1.00 75.15           C  
ATOM    354  CE1 TYR B  44      27.247  29.152  32.830  1.00 75.15           C  
ATOM    355  CE2 TYR B  44      25.009  28.397  33.083  1.00 75.15           C  
ATOM    356  CZ  TYR B  44      26.309  28.428  33.525  1.00 75.15           C  
ATOM    357  OH  TYR B  44      26.683  27.721  34.689  1.00 75.15           O  
ATOM    360  N   SER B  45      23.570  28.575  28.393  1.00 47.93           N  
ATOM    361  CA  SER B  45      22.788  27.376  28.284  1.00 47.93           C  
ATOM    364  C   SER B  45      22.995  26.693  26.957  1.00 47.93           C  
ATOM    365  O   SER B  45      23.089  25.468  26.892  1.00 47.93           O  
ATOM    362  CB  SER B  45      21.282  27.648  28.434  1.00 47.93           C  
ATOM    363  OG  SER B  45      21.010  28.161  29.730  1.00 47.93           O  
ATOM    366  N   LEU B  46      23.071  27.473  25.860  1.00 62.63           N  
ATOM    367  CA  LEU B  46      23.110  26.927  24.527  1.00 62.63           C  
ATOM    372  C   LEU B  46      24.357  26.115  24.313  1.00 62.63           C  
ATOM    373  O   LEU B  46      24.303  25.015  23.763  1.00 62.63           O  
ATOM    368  CB  LEU B  46      23.068  28.042  23.465  1.00 62.63           C  
ATOM    369  CG  LEU B  46      23.055  27.548  22.008  1.00 62.63           C  
ATOM    370  CD1 LEU B  46      21.788  26.732  21.708  1.00 62.63           C  
ATOM    371  CD2 LEU B  46      23.246  28.718  21.029  1.00 62.63           C  
ATOM    374  N   LEU B  47      25.512  26.665  24.728  1.00 84.89           N  
ATOM    375  CA  LEU B  47      26.821  26.086  24.574  1.00 84.89           C  
ATOM    380  C   LEU B  47      27.061  24.948  25.515  1.00 84.89           C  
ATOM    381  O   LEU B  47      27.937  24.127  25.262  1.00 84.89           O  
ATOM    376  CB  LEU B  47      27.961  27.101  24.733  1.00 84.89           C  
ATOM    377  CG  LEU B  47      27.966  28.139  23.598  1.00 84.89           C  
ATOM    378  CD1 LEU B  47      29.224  29.020  23.639  1.00 84.89           C  
ATOM    379  CD2 LEU B  47      27.750  27.464  22.233  1.00 84.89           C  
ATOM    382  N   ALA B  48      26.344  24.895  26.652  1.00 44.58           N  
ATOM    383  CA  ALA B  48      26.576  23.870  27.637  1.00 44.58           C  
ATOM    385  C   ALA B  48      26.521  22.527  26.972  1.00 44.58           C  
ATOM    386  O   ALA B  48      25.884  22.358  25.934  1.00 44.58           O  
ATOM    384  CB  ALA B  48      25.531  23.875  28.757  1.00 44.58           C  
ATOM    387  N   GLU B  49      27.219  21.534  27.566  1.00114.22           N  
ATOM    388  CA  GLU B  49      27.328  20.225  26.982  1.00114.22           C  
ATOM    394  C   GLU B  49      25.977  19.673  26.672  1.00114.22           C  
ATOM    395  O   GLU B  49      25.050  19.746  27.478  1.00114.22           O  
ATOM    389  CB  GLU B  49      28.057  19.193  27.860  1.00114.22           C  
ATOM    390  CG  GLU B  49      29.576  19.279  27.744  1.00114.22           C  
ATOM    391  CD  GLU B  49      29.944  18.721  26.376  1.00114.22           C  
ATOM    392  OE1 GLU B  49      29.030  18.187  25.692  1.00114.22           O  
ATOM    393  OE2 GLU B  49      31.140  18.820  25.994  1.00114.22           O1-
ATOM    396  N   GLY B  50      25.854  19.097  25.459  1.00 38.38           N  
ATOM    397  CA  GLY B  50      24.631  18.495  25.024  1.00 38.38           C  
ATOM    398  C   GLY B  50      24.962  17.518  23.935  1.00 38.38           C  
ATOM    399  O   GLY B  50      25.986  17.644  23.266  1.00 38.38           O  
ATOM    400  N   LYS B  51      24.086  16.504  23.752  1.00 55.33           N  
ATOM    401  CA  LYS B  51      24.215  15.483  22.743  1.00 55.33           C  
ATOM    407  C   LYS B  51      24.016  16.090  21.384  1.00 55.33           C  
ATOM    408  O   LYS B  51      24.639  15.664  20.414  1.00 55.33           O  
ATOM    402  CB  LYS B  51      23.183  14.351  22.880  1.00 55.33           C  
ATOM    403  CG  LYS B  51      23.400  13.448  24.095  1.00 55.33           C  
ATOM    404  CD  LYS B  51      22.254  12.462  24.325  1.00 55.33           C  
ATOM    405  CE  LYS B  51      22.529  11.433  25.420  1.00 55.33           C  
ATOM    406  NZ  LYS B  51      21.367  10.528  25.561  1.00 55.33           N1+
ATOM    409  N   ARG B  52      23.128  17.099  21.279  1.00128.73           N  
ATOM    410  CA  ARG B  52      22.858  17.755  20.026  1.00128.73           C  
ATOM    418  C   ARG B  52      22.188  16.801  19.073  1.00128.73           C  
ATOM    419  O   ARG B  52      22.387  16.888  17.862  1.00128.73           O  
ATOM    411  CB  ARG B  52      24.146  18.219  19.319  1.00128.73           C  
ATOM    412  CG  ARG B  52      25.100  19.038  20.194  1.00128.73           C  
ATOM    413  CD  ARG B  52      24.485  20.300  20.800  1.00128.73           C  
ATOM    414  NE  ARG B  52      25.544  20.961  21.615  1.00128.73           N  
ATOM    415  CZ  ARG B  52      25.209  21.888  22.558  1.00128.73           C  
ATOM    416  NH1 ARG B  52      23.898  22.196  22.782  1.00128.73           N1+
ATOM    417  NH2 ARG B  52      26.188  22.500  23.285  1.00128.73           N  
ATOM    420  N   LEU B  53      21.341  15.886  19.582  1.00 59.16           N  
ATOM    421  CA  LEU B  53      20.713  14.898  18.741  1.00 59.16           C  
ATOM    426  C   LEU B  53      19.810  15.552  17.733  1.00 59.16           C  
ATOM    427  O   LEU B  53      19.773  15.145  16.575  1.00 59.16           O  
ATOM    422  CB  LEU B  53      19.864  13.887  19.533  1.00 59.16           C  
ATOM    423  CG  LEU B  53      20.689  13.000  20.485  1.00 59.16           C  
ATOM    424  CD1 LEU B  53      19.799  11.972  21.200  1.00 59.16           C  
ATOM    425  CD2 LEU B  53      21.878  12.355  19.757  1.00 59.16           C  
ATOM    428  N   ARG B  54      19.043  16.579  18.139  1.00118.36           N  
ATOM    429  CA  ARG B  54      18.079  17.166  17.245  1.00118.36           C  
ATOM    437  C   ARG B  54      18.742  17.806  16.058  1.00118.36           C  
ATOM    438  O   ARG B  54      18.328  17.545  14.928  1.00118.36           O  
ATOM    430  CB  ARG B  54      17.198  18.178  17.989  1.00118.36           C  
ATOM    431  CG  ARG B  54      16.356  17.447  19.036  1.00118.36           C  
ATOM    432  CD  ARG B  54      15.750  18.322  20.131  1.00118.36           C  
ATOM    433  NE  ARG B  54      14.986  17.404  21.023  1.00118.36           N  
ATOM    434  CZ  ARG B  54      15.642  16.685  21.981  1.00118.36           C  
ATOM    435  NH1 ARG B  54      16.992  16.823  22.134  1.00118.36           N1+
ATOM    436  NH2 ARG B  54      14.951  15.813  22.774  1.00118.36           N  
ATOM    439  N   PRO B  55      19.754  18.616  16.216  1.00 97.62           N  
ATOM    440  CA  PRO B  55      20.396  19.201  15.071  1.00 97.62           C  
ATOM    444  C   PRO B  55      21.020  18.143  14.205  1.00 97.62           C  
ATOM    445  O   PRO B  55      20.944  18.256  12.983  1.00 97.62           O  
ATOM    442  CB  PRO B  55      21.364  20.253  15.622  1.00 97.62           C  
ATOM    443  CG  PRO B  55      21.362  20.035  17.150  1.00 97.62           C  
ATOM    441  CD  PRO B  55      20.003  19.371  17.430  1.00 97.62           C  
ATOM    446  N   ILE B  56      21.613  17.095  14.810  1.00138.20           N  
ATOM    447  CA  ILE B  56      22.261  16.057  14.051  1.00138.20           C  
ATOM    452  C   ILE B  56      21.257  15.312  13.224  1.00138.20           C  
ATOM    453  O   ILE B  56      21.536  14.982  12.072  1.00138.20           O  
ATOM    448  CB  ILE B  56      23.133  15.144  14.882  1.00138.20           C  
ATOM    449  CG1 ILE B  56      22.384  14.486  16.042  1.00138.20           C  
ATOM    450  CG2 ILE B  56      24.365  15.946  15.324  1.00138.20           C  
ATOM    451  CD1 ILE B  56      23.290  13.568  16.866  1.00138.20           C  
ATOM    454  N   LEU B  57      20.059  15.030  13.769  1.00106.18           N  
ATOM    455  CA  LEU B  57      19.065  14.363  12.972  1.00106.18           C  
ATOM    460  C   LEU B  57      18.686  15.235  11.811  1.00106.18           C  
ATOM    461  O   LEU B  57      18.435  14.731  10.717  1.00106.18           O  
ATOM    456  CB  LEU B  57      17.778  13.961  13.717  1.00106.18           C  
ATOM    457  CG  LEU B  57      17.900  12.638  14.499  1.00106.18           C  
ATOM    458  CD1 LEU B  57      18.895  12.725  15.661  1.00106.18           C  
ATOM    459  CD2 LEU B  57      16.520  12.126  14.930  1.00106.18           C  
ATOM    462  N   CYS B  58      18.622  16.566  12.015  1.00 36.70           N  
ATOM    463  CA  CYS B  58      18.248  17.468  10.957  1.00 36.70           C  
ATOM    466  C   CYS B  58      19.253  17.399   9.840  1.00 36.70           C  
ATOM    467  O   CYS B  58      18.880  17.271   8.674  1.00 36.70           O  
ATOM    464  CB  CYS B  58      18.185  18.931  11.430  1.00 36.70           C  
ATOM    465  SG  CYS B  58      17.712  20.077  10.100  1.00 36.70           S  
ATOM    468  N   LEU B  59      20.561  17.462  10.169  1.00 99.25           N  
ATOM    469  CA  LEU B  59      21.601  17.439   9.173  1.00 99.25           C  
ATOM    474  C   LEU B  59      21.545  16.140   8.427  1.00 99.25           C  
ATOM    475  O   LEU B  59      21.642  16.118   7.202  1.00 99.25           O  
ATOM    470  CB  LEU B  59      23.015  17.523   9.786  1.00 99.25           C  
ATOM    471  CG  LEU B  59      23.478  18.916  10.259  1.00 99.25           C  
ATOM    472  CD1 LEU B  59      23.913  19.787   9.072  1.00 99.25           C  
ATOM    473  CD2 LEU B  59      22.422  19.616  11.123  1.00 99.25           C  
ATOM    476  N   ALA B  60      21.377  15.025   9.163  1.00 36.43           N  
ATOM    477  CA  ALA B  60      21.379  13.703   8.594  1.00 36.43           C  
ATOM    479  C   ALA B  60      20.230  13.557   7.646  1.00 36.43           C  
ATOM    480  O   ALA B  60      20.374  12.955   6.583  1.00 36.43           O  
ATOM    478  CB  ALA B  60      21.229  12.599   9.657  1.00 36.43           C  
ATOM    481  N   SER B  61      19.052  14.091   8.025  1.00 36.18           N  
ATOM    482  CA  SER B  61      17.855  13.976   7.235  1.00 36.18           C  
ATOM    485  C   SER B  61      18.004  14.753   5.963  1.00 36.18           C  
ATOM    486  O   SER B  61      17.585  14.295   4.900  1.00 36.18           O  
ATOM    483  CB  SER B  61      16.612  14.508   7.968  1.00 36.18           C  
ATOM    484  OG  SER B  61      16.348  13.708   9.111  1.00 36.18           O  
ATOM    487  N   CYS B  62      18.601  15.959   6.044  1.00 34.62           N  
ATOM    488  CA  CYS B  62      18.778  16.785   4.884  1.00 34.62           C  
ATOM    491  C   CYS B  62      19.665  16.057   3.916  1.00 34.62           C  
ATOM    492  O   CYS B  62      19.375  15.992   2.723  1.00 34.62           O  
ATOM    489  CB  CYS B  62      19.446  18.135   5.212  1.00 34.62           C  
ATOM    490  SG  CYS B  62      19.677  19.191   3.748  1.00 34.62           S  
ATOM    493  N   GLU B  63      20.764  15.465   4.422  1.00 45.09           N  
ATOM    494  CA  GLU B  63      21.727  14.776   3.602  1.00 45.09           C  
ATOM    500  C   GLU B  63      21.082  13.586   2.957  1.00 45.09           C  
ATOM    501  O   GLU B  63      21.300  13.320   1.776  1.00 45.09           O  
ATOM    495  CB  GLU B  63      22.926  14.268   4.419  1.00 45.09           C  
ATOM    496  CG  GLU B  63      23.793  15.396   4.987  1.00 45.09           C  
ATOM    497  CD  GLU B  63      24.845  14.775   5.894  1.00 45.09           C  
ATOM    498  OE1 GLU B  63      24.457  14.206   6.949  1.00 45.09           O  
ATOM    499  OE2 GLU B  63      26.051  14.858   5.541  1.00 45.09           O1-
ATOM    502  N   LEU B  64      20.240  12.856   3.712  1.00 99.15           N  
ATOM    503  CA  LEU B  64      19.596  11.665   3.226  1.00 99.15           C  
ATOM    508  C   LEU B  64      18.755  12.067   2.048  1.00 99.15           C  
ATOM    509  O   LEU B  64      18.682  11.355   1.047  1.00 99.15           O  
ATOM    504  CB  LEU B  64      18.705  11.037   4.324  1.00 99.15           C  
ATOM    505  CG  LEU B  64      17.938   9.742   3.980  1.00 99.15           C  
ATOM    506  CD1 LEU B  64      17.263   9.178   5.240  1.00 99.15           C  
ATOM    507  CD2 LEU B  64      16.911   9.933   2.854  1.00 99.15           C  
ATOM    510  N   ALA B  65      18.103  13.236   2.162  1.00 69.68           N  
ATOM    511  CA  ALA B  65      17.234  13.830   1.187  1.00 69.68           C  
ATOM    513  C   ALA B  65      18.002  14.221  -0.041  1.00 69.68           C  
ATOM    514  O   ALA B  65      17.396  14.429  -1.089  1.00 69.68           O  
ATOM    512  CB  ALA B  65      16.495  15.066   1.723  1.00 69.68           C  
ATOM    515  N   GLY B  66      19.336  14.422   0.064  1.00 32.02           N  
ATOM    516  CA  GLY B  66      20.104  14.798  -1.096  1.00 32.02           C  
ATOM    517  C   GLY B  66      20.567  16.210  -0.939  1.00 32.02           C  
ATOM    518  O   GLY B  66      21.187  16.768  -1.844  1.00 32.02           O  
ATOM    519  N   GLY B  67      20.268  16.828   0.220  1.00 24.28           N  
ATOM    520  CA  GLY B  67      20.670  18.184   0.466  1.00 24.28           C  
ATOM    521  C   GLY B  67      22.027  18.190   1.096  1.00 24.28           C  
ATOM    522  O   GLY B  67      22.674  17.157   1.238  1.00 24.28           O  
ATOM    523  N   THR B  68      22.476  19.393   1.507  1.00102.27           N  
ATOM    524  CA  THR B  68      23.766  19.589   2.107  1.00102.27           C  
ATOM    528  C   THR B  68      23.563  20.032   3.521  1.00102.27           C  
ATOM    529  O   THR B  68      22.498  20.522   3.888  1.00102.27           O  
ATOM    525  CB  THR B  68      24.560  20.649   1.412  1.00102.27           C  
ATOM    527  CG2 THR B  68      23.773  21.966   1.444  1.00102.27           C  
ATOM    526  OG1 THR B  68      25.825  20.809   2.031  1.00102.27           O  
ATOM    530  N   ALA B  69      24.603  19.833   4.356  1.00 42.12           N  
ATOM    531  CA  ALA B  69      24.614  20.216   5.738  1.00 42.12           C  
ATOM    533  C   ALA B  69      24.497  21.709   5.808  1.00 42.12           C  
ATOM    534  O   ALA B  69      23.837  22.250   6.693  1.00 42.12           O  
ATOM    532  CB  ALA B  69      25.915  19.810   6.455  1.00 42.12           C  
ATOM    535  N   ALA B  70      25.124  22.411   4.845  1.00 41.55           N  
ATOM    536  CA  ALA B  70      25.205  23.845   4.844  1.00 41.55           C  
ATOM    538  C   ALA B  70      23.839  24.474   4.814  1.00 41.55           C  
ATOM    539  O   ALA B  70      23.600  25.461   5.506  1.00 41.55           O  
ATOM    537  CB  ALA B  70      25.984  24.389   3.634  1.00 41.55           C  
ATOM    540  N   ILE B  71      22.908  23.932   4.010  1.00155.35           N  
ATOM    541  CA  ILE B  71      21.586  24.489   3.866  1.00155.35           C  
ATOM    546  C   ILE B  71      20.836  24.391   5.166  1.00155.35           C  
ATOM    547  O   ILE B  71      20.053  25.270   5.522  1.00155.35           O  
ATOM    542  CB  ILE B  71      20.759  23.705   2.894  1.00155.35           C  
ATOM    543  CG1 ILE B  71      21.386  23.695   1.497  1.00155.35           C  
ATOM    544  CG2 ILE B  71      19.340  24.278   2.931  1.00155.35           C  
ATOM    545  CD1 ILE B  71      20.741  22.671   0.562  1.00155.35           C  
ATOM    548  N   ALA B  72      20.987  23.231   5.825  1.00 82.75           N  
ATOM    549  CA  ALA B  72      20.381  22.775   7.051  1.00 82.75           C  
ATOM    551  C   ALA B  72      20.899  23.417   8.310  1.00 82.75           C  
ATOM    552  O   ALA B  72      20.200  23.423   9.322  1.00 82.75           O  
ATOM    550  CB  ALA B  72      20.524  21.254   7.240  1.00 82.75           C  
ATOM    553  N   LEU B  73      22.153  23.907   8.312  1.00 70.50           N  
ATOM    554  CA  LEU B  73      22.812  24.274   9.539  1.00 70.50           C  
ATOM    559  C   LEU B  73      22.057  25.318  10.315  1.00 70.50           C  
ATOM    560  O   LEU B  73      21.951  25.185  11.535  1.00 70.50           O  
ATOM    555  CB  LEU B  73      24.243  24.789   9.308  1.00 70.50           C  
ATOM    556  CG  LEU B  73      25.026  25.024  10.611  1.00 70.50           C  
ATOM    557  CD1 LEU B  73      25.239  23.703  11.371  1.00 70.50           C  
ATOM    558  CD2 LEU B  73      26.338  25.780  10.347  1.00 70.50           C  
ATOM    561  N   PRO B  74      21.535  26.355   9.725  1.00 78.43           N  
ATOM    562  CA  PRO B  74      20.815  27.319  10.511  1.00 78.43           C  
ATOM    566  C   PRO B  74      19.618  26.710  11.175  1.00 78.43           C  
ATOM    567  O   PRO B  74      19.350  27.029  12.332  1.00 78.43           O  
ATOM    564  CB  PRO B  74      20.514  28.473   9.560  1.00 78.43           C  
ATOM    565  CG  PRO B  74      21.687  28.421   8.560  1.00 78.43           C  
ATOM    563  CD  PRO B  74      22.108  26.940   8.525  1.00 78.43           C  
ATOM    568  N   THR B  75      18.893  25.823  10.470  1.00 49.07           N  
ATOM    569  CA  THR B  75      17.726  25.198  11.024  1.00 49.07           C  
ATOM    573  C   THR B  75      18.157  24.282  12.130  1.00 49.07           C  
ATOM    574  O   THR B  75      17.468  24.156  13.142  1.00 49.07           O  
ATOM    570  CB  THR B  75      16.930  24.422  10.016  1.00 49.07           C  
ATOM    572  CG2 THR B  75      15.694  23.830  10.716  1.00 49.07           C  
ATOM    571  OG1 THR B  75      16.515  25.281   8.962  1.00 49.07           O  
ATOM    575  N   ALA B  76      19.315  23.611  11.966  1.00 32.45           N  
ATOM    576  CA  ALA B  76      19.791  22.703  12.973  1.00 32.45           C  
ATOM    578  C   ALA B  76      20.030  23.473  14.238  1.00 32.45           C  
ATOM    579  O   ALA B  76      19.634  23.036  15.318  1.00 32.45           O  
ATOM    577  CB  ALA B  76      21.119  22.031  12.582  1.00 32.45           C  
ATOM    580  N   CYS B  77      20.662  24.658  14.130  1.00 35.79           N  
ATOM    581  CA  CYS B  77      20.951  25.461  15.286  1.00 35.79           C  
ATOM    584  C   CYS B  77      19.654  25.874  15.914  1.00 35.79           C  
ATOM    585  O   CYS B  77      19.532  25.885  17.138  1.00 35.79           O  
ATOM    582  CB  CYS B  77      21.743  26.738  14.955  1.00 35.79           C  
ATOM    583  SG  CYS B  77      23.439  26.372  14.408  1.00 35.79           S  
ATOM    586  N   ALA B  78      18.643  26.204  15.083  1.00 36.31           N  
ATOM    587  CA  ALA B  78      17.369  26.664  15.563  1.00 36.31           C  
ATOM    589  C   ALA B  78      16.754  25.599  16.422  1.00 36.31           C  
ATOM    590  O   ALA B  78      16.222  25.890  17.492  1.00 36.31           O  
ATOM    588  CB  ALA B  78      16.379  26.972  14.423  1.00 36.31           C  
ATOM    591  N   LEU B  79      16.841  24.326  15.992  1.00 46.03           N  
ATOM    592  CA  LEU B  79      16.247  23.241  16.724  1.00 46.03           C  
ATOM    597  C   LEU B  79      16.894  23.181  18.073  1.00 46.03           C  
ATOM    598  O   LEU B  79      16.221  22.962  19.079  1.00 46.03           O  
ATOM    593  CB  LEU B  79      16.471  21.882  16.038  1.00 46.03           C  
ATOM    594  CG  LEU B  79      15.769  21.747  14.672  1.00 46.03           C  
ATOM    595  CD1 LEU B  79      16.031  20.371  14.035  1.00 46.03           C  
ATOM    596  CD2 LEU B  79      14.270  22.060  14.782  1.00 46.03           C  
ATOM    599  N   GLU B  80      18.228  23.365  18.130  1.00 81.83           N  
ATOM    600  CA  GLU B  80      18.931  23.298  19.381  1.00 81.83           C  
ATOM    606  C   GLU B  80      18.518  24.445  20.258  1.00 81.83           C  
ATOM    607  O   GLU B  80      18.414  24.291  21.474  1.00 81.83           O  
ATOM    601  CB  GLU B  80      20.462  23.332  19.230  1.00 81.83           C  
ATOM    602  CG  GLU B  80      21.197  23.147  20.558  1.00 81.83           C  
ATOM    603  CD  GLU B  80      20.931  21.734  21.065  1.00 81.83           C  
ATOM    604  OE1 GLU B  80      20.338  20.928  20.301  1.00 81.83           O  
ATOM    605  OE2 GLU B  80      21.320  21.442  22.228  1.00 81.83           O1-
ATOM    608  N   MET B  81      18.293  25.637  19.667  1.00 40.86           N  
ATOM    609  CA  MET B  81      17.922  26.795  20.434  1.00 40.86           C  
ATOM    614  C   MET B  81      16.594  26.557  21.088  1.00 40.86           C  
ATOM    615  O   MET B  81      16.409  26.880  22.261  1.00 40.86           O  
ATOM    610  CB  MET B  81      17.796  28.056  19.564  1.00 40.86           C  
ATOM    611  CG  MET B  81      19.126  28.486  18.943  1.00 40.86           C  
ATOM    612  SD  MET B  81      19.002  29.883  17.790  1.00 40.86           S  
ATOM    613  CE  MET B  81      20.747  29.828  17.290  1.00 40.86           C  
ATOM    616  N   VAL B  82      15.630  25.981  20.343  1.00 41.90           N  
ATOM    617  CA  VAL B  82      14.320  25.743  20.886  1.00 41.90           C  
ATOM    621  C   VAL B  82      14.430  24.748  21.999  1.00 41.90           C  
ATOM    622  O   VAL B  82      13.852  24.937  23.067  1.00 41.90           O  
ATOM    618  CB  VAL B  82      13.342  25.216  19.872  1.00 41.90           C  
ATOM    619  CG1 VAL B  82      12.030  24.855  20.591  1.00 41.90           C  
ATOM    620  CG2 VAL B  82      13.162  26.278  18.773  1.00 41.90           C  
ATOM    623  N   HIS B  83      15.208  23.672  21.783  1.00 59.31           N  
ATOM    624  CA  HIS B  83      15.374  22.653  22.779  1.00 59.31           C  
ATOM    631  C   HIS B  83      15.972  23.281  24.005  1.00 59.31           C  
ATOM    632  O   HIS B  83      15.535  23.017  25.125  1.00 59.31           O  
ATOM    627  CB  HIS B  83      16.312  21.530  22.304  1.00 59.31           C  
ATOM    626  CG  HIS B  83      16.538  20.460  23.328  1.00 59.31           C  
ATOM    629  CD2 HIS B  83      17.686  20.092  23.960  1.00 59.31           C  
ATOM    625  ND1 HIS B  83      15.556  19.627  23.814  1.00 59.31           N  
ATOM    630  CE1 HIS B  83      16.154  18.803  24.712  1.00 59.31           C  
ATOM    628  NE2 HIS B  83      17.446  19.048  24.834  1.00 59.31           N  
ATOM    633  N   THR B  84      16.981  24.155  23.821  1.00 37.87           N  
ATOM    634  CA  THR B  84      17.660  24.765  24.931  1.00 37.87           C  
ATOM    638  C   THR B  84      16.709  25.621  25.716  1.00 37.87           C  
ATOM    639  O   THR B  84      16.706  25.581  26.946  1.00 37.87           O  
ATOM    635  CB  THR B  84      18.805  25.637  24.499  1.00 37.87           C  
ATOM    637  CG2 THR B  84      19.477  26.223  25.753  1.00 37.87           C  
ATOM    636  OG1 THR B  84      19.750  24.876  23.759  1.00 37.87           O  
ATOM    640  N   MET B  85      15.858  26.412  25.033  1.00146.80           N  
ATOM    641  CA  MET B  85      14.978  27.301  25.740  1.00146.80           C  
ATOM    646  C   MET B  85      14.014  26.496  26.558  1.00146.80           C  
ATOM    647  O   MET B  85      13.653  26.905  27.660  1.00146.80           O  
ATOM    642  CB  MET B  85      14.108  28.193  24.841  1.00146.80           C  
ATOM    643  CG  MET B  85      12.890  27.456  24.288  1.00146.80           C  
ATOM    644  SD  MET B  85      11.507  28.538  23.844  1.00146.80           S  
ATOM    645  CE  MET B  85      11.295  29.197  25.523  1.00146.80           C  
ATOM    648  N   SER B  86      13.555  25.340  26.032  1.00 46.73           N  
ATOM    649  CA  SER B  86      12.578  24.558  26.741  1.00 46.73           C  
ATOM    652  C   SER B  86      13.171  24.118  28.044  1.00 46.73           C  
ATOM    653  O   SER B  86      12.480  24.080  29.060  1.00 46.73           O  
ATOM    650  CB  SER B  86      12.086  23.319  25.961  1.00 46.73           C  
ATOM    651  OG  SER B  86      13.129  22.372  25.802  1.00 46.73           O  
ATOM    654  N   LEU B  87      14.474  23.770  28.045  1.00 54.58           N  
ATOM    655  CA  LEU B  87      15.161  23.336  29.233  1.00 54.58           C  
ATOM    660  C   LEU B  87      15.266  24.473  30.211  1.00 54.58           C  
ATOM    661  O   LEU B  87      15.048  24.283  31.406  1.00 54.58           O  
ATOM    656  CB  LEU B  87      16.592  22.863  28.936  1.00 54.58           C  
ATOM    657  CG  LEU B  87      16.655  21.671  27.966  1.00 54.58           C  
ATOM    658  CD1 LEU B  87      18.109  21.237  27.718  1.00 54.58           C  
ATOM    659  CD2 LEU B  87      15.752  20.516  28.431  1.00 54.58           C  
ATOM    662  N   ILE B  88      15.589  25.691  29.725  1.00 43.86           N  
ATOM    663  CA  ILE B  88      15.785  26.819  30.598  1.00 43.86           C  
ATOM    668  C   ILE B  88      14.507  27.102  31.331  1.00 43.86           C  
ATOM    669  O   ILE B  88      14.517  27.305  32.544  1.00 43.86           O  
ATOM    664  CB  ILE B  88      16.158  28.073  29.859  1.00 43.86           C  
ATOM    665  CG1 ILE B  88      17.490  27.892  29.113  1.00 43.86           C  
ATOM    666  CG2 ILE B  88      16.180  29.232  30.871  1.00 43.86           C  
ATOM    667  CD1 ILE B  88      17.789  29.017  28.124  1.00 43.86           C  
ATOM    670  N   HIS B  89      13.368  27.127  30.610  1.00 63.84           N  
ATOM    671  CA  HIS B  89      12.097  27.418  31.216  1.00 63.84           C  
ATOM    678  C   HIS B  89      11.675  26.306  32.131  1.00 63.84           C  
ATOM    679  O   HIS B  89      11.096  26.558  33.187  1.00 63.84           O  
ATOM    674  CB  HIS B  89      10.988  27.726  30.195  1.00 63.84           C  
ATOM    673  CG  HIS B  89      11.192  29.073  29.554  1.00 63.84           C  
ATOM    676  CD2 HIS B  89      12.103  30.045  29.844  1.00 63.84           C  
ATOM    672  ND1 HIS B  89      10.437  29.569  28.515  1.00 63.84           N  
ATOM    677  CE1 HIS B  89      10.921  30.806  28.231  1.00 63.84           C  
ATOM    675  NE2 HIS B  89      11.934  31.138  29.012  1.00 63.84           N  
ATOM    680  N   ASP B  90      11.961  25.044  31.756  1.00 56.25           N  
ATOM    681  CA  ASP B  90      11.570  23.893  32.528  1.00 56.25           C  
ATOM    686  C   ASP B  90      12.253  23.933  33.869  1.00 56.25           C  
ATOM    687  O   ASP B  90      11.667  23.548  34.879  1.00 56.25           O  
ATOM    682  CB  ASP B  90      11.968  22.570  31.849  1.00 56.25           C  
ATOM    683  CG  ASP B  90      11.300  21.416  32.583  1.00 56.25           C  
ATOM    684  OD1 ASP B  90      10.159  21.610  33.081  1.00 56.25           O  
ATOM    685  OD2 ASP B  90      11.930  20.328  32.664  1.00 56.25           O1-
ATOM    688  N   ASP B  91      13.517  24.400  33.900  1.00 68.43           N  
ATOM    689  CA  ASP B  91      14.370  24.468  35.063  1.00 68.43           C  
ATOM    694  C   ASP B  91      13.886  25.470  36.076  1.00 68.43           C  
ATOM    695  O   ASP B  91      14.217  25.351  37.254  1.00 68.43           O  
ATOM    690  CB  ASP B  91      15.810  24.894  34.736  1.00 68.43           C  
ATOM    691  CG  ASP B  91      16.533  23.735  34.075  1.00 68.43           C  
ATOM    692  OD1 ASP B  91      15.957  22.616  34.037  1.00 68.43           O  
ATOM    693  OD2 ASP B  91      17.681  23.957  33.609  1.00 68.43           O1-
ATOM    696  N   LEU B  92      13.119  26.494  35.650  1.00 67.63           N  
ATOM    697  CA  LEU B  92      12.732  27.589  36.503  1.00 67.63           C  
ATOM    702  C   LEU B  92      12.034  27.098  37.734  1.00 67.63           C  
ATOM    703  O   LEU B  92      11.465  26.009  37.779  1.00 67.63           O  
ATOM    698  CB  LEU B  92      11.779  28.590  35.828  1.00 67.63           C  
ATOM    699  CG  LEU B  92      12.395  29.340  34.634  1.00 67.63           C  
ATOM    700  CD1 LEU B  92      11.385  30.320  34.019  1.00 67.63           C  
ATOM    701  CD2 LEU B  92      13.723  30.012  35.018  1.00 67.63           C  
ATOM    704  N   PRO B  93      12.108  27.924  38.753  1.00 70.95           N  
ATOM    705  CA  PRO B  93      11.539  27.625  40.041  1.00 70.95           C  
ATOM    709  C   PRO B  93      10.060  27.397  39.979  1.00 70.95           C  
ATOM    710  O   PRO B  93       9.547  26.632  40.794  1.00 70.95           O  
ATOM    707  CB  PRO B  93      11.948  28.791  40.941  1.00 70.95           C  
ATOM    708  CG  PRO B  93      13.264  29.292  40.317  1.00 70.95           C  
ATOM    706  CD  PRO B  93      13.138  28.948  38.824  1.00 70.95           C  
ATOM    711  N   SER B  94       9.360  28.056  39.039  1.00 92.98           N  
ATOM    712  CA  SER B  94       7.939  27.937  38.879  1.00 92.98           C  
ATOM    715  C   SER B  94       7.644  26.576  38.330  1.00 92.98           C  
ATOM    716  O   SER B  94       6.517  26.087  38.406  1.00 92.98           O  
ATOM    713  CB  SER B  94       7.410  28.962  37.866  1.00 92.98           C  
ATOM    714  OG  SER B  94       7.825  30.265  38.246  1.00 92.98           O  
ATOM    717  N   MET B  95       8.680  25.928  37.772  1.00187.98           N  
ATOM    718  CA  MET B  95       8.555  24.670  37.097  1.00187.98           C  
ATOM    723  C   MET B  95       9.265  23.650  37.943  1.00187.98           C  
ATOM    724  O   MET B  95       8.931  23.455  39.109  1.00187.98           O  
ATOM    719  CB  MET B  95       9.263  24.716  35.735  1.00187.98           C  
ATOM    720  CG  MET B  95       8.711  23.750  34.693  1.00187.98           C  
ATOM    721  SD  MET B  95       7.102  24.256  34.016  1.00187.98           S  
ATOM    722  CE  MET B  95       7.209  23.193  32.549  1.00187.98           C  
ATOM    725  N   ASP B  96      10.249  22.949  37.341  1.00 59.55           N  
ATOM    726  CA  ASP B  96      11.008  21.900  37.971  1.00 59.55           C  
ATOM    731  C   ASP B  96      11.865  22.438  39.085  1.00 59.55           C  
ATOM    732  O   ASP B  96      12.128  21.728  40.054  1.00 59.55           O  
ATOM    727  CB  ASP B  96      11.923  21.153  36.988  1.00 59.55           C  
ATOM    728  CG  ASP B  96      11.028  20.323  36.081  1.00 59.55           C  
ATOM    729  OD1 ASP B  96       9.799  20.274  36.356  1.00 59.55           O  
ATOM    730  OD2 ASP B  96      11.555  19.726  35.105  1.00 59.55           O1-
ATOM    733  N   ASN B  97      12.330  23.700  38.989  1.00 66.17           N  
ATOM    734  CA  ASN B  97      13.177  24.266  40.009  1.00 66.17           C  
ATOM    739  C   ASN B  97      14.404  23.421  40.204  1.00 66.17           C  
ATOM    740  O   ASN B  97      14.672  22.948  41.308  1.00 66.17           O  
ATOM    735  CB  ASN B  97      12.472  24.432  41.369  1.00 66.17           C  
ATOM    736  CG  ASN B  97      13.339  25.328  42.242  1.00 66.17           C  
ATOM    738  ND2 ASN B  97      13.691  24.837  43.461  1.00 66.17           N  
ATOM    737  OD1 ASN B  97      13.697  26.439  41.852  1.00 66.17           O  
ATOM    741  N   ASP B  98      15.179  23.210  39.117  1.00 53.05           N  
ATOM    742  CA  ASP B  98      16.388  22.427  39.163  1.00 53.05           C  
ATOM    747  C   ASP B  98      17.578  23.329  39.304  1.00 53.05           C  
ATOM    748  O   ASP B  98      17.644  24.407  38.715  1.00 53.05           O  
ATOM    743  CB  ASP B  98      16.625  21.574  37.904  1.00 53.05           C  
ATOM    744  CG  ASP B  98      15.664  20.399  37.939  1.00 53.05           C  
ATOM    745  OD1 ASP B  98      15.553  19.757  39.018  1.00 53.05           O  
ATOM    746  OD2 ASP B  98      15.026  20.127  36.888  1.00 53.05           O1-
ATOM    749  N   ASP B  99      18.523  22.901  40.166  1.00 57.54           N  
ATOM    750  CA  ASP B  99      19.770  23.556  40.444  1.00 57.54           C  
ATOM    755  C   ASP B  99      20.754  23.383  39.323  1.00 57.54           C  
ATOM    756  O   ASP B  99      21.546  24.286  39.059  1.00 57.54           O  
ATOM    751  CB  ASP B  99      20.435  23.010  41.719  1.00 57.54           C  
ATOM    752  CG  ASP B  99      19.583  23.442  42.902  1.00 57.54           C  
ATOM    753  OD1 ASP B  99      18.909  24.501  42.785  1.00 57.54           O  
ATOM    754  OD2 ASP B  99      19.592  22.721  43.935  1.00 57.54           O1-
ATOM    757  N   PHE B 100      20.760  22.212  38.645  1.00 57.45           N  
ATOM    758  CA  PHE B 100      21.799  21.986  37.671  1.00 57.45           C  
ATOM    766  C   PHE B 100      21.224  21.514  36.368  1.00 57.45           C  
ATOM    767  O   PHE B 100      20.161  20.894  36.328  1.00 57.45           O  
ATOM    759  CB  PHE B 100      22.806  20.913  38.114  1.00 57.45           C  
ATOM    760  CG  PHE B 100      23.459  21.395  39.362  1.00 57.45           C  
ATOM    761  CD1 PHE B 100      24.522  22.267  39.307  1.00 57.45           C  
ATOM    762  CD2 PHE B 100      23.006  20.968  40.589  1.00 57.45           C  
ATOM    763  CE1 PHE B 100      25.121  22.708  40.464  1.00 57.45           C  
ATOM    764  CE2 PHE B 100      23.603  21.406  41.748  1.00 57.45           C  
ATOM    765  CZ  PHE B 100      24.663  22.279  41.685  1.00 57.45           C  
ATOM    768  N   ARG B 101      21.927  21.843  35.256  1.00105.34           N  
ATOM    769  CA  ARG B 101      21.580  21.375  33.942  1.00105.34           C  
ATOM    777  C   ARG B 101      22.808  21.426  33.080  1.00105.34           C  
ATOM    778  O   ARG B 101      23.570  22.391  33.118  1.00105.34           O  
ATOM    770  CB  ARG B 101      20.503  22.196  33.219  1.00105.34           C  
ATOM    771  CG  ARG B 101      20.213  21.620  31.832  1.00105.34           C  
ATOM    772  CD  ARG B 101      19.076  22.310  31.088  1.00105.34           C  
ATOM    773  NE  ARG B 101      17.824  21.988  31.825  1.00105.34           N  
ATOM    774  CZ  ARG B 101      17.174  20.810  31.596  1.00105.34           C  
ATOM    775  NH1 ARG B 101      17.679  19.912  30.701  1.00105.34           N1+
ATOM    776  NH2 ARG B 101      16.015  20.531  32.261  1.00105.34           N  
ATOM    779  N   ARG B 102      23.016  20.372  32.262  1.00 99.50           N  
ATOM    780  CA  ARG B 102      24.122  20.281  31.348  1.00 99.50           C  
ATOM    788  C   ARG B 102      25.424  20.427  32.078  1.00 99.50           C  
ATOM    789  O   ARG B 102      26.380  20.986  31.542  1.00 99.50           O  
ATOM    781  CB  ARG B 102      24.051  21.305  30.200  1.00 99.50           C  
ATOM    782  CG  ARG B 102      22.921  20.998  29.211  1.00 99.50           C  
ATOM    783  CD  ARG B 102      22.837  21.959  28.022  1.00 99.50           C  
ATOM    784  NE  ARG B 102      21.777  21.441  27.111  1.00 99.50           N  
ATOM    785  CZ  ARG B 102      21.419  22.140  25.993  1.00 99.50           C  
ATOM    786  NH1 ARG B 102      22.018  23.334  25.713  1.00 99.50           N1+
ATOM    787  NH2 ARG B 102      20.464  21.645  25.153  1.00 99.50           N  
ATOM    790  N   GLY B 103      25.493  19.915  33.324  1.00 25.63           N  
ATOM    791  CA  GLY B 103      26.725  19.863  34.064  1.00 25.63           C  
ATOM    792  C   GLY B 103      27.073  21.182  34.684  1.00 25.63           C  
ATOM    793  O   GLY B 103      28.202  21.362  35.140  1.00 25.63           O  
ATOM    794  N   ARG B 104      26.132  22.146  34.732  1.00187.69           N  
ATOM    795  CA  ARG B 104      26.467  23.411  35.329  1.00187.69           C  
ATOM    803  C   ARG B 104      25.267  23.859  36.098  1.00187.69           C  
ATOM    804  O   ARG B 104      24.222  23.210  36.089  1.00187.69           O  
ATOM    796  CB  ARG B 104      26.688  24.539  34.314  1.00187.69           C  
ATOM    797  CG  ARG B 104      27.632  24.185  33.173  1.00187.69           C  
ATOM    798  CD  ARG B 104      27.672  25.261  32.088  1.00187.69           C  
ATOM    799  NE  ARG B 104      26.308  25.857  31.980  1.00187.69           N  
ATOM    800  CZ  ARG B 104      25.210  25.112  31.653  1.00187.69           C  
ATOM    801  NH1 ARG B 104      25.282  23.750  31.600  1.00187.69           N1+
ATOM    802  NH2 ARG B 104      24.020  25.735  31.408  1.00187.69           N  
ATOM    805  N   PRO B 105      25.399  24.971  36.768  1.00 65.41           N  
ATOM    806  CA  PRO B 105      24.277  25.506  37.478  1.00 65.41           C  
ATOM    810  C   PRO B 105      23.275  25.935  36.457  1.00 65.41           C  
ATOM    811  O   PRO B 105      23.669  26.277  35.342  1.00 65.41           O  
ATOM    808  CB  PRO B 105      24.836  26.636  38.341  1.00 65.41           C  
ATOM    809  CG  PRO B 105      26.287  26.197  38.608  1.00 65.41           C  
ATOM    807  CD  PRO B 105      26.664  25.345  37.382  1.00 65.41           C  
ATOM    812  N   THR B 106      21.978  25.908  36.808  1.00 48.10           N  
ATOM    813  CA  THR B 106      20.953  26.283  35.883  1.00 48.10           C  
ATOM    817  C   THR B 106      21.101  27.747  35.616  1.00 48.10           C  
ATOM    818  O   THR B 106      21.722  28.475  36.389  1.00 48.10           O  
ATOM    814  CB  THR B 106      19.575  26.009  36.403  1.00 48.10           C  
ATOM    816  CG2 THR B 106      19.402  24.490  36.581  1.00 48.10           C  
ATOM    815  OG1 THR B 106      19.386  26.673  37.642  1.00 48.10           O  
ATOM    819  N   ASN B 107      20.509  28.207  34.497  1.00 55.88           N  
ATOM    820  CA  ASN B 107      20.655  29.549  34.014  1.00 55.88           C  
ATOM    825  C   ASN B 107      20.207  30.530  35.059  1.00 55.88           C  
ATOM    826  O   ASN B 107      20.909  31.503  35.333  1.00 55.88           O  
ATOM    821  CB  ASN B 107      19.813  29.775  32.743  1.00 55.88           C  
ATOM    822  CG  ASN B 107      20.213  31.093  32.100  1.00 55.88           C  
ATOM    824  ND2 ASN B 107      20.650  31.024  30.813  1.00 55.88           N  
ATOM    823  OD1 ASN B 107      20.138  32.152  32.719  1.00 55.88           O  
ATOM    827  N   HIS B 108      19.050  30.285  35.704  1.00 58.07           N  
ATOM    828  CA  HIS B 108      18.505  31.225  36.650  1.00 58.07           C  
ATOM    835  C   HIS B 108      19.404  31.355  37.837  1.00 58.07           C  
ATOM    836  O   HIS B 108      19.483  32.423  38.440  1.00 58.07           O  
ATOM    831  CB  HIS B 108      17.083  30.878  37.135  1.00 58.07           C  
ATOM    830  CG  HIS B 108      16.953  29.542  37.798  1.00 58.07           C  
ATOM    833  CD2 HIS B 108      17.024  29.203  39.115  1.00 58.07           C  
ATOM    829  ND1 HIS B 108      16.708  28.368  37.121  1.00 58.07           N  
ATOM    834  CE1 HIS B 108      16.641  27.386  38.053  1.00 58.07           C  
ATOM    832  NE2 HIS B 108      16.827  27.843  39.278  1.00 58.07           N  
ATOM    837  N   LYS B 109      20.093  30.269  38.223  1.00145.16           N  
ATOM    838  CA  LYS B 109      20.948  30.333  39.373  1.00145.16           C  
ATOM    844  C   LYS B 109      21.998  31.374  39.129  1.00145.16           C  
ATOM    845  O   LYS B 109      22.311  32.157  40.024  1.00145.16           O  
ATOM    839  CB  LYS B 109      21.681  29.003  39.624  1.00145.16           C  
ATOM    840  CG  LYS B 109      20.756  27.847  40.020  1.00145.16           C  
ATOM    841  CD  LYS B 109      20.095  28.025  41.387  1.00145.16           C  
ATOM    842  CE  LYS B 109      21.064  27.804  42.549  1.00145.16           C  
ATOM    843  NZ  LYS B 109      21.634  26.440  42.478  1.00145.16           N1+
ATOM    846  N   VAL B 110      22.624  31.366  37.931  1.00 66.62           N  
ATOM    847  CA  VAL B 110      23.649  32.332  37.641  1.00 66.62           C  
ATOM    851  C   VAL B 110      23.099  33.713  37.383  1.00 66.62           C  
ATOM    852  O   VAL B 110      23.494  34.688  38.021  1.00 66.62           O  
ATOM    848  CB  VAL B 110      24.464  31.951  36.438  1.00 66.62           C  
ATOM    849  CG1 VAL B 110      25.504  33.053  36.177  1.00 66.62           C  
ATOM    850  CG2 VAL B 110      25.077  30.562  36.682  1.00 66.62           C  
ATOM    853  N   TYR B 111      22.203  33.813  36.381  1.00101.21           N  
ATOM    854  CA  TYR B 111      21.620  35.022  35.854  1.00101.21           C  
ATOM    863  C   TYR B 111      20.475  35.606  36.629  1.00101.21           C  
ATOM    864  O   TYR B 111      20.280  36.821  36.610  1.00101.21           O  
ATOM    855  CB  TYR B 111      21.209  34.845  34.386  1.00101.21           C  
ATOM    856  CG  TYR B 111      22.494  34.576  33.680  1.00101.21           C  
ATOM    857  CD1 TYR B 111      23.324  35.612  33.318  1.00101.21           C  
ATOM    858  CD2 TYR B 111      22.876  33.287  33.396  1.00101.21           C  
ATOM    859  CE1 TYR B 111      24.511  35.364  32.672  1.00101.21           C  
ATOM    860  CE2 TYR B 111      24.062  33.032  32.750  1.00101.21           C  
ATOM    861  CZ  TYR B 111      24.882  34.072  32.388  1.00101.21           C  
ATOM    862  OH  TYR B 111      26.100  33.812  31.726  1.00101.21           O  
ATOM    865  N   GLY B 112      19.644  34.766  37.275  1.00 31.41           N  
ATOM    866  CA  GLY B 112      18.456  35.251  37.925  1.00 31.41           C  
ATOM    867  C   GLY B 112      17.313  34.782  37.075  1.00 31.41           C  
ATOM    868  O   GLY B 112      17.481  34.548  35.880  1.00 31.41           O  
ATOM    869  N   GLU B 113      16.110  34.634  37.674  1.00 49.37           N  
ATOM    870  CA  GLU B 113      14.985  34.091  36.963  1.00 49.37           C  
ATOM    876  C   GLU B 113      14.572  34.995  35.841  1.00 49.37           C  
ATOM    877  O   GLU B 113      14.238  34.515  34.758  1.00 49.37           O  
ATOM    871  CB  GLU B 113      13.750  33.828  37.843  1.00 49.37           C  
ATOM    872  CG  GLU B 113      12.631  33.113  37.075  1.00 49.37           C  
ATOM    873  CD  GLU B 113      11.599  32.584  38.062  1.00 49.37           C  
ATOM    874  OE1 GLU B 113      11.841  32.692  39.292  1.00 49.37           O  
ATOM    875  OE2 GLU B 113      10.553  32.056  37.597  1.00 49.37           O1-
ATOM    878  N   ASP B 114      14.589  36.326  36.054  1.00 38.73           N  
ATOM    879  CA  ASP B 114      14.125  37.223  35.031  1.00 38.73           C  
ATOM    884  C   ASP B 114      14.970  37.080  33.799  1.00 38.73           C  
ATOM    885  O   ASP B 114      14.445  36.976  32.692  1.00 38.73           O  
ATOM    880  CB  ASP B 114      14.144  38.704  35.462  1.00 38.73           C  
ATOM    881  CG  ASP B 114      15.574  39.123  35.778  1.00 38.73           C  
ATOM    882  OD1 ASP B 114      16.347  38.267  36.282  1.00 38.73           O  
ATOM    883  OD2 ASP B 114      15.911  40.310  35.519  1.00 38.73           O1-
ATOM    886  N   ILE B 115      16.304  37.051  33.959  1.00 43.45           N  
ATOM    887  CA  ILE B 115      17.196  36.951  32.838  1.00 43.45           C  
ATOM    892  C   ILE B 115      17.015  35.623  32.167  1.00 43.45           C  
ATOM    893  O   ILE B 115      17.043  35.533  30.941  1.00 43.45           O  
ATOM    888  CB  ILE B 115      18.635  37.093  33.231  1.00 43.45           C  
ATOM    889  CG1 ILE B 115      18.866  38.484  33.843  1.00 43.45           C  
ATOM    890  CG2 ILE B 115      19.500  36.816  31.989  1.00 43.45           C  
ATOM    891  CD1 ILE B 115      20.214  38.628  34.543  1.00 43.45           C  
ATOM    894  N   ALA B 116      16.836  34.549  32.960  1.00 30.51           N  
ATOM    895  CA  ALA B 116      16.702  33.228  32.409  1.00 30.51           C  
ATOM    897  C   ALA B 116      15.483  33.179  31.535  1.00 30.51           C  
ATOM    898  O   ALA B 116      15.517  32.609  30.445  1.00 30.51           O  
ATOM    896  CB  ALA B 116      16.543  32.147  33.493  1.00 30.51           C  
ATOM    899  N   ILE B 117      14.372  33.794  31.987  1.00 35.51           N  
ATOM    900  CA  ILE B 117      13.157  33.764  31.220  1.00 35.51           C  
ATOM    905  C   ILE B 117      13.413  34.455  29.917  1.00 35.51           C  
ATOM    906  O   ILE B 117      13.054  33.947  28.855  1.00 35.51           O  
ATOM    901  CB  ILE B 117      12.028  34.512  31.874  1.00 35.51           C  
ATOM    902  CG1 ILE B 117      11.630  33.855  33.205  1.00 35.51           C  
ATOM    903  CG2 ILE B 117      10.880  34.618  30.857  1.00 35.51           C  
ATOM    904  CD1 ILE B 117      10.707  34.728  34.054  1.00 35.51           C  
ATOM    907  N   LEU B 118      14.072  35.628  29.980  1.00 39.45           N  
ATOM    908  CA  LEU B 118      14.334  36.452  28.835  1.00 39.45           C  
ATOM    913  C   LEU B 118      15.223  35.719  27.883  1.00 39.45           C  
ATOM    914  O   LEU B 118      15.006  35.757  26.672  1.00 39.45           O  
ATOM    909  CB  LEU B 118      15.059  37.754  29.213  1.00 39.45           C  
ATOM    910  CG  LEU B 118      14.239  38.679  30.131  1.00 39.45           C  
ATOM    911  CD1 LEU B 118      15.016  39.961  30.474  1.00 39.45           C  
ATOM    912  CD2 LEU B 118      12.854  38.973  29.532  1.00 39.45           C  
ATOM    915  N   ALA B 119      16.253  35.026  28.407  1.00 27.99           N  
ATOM    916  CA  ALA B 119      17.182  34.326  27.566  1.00 27.99           C  
ATOM    918  C   ALA B 119      16.437  33.277  26.800  1.00 27.99           C  
ATOM    919  O   ALA B 119      16.683  33.083  25.610  1.00 27.99           O  
ATOM    917  CB  ALA B 119      18.294  33.620  28.362  1.00 27.99           C  
ATOM    920  N   GLY B 120      15.502  32.570  27.470  1.00 26.35           N  
ATOM    921  CA  GLY B 120      14.742  31.527  26.840  1.00 26.35           C  
ATOM    922  C   GLY B 120      13.899  32.098  25.740  1.00 26.35           C  
ATOM    923  O   GLY B 120      13.831  31.529  24.652  1.00 26.35           O  
ATOM    924  N   ASP B 121      13.222  33.236  25.991  1.00121.68           N  
ATOM    925  CA  ASP B 121      12.382  33.797  24.970  1.00121.68           C  
ATOM    930  C   ASP B 121      13.201  34.277  23.810  1.00121.68           C  
ATOM    931  O   ASP B 121      12.776  34.156  22.663  1.00121.68           O  
ATOM    926  CB  ASP B 121      11.399  34.879  25.463  1.00121.68           C  
ATOM    927  CG  ASP B 121      12.119  35.934  26.276  1.00121.68           C  
ATOM    928  OD1 ASP B 121      12.773  36.835  25.688  1.00121.68           O  
ATOM    929  OD2 ASP B 121      12.012  35.838  27.526  1.00121.68           O1-
ATOM    932  N   ALA B 122      14.398  34.835  24.071  1.00 34.49           N  
ATOM    933  CA  ALA B 122      15.250  35.313  23.015  1.00 34.49           C  
ATOM    935  C   ALA B 122      15.679  34.154  22.162  1.00 34.49           C  
ATOM    936  O   ALA B 122      15.735  34.266  20.939  1.00 34.49           O  
ATOM    934  CB  ALA B 122      16.522  35.993  23.544  1.00 34.49           C  
ATOM    937  N   LEU B 123      16.012  33.005  22.788  1.00 52.13           N  
ATOM    938  CA  LEU B 123      16.454  31.849  22.048  1.00 52.13           C  
ATOM    943  C   LEU B 123      15.338  31.344  21.184  1.00 52.13           C  
ATOM    944  O   LEU B 123      15.563  30.976  20.031  1.00 52.13           O  
ATOM    939  CB  LEU B 123      16.912  30.687  22.950  1.00 52.13           C  
ATOM    940  CG  LEU B 123      18.260  30.925  23.653  1.00 52.13           C  
ATOM    941  CD1 LEU B 123      18.643  29.728  24.536  1.00 52.13           C  
ATOM    942  CD2 LEU B 123      19.364  31.264  22.637  1.00 52.13           C  
ATOM    945  N   LEU B 124      14.099  31.316  21.710  1.00109.26           N  
ATOM    946  CA  LEU B 124      13.008  30.786  20.942  1.00109.26           C  
ATOM    951  C   LEU B 124      12.817  31.654  19.734  1.00109.26           C  
ATOM    952  O   LEU B 124      12.638  31.146  18.628  1.00109.26           O  
ATOM    947  CB  LEU B 124      11.681  30.750  21.720  1.00109.26           C  
ATOM    948  CG  LEU B 124      10.559  29.940  21.032  1.00109.26           C  
ATOM    949  CD1 LEU B 124      10.070  30.593  19.735  1.00109.26           C  
ATOM    950  CD2 LEU B 124      10.983  28.479  20.818  1.00109.26           C  
ATOM    953  N   THR B 125      12.860  32.989  19.922  1.00106.49           N  
ATOM    954  CA  THR B 125      12.645  33.928  18.853  1.00106.49           C  
ATOM    958  C   THR B 125      13.742  33.812  17.838  1.00106.49           C  
ATOM    959  O   THR B 125      13.491  33.825  16.634  1.00106.49           O  
ATOM    955  CB  THR B 125      12.621  35.354  19.324  1.00106.49           C  
ATOM    957  CG2 THR B 125      11.513  35.509  20.379  1.00106.49           C  
ATOM    956  OG1 THR B 125      13.877  35.713  19.881  1.00106.49           O  
ATOM    960  N   TYR B 126      14.993  33.667  18.310  1.00 74.71           N  
ATOM    961  CA  TYR B 126      16.158  33.644  17.473  1.00 74.71           C  
ATOM    970  C   TYR B 126      16.090  32.452  16.565  1.00 74.71           C  
ATOM    971  O   TYR B 126      16.536  32.519  15.420  1.00 74.71           O  
ATOM    962  CB  TYR B 126      17.463  33.606  18.289  1.00 74.71           C  
ATOM    963  CG  TYR B 126      18.596  33.856  17.354  1.00 74.71           C  
ATOM    964  CD1 TYR B 126      18.748  35.094  16.772  1.00 74.71           C  
ATOM    965  CD2 TYR B 126      19.519  32.872  17.080  1.00 74.71           C  
ATOM    966  CE1 TYR B 126      19.792  35.343  15.913  1.00 74.71           C  
ATOM    967  CE2 TYR B 126      20.566  33.115  16.222  1.00 74.71           C  
ATOM    968  CZ  TYR B 126      20.702  34.352  15.637  1.00 74.71           C  
ATOM    969  OH  TYR B 126      21.774  34.605  14.756  1.00 74.71           O  
ATOM    972  N   ALA B 127      15.526  31.325  17.045  1.00 35.14           N  
ATOM    973  CA  ALA B 127      15.472  30.129  16.250  1.00 35.14           C  
ATOM    975  C   ALA B 127      14.739  30.435  14.974  1.00 35.14           C  
ATOM    976  O   ALA B 127      15.165  30.016  13.899  1.00 35.14           O  
ATOM    974  CB  ALA B 127      14.724  28.984  16.954  1.00 35.14           C  
ATOM    977  N   PHE B 128      13.619  31.180  15.055  1.00 51.81           N  
ATOM    978  CA  PHE B 128      12.859  31.520  13.881  1.00 51.81           C  
ATOM    986  C   PHE B 128      13.655  32.440  13.005  1.00 51.81           C  
ATOM    987  O   PHE B 128      13.635  32.313  11.781  1.00 51.81           O  
ATOM    979  CB  PHE B 128      11.523  32.215  14.190  1.00 51.81           C  
ATOM    980  CG  PHE B 128      10.631  31.183  14.781  1.00 51.81           C  
ATOM    981  CD1 PHE B 128       9.972  30.289  13.971  1.00 51.81           C  
ATOM    982  CD2 PHE B 128      10.451  31.108  16.142  1.00 51.81           C  
ATOM    983  CE1 PHE B 128       9.147  29.329  14.509  1.00 51.81           C  
ATOM    984  CE2 PHE B 128       9.627  30.151  16.687  1.00 51.81           C  
ATOM    985  CZ  PHE B 128       8.974  29.260  15.870  1.00 51.81           C  
ATOM    988  N   GLU B 129      14.366  33.410  13.608  1.00 76.15           N  
ATOM    989  CA  GLU B 129      15.098  34.377  12.840  1.00 76.15           C  
ATOM    995  C   GLU B 129      16.201  33.695  12.084  1.00 76.15           C  
ATOM    996  O   GLU B 129      16.448  34.015  10.922  1.00 76.15           O  
ATOM    990  CB  GLU B 129      15.697  35.494  13.719  1.00 76.15           C  
ATOM    991  CG  GLU B 129      16.075  36.765  12.950  1.00 76.15           C  
ATOM    992  CD  GLU B 129      17.574  36.781  12.701  1.00 76.15           C  
ATOM    993  OE1 GLU B 129      18.339  36.770  13.702  1.00 76.15           O  
ATOM    994  OE2 GLU B 129      17.976  36.816  11.507  1.00 76.15           O1-
ATOM    997  N   ALA B 130      16.883  32.720  12.718  1.00 36.59           N  
ATOM    998  CA  ALA B 130      17.995  32.055  12.095  1.00 36.59           C  
ATOM   1000  C   ALA B 130      17.527  31.345  10.863  1.00 36.59           C  
ATOM   1001  O   ALA B 130      18.182  31.409   9.822  1.00 36.59           O  
ATOM    999  CB  ALA B 130      18.648  31.005  13.010  1.00 36.59           C  
ATOM   1002  N   ILE B 131      16.384  30.636  10.939  1.00132.29           N  
ATOM   1003  CA  ILE B 131      15.932  29.931   9.774  1.00132.29           C  
ATOM   1008  C   ILE B 131      15.534  30.891   8.693  1.00132.29           C  
ATOM   1009  O   ILE B 131      15.942  30.729   7.543  1.00132.29           O  
ATOM   1004  CB  ILE B 131      14.820  28.951  10.044  1.00132.29           C  
ATOM   1005  CG1 ILE B 131      13.597  29.606  10.691  1.00132.29           C  
ATOM   1006  CG2 ILE B 131      15.397  27.793  10.861  1.00132.29           C  
ATOM   1007  CD1 ILE B 131      12.471  28.606  10.953  1.00132.29           C  
ATOM   1010  N   ALA B 132      14.741  31.927   9.028  1.00 52.88           N  
ATOM   1011  CA  ALA B 132      14.283  32.832   8.013  1.00 52.88           C  
ATOM   1013  C   ALA B 132      15.417  33.614   7.412  1.00 52.88           C  
ATOM   1014  O   ALA B 132      15.506  33.744   6.193  1.00 52.88           O  
ATOM   1012  CB  ALA B 132      13.262  33.853   8.549  1.00 52.88           C  
ATOM   1015  N   ARG B 133      16.286  34.203   8.258  1.00158.37           N  
ATOM   1016  CA  ARG B 133      17.345  35.047   7.768  1.00158.37           C  
ATOM   1024  C   ARG B 133      18.500  34.302   7.145  1.00158.37           C  
ATOM   1025  O   ARG B 133      18.909  34.593   6.023  1.00158.37           O  
ATOM   1017  CB  ARG B 133      17.938  35.907   8.895  1.00158.37           C  
ATOM   1018  CG  ARG B 133      18.593  37.198   8.410  1.00158.37           C  
ATOM   1019  CD  ARG B 133      17.558  38.285   8.114  1.00158.37           C  
ATOM   1020  NE  ARG B 133      16.743  38.442   9.354  1.00158.37           N  
ATOM   1021  CZ  ARG B 133      15.512  39.031   9.304  1.00158.37           C  
ATOM   1022  NH1 ARG B 133      15.020  39.489   8.117  1.00158.37           N1+
ATOM   1023  NH2 ARG B 133      14.770  39.156  10.443  1.00158.37           N  
ATOM   1026  N   HIS B 134      19.052  33.329   7.901  1.00100.66           N  
ATOM   1027  CA  HIS B 134      20.295  32.635   7.655  1.00100.66           C  
ATOM   1034  C   HIS B 134      20.306  31.529   6.641  1.00100.66           C  
ATOM   1035  O   HIS B 134      21.366  31.251   6.085  1.00100.66           O  
ATOM   1030  CB  HIS B 134      20.923  32.117   8.956  1.00100.66           C  
ATOM   1029  CG  HIS B 134      21.244  33.272   9.858  1.00100.66           C  
ATOM   1032  CD2 HIS B 134      20.684  33.658  11.037  1.00100.66           C  
ATOM   1028  ND1 HIS B 134      22.213  34.208   9.577  1.00100.66           N  
ATOM   1033  CE1 HIS B 134      22.190  35.112  10.589  1.00100.66           C  
ATOM   1031  NE2 HIS B 134      21.277  34.820  11.499  1.00100.66           N  
ATOM   1036  N   THR B 135      19.187  30.822   6.402  1.00 57.72           N  
ATOM   1037  CA  THR B 135      19.246  29.682   5.518  1.00 57.72           C  
ATOM   1041  C   THR B 135      19.757  30.116   4.175  1.00 57.72           C  
ATOM   1042  O   THR B 135      19.191  31.012   3.550  1.00 57.72           O  
ATOM   1038  CB  THR B 135      17.904  29.035   5.327  1.00 57.72           C  
ATOM   1040  CG2 THR B 135      18.060  27.821   4.396  1.00 57.72           C  
ATOM   1039  OG1 THR B 135      17.383  28.622   6.581  1.00 57.72           O  
ATOM   1043  N   PRO B 136      20.842  29.519   3.726  1.00100.08           N  
ATOM   1044  CA  PRO B 136      21.437  29.889   2.467  1.00100.08           C  
ATOM   1048  C   PRO B 136      20.766  29.334   1.246  1.00100.08           C  
ATOM   1049  O   PRO B 136      20.659  28.115   1.122  1.00100.08           O  
ATOM   1046  CB  PRO B 136      22.910  29.482   2.554  1.00100.08           C  
ATOM   1047  CG  PRO B 136      22.951  28.449   3.694  1.00100.08           C  
ATOM   1045  CD  PRO B 136      21.799  28.880   4.616  1.00100.08           C  
ATOM   1050  N   GLU B 137      20.363  30.214   0.312  1.00 66.09           N  
ATOM   1051  CA  GLU B 137      19.864  29.855  -0.987  1.00 66.09           C  
ATOM   1057  C   GLU B 137      18.963  28.654  -0.967  1.00 66.09           C  
ATOM   1058  O   GLU B 137      19.277  27.639  -1.588  1.00 66.09           O  
ATOM   1052  CB  GLU B 137      20.996  29.615  -2.001  1.00 66.09           C  
ATOM   1053  CG  GLU B 137      21.807  30.881  -2.285  1.00 66.09           C  
ATOM   1054  CD  GLU B 137      22.910  30.533  -3.272  1.00 66.09           C  
ATOM   1055  OE1 GLU B 137      23.806  29.732  -2.895  1.00 66.09           O  
ATOM   1056  OE2 GLU B 137      22.869  31.061  -4.416  1.00 66.09           O1-
ATOM   1059  N   VAL B 138      17.821  28.734  -0.256  1.00 50.75           N  
ATOM   1060  CA  VAL B 138      16.838  27.682  -0.266  1.00 50.75           C  
ATOM   1064  C   VAL B 138      15.562  28.354  -0.687  1.00 50.75           C  
ATOM   1065  O   VAL B 138      15.350  29.513  -0.337  1.00 50.75           O  
ATOM   1061  CB  VAL B 138      16.586  27.080   1.088  1.00 50.75           C  
ATOM   1062  CG1 VAL B 138      15.450  26.051   0.971  1.00 50.75           C  
ATOM   1063  CG2 VAL B 138      17.903  26.493   1.618  1.00 50.75           C  
ATOM   1066  N   PRO B 139      14.687  27.699  -1.406  1.00 77.93           N  
ATOM   1067  CA  PRO B 139      13.486  28.362  -1.829  1.00 77.93           C  
ATOM   1071  C   PRO B 139      12.690  28.765  -0.633  1.00 77.93           C  
ATOM   1072  O   PRO B 139      12.624  28.006   0.332  1.00 77.93           O  
ATOM   1069  CB  PRO B 139      12.793  27.395  -2.783  1.00 77.93           C  
ATOM   1070  CG  PRO B 139      13.970  26.611  -3.400  1.00 77.93           C  
ATOM   1068  CD  PRO B 139      15.066  26.630  -2.316  1.00 77.93           C  
ATOM   1073  N   ALA B 140      12.054  29.948  -0.701  1.00 33.16           N  
ATOM   1074  CA  ALA B 140      11.357  30.542   0.401  1.00 33.16           C  
ATOM   1076  C   ALA B 140      10.242  29.653   0.848  1.00 33.16           C  
ATOM   1077  O   ALA B 140       9.982  29.534   2.045  1.00 33.16           O  
ATOM   1075  CB  ALA B 140      10.745  31.908   0.047  1.00 33.16           C  
ATOM   1078  N   ASP B 141       9.564  28.987  -0.101  1.00114.88           N  
ATOM   1079  CA  ASP B 141       8.401  28.211   0.225  1.00114.88           C  
ATOM   1084  C   ASP B 141       8.786  27.192   1.246  1.00114.88           C  
ATOM   1085  O   ASP B 141       8.093  26.999   2.244  1.00114.88           O  
ATOM   1080  CB  ASP B 141       7.905  27.369  -0.958  1.00114.88           C  
ATOM   1081  CG  ASP B 141       7.662  28.285  -2.139  1.00114.88           C  
ATOM   1082  OD1 ASP B 141       8.627  28.986  -2.546  1.00114.88           O  
ATOM   1083  OD2 ASP B 141       6.511  28.299  -2.649  1.00114.88           O1-
ATOM   1086  N   ARG B 142       9.916  26.508   1.002  1.00 76.91           N  
ATOM   1087  CA  ARG B 142      10.365  25.439   1.845  1.00 76.91           C  
ATOM   1095  C   ARG B 142      10.715  25.961   3.206  1.00 76.91           C  
ATOM   1096  O   ARG B 142      10.349  25.360   4.218  1.00 76.91           O  
ATOM   1088  CB  ARG B 142      11.600  24.743   1.248  1.00 76.91           C  
ATOM   1089  CG  ARG B 142      11.307  24.198  -0.152  1.00 76.91           C  
ATOM   1090  CD  ARG B 142      12.516  23.629  -0.893  1.00 76.91           C  
ATOM   1091  NE  ARG B 142      12.047  23.296  -2.268  1.00 76.91           N  
ATOM   1092  CZ  ARG B 142      12.924  22.855  -3.214  1.00 76.91           C  
ATOM   1093  NH1 ARG B 142      14.240  22.675  -2.901  1.00 76.91           N1+
ATOM   1094  NH2 ARG B 142      12.481  22.599  -4.480  1.00 76.91           N  
ATOM   1097  N   VAL B 143      11.421  27.108   3.268  1.00 37.77           N  
ATOM   1098  CA  VAL B 143      11.857  27.650   4.526  1.00 37.77           C  
ATOM   1102  C   VAL B 143      10.660  28.009   5.349  1.00 37.77           C  
ATOM   1103  O   VAL B 143      10.644  27.792   6.559  1.00 37.77           O  
ATOM   1099  CB  VAL B 143      12.701  28.884   4.373  1.00 37.77           C  
ATOM   1100  CG1 VAL B 143      13.099  29.388   5.772  1.00 37.77           C  
ATOM   1101  CG2 VAL B 143      13.899  28.550   3.463  1.00 37.77           C  
ATOM   1104  N   LEU B 144       9.619  28.565   4.704  1.00 91.34           N  
ATOM   1105  CA  LEU B 144       8.434  28.989   5.399  1.00 91.34           C  
ATOM   1110  C   LEU B 144       7.798  27.774   6.007  1.00 91.34           C  
ATOM   1111  O   LEU B 144       7.291  27.822   7.126  1.00 91.34           O  
ATOM   1106  CB  LEU B 144       7.404  29.660   4.469  1.00 91.34           C  
ATOM   1107  CG  LEU B 144       6.207  30.329   5.183  1.00 91.34           C  
ATOM   1108  CD1 LEU B 144       5.299  29.317   5.898  1.00 91.34           C  
ATOM   1109  CD2 LEU B 144       6.683  31.460   6.109  1.00 91.34           C  
ATOM   1112  N   LYS B 145       7.812  26.646   5.272  1.00 80.61           N  
ATOM   1113  CA  LYS B 145       7.214  25.435   5.756  1.00 80.61           C  
ATOM   1119  C   LYS B 145       7.930  25.022   7.006  1.00 80.61           C  
ATOM   1120  O   LYS B 145       7.307  24.549   7.954  1.00 80.61           O  
ATOM   1114  CB  LYS B 145       7.315  24.279   4.745  1.00 80.61           C  
ATOM   1115  CG  LYS B 145       6.354  24.396   3.559  1.00 80.61           C  
ATOM   1116  CD  LYS B 145       4.879  24.283   3.956  1.00 80.61           C  
ATOM   1117  CE  LYS B 145       3.912  24.327   2.770  1.00 80.61           C  
ATOM   1118  NZ  LYS B 145       2.570  23.869   3.195  1.00 80.61           N1+
ATOM   1121  N   VAL B 146       9.266  25.189   7.039  1.00 32.52           N  
ATOM   1122  CA  VAL B 146      10.018  24.811   8.203  1.00 32.52           C  
ATOM   1126  C   VAL B 146       9.550  25.644   9.358  1.00 32.52           C  
ATOM   1127  O   VAL B 146       9.364  25.133  10.461  1.00 32.52           O  
ATOM   1123  CB  VAL B 146      11.495  25.039   8.051  1.00 32.52           C  
ATOM   1124  CG1 VAL B 146      12.178  24.756   9.400  1.00 32.52           C  
ATOM   1125  CG2 VAL B 146      12.008  24.153   6.902  1.00 32.52           C  
ATOM   1128  N   ILE B 147       9.328  26.954   9.135  1.00 52.75           N  
ATOM   1129  CA  ILE B 147       8.920  27.797  10.222  1.00 52.75           C  
ATOM   1134  C   ILE B 147       7.601  27.325  10.749  1.00 52.75           C  
ATOM   1135  O   ILE B 147       7.426  27.199  11.960  1.00 52.75           O  
ATOM   1130  CB  ILE B 147       8.800  29.244   9.845  1.00 52.75           C  
ATOM   1131  CG1 ILE B 147      10.194  29.795   9.503  1.00 52.75           C  
ATOM   1132  CG2 ILE B 147       8.098  29.989  10.994  1.00 52.75           C  
ATOM   1133  CD1 ILE B 147      10.190  31.234   9.004  1.00 52.75           C  
ATOM   1136  N   ALA B 148       6.638  27.024   9.857  1.00 27.14           N  
ATOM   1137  CA  ALA B 148       5.337  26.616  10.310  1.00 27.14           C  
ATOM   1139  C   ALA B 148       5.445  25.331  11.076  1.00 27.14           C  
ATOM   1140  O   ALA B 148       4.850  25.189  12.145  1.00 27.14           O  
ATOM   1138  CB  ALA B 148       4.351  26.379   9.153  1.00 27.14           C  
ATOM   1141  N   ALA B 149       6.226  24.364  10.556  1.00 28.98           N  
ATOM   1142  CA  ALA B 149       6.339  23.069  11.170  1.00 28.98           C  
ATOM   1144  C   ALA B 149       6.965  23.184  12.526  1.00 28.98           C  
ATOM   1145  O   ALA B 149       6.528  22.533  13.473  1.00 28.98           O  
ATOM   1143  CB  ALA B 149       7.203  22.094  10.350  1.00 28.98           C  
ATOM   1146  N   LEU B 150       8.018  24.011  12.655  1.00 45.78           N  
ATOM   1147  CA  LEU B 150       8.703  24.154  13.910  1.00 45.78           C  
ATOM   1152  C   LEU B 150       7.775  24.764  14.909  1.00 45.78           C  
ATOM   1153  O   LEU B 150       7.713  24.326  16.058  1.00 45.78           O  
ATOM   1148  CB  LEU B 150       9.932  25.075  13.814  1.00 45.78           C  
ATOM   1149  CG  LEU B 150      10.665  25.277  15.153  1.00 45.78           C  
ATOM   1150  CD1 LEU B 150      11.231  23.955  15.694  1.00 45.78           C  
ATOM   1151  CD2 LEU B 150      11.729  26.382  15.045  1.00 45.78           C  
ATOM   1154  N   ALA B 151       7.013  25.789  14.485  1.00 27.64           N  
ATOM   1155  CA  ALA B 151       6.151  26.485  15.393  1.00 27.64           C  
ATOM   1157  C   ALA B 151       5.149  25.518  15.939  1.00 27.64           C  
ATOM   1158  O   ALA B 151       4.897  25.490  17.143  1.00 27.64           O  
ATOM   1156  CB  ALA B 151       5.374  27.629  14.718  1.00 27.64           C  
ATOM   1159  N   ARG B 152       4.572  24.672  15.065  1.00117.46           N  
ATOM   1160  CA  ARG B 152       3.565  23.751  15.506  1.00117.46           C  
ATOM   1168  C   ARG B 152       4.164  22.791  16.486  1.00117.46           C  
ATOM   1169  O   ARG B 152       3.564  22.485  17.514  1.00117.46           O  
ATOM   1161  CB  ARG B 152       2.981  22.882  14.381  1.00117.46           C  
ATOM   1162  CG  ARG B 152       2.182  23.645  13.328  1.00117.46           C  
ATOM   1163  CD  ARG B 152       1.334  22.722  12.453  1.00117.46           C  
ATOM   1164  NE  ARG B 152       2.242  21.697  11.869  1.00117.46           N  
ATOM   1165  CZ  ARG B 152       1.873  20.382  11.890  1.00117.46           C  
ATOM   1166  NH1 ARG B 152       0.682  20.022  12.450  1.00117.46           N1+
ATOM   1167  NH2 ARG B 152       2.695  19.429  11.365  1.00117.46           N  
ATOM   1170  N   ALA B 153       5.382  22.298  16.193  1.00 49.09           N  
ATOM   1171  CA  ALA B 153       6.012  21.285  16.994  1.00 49.09           C  
ATOM   1173  C   ALA B 153       6.275  21.770  18.395  1.00 49.09           C  
ATOM   1174  O   ALA B 153       6.135  21.004  19.346  1.00 49.09           O  
ATOM   1172  CB  ALA B 153       7.360  20.827  16.408  1.00 49.09           C  
ATOM   1175  N   VAL B 154       6.740  23.028  18.538  1.00144.63           N  
ATOM   1176  CA  VAL B 154       7.115  23.665  19.780  1.00144.63           C  
ATOM   1180  C   VAL B 154       5.972  24.172  20.620  1.00144.63           C  
ATOM   1181  O   VAL B 154       6.109  24.269  21.841  1.00144.63           O  
ATOM   1177  CB  VAL B 154       8.073  24.808  19.577  1.00144.63           C  
ATOM   1178  CG1 VAL B 154       9.391  24.242  19.031  1.00144.63           C  
ATOM   1179  CG2 VAL B 154       7.437  25.842  18.639  1.00144.63           C  
ATOM   1182  N   GLY B 155       4.829  24.540  20.008  1.00 41.77           N  
ATOM   1183  CA  GLY B 155       3.791  25.228  20.735  1.00 41.77           C  
ATOM   1184  C   GLY B 155       2.885  24.294  21.480  1.00 41.77           C  
ATOM   1185  O   GLY B 155       3.263  23.191  21.871  1.00 41.77           O  
ATOM   1186  N   ALA B 156       1.636  24.768  21.693  1.00 42.78           N  
ATOM   1187  CA  ALA B 156       0.599  24.123  22.452  1.00 42.78           C  
ATOM   1189  C   ALA B 156       0.292  22.804  21.823  1.00 42.78           C  
ATOM   1190  O   ALA B 156      -0.099  21.856  22.502  1.00 42.78           O  
ATOM   1188  CB  ALA B 156      -0.704  24.938  22.489  1.00 42.78           C  
ATOM   1191  N   GLU B 157       0.395  22.742  20.488  1.00103.39           N  
ATOM   1192  CA  GLU B 157       0.159  21.548  19.732  1.00103.39           C  
ATOM   1198  C   GLU B 157       1.246  20.544  19.997  1.00103.39           C  
ATOM   1199  O   GLU B 157       1.029  19.350  19.808  1.00103.39           O  
ATOM   1193  CB  GLU B 157       0.149  21.797  18.214  1.00103.39           C  
ATOM   1194  CG  GLU B 157      -0.239  20.560  17.402  1.00103.39           C  
ATOM   1195  CD  GLU B 157      -0.040  20.882  15.928  1.00103.39           C  
ATOM   1196  OE1 GLU B 157       1.101  21.268  15.562  1.00103.39           O  
ATOM   1197  OE2 GLU B 157      -1.022  20.750  15.149  1.00103.39           O1-
ATOM   1200  N   GLY B 158       2.467  21.003  20.357  1.00 51.64           N  
ATOM   1201  CA  GLY B 158       3.595  20.116  20.516  1.00 51.64           C  
ATOM   1202  C   GLY B 158       4.171  20.125  21.904  1.00 51.64           C  
ATOM   1203  O   GLY B 158       3.521  19.746  22.877  1.00 51.64           O  
ATOM   1204  N   LEU B 159       5.443  20.585  22.006  1.00136.47           N  
ATOM   1205  CA  LEU B 159       6.226  20.493  23.212  1.00136.47           C  
ATOM   1210  C   LEU B 159       5.520  21.120  24.369  1.00136.47           C  
ATOM   1211  O   LEU B 159       5.444  20.512  25.436  1.00136.47           O  
ATOM   1206  CB  LEU B 159       7.574  21.233  23.185  1.00136.47           C  
ATOM   1207  CG  LEU B 159       8.691  20.616  22.336  1.00136.47           C  
ATOM   1208  CD1 LEU B 159       8.427  20.758  20.833  1.00136.47           C  
ATOM   1209  CD2 LEU B 159      10.047  21.186  22.768  1.00136.47           C  
ATOM   1212  N   VAL B 160       4.986  22.342  24.197  1.00 36.93           N  
ATOM   1213  CA  VAL B 160       4.365  23.026  25.296  1.00 36.93           C  
ATOM   1217  C   VAL B 160       3.207  22.217  25.774  1.00 36.93           C  
ATOM   1218  O   VAL B 160       3.007  22.053  26.976  1.00 36.93           O  
ATOM   1214  CB  VAL B 160       3.845  24.382  24.915  1.00 36.93           C  
ATOM   1215  CG1 VAL B 160       3.126  24.994  26.130  1.00 36.93           C  
ATOM   1216  CG2 VAL B 160       5.018  25.227  24.392  1.00 36.93           C  
ATOM   1219  N   GLY B 161       2.417  21.669  24.836  1.00 21.44           N  
ATOM   1220  CA  GLY B 161       1.256  20.922  25.214  1.00 21.44           C  
ATOM   1221  C   GLY B 161       1.684  19.753  26.051  1.00 21.44           C  
ATOM   1222  O   GLY B 161       1.038  19.430  27.045  1.00 21.44           O  
ATOM   1223  N   GLY B 162       2.787  19.087  25.660  1.00 23.25           N  
ATOM   1224  CA  GLY B 162       3.273  17.925  26.351  1.00 23.25           C  
ATOM   1225  C   GLY B 162       3.687  18.284  27.746  1.00 23.25           C  
ATOM   1226  O   GLY B 162       3.437  17.526  28.681  1.00 23.25           O  
ATOM   1227  N   GLN B 163       4.350  19.445  27.915  1.00 50.78           N  
ATOM   1228  CA  GLN B 163       4.834  19.872  29.197  1.00 50.78           C  
ATOM   1234  C   GLN B 163       3.670  20.078  30.112  1.00 50.78           C  
ATOM   1235  O   GLN B 163       3.728  19.722  31.289  1.00 50.78           O  
ATOM   1229  CB  GLN B 163       5.597  21.206  29.129  1.00 50.78           C  
ATOM   1230  CG  GLN B 163       6.971  21.107  28.463  1.00 50.78           C  
ATOM   1231  CD  GLN B 163       7.930  20.532  29.496  1.00 50.78           C  
ATOM   1233  NE2 GLN B 163       8.590  21.431  30.274  1.00 50.78           N  
ATOM   1232  OE1 GLN B 163       8.081  19.318  29.617  1.00 50.78           O  
ATOM   1236  N   VAL B 164       2.580  20.667  29.588  1.00 33.83           N  
ATOM   1237  CA  VAL B 164       1.428  20.967  30.389  1.00 33.83           C  
ATOM   1241  C   VAL B 164       0.829  19.701  30.918  1.00 33.83           C  
ATOM   1242  O   VAL B 164       0.557  19.589  32.111  1.00 33.83           O  
ATOM   1238  CB  VAL B 164       0.361  21.688  29.617  1.00 33.83           C  
ATOM   1239  CG1 VAL B 164      -0.868  21.867  30.524  1.00 33.83           C  
ATOM   1240  CG2 VAL B 164       0.947  23.012  29.095  1.00 33.83           C  
ATOM   1243  N   VAL B 165       0.626  18.704  30.038  1.00 38.71           N  
ATOM   1244  CA  VAL B 165       0.004  17.466  30.417  1.00 38.71           C  
ATOM   1248  C   VAL B 165       0.880  16.769  31.409  1.00 38.71           C  
ATOM   1249  O   VAL B 165       0.392  16.163  32.360  1.00 38.71           O  
ATOM   1245  CB  VAL B 165      -0.196  16.546  29.247  1.00 38.71           C  
ATOM   1246  CG1 VAL B 165      -0.842  15.245  29.752  1.00 38.71           C  
ATOM   1247  CG2 VAL B 165      -1.029  17.282  28.184  1.00 38.71           C  
ATOM   1250  N   ASP B 166       2.208  16.836  31.202  1.00 46.00           N  
ATOM   1251  CA  ASP B 166       3.146  16.176  32.065  1.00 46.00           C  
ATOM   1256  C   ASP B 166       3.007  16.741  33.447  1.00 46.00           C  
ATOM   1257  O   ASP B 166       2.972  15.995  34.425  1.00 46.00           O  
ATOM   1252  CB  ASP B 166       4.600  16.394  31.607  1.00 46.00           C  
ATOM   1253  CG  ASP B 166       5.504  15.409  32.333  1.00 46.00           C  
ATOM   1254  OD1 ASP B 166       4.967  14.521  33.047  1.00 46.00           O  
ATOM   1255  OD2 ASP B 166       6.748  15.533  32.181  1.00 46.00           O1-
ATOM   1258  N   LEU B 167       2.913  18.081  33.563  1.00 41.63           N  
ATOM   1259  CA  LEU B 167       2.803  18.710  34.847  1.00 41.63           C  
ATOM   1264  C   LEU B 167       1.512  18.308  35.490  1.00 41.63           C  
ATOM   1265  O   LEU B 167       1.463  18.038  36.689  1.00 41.63           O  
ATOM   1260  CB  LEU B 167       2.830  20.245  34.769  1.00 41.63           C  
ATOM   1261  CG  LEU B 167       4.178  20.808  34.281  1.00 41.63           C  
ATOM   1262  CD1 LEU B 167       4.148  22.344  34.229  1.00 41.63           C  
ATOM   1263  CD2 LEU B 167       5.349  20.263  35.115  1.00 41.63           C  
ATOM   1266  N   GLN B 168       0.431  18.248  34.693  1.00 48.64           N  
ATOM   1267  CA  GLN B 168      -0.881  17.930  35.179  1.00 48.64           C  
ATOM   1273  C   GLN B 168      -0.875  16.538  35.738  1.00 48.64           C  
ATOM   1274  O   GLN B 168      -1.501  16.270  36.760  1.00 48.64           O  
ATOM   1268  CB  GLN B 168      -1.926  17.919  34.050  1.00 48.64           C  
ATOM   1269  CG  GLN B 168      -2.082  19.256  33.323  1.00 48.64           C  
ATOM   1270  CD  GLN B 168      -2.957  19.015  32.101  1.00 48.64           C  
ATOM   1272  NE2 GLN B 168      -3.888  19.966  31.820  1.00 48.64           N  
ATOM   1271  OE1 GLN B 168      -2.819  18.005  31.413  1.00 48.64           O  
ATOM   1275  N   SER B 169      -0.166  15.616  35.060  1.00 54.19           N  
ATOM   1276  CA  SER B 169      -0.144  14.214  35.378  1.00 54.19           C  
ATOM   1279  C   SER B 169       0.630  13.904  36.627  1.00 54.19           C  
ATOM   1280  O   SER B 169       0.499  12.806  37.166  1.00 54.19           O  
ATOM   1277  CB  SER B 169       0.481  13.370  34.252  1.00 54.19           C  
ATOM   1278  OG  SER B 169      -0.301  13.472  33.071  1.00 54.19           O  
ATOM   1281  N   GLU B 170       1.430  14.852  37.148  1.00 59.85           N  
ATOM   1282  CA  GLU B 170       2.343  14.516  38.210  1.00 59.85           C  
ATOM   1288  C   GLU B 170       1.639  13.909  39.404  1.00 59.85           C  
ATOM   1289  O   GLU B 170       2.074  12.877  39.910  1.00 59.85           O  
ATOM   1283  CB  GLU B 170       3.164  15.726  38.693  1.00 59.85           C  
ATOM   1284  CG  GLU B 170       4.294  15.353  39.656  1.00 59.85           C  
ATOM   1285  CD  GLU B 170       5.223  16.553  39.781  1.00 59.85           C  
ATOM   1286  OE1 GLU B 170       4.993  17.555  39.052  1.00 59.85           O  
ATOM   1287  OE2 GLU B 170       6.175  16.484  40.603  1.00 59.85           O1-
ATOM   1290  N   GLY B 171       0.544  14.526  39.888  1.00 52.86           N  
ATOM   1291  CA  GLY B 171      -0.183  14.095  41.060  1.00 52.86           C  
ATOM   1292  C   GLY B 171      -0.990  12.826  40.884  1.00 52.86           C  
ATOM   1293  O   GLY B 171      -1.150  12.064  41.838  1.00 52.86           O  
ATOM   1294  N   ARG B 172      -1.541  12.603  39.672  1.00115.14           N  
ATOM   1295  CA  ARG B 172      -2.558  11.633  39.328  1.00115.14           C  
ATOM   1303  C   ARG B 172      -2.168  10.179  39.367  1.00115.14           C  
ATOM   1304  O   ARG B 172      -1.055   9.784  39.020  1.00115.14           O  
ATOM   1296  CB  ARG B 172      -3.075  11.843  37.898  1.00115.14           C  
ATOM   1297  CG  ARG B 172      -3.770  13.176  37.631  1.00115.14           C  
ATOM   1298  CD  ARG B 172      -4.051  13.362  36.137  1.00115.14           C  
ATOM   1299  NE  ARG B 172      -5.030  14.471  35.972  1.00115.14           N  
ATOM   1300  CZ  ARG B 172      -6.058  14.308  35.089  1.00115.14           C  
ATOM   1301  NH1 ARG B 172      -6.166  13.140  34.389  1.00115.14           N1+
ATOM   1302  NH2 ARG B 172      -6.979  15.298  34.910  1.00115.14           N  
ATOM   1305  N   ASP B 173      -3.116   9.362  39.887  1.00 83.61           N  
ATOM   1306  CA  ASP B 173      -3.149   7.922  39.882  1.00 83.61           C  
ATOM   1311  C   ASP B 173      -3.739   7.375  38.597  1.00 83.61           C  
ATOM   1312  O   ASP B 173      -3.463   6.239  38.221  1.00 83.61           O  
ATOM   1307  CB  ASP B 173      -3.958   7.345  41.060  1.00 83.61           C  
ATOM   1308  CG  ASP B 173      -5.404   7.819  40.963  1.00 83.61           C  
ATOM   1309  OD1 ASP B 173      -5.658   8.834  40.261  1.00 83.61           O  
ATOM   1310  OD2 ASP B 173      -6.275   7.169  41.600  1.00 83.61           O1-
ATOM   1313  N   ASP B 174      -4.630   8.160  37.945  1.00100.05           N  
ATOM   1314  CA  ASP B 174      -5.477   7.816  36.821  1.00100.05           C  
ATOM   1319  C   ASP B 174      -4.839   7.714  35.460  1.00100.05           C  
ATOM   1320  O   ASP B 174      -5.485   7.179  34.564  1.00100.05           O  
ATOM   1315  CB  ASP B 174      -6.707   8.735  36.680  1.00100.05           C  
ATOM   1316  CG  ASP B 174      -6.260  10.148  36.345  1.00100.05           C  
ATOM   1317  OD1 ASP B 174      -5.025  10.391  36.302  1.00100.05           O  
ATOM   1318  OD2 ASP B 174      -7.155  11.008  36.128  1.00100.05           O1-
ATOM   1321  N   VAL B 175      -3.619   8.246  35.230  1.00 70.15           N  
ATOM   1322  CA  VAL B 175      -3.031   8.356  33.911  1.00 70.15           C  
ATOM   1326  C   VAL B 175      -3.172   7.086  33.121  1.00 70.15           C  
ATOM   1327  O   VAL B 175      -2.745   6.013  33.546  1.00 70.15           O  
ATOM   1323  CB  VAL B 175      -1.571   8.710  33.957  1.00 70.15           C  
ATOM   1324  CG1 VAL B 175      -1.026   8.774  32.522  1.00 70.15           C  
ATOM   1325  CG2 VAL B 175      -1.415  10.022  34.742  1.00 70.15           C  
ATOM   1328  N   ASN B 176      -3.789   7.210  31.920  1.00 63.36           N  
ATOM   1329  CA  ASN B 176      -4.050   6.112  31.028  1.00 63.36           C  
ATOM   1334  C   ASN B 176      -3.080   6.148  29.883  1.00 63.36           C  
ATOM   1335  O   ASN B 176      -2.226   7.030  29.804  1.00 63.36           O  
ATOM   1330  CB  ASN B 176      -5.490   6.093  30.474  1.00 63.36           C  
ATOM   1331  CG  ASN B 176      -5.748   7.357  29.670  1.00 63.36           C  
ATOM   1333  ND2 ASN B 176      -7.007   7.505  29.181  1.00 63.36           N  
ATOM   1332  OD1 ASN B 176      -4.865   8.195  29.493  1.00 63.36           O  
ATOM   1336  N   LEU B 177      -3.202   5.163  28.963  1.00 48.45           N  
ATOM   1337  CA  LEU B 177      -2.311   4.993  27.848  1.00 48.45           C  
ATOM   1342  C   LEU B 177      -2.374   6.185  26.947  1.00 48.45           C  
ATOM   1343  O   LEU B 177      -1.348   6.645  26.446  1.00 48.45           O  
ATOM   1338  CB  LEU B 177      -2.658   3.753  27.004  1.00 48.45           C  
ATOM   1339  CG  LEU B 177      -1.720   3.542  25.799  1.00 48.45           C  
ATOM   1340  CD1 LEU B 177      -0.273   3.303  26.255  1.00 48.45           C  
ATOM   1341  CD2 LEU B 177      -2.241   2.427  24.875  1.00 48.45           C  
ATOM   1344  N   GLU B 178      -3.581   6.733  26.716  1.00 75.38           N  
ATOM   1345  CA  GLU B 178      -3.690   7.829  25.796  1.00 75.38           C  
ATOM   1351  C   GLU B 178      -2.889   8.994  26.299  1.00 75.38           C  
ATOM   1352  O   GLU B 178      -2.192   9.644  25.522  1.00 75.38           O  
ATOM   1346  CB  GLU B 178      -5.150   8.257  25.537  1.00 75.38           C  
ATOM   1347  CG  GLU B 178      -5.944   8.660  26.780  1.00 75.38           C  
ATOM   1348  CD  GLU B 178      -7.387   8.881  26.347  1.00 75.38           C  
ATOM   1349  OE1 GLU B 178      -8.034   7.882  25.928  1.00 75.38           O  
ATOM   1350  OE2 GLU B 178      -7.862  10.045  26.425  1.00 75.38           O1-
ATOM   1353  N   THR B 179      -2.950   9.284  27.614  1.00 34.03           N  
ATOM   1354  CA  THR B 179      -2.229  10.400  28.166  1.00 34.03           C  
ATOM   1358  C   THR B 179      -0.751  10.166  28.050  1.00 34.03           C  
ATOM   1359  O   THR B 179      -0.002  11.064  27.664  1.00 34.03           O  
ATOM   1355  CB  THR B 179      -2.538  10.630  29.616  1.00 34.03           C  
ATOM   1357  CG2 THR B 179      -1.732  11.847  30.108  1.00 34.03           C  
ATOM   1356  OG1 THR B 179      -3.929  10.867  29.785  1.00 34.03           O  
ATOM   1360  N   LEU B 180      -0.293   8.938  28.369  1.00 46.92           N  
ATOM   1361  CA  LEU B 180       1.112   8.631  28.351  1.00 46.92           C  
ATOM   1366  C   LEU B 180       1.623   8.816  26.956  1.00 46.92           C  
ATOM   1367  O   LEU B 180       2.677   9.419  26.745  1.00 46.92           O  
ATOM   1362  CB  LEU B 180       1.383   7.175  28.766  1.00 46.92           C  
ATOM   1363  CG  LEU B 180       2.869   6.780  28.775  1.00 46.92           C  
ATOM   1364  CD1 LEU B 180       3.655   7.591  29.813  1.00 46.92           C  
ATOM   1365  CD2 LEU B 180       3.037   5.261  28.956  1.00 46.92           C  
ATOM   1368  N   HIS B 181       0.862   8.322  25.961  1.00 47.87           N  
ATOM   1369  CA  HIS B 181       1.253   8.421  24.585  1.00 47.87           C  
ATOM   1376  C   HIS B 181       1.332   9.865  24.226  1.00 47.87           C  
ATOM   1377  O   HIS B 181       2.240  10.293  23.515  1.00 47.87           O  
ATOM   1372  CB  HIS B 181       0.245   7.767  23.623  1.00 47.87           C  
ATOM   1371  CG  HIS B 181       0.632   7.895  22.177  1.00 47.87           C  
ATOM   1374  CD2 HIS B 181       0.175   8.758  21.226  1.00 47.87           C  
ATOM   1370  ND1 HIS B 181       1.566   7.104  21.546  1.00 47.87           N  
ATOM   1375  CE1 HIS B 181       1.628   7.522  20.255  1.00 47.87           C  
ATOM   1373  NE2 HIS B 181       0.800   8.523  20.014  1.00 47.87           N  
ATOM   1378  N   TYR B 182       0.372  10.658  24.728  1.00 51.92           N  
ATOM   1379  CA  TYR B 182       0.304  12.051  24.405  1.00 51.92           C  
ATOM   1388  C   TYR B 182       1.555  12.730  24.883  1.00 51.92           C  
ATOM   1389  O   TYR B 182       2.167  13.499  24.141  1.00 51.92           O  
ATOM   1380  CB  TYR B 182      -0.911  12.716  25.074  1.00 51.92           C  
ATOM   1381  CG  TYR B 182      -0.954  14.159  24.715  1.00 51.92           C  
ATOM   1382  CD1 TYR B 182      -0.304  15.097  25.487  1.00 51.92           C  
ATOM   1383  CD2 TYR B 182      -1.651  14.574  23.605  1.00 51.92           C  
ATOM   1384  CE1 TYR B 182      -0.351  16.429  25.150  1.00 51.92           C  
ATOM   1385  CE2 TYR B 182      -1.701  15.905  23.264  1.00 51.92           C  
ATOM   1386  CZ  TYR B 182      -1.050  16.834  24.038  1.00 51.92           C  
ATOM   1387  OH  TYR B 182      -1.101  18.200  23.690  1.00 51.92           O  
ATOM   1390  N   ILE B 183       1.995  12.438  26.123  1.00 99.74           N  
ATOM   1391  CA  ILE B 183       3.139  13.111  26.676  1.00 99.74           C  
ATOM   1396  C   ILE B 183       4.367  12.803  25.867  1.00 99.74           C  
ATOM   1397  O   ILE B 183       5.105  13.712  25.490  1.00 99.74           O  
ATOM   1392  CB  ILE B 183       3.440  12.682  28.086  1.00 99.74           C  
ATOM   1393  CG1 ILE B 183       2.259  12.997  29.020  1.00 99.74           C  
ATOM   1394  CG2 ILE B 183       4.753  13.361  28.518  1.00 99.74           C  
ATOM   1395  CD1 ILE B 183       1.950  14.488  29.132  1.00 99.74           C  
ATOM   1398  N   HIS B 184       4.605  11.511  25.559  0.50 59.79           N  
ATOM   1399  CA  HIS B 184       5.802  11.106  24.870  0.50 59.79           C  
ATOM   1406  C   HIS B 184       5.839  11.711  23.507  0.50 59.79           C  
ATOM   1407  O   HIS B 184       6.875  12.199  23.059  0.50 59.79           O  
ATOM   1402  CB  HIS B 184       5.898   9.581  24.679  0.50 59.79           C  
ATOM   1401  CG  HIS B 184       6.054   8.835  25.968  0.50 59.79           C  
ATOM   1404  CD2 HIS B 184       6.473   9.275  27.186  0.50 59.79           C  
ATOM   1400  ND1 HIS B 184       5.788   7.493  26.122  0.50 59.79           N  
ATOM   1405  CE1 HIS B 184       6.057   7.189  27.418  0.50 59.79           C  
ATOM   1403  NE2 HIS B 184       6.476   8.238  28.102  0.50 59.79           N  
ATOM   1408  N   THR B 185       4.703  11.664  22.798  1.00130.38           N  
ATOM   1409  CA  THR B 185       4.656  12.140  21.449  1.00130.38           C  
ATOM   1413  C   THR B 185       4.845  13.633  21.409  1.00130.38           C  
ATOM   1414  O   THR B 185       5.602  14.145  20.588  1.00130.38           O  
ATOM   1410  CB  THR B 185       3.332  11.828  20.827  1.00130.38           C  
ATOM   1412  CG2 THR B 185       3.399  12.162  19.334  1.00130.38           C  
ATOM   1411  OG1 THR B 185       3.057  10.445  20.971  1.00130.38           O  
ATOM   1415  N   HIS B 186       4.107  14.381  22.254  1.00 84.74           N  
ATOM   1416  CA  HIS B 186       4.145  15.825  22.243  1.00 84.74           C  
ATOM   1423  C   HIS B 186       5.335  16.453  22.916  1.00 84.74           C  
ATOM   1424  O   HIS B 186       5.982  17.329  22.341  1.00 84.74           O  
ATOM   1419  CB  HIS B 186       2.860  16.425  22.830  1.00 84.74           C  
ATOM   1418  CG  HIS B 186       1.694  16.055  21.964  1.00 84.74           C  
ATOM   1421  CD2 HIS B 186       1.004  16.794  21.053  1.00 84.74           C  
ATOM   1417  ND1 HIS B 186       1.132  14.797  21.933  1.00 84.74           N  
ATOM   1422  CE1 HIS B 186       0.139  14.837  21.009  1.00 84.74           C  
ATOM   1420  NE2 HIS B 186       0.024  16.027  20.448  1.00 84.74           N  
ATOM   1425  N   LYS B 187       5.654  16.036  24.160  1.00 91.47           N  
ATOM   1426  CA  LYS B 187       6.709  16.677  24.897  1.00 91.47           C  
ATOM   1432  C   LYS B 187       8.012  16.491  24.175  1.00 91.47           C  
ATOM   1433  O   LYS B 187       8.716  17.465  23.909  1.00 91.47           O  
ATOM   1427  CB  LYS B 187       6.869  16.050  26.294  1.00 91.47           C  
ATOM   1428  CG  LYS B 187       7.968  16.658  27.170  1.00 91.47           C  
ATOM   1429  CD  LYS B 187       7.921  16.142  28.612  1.00 91.47           C  
ATOM   1430  CE  LYS B 187       9.162  16.481  29.438  1.00 91.47           C  
ATOM   1431  NZ  LYS B 187       9.049  15.887  30.788  1.00 91.47           N1+
ATOM   1434  N   THR B 188       8.418  15.220  23.957  1.00169.11           N  
ATOM   1435  CA  THR B 188       9.616  14.867  23.231  1.00169.11           C  
ATOM   1439  C   THR B 188       9.466  14.666  21.743  1.00169.11           C  
ATOM   1440  O   THR B 188      10.281  15.142  20.955  1.00169.11           O  
ATOM   1436  CB  THR B 188      10.268  13.613  23.741  1.00169.11           C  
ATOM   1438  CG2 THR B 188      10.801  13.852  25.156  1.00169.11           C  
ATOM   1437  OG1 THR B 188       9.346  12.535  23.724  1.00169.11           O  
ATOM   1441  N   GLY B 189       8.410  13.937  21.326  1.00 45.09           N  
ATOM   1442  CA  GLY B 189       8.266  13.442  19.978  1.00 45.09           C  
ATOM   1443  C   GLY B 189       8.135  14.519  18.942  1.00 45.09           C  
ATOM   1444  O   GLY B 189       8.700  14.401  17.856  1.00 45.09           O  
ATOM   1445  N   ALA B 190       7.386  15.594  19.237  1.00 37.61           N  
ATOM   1446  CA  ALA B 190       7.091  16.572  18.227  1.00 37.61           C  
ATOM   1448  C   ALA B 190       8.352  17.183  17.699  1.00 37.61           C  
ATOM   1449  O   ALA B 190       8.522  17.318  16.489  1.00 37.61           O  
ATOM   1447  CB  ALA B 190       6.216  17.719  18.758  1.00 37.61           C  
ATOM   1450  N   LEU B 191       9.278  17.560  18.597  1.00 65.46           N  
ATOM   1451  CA  LEU B 191      10.487  18.229  18.209  1.00 65.46           C  
ATOM   1456  C   LEU B 191      11.359  17.286  17.439  1.00 65.46           C  
ATOM   1457  O   LEU B 191      12.039  17.680  16.491  1.00 65.46           O  
ATOM   1452  CB  LEU B 191      11.271  18.762  19.422  1.00 65.46           C  
ATOM   1453  CG  LEU B 191      12.451  19.678  19.049  1.00 65.46           C  
ATOM   1454  CD1 LEU B 191      11.964  20.924  18.291  1.00 65.46           C  
ATOM   1455  CD2 LEU B 191      13.281  20.046  20.288  1.00 65.46           C  
ATOM   1458  N   LEU B 192      11.375  16.005  17.844  1.00139.87           N  
ATOM   1459  CA  LEU B 192      12.197  15.025  17.202  1.00139.87           C  
ATOM   1464  C   LEU B 192      11.700  14.876  15.792  1.00139.87           C  
ATOM   1465  O   LEU B 192      12.490  14.806  14.851  1.00139.87           O  
ATOM   1460  CB  LEU B 192      12.119  13.677  17.938  1.00139.87           C  
ATOM   1461  CG  LEU B 192      13.246  12.705  17.570  1.00139.87           C  
ATOM   1462  CD1 LEU B 192      13.160  12.256  16.105  1.00139.87           C  
ATOM   1463  CD2 LEU B 192      14.616  13.301  17.943  1.00139.87           C  
ATOM   1466  N   GLU B 193      10.363  14.859  15.608  1.00 52.40           N  
ATOM   1467  CA  GLU B 193       9.779  14.685  14.306  1.00 52.40           C  
ATOM   1473  C   GLU B 193      10.145  15.844  13.422  1.00 52.40           C  
ATOM   1474  O   GLU B 193      10.515  15.650  12.264  1.00 52.40           O  
ATOM   1468  CB  GLU B 193       8.244  14.575  14.353  1.00 52.40           C  
ATOM   1469  CG  GLU B 193       7.762  13.288  15.027  1.00 52.40           C  
ATOM   1470  CD  GLU B 193       6.241  13.268  15.026  1.00 52.40           C  
ATOM   1471  OE1 GLU B 193       5.632  14.306  14.654  1.00 52.40           O  
ATOM   1472  OE2 GLU B 193       5.665  12.211  15.400  1.00 52.40           O1-
ATOM   1475  N   VAL B 194      10.062  17.083  13.945  1.00101.43           N  
ATOM   1476  CA  VAL B 194      10.353  18.249  13.153  1.00101.43           C  
ATOM   1480  C   VAL B 194      11.808  18.263  12.792  1.00101.43           C  
ATOM   1481  O   VAL B 194      12.179  18.738  11.719  1.00101.43           O  
ATOM   1477  CB  VAL B 194      10.025  19.546  13.842  1.00101.43           C  
ATOM   1478  CG1 VAL B 194      10.980  19.747  15.029  1.00101.43           C  
ATOM   1479  CG2 VAL B 194      10.079  20.677  12.802  1.00101.43           C  
ATOM   1482  N   SER B 195      12.681  17.755  13.686  1.00 49.87           N  
ATOM   1483  CA  SER B 195      14.096  17.775  13.427  1.00 49.87           C  
ATOM   1486  C   SER B 195      14.378  17.068  12.127  1.00 49.87           C  
ATOM   1487  O   SER B 195      15.078  17.612  11.273  1.00 49.87           O  
ATOM   1484  CB  SER B 195      14.916  17.070  14.524  1.00 49.87           C  
ATOM   1485  OG  SER B 195      14.766  17.751  15.762  1.00 49.87           O  
ATOM   1488  N   VAL B 196      13.867  15.829  11.949  1.00 50.14           N  
ATOM   1489  CA  VAL B 196      14.098  15.068  10.744  1.00 50.14           C  
ATOM   1493  C   VAL B 196      13.375  15.669   9.565  1.00 50.14           C  
ATOM   1494  O   VAL B 196      13.948  15.813   8.486  1.00 50.14           O  
ATOM   1490  CB  VAL B 196      13.665  13.635  10.869  1.00 50.14           C  
ATOM   1491  CG1 VAL B 196      14.514  12.967  11.966  1.00 50.14           C  
ATOM   1492  CG2 VAL B 196      12.151  13.587  11.136  1.00 50.14           C  
ATOM   1495  N   VAL B 197      12.094  16.050   9.748  1.00 46.24           N  
ATOM   1496  CA  VAL B 197      11.265  16.556   8.684  1.00 46.24           C  
ATOM   1500  C   VAL B 197      11.841  17.836   8.142  1.00 46.24           C  
ATOM   1501  O   VAL B 197      11.834  18.056   6.932  1.00 46.24           O  
ATOM   1497  CB  VAL B 197       9.865  16.848   9.143  1.00 46.24           C  
ATOM   1498  CG1 VAL B 197       9.078  17.470   7.978  1.00 46.24           C  
ATOM   1499  CG2 VAL B 197       9.245  15.549   9.687  1.00 46.24           C  
ATOM   1502  N   SER B 198      12.363  18.716   9.022  1.00 40.25           N  
ATOM   1503  CA  SER B 198      12.869  19.997   8.601  1.00 40.25           C  
ATOM   1506  C   SER B 198      13.991  19.810   7.621  1.00 40.25           C  
ATOM   1507  O   SER B 198      14.036  20.491   6.597  1.00 40.25           O  
ATOM   1504  CB  SER B 198      13.394  20.848   9.772  1.00 40.25           C  
ATOM   1505  OG  SER B 198      14.508  20.217  10.383  1.00 40.25           O  
ATOM   1508  N   GLY B 199      14.918  18.870   7.892  1.00 27.19           N  
ATOM   1509  CA  GLY B 199      16.043  18.661   7.021  1.00 27.19           C  
ATOM   1510  C   GLY B 199      15.556  18.250   5.663  1.00 27.19           C  
ATOM   1511  O   GLY B 199      16.066  18.718   4.646  1.00 27.19           O  
ATOM   1512  N   ALA B 200      14.557  17.351   5.617  1.00 34.12           N  
ATOM   1513  CA  ALA B 200      14.020  16.850   4.382  1.00 34.12           C  
ATOM   1515  C   ALA B 200      13.382  17.967   3.610  1.00 34.12           C  
ATOM   1516  O   ALA B 200      13.553  18.063   2.396  1.00 34.12           O  
ATOM   1514  CB  ALA B 200      12.950  15.764   4.593  1.00 34.12           C  
ATOM   1517  N   ILE B 201      12.643  18.858   4.300  1.00 43.09           N  
ATOM   1518  CA  ILE B 201      11.926  19.915   3.641  1.00 43.09           C  
ATOM   1523  C   ILE B 201      12.896  20.806   2.921  1.00 43.09           C  
ATOM   1524  O   ILE B 201      12.672  21.156   1.765  1.00 43.09           O  
ATOM   1519  CB  ILE B 201      11.154  20.774   4.602  1.00 43.09           C  
ATOM   1520  CG1 ILE B 201      10.071  19.940   5.303  1.00 43.09           C  
ATOM   1521  CG2 ILE B 201      10.603  21.984   3.830  1.00 43.09           C  
ATOM   1522  CD1 ILE B 201       9.421  20.654   6.485  1.00 43.09           C  
ATOM   1525  N   LEU B 202      14.014  21.175   3.576  1.00 48.75           N  
ATOM   1526  CA  LEU B 202      14.971  22.081   2.998  1.00 48.75           C  
ATOM   1531  C   LEU B 202      15.544  21.469   1.754  1.00 48.75           C  
ATOM   1532  O   LEU B 202      15.739  22.151   0.748  1.00 48.75           O  
ATOM   1527  CB  LEU B 202      16.148  22.387   3.939  1.00 48.75           C  
ATOM   1528  CG  LEU B 202      15.740  23.177   5.198  1.00 48.75           C  
ATOM   1529  CD1 LEU B 202      16.956  23.457   6.102  1.00 48.75           C  
ATOM   1530  CD2 LEU B 202      14.981  24.464   4.827  1.00 48.75           C  
ATOM   1533  N   ALA B 203      15.825  20.155   1.802  1.00 51.70           N  
ATOM   1534  CA  ALA B 203      16.395  19.392   0.726  1.00 51.70           C  
ATOM   1536  C   ALA B 203      15.447  19.381  -0.431  1.00 51.70           C  
ATOM   1537  O   ALA B 203      15.872  19.227  -1.574  1.00 51.70           O  
ATOM   1535  CB  ALA B 203      16.686  17.938   1.112  1.00 51.70           C  
ATOM   1538  N   GLY B 204      14.129  19.497  -0.168  1.00 30.21           N  
ATOM   1539  CA  GLY B 204      13.180  19.478  -1.246  1.00 30.21           C  
ATOM   1540  C   GLY B 204      12.645  18.086  -1.403  1.00 30.21           C  
ATOM   1541  O   GLY B 204      12.221  17.696  -2.490  1.00 30.21           O  
ATOM   1542  N   ALA B 205      12.658  17.298  -0.309  1.00 30.61           N  
ATOM   1543  CA  ALA B 205      12.162  15.948  -0.347  1.00 30.61           C  
ATOM   1545  C   ALA B 205      10.678  15.974  -0.562  1.00 30.61           C  
ATOM   1546  O   ALA B 205       9.999  16.937  -0.212  1.00 30.61           O  
ATOM   1544  CB  ALA B 205      12.429  15.162   0.947  1.00 30.61           C  
ATOM   1547  N   SER B 206      10.144  14.887  -1.162  1.00 31.67           N  
ATOM   1548  CA  SER B 206       8.742  14.770  -1.458  1.00 31.67           C  
ATOM   1551  C   SER B 206       7.997  14.589  -0.175  1.00 31.67           C  
ATOM   1552  O   SER B 206       8.582  14.334   0.877  1.00 31.67           O  
ATOM   1549  CB  SER B 206       8.405  13.573  -2.361  1.00 31.67           C  
ATOM   1550  OG  SER B 206       8.719  12.359  -1.693  1.00 31.67           O  
ATOM   1553  N   GLU B 207       6.660  14.730  -0.246  1.00 59.42           N  
ATOM   1554  CA  GLU B 207       5.809  14.615   0.902  1.00 59.42           C  
ATOM   1560  C   GLU B 207       5.953  13.236   1.457  1.00 59.42           C  
ATOM   1561  O   GLU B 207       5.988  13.052   2.673  1.00 59.42           O  
ATOM   1555  CB  GLU B 207       4.318  14.797   0.564  1.00 59.42           C  
ATOM   1556  CG  GLU B 207       3.910  16.231   0.215  1.00 59.42           C  
ATOM   1557  CD  GLU B 207       3.557  16.950   1.510  1.00 59.42           C  
ATOM   1558  OE1 GLU B 207       3.831  16.380   2.599  1.00 59.42           O  
ATOM   1559  OE2 GLU B 207       3.001  18.079   1.427  1.00 59.42           O1-
ATOM   1562  N   GLU B 208       6.048  12.223   0.576  1.00 82.25           N  
ATOM   1563  CA  GLU B 208       6.112  10.871   1.052  1.00 82.25           C  
ATOM   1569  C   GLU B 208       7.355  10.679   1.863  1.00 82.25           C  
ATOM   1570  O   GLU B 208       7.312  10.077   2.934  1.00 82.25           O  
ATOM   1564  CB  GLU B 208       6.138   9.818  -0.070  1.00 82.25           C  
ATOM   1565  CG  GLU B 208       7.389   9.866  -0.949  1.00 82.25           C  
ATOM   1566  CD  GLU B 208       7.363   8.639  -1.848  1.00 82.25           C  
ATOM   1567  OE1 GLU B 208       6.361   8.473  -2.592  1.00 82.25           O  
ATOM   1568  OE2 GLU B 208       8.341   7.847  -1.795  1.00 82.25           O1-
ATOM   1571  N   LEU B 209       8.497  11.207   1.385  1.00 97.73           N  
ATOM   1572  CA  LEU B 209       9.748  11.011   2.062  1.00 97.73           C  
ATOM   1577  C   LEU B 209       9.646  11.658   3.409  1.00 97.73           C  
ATOM   1578  O   LEU B 209      10.087  11.092   4.407  1.00 97.73           O  
ATOM   1573  CB  LEU B 209      10.930  11.620   1.272  1.00 97.73           C  
ATOM   1574  CG  LEU B 209      12.357  11.303   1.789  1.00 97.73           C  
ATOM   1575  CD1 LEU B 209      13.409  11.943   0.870  1.00 97.73           C  
ATOM   1576  CD2 LEU B 209      12.577  11.712   3.254  1.00 97.73           C  
ATOM   1579  N   GLN B 210       9.031  12.855   3.472  1.00 35.51           N  
ATOM   1580  CA  GLN B 210       8.931  13.577   4.710  1.00 35.51           C  
ATOM   1586  C   GLN B 210       8.152  12.757   5.688  1.00 35.51           C  
ATOM   1587  O   GLN B 210       8.505  12.693   6.865  1.00 35.51           O  
ATOM   1581  CB  GLN B 210       8.193  14.920   4.571  1.00 35.51           C  
ATOM   1582  CG  GLN B 210       8.903  15.933   3.670  1.00 35.51           C  
ATOM   1583  CD  GLN B 210       8.056  17.198   3.634  1.00 35.51           C  
ATOM   1585  NE2 GLN B 210       8.318  18.078   2.632  1.00 35.51           N  
ATOM   1584  OE1 GLN B 210       7.183  17.399   4.478  1.00 35.51           O  
ATOM   1588  N   GLU B 211       7.065  12.109   5.219  1.00 79.06           N  
ATOM   1589  CA  GLU B 211       6.231  11.315   6.079  1.00 79.06           C  
ATOM   1595  C   GLU B 211       7.000  10.138   6.584  1.00 79.06           C  
ATOM   1596  O   GLU B 211       6.840   9.739   7.736  1.00 79.06           O  
ATOM   1590  CB  GLU B 211       4.964  10.776   5.395  1.00 79.06           C  
ATOM   1591  CG  GLU B 211       4.110   9.927   6.342  1.00 79.06           C  
ATOM   1592  CD  GLU B 211       3.662  10.808   7.501  1.00 79.06           C  
ATOM   1593  OE1 GLU B 211       3.820  12.055   7.398  1.00 79.06           O  
ATOM   1594  OE2 GLU B 211       3.156  10.245   8.510  1.00 79.06           O1-
ATOM   1597  N   GLN B 212       7.848   9.539   5.728  1.00 39.76           N  
ATOM   1598  CA  GLN B 212       8.595   8.371   6.103  1.00 39.76           C  
ATOM   1604  C   GLN B 212       9.527   8.729   7.224  1.00 39.76           C  
ATOM   1605  O   GLN B 212       9.663   7.983   8.192  1.00 39.76           O  
ATOM   1599  CB  GLN B 212       9.435   7.838   4.929  1.00 39.76           C  
ATOM   1600  CG  GLN B 212       8.574   7.404   3.739  1.00 39.76           C  
ATOM   1601  CD  GLN B 212       9.490   7.067   2.572  1.00 39.76           C  
ATOM   1603  NE2 GLN B 212       9.124   7.556   1.357  1.00 39.76           N  
ATOM   1602  OE1 GLN B 212      10.506   6.394   2.735  1.00 39.76           O  
ATOM   1606  N   LEU B 213      10.197   9.890   7.126  1.00 50.16           N  
ATOM   1607  CA  LEU B 213      11.111  10.315   8.150  1.00 50.16           C  
ATOM   1612  C   LEU B 213      10.344  10.595   9.408  1.00 50.16           C  
ATOM   1613  O   LEU B 213      10.808  10.289  10.505  1.00 50.16           O  
ATOM   1608  CB  LEU B 213      11.908  11.569   7.757  1.00 50.16           C  
ATOM   1609  CG  LEU B 213      12.871  11.321   6.578  1.00 50.16           C  
ATOM   1610  CD1 LEU B 213      13.648  12.596   6.213  1.00 50.16           C  
ATOM   1611  CD2 LEU B 213      13.793  10.116   6.846  1.00 50.16           C  
ATOM   1614  N   ARG B 214       9.141  11.186   9.283  1.00 97.29           N  
ATOM   1615  CA  ARG B 214       8.351  11.509  10.440  1.00 97.29           C  
ATOM   1623  C   ARG B 214       8.013  10.247  11.179  1.00 97.29           C  
ATOM   1624  O   ARG B 214       8.083  10.215  12.407  1.00 97.29           O  
ATOM   1616  CB  ARG B 214       7.041  12.232  10.079  1.00 97.29           C  
ATOM   1617  CG  ARG B 214       6.055  12.347  11.242  1.00 97.29           C  
ATOM   1618  CD  ARG B 214       4.944  13.372  11.002  1.00 97.29           C  
ATOM   1619  NE  ARG B 214       5.484  14.695  11.420  1.00 97.29           N  
ATOM   1620  CZ  ARG B 214       5.375  15.795  10.620  1.00 97.29           C  
ATOM   1621  NH1 ARG B 214       4.835  15.694   9.370  1.00 97.29           N1+
ATOM   1622  NH2 ARG B 214       5.812  17.002  11.082  1.00 97.29           N  
ATOM   1625  N   THR B 215       7.644   9.171  10.454  1.00110.28           N  
ATOM   1626  CA  THR B 215       7.289   7.937  11.106  1.00110.28           C  
ATOM   1630  C   THR B 215       8.495   7.411  11.815  1.00110.28           C  
ATOM   1631  O   THR B 215       8.406   6.958  12.955  1.00110.28           O  
ATOM   1627  CB  THR B 215       6.796   6.867  10.169  1.00110.28           C  
ATOM   1629  CG2 THR B 215       5.526   7.365   9.465  1.00110.28           C  
ATOM   1628  OG1 THR B 215       7.791   6.539   9.214  1.00110.28           O  
ATOM   1632  N   TYR B 216       9.670   7.497  11.165  1.00 88.17           N  
ATOM   1633  CA  TYR B 216      10.889   7.005  11.734  1.00 88.17           C  
ATOM   1642  C   TYR B 216      11.132   7.673  13.057  1.00 88.17           C  
ATOM   1643  O   TYR B 216      11.397   6.997  14.052  1.00 88.17           O  
ATOM   1634  CB  TYR B 216      12.076   7.287  10.793  1.00 88.17           C  
ATOM   1635  CG  TYR B 216      13.334   7.309  11.582  1.00 88.17           C  
ATOM   1636  CD1 TYR B 216      14.009   6.162  11.927  1.00 88.17           C  
ATOM   1637  CD2 TYR B 216      13.830   8.529  11.975  1.00 88.17           C  
ATOM   1638  CE1 TYR B 216      15.171   6.246  12.658  1.00 88.17           C  
ATOM   1639  CE2 TYR B 216      14.987   8.618  12.704  1.00 88.17           C  
ATOM   1640  CZ  TYR B 216      15.655   7.473  13.044  1.00 88.17           C  
ATOM   1641  OH  TYR B 216      16.842   7.573  13.792  1.00 88.17           O  
ATOM   1644  N   ALA B 217      11.023   9.015  13.107  1.00 38.49           N  
ATOM   1645  CA  ALA B 217      11.287   9.761  14.310  1.00 38.49           C  
ATOM   1647  C   ALA B 217      10.291   9.425  15.373  1.00 38.49           C  
ATOM   1648  O   ALA B 217      10.653   9.225  16.532  1.00 38.49           O  
ATOM   1646  CB  ALA B 217      11.224  11.281  14.090  1.00 38.49           C  
ATOM   1649  N   GLN B 218       8.998   9.352  15.008  1.00 49.80           N  
ATOM   1650  CA  GLN B 218       7.995   9.109  16.002  1.00 49.80           C  
ATOM   1656  C   GLN B 218       8.185   7.740  16.584  1.00 49.80           C  
ATOM   1657  O   GLN B 218       8.180   7.576  17.802  1.00 49.80           O  
ATOM   1651  CB  GLN B 218       6.571   9.198  15.432  1.00 49.80           C  
ATOM   1652  CG  GLN B 218       5.474   9.049  16.486  1.00 49.80           C  
ATOM   1653  CD  GLN B 218       4.137   9.307  15.806  1.00 49.80           C  
ATOM   1655  NE2 GLN B 218       3.135   9.767  16.602  1.00 49.80           N  
ATOM   1654  OE1 GLN B 218       3.989   9.113  14.600  1.00 49.80           O  
ATOM   1658  N   LYS B 219       8.389   6.721  15.725  1.00102.02           N  
ATOM   1659  CA  LYS B 219       8.516   5.364  16.186  1.00102.02           C  
ATOM   1665  C   LYS B 219       9.742   5.189  17.026  1.00102.02           C  
ATOM   1666  O   LYS B 219       9.687   4.546  18.073  1.00102.02           O  
ATOM   1660  CB  LYS B 219       8.591   4.339  15.042  1.00102.02           C  
ATOM   1661  CG  LYS B 219       7.226   3.837  14.568  1.00102.02           C  
ATOM   1662  CD  LYS B 219       6.307   4.895  13.963  1.00102.02           C  
ATOM   1663  CE  LYS B 219       4.965   4.310  13.516  1.00102.02           C  
ATOM   1664  NZ  LYS B 219       4.003   5.391  13.225  1.00102.02           N1+
ATOM   1667  N   ILE B 220      10.884   5.753  16.593  1.00 84.35           N  
ATOM   1668  CA  ILE B 220      12.100   5.565  17.329  1.00 84.35           C  
ATOM   1673  C   ILE B 220      11.973   6.226  18.664  1.00 84.35           C  
ATOM   1674  O   ILE B 220      12.412   5.682  19.678  1.00 84.35           O  
ATOM   1669  CB  ILE B 220      13.323   6.098  16.637  1.00 84.35           C  
ATOM   1670  CG1 ILE B 220      14.581   5.554  17.337  1.00 84.35           C  
ATOM   1671  CG2 ILE B 220      13.245   7.633  16.597  1.00 84.35           C  
ATOM   1672  CD1 ILE B 220      14.732   4.037  17.210  1.00 84.35           C  
ATOM   1675  N   GLY B 221      11.365   7.427  18.699  1.00 29.63           N  
ATOM   1676  CA  GLY B 221      11.245   8.151  19.933  1.00 29.63           C  
ATOM   1677  C   GLY B 221      10.432   7.351  20.906  1.00 29.63           C  
ATOM   1678  O   GLY B 221      10.800   7.231  22.074  1.00 29.63           O  
ATOM   1679  N   LEU B 222       9.295   6.784  20.459  1.00104.47           N  
ATOM   1680  CA  LEU B 222       8.479   6.015  21.357  1.00104.47           C  
ATOM   1685  C   LEU B 222       9.183   4.765  21.776  1.00104.47           C  
ATOM   1686  O   LEU B 222       9.099   4.365  22.935  1.00104.47           O  
ATOM   1681  CB  LEU B 222       7.092   5.630  20.815  1.00104.47           C  
ATOM   1682  CG  LEU B 222       6.074   6.787  20.859  1.00104.47           C  
ATOM   1683  CD1 LEU B 222       6.408   7.906  19.866  1.00104.47           C  
ATOM   1684  CD2 LEU B 222       4.640   6.263  20.719  1.00104.47           C  
ATOM   1687  N   ALA B 223       9.918   4.122  20.851  1.00 30.70           N  
ATOM   1688  CA  ALA B 223      10.568   2.885  21.171  1.00 30.70           C  
ATOM   1690  C   ALA B 223      11.503   3.147  22.306  1.00 30.70           C  
ATOM   1691  O   ALA B 223      11.615   2.337  23.227  1.00 30.70           O  
ATOM   1689  CB  ALA B 223      11.398   2.331  20.002  1.00 30.70           C  
ATOM   1692  N   PHE B 224      12.184   4.307  22.282  1.00 45.42           N  
ATOM   1693  CA  PHE B 224      13.142   4.616  23.302  1.00 45.42           C  
ATOM   1701  C   PHE B 224      12.451   4.684  24.631  1.00 45.42           C  
ATOM   1702  O   PHE B 224      12.949   4.162  25.628  1.00 45.42           O  
ATOM   1694  CB  PHE B 224      13.855   5.962  23.079  1.00 45.42           C  
ATOM   1695  CG  PHE B 224      14.814   6.139  24.207  1.00 45.42           C  
ATOM   1696  CD1 PHE B 224      16.054   5.548  24.165  1.00 45.42           C  
ATOM   1697  CD2 PHE B 224      14.476   6.897  25.307  1.00 45.42           C  
ATOM   1698  CE1 PHE B 224      16.945   5.704  25.202  1.00 45.42           C  
ATOM   1699  CE2 PHE B 224      15.363   7.057  26.346  1.00 45.42           C  
ATOM   1700  CZ  PHE B 224      16.599   6.461  26.296  1.00 45.42           C  
ATOM   1703  N   GLN B 225      11.275   5.335  24.681  1.00125.98           N  
ATOM   1704  CA  GLN B 225      10.608   5.522  25.937  1.00125.98           C  
ATOM   1710  C   GLN B 225      10.143   4.196  26.482  1.00125.98           C  
ATOM   1711  O   GLN B 225      10.238   3.943  27.683  1.00125.98           O  
ATOM   1705  CB  GLN B 225       9.389   6.446  25.817  1.00125.98           C  
ATOM   1706  CG  GLN B 225       9.075   7.163  27.129  1.00125.98           C  
ATOM   1707  CD  GLN B 225       9.988   8.383  27.180  1.00125.98           C  
ATOM   1709  NE2 GLN B 225      10.040   9.072  28.350  1.00125.98           N  
ATOM   1708  OE1 GLN B 225      10.631   8.725  26.189  1.00125.98           O  
ATOM   1712  N   VAL B 226       9.616   3.312  25.609  1.00 39.77           N  
ATOM   1713  CA  VAL B 226       9.091   2.038  26.026  1.00 39.77           C  
ATOM   1717  C   VAL B 226      10.191   1.199  26.600  1.00 39.77           C  
ATOM   1718  O   VAL B 226      10.034   0.597  27.662  1.00 39.77           O  
ATOM   1714  CB  VAL B 226       8.495   1.261  24.891  1.00 39.77           C  
ATOM   1715  CG1 VAL B 226       8.056  -0.116  25.417  1.00 39.77           C  
ATOM   1716  CG2 VAL B 226       7.355   2.089  24.275  1.00 39.77           C  
ATOM   1719  N   ILE B 227      11.345   1.151  25.911  1.00 46.61           N  
ATOM   1720  CA  ILE B 227      12.447   0.340  26.343  1.00 46.61           C  
ATOM   1725  C   ILE B 227      12.929   0.843  27.665  1.00 46.61           C  
ATOM   1726  O   ILE B 227      13.258   0.055  28.550  1.00 46.61           O  
ATOM   1721  CB  ILE B 227      13.592   0.345  25.377  1.00 46.61           C  
ATOM   1722  CG1 ILE B 227      13.147  -0.290  24.049  1.00 46.61           C  
ATOM   1723  CG2 ILE B 227      14.779  -0.379  26.036  1.00 46.61           C  
ATOM   1724  CD1 ILE B 227      14.147  -0.102  22.913  1.00 46.61           C  
ATOM   1727  N   ASP B 228      12.964   2.176  27.843  1.00 44.25           N  
ATOM   1728  CA  ASP B 228      13.460   2.728  29.070  1.00 44.25           C  
ATOM   1733  C   ASP B 228      12.636   2.166  30.188  1.00 44.25           C  
ATOM   1734  O   ASP B 228      13.166   1.797  31.236  1.00 44.25           O  
ATOM   1729  CB  ASP B 228      13.329   4.261  29.133  1.00 44.25           C  
ATOM   1730  CG  ASP B 228      14.071   4.751  30.371  1.00 44.25           C  
ATOM   1731  OD1 ASP B 228      14.776   3.921  31.003  1.00 44.25           O  
ATOM   1732  OD2 ASP B 228      13.944   5.959  30.702  1.00 44.25           O1-
ATOM   1735  N   ASP B 229      11.310   2.072  29.980  1.00 44.48           N  
ATOM   1736  CA  ASP B 229      10.418   1.576  30.990  1.00 44.48           C  
ATOM   1741  C   ASP B 229      10.723   0.138  31.290  1.00 44.48           C  
ATOM   1742  O   ASP B 229      10.695  -0.272  32.449  1.00 44.48           O  
ATOM   1737  CB  ASP B 229       8.942   1.637  30.561  1.00 44.48           C  
ATOM   1738  CG  ASP B 229       8.514   3.095  30.524  1.00 44.48           C  
ATOM   1739  OD1 ASP B 229       9.197   3.929  31.176  1.00 44.48           O  
ATOM   1740  OD2 ASP B 229       7.493   3.394  29.848  1.00 44.48           O1-
ATOM   1743  N   ILE B 230      11.016  -0.678  30.257  1.00 98.05           N  
ATOM   1744  CA  ILE B 230      11.237  -2.083  30.477  1.00 98.05           C  
ATOM   1749  C   ILE B 230      12.456  -2.270  31.322  1.00 98.05           C  
ATOM   1750  O   ILE B 230      12.441  -3.027  32.292  1.00 98.05           O  
ATOM   1745  CB  ILE B 230      11.496  -2.854  29.210  1.00 98.05           C  
ATOM   1746  CG1 ILE B 230      10.321  -2.736  28.224  1.00 98.05           C  
ATOM   1747  CG2 ILE B 230      11.810  -4.307  29.611  1.00 98.05           C  
ATOM   1748  CD1 ILE B 230       9.021  -3.360  28.720  1.00 98.05           C  
ATOM   1751  N   LEU B 231      13.547  -1.558  30.983  1.00 95.62           N  
ATOM   1752  CA  LEU B 231      14.777  -1.750  31.691  1.00 95.62           C  
ATOM   1757  C   LEU B 231      14.596  -1.376  33.124  1.00 95.62           C  
ATOM   1758  O   LEU B 231      15.127  -2.041  34.013  1.00 95.62           O  
ATOM   1753  CB  LEU B 231      15.964  -0.953  31.115  1.00 95.62           C  
ATOM   1754  CG  LEU B 231      16.531  -1.539  29.804  1.00 95.62           C  
ATOM   1755  CD1 LEU B 231      15.499  -1.517  28.669  1.00 95.62           C  
ATOM   1756  CD2 LEU B 231      17.861  -0.869  29.421  1.00 95.62           C  
ATOM   1759  N   ASP B 232      13.825  -0.312  33.402  1.00 39.74           N  
ATOM   1760  CA  ASP B 232      13.708   0.113  34.765  1.00 39.74           C  
ATOM   1765  C   ASP B 232      13.130  -0.987  35.609  1.00 39.74           C  
ATOM   1766  O   ASP B 232      13.682  -1.330  36.652  1.00 39.74           O  
ATOM   1761  CB  ASP B 232      12.805   1.348  34.919  1.00 39.74           C  
ATOM   1762  CG  ASP B 232      13.519   2.528  34.275  1.00 39.74           C  
ATOM   1763  OD1 ASP B 232      14.729   2.389  33.955  1.00 39.74           O  
ATOM   1764  OD2 ASP B 232      12.861   3.589  34.098  1.00 39.74           O1-
ATOM   1767  N   ILE B 233      12.008  -1.583  35.177  1.00 48.81           N  
ATOM   1768  CA  ILE B 233      11.336  -2.609  35.927  1.00 48.81           C  
ATOM   1773  C   ILE B 233      12.129  -3.872  35.959  1.00 48.81           C  
ATOM   1774  O   ILE B 233      12.189  -4.556  36.977  1.00 48.81           O  
ATOM   1769  CB  ILE B 233       9.997  -2.959  35.350  1.00 48.81           C  
ATOM   1770  CG1 ILE B 233      10.158  -3.544  33.935  1.00 48.81           C  
ATOM   1771  CG2 ILE B 233       9.114  -1.702  35.410  1.00 48.81           C  
ATOM   1772  CD1 ILE B 233       8.885  -4.191  33.394  1.00 48.81           C  
ATOM   1775  N   THR B 234      12.776  -4.213  34.837  1.00117.88           N  
ATOM   1776  CA  THR B 234      13.375  -5.505  34.703  1.00117.88           C  
ATOM   1780  C   THR B 234      14.371  -5.769  35.772  1.00117.88           C  
ATOM   1781  O   THR B 234      14.414  -6.880  36.297  1.00117.88           O  
ATOM   1777  CB  THR B 234      14.053  -5.696  33.382  1.00117.88           C  
ATOM   1779  CG2 THR B 234      15.296  -4.789  33.320  1.00117.88           C  
ATOM   1778  OG1 THR B 234      14.418  -7.058  33.218  1.00117.88           O  
ATOM   1782  N   ALA B 235      15.193  -4.775  36.141  1.00132.63           N  
ATOM   1783  CA  ALA B 235      16.223  -5.117  37.068  1.00132.63           C  
ATOM   1785  C   ALA B 235      15.648  -5.602  38.379  1.00132.63           C  
ATOM   1786  O   ALA B 235      16.064  -6.660  38.851  1.00132.63           O  
ATOM   1784  CB  ALA B 235      17.230  -3.981  37.262  1.00132.63           C  
ATOM   1787  N   THR B 236      14.673  -4.910  39.020  1.00137.28           N  
ATOM   1788  CA  THR B 236      14.163  -3.617  38.683  1.00137.28           C  
ATOM   1792  C   THR B 236      15.266  -2.666  38.998  1.00137.28           C  
ATOM   1793  O   THR B 236      15.635  -1.818  38.187  1.00137.28           O  
ATOM   1789  CB  THR B 236      13.019  -3.196  39.564  1.00137.28           C  
ATOM   1791  CG2 THR B 236      12.541  -1.809  39.106  1.00137.28           C  
ATOM   1790  OG1 THR B 236      11.951  -4.129  39.503  1.00137.28           O  
ATOM   1794  N   ALA B 237      15.858  -2.818  40.199  1.00172.76           N  
ATOM   1795  CA  ALA B 237      16.942  -1.945  40.520  1.00172.76           C  
ATOM   1797  C   ALA B 237      18.006  -2.316  39.555  1.00172.76           C  
ATOM   1798  O   ALA B 237      18.539  -3.425  39.597  1.00172.76           O  
ATOM   1796  CB  ALA B 237      17.492  -2.147  41.941  1.00172.76           C  
ATOM   1799  N   GLU B 238      18.359  -1.377  38.660  1.00 98.87           N  
ATOM   1800  CA  GLU B 238      19.284  -1.689  37.615  1.00 98.87           C  
ATOM   1806  C   GLU B 238      20.570  -2.075  38.251  1.00 98.87           C  
ATOM   1807  O   GLU B 238      21.175  -3.085  37.898  1.00 98.87           O  
ATOM   1801  CB  GLU B 238      19.558  -0.475  36.712  1.00 98.87           C  
ATOM   1802  CG  GLU B 238      18.327  -0.027  35.923  1.00 98.87           C  
ATOM   1803  CD  GLU B 238      18.651   1.294  35.239  1.00 98.87           C  
ATOM   1804  OE1 GLU B 238      19.737   1.864  35.529  1.00 98.87           O  
ATOM   1805  OE2 GLU B 238      17.813   1.752  34.417  1.00 98.87           O1-
ATOM   1808  N   GLU B 239      21.004  -1.279  39.239  1.00299.03           N  
ATOM   1809  CA  GLU B 239      22.241  -1.551  39.894  1.00299.03           C  
ATOM   1815  C   GLU B 239      22.016  -1.416  41.360  1.00299.03           C  
ATOM   1816  O   GLU B 239      21.119  -0.702  41.804  1.00299.03           O  
ATOM   1810  CB  GLU B 239      23.359  -0.589  39.455  1.00299.03           C  
ATOM   1811  CG  GLU B 239      22.892   0.865  39.341  1.00299.03           C  
ATOM   1812  CD  GLU B 239      22.642   1.434  40.725  1.00299.03           C  
ATOM   1813  OE1 GLU B 239      23.634   1.615  41.480  1.00299.03           O  
ATOM   1814  OE2 GLU B 239      21.454   1.709  41.044  1.00299.03           O1-
ATOM   1817  N   LEU B 240      22.825  -2.139  42.158  1.00249.44           N  
ATOM   1818  CA  LEU B 240      22.683  -2.050  43.578  1.00249.44           C  
ATOM   1823  C   LEU B 240      23.100  -0.668  43.945  1.00249.44           C  
ATOM   1824  O   LEU B 240      23.993  -0.092  43.326  1.00249.44           O  
ATOM   1819  CB  LEU B 240      23.582  -3.030  44.357  1.00249.44           C  
ATOM   1820  CG  LEU B 240      23.220  -4.516  44.164  1.00249.44           C  
ATOM   1821  CD1 LEU B 240      23.385  -4.957  42.701  1.00249.44           C  
ATOM   1822  CD2 LEU B 240      24.011  -5.403  45.139  1.00249.44           C  
ATOM   1825  N   GLY B 241      22.439  -0.081  44.958  1.00144.37           N  
ATOM   1826  CA  GLY B 241      22.792   1.256  45.322  1.00144.37           C  
ATOM   1827  C   GLY B 241      22.410   1.463  46.748  1.00144.37           C  
ATOM   1828  O   GLY B 241      21.962   0.541  47.428  1.00144.37           O  
ATOM   1829  N   LYS B 242      22.594   2.706  47.232  1.00229.66           N  
ATOM   1830  CA  LYS B 242      22.262   3.033  48.584  1.00229.66           C  
ATOM   1836  C   LYS B 242      20.783   2.889  48.693  1.00229.66           C  
ATOM   1837  O   LYS B 242      20.062   3.050  47.710  1.00229.66           O  
ATOM   1831  CB  LYS B 242      22.621   4.481  48.970  1.00229.66           C  
ATOM   1832  CG  LYS B 242      24.118   4.786  48.880  1.00229.66           C  
ATOM   1833  CD  LYS B 242      24.453   6.280  48.918  1.00229.66           C  
ATOM   1834  CE  LYS B 242      24.997   6.762  50.265  1.00229.66           C  
ATOM   1835  NZ  LYS B 242      23.940   6.687  51.298  1.00229.66           N1+
ATOM   1838  N   THR B 243      20.287   2.550  49.897  1.00190.54           N  
ATOM   1839  CA  THR B 243      18.874   2.383  50.028  1.00190.54           C  
ATOM   1843  C   THR B 243      18.322   3.641  50.604  1.00190.54           C  
ATOM   1844  O   THR B 243      18.690   4.055  51.703  1.00190.54           O  
ATOM   1840  CB  THR B 243      18.486   1.269  50.954  1.00190.54           C  
ATOM   1842  CG2 THR B 243      16.952   1.177  50.994  1.00190.54           C  
ATOM   1841  OG1 THR B 243      19.040   0.042  50.501  1.00190.54           O  
ATOM   1845  N   ALA B 244      17.426   4.295  49.843  1.00270.91           N  
ATOM   1846  CA  ALA B 244      16.804   5.503  50.292  1.00270.91           C  
ATOM   1848  C   ALA B 244      15.757   5.828  49.282  1.00270.91           C  
ATOM   1849  O   ALA B 244      15.725   5.240  48.202  1.00270.91           O  
ATOM   1847  CB  ALA B 244      17.760   6.706  50.357  1.00270.91           C  
ATOM   1850  N   GLY B 245      14.849   6.764  49.616  1.00132.63           N  
ATOM   1851  CA  GLY B 245      13.855   7.133  48.655  1.00132.63           C  
ATOM   1852  C   GLY B 245      14.105   8.565  48.327  1.00132.63           C  
ATOM   1853  O   GLY B 245      13.982   9.442  49.180  1.00132.63           O  
ATOM   1854  N   LYS B 246      14.470   8.839  47.063  1.00145.06           N  
ATOM   1855  CA  LYS B 246      14.749  10.191  46.692  1.00145.06           C  
ATOM   1861  C   LYS B 246      13.495  10.992  46.811  1.00145.06           C  
ATOM   1862  O   LYS B 246      13.481  12.046  47.445  1.00145.06           O  
ATOM   1856  CB  LYS B 246      15.258  10.321  45.245  1.00145.06           C  
ATOM   1857  CG  LYS B 246      14.306   9.742  44.197  1.00145.06           C  
ATOM   1858  CD  LYS B 246      14.128   8.224  44.295  1.00145.06           C  
ATOM   1859  CE  LYS B 246      15.288   7.438  43.679  1.00145.06           C  
ATOM   1860  NZ  LYS B 246      15.044   5.983  43.809  1.00145.06           N1+
ATOM   1863  N   ASP B 247      12.393  10.493  46.221  1.00173.02           N  
ATOM   1864  CA  ASP B 247      11.169  11.236  46.252  1.00173.02           C  
ATOM   1869  C   ASP B 247      10.190  10.523  47.119  1.00173.02           C  
ATOM   1870  O   ASP B 247      10.467   9.456  47.664  1.00173.02           O  
ATOM   1865  CB  ASP B 247      10.509  11.407  44.873  1.00173.02           C  
ATOM   1866  CG  ASP B 247      11.352  12.380  44.064  1.00173.02           C  
ATOM   1867  OD1 ASP B 247      11.737  13.440  44.626  1.00173.02           O  
ATOM   1868  OD2 ASP B 247      11.615  12.080  42.869  1.00173.02           O1-
ATOM   1871  N   LEU B 248       9.005  11.142  47.277  1.00243.77           N  
ATOM   1872  CA  LEU B 248       7.943  10.566  48.039  1.00243.77           C  
ATOM   1877  C   LEU B 248       7.287   9.557  47.160  1.00243.77           C  
ATOM   1878  O   LEU B 248       7.498   9.544  45.949  1.00243.77           O  
ATOM   1873  CB  LEU B 248       6.872  11.580  48.470  1.00243.77           C  
ATOM   1874  CG  LEU B 248       7.400  12.639  49.455  1.00243.77           C  
ATOM   1875  CD1 LEU B 248       8.499  13.505  48.816  1.00243.77           C  
ATOM   1876  CD2 LEU B 248       6.247  13.475  50.031  1.00243.77           C  
ATOM   1879  N   ALA B 249       6.491   8.656  47.761  1.00247.85           N  
ATOM   1880  CA  ALA B 249       5.864   7.638  46.977  1.00247.85           C  
ATOM   1882  C   ALA B 249       4.917   8.295  46.032  1.00247.85           C  
ATOM   1883  O   ALA B 249       4.256   9.277  46.364  1.00247.85           O  
ATOM   1881  CB  ALA B 249       5.061   6.621  47.807  1.00247.85           C  
ATOM   1884  N   ALA B 250       4.861   7.762  44.798  1.00279.38           N  
ATOM   1885  CA  ALA B 250       3.966   8.274  43.810  1.00279.38           C  
ATOM   1887  C   ALA B 250       3.744   7.160  42.847  1.00279.38           C  
ATOM   1888  O   ALA B 250       4.529   6.215  42.788  1.00279.38           O  
ATOM   1886  CB  ALA B 250       4.536   9.455  43.008  1.00279.38           C  
ATOM   1889  N   LYS B 251       2.643   7.225  42.081  1.00219.33           N  
ATOM   1890  CA  LYS B 251       2.420   6.193  41.119  1.00219.33           C  
ATOM   1896  C   LYS B 251       2.586   6.816  39.774  1.00219.33           C  
ATOM   1897  O   LYS B 251       1.953   7.823  39.461  1.00219.33           O  
ATOM   1891  CB  LYS B 251       1.016   5.568  41.206  1.00219.33           C  
ATOM   1892  CG  LYS B 251       0.826   4.705  42.459  1.00219.33           C  
ATOM   1893  CD  LYS B 251      -0.629   4.328  42.746  1.00219.33           C  
ATOM   1894  CE  LYS B 251      -1.328   5.262  43.737  1.00219.33           C  
ATOM   1895  NZ  LYS B 251      -1.662   6.547  43.083  1.00219.33           N1+
ATOM   1898  N   LYS B 252       3.471   6.232  38.945  1.00279.29           N  
ATOM   1899  CA  LYS B 252       3.691   6.785  37.645  1.00279.29           C  
ATOM   1905  C   LYS B 252       3.309   5.750  36.641  1.00279.29           C  
ATOM   1906  O   LYS B 252       3.659   4.578  36.775  1.00279.29           O  
ATOM   1900  CB  LYS B 252       5.157   7.162  37.361  1.00279.29           C  
ATOM   1901  CG  LYS B 252       6.107   5.962  37.331  1.00279.29           C  
ATOM   1902  CD  LYS B 252       6.234   5.231  38.669  1.00279.29           C  
ATOM   1903  CE  LYS B 252       7.279   5.847  39.601  1.00279.29           C  
ATOM   1904  NZ  LYS B 252       8.618   5.782  38.972  1.00279.29           N1+
ATOM   1907  N   ALA B 253       2.558   6.171  35.606  1.00 54.11           N  
ATOM   1908  CA  ALA B 253       2.138   5.260  34.589  1.00 54.11           C  
ATOM   1910  C   ALA B 253       3.331   4.971  33.741  1.00 54.11           C  
ATOM   1911  O   ALA B 253       4.115   5.868  33.438  1.00 54.11           O  
ATOM   1909  CB  ALA B 253       1.035   5.818  33.669  1.00 54.11           C  
ATOM   1912  N   THR B 254       3.482   3.692  33.346  1.00102.10           N  
ATOM   1913  CA  THR B 254       4.566   3.262  32.520  1.00102.10           C  
ATOM   1917  C   THR B 254       3.974   2.328  31.515  1.00102.10           C  
ATOM   1918  O   THR B 254       2.821   1.921  31.640  1.00102.10           O  
ATOM   1914  CB  THR B 254       5.611   2.499  33.279  1.00102.10           C  
ATOM   1916  CG2 THR B 254       4.950   1.272  33.924  1.00102.10           C  
ATOM   1915  OG1 THR B 254       6.661   2.099  32.413  1.00102.10           O  
ATOM   1919  N   TYR B 255       4.747   1.971  30.470  1.00 57.23           N  
ATOM   1920  CA  TYR B 255       4.226   1.070  29.487  1.00 57.23           C  
ATOM   1929  C   TYR B 255       3.939  -0.249  30.133  1.00 57.23           C  
ATOM   1930  O   TYR B 255       2.897  -0.847  29.868  1.00 57.23           O  
ATOM   1921  CB  TYR B 255       5.157   0.855  28.278  1.00 57.23           C  
ATOM   1922  CG  TYR B 255       5.024   2.054  27.401  1.00 57.23           C  
ATOM   1923  CD1 TYR B 255       3.980   2.129  26.507  1.00 57.23           C  
ATOM   1924  CD2 TYR B 255       5.921   3.097  27.457  1.00 57.23           C  
ATOM   1925  CE1 TYR B 255       3.826   3.219  25.685  1.00 57.23           C  
ATOM   1926  CE2 TYR B 255       5.774   4.191  26.636  1.00 57.23           C  
ATOM   1927  CZ  TYR B 255       4.725   4.254  25.749  1.00 57.23           C  
ATOM   1928  OH  TYR B 255       4.574   5.376  24.907  1.00 57.23           O  
ATOM   1931  N   PRO B 256       4.814  -0.743  30.963  1.00 71.56           N  
ATOM   1932  CA  PRO B 256       4.534  -1.995  31.609  1.00 71.56           C  
ATOM   1936  C   PRO B 256       3.356  -1.924  32.527  1.00 71.56           C  
ATOM   1937  O   PRO B 256       2.627  -2.908  32.633  1.00 71.56           O  
ATOM   1934  CB  PRO B 256       5.843  -2.414  32.271  1.00 71.56           C  
ATOM   1935  CG  PRO B 256       6.919  -1.782  31.366  1.00 71.56           C  
ATOM   1933  CD  PRO B 256       6.240  -0.533  30.776  1.00 71.56           C  
ATOM   1938  N   SER B 257       3.146  -0.781  33.204  1.00 50.67           N  
ATOM   1939  CA  SER B 257       2.045  -0.670  34.114  1.00 50.67           C  
ATOM   1942  C   SER B 257       0.775  -0.714  33.327  1.00 50.67           C  
ATOM   1943  O   SER B 257      -0.218  -1.289  33.771  1.00 50.67           O  
ATOM   1940  CB  SER B 257       2.046   0.652  34.900  1.00 50.67           C  
ATOM   1941  OG  SER B 257       1.801   1.740  34.022  1.00 50.67           O  
ATOM   1944  N   LEU B 258       0.744  -0.013  32.178  1.00 75.32           N  
ATOM   1945  CA  LEU B 258      -0.445  -0.005  31.377  1.00 75.32           C  
ATOM   1950  C   LEU B 258      -0.628  -1.280  30.600  1.00 75.32           C  
ATOM   1951  O   LEU B 258      -1.665  -1.933  30.706  1.00 75.32           O  
ATOM   1946  CB  LEU B 258      -0.431   1.136  30.351  1.00 75.32           C  
ATOM   1947  CG  LEU B 258      -0.397   2.533  31.000  1.00 75.32           C  
ATOM   1948  CD1 LEU B 258      -0.385   3.643  29.937  1.00 75.32           C  
ATOM   1949  CD2 LEU B 258      -1.532   2.702  32.024  1.00 75.32           C  
ATOM   1952  N   LEU B 259       0.389  -1.614  29.770  1.00 79.43           N  
ATOM   1953  CA  LEU B 259       0.425  -2.710  28.827  1.00 79.43           C  
ATOM   1958  C   LEU B 259       0.692  -4.060  29.417  1.00 79.43           C  
ATOM   1959  O   LEU B 259       0.135  -5.059  28.963  1.00 79.43           O  
ATOM   1954  CB  LEU B 259       1.480  -2.484  27.730  1.00 79.43           C  
ATOM   1955  CG  LEU B 259       1.213  -1.224  26.885  1.00 79.43           C  
ATOM   1956  CD1 LEU B 259       2.280  -1.049  25.791  1.00 79.43           C  
ATOM   1957  CD2 LEU B 259      -0.223  -1.209  26.335  1.00 79.43           C  
ATOM   1960  N   GLY B 260       1.573  -4.139  30.428  1.00 32.41           N  
ATOM   1961  CA  GLY B 260       2.017  -5.425  30.883  1.00 32.41           C  
ATOM   1962  C   GLY B 260       3.349  -5.602  30.209  1.00 32.41           C  
ATOM   1963  O   GLY B 260       3.611  -4.967  29.189  1.00 32.41           O  
ATOM   1964  N   LEU B 261       4.230  -6.461  30.757  1.00118.54           N  
ATOM   1965  CA  LEU B 261       5.560  -6.568  30.223  1.00118.54           C  
ATOM   1970  C   LEU B 261       5.552  -7.145  28.839  1.00118.54           C  
ATOM   1971  O   LEU B 261       6.236  -6.627  27.958  1.00118.54           O  
ATOM   1966  CB  LEU B 261       6.497  -7.426  31.107  1.00118.54           C  
ATOM   1967  CG  LEU B 261       8.012  -7.375  30.768  1.00118.54           C  
ATOM   1968  CD1 LEU B 261       8.815  -8.197  31.780  1.00118.54           C  
ATOM   1969  CD2 LEU B 261       8.359  -7.807  29.335  1.00118.54           C  
ATOM   1972  N   ASP B 262       4.777  -8.222  28.601  1.00 47.66           N  
ATOM   1973  CA  ASP B 262       4.864  -8.912  27.341  1.00 47.66           C  
ATOM   1978  C   ASP B 262       4.466  -8.014  26.215  1.00 47.66           C  
ATOM   1979  O   ASP B 262       5.158  -7.944  25.200  1.00 47.66           O  
ATOM   1974  CB  ASP B 262       3.967 -10.159  27.278  1.00 47.66           C  
ATOM   1975  CG  ASP B 262       4.528 -11.182  28.254  1.00 47.66           C  
ATOM   1976  OD1 ASP B 262       5.196 -10.762  29.236  1.00 47.66           O  
ATOM   1977  OD2 ASP B 262       4.304 -12.400  28.025  1.00 47.66           O1-
ATOM   1980  N   ALA B 263       3.344  -7.291  26.369  1.00 30.34           N  
ATOM   1981  CA  ALA B 263       2.859  -6.432  25.328  1.00 30.34           C  
ATOM   1983  C   ALA B 263       3.864  -5.353  25.090  1.00 30.34           C  
ATOM   1984  O   ALA B 263       4.095  -4.947  23.954  1.00 30.34           O  
ATOM   1982  CB  ALA B 263       1.528  -5.749  25.684  1.00 30.34           C  
ATOM   1985  N   SER B 264       4.492  -4.853  26.168  1.00 80.72           N  
ATOM   1986  CA  SER B 264       5.425  -3.771  26.043  1.00 80.72           C  
ATOM   1989  C   SER B 264       6.594  -4.195  25.197  1.00 80.72           C  
ATOM   1990  O   SER B 264       7.072  -3.418  24.370  1.00 80.72           O  
ATOM   1987  CB  SER B 264       5.968  -3.320  27.407  1.00 80.72           C  
ATOM   1988  OG  SER B 264       6.881  -2.248  27.233  1.00 80.72           O  
ATOM   1991  N   ARG B 265       7.089  -5.438  25.374  1.00 65.10           N  
ATOM   1992  CA  ARG B 265       8.239  -5.896  24.633  1.00 65.10           C  
ATOM   2000  C   ARG B 265       7.902  -5.946  23.178  1.00 65.10           C  
ATOM   2001  O   ARG B 265       8.684  -5.508  22.335  1.00 65.10           O  
ATOM   1993  CB  ARG B 265       8.688  -7.317  25.014  1.00 65.10           C  
ATOM   1994  CG  ARG B 265       9.061  -7.500  26.486  1.00 65.10           C  
ATOM   1995  CD  ARG B 265       9.910  -8.749  26.746  1.00 65.10           C  
ATOM   1996  NE  ARG B 265       9.219  -9.913  26.120  1.00 65.10           N  
ATOM   1997  CZ  ARG B 265       8.408 -10.731  26.851  1.00 65.10           C  
ATOM   1998  NH1 ARG B 265       8.212 -10.499  28.181  1.00 65.10           N1+
ATOM   1999  NH2 ARG B 265       7.797 -11.793  26.254  1.00 65.10           N  
ATOM   2002  N   GLU B 266       6.719  -6.498  22.850  1.00 35.21           N  
ATOM   2003  CA  GLU B 266       6.337  -6.633  21.476  1.00 35.21           C  
ATOM   2009  C   GLU B 266       6.121  -5.274  20.894  1.00 35.21           C  
ATOM   2010  O   GLU B 266       6.458  -5.030  19.736  1.00 35.21           O  
ATOM   2004  CB  GLU B 266       5.066  -7.473  21.267  1.00 35.21           C  
ATOM   2005  CG  GLU B 266       5.279  -8.952  21.605  1.00 35.21           C  
ATOM   2006  CD  GLU B 266       4.062  -9.732  21.132  1.00 35.21           C  
ATOM   2007  OE1 GLU B 266       3.188  -9.116  20.467  1.00 35.21           O  
ATOM   2008  OE2 GLU B 266       3.994 -10.957  21.423  1.00 35.21           O1-
ATOM   2011  N   TYR B 267       5.557  -4.355  21.695  1.00 60.01           N  
ATOM   2012  CA  TYR B 267       5.263  -3.020  21.262  1.00 60.01           C  
ATOM   2021  C   TYR B 267       6.547  -2.358  20.883  1.00 60.01           C  
ATOM   2022  O   TYR B 267       6.644  -1.724  19.834  1.00 60.01           O  
ATOM   2013  CB  TYR B 267       4.591  -2.223  22.397  1.00 60.01           C  
ATOM   2014  CG  TYR B 267       4.274  -0.837  21.960  1.00 60.01           C  
ATOM   2015  CD1 TYR B 267       3.255  -0.598  21.070  1.00 60.01           C  
ATOM   2016  CD2 TYR B 267       4.977   0.229  22.472  1.00 60.01           C  
ATOM   2017  CE1 TYR B 267       2.955   0.685  20.678  1.00 60.01           C  
ATOM   2018  CE2 TYR B 267       4.683   1.515  22.084  1.00 60.01           C  
ATOM   2019  CZ  TYR B 267       3.671   1.742  21.184  1.00 60.01           C  
ATOM   2020  OH  TYR B 267       3.363   3.059  20.782  1.00 60.01           O  
ATOM   2023  N   ALA B 268       7.591  -2.513  21.719  1.00 36.68           N  
ATOM   2024  CA  ALA B 268       8.849  -1.887  21.440  1.00 36.68           C  
ATOM   2026  C   ALA B 268       9.375  -2.431  20.150  1.00 36.68           C  
ATOM   2027  O   ALA B 268       9.848  -1.676  19.303  1.00 36.68           O  
ATOM   2025  CB  ALA B 268       9.905  -2.168  22.524  1.00 36.68           C  
ATOM   2028  N   ASP B 269       9.278  -3.762  19.953  1.00 44.85           N  
ATOM   2029  CA  ASP B 269       9.804  -4.387  18.770  1.00 44.85           C  
ATOM   2034  C   ASP B 269       9.057  -3.890  17.576  1.00 44.85           C  
ATOM   2035  O   ASP B 269       9.656  -3.634  16.534  1.00 44.85           O  
ATOM   2030  CB  ASP B 269       9.674  -5.919  18.779  1.00 44.85           C  
ATOM   2031  CG  ASP B 269      10.386  -6.476  17.551  1.00 44.85           C  
ATOM   2032  OD1 ASP B 269      11.094  -5.700  16.856  1.00 44.85           O  
ATOM   2033  OD2 ASP B 269      10.223  -7.696  17.288  1.00 44.85           O1-
ATOM   2036  N   GLN B 270       7.723  -3.744  17.687  1.00101.86           N  
ATOM   2037  CA  GLN B 270       6.982  -3.308  16.540  1.00101.86           C  
ATOM   2043  C   GLN B 270       7.384  -1.902  16.211  1.00101.86           C  
ATOM   2044  O   GLN B 270       7.483  -1.543  15.040  1.00101.86           O  
ATOM   2038  CB  GLN B 270       5.450  -3.344  16.692  1.00101.86           C  
ATOM   2039  CG  GLN B 270       4.856  -2.335  17.673  1.00101.86           C  
ATOM   2040  CD  GLN B 270       3.345  -2.366  17.476  1.00101.86           C  
ATOM   2042  NE2 GLN B 270       2.845  -3.431  16.793  1.00101.86           N  
ATOM   2041  OE1 GLN B 270       2.630  -1.464  17.907  1.00101.86           O  
ATOM   2045  N   LEU B 271       7.627  -1.062  17.239  1.00 60.72           N  
ATOM   2046  CA  LEU B 271       7.982   0.310  17.004  1.00 60.72           C  
ATOM   2051  C   LEU B 271       9.282   0.375  16.256  1.00 60.72           C  
ATOM   2052  O   LEU B 271       9.394   1.120  15.283  1.00 60.72           O  
ATOM   2047  CB  LEU B 271       8.146   1.124  18.299  1.00 60.72           C  
ATOM   2048  CG  LEU B 271       6.819   1.396  19.030  1.00 60.72           C  
ATOM   2049  CD1 LEU B 271       7.046   2.215  20.309  1.00 60.72           C  
ATOM   2050  CD2 LEU B 271       5.794   2.054  18.091  1.00 60.72           C  
ATOM   2053  N   ILE B 272      10.299  -0.410  16.668  1.00 95.23           N  
ATOM   2054  CA  ILE B 272      11.571  -0.376  15.997  1.00 95.23           C  
ATOM   2059  C   ILE B 272      11.429  -0.868  14.589  1.00 95.23           C  
ATOM   2060  O   ILE B 272      12.024  -0.302  13.674  1.00 95.23           O  
ATOM   2055  CB  ILE B 272      12.660  -1.175  16.662  1.00 95.23           C  
ATOM   2056  CG1 ILE B 272      13.201  -0.453  17.911  1.00 95.23           C  
ATOM   2057  CG2 ILE B 272      13.745  -1.449  15.606  1.00 95.23           C  
ATOM   2058  CD1 ILE B 272      12.229  -0.345  19.078  1.00 95.23           C  
ATOM   2061  N   THR B 273      10.640  -1.941  14.378  1.00108.34           N  
ATOM   2062  CA  THR B 273      10.487  -2.508  13.065  1.00108.34           C  
ATOM   2066  C   THR B 273       9.877  -1.486  12.157  1.00108.34           C  
ATOM   2067  O   THR B 273      10.306  -1.335  11.014  1.00108.34           O  
ATOM   2063  CB  THR B 273       9.629  -3.743  13.051  1.00108.34           C  
ATOM   2065  CG2 THR B 273      10.288  -4.809  13.942  1.00108.34           C  
ATOM   2064  OG1 THR B 273       8.323  -3.454  13.523  1.00108.34           O  
ATOM   2068  N   GLU B 274       8.864  -0.750  12.645  1.00 52.99           N  
ATOM   2069  CA  GLU B 274       8.194   0.245  11.857  1.00 52.99           C  
ATOM   2075  C   GLU B 274       9.177   1.325  11.515  1.00 52.99           C  
ATOM   2076  O   GLU B 274       9.197   1.819  10.389  1.00 52.99           O  
ATOM   2070  CB  GLU B 274       7.024   0.895  12.622  1.00 52.99           C  
ATOM   2071  CG  GLU B 274       5.904  -0.094  12.968  1.00 52.99           C  
ATOM   2072  CD  GLU B 274       4.907   0.594  13.893  1.00 52.99           C  
ATOM   2073  OE1 GLU B 274       4.336   1.638  13.482  1.00 52.99           O  
ATOM   2074  OE2 GLU B 274       4.705   0.084  15.027  1.00 52.99           O1-
ATOM   2077  N   ALA B 275      10.030   1.717  12.484  1.00 36.61           N  
ATOM   2078  CA  ALA B 275      10.966   2.786  12.281  1.00 36.61           C  
ATOM   2080  C   ALA B 275      11.922   2.416  11.184  1.00 36.61           C  
ATOM   2081  O   ALA B 275      12.188   3.223  10.294  1.00 36.61           O  
ATOM   2079  CB  ALA B 275      11.799   3.094  13.538  1.00 36.61           C  
ATOM   2082  N   LYS B 276      12.456   1.177  11.214  1.00 76.99           N  
ATOM   2083  CA  LYS B 276      13.406   0.727  10.234  1.00 76.99           C  
ATOM   2089  C   LYS B 276      12.759   0.649   8.886  1.00 76.99           C  
ATOM   2090  O   LYS B 276      13.360   1.025   7.881  1.00 76.99           O  
ATOM   2084  CB  LYS B 276      14.002  -0.657  10.545  1.00 76.99           C  
ATOM   2085  CG  LYS B 276      15.072  -0.621  11.638  1.00 76.99           C  
ATOM   2086  CD  LYS B 276      15.462  -2.000  12.171  1.00 76.99           C  
ATOM   2087  CE  LYS B 276      16.710  -1.973  13.056  1.00 76.99           C  
ATOM   2088  NZ  LYS B 276      16.499  -1.058  14.201  1.00 76.99           N1+
ATOM   2091  N   ALA B 277      11.502   0.174   8.835  1.00 35.73           N  
ATOM   2092  CA  ALA B 277      10.798  -0.026   7.599  1.00 35.73           C  
ATOM   2094  C   ALA B 277      10.652   1.284   6.881  1.00 35.73           C  
ATOM   2095  O   ALA B 277      10.775   1.342   5.660  1.00 35.73           O  
ATOM   2093  CB  ALA B 277       9.388  -0.605   7.804  1.00 35.73           C  
ATOM   2096  N   ALA B 278      10.406   2.378   7.624  1.00 58.17           N  
ATOM   2097  CA  ALA B 278      10.143   3.650   7.007  1.00 58.17           C  
ATOM   2099  C   ALA B 278      11.312   4.071   6.155  1.00 58.17           C  
ATOM   2100  O   ALA B 278      11.120   4.663   5.095  1.00 58.17           O  
ATOM   2098  CB  ALA B 278       9.897   4.767   8.037  1.00 58.17           C  
ATOM   2101  N   ILE B 279      12.536   3.857   6.670  1.00203.74           N  
ATOM   2102  CA  ILE B 279      13.857   4.122   6.150  1.00203.74           C  
ATOM   2107  C   ILE B 279      14.354   3.100   5.152  1.00203.74           C  
ATOM   2108  O   ILE B 279      15.313   3.360   4.428  1.00203.74           O  
ATOM   2103  CB  ILE B 279      14.890   4.180   7.244  1.00203.74           C  
ATOM   2104  CG1 ILE B 279      14.451   5.111   8.377  1.00203.74           C  
ATOM   2105  CG2 ILE B 279      16.208   4.683   6.643  1.00203.74           C  
ATOM   2106  CD1 ILE B 279      15.392   5.034   9.578  1.00203.74           C  
ATOM   2109  N   ALA B 280      13.774   1.884   5.127  1.00 68.16           N  
ATOM   2110  CA  ALA B 280      14.353   0.725   4.487  1.00 68.16           C  
ATOM   2112  C   ALA B 280      14.787   0.954   3.063  1.00 68.16           C  
ATOM   2113  O   ALA B 280      15.827   0.434   2.662  1.00 68.16           O  
ATOM   2111  CB  ALA B 280      13.395  -0.478   4.480  1.00 68.16           C  
ATOM   2114  N   ALA B 281      14.043   1.727   2.258  1.00 44.13           N  
ATOM   2115  CA  ALA B 281      14.366   1.893   0.864  1.00 44.13           C  
ATOM   2117  C   ALA B 281      15.731   2.504   0.666  1.00 44.13           C  
ATOM   2118  O   ALA B 281      16.448   2.131  -0.263  1.00 44.13           O  
ATOM   2116  CB  ALA B 281      13.356   2.792   0.130  1.00 44.13           C  
ATOM   2119  N   PHE B 282      16.128   3.450   1.539  1.00 73.63           N  
ATOM   2120  CA  PHE B 282      17.324   4.247   1.411  1.00 73.63           C  
ATOM   2128  C   PHE B 282      18.576   3.419   1.441  1.00 73.63           C  
ATOM   2129  O   PHE B 282      18.566   2.240   1.790  1.00 73.63           O  
ATOM   2121  CB  PHE B 282      17.444   5.309   2.516  1.00 73.63           C  
ATOM   2122  CG  PHE B 282      16.245   6.186   2.407  1.00 73.63           C  
ATOM   2123  CD1 PHE B 282      16.202   7.219   1.499  1.00 73.63           C  
ATOM   2124  CD2 PHE B 282      15.155   5.969   3.219  1.00 73.63           C  
ATOM   2125  CE1 PHE B 282      15.090   8.024   1.406  1.00 73.63           C  
ATOM   2126  CE2 PHE B 282      14.042   6.771   3.132  1.00 73.63           C  
ATOM   2127  CZ  PHE B 282      14.008   7.800   2.222  1.00 73.63           C  
ATOM   2130  N   GLY B 283      19.695   4.051   1.011  1.00 33.38           N  
ATOM   2131  CA  GLY B 283      20.994   3.440   0.942  1.00 33.38           C  
ATOM   2132  C   GLY B 283      21.774   3.786   2.180  1.00 33.38           C  
ATOM   2133  O   GLY B 283      21.234   3.852   3.283  1.00 33.38           O  
ATOM   2134  N   ALA B 284      23.091   4.020   1.992  1.00 44.56           N  
ATOM   2135  CA  ALA B 284      24.081   4.282   3.005  1.00 44.56           C  
ATOM   2137  C   ALA B 284      23.777   5.544   3.757  1.00 44.56           C  
ATOM   2138  O   ALA B 284      24.083   5.642   4.944  1.00 44.56           O  
ATOM   2136  CB  ALA B 284      25.495   4.435   2.419  1.00 44.56           C  
ATOM   2139  N   GLU B 285      23.176   6.547   3.091  1.00 85.34           N  
ATOM   2140  CA  GLU B 285      22.941   7.835   3.693  1.00 85.34           C  
ATOM   2146  C   GLU B 285      22.097   7.682   4.928  1.00 85.34           C  
ATOM   2147  O   GLU B 285      22.204   8.479   5.860  1.00 85.34           O  
ATOM   2141  CB  GLU B 285      22.239   8.827   2.746  1.00 85.34           C  
ATOM   2142  CG  GLU B 285      20.885   8.345   2.219  1.00 85.34           C  
ATOM   2143  CD  GLU B 285      21.135   7.430   1.028  1.00 85.34           C  
ATOM   2144  OE1 GLU B 285      22.321   7.287   0.626  1.00 85.34           O  
ATOM   2145  OE2 GLU B 285      20.140   6.864   0.498  1.00 85.34           O1-
ATOM   2148  N   ALA B 286      21.203   6.678   4.923  1.00 74.14           N  
ATOM   2149  CA  ALA B 286      20.287   6.289   5.967  1.00 74.14           C  
ATOM   2151  C   ALA B 286      21.008   5.722   7.165  1.00 74.14           C  
ATOM   2152  O   ALA B 286      20.443   5.655   8.256  1.00 74.14           O  
ATOM   2150  CB  ALA B 286      19.268   5.235   5.500  1.00 74.14           C  
ATOM   2153  N   ASP B 287      22.258   5.249   6.991  1.00 67.61           N  
ATOM   2154  CA  ASP B 287      22.953   4.504   8.013  1.00 67.61           C  
ATOM   2159  C   ASP B 287      22.937   5.204   9.342  1.00 67.61           C  
ATOM   2160  O   ASP B 287      22.773   4.521  10.353  1.00 67.61           O  
ATOM   2155  CB  ASP B 287      24.427   4.228   7.668  1.00 67.61           C  
ATOM   2156  CG  ASP B 287      24.482   3.151   6.595  1.00 67.61           C  
ATOM   2157  OD1 ASP B 287      23.405   2.589   6.260  1.00 67.61           O  
ATOM   2158  OD2 ASP B 287      25.607   2.870   6.103  1.00 67.61           O1-
ATOM   2161  N   PRO B 288      23.107   6.489   9.451  1.00 81.96           N  
ATOM   2162  CA  PRO B 288      23.089   7.075  10.764  1.00 81.96           C  
ATOM   2166  C   PRO B 288      21.780   6.883  11.475  1.00 81.96           C  
ATOM   2167  O   PRO B 288      21.798   6.648  12.682  1.00 81.96           O  
ATOM   2164  CB  PRO B 288      23.521   8.527  10.566  1.00 81.96           C  
ATOM   2165  CG  PRO B 288      24.442   8.455   9.331  1.00 81.96           C  
ATOM   2163  CD  PRO B 288      23.916   7.255   8.518  1.00 81.96           C  
ATOM   2168  N   LEU B 289      20.634   6.980  10.771  1.00100.38           N  
ATOM   2169  CA  LEU B 289      19.371   6.811  11.438  1.00100.38           C  
ATOM   2174  C   LEU B 289      19.217   5.382  11.856  1.00100.38           C  
ATOM   2175  O   LEU B 289      18.696   5.086  12.930  1.00100.38           O  
ATOM   2170  CB  LEU B 289      18.146   7.186  10.588  1.00100.38           C  
ATOM   2171  CG  LEU B 289      18.111   8.679  10.213  1.00100.38           C  
ATOM   2172  CD1 LEU B 289      19.123   9.002   9.110  1.00100.38           C  
ATOM   2173  CD2 LEU B 289      16.689   9.153   9.896  1.00100.38           C  
ATOM   2176  N   ARG B 290      19.662   4.455  10.991  1.00 71.06           N  
ATOM   2177  CA  ARG B 290      19.547   3.049  11.244  1.00 71.06           C  
ATOM   2185  C   ARG B 290      20.369   2.679  12.441  1.00 71.06           C  
ATOM   2186  O   ARG B 290      19.943   1.878  13.272  1.00 71.06           O  
ATOM   2178  CB  ARG B 290      20.009   2.218  10.039  1.00 71.06           C  
ATOM   2179  CG  ARG B 290      19.092   2.417   8.831  1.00 71.06           C  
ATOM   2180  CD  ARG B 290      19.566   1.718   7.557  1.00 71.06           C  
ATOM   2181  NE  ARG B 290      18.519   1.941   6.521  1.00 71.06           N  
ATOM   2182  CZ  ARG B 290      18.754   1.595   5.222  1.00 71.06           C  
ATOM   2183  NH1 ARG B 290      19.963   1.079   4.856  1.00 71.06           N1+
ATOM   2184  NH2 ARG B 290      17.775   1.765   4.288  1.00 71.06           N  
ATOM   2187  N   ALA B 291      21.571   3.270  12.566  1.00 34.73           N  
ATOM   2188  CA  ALA B 291      22.467   2.952  13.644  1.00 34.73           C  
ATOM   2190  C   ALA B 291      21.818   3.309  14.942  1.00 34.73           C  
ATOM   2191  O   ALA B 291      21.950   2.582  15.926  1.00 34.73           O  
ATOM   2189  CB  ALA B 291      23.801   3.713  13.557  1.00 34.73           C  
ATOM   2192  N   ILE B 292      21.103   4.450  14.989  1.00 96.35           N  
ATOM   2193  CA  ILE B 292      20.492   4.839  16.224  1.00 96.35           C  
ATOM   2198  C   ILE B 292      19.451   3.807  16.573  1.00 96.35           C  
ATOM   2199  O   ILE B 292      19.330   3.410  17.731  1.00 96.35           O  
ATOM   2194  CB  ILE B 292      19.885   6.215  16.194  1.00 96.35           C  
ATOM   2195  CG1 ILE B 292      19.749   6.772  17.617  1.00 96.35           C  
ATOM   2196  CG2 ILE B 292      18.548   6.154  15.453  1.00 96.35           C  
ATOM   2197  CD1 ILE B 292      19.445   8.270  17.640  1.00 96.35           C  
ATOM   2200  N   ALA B 293      18.671   3.344  15.572  1.00 35.45           N  
ATOM   2201  CA  ALA B 293      17.641   2.363  15.782  1.00 35.45           C  
ATOM   2203  C   ALA B 293      18.258   1.065  16.216  1.00 35.45           C  
ATOM   2204  O   ALA B 293      17.743   0.389  17.107  1.00 35.45           O  
ATOM   2202  CB  ALA B 293      16.820   2.086  14.511  1.00 35.45           C  
ATOM   2205  N   ASP B 294      19.392   0.681  15.599  1.00 38.10           N  
ATOM   2206  CA  ASP B 294      20.023  -0.576  15.898  1.00 38.10           C  
ATOM   2211  C   ASP B 294      20.444  -0.577  17.334  1.00 38.10           C  
ATOM   2212  O   ASP B 294      20.328  -1.591  18.020  1.00 38.10           O  
ATOM   2207  CB  ASP B 294      21.292  -0.818  15.056  1.00 38.10           C  
ATOM   2208  CG  ASP B 294      20.891  -0.997  13.596  1.00 38.10           C  
ATOM   2209  OD1 ASP B 294      19.702  -1.326  13.336  1.00 38.10           O  
ATOM   2210  OD2 ASP B 294      21.774  -0.806  12.719  1.00 38.10           O1-
ATOM   2213  N   TYR B 295      20.949   0.573  17.821  1.00 41.46           N  
ATOM   2214  CA  TYR B 295      21.442   0.676  19.164  1.00 41.46           C  
ATOM   2223  C   TYR B 295      20.307   0.459  20.120  1.00 41.46           C  
ATOM   2224  O   TYR B 295      20.435  -0.281  21.094  1.00 41.46           O  
ATOM   2215  CB  TYR B 295      22.043   2.064  19.450  1.00 41.46           C  
ATOM   2216  CG  TYR B 295      22.561   2.080  20.846  1.00 41.46           C  
ATOM   2217  CD1 TYR B 295      23.804   1.563  21.128  1.00 41.46           C  
ATOM   2218  CD2 TYR B 295      21.814   2.617  21.870  1.00 41.46           C  
ATOM   2219  CE1 TYR B 295      24.295   1.575  22.411  1.00 41.46           C  
ATOM   2220  CE2 TYR B 295      22.299   2.632  23.157  1.00 41.46           C  
ATOM   2221  CZ  TYR B 295      23.541   2.110  23.428  1.00 41.46           C  
ATOM   2222  OH  TYR B 295      24.040   2.124  24.748  1.00 41.46           O  
ATOM   2225  N   ILE B 296      19.155   1.099  19.847  1.00 96.12           N  
ATOM   2226  CA  ILE B 296      17.998   1.032  20.695  1.00 96.12           C  
ATOM   2231  C   ILE B 296      17.514  -0.386  20.726  1.00 96.12           C  
ATOM   2232  O   ILE B 296      17.165  -0.910  21.783  1.00 96.12           O  
ATOM   2227  CB  ILE B 296      16.864   1.867  20.165  1.00 96.12           C  
ATOM   2228  CG1 ILE B 296      17.281   3.343  20.017  1.00 96.12           C  
ATOM   2229  CG2 ILE B 296      15.655   1.659  21.088  1.00 96.12           C  
ATOM   2230  CD1 ILE B 296      17.684   4.017  21.326  1.00 96.12           C  
ATOM   2233  N   THR B 297      17.479  -1.041  19.550  1.00 37.50           N  
ATOM   2234  CA  THR B 297      17.002  -2.390  19.439  1.00 37.50           C  
ATOM   2238  C   THR B 297      17.891  -3.301  20.224  1.00 37.50           C  
ATOM   2239  O   THR B 297      17.411  -4.166  20.956  1.00 37.50           O  
ATOM   2235  CB  THR B 297      16.990  -2.885  18.022  1.00 37.50           C  
ATOM   2237  CG2 THR B 297      16.441  -4.320  18.003  1.00 37.50           C  
ATOM   2236  OG1 THR B 297      16.173  -2.045  17.218  1.00 37.50           O  
ATOM   2240  N   ALA B 298      19.218  -3.101  20.122  1.00 27.73           N  
ATOM   2241  CA  ALA B 298      20.156  -3.981  20.759  1.00 27.73           C  
ATOM   2243  C   ALA B 298      19.908  -3.968  22.233  1.00 27.73           C  
ATOM   2244  O   ALA B 298      19.936  -5.012  22.882  1.00 27.73           O  
ATOM   2242  CB  ALA B 298      21.618  -3.559  20.533  1.00 27.73           C  
ATOM   2245  N   ARG B 299      19.635  -2.782  22.799  1.00 62.59           N  
ATOM   2246  CA  ARG B 299      19.438  -2.677  24.215  1.00 62.59           C  
ATOM   2254  C   ARG B 299      18.245  -3.495  24.610  1.00 62.59           C  
ATOM   2255  O   ARG B 299      18.249  -4.144  25.656  1.00 62.59           O  
ATOM   2247  CB  ARG B 299      19.186  -1.231  24.670  1.00 62.59           C  
ATOM   2248  CG  ARG B 299      20.386  -0.309  24.445  1.00 62.59           C  
ATOM   2249  CD  ARG B 299      21.534  -0.549  25.430  1.00 62.59           C  
ATOM   2250  NE  ARG B 299      21.023  -0.249  26.796  1.00 62.59           N  
ATOM   2251  CZ  ARG B 299      21.079   1.026  27.283  1.00 62.59           C  
ATOM   2252  NH1 ARG B 299      21.603   2.026  26.515  1.00 62.59           N1+
ATOM   2253  NH2 ARG B 299      20.609   1.301  28.534  1.00 62.59           N  
ATOM   2256  N   LYS B 300      17.182  -3.475  23.785  1.00 99.86           N  
ATOM   2257  CA  LYS B 300      15.969  -4.179  24.097  1.00 99.86           C  
ATOM   2263  C   LYS B 300      16.224  -5.659  24.145  1.00 99.86           C  
ATOM   2264  O   LYS B 300      15.842  -6.331  25.102  1.00 99.86           O  
ATOM   2258  CB  LYS B 300      14.871  -3.906  23.048  1.00 99.86           C  
ATOM   2259  CG  LYS B 300      13.475  -4.434  23.396  1.00 99.86           C  
ATOM   2260  CD  LYS B 300      13.374  -5.958  23.460  1.00 99.86           C  
ATOM   2261  CE  LYS B 300      11.976  -6.478  23.796  1.00 99.86           C  
ATOM   2262  NZ  LYS B 300      11.986  -7.958  23.828  1.00 99.86           N1+
ATOM   2265  N   HIS B 301      16.915  -6.203  23.126  1.00 66.02           N  
ATOM   2266  CA  HIS B 301      17.130  -7.621  23.025  1.00 66.02           C  
ATOM   2273  C   HIS B 301      17.972  -8.113  24.158  1.00 66.02           C  
ATOM   2274  O   HIS B 301      17.744  -9.203  24.681  1.00 66.02           O  
ATOM   2269  CB  HIS B 301      17.820  -8.034  21.714  1.00 66.02           C  
ATOM   2268  CG  HIS B 301      16.920  -7.887  20.524  1.00 66.02           C  
ATOM   2271  CD2 HIS B 301      16.766  -6.851  19.658  1.00 66.02           C  
ATOM   2267  ND1 HIS B 301      16.032  -8.857  20.110  1.00 66.02           N  
ATOM   2272  CE1 HIS B 301      15.392  -8.361  19.021  1.00 66.02           C  
ATOM   2270  NE2 HIS B 301      15.804  -7.146  18.708  1.00 66.02           N  
ATOM   2275  N   LEU B 302      18.958  -7.309  24.579  1.00 42.23           N  
ATOM   2276  CA  LEU B 302      19.889  -7.725  25.589  1.00 42.23           C  
ATOM   2281  C   LEU B 302      19.144  -8.017  26.854  1.00 42.23           C  
ATOM   2282  O   LEU B 302      19.502  -8.932  27.593  1.00 42.23           O  
ATOM   2277  CB  LEU B 302      20.935  -6.642  25.898  1.00 42.23           C  
ATOM   2278  CG  LEU B 302      21.814  -6.283  24.685  1.00 42.23           C  
ATOM   2279  CD1 LEU B 302      22.848  -5.202  25.036  1.00 42.23           C  
ATOM   2280  CD2 LEU B 302      22.451  -7.539  24.065  1.00 42.23           C  
ATOM   2283  N   LEU B 303      18.072  -7.255  27.132  1.00192.43           N  
ATOM   2284  CA  LEU B 303      17.379  -7.397  28.379  1.00192.43           C  
ATOM   2289  C   LEU B 303      16.882  -8.793  28.509  1.00192.43           C  
ATOM   2290  O   LEU B 303      16.483  -9.427  27.533  1.00192.43           O  
ATOM   2285  CB  LEU B 303      16.196  -6.418  28.525  1.00192.43           C  
ATOM   2286  CG  LEU B 303      15.439  -6.480  29.867  1.00192.43           C  
ATOM   2287  CD1 LEU B 303      14.580  -7.745  30.008  1.00192.43           C  
ATOM   2288  CD2 LEU B 303      16.411  -6.292  31.040  1.00192.43           C  
ATOM   2291  N   GLU B 304      16.957  -9.287  29.762  1.00294.72           N  
ATOM   2292  CA  GLU B 304      16.577 -10.595  30.209  1.00294.72           C  
ATOM   2298  C   GLU B 304      17.762 -11.080  30.958  1.00294.72           C  
ATOM   2299  O   GLU B 304      18.647 -10.303  31.316  1.00294.72           O  
ATOM   2293  CB  GLU B 304      16.294 -11.646  29.116  1.00294.72           C  
ATOM   2294  CG  GLU B 304      14.930 -11.499  28.439  1.00294.72           C  
ATOM   2295  CD  GLU B 304      14.819 -12.599  27.393  1.00294.72           C  
ATOM   2296  OE1 GLU B 304      15.876 -13.202  27.063  1.00294.72           O  
ATOM   2297  OE2 GLU B 304      13.684 -12.852  26.910  1.00294.72           O1-
ATOM   2300  N   HIS B 305      17.801 -12.392  31.230  1.00255.45           N  
ATOM   2301  CA  HIS B 305      18.971 -12.944  31.833  1.00255.45           C  
ATOM   2308  C   HIS B 305      19.995 -12.856  30.751  1.00255.45           C  
ATOM   2309  O   HIS B 305      19.650 -12.531  29.615  1.00255.45           O  
ATOM   2304  CB  HIS B 305      18.812 -14.422  32.234  1.00255.45           C  
ATOM   2303  CG  HIS B 305      19.902 -14.917  33.137  1.00255.45           C  
ATOM   2306  CD2 HIS B 305      21.089 -15.514  32.843  1.00255.45           C  
ATOM   2302  ND1 HIS B 305      19.854 -14.832  34.511  1.00255.45           N  
ATOM   2307  CE1 HIS B 305      21.005 -15.377  34.978  1.00255.45           C  
ATOM   2305  NE2 HIS B 305      21.787 -15.805  34.003  1.00255.45           N  
ATOM   2310  N   HIS B 306      21.283 -13.094  31.078  1.00218.34           N  
ATOM   2311  CA  HIS B 306      22.299 -13.010  30.068  1.00218.34           C  
ATOM   2318  C   HIS B 306      21.885 -13.941  28.981  1.00218.34           C  
ATOM   2319  O   HIS B 306      21.127 -14.876  29.238  1.00218.34           O  
ATOM   2314  CB  HIS B 306      23.705 -13.411  30.545  1.00218.34           C  
ATOM   2313  CG  HIS B 306      24.749 -13.186  29.491  1.00218.34           C  
ATOM   2316  CD2 HIS B 306      25.527 -12.096  29.245  1.00218.34           C  
ATOM   2312  ND1 HIS B 306      25.094 -14.115  28.535  1.00218.34           N  
ATOM   2317  CE1 HIS B 306      26.056 -13.547  27.765  1.00218.34           C  
ATOM   2315  NE2 HIS B 306      26.351 -12.320  28.158  1.00218.34           N  
ATOM   2320  N   HIS B 307      22.332 -13.658  27.736  1.00226.41           N  
ATOM   2321  CA  HIS B 307      21.903 -14.400  26.586  1.00226.41           C  
ATOM   2328  C   HIS B 307      22.082 -15.847  26.884  1.00226.41           C  
ATOM   2329  O   HIS B 307      23.196 -16.368  26.917  1.00226.41           O  
ATOM   2324  CB  HIS B 307      22.697 -14.052  25.312  1.00226.41           C  
ATOM   2323  CG  HIS B 307      22.065 -14.564  24.052  1.00226.41           C  
ATOM   2326  CD2 HIS B 307      21.205 -13.946  23.196  1.00226.41           C  
ATOM   2322  ND1 HIS B 307      22.273 -15.822  23.532  1.00226.41           N  
ATOM   2327  CE1 HIS B 307      21.534 -15.902  22.397  1.00226.41           C  
ATOM   2325  NE2 HIS B 307      20.869 -14.789  22.151  1.00226.41           N  
ATOM   2330  N   HIS B 308      20.944 -16.523  27.134  1.00292.65           N  
ATOM   2331  CA  HIS B 308      20.952 -17.904  27.496  1.00292.65           C  
ATOM   2338  C   HIS B 308      19.667 -18.459  26.970  1.00292.65           C  
ATOM   2339  O   HIS B 308      18.730 -17.714  26.684  1.00292.65           O  
ATOM   2334  CB  HIS B 308      20.967 -18.093  29.025  1.00292.65           C  
ATOM   2333  CG  HIS B 308      21.413 -19.445  29.505  1.00292.65           C  
ATOM   2336  CD2 HIS B 308      21.233 -20.689  28.986  1.00292.65           C  
ATOM   2332  ND1 HIS B 308      22.133 -19.624  30.665  1.00292.65           N  
ATOM   2337  CE1 HIS B 308      22.355 -20.956  30.789  1.00292.65           C  
ATOM   2335  NE2 HIS B 308      21.827 -21.644  29.793  1.00292.65           N  
ATOM   2340  N   HIS B 309      19.601 -19.792  26.811  1.00207.30           N  
ATOM   2341  CA  HIS B 309      18.422 -20.430  26.310  1.00207.30           C  
ATOM   2348  C   HIS B 309      17.440 -20.532  27.430  1.00207.30           C  
ATOM   2349  O   HIS B 309      17.798 -20.390  28.599  1.00207.30           O  
ATOM   2344  CB  HIS B 309      18.674 -21.848  25.769  1.00207.30           C  
ATOM   2343  CG  HIS B 309      17.443 -22.515  25.229  1.00207.30           C  
ATOM   2346  CD2 HIS B 309      16.930 -22.523  23.968  1.00207.30           C  
ATOM   2342  ND1 HIS B 309      16.581 -23.273  25.989  1.00207.30           N  
ATOM   2347  CE1 HIS B 309      15.598 -23.701  25.157  1.00207.30           C  
ATOM   2345  NE2 HIS B 309      15.768 -23.271  23.920  1.00207.30           N  
ATOM   2350  N   HIS B 310      16.157 -20.739  27.071  1.00 94.19           N  
ATOM   2351  CA  HIS B 310      15.088 -20.903  28.012  1.00 94.19           C  
ATOM   2358  C   HIS B 310      15.549 -21.873  29.091  1.00 94.19           C  
ATOM   2359  O   HIS B 310      15.867 -23.041  28.745  1.00 94.19           O  
ATOM   2354  CB  HIS B 310      13.826 -21.499  27.359  1.00 94.19           C  
ATOM   2353  CG  HIS B 310      12.674 -21.691  28.303  1.00 94.19           C  
ATOM   2356  CD2 HIS B 310      12.622 -21.626  29.661  1.00 94.19           C  
ATOM   2352  ND1 HIS B 310      11.396 -22.004  27.893  1.00 94.19           N  
ATOM   2357  CE1 HIS B 310      10.641 -22.111  29.015  1.00 94.19           C  
ATOM   2355  NE2 HIS B 310      11.340 -21.888  30.112  1.00 94.19           N  
ATOM   2360  OXT HIS B 310      15.586 -21.453  30.277  1.00 94.19           O1-
TER   
