# Supplementary material for: Structural Descriptors for Subunit Interface Regions in Homodimers: Effect of Lipid Membrane and Secondary Structure Type
Source: J Chem Inf Model. 2025 Mar 27;65(7):3117–26. doi: 10.1021/acs.jcim.4c01233 (PMC12004529; doi:10.1021/acs.jcim.4c01233)
Supplement: Supplementary file 3 — ci4c01233_si_003.tar [file ci4c01233_si_003.tar › database/alpha/4j75_cytop.pdb]

HEADER    4j75_chain_A
ATOM    153  N   GLY A  21       9.307  24.337 -11.484  1.00 72.96           N  
ATOM    154  CA  GLY A  21       9.546  23.895 -10.140  1.00 72.96           C  
ATOM    155  C   GLY A  21       9.464  22.403 -10.193  1.00 72.96           C  
ATOM    156  O   GLY A  21       9.310  21.826 -11.268  1.00 72.96           O  
ATOM    157  N   ILE A  22       9.547  21.728  -9.030  1.00 51.66           N  
ATOM    158  CA  ILE A  22       9.503  20.293  -9.064  1.00 51.66           C  
ATOM    163  C   ILE A  22       8.173  19.853  -8.549  1.00 51.66           C  
ATOM    164  O   ILE A  22       7.761  20.223  -7.451  1.00 51.66           O  
ATOM    159  CB  ILE A  22      10.570  19.640  -8.233  1.00 51.66           C  
ATOM    160  CG1 ILE A  22      11.959  19.962  -8.810  1.00 51.66           C  
ATOM    161  CG2 ILE A  22      10.275  18.133  -8.156  1.00 51.66           C  
ATOM    162  CD1 ILE A  22      13.114  19.499  -7.923  1.00 51.66           C  
ATOM    165  N   ASN A  23       7.453  19.043  -9.355  1.00 54.44           N  
ATOM    166  CA  ASN A  23       6.154  18.584  -8.955  1.00 54.44           C  
ATOM    171  C   ASN A  23       6.356  17.268  -8.269  1.00 54.44           C  
ATOM    172  O   ASN A  23       6.615  16.244  -8.902  1.00 54.44           O  
ATOM    167  CB  ASN A  23       5.210  18.365 -10.147  1.00 54.44           C  
ATOM    168  CG  ASN A  23       3.774  18.449  -9.654  1.00 54.44           C  
ATOM    170  ND2 ASN A  23       2.996  19.400 -10.239  1.00 54.44           N  
ATOM    169  OD1 ASN A  23       3.352  17.707  -8.768  1.00 54.44           O  
ATOM    173  N   TYR A  24       6.254  17.288  -6.928  1.00 72.63           N  
ATOM    174  CA  TYR A  24       6.477  16.150  -6.086  1.00 72.63           C  
ATOM    183  C   TYR A  24       5.388  15.133  -6.247  1.00 72.63           C  
ATOM    184  O   TYR A  24       5.646  13.930  -6.241  1.00 72.63           O  
ATOM    175  CB  TYR A  24       6.583  16.551  -4.608  1.00 72.63           C  
ATOM    176  CG  TYR A  24       7.748  17.478  -4.526  1.00 72.63           C  
ATOM    177  CD1 TYR A  24       9.034  16.996  -4.433  1.00 72.63           C  
ATOM    178  CD2 TYR A  24       7.549  18.839  -4.560  1.00 72.63           C  
ATOM    179  CE1 TYR A  24      10.102  17.862  -4.360  1.00 72.63           C  
ATOM    180  CE2 TYR A  24       8.612  19.709  -4.488  1.00 72.63           C  
ATOM    181  CZ  TYR A  24       9.892  19.220  -4.389  1.00 72.63           C  
ATOM    182  OH  TYR A  24      10.982  20.113  -4.315  1.00 72.63           O  
ATOM    185  N   ASN A  25       4.133  15.594  -6.379  1.00 74.27           N  
ATOM    186  CA  ASN A  25       3.017  14.699  -6.467  1.00 74.27           C  
ATOM    191  C   ASN A  25       3.169  13.851  -7.686  1.00 74.27           C  
ATOM    192  O   ASN A  25       2.857  12.662  -7.662  1.00 74.27           O  
ATOM    187  CB  ASN A  25       1.666  15.421  -6.570  1.00 74.27           C  
ATOM    188  CG  ASN A  25       0.570  14.369  -6.469  1.00 74.27           C  
ATOM    190  ND2 ASN A  25      -0.542  14.580  -7.222  1.00 74.27           N  
ATOM    189  OD1 ASN A  25       0.702  13.380  -5.750  1.00 74.27           O  
ATOM    193  N   LYS A  26       3.669  14.443  -8.786  1.00 41.59           N  
ATOM    194  CA  LYS A  26       3.804  13.711 -10.009  1.00 41.59           C  
ATOM    200  C   LYS A  26       4.731  12.567  -9.765  1.00 41.59           C  
ATOM    201  O   LYS A  26       4.520  11.467 -10.275  1.00 41.59           O  
ATOM    195  CB  LYS A  26       4.419  14.545 -11.149  1.00 41.59           C  
ATOM    196  CG  LYS A  26       3.528  15.670 -11.681  1.00 41.59           C  
ATOM    197  CD  LYS A  26       4.276  16.619 -12.624  1.00 41.59           C  
ATOM    198  CE  LYS A  26       3.400  17.668 -13.317  1.00 41.59           C  
ATOM    199  NZ  LYS A  26       4.185  18.348 -14.373  1.00 41.59           N1+
ATOM    202  N   LEU A  27       5.798  12.811  -8.984  1.00 53.29           N  
ATOM    203  CA  LEU A  27       6.798  11.816  -8.730  1.00 53.29           C  
ATOM    208  C   LEU A  27       6.241  10.673  -7.930  1.00 53.29           C  
ATOM    209  O   LEU A  27       6.542   9.515  -8.214  1.00 53.29           O  
ATOM    204  CB  LEU A  27       8.031  12.399  -8.020  1.00 53.29           C  
ATOM    205  CG  LEU A  27       8.777  13.415  -8.908  1.00 53.29           C  
ATOM    206  CD1 LEU A  27      10.019  13.987  -8.204  1.00 53.29           C  
ATOM    207  CD2 LEU A  27       9.094  12.813 -10.288  1.00 53.29           C  
ATOM    210  N   ILE A  28       5.389  10.956  -6.924  1.00 38.48           N  
ATOM    211  CA  ILE A  28       4.883   9.899  -6.093  1.00 38.48           C  
ATOM    216  C   ILE A  28       4.142   8.922  -6.951  1.00 38.48           C  
ATOM    217  O   ILE A  28       4.337   7.711  -6.836  1.00 38.48           O  
ATOM    212  CB  ILE A  28       3.937  10.398  -5.042  1.00 38.48           C  
ATOM    213  CG1 ILE A  28       4.679  11.278  -4.022  1.00 38.48           C  
ATOM    214  CG2 ILE A  28       3.218   9.185  -4.430  1.00 38.48           C  
ATOM    215  CD1 ILE A  28       3.743  12.097  -3.136  1.00 38.48           C  
ATOM    218  N   LYS A  29       3.271   9.420  -7.845  1.00 95.57           N  
ATOM    219  CA  LYS A  29       2.521   8.545  -8.702  1.00 95.57           C  
ATOM    225  C   LYS A  29       3.440   7.833  -9.652  1.00 95.57           C  
ATOM    226  O   LYS A  29       3.251   6.651  -9.936  1.00 95.57           O  
ATOM    220  CB  LYS A  29       1.430   9.266  -9.521  1.00 95.57           C  
ATOM    221  CG  LYS A  29       1.911  10.476 -10.327  1.00 95.57           C  
ATOM    222  CD  LYS A  29       0.929  10.904 -11.425  1.00 95.57           C  
ATOM    223  CE  LYS A  29       1.259  12.250 -12.076  1.00 95.57           C  
ATOM    224  NZ  LYS A  29       0.961  13.354 -11.136  1.00 95.57           N1+
ATOM    227  N   GLU A  30       4.456   8.531 -10.191  1.00110.96           N  
ATOM    228  CA  GLU A  30       5.313   7.888 -11.148  1.00110.96           C  
ATOM    234  C   GLU A  30       6.038   6.766 -10.472  1.00110.96           C  
ATOM    235  O   GLU A  30       6.015   5.626 -10.931  1.00110.96           O  
ATOM    229  CB  GLU A  30       6.420   8.823 -11.663  1.00110.96           C  
ATOM    230  CG  GLU A  30       5.907  10.054 -12.402  1.00110.96           C  
ATOM    231  CD  GLU A  30       5.665   9.652 -13.844  1.00110.96           C  
ATOM    232  OE1 GLU A  30       6.645   9.206 -14.500  1.00110.96           O  
ATOM    233  OE2 GLU A  30       4.502   9.782 -14.310  1.00110.96           O1-
ATOM    236  N   PHE A  31       6.686   7.081  -9.334  1.00 92.41           N  
ATOM    237  CA  PHE A  31       7.503   6.147  -8.615  1.00 92.41           C  
ATOM    245  C   PHE A  31       6.682   5.074  -7.977  1.00 92.41           C  
ATOM    246  O   PHE A  31       7.142   3.937  -7.863  1.00 92.41           O  
ATOM    238  CB  PHE A  31       8.403   6.801  -7.557  1.00 92.41           C  
ATOM    239  CG  PHE A  31       9.452   7.508  -8.342  1.00 92.41           C  
ATOM    240  CD1 PHE A  31      10.471   6.791  -8.921  1.00 92.41           C  
ATOM    241  CD2 PHE A  31       9.423   8.872  -8.509  1.00 92.41           C  
ATOM    242  CE1 PHE A  31      11.452   7.415  -9.653  1.00 92.41           C  
ATOM    243  CE2 PHE A  31      10.402   9.502  -9.239  1.00 92.41           C  
ATOM    244  CZ  PHE A  31      11.418   8.777  -9.814  1.00 92.41           C  
ATOM    247  N   GLY A  32       5.451   5.404  -7.533  1.00 33.32           N  
ATOM    248  CA  GLY A  32       4.616   4.400  -6.941  1.00 33.32           C  
ATOM    249  C   GLY A  32       4.645   4.490  -5.443  1.00 33.32           C  
ATOM    250  O   GLY A  32       4.362   3.508  -4.759  1.00 33.32           O  
ATOM    251  N   CYS A  33       4.999   5.666  -4.890  1.00 48.06           N  
ATOM    252  CA  CYS A  33       5.053   5.835  -3.463  1.00 48.06           C  
ATOM    255  C   CYS A  33       3.715   6.283  -2.944  1.00 48.06           C  
ATOM    256  O   CYS A  33       2.777   6.505  -3.707  1.00 48.06           O  
ATOM    253  CB  CYS A  33       6.102   6.870  -3.025  1.00 48.06           C  
ATOM    254  SG  CYS A  33       7.792   6.368  -3.471  1.00 48.06           S  
ATOM    257  N   SER A  34       3.603   6.389  -1.599  1.00 39.06           N  
ATOM    258  CA  SER A  34       2.407   6.840  -0.939  1.00 39.06           C  
ATOM    261  C   SER A  34       2.796   8.001  -0.069  1.00 39.06           C  
ATOM    262  O   SER A  34       3.928   8.077   0.407  1.00 39.06           O  
ATOM    259  CB  SER A  34       1.805   5.796   0.017  1.00 39.06           C  
ATOM    260  OG  SER A  34       1.468   4.616  -0.697  1.00 39.06           O  
ATOM    263  N   LYS A  35       1.857   8.947   0.152  1.00105.34           N  
ATOM    264  CA  LYS A  35       2.117  10.091   0.984  1.00105.34           C  
ATOM    270  C   LYS A  35       2.015   9.680   2.414  1.00105.34           C  
ATOM    271  O   LYS A  35       1.216   8.819   2.772  1.00105.34           O  
ATOM    265  CB  LYS A  35       1.096  11.231   0.819  1.00105.34           C  
ATOM    266  CG  LYS A  35       1.218  11.993  -0.493  1.00105.34           C  
ATOM    267  CD  LYS A  35      -0.052  12.753  -0.872  1.00105.34           C  
ATOM    268  CE  LYS A  35      -1.081  11.853  -1.558  1.00105.34           C  
ATOM    269  NZ  LYS A  35      -2.202  12.667  -2.069  1.00105.34           N1+
ATOM    272  N   ILE A  36       2.843  10.304   3.274  1.00 74.11           N  
ATOM    273  CA  ILE A  36       2.792  10.049   4.685  1.00 74.11           C  
ATOM    278  C   ILE A  36       1.624  10.844   5.187  1.00 74.11           C  
ATOM    279  O   ILE A  36       1.421  11.986   4.770  1.00 74.11           O  
ATOM    274  CB  ILE A  36       4.046  10.455   5.411  1.00 74.11           C  
ATOM    275  CG1 ILE A  36       5.239   9.636   4.877  1.00 74.11           C  
ATOM    276  CG2 ILE A  36       3.811  10.299   6.926  1.00 74.11           C  
ATOM    277  CD1 ILE A  36       6.603  10.161   5.326  1.00 74.11           C  
ATOM    280  N   THR A  37       0.808  10.246   6.084  1.00 57.03           N  
ATOM    281  CA  THR A  37      -0.418  10.870   6.502  1.00 57.03           C  
ATOM    285  C   THR A  37      -0.363  11.211   7.959  1.00 57.03           C  
ATOM    286  O   THR A  37       0.618  10.940   8.650  1.00 57.03           O  
ATOM    282  CB  THR A  37      -1.613   9.981   6.316  1.00 57.03           C  
ATOM    284  CG2 THR A  37      -1.705   9.573   4.833  1.00 57.03           C  
ATOM    283  OG1 THR A  37      -1.495   8.828   7.136  1.00 57.03           O  
ATOM    287  N   GLU A  38      -1.442  11.860   8.448  1.00 74.60           N  
ATOM    288  CA  GLU A  38      -1.576  12.292   9.812  1.00 74.60           C  
ATOM    294  C   GLU A  38      -1.608  11.067  10.673  1.00 74.60           C  
ATOM    295  O   GLU A  38      -1.063  11.055  11.776  1.00 74.60           O  
ATOM    289  CB  GLU A  38      -2.881  13.081  10.039  1.00 74.60           C  
ATOM    290  CG  GLU A  38      -2.943  13.894  11.339  1.00 74.60           C  
ATOM    291  CD  GLU A  38      -2.206  15.214  11.129  1.00 74.60           C  
ATOM    292  OE1 GLU A  38      -1.293  15.251  10.263  1.00 74.60           O  
ATOM    293  OE2 GLU A  38      -2.545  16.202  11.838  1.00 74.60           O1-
ATOM    296  N   ASN A  39      -2.249   9.993  10.176  1.00 35.66           N  
ATOM    297  CA  ASN A  39      -2.388   8.775  10.924  1.00 35.66           C  
ATOM    302  C   ASN A  39      -1.026   8.213  11.174  1.00 35.66           C  
ATOM    303  O   ASN A  39      -0.749   7.689  12.252  1.00 35.66           O  
ATOM    298  CB  ASN A  39      -3.180   7.702  10.158  1.00 35.66           C  
ATOM    299  CG  ASN A  39      -4.579   8.246   9.907  1.00 35.66           C  
ATOM    301  ND2 ASN A  39      -4.900   8.490   8.608  1.00 35.66           N  
ATOM    300  OD1 ASN A  39      -5.357   8.460  10.835  1.00 35.66           O  
ATOM    304  N   HIS A  40      -0.131   8.301  10.174  1.00 59.25           N  
ATOM    305  CA  HIS A  40       1.179   7.749  10.341  1.00 59.25           C  
ATOM    312  C   HIS A  40       1.893   8.465  11.441  1.00 59.25           C  
ATOM    313  O   HIS A  40       2.583   7.828  12.234  1.00 59.25           O  
ATOM    308  CB  HIS A  40       2.066   7.825   9.089  1.00 59.25           C  
ATOM    307  CG  HIS A  40       1.703   6.787   8.073  1.00 59.25           C  
ATOM    310  CD2 HIS A  40       2.107   5.490   7.982  1.00 59.25           C  
ATOM    306  ND1 HIS A  40       0.836   6.989   7.025  1.00 59.25           N  
ATOM    311  CE1 HIS A  40       0.756   5.810   6.354  1.00 59.25           C  
ATOM    309  NE2 HIS A  40       1.508   4.872   6.897  1.00 59.25           N  
ATOM    314  N   ILE A  41       1.762   9.807  11.519  1.00124.69           N  
ATOM    315  CA  ILE A  41       2.489  10.527  12.529  1.00124.69           C  
ATOM    320  C   ILE A  41       1.995  10.142  13.888  1.00124.69           C  
ATOM    321  O   ILE A  41       2.787   9.941  14.807  1.00124.69           O  
ATOM    316  CB  ILE A  41       2.444  12.032  12.435  1.00124.69           C  
ATOM    317  CG1 ILE A  41       1.034  12.594  12.645  1.00124.69           C  
ATOM    318  CG2 ILE A  41       3.102  12.452  11.114  1.00124.69           C  
ATOM    319  CD1 ILE A  41       1.045  14.095  12.931  1.00124.69           C  
ATOM    322  N   LYS A  42       0.666  10.014  14.057  1.00115.60           N  
ATOM    323  CA  LYS A  42       0.118   9.685  15.343  1.00115.60           C  
ATOM    329  C   LYS A  42       0.687   8.360  15.739  1.00115.60           C  
ATOM    330  O   LYS A  42       1.114   8.159  16.875  1.00115.60           O  
ATOM    324  CB  LYS A  42      -1.408   9.495  15.301  1.00115.60           C  
ATOM    325  CG  LYS A  42      -2.179  10.697  14.752  1.00115.60           C  
ATOM    326  CD  LYS A  42      -1.975  11.988  15.542  1.00115.60           C  
ATOM    327  CE  LYS A  42      -2.764  13.170  14.976  1.00115.60           C  
ATOM    328  NZ  LYS A  42      -4.209  12.847  14.968  1.00115.60           N1+
ATOM    331  N   ARG A  43       0.731   7.431  14.771  1.00131.04           N  
ATOM    332  CA  ARG A  43       1.184   6.089  14.974  1.00131.04           C  
ATOM    340  C   ARG A  43       2.594   6.111  15.473  1.00131.04           C  
ATOM    341  O   ARG A  43       2.914   5.438  16.452  1.00131.04           O  
ATOM    333  CB  ARG A  43       1.165   5.329  13.637  1.00131.04           C  
ATOM    334  CG  ARG A  43       1.863   3.973  13.625  1.00131.04           C  
ATOM    335  CD  ARG A  43       1.145   2.877  14.401  1.00131.04           C  
ATOM    336  NE  ARG A  43       1.850   1.620  14.040  1.00131.04           N  
ATOM    337  CZ  ARG A  43       2.255   0.758  15.014  1.00131.04           C  
ATOM    338  NH1 ARG A  43       1.966   1.026  16.319  1.00131.04           N1+
ATOM    339  NH2 ARG A  43       2.955  -0.363  14.672  1.00131.04           N  
ATOM    342  N   ILE A  44       3.476   6.897  14.825  1.00168.00           N  
ATOM    343  CA  ILE A  44       4.851   6.944  15.234  1.00168.00           C  
ATOM    348  C   ILE A  44       4.994   7.533  16.595  1.00168.00           C  
ATOM    349  O   ILE A  44       5.804   7.073  17.397  1.00168.00           O  
ATOM    344  CB  ILE A  44       5.787   7.582  14.238  1.00168.00           C  
ATOM    345  CG1 ILE A  44       5.327   8.974  13.794  1.00168.00           C  
ATOM    346  CG2 ILE A  44       5.993   6.590  13.093  1.00168.00           C  
ATOM    347  CD1 ILE A  44       5.552  10.068  14.828  1.00168.00           C  
ATOM    350  N   GLU A  45       4.198   8.567  16.894  1.00 56.79           N  
ATOM    351  CA  GLU A  45       4.265   9.217  18.164  1.00 56.79           C  
ATOM    357  C   GLU A  45       3.890   8.234  19.239  1.00 56.79           C  
ATOM    358  O   GLU A  45       4.463   8.258  20.327  1.00 56.79           O  
ATOM    352  CB  GLU A  45       3.357  10.459  18.183  1.00 56.79           C  
ATOM    353  CG  GLU A  45       3.861  11.507  17.182  1.00 56.79           C  
ATOM    354  CD  GLU A  45       2.826  12.609  17.033  1.00 56.79           C  
ATOM    355  OE1 GLU A  45       1.841  12.613  17.818  1.00 56.79           O  
ATOM    356  OE2 GLU A  45       3.010  13.465  16.126  1.00 56.79           O1-
ATOM    359  N   LYS A  46       2.915   7.341  18.975  1.00125.30           N  
ATOM    360  CA  LYS A  46       2.527   6.360  19.956  1.00125.30           C  
ATOM    366  C   LYS A  46       3.658   5.409  20.222  1.00125.30           C  
ATOM    367  O   LYS A  46       3.952   5.094  21.375  1.00125.30           O  
ATOM    361  CB  LYS A  46       1.326   5.510  19.505  1.00125.30           C  
ATOM    362  CG  LYS A  46       0.994   4.354  20.456  1.00125.30           C  
ATOM    363  CD  LYS A  46       0.512   4.781  21.844  1.00125.30           C  
ATOM    364  CE  LYS A  46      -0.922   5.310  21.860  1.00125.30           C  
ATOM    365  NZ  LYS A  46      -0.986   6.622  21.179  1.00125.30           N1+
ATOM    368  N   LEU A  47       4.319   4.917  19.156  1.00 82.18           N  
ATOM    369  CA  LEU A  47       5.375   3.947  19.294  1.00 82.18           C  
ATOM    374  C   LEU A  47       6.556   4.544  19.997  1.00 82.18           C  
ATOM    375  O   LEU A  47       7.179   3.898  20.840  1.00 82.18           O  
ATOM    370  CB  LEU A  47       5.927   3.469  17.937  1.00 82.18           C  
ATOM    371  CG  LEU A  47       4.959   2.657  17.057  1.00 82.18           C  
ATOM    372  CD1 LEU A  47       5.613   2.347  15.700  1.00 82.18           C  
ATOM    373  CD2 LEU A  47       4.476   1.378  17.764  1.00 82.18           C  
ATOM    376  N   THR A  48       6.926   5.775  19.594  1.00149.13           N  
ATOM    377  CA  THR A  48       8.063   6.501  20.088  1.00149.13           C  
ATOM    381  C   THR A  48       7.804   7.057  21.449  1.00149.13           C  
ATOM    382  O   THR A  48       8.730   7.206  22.244  1.00149.13           O  
ATOM    378  CB  THR A  48       8.394   7.690  19.248  1.00149.13           C  
ATOM    380  CG2 THR A  48       9.702   8.265  19.792  1.00149.13           C  
ATOM    379  OG1 THR A  48       8.575   7.317  17.894  1.00149.13           O  
ATOM    383  N   ASN A  49       6.535   7.408  21.732  1.00 65.73           N  
ATOM    384  CA  ASN A  49       6.182   8.075  22.952  1.00 65.73           C  
ATOM    389  C   ASN A  49       6.906   9.381  22.986  1.00 65.73           C  
ATOM    390  O   ASN A  49       7.363   9.831  24.036  1.00 65.73           O  
ATOM    385  CB  ASN A  49       6.498   7.257  24.216  1.00 65.73           C  
ATOM    386  CG  ASN A  49       5.440   6.164  24.309  1.00 65.73           C  
ATOM    388  ND2 ASN A  49       5.872   4.919  24.640  1.00 65.73           N  
ATOM    387  OD1 ASN A  49       4.256   6.415  24.086  1.00 65.73           O  
ATOM    391  N   SER A  50       7.019  10.028  21.806  1.00 39.09           N  
ATOM    392  CA  SER A  50       7.654  11.308  21.702  1.00 39.09           C  
ATOM    395  C   SER A  50       7.000  12.035  20.565  1.00 39.09           C  
ATOM    396  O   SER A  50       6.359  11.423  19.712  1.00 39.09           O  
ATOM    393  CB  SER A  50       9.155  11.214  21.385  1.00 39.09           C  
ATOM    394  OG  SER A  50       9.823  10.500  22.416  1.00 39.09           O  
ATOM    397  N   LYS A  51       7.147  13.373  20.534  1.00113.63           N  
ATOM    398  CA  LYS A  51       6.545  14.161  19.496  1.00113.63           C  
ATOM    404  C   LYS A  51       7.307  13.877  18.238  1.00113.63           C  
ATOM    405  O   LYS A  51       8.524  13.710  18.268  1.00113.63           O  
ATOM    399  CB  LYS A  51       6.619  15.673  19.769  1.00113.63           C  
ATOM    400  CG  LYS A  51       5.605  16.503  18.976  1.00113.63           C  
ATOM    401  CD  LYS A  51       4.163  16.274  19.442  1.00113.63           C  
ATOM    402  CE  LYS A  51       3.154  17.322  18.968  1.00113.63           C  
ATOM    403  NZ  LYS A  51       3.084  17.332  17.493  1.00113.63           N1+
ATOM    406  N   ALA A  52       6.596  13.805  17.095  1.00 41.01           N  
ATOM    407  CA  ALA A  52       7.218  13.489  15.842  1.00 41.01           C  
ATOM    409  C   ALA A  52       8.047  14.651  15.399  1.00 41.01           C  
ATOM    410  O   ALA A  52       7.785  15.799  15.750  1.00 41.01           O  
ATOM    408  CB  ALA A  52       6.216  13.158  14.721  1.00 41.01           C  
ATOM    411  N   HIS A  53       9.092  14.355  14.603  1.00 62.42           N  
ATOM    412  CA  HIS A  53       9.983  15.370  14.126  1.00 62.42           C  
ATOM    419  C   HIS A  53       9.194  16.248  13.210  1.00 62.42           C  
ATOM    420  O   HIS A  53       8.254  15.807  12.551  1.00 62.42           O  
ATOM    415  CB  HIS A  53      11.189  14.798  13.362  1.00 62.42           C  
ATOM    414  CG  HIS A  53      12.281  15.796  13.116  1.00 62.42           C  
ATOM    417  CD2 HIS A  53      13.368  16.101  13.880  1.00 62.42           C  
ATOM    413  ND1 HIS A  53      12.365  16.608  12.006  1.00 62.42           N  
ATOM    418  CE1 HIS A  53      13.488  17.358  12.154  1.00 62.42           C  
ATOM    416  NE2 HIS A  53      14.130  17.084  13.273  1.00 62.42           N  
ATOM    421  N   HIS A  54       9.574  17.534  13.158  1.00 89.30           N  
ATOM    422  CA  HIS A  54       8.848  18.497  12.388  1.00 89.30           C  
ATOM    429  C   HIS A  54       8.922  18.187  10.930  1.00 89.30           C  
ATOM    430  O   HIS A  54       8.022  18.568  10.189  1.00 89.30           O  
ATOM    425  CB  HIS A  54       9.221  19.968  12.647  1.00 89.30           C  
ATOM    424  CG  HIS A  54      10.687  20.277  12.634  1.00 89.30           C  
ATOM    427  CD2 HIS A  54      11.441  20.902  11.699  1.00 89.30           C  
ATOM    423  ND1 HIS A  54      11.539  19.980  13.677  1.00 89.30           N  
ATOM    428  CE1 HIS A  54      12.762  20.440  13.318  1.00 89.30           C  
ATOM    426  NE2 HIS A  54      12.758  21.010  12.127  1.00 89.30           N  
ATOM    431  N   PHE A  55       9.973  17.493  10.455  1.00101.66           N  
ATOM    432  CA  PHE A  55      10.032  17.228   9.043  1.00101.66           C  
ATOM    440  C   PHE A  55       8.808  16.464   8.623  1.00101.66           C  
ATOM    441  O   PHE A  55       8.291  16.682   7.527  1.00101.66           O  
ATOM    433  CB  PHE A  55      11.230  16.380   8.574  1.00101.66           C  
ATOM    434  CG  PHE A  55      12.492  17.167   8.641  1.00101.66           C  
ATOM    435  CD1 PHE A  55      12.566  18.410   8.059  1.00101.66           C  
ATOM    436  CD2 PHE A  55      13.622  16.630   9.216  1.00101.66           C  
ATOM    437  CE1 PHE A  55      13.730  19.136   8.095  1.00101.66           C  
ATOM    438  CE2 PHE A  55      14.794  17.350   9.256  1.00101.66           C  
ATOM    439  CZ  PHE A  55      14.844  18.606   8.700  1.00101.66           C  
ATOM    442  N   ILE A  56       8.354  15.493   9.442  1.00 57.85           N  
ATOM    443  CA  ILE A  56       7.189  14.723   9.088  1.00 57.85           C  
ATOM    448  C   ILE A  56       5.947  15.560   9.147  1.00 57.85           C  
ATOM    449  O   ILE A  56       5.141  15.553   8.219  1.00 57.85           O  
ATOM    444  CB  ILE A  56       6.943  13.563  10.008  1.00 57.85           C  
ATOM    445  CG1 ILE A  56       8.141  12.597   9.981  1.00 57.85           C  
ATOM    446  CG2 ILE A  56       5.606  12.921   9.597  1.00 57.85           C  
ATOM    447  CD1 ILE A  56       8.139  11.583  11.125  1.00 57.85           C  
ATOM    450  N   ARG A  57       5.763  16.308  10.252  1.00116.90           N  
ATOM    451  CA  ARG A  57       4.575  17.087  10.460  1.00116.90           C  
ATOM    459  C   ARG A  57       4.484  18.162   9.421  1.00116.90           C  
ATOM    460  O   ARG A  57       3.402  18.476   8.926  1.00116.90           O  
ATOM    452  CB  ARG A  57       4.544  17.696  11.872  1.00116.90           C  
ATOM    453  CG  ARG A  57       4.408  16.597  12.932  1.00116.90           C  
ATOM    454  CD  ARG A  57       4.687  17.032  14.372  1.00116.90           C  
ATOM    455  NE  ARG A  57       3.663  18.043  14.756  1.00116.90           N  
ATOM    456  CZ  ARG A  57       4.040  19.339  14.945  1.00116.90           C  
ATOM    457  NH1 ARG A  57       5.357  19.685  14.840  1.00116.90           N1+
ATOM    458  NH2 ARG A  57       3.105  20.284  15.252  1.00116.90           N  
ATOM    461  N   ARG A  58       5.635  18.762   9.084  1.00167.53           N  
ATOM    462  CA  ARG A  58       5.757  19.840   8.144  1.00167.53           C  
ATOM    470  C   ARG A  58       5.608  19.396   6.716  1.00167.53           C  
ATOM    471  O   ARG A  58       5.359  20.235   5.854  1.00167.53           O  
ATOM    463  CB  ARG A  58       7.082  20.610   8.284  1.00167.53           C  
ATOM    464  CG  ARG A  58       7.281  21.154   9.702  1.00167.53           C  
ATOM    465  CD  ARG A  58       6.459  22.401  10.017  1.00167.53           C  
ATOM    466  NE  ARG A  58       6.551  22.641  11.485  1.00167.53           N  
ATOM    467  CZ  ARG A  58       7.633  23.292  12.005  1.00167.53           C  
ATOM    468  NH1 ARG A  58       8.642  23.702  11.184  1.00167.53           N1+
ATOM    469  NH2 ARG A  58       7.705  23.510  13.352  1.00167.53           N  
ATOM    472  N   GLY A  59       5.840  18.100   6.401  1.00 43.13           N  
ATOM    473  CA  GLY A  59       5.693  17.639   5.041  1.00 43.13           C  
ATOM    474  C   GLY A  59       7.014  17.653   4.325  1.00 43.13           C  
ATOM    475  O   GLY A  59       7.054  17.604   3.095  1.00 43.13           O  
ATOM    476  N   ILE A  60       8.133  17.787   5.063  1.00119.60           N  
ATOM    477  CA  ILE A  60       9.428  17.736   4.435  1.00119.60           C  
ATOM    482  C   ILE A  60       9.662  16.323   3.978  1.00119.60           C  
ATOM    483  O   ILE A  60      10.038  16.083   2.828  1.00119.60           O  
ATOM    478  CB  ILE A  60      10.519  18.091   5.396  1.00119.60           C  
ATOM    479  CG1 ILE A  60      10.257  19.474   6.021  1.00119.60           C  
ATOM    480  CG2 ILE A  60      11.850  18.002   4.633  1.00119.60           C  
ATOM    481  CD1 ILE A  60      10.203  20.620   5.012  1.00119.60           C  
ATOM    484  N   PHE A  61       9.451  15.350   4.895  1.00108.49           N  
ATOM    485  CA  PHE A  61       9.479  13.949   4.563  1.00108.49           C  
ATOM    493  C   PHE A  61       8.046  13.616   4.274  1.00108.49           C  
ATOM    494  O   PHE A  61       7.247  13.407   5.187  1.00108.49           O  
ATOM    486  CB  PHE A  61       9.950  13.020   5.705  1.00108.49           C  
ATOM    487  CG  PHE A  61      11.433  12.878   5.656  1.00108.49           C  
ATOM    488  CD1 PHE A  61      12.294  13.826   6.162  1.00108.49           C  
ATOM    489  CD2 PHE A  61      11.963  11.744   5.088  1.00108.49           C  
ATOM    490  CE1 PHE A  61      13.658  13.637   6.085  1.00108.49           C  
ATOM    491  CE2 PHE A  61      13.322  11.551   5.011  1.00108.49           C  
ATOM    492  CZ  PHE A  61      14.176  12.500   5.510  1.00108.49           C  
ATOM    495  N   PHE A  62       7.688  13.712   2.979  1.00129.17           N  
ATOM    496  CA  PHE A  62       6.366  13.548   2.448  1.00129.17           C  
ATOM    504  C   PHE A  62       5.964  12.166   2.005  1.00129.17           C  
ATOM    505  O   PHE A  62       4.770  11.880   1.947  1.00129.17           O  
ATOM    497  CB  PHE A  62       6.088  14.515   1.282  1.00129.17           C  
ATOM    498  CG  PHE A  62       6.933  14.138   0.116  1.00129.17           C  
ATOM    499  CD1 PHE A  62       8.267  14.472   0.059  1.00129.17           C  
ATOM    500  CD2 PHE A  62       6.369  13.460  -0.940  1.00129.17           C  
ATOM    501  CE1 PHE A  62       9.031  14.117  -1.029  1.00129.17           C  
ATOM    502  CE2 PHE A  62       7.128  13.105  -2.028  1.00129.17           C  
ATOM    503  CZ  PHE A  62       8.462  13.432  -2.075  1.00129.17           C  
ATOM    506  N   SER A  63       6.916  11.299   1.598  1.00 68.03           N  
ATOM    507  CA  SER A  63       6.521  10.084   0.925  1.00 68.03           C  
ATOM    510  C   SER A  63       7.225   8.877   1.467  1.00 68.03           C  
ATOM    511  O   SER A  63       8.256   8.987   2.130  1.00 68.03           O  
ATOM    508  CB  SER A  63       6.831  10.154  -0.579  1.00 68.03           C  
ATOM    509  OG  SER A  63       6.672   8.883  -1.186  1.00 68.03           O  
ATOM    512  N   HIS A  64       6.664   7.671   1.192  1.00 76.14           N  
ATOM    513  CA  HIS A  64       7.280   6.481   1.709  1.00 76.14           C  
ATOM    520  C   HIS A  64       6.768   5.258   1.003  1.00 76.14           C  
ATOM    521  O   HIS A  64       5.850   5.316   0.184  1.00 76.14           O  
ATOM    516  CB  HIS A  64       7.009   6.272   3.210  1.00 76.14           C  
ATOM    515  CG  HIS A  64       5.594   5.861   3.487  1.00 76.14           C  
ATOM    518  CD2 HIS A  64       4.527   6.588   3.927  1.00 76.14           C  
ATOM    514  ND1 HIS A  64       5.130   4.581   3.311  1.00 76.14           N  
ATOM    519  CE1 HIS A  64       3.814   4.588   3.648  1.00 76.14           C  
ATOM    517  NE2 HIS A  64       3.405   5.784   4.026  1.00 76.14           N  
ATOM    522  N   ARG A  65       7.427   4.114   1.296  1.00153.29           N  
ATOM    523  CA  ARG A  65       7.041   2.807   0.850  1.00153.29           C  
ATOM    531  C   ARG A  65       7.141   1.905   2.047  1.00153.29           C  
ATOM    532  O   ARG A  65       8.167   1.886   2.727  1.00153.29           O  
ATOM    524  CB  ARG A  65       7.992   2.191  -0.186  1.00153.29           C  
ATOM    525  CG  ARG A  65       7.877   2.761  -1.597  1.00153.29           C  
ATOM    526  CD  ARG A  65       8.941   2.187  -2.537  1.00153.29           C  
ATOM    527  NE  ARG A  65       8.636   2.654  -3.917  1.00153.29           N  
ATOM    528  CZ  ARG A  65       9.648   2.832  -4.816  1.00153.29           C  
ATOM    529  NH1 ARG A  65      10.939   2.633  -4.426  1.00153.29           N1+
ATOM    530  NH2 ARG A  65       9.362   3.206  -6.097  1.00153.29           N  
ATOM    533  N   ASP A  66       6.073   1.123   2.311  1.00 62.15           N  
ATOM    534  CA  ASP A  66       6.002   0.145   3.370  1.00 62.15           C  
ATOM    539  C   ASP A  66       6.254   0.732   4.726  1.00 62.15           C  
ATOM    540  O   ASP A  66       6.840   0.069   5.582  1.00 62.15           O  
ATOM    535  CB  ASP A  66       6.990  -1.030   3.208  1.00 62.15           C  
ATOM    536  CG  ASP A  66       6.509  -1.955   2.097  1.00 62.15           C  
ATOM    537  OD1 ASP A  66       5.290  -1.918   1.783  1.00 62.15           O  
ATOM    538  OD2 ASP A  66       7.354  -2.716   1.553  1.00 62.15           O1-
ATOM    541  N   LEU A  67       5.805   1.969   4.988  1.00 55.95           N  
ATOM    542  CA  LEU A  67       6.021   2.531   6.291  1.00 55.95           C  
ATOM    547  C   LEU A  67       5.213   1.768   7.308  1.00 55.95           C  
ATOM    548  O   LEU A  67       5.675   1.531   8.423  1.00 55.95           O  
ATOM    543  CB  LEU A  67       5.632   4.020   6.385  1.00 55.95           C  
ATOM    544  CG  LEU A  67       5.892   4.640   7.771  1.00 55.95           C  
ATOM    545  CD1 LEU A  67       7.380   4.561   8.142  1.00 55.95           C  
ATOM    546  CD2 LEU A  67       5.350   6.077   7.853  1.00 55.95           C  
ATOM    549  N   ASP A  68       3.980   1.352   6.947  1.00 41.23           N  
ATOM    550  CA  ASP A  68       3.103   0.691   7.880  1.00 41.23           C  
ATOM    555  C   ASP A  68       3.739  -0.581   8.349  1.00 41.23           C  
ATOM    556  O   ASP A  68       3.735  -0.888   9.542  1.00 41.23           O  
ATOM    551  CB  ASP A  68       1.738   0.339   7.249  1.00 41.23           C  
ATOM    552  CG  ASP A  68       0.982   1.636   6.971  1.00 41.23           C  
ATOM    553  OD1 ASP A  68       0.789   2.435   7.926  1.00 41.23           O  
ATOM    554  OD2 ASP A  68       0.581   1.840   5.796  1.00 41.23           O1-
ATOM    557  N   PHE A  69       4.342  -1.340   7.420  1.00 58.27           N  
ATOM    558  CA  PHE A  69       4.939  -2.600   7.753  1.00 58.27           C  
ATOM    566  C   PHE A  69       6.027  -2.367   8.753  1.00 58.27           C  
ATOM    567  O   PHE A  69       6.137  -3.098   9.734  1.00 58.27           O  
ATOM    559  CB  PHE A  69       5.541  -3.300   6.525  1.00 58.27           C  
ATOM    560  CG  PHE A  69       6.298  -4.502   6.976  1.00 58.27           C  
ATOM    561  CD1 PHE A  69       5.659  -5.644   7.407  1.00 58.27           C  
ATOM    562  CD2 PHE A  69       7.674  -4.490   6.943  1.00 58.27           C  
ATOM    563  CE1 PHE A  69       6.384  -6.742   7.811  1.00 58.27           C  
ATOM    564  CE2 PHE A  69       8.402  -5.583   7.342  1.00 58.27           C  
ATOM    565  CZ  PHE A  69       7.758  -6.715   7.782  1.00 58.27           C  
ATOM    568  N   LEU A  70       6.848  -1.325   8.540  1.00 56.70           N  
ATOM    569  CA  LEU A  70       7.938  -1.042   9.432  1.00 56.70           C  
ATOM    574  C   LEU A  70       7.398  -0.773  10.804  1.00 56.70           C  
ATOM    575  O   LEU A  70       7.900  -1.307  11.793  1.00 56.70           O  
ATOM    570  CB  LEU A  70       8.701   0.235   9.023  1.00 56.70           C  
ATOM    571  CG  LEU A  70       9.878   0.614   9.947  1.00 56.70           C  
ATOM    572  CD1 LEU A  70      11.056  -0.357   9.791  1.00 56.70           C  
ATOM    573  CD2 LEU A  70      10.278   2.090   9.775  1.00 56.70           C  
ATOM    576  N   LEU A  71       6.338   0.052  10.899  1.00 61.47           N  
ATOM    577  CA  LEU A  71       5.807   0.451  12.172  1.00 61.47           C  
ATOM    582  C   LEU A  71       5.296  -0.747  12.912  1.00 61.47           C  
ATOM    583  O   LEU A  71       5.540  -0.886  14.110  1.00 61.47           O  
ATOM    578  CB  LEU A  71       4.645   1.453  12.031  1.00 61.47           C  
ATOM    579  CG  LEU A  71       5.060   2.854  11.528  1.00 61.47           C  
ATOM    580  CD1 LEU A  71       3.833   3.765  11.356  1.00 61.47           C  
ATOM    581  CD2 LEU A  71       6.123   3.501  12.435  1.00 61.47           C  
ATOM    584  N   ASN A  72       4.573  -1.647  12.222  1.00 34.91           N  
ATOM    585  CA  ASN A  72       4.041  -2.811  12.873  1.00 34.91           C  
ATOM    590  C   ASN A  72       5.171  -3.678  13.335  1.00 34.91           C  
ATOM    591  O   ASN A  72       5.120  -4.265  14.413  1.00 34.91           O  
ATOM    586  CB  ASN A  72       3.131  -3.664  11.972  1.00 34.91           C  
ATOM    587  CG  ASN A  72       1.778  -2.971  11.857  1.00 34.91           C  
ATOM    589  ND2 ASN A  72       1.161  -3.045  10.649  1.00 34.91           N  
ATOM    588  OD1 ASN A  72       1.280  -2.390  12.821  1.00 34.91           O  
ATOM    592  N   TYR A  73       6.238  -3.777  12.530  1.00123.65           N  
ATOM    593  CA  TYR A  73       7.343  -4.634  12.854  1.00123.65           C  
ATOM    602  C   TYR A  73       7.956  -4.142  14.131  1.00123.65           C  
ATOM    603  O   TYR A  73       8.291  -4.919  15.024  1.00123.65           O  
ATOM    594  CB  TYR A  73       8.390  -4.577  11.729  1.00123.65           C  
ATOM    595  CG  TYR A  73       9.391  -5.667  11.874  1.00123.65           C  
ATOM    596  CD1 TYR A  73       9.136  -6.894  11.304  1.00123.65           C  
ATOM    597  CD2 TYR A  73      10.569  -5.476  12.556  1.00123.65           C  
ATOM    598  CE1 TYR A  73      10.042  -7.919  11.409  1.00123.65           C  
ATOM    599  CE2 TYR A  73      11.481  -6.499  12.665  1.00123.65           C  
ATOM    600  CZ  TYR A  73      11.218  -7.719  12.088  1.00123.65           C  
ATOM    601  OH  TYR A  73      12.149  -8.773  12.193  1.00123.65           O  
ATOM    604  N   TYR A  74       8.095  -2.810  14.243  1.00 72.76           N  
ATOM    605  CA  TYR A  74       8.688  -2.147  15.367  1.00 72.76           C  
ATOM    614  C   TYR A  74       7.854  -2.397  16.585  1.00 72.76           C  
ATOM    615  O   TYR A  74       8.384  -2.590  17.676  1.00 72.76           O  
ATOM    606  CB  TYR A  74       8.778  -0.630  15.115  1.00 72.76           C  
ATOM    607  CG  TYR A  74       9.393   0.064  16.283  1.00 72.76           C  
ATOM    608  CD1 TYR A  74      10.738  -0.051  16.548  1.00 72.76           C  
ATOM    609  CD2 TYR A  74       8.621   0.858  17.100  1.00 72.76           C  
ATOM    610  CE1 TYR A  74      11.299   0.605  17.619  1.00 72.76           C  
ATOM    611  CE2 TYR A  74       9.173   1.517  18.172  1.00 72.76           C  
ATOM    612  CZ  TYR A  74      10.515   1.387  18.431  1.00 72.76           C  
ATOM    613  OH  TYR A  74      11.090   2.059  19.528  1.00 72.76           O  
ATOM    616  N   GLU A  75       6.514  -2.388  16.457  1.00 90.78           N  
ATOM    617  CA  GLU A  75       5.735  -2.559  17.647  1.00 90.78           C  
ATOM    623  C   GLU A  75       5.996  -3.907  18.248  1.00 90.78           C  
ATOM    624  O   GLU A  75       6.214  -4.015  19.454  1.00 90.78           O  
ATOM    618  CB  GLU A  75       4.216  -2.423  17.427  1.00 90.78           C  
ATOM    619  CG  GLU A  75       3.594  -3.514  16.557  1.00 90.78           C  
ATOM    620  CD  GLU A  75       2.103  -3.228  16.466  1.00 90.78           C  
ATOM    621  OE1 GLU A  75       1.534  -2.752  17.483  1.00 90.78           O  
ATOM    622  OE2 GLU A  75       1.513  -3.491  15.385  1.00 90.78           O1-
ATOM    625  N   GLN A  76       5.964  -4.990  17.451  1.00115.37           N  
ATOM    626  CA  GLN A  76       6.187  -6.247  18.105  1.00115.37           C  
ATOM    632  C   GLN A  76       7.618  -6.420  18.533  1.00115.37           C  
ATOM    633  O   GLN A  76       7.900  -6.689  19.700  1.00115.37           O  
ATOM    627  CB  GLN A  76       5.829  -7.467  17.237  1.00115.37           C  
ATOM    628  CG  GLN A  76       4.325  -7.724  17.099  1.00115.37           C  
ATOM    629  CD  GLN A  76       3.760  -6.827  16.011  1.00115.37           C  
ATOM    631  NE2 GLN A  76       4.431  -6.814  14.828  1.00115.37           N  
ATOM    630  OE1 GLN A  76       2.738  -6.168  16.200  1.00115.37           O  
ATOM    634  N   HIS A  77       8.548  -6.260  17.573  1.00101.88           N  
ATOM    635  CA  HIS A  77       9.954  -6.537  17.724  1.00101.88           C  
ATOM    642  C   HIS A  77      10.755  -5.466  18.404  1.00101.88           C  
ATOM    643  O   HIS A  77      11.802  -5.749  18.987  1.00101.88           O  
ATOM    638  CB  HIS A  77      10.601  -6.907  16.385  1.00101.88           C  
ATOM    637  CG  HIS A  77       9.839  -8.048  15.781  1.00101.88           C  
ATOM    640  CD2 HIS A  77       9.117  -8.116  14.629  1.00101.88           C  
ATOM    636  ND1 HIS A  77       9.713  -9.282  16.377  1.00101.88           N  
ATOM    641  CE1 HIS A  77       8.925 -10.032  15.565  1.00101.88           C  
ATOM    639  NE2 HIS A  77       8.538  -9.366  14.492  1.00101.88           N  
ATOM    644  N   LYS A  78      10.332  -4.198  18.308  1.00138.31           N  
ATOM    645  CA  LYS A  78      11.099  -3.144  18.903  1.00138.31           C  
ATOM    651  C   LYS A  78      12.443  -3.151  18.251  1.00138.31           C  
ATOM    652  O   LYS A  78      13.458  -2.898  18.898  1.00138.31           O  
ATOM    646  CB  LYS A  78      11.280  -3.345  20.417  1.00138.31           C  
ATOM    647  CG  LYS A  78      11.822  -2.129  21.171  1.00138.31           C  
ATOM    648  CD  LYS A  78      10.830  -0.966  21.276  1.00138.31           C  
ATOM    649  CE  LYS A  78      11.245   0.120  22.273  1.00138.31           C  
ATOM    650  NZ  LYS A  78      10.224   1.194  22.304  1.00138.31           N1+
ATOM    653  N   CYS A  79      12.488  -3.432  16.932  1.00 72.41           N  
ATOM    654  CA  CYS A  79      13.772  -3.534  16.311  1.00 72.41           C  
ATOM    657  C   CYS A  79      13.667  -3.259  14.844  1.00 72.41           C  
ATOM    658  O   CYS A  79      12.723  -3.683  14.180  1.00 72.41           O  
ATOM    655  CB  CYS A  79      14.359  -4.947  16.442  1.00 72.41           C  
ATOM    656  SG  CYS A  79      15.983  -5.129  15.647  1.00 72.41           S  
ATOM    659  N   PHE A  80      14.654  -2.503  14.321  1.00103.15           N  
ATOM    660  CA  PHE A  80      14.836  -2.260  12.916  1.00103.15           C  
ATOM    668  C   PHE A  80      16.064  -1.406  12.811  1.00103.15           C  
ATOM    669  O   PHE A  80      16.637  -1.036  13.834  1.00103.15           O  
ATOM    661  CB  PHE A  80      13.640  -1.594  12.198  1.00103.15           C  
ATOM    662  CG  PHE A  80      13.360  -0.215  12.698  1.00103.15           C  
ATOM    663  CD1 PHE A  80      14.055   0.863  12.197  1.00103.15           C  
ATOM    664  CD2 PHE A  80      12.384   0.007  13.643  1.00103.15           C  
ATOM    665  CE1 PHE A  80      13.795   2.137  12.644  1.00103.15           C  
ATOM    666  CE2 PHE A  80      12.120   1.281  14.095  1.00103.15           C  
ATOM    667  CZ  PHE A  80      12.826   2.348  13.596  1.00103.15           C  
ATOM    670  N   TYR A  81      16.552  -1.109  11.586  1.00 90.07           N  
ATOM    671  CA  TYR A  81      17.701  -0.245  11.524  1.00 90.07           C  
ATOM    680  C   TYR A  81      17.517   0.773  10.435  1.00 90.07           C  
ATOM    681  O   TYR A  81      16.666   0.624   9.558  1.00 90.07           O  
ATOM    672  CB  TYR A  81      19.059  -0.963  11.365  1.00 90.07           C  
ATOM    673  CG  TYR A  81      19.206  -1.556  10.009  1.00 90.07           C  
ATOM    674  CD1 TYR A  81      18.535  -2.700   9.653  1.00 90.07           C  
ATOM    675  CD2 TYR A  81      20.057  -0.968   9.099  1.00 90.07           C  
ATOM    676  CE1 TYR A  81      18.690  -3.241   8.399  1.00 90.07           C  
ATOM    677  CE2 TYR A  81      20.219  -1.504   7.844  1.00 90.07           C  
ATOM    678  CZ  TYR A  81      19.532  -2.639   7.493  1.00 90.07           C  
ATOM    679  OH  TYR A  81      19.693  -3.196   6.208  1.00 90.07           O  
ATOM    682  N   ILE A  82      18.324   1.857  10.492  1.00 59.69           N  
ATOM    683  CA  ILE A  82      18.209   2.974   9.594  1.00 59.69           C  
ATOM    688  C   ILE A  82      19.438   3.025   8.732  1.00 59.69           C  
ATOM    689  O   ILE A  82      20.555   2.855   9.220  1.00 59.69           O  
ATOM    684  CB  ILE A  82      18.172   4.280  10.326  1.00 59.69           C  
ATOM    685  CG1 ILE A  82      17.027   4.282  11.348  1.00 59.69           C  
ATOM    686  CG2 ILE A  82      18.081   5.413   9.290  1.00 59.69           C  
ATOM    687  CD1 ILE A  82      17.159   5.386  12.394  1.00 59.69           C  
ATOM    690  N   TYR A  83      19.253   3.250   7.412  1.00100.44           N  
ATOM    691  CA  TYR A  83      20.356   3.299   6.489  1.00100.44           C  
ATOM    700  C   TYR A  83      20.250   4.522   5.623  1.00100.44           C  
ATOM    701  O   TYR A  83      19.199   4.802   5.046  1.00100.44           O  
ATOM    692  CB  TYR A  83      20.387   2.050   5.582  1.00100.44           C  
ATOM    693  CG  TYR A  83      21.291   2.259   4.417  1.00100.44           C  
ATOM    694  CD1 TYR A  83      22.654   2.355   4.576  1.00100.44           C  
ATOM    695  CD2 TYR A  83      20.762   2.325   3.145  1.00100.44           C  
ATOM    696  CE1 TYR A  83      23.475   2.538   3.488  1.00100.44           C  
ATOM    697  CE2 TYR A  83      21.577   2.507   2.054  1.00100.44           C  
ATOM    698  CZ  TYR A  83      22.937   2.621   2.226  1.00100.44           C  
ATOM    699  OH  TYR A  83      23.781   2.807   1.110  1.00100.44           O  
ATOM    702  N   THR A  84      21.355   5.300   5.532  1.00116.48           N  
ATOM    703  CA  THR A  84      21.417   6.452   4.670  1.00116.48           C  
ATOM    707  C   THR A  84      22.843   6.595   4.212  1.00116.48           C  
ATOM    708  O   THR A  84      23.736   5.916   4.720  1.00116.48           O  
ATOM    704  CB  THR A  84      21.037   7.736   5.348  1.00116.48           C  
ATOM    706  CG2 THR A  84      22.161   8.138   6.316  1.00116.48           C  
ATOM    705  OG1 THR A  84      20.840   8.757   4.382  1.00116.48           O  
ATOM    709  N   GLY A  85      23.115   7.491   3.234  1.00 36.04           N  
ATOM    710  CA  GLY A  85      24.478   7.575   2.782  1.00 36.04           C  
ATOM    711  C   GLY A  85      24.794   8.915   2.195  1.00 36.04           C  
ATOM    712  O   GLY A  85      23.918   9.753   1.975  1.00 36.04           O  
ATOM    713  N   ARG A  86      26.106   9.144   1.945  1.00169.90           N  
ATOM    714  CA  ARG A  86      26.555  10.375   1.362  1.00169.90           C  
ATOM    722  C   ARG A  86      27.617  10.041   0.361  1.00169.90           C  
ATOM    723  O   ARG A  86      28.445   9.160   0.590  1.00169.90           O  
ATOM    715  CB  ARG A  86      27.182  11.344   2.380  1.00169.90           C  
ATOM    716  CG  ARG A  86      27.081  12.805   1.943  1.00169.90           C  
ATOM    717  CD  ARG A  86      28.208  13.288   1.040  1.00169.90           C  
ATOM    718  NE  ARG A  86      27.738  14.549   0.408  1.00169.90           N  
ATOM    719  CZ  ARG A  86      28.595  15.576   0.174  1.00169.90           C  
ATOM    720  NH1 ARG A  86      29.855  15.571   0.704  1.00169.90           N1+
ATOM    721  NH2 ARG A  86      28.191  16.610  -0.619  1.00169.90           N  
ATOM    724  N   GLY A  87      27.613  10.746  -0.790  1.00 57.49           N  
ATOM    725  CA  GLY A  87      28.630  10.537  -1.783  1.00 57.49           C  
ATOM    726  C   GLY A  87      29.546  11.718  -1.692  1.00 57.49           C  
ATOM    727  O   GLY A  87      29.149  12.855  -1.953  1.00 57.49           O  
ATOM    728  N   PRO A  88      30.766  11.480  -1.281  1.00130.52           N  
ATOM    729  CA  PRO A  88      31.724  12.540  -1.115  1.00130.52           C  
ATOM    733  C   PRO A  88      32.227  13.085  -2.417  1.00130.52           C  
ATOM    734  O   PRO A  88      33.320  12.706  -2.835  1.00130.52           O  
ATOM    731  CB  PRO A  88      32.825  11.954  -0.226  1.00130.52           C  
ATOM    732  CG  PRO A  88      32.680  10.428  -0.397  1.00130.52           C  
ATOM    730  CD  PRO A  88      31.179  10.233  -0.668  1.00130.52           C  
ATOM    735  N   SER A  89      31.447  13.963  -3.072  1.00 80.34           N  
ATOM    736  CA  SER A  89      31.836  14.630  -4.280  1.00 80.34           C  
ATOM    739  C   SER A  89      32.452  15.961  -3.962  1.00 80.34           C  
ATOM    740  O   SER A  89      33.200  16.508  -4.773  1.00 80.34           O  
ATOM    737  CB  SER A  89      30.640  14.908  -5.191  1.00 80.34           C  
ATOM    738  OG  SER A  89      29.753  15.785  -4.520  1.00 80.34           O  
ATOM    741  N   SER A  90      32.124  16.536  -2.781  1.00 97.35           N  
ATOM    742  CA  SER A  90      32.579  17.872  -2.494  1.00 97.35           C  
ATOM    745  C   SER A  90      33.139  17.967  -1.107  1.00 97.35           C  
ATOM    746  O   SER A  90      32.782  17.215  -0.202  1.00 97.35           O  
ATOM    743  CB  SER A  90      31.463  18.928  -2.576  1.00 97.35           C  
ATOM    744  OG  SER A  90      30.522  18.721  -1.534  1.00 97.35           O  
ATOM    747  N   LEU A  91      34.044  18.949  -0.928  1.00111.33           N  
ATOM    748  CA  LEU A  91      34.757  19.176   0.294  1.00111.33           C  
ATOM    753  C   LEU A  91      33.808  19.597   1.378  1.00111.33           C  
ATOM    754  O   LEU A  91      33.897  19.088   2.494  1.00111.33           O  
ATOM    749  CB  LEU A  91      35.838  20.262   0.109  1.00111.33           C  
ATOM    750  CG  LEU A  91      36.871  20.438   1.246  1.00111.33           C  
ATOM    751  CD1 LEU A  91      37.858  21.557   0.885  1.00111.33           C  
ATOM    752  CD2 LEU A  91      36.235  20.664   2.628  1.00111.33           C  
ATOM    755  N   SER A  92      32.873  20.531   1.094  1.00107.01           N  
ATOM    756  CA  SER A  92      32.039  21.009   2.166  1.00107.01           C  
ATOM    759  C   SER A  92      30.591  20.858   1.815  1.00107.01           C  
ATOM    760  O   SER A  92      30.134  21.311   0.767  1.00107.01           O  
ATOM    757  CB  SER A  92      32.247  22.496   2.482  1.00107.01           C  
ATOM    758  OG  SER A  92      33.566  22.708   2.953  1.00107.01           O  
ATOM    761  N   MET A  93      29.826  20.242   2.736  1.00 87.51           N  
ATOM    762  CA  MET A  93      28.416  20.028   2.571  1.00 87.51           C  
ATOM    767  C   MET A  93      27.688  21.300   2.855  1.00 87.51           C  
ATOM    768  O   MET A  93      28.217  22.210   3.493  1.00 87.51           O  
ATOM    763  CB  MET A  93      27.786  19.071   3.596  1.00 87.51           C  
ATOM    764  CG  MET A  93      28.037  17.579   3.421  1.00 87.51           C  
ATOM    765  SD  MET A  93      27.316  16.611   4.787  1.00 87.51           S  
ATOM    766  CE  MET A  93      27.328  14.969   4.013  1.00 87.51           C  
ATOM    769  N   HIS A  94      26.428  21.377   2.377  1.00 90.68           N  
ATOM    770  CA  HIS A  94      25.583  22.492   2.688  1.00 90.68           C  
ATOM    777  C   HIS A  94      24.432  21.961   3.495  1.00 90.68           C  
ATOM    778  O   HIS A  94      24.364  20.770   3.799  1.00 90.68           O  
ATOM    773  CB  HIS A  94      25.040  23.258   1.470  1.00 90.68           C  
ATOM    772  CG  HIS A  94      24.336  22.390   0.477  1.00 90.68           C  
ATOM    775  CD2 HIS A  94      24.665  22.086  -0.809  1.00 90.68           C  
ATOM    771  ND1 HIS A  94      23.158  21.729   0.730  1.00 90.68           N  
ATOM    776  CE1 HIS A  94      22.833  21.058  -0.404  1.00 90.68           C  
ATOM    774  NE2 HIS A  94      23.718  21.245  -1.366  1.00 90.68           N  
ATOM    779  N   LEU A  95      23.489  22.850   3.854  1.00 72.49           N  
ATOM    780  CA  LEU A  95      22.397  22.562   4.745  1.00 72.49           C  
ATOM    785  C   LEU A  95      21.519  21.469   4.199  1.00 72.49           C  
ATOM    786  O   LEU A  95      21.045  20.624   4.959  1.00 72.49           O  
ATOM    781  CB  LEU A  95      21.540  23.815   5.003  1.00 72.49           C  
ATOM    782  CG  LEU A  95      20.353  23.608   5.966  1.00 72.49           C  
ATOM    783  CD1 LEU A  95      20.818  23.185   7.369  1.00 72.49           C  
ATOM    784  CD2 LEU A  95      19.462  24.861   6.005  1.00 72.49           C  
ATOM    787  N   GLY A  96      21.282  21.443   2.873  1.00 37.58           N  
ATOM    788  CA  GLY A  96      20.406  20.472   2.265  1.00 37.58           C  
ATOM    789  C   GLY A  96      20.919  19.078   2.489  1.00 37.58           C  
ATOM    790  O   GLY A  96      20.137  18.150   2.694  1.00 37.58           O  
ATOM    791  N   HIS A  97      22.251  18.885   2.445  1.00 79.01           N  
ATOM    792  CA  HIS A  97      22.823  17.575   2.594  1.00 79.01           C  
ATOM    799  C   HIS A  97      22.531  17.033   3.960  1.00 79.01           C  
ATOM    800  O   HIS A  97      22.449  15.823   4.151  1.00 79.01           O  
ATOM    795  CB  HIS A  97      24.342  17.536   2.368  1.00 79.01           C  
ATOM    794  CG  HIS A  97      24.693  17.861   0.951  1.00 79.01           C  
ATOM    797  CD2 HIS A  97      24.486  17.142  -0.186  1.00 79.01           C  
ATOM    793  ND1 HIS A  97      25.303  19.029   0.554  1.00 79.01           N  
ATOM    798  CE1 HIS A  97      25.437  18.960  -0.796  1.00 79.01           C  
ATOM    796  NE2 HIS A  97      24.955  17.835  -1.289  1.00 79.01           N  
ATOM    801  N   LEU A  98      22.427  17.920   4.960  1.00 91.42           N  
ATOM    802  CA  LEU A  98      22.180  17.557   6.328  1.00 91.42           C  
ATOM    807  C   LEU A  98      20.778  17.074   6.595  1.00 91.42           C  
ATOM    808  O   LEU A  98      20.566  16.347   7.564  1.00 91.42           O  
ATOM    803  CB  LEU A  98      22.549  18.670   7.315  1.00 91.42           C  
ATOM    804  CG  LEU A  98      24.073  18.867   7.424  1.00 91.42           C  
ATOM    805  CD1 LEU A  98      24.436  19.933   8.473  1.00 91.42           C  
ATOM    806  CD2 LEU A  98      24.778  17.520   7.655  1.00 91.42           C  
ATOM    809  N   ILE A  99      19.781  17.454   5.771  1.00 76.22           N  
ATOM    810  CA  ILE A  99      18.410  17.142   6.096  1.00 76.22           C  
ATOM    815  C   ILE A  99      18.218  15.671   6.317  1.00 76.22           C  
ATOM    816  O   ILE A  99      17.565  15.299   7.292  1.00 76.22           O  
ATOM    811  CB  ILE A  99      17.446  17.566   5.035  1.00 76.22           C  
ATOM    812  CG1 ILE A  99      17.445  19.096   4.937  1.00 76.22           C  
ATOM    813  CG2 ILE A  99      16.066  16.957   5.338  1.00 76.22           C  
ATOM    814  CD1 ILE A  99      16.673  19.604   3.731  1.00 76.22           C  
ATOM    817  N   PRO A 100      18.726  14.798   5.500  1.00 72.16           N  
ATOM    818  CA  PRO A 100      18.510  13.408   5.784  1.00 72.16           C  
ATOM    822  C   PRO A 100      19.188  13.017   7.060  1.00 72.16           C  
ATOM    823  O   PRO A 100      18.682  12.145   7.765  1.00 72.16           O  
ATOM    820  CB  PRO A 100      18.977  12.656   4.542  1.00 72.16           C  
ATOM    821  CG  PRO A 100      18.740  13.670   3.405  1.00 72.16           C  
ATOM    819  CD  PRO A 100      18.876  15.051   4.077  1.00 72.16           C  
ATOM    824  N   PHE A 101      20.341  13.642   7.366  1.00 63.56           N  
ATOM    825  CA  PHE A 101      21.090  13.329   8.550  1.00 63.56           C  
ATOM    833  C   PHE A 101      20.372  13.781   9.784  1.00 63.56           C  
ATOM    834  O   PHE A 101      20.367  13.084  10.796  1.00 63.56           O  
ATOM    826  CB  PHE A 101      22.500  13.932   8.575  1.00 63.56           C  
ATOM    827  CG  PHE A 101      23.317  13.185   7.578  1.00 63.56           C  
ATOM    828  CD1 PHE A 101      23.736  11.901   7.836  1.00 63.56           C  
ATOM    829  CD2 PHE A 101      23.677  13.782   6.393  1.00 63.56           C  
ATOM    830  CE1 PHE A 101      24.497  11.219   6.916  1.00 63.56           C  
ATOM    831  CE2 PHE A 101      24.436  13.105   5.470  1.00 63.56           C  
ATOM    832  CZ  PHE A 101      24.847  11.820   5.732  1.00 63.56           C  
ATOM    835  N   TYR A 102      19.764  14.980   9.753  1.00 64.61           N  
ATOM    836  CA  TYR A 102      19.060  15.433  10.917  1.00 64.61           C  
ATOM    845  C   TYR A 102      17.929  14.484  11.164  1.00 64.61           C  
ATOM    846  O   TYR A 102      17.641  14.130  12.305  1.00 64.61           O  
ATOM    837  CB  TYR A 102      18.397  16.814  10.763  1.00 64.61           C  
ATOM    838  CG  TYR A 102      19.443  17.859  10.623  1.00 64.61           C  
ATOM    839  CD1 TYR A 102      20.243  18.190  11.690  1.00 64.61           C  
ATOM    840  CD2 TYR A 102      19.591  18.530   9.431  1.00 64.61           C  
ATOM    841  CE1 TYR A 102      21.203  19.164  11.565  1.00 64.61           C  
ATOM    842  CE2 TYR A 102      20.549  19.505   9.302  1.00 64.61           C  
ATOM    843  CZ  TYR A 102      21.358  19.818  10.368  1.00 64.61           C  
ATOM    844  OH  TYR A 102      22.344  20.818  10.241  1.00 64.61           O  
ATOM    847  N   PHE A 103      17.246  14.057  10.084  1.00 80.61           N  
ATOM    848  CA  PHE A 103      16.109  13.190  10.204  1.00 80.61           C  
ATOM    856  C   PHE A 103      16.550  11.890  10.809  1.00 80.61           C  
ATOM    857  O   PHE A 103      15.867  11.346  11.675  1.00 80.61           O  
ATOM    849  CB  PHE A 103      15.427  12.947   8.839  1.00 80.61           C  
ATOM    850  CG  PHE A 103      14.177  12.153   9.027  1.00 80.61           C  
ATOM    851  CD1 PHE A 103      13.105  12.693   9.702  1.00 80.61           C  
ATOM    852  CD2 PHE A 103      14.059  10.889   8.492  1.00 80.61           C  
ATOM    853  CE1 PHE A 103      11.948  11.970   9.872  1.00 80.61           C  
ATOM    854  CE2 PHE A 103      12.904  10.161   8.656  1.00 80.61           C  
ATOM    855  CZ  PHE A 103      11.848  10.702   9.350  1.00 80.61           C  
ATOM    858  N   CYS A 104      17.704  11.349  10.374  1.00100.57           N  
ATOM    859  CA  CYS A 104      18.158  10.111  10.938  1.00100.57           C  
ATOM    862  C   CYS A 104      18.517  10.294  12.385  1.00100.57           C  
ATOM    863  O   CYS A 104      18.363   9.370  13.180  1.00100.57           O  
ATOM    860  CB  CYS A 104      19.285   9.408  10.150  1.00100.57           C  
ATOM    861  SG  CYS A 104      20.626  10.488   9.602  1.00100.57           S  
ATOM    864  N   LYS A 105      19.000  11.490  12.779  1.00151.44           N  
ATOM    865  CA  LYS A 105      19.335  11.721  14.156  1.00151.44           C  
ATOM    871  C   LYS A 105      18.084  11.536  14.969  1.00151.44           C  
ATOM    872  O   LYS A 105      18.106  10.916  16.030  1.00151.44           O  
ATOM    866  CB  LYS A 105      19.835  13.156  14.403  1.00151.44           C  
ATOM    867  CG  LYS A 105      20.552  13.356  15.741  1.00151.44           C  
ATOM    868  CD  LYS A 105      19.720  12.966  16.962  1.00151.44           C  
ATOM    869  CE  LYS A 105      18.354  13.654  17.041  1.00151.44           C  
ATOM    870  NZ  LYS A 105      18.518  15.102  17.301  1.00151.44           N1+
ATOM    873  N   TYR A 106      16.951  12.078  14.482  1.00 74.28           N  
ATOM    874  CA  TYR A 106      15.692  11.961  15.168  1.00 74.28           C  
ATOM    883  C   TYR A 106      15.261  10.530  15.238  1.00 74.28           C  
ATOM    884  O   TYR A 106      14.895  10.031  16.302  1.00 74.28           O  
ATOM    875  CB  TYR A 106      14.567  12.746  14.464  1.00 74.28           C  
ATOM    876  CG  TYR A 106      13.252  12.155  14.853  1.00 74.28           C  
ATOM    877  CD1 TYR A 106      12.710  12.324  16.107  1.00 74.28           C  
ATOM    878  CD2 TYR A 106      12.548  11.424  13.921  1.00 74.28           C  
ATOM    879  CE1 TYR A 106      11.492  11.761  16.423  1.00 74.28           C  
ATOM    880  CE2 TYR A 106      11.334  10.862  14.229  1.00 74.28           C  
ATOM    881  CZ  TYR A 106      10.803  11.029  15.484  1.00 74.28           C  
ATOM    882  OH  TYR A 106       9.553  10.453  15.800  1.00 74.28           O  
ATOM    885  N   LEU A 107      15.342   9.819  14.102  1.00 64.18           N  
ATOM    886  CA  LEU A 107      14.870   8.467  14.008  1.00 64.18           C  
ATOM    891  C   LEU A 107      15.614   7.633  14.995  1.00 64.18           C  
ATOM    892  O   LEU A 107      15.025   6.807  15.692  1.00 64.18           O  
ATOM    887  CB  LEU A 107      15.208   7.841  12.647  1.00 64.18           C  
ATOM    888  CG  LEU A 107      14.489   8.491  11.463  1.00 64.18           C  
ATOM    889  CD1 LEU A 107      14.890   7.810  10.145  1.00 64.18           C  
ATOM    890  CD2 LEU A 107      12.968   8.506  11.694  1.00 64.18           C  
ATOM    893  N   GLN A 108      16.941   7.838  15.076  1.00108.28           N  
ATOM    894  CA  GLN A 108      17.744   7.031  15.938  1.00108.28           C  
ATOM    900  C   GLN A 108      17.276   7.226  17.342  1.00108.28           C  
ATOM    901  O   GLN A 108      17.123   6.267  18.096  1.00108.28           O  
ATOM    895  CB  GLN A 108      19.220   7.459  16.028  1.00108.28           C  
ATOM    896  CG  GLN A 108      20.090   7.356  14.779  1.00108.28           C  
ATOM    897  CD  GLN A 108      21.464   7.845  15.226  1.00108.28           C  
ATOM    899  NE2 GLN A 108      22.475   7.759  14.322  1.00108.28           N  
ATOM    898  OE1 GLN A 108      21.635   8.295  16.359  1.00108.28           O  
ATOM    902  N   GLU A 109      17.062   8.495  17.723  1.00106.10           N  
ATOM    903  CA  GLU A 109      16.717   8.868  19.065  1.00106.10           C  
ATOM    909  C   GLU A 109      15.362   8.351  19.460  1.00106.10           C  
ATOM    910  O   GLU A 109      15.219   7.699  20.493  1.00106.10           O  
ATOM    904  CB  GLU A 109      16.726  10.403  19.193  1.00106.10           C  
ATOM    905  CG  GLU A 109      16.589  10.995  20.597  1.00106.10           C  
ATOM    906  CD  GLU A 109      16.947  12.472  20.461  1.00106.10           C  
ATOM    907  OE1 GLU A 109      16.074  13.261  20.007  1.00106.10           O  
ATOM    908  OE2 GLU A 109      18.112  12.829  20.785  1.00106.10           O1-
ATOM    911  N   ALA A 110      14.330   8.614  18.635  1.00 56.37           N  
ATOM    912  CA  ALA A 110      12.981   8.276  19.001  1.00 56.37           C  
ATOM    914  C   ALA A 110      12.775   6.792  19.091  1.00 56.37           C  
ATOM    915  O   ALA A 110      12.179   6.291  20.045  1.00 56.37           O  
ATOM    913  CB  ALA A 110      11.962   8.828  17.990  1.00 56.37           C  
ATOM    916  N   PHE A 111      13.229   6.064  18.057  1.00113.32           N  
ATOM    917  CA  PHE A 111      13.087   4.641  17.920  1.00113.32           C  
ATOM    925  C   PHE A 111      14.113   3.859  18.697  1.00113.32           C  
ATOM    926  O   PHE A 111      13.866   2.709  19.063  1.00113.32           O  
ATOM    918  CB  PHE A 111      13.007   4.223  16.448  1.00113.32           C  
ATOM    919  CG  PHE A 111      11.705   4.816  16.013  1.00113.32           C  
ATOM    920  CD1 PHE A 111      10.532   4.107  16.145  1.00113.32           C  
ATOM    921  CD2 PHE A 111      11.645   6.093  15.504  1.00113.32           C  
ATOM    922  CE1 PHE A 111       9.331   4.655  15.758  1.00113.32           C  
ATOM    923  CE2 PHE A 111      10.447   6.645  15.116  1.00113.32           C  
ATOM    924  CZ  PHE A 111       9.283   5.926  15.240  1.00113.32           C  
ATOM    927  N   ASN A 112      15.294   4.455  18.961  1.00 71.92           N  
ATOM    928  CA  ASN A 112      16.368   3.790  19.657  1.00 71.92           C  
ATOM    933  C   ASN A 112      16.826   2.585  18.885  1.00 71.92           C  
ATOM    934  O   ASN A 112      16.799   1.460  19.385  1.00 71.92           O  
ATOM    929  CB  ASN A 112      15.994   3.356  21.084  1.00 71.92           C  
ATOM    930  CG  ASN A 112      17.278   3.128  21.874  1.00 71.92           C  
ATOM    932  ND2 ASN A 112      17.297   3.616  23.143  1.00 71.92           N  
ATOM    931  OD1 ASN A 112      18.241   2.542  21.381  1.00 71.92           O  
ATOM    935  N   VAL A 113      17.255   2.807  17.622  1.00 54.19           N  
ATOM    936  CA  VAL A 113      17.726   1.750  16.763  1.00 54.19           C  
ATOM    940  C   VAL A 113      19.020   2.184  16.119  1.00 54.19           C  
ATOM    941  O   VAL A 113      19.366   3.362  16.152  1.00 54.19           O  
ATOM    937  CB  VAL A 113      16.762   1.432  15.658  1.00 54.19           C  
ATOM    938  CG1 VAL A 113      15.458   0.916  16.286  1.00 54.19           C  
ATOM    939  CG2 VAL A 113      16.569   2.690  14.792  1.00 54.19           C  
ATOM    942  N   PRO A 114      19.761   1.254  15.544  1.00 77.66           N  
ATOM    943  CA  PRO A 114      21.028   1.583  14.925  1.00 77.66           C  
ATOM    947  C   PRO A 114      20.904   2.315  13.623  1.00 77.66           C  
ATOM    948  O   PRO A 114      19.898   2.161  12.931  1.00 77.66           O  
ATOM    945  CB  PRO A 114      21.786   0.269  14.771  1.00 77.66           C  
ATOM    946  CG  PRO A 114      21.203  -0.618  15.882  1.00 77.66           C  
ATOM    944  CD  PRO A 114      19.765  -0.102  16.069  1.00 77.66           C  
ATOM    949  N   LEU A 115      21.930   3.123  13.285  1.00 72.75           N  
ATOM    950  CA  LEU A 115      21.974   3.873  12.063  1.00 72.75           C  
ATOM    955  C   LEU A 115      23.250   3.521  11.361  1.00 72.75           C  
ATOM    956  O   LEU A 115      24.330   3.585  11.946  1.00 72.75           O  
ATOM    951  CB  LEU A 115      21.982   5.395  12.302  1.00 72.75           C  
ATOM    952  CG  LEU A 115      22.116   6.248  11.028  1.00 72.75           C  
ATOM    953  CD1 LEU A 115      20.947   6.016  10.060  1.00 72.75           C  
ATOM    954  CD2 LEU A 115      22.308   7.732  11.381  1.00 72.75           C  
ATOM    957  N   VAL A 116      23.150   3.136  10.073  1.00132.18           N  
ATOM    958  CA  VAL A 116      24.300   2.770   9.293  1.00132.18           C  
ATOM    962  C   VAL A 116      24.449   3.824   8.241  1.00132.18           C  
ATOM    963  O   VAL A 116      23.469   4.192   7.595  1.00132.18           O  
ATOM    959  CB  VAL A 116      24.087   1.490   8.532  1.00132.18           C  
ATOM    960  CG1 VAL A 116      25.361   1.183   7.742  1.00132.18           C  
ATOM    961  CG2 VAL A 116      23.637   0.371   9.482  1.00132.18           C  
ATOM    964  N   ILE A 117      25.682   4.334   8.032  1.00116.85           N  
ATOM    965  CA  ILE A 117      25.890   5.383   7.071  1.00116.85           C  
ATOM    970  C   ILE A 117      26.915   4.915   6.083  1.00116.85           C  
ATOM    971  O   ILE A 117      28.025   4.542   6.458  1.00116.85           O  
ATOM    966  CB  ILE A 117      26.480   6.618   7.691  1.00116.85           C  
ATOM    967  CG1 ILE A 117      25.593   7.173   8.818  1.00116.85           C  
ATOM    968  CG2 ILE A 117      26.724   7.638   6.567  1.00116.85           C  
ATOM    969  CD1 ILE A 117      24.267   7.760   8.346  1.00116.85           C  
ATOM    972  N   GLN A 118      26.584   4.952   4.776  1.00 61.84           N  
ATOM    973  CA  GLN A 118      27.543   4.524   3.800  1.00 61.84           C  
ATOM    979  C   GLN A 118      28.154   5.731   3.164  1.00 61.84           C  
ATOM    980  O   GLN A 118      27.452   6.657   2.760  1.00 61.84           O  
ATOM    974  CB  GLN A 118      26.936   3.688   2.655  1.00 61.84           C  
ATOM    975  CG  GLN A 118      27.973   3.238   1.620  1.00 61.84           C  
ATOM    976  CD  GLN A 118      27.281   2.424   0.535  1.00 61.84           C  
ATOM    978  NE2 GLN A 118      27.781   1.178   0.316  1.00 61.84           N  
ATOM    977  OE1 GLN A 118      26.334   2.879  -0.106  1.00 61.84           O  
ATOM    981  N   LEU A 119      29.500   5.768   3.093  1.00 85.68           N  
ATOM    982  CA  LEU A 119      30.114   6.826   2.349  1.00 85.68           C  
ATOM    987  C   LEU A 119      30.492   6.175   1.061  1.00 85.68           C  
ATOM    988  O   LEU A 119      31.332   5.275   1.037  1.00 85.68           O  
ATOM    983  CB  LEU A 119      31.398   7.402   2.968  1.00 85.68           C  
ATOM    984  CG  LEU A 119      31.213   7.943   4.398  1.00 85.68           C  
ATOM    985  CD1 LEU A 119      32.336   8.921   4.754  1.00 85.68           C  
ATOM    986  CD2 LEU A 119      29.809   8.513   4.635  1.00 85.68           C  
ATOM    989  N   SER A 120      29.878   6.603  -0.057  1.00 66.60           N  
ATOM    990  CA  SER A 120      30.151   5.894  -1.270  1.00 66.60           C  
ATOM    993  C   SER A 120      31.281   6.562  -1.970  1.00 66.60           C  
ATOM    994  O   SER A 120      31.103   7.216  -2.997  1.00 66.60           O  
ATOM    991  CB  SER A 120      28.944   5.849  -2.222  1.00 66.60           C  
ATOM    992  OG  SER A 120      28.555   7.168  -2.576  1.00 66.60           O  
ATOM    995  N   ASP A 121      32.493   6.375  -1.425  1.00 61.49           N  
ATOM    996  CA  ASP A 121      33.661   6.940  -2.021  1.00 61.49           C  
ATOM   1001  C   ASP A 121      33.935   6.246  -3.319  1.00 61.49           C  
ATOM   1002  O   ASP A 121      34.424   6.870  -4.260  1.00 61.49           O  
ATOM    997  CB  ASP A 121      34.891   6.931  -1.094  1.00 61.49           C  
ATOM    998  CG  ASP A 121      35.176   5.534  -0.566  1.00 61.49           C  
ATOM    999  OD1 ASP A 121      34.318   4.625  -0.729  1.00 61.49           O  
ATOM   1000  OD2 ASP A 121      36.265   5.381   0.048  1.00 61.49           O1-
ATOM   1003  N   ASP A 122      33.621   4.937  -3.413  1.00 50.35           N  
ATOM   1004  CA  ASP A 122      33.867   4.251  -4.650  1.00 50.35           C  
ATOM   1009  C   ASP A 122      33.026   4.866  -5.727  1.00 50.35           C  
ATOM   1010  O   ASP A 122      33.493   5.035  -6.852  1.00 50.35           O  
ATOM   1005  CB  ASP A 122      33.628   2.723  -4.613  1.00 50.35           C  
ATOM   1006  CG  ASP A 122      32.176   2.429  -4.274  1.00 50.35           C  
ATOM   1007  OD1 ASP A 122      31.547   3.304  -3.626  1.00 50.35           O  
ATOM   1008  OD2 ASP A 122      31.681   1.330  -4.646  1.00 50.35           O1-
ATOM   1011  N   GLU A 123      31.770   5.246  -5.412  1.00 54.51           N  
ATOM   1012  CA  GLU A 123      30.896   5.802  -6.409  1.00 54.51           C  
ATOM   1018  C   GLU A 123      31.484   7.067  -6.954  1.00 54.51           C  
ATOM   1019  O   GLU A 123      31.553   7.250  -8.168  1.00 54.51           O  
ATOM   1013  CB  GLU A 123      29.523   6.200  -5.847  1.00 54.51           C  
ATOM   1014  CG  GLU A 123      28.592   6.783  -6.907  1.00 54.51           C  
ATOM   1015  CD  GLU A 123      27.437   7.472  -6.197  1.00 54.51           C  
ATOM   1016  OE1 GLU A 123      27.413   7.471  -4.936  1.00 54.51           O  
ATOM   1017  OE2 GLU A 123      26.562   8.019  -6.917  1.00 54.51           O1-
ATOM   1020  N   LYS A 124      31.937   7.968  -6.062  1.00101.75           N  
ATOM   1021  CA  LYS A 124      32.429   9.255  -6.470  1.00101.75           C  
ATOM   1027  C   LYS A 124      33.684   9.103  -7.257  1.00101.75           C  
ATOM   1028  O   LYS A 124      33.929   9.874  -8.183  1.00101.75           O  
ATOM   1022  CB  LYS A 124      32.743  10.205  -5.302  1.00101.75           C  
ATOM   1023  CG  LYS A 124      31.501  10.632  -4.522  1.00101.75           C  
ATOM   1024  CD  LYS A 124      30.428  11.279  -5.397  1.00101.75           C  
ATOM   1025  CE  LYS A 124      29.156  11.634  -4.628  1.00101.75           C  
ATOM   1026  NZ  LYS A 124      28.105  12.068  -5.572  1.00101.75           N1+
ATOM   1029  N   TYR A 125      34.541   8.136  -6.885  1.00 50.00           N  
ATOM   1030  CA  TYR A 125      35.746   7.941  -7.636  1.00 50.00           C  
ATOM   1039  C   TYR A 125      35.369   7.516  -9.020  1.00 50.00           C  
ATOM   1040  O   TYR A 125      35.938   7.989 -10.001  1.00 50.00           O  
ATOM   1031  CB  TYR A 125      36.656   6.835  -7.074  1.00 50.00           C  
ATOM   1032  CG  TYR A 125      37.705   6.534  -8.098  1.00 50.00           C  
ATOM   1033  CD1 TYR A 125      38.774   7.380  -8.286  1.00 50.00           C  
ATOM   1034  CD2 TYR A 125      37.629   5.388  -8.857  1.00 50.00           C  
ATOM   1035  CE1 TYR A 125      39.740   7.091  -9.223  1.00 50.00           C  
ATOM   1036  CE2 TYR A 125      38.591   5.093  -9.796  1.00 50.00           C  
ATOM   1037  CZ  TYR A 125      39.650   5.949  -9.982  1.00 50.00           C  
ATOM   1038  OH  TYR A 125      40.640   5.656 -10.943  1.00 50.00           O  
ATOM   1041  N   LEU A 126      34.383   6.604  -9.117  1.00 63.02           N  
ATOM   1042  CA  LEU A 126      33.958   6.013 -10.358  1.00 63.02           C  
ATOM   1047  C   LEU A 126      33.385   7.029 -11.291  1.00 63.02           C  
ATOM   1048  O   LEU A 126      33.661   6.994 -12.490  1.00 63.02           O  
ATOM   1043  CB  LEU A 126      32.812   5.009 -10.156  1.00 63.02           C  
ATOM   1044  CG  LEU A 126      33.178   3.764  -9.333  1.00 63.02           C  
ATOM   1045  CD1 LEU A 126      31.966   2.834  -9.185  1.00 63.02           C  
ATOM   1046  CD2 LEU A 126      34.393   3.038  -9.932  1.00 63.02           C  
ATOM   1049  N   PHE A 127      32.516   7.914 -10.767  1.00 80.09           N  
ATOM   1050  CA  PHE A 127      31.831   8.905 -11.552  1.00 80.09           C  
ATOM   1058  C   PHE A 127      32.734  10.001 -12.036  1.00 80.09           C  
ATOM   1059  O   PHE A 127      32.576  10.464 -13.163  1.00 80.09           O  
ATOM   1051  CB  PHE A 127      30.651   9.558 -10.814  1.00 80.09           C  
ATOM   1052  CG  PHE A 127      29.493   8.618 -10.887  1.00 80.09           C  
ATOM   1053  CD1 PHE A 127      29.423   7.494 -10.098  1.00 80.09           C  
ATOM   1054  CD2 PHE A 127      28.461   8.883 -11.755  1.00 80.09           C  
ATOM   1055  CE1 PHE A 127      28.344   6.643 -10.180  1.00 80.09           C  
ATOM   1056  CE2 PHE A 127      27.382   8.038 -11.840  1.00 80.09           C  
ATOM   1057  CZ  PHE A 127      27.318   6.913 -11.053  1.00 80.09           C  
ATOM   1060  N   ASN A 128      33.687  10.472 -11.205  1.00 69.50           N  
ATOM   1061  CA  ASN A 128      34.508  11.583 -11.613  1.00 69.50           C  
ATOM   1066  C   ASN A 128      35.756  11.071 -12.262  1.00 69.50           C  
ATOM   1067  O   ASN A 128      36.586  10.415 -11.635  1.00 69.50           O  
ATOM   1062  CB  ASN A 128      34.958  12.470 -10.441  1.00 69.50           C  
ATOM   1063  CG  ASN A 128      33.756  13.263  -9.959  1.00 69.50           C  
ATOM   1065  ND2 ASN A 128      33.104  12.771  -8.871  1.00 69.50           N  
ATOM   1064  OD1 ASN A 128      33.403  14.289 -10.537  1.00 69.50           O  
ATOM   1068  N   GLN A 129      35.935  11.402 -13.551  1.00 79.63           N  
ATOM   1069  CA  GLN A 129      37.054  10.897 -14.285  1.00 79.63           C  
ATOM   1075  C   GLN A 129      38.350  11.441 -13.763  1.00 79.63           C  
ATOM   1076  O   GLN A 129      39.333  10.706 -13.695  1.00 79.63           O  
ATOM   1070  CB  GLN A 129      36.959  11.189 -15.787  1.00 79.63           C  
ATOM   1071  CG  GLN A 129      38.083  10.551 -16.600  1.00 79.63           C  
ATOM   1072  CD  GLN A 129      37.642  10.608 -18.049  1.00 79.63           C  
ATOM   1074  NE2 GLN A 129      38.619  10.496 -18.989  1.00 79.63           N  
ATOM   1073  OE1 GLN A 129      36.454  10.742 -18.338  1.00 79.63           O  
ATOM   1077  N   ASN A 130      38.413  12.737 -13.383  1.00116.41           N  
ATOM   1078  CA  ASN A 130      39.691  13.246 -12.965  1.00116.41           C  
ATOM   1083  C   ASN A 130      39.742  13.386 -11.472  1.00116.41           C  
ATOM   1084  O   ASN A 130      40.327  14.337 -10.953  1.00116.41           O  
ATOM   1079  CB  ASN A 130      39.999  14.629 -13.561  1.00116.41           C  
ATOM   1080  CG  ASN A 130      40.125  14.467 -15.069  1.00116.41           C  
ATOM   1082  ND2 ASN A 130      41.381  14.546 -15.582  1.00116.41           N  
ATOM   1081  OD1 ASN A 130      39.134  14.274 -15.771  1.00116.41           O  
ATOM   1085  N   TYR A 131      39.177  12.417 -10.731  1.00 93.88           N  
ATOM   1086  CA  TYR A 131      39.240  12.444  -9.298  1.00 93.88           C  
ATOM   1095  C   TYR A 131      39.966  11.217  -8.871  1.00 93.88           C  
ATOM   1096  O   TYR A 131      39.620  10.105  -9.266  1.00 93.88           O  
ATOM   1087  CB  TYR A 131      37.858  12.443  -8.623  1.00 93.88           C  
ATOM   1088  CG  TYR A 131      37.380  13.850  -8.503  1.00 93.88           C  
ATOM   1089  CD1 TYR A 131      37.327  14.708  -9.581  1.00 93.88           C  
ATOM   1090  CD2 TYR A 131      36.940  14.295  -7.282  1.00 93.88           C  
ATOM   1091  CE1 TYR A 131      36.872  15.998  -9.422  1.00 93.88           C  
ATOM   1092  CE2 TYR A 131      36.484  15.580  -7.118  1.00 93.88           C  
ATOM   1093  CZ  TYR A 131      36.453  16.436  -8.189  1.00 93.88           C  
ATOM   1094  OH  TYR A 131      35.984  17.754  -8.014  1.00 93.88           O  
ATOM   1097  N   SER A 132      41.024  11.412  -8.065  1.00 73.53           N  
ATOM   1098  CA  SER A 132      41.809  10.320  -7.579  1.00 73.53           C  
ATOM   1101  C   SER A 132      41.139   9.785  -6.358  1.00 73.53           C  
ATOM   1102  O   SER A 132      40.324  10.463  -5.737  1.00 73.53           O  
ATOM   1099  CB  SER A 132      43.229  10.753  -7.182  1.00 73.53           C  
ATOM   1100  OG  SER A 132      43.959   9.639  -6.700  1.00 73.53           O  
ATOM   1103  N   LEU A 133      41.456   8.529  -5.997  1.00 52.39           N  
ATOM   1104  CA  LEU A 133      40.903   7.929  -4.818  1.00 52.39           C  
ATOM   1109  C   LEU A 133      41.425   8.677  -3.637  1.00 52.39           C  
ATOM   1110  O   LEU A 133      40.722   8.867  -2.646  1.00 52.39           O  
ATOM   1105  CB  LEU A 133      41.256   6.440  -4.694  1.00 52.39           C  
ATOM   1106  CG  LEU A 133      40.489   5.590  -5.722  1.00 52.39           C  
ATOM   1107  CD1 LEU A 133      40.875   4.106  -5.646  1.00 52.39           C  
ATOM   1108  CD2 LEU A 133      38.976   5.794  -5.550  1.00 52.39           C  
ATOM   1111  N   GLU A 134      42.690   9.123  -3.722  1.00 67.95           N  
ATOM   1112  CA  GLU A 134      43.305   9.838  -2.645  1.00 67.95           C  
ATOM   1118  C   GLU A 134      42.554  11.111  -2.433  1.00 67.95           C  
ATOM   1119  O   GLU A 134      42.295  11.505  -1.298  1.00 67.95           O  
ATOM   1113  CB  GLU A 134      44.756  10.220  -2.964  1.00 67.95           C  
ATOM   1114  CG  GLU A 134      45.498  10.800  -1.765  1.00 67.95           C  
ATOM   1115  CD  GLU A 134      45.811   9.631  -0.851  1.00 67.95           C  
ATOM   1116  OE1 GLU A 134      46.465   8.667  -1.332  1.00 67.95           O  
ATOM   1117  OE2 GLU A 134      45.391   9.679   0.336  1.00 67.95           O1-
ATOM   1120  N   TYR A 135      42.184  11.786  -3.537  1.00 62.17           N  
ATOM   1121  CA  TYR A 135      41.487  13.037  -3.461  1.00 62.17           C  
ATOM   1130  C   TYR A 135      40.139  12.826  -2.846  1.00 62.17           C  
ATOM   1131  O   TYR A 135      39.697  13.612  -2.010  1.00 62.17           O  
ATOM   1122  CB  TYR A 135      41.289  13.695  -4.836  1.00 62.17           C  
ATOM   1123  CG  TYR A 135      40.442  14.891  -4.592  1.00 62.17           C  
ATOM   1124  CD1 TYR A 135      40.933  15.949  -3.864  1.00 62.17           C  
ATOM   1125  CD2 TYR A 135      39.165  14.968  -5.101  1.00 62.17           C  
ATOM   1126  CE1 TYR A 135      40.162  17.063  -3.632  1.00 62.17           C  
ATOM   1127  CE2 TYR A 135      38.389  16.080  -4.872  1.00 62.17           C  
ATOM   1128  CZ  TYR A 135      38.888  17.130  -4.136  1.00 62.17           C  
ATOM   1129  OH  TYR A 135      38.106  18.279  -3.891  1.00 62.17           O  
ATOM   1132  N   ILE A 136      39.455  11.736  -3.238  1.00 92.58           N  
ATOM   1133  CA  ILE A 136      38.132  11.462  -2.754  1.00 92.58           C  
ATOM   1138  C   ILE A 136      38.192  11.298  -1.266  1.00 92.58           C  
ATOM   1139  O   ILE A 136      37.280  11.713  -0.552  1.00 92.58           O  
ATOM   1134  CB  ILE A 136      37.561  10.199  -3.326  1.00 92.58           C  
ATOM   1135  CG1 ILE A 136      37.465  10.281  -4.862  1.00 92.58           C  
ATOM   1136  CG2 ILE A 136      36.205   9.966  -2.642  1.00 92.58           C  
ATOM   1137  CD1 ILE A 136      36.525  11.378  -5.357  1.00 92.58           C  
ATOM   1140  N   ASN A 137      39.270  10.669  -0.762  1.00 51.38           N  
ATOM   1141  CA  ASN A 137      39.413  10.393   0.640  1.00 51.38           C  
ATOM   1146  C   ASN A 137      39.458  11.666   1.431  1.00 51.38           C  
ATOM   1147  O   ASN A 137      38.920  11.722   2.535  1.00 51.38           O  
ATOM   1142  CB  ASN A 137      40.689   9.606   0.971  1.00 51.38           C  
ATOM   1143  CG  ASN A 137      40.513   9.073   2.383  1.00 51.38           C  
ATOM   1145  ND2 ASN A 137      41.453   9.432   3.297  1.00 51.38           N  
ATOM   1144  OD1 ASN A 137      39.557   8.353   2.664  1.00 51.38           O  
ATOM   1148  N   THR A 138      40.114  12.723   0.909  1.00 30.83           N  
ATOM   1149  CA  THR A 138      40.182  13.945   1.660  1.00 30.83           C  
ATOM   1153  C   THR A 138      38.775  14.415   1.869  1.00 30.83           C  
ATOM   1154  O   THR A 138      38.403  14.819   2.969  1.00 30.83           O  
ATOM   1150  CB  THR A 138      40.925  15.055   0.958  1.00 30.83           C  
ATOM   1152  CG2 THR A 138      42.362  14.596   0.655  1.00 30.83           C  
ATOM   1151  OG1 THR A 138      40.260  15.418  -0.243  1.00 30.83           O  
ATOM   1155  N   LEU A 139      37.944  14.353   0.811  1.00 48.55           N  
ATOM   1156  CA  LEU A 139      36.588  14.817   0.914  1.00 48.55           C  
ATOM   1161  C   LEU A 139      35.828  13.964   1.885  1.00 48.55           C  
ATOM   1162  O   LEU A 139      35.046  14.475   2.686  1.00 48.55           O  
ATOM   1157  CB  LEU A 139      35.814  14.796  -0.417  1.00 48.55           C  
ATOM   1158  CG  LEU A 139      36.352  15.769  -1.486  1.00 48.55           C  
ATOM   1159  CD1 LEU A 139      35.423  15.805  -2.712  1.00 48.55           C  
ATOM   1160  CD2 LEU A 139      36.621  17.167  -0.907  1.00 48.55           C  
ATOM   1163  N   THR A 140      36.050  12.636   1.845  1.00 40.09           N  
ATOM   1164  CA  THR A 140      35.320  11.718   2.676  1.00 40.09           C  
ATOM   1168  C   THR A 140      35.554  12.027   4.124  1.00 40.09           C  
ATOM   1169  O   THR A 140      34.609  12.091   4.907  1.00 40.09           O  
ATOM   1165  CB  THR A 140      35.740  10.294   2.456  1.00 40.09           C  
ATOM   1167  CG2 THR A 140      34.909   9.391   3.381  1.00 40.09           C  
ATOM   1166  OG1 THR A 140      35.545   9.919   1.101  1.00 40.09           O  
ATOM   1170  N   ASN A 141      36.821  12.244   4.527  1.00 36.42           N  
ATOM   1171  CA  ASN A 141      37.096  12.457   5.922  1.00 36.42           C  
ATOM   1176  C   ASN A 141      36.408  13.691   6.404  1.00 36.42           C  
ATOM   1177  O   ASN A 141      35.833  13.695   7.492  1.00 36.42           O  
ATOM   1172  CB  ASN A 141      38.591  12.631   6.244  1.00 36.42           C  
ATOM   1173  CG  ASN A 141      39.247  11.260   6.221  1.00 36.42           C  
ATOM   1175  ND2 ASN A 141      40.572  11.223   5.919  1.00 36.42           N  
ATOM   1174  OD1 ASN A 141      38.598  10.247   6.478  1.00 36.42           O  
ATOM   1178  N   GLU A 142      36.452  14.774   5.608  1.00 82.60           N  
ATOM   1179  CA  GLU A 142      35.873  16.019   6.027  1.00 82.60           C  
ATOM   1185  C   GLU A 142      34.390  15.853   6.121  1.00 82.60           C  
ATOM   1186  O   GLU A 142      33.757  16.349   7.052  1.00 82.60           O  
ATOM   1180  CB  GLU A 142      36.184  17.168   5.048  1.00 82.60           C  
ATOM   1181  CG  GLU A 142      36.152  18.549   5.706  1.00 82.60           C  
ATOM   1182  CD  GLU A 142      37.412  18.666   6.560  1.00 82.60           C  
ATOM   1183  OE1 GLU A 142      38.368  17.884   6.309  1.00 82.60           O  
ATOM   1184  OE2 GLU A 142      37.433  19.533   7.473  1.00 82.60           O1-
ATOM   1187  N   ASN A 143      33.803  15.121   5.156  1.00108.10           N  
ATOM   1188  CA  ASN A 143      32.386  14.921   5.092  1.00108.10           C  
ATOM   1193  C   ASN A 143      31.931  14.176   6.310  1.00108.10           C  
ATOM   1194  O   ASN A 143      30.868  14.463   6.858  1.00108.10           O  
ATOM   1189  CB  ASN A 143      31.968  14.091   3.871  1.00108.10           C  
ATOM   1190  CG  ASN A 143      30.492  14.335   3.689  1.00108.10           C  
ATOM   1192  ND2 ASN A 143      30.105  15.632   3.813  1.00108.10           N  
ATOM   1191  OD1 ASN A 143      29.714  13.416   3.437  1.00108.10           O  
ATOM   1195  N   VAL A 144      32.727  13.191   6.771  1.00101.39           N  
ATOM   1196  CA  VAL A 144      32.311  12.395   7.892  1.00101.39           C  
ATOM   1200  C   VAL A 144      32.211  13.268   9.106  1.00101.39           C  
ATOM   1201  O   VAL A 144      31.335  13.074   9.947  1.00101.39           O  
ATOM   1197  CB  VAL A 144      33.203  11.221   8.196  1.00101.39           C  
ATOM   1198  CG1 VAL A 144      34.415  11.673   9.026  1.00101.39           C  
ATOM   1199  CG2 VAL A 144      32.339  10.144   8.870  1.00101.39           C  
ATOM   1202  N   LYS A 145      33.115  14.261   9.229  1.00128.59           N  
ATOM   1203  CA  LYS A 145      33.118  15.156  10.356  1.00128.59           C  
ATOM   1209  C   LYS A 145      31.801  15.870  10.376  1.00128.59           C  
ATOM   1210  O   LYS A 145      31.169  16.009  11.423  1.00128.59           O  
ATOM   1204  CB  LYS A 145      34.156  16.289  10.212  1.00128.59           C  
ATOM   1205  CG  LYS A 145      35.603  15.864   9.950  1.00128.59           C  
ATOM   1206  CD  LYS A 145      36.285  15.132  11.100  1.00128.59           C  
ATOM   1207  CE  LYS A 145      37.747  14.801  10.797  1.00128.59           C  
ATOM   1208  NZ  LYS A 145      37.834  13.950   9.589  1.00128.59           N1+
ATOM   1211  N   ASP A 146      31.353  16.351   9.199  1.00 49.31           N  
ATOM   1212  CA  ASP A 146      30.133  17.101   9.120  1.00 49.31           C  
ATOM   1217  C   ASP A 146      28.982  16.224   9.503  1.00 49.31           C  
ATOM   1218  O   ASP A 146      28.078  16.659  10.216  1.00 49.31           O  
ATOM   1213  CB  ASP A 146      29.882  17.667   7.717  1.00 49.31           C  
ATOM   1214  CG  ASP A 146      30.868  18.811   7.525  1.00 49.31           C  
ATOM   1215  OD1 ASP A 146      30.930  19.688   8.426  1.00 49.31           O  
ATOM   1216  OD2 ASP A 146      31.579  18.818   6.485  1.00 49.31           O1-
ATOM   1219  N   ILE A 147      28.992  14.955   9.054  1.00 49.55           N  
ATOM   1220  CA  ILE A 147      27.901  14.067   9.338  1.00 49.55           C  
ATOM   1225  C   ILE A 147      27.795  13.868  10.816  1.00 49.55           C  
ATOM   1226  O   ILE A 147      26.709  13.960  11.388  1.00 49.55           O  
ATOM   1221  CB  ILE A 147      28.085  12.705   8.727  1.00 49.55           C  
ATOM   1222  CG1 ILE A 147      28.073  12.798   7.192  1.00 49.55           C  
ATOM   1223  CG2 ILE A 147      27.002  11.777   9.300  1.00 49.55           C  
ATOM   1224  CD1 ILE A 147      28.491  11.503   6.496  1.00 49.55           C  
ATOM   1227  N   ILE A 148      28.933  13.602  11.482  1.00161.40           N  
ATOM   1228  CA  ILE A 148      28.911  13.348  12.894  1.00161.40           C  
ATOM   1233  C   ILE A 148      28.506  14.566  13.667  1.00161.40           C  
ATOM   1234  O   ILE A 148      27.815  14.462  14.679  1.00161.40           O  
ATOM   1229  CB  ILE A 148      30.175  12.729  13.419  1.00161.40           C  
ATOM   1230  CG1 ILE A 148      31.404  13.601  13.198  1.00161.40           C  
ATOM   1231  CG2 ILE A 148      30.315  11.357  12.753  1.00161.40           C  
ATOM   1232  CD1 ILE A 148      32.658  12.948  13.768  1.00161.40           C  
ATOM   1235  N   SER A 149      28.896  15.759  13.191  1.00 66.87           N  
ATOM   1236  CA  SER A 149      28.668  16.992  13.896  1.00 66.87           C  
ATOM   1239  C   SER A 149      27.205  17.296  14.067  1.00 66.87           C  
ATOM   1240  O   SER A 149      26.858  18.200  14.824  1.00 66.87           O  
ATOM   1237  CB  SER A 149      29.309  18.197  13.191  1.00 66.87           C  
ATOM   1238  OG  SER A 149      30.724  18.073  13.230  1.00 66.87           O  
ATOM   1241  N   VAL A 150      26.310  16.579  13.362  1.00 78.84           N  
ATOM   1242  CA  VAL A 150      24.889  16.785  13.484  1.00 78.84           C  
ATOM   1246  C   VAL A 150      24.447  16.371  14.857  1.00 78.84           C  
ATOM   1247  O   VAL A 150      23.354  16.735  15.292  1.00 78.84           O  
ATOM   1243  CB  VAL A 150      24.071  16.024  12.480  1.00 78.84           C  
ATOM   1244  CG1 VAL A 150      24.460  16.508  11.072  1.00 78.84           C  
ATOM   1245  CG2 VAL A 150      24.255  14.517  12.716  1.00 78.84           C  
ATOM   1248  N   GLY A 151      25.260  15.558  15.568  1.00 40.18           N  
ATOM   1249  CA  GLY A 151      24.866  15.188  16.901  1.00 40.18           C  
ATOM   1250  C   GLY A 151      24.361  13.787  16.916  1.00 40.18           C  
ATOM   1251  O   GLY A 151      23.570  13.412  17.782  1.00 40.18           O  
ATOM   1252  N   LEU A 152      24.820  12.968  15.954  1.00 59.22           N  
ATOM   1253  CA  LEU A 152      24.399  11.604  15.917  1.00 59.22           C  
ATOM   1258  C   LEU A 152      24.918  10.942  17.150  1.00 59.22           C  
ATOM   1259  O   LEU A 152      25.936  11.351  17.703  1.00 59.22           O  
ATOM   1254  CB  LEU A 152      24.916  10.832  14.686  1.00 59.22           C  
ATOM   1255  CG  LEU A 152      24.367  11.377  13.350  1.00 59.22           C  
ATOM   1256  CD1 LEU A 152      24.785  10.492  12.165  1.00 59.22           C  
ATOM   1257  CD2 LEU A 152      22.849  11.608  13.413  1.00 59.22           C  
ATOM   1260  N   ASN A 153      24.191   9.913  17.634  1.00 58.05           N  
ATOM   1261  CA  ASN A 153      24.578   9.205  18.818  1.00 58.05           C  
ATOM   1266  C   ASN A 153      25.613   8.198  18.410  1.00 58.05           C  
ATOM   1267  O   ASN A 153      25.327   7.264  17.659  1.00 58.05           O  
ATOM   1262  CB  ASN A 153      23.397   8.449  19.449  1.00 58.05           C  
ATOM   1263  CG  ASN A 153      23.836   7.934  20.806  1.00 58.05           C  
ATOM   1265  ND2 ASN A 153      22.856   7.476  21.631  1.00 58.05           N  
ATOM   1264  OD1 ASN A 153      25.024   7.937  21.127  1.00 58.05           O  
ATOM   1268  N   PRO A 154      26.820   8.356  18.890  1.00150.09           N  
ATOM   1269  CA  PRO A 154      27.905   7.497  18.510  1.00150.09           C  
ATOM   1273  C   PRO A 154      27.702   6.074  18.919  1.00150.09           C  
ATOM   1274  O   PRO A 154      28.251   5.189  18.265  1.00150.09           O  
ATOM   1271  CB  PRO A 154      29.179   8.154  19.056  1.00150.09           C  
ATOM   1272  CG  PRO A 154      28.678   9.259  20.007  1.00150.09           C  
ATOM   1270  CD  PRO A 154      27.285   9.606  19.463  1.00150.09           C  
ATOM   1275  N   GLU A 155      26.933   5.827  19.994  1.00103.11           N  
ATOM   1276  CA  GLU A 155      26.734   4.491  20.480  1.00103.11           C  
ATOM   1282  C   GLU A 155      25.940   3.699  19.472  1.00103.11           C  
ATOM   1283  O   GLU A 155      26.155   2.505  19.283  1.00103.11           O  
ATOM   1277  CB  GLU A 155      25.954   4.469  21.804  1.00103.11           C  
ATOM   1278  CG  GLU A 155      26.654   5.226  22.935  1.00103.11           C  
ATOM   1279  CD  GLU A 155      27.991   4.554  23.213  1.00103.11           C  
ATOM   1280  OE1 GLU A 155      28.296   3.524  22.555  1.00103.11           O  
ATOM   1281  OE2 GLU A 155      28.733   5.070  24.092  1.00103.11           O1-
ATOM   1284  N   LEU A 156      24.927   4.358  18.887  1.00131.36           N  
ATOM   1285  CA  LEU A 156      23.973   3.918  17.901  1.00131.36           C  
ATOM   1290  C   LEU A 156      24.432   3.965  16.469  1.00131.36           C  
ATOM   1291  O   LEU A 156      23.647   3.604  15.589  1.00131.36           O  
ATOM   1286  CB  LEU A 156      22.657   4.715  17.925  1.00131.36           C  
ATOM   1287  CG  LEU A 156      21.777   4.419  19.150  1.00131.36           C  
ATOM   1288  CD1 LEU A 156      20.436   5.171  19.083  1.00131.36           C  
ATOM   1289  CD2 LEU A 156      21.601   2.902  19.333  1.00131.36           C  
ATOM   1292  N   THR A 157      25.606   4.549  16.152  1.00 76.45           N  
ATOM   1293  CA  THR A 157      25.882   4.761  14.751  1.00 76.45           C  
ATOM   1297  C   THR A 157      27.064   3.988  14.248  1.00 76.45           C  
ATOM   1298  O   THR A 157      28.048   3.781  14.955  1.00 76.45           O  
ATOM   1294  CB  THR A 157      26.180   6.200  14.453  1.00 76.45           C  
ATOM   1296  CG2 THR A 157      26.391   6.372  12.938  1.00 76.45           C  
ATOM   1295  OG1 THR A 157      25.104   7.019  14.887  1.00 76.45           O  
ATOM   1299  N   PHE A 158      26.973   3.548  12.968  1.00 82.09           N  
ATOM   1300  CA  PHE A 158      28.042   2.854  12.303  1.00 82.09           C  
ATOM   1308  C   PHE A 158      28.251   3.527  10.971  1.00 82.09           C  
ATOM   1309  O   PHE A 158      27.355   3.555  10.129  1.00 82.09           O  
ATOM   1301  CB  PHE A 158      27.697   1.373  12.054  1.00 82.09           C  
ATOM   1302  CG  PHE A 158      28.835   0.678  11.385  1.00 82.09           C  
ATOM   1303  CD1 PHE A 158      29.987   0.395  12.086  1.00 82.09           C  
ATOM   1304  CD2 PHE A 158      28.735   0.280  10.074  1.00 82.09           C  
ATOM   1305  CE1 PHE A 158      31.033  -0.254  11.474  1.00 82.09           C  
ATOM   1306  CE2 PHE A 158      29.778  -0.370   9.456  1.00 82.09           C  
ATOM   1307  CZ  PHE A 158      30.930  -0.635  10.157  1.00 82.09           C  
ATOM   1310  N   ILE A 159      29.463   4.076  10.746  1.00 65.00           N  
ATOM   1311  CA  ILE A 159      29.793   4.738   9.514  1.00 65.00           C  
ATOM   1316  C   ILE A 159      30.831   3.891   8.844  1.00 65.00           C  
ATOM   1317  O   ILE A 159      31.727   3.367   9.506  1.00 65.00           O  
ATOM   1312  CB  ILE A 159      30.416   6.101   9.709  1.00 65.00           C  
ATOM   1313  CG1 ILE A 159      29.421   7.078  10.370  1.00 65.00           C  
ATOM   1314  CG2 ILE A 159      30.962   6.580   8.353  1.00 65.00           C  
ATOM   1315  CD1 ILE A 159      30.050   8.393  10.849  1.00 65.00           C  
ATOM   1318  N   PHE A 160      30.711   3.688   7.515  1.00 69.10           N  
ATOM   1319  CA  PHE A 160      31.716   2.907   6.852  1.00 69.10           C  
ATOM   1327  C   PHE A 160      31.985   3.460   5.486  1.00 69.10           C  
ATOM   1328  O   PHE A 160      31.138   4.113   4.877  1.00 69.10           O  
ATOM   1320  CB  PHE A 160      31.345   1.420   6.704  1.00 69.10           C  
ATOM   1321  CG  PHE A 160      30.087   1.295   5.908  1.00 69.10           C  
ATOM   1322  CD1 PHE A 160      28.862   1.336   6.533  1.00 69.10           C  
ATOM   1323  CD2 PHE A 160      30.126   1.129   4.542  1.00 69.10           C  
ATOM   1324  CE1 PHE A 160      27.698   1.216   5.810  1.00 69.10           C  
ATOM   1325  CE2 PHE A 160      28.965   1.010   3.814  1.00 69.10           C  
ATOM   1326  CZ  PHE A 160      27.746   1.053   4.448  1.00 69.10           C  
ATOM   1329  N   LYS A 161      33.215   3.221   4.983  1.00 52.92           N  
ATOM   1330  CA  LYS A 161      33.579   3.642   3.660  1.00 52.92           C  
ATOM   1336  C   LYS A 161      33.575   2.402   2.825  1.00 52.92           C  
ATOM   1337  O   LYS A 161      34.050   1.350   3.250  1.00 52.92           O  
ATOM   1331  CB  LYS A 161      34.982   4.272   3.565  1.00 52.92           C  
ATOM   1332  CG  LYS A 161      35.104   5.596   4.325  1.00 52.92           C  
ATOM   1333  CD  LYS A 161      36.539   6.087   4.514  1.00 52.92           C  
ATOM   1334  CE  LYS A 161      36.620   7.402   5.291  1.00 52.92           C  
ATOM   1335  NZ  LYS A 161      38.035   7.779   5.482  1.00 52.92           N1+
ATOM   1338  N   ASN A 162      33.035   2.506   1.597  1.00 55.14           N  
ATOM   1339  CA  ASN A 162      32.927   1.375   0.720  1.00 55.14           C  
ATOM   1344  C   ASN A 162      34.298   0.857   0.435  1.00 55.14           C  
ATOM   1345  O   ASN A 162      34.489  -0.353   0.326  1.00 55.14           O  
ATOM   1340  CB  ASN A 162      32.312   1.703  -0.652  1.00 55.14           C  
ATOM   1341  CG  ASN A 162      30.814   1.890  -0.492  1.00 55.14           C  
ATOM   1343  ND2 ASN A 162      30.063   1.753  -1.618  1.00 55.14           N  
ATOM   1342  OD1 ASN A 162      30.316   2.133   0.606  1.00 55.14           O  
ATOM   1346  N   THR A 163      35.293   1.753   0.306  1.00 54.23           N  
ATOM   1347  CA  THR A 163      36.599   1.277  -0.049  1.00 54.23           C  
ATOM   1351  C   THR A 163      37.071   0.300   0.991  1.00 54.23           C  
ATOM   1352  O   THR A 163      37.689  -0.708   0.651  1.00 54.23           O  
ATOM   1348  CB  THR A 163      37.635   2.364  -0.202  1.00 54.23           C  
ATOM   1350  CG2 THR A 163      37.255   3.274  -1.382  1.00 54.23           C  
ATOM   1349  OG1 THR A 163      37.764   3.110   0.999  1.00 54.23           O  
ATOM   1353  N   GLU A 164      36.863   0.606   2.288  1.00120.93           N  
ATOM   1354  CA  GLU A 164      37.258  -0.265   3.371  1.00120.93           C  
ATOM   1360  C   GLU A 164      36.331  -1.441   3.625  1.00120.93           C  
ATOM   1361  O   GLU A 164      36.792  -2.553   3.870  1.00120.93           O  
ATOM   1355  CB  GLU A 164      37.426   0.522   4.685  1.00120.93           C  
ATOM   1356  CG  GLU A 164      36.196   1.362   5.040  1.00120.93           C  
ATOM   1357  CD  GLU A 164      36.568   2.356   6.134  1.00120.93           C  
ATOM   1358  OE1 GLU A 164      37.682   2.231   6.708  1.00120.93           O  
ATOM   1359  OE2 GLU A 164      35.735   3.261   6.410  1.00120.93           O1-
ATOM   1362  N   TYR A 165      35.004  -1.197   3.590  1.00132.06           N  
ATOM   1363  CA  TYR A 165      33.884  -2.034   3.970  1.00132.06           C  
ATOM   1372  C   TYR A 165      33.523  -3.141   3.012  1.00132.06           C  
ATOM   1373  O   TYR A 165      32.800  -4.066   3.381  1.00132.06           O  
ATOM   1364  CB  TYR A 165      32.612  -1.209   4.221  1.00132.06           C  
ATOM   1365  CG  TYR A 165      31.763  -1.998   5.156  1.00132.06           C  
ATOM   1366  CD1 TYR A 165      32.183  -2.132   6.460  1.00132.06           C  
ATOM   1367  CD2 TYR A 165      30.569  -2.571   4.781  1.00132.06           C  
ATOM   1368  CE1 TYR A 165      31.446  -2.833   7.378  1.00132.06           C  
ATOM   1369  CE2 TYR A 165      29.823  -3.277   5.699  1.00132.06           C  
ATOM   1370  CZ  TYR A 165      30.258  -3.409   6.996  1.00132.06           C  
ATOM   1371  OH  TYR A 165      29.497  -4.130   7.940  1.00132.06           O  
ATOM   1374  N   ALA A 166      33.970  -3.068   1.750  1.00 62.54           N  
ATOM   1375  CA  ALA A 166      33.477  -3.892   0.676  1.00 62.54           C  
ATOM   1377  C   ALA A 166      33.455  -5.354   1.017  1.00 62.54           C  
ATOM   1378  O   ALA A 166      32.541  -6.052   0.580  1.00 62.54           O  
ATOM   1376  CB  ALA A 166      34.320  -3.745  -0.602  1.00 62.54           C  
ATOM   1379  N   GLY A 167      34.421  -5.876   1.791  1.00 31.69           N  
ATOM   1380  CA  GLY A 167      34.442  -7.293   2.042  1.00 31.69           C  
ATOM   1381  C   GLY A 167      33.144  -7.735   2.660  1.00 31.69           C  
ATOM   1382  O   GLY A 167      32.637  -8.807   2.340  1.00 31.69           O  
ATOM   1383  N   TYR A 168      32.574  -6.935   3.580  1.00 66.64           N  
ATOM   1384  CA  TYR A 168      31.348  -7.289   4.246  1.00 66.64           C  
ATOM   1393  C   TYR A 168      30.198  -7.343   3.278  1.00 66.64           C  
ATOM   1394  O   TYR A 168      29.325  -8.203   3.386  1.00 66.64           O  
ATOM   1385  CB  TYR A 168      30.958  -6.288   5.352  1.00 66.64           C  
ATOM   1386  CG  TYR A 168      31.853  -6.478   6.531  1.00 66.64           C  
ATOM   1387  CD1 TYR A 168      33.172  -6.090   6.499  1.00 66.64           C  
ATOM   1388  CD2 TYR A 168      31.352  -7.027   7.692  1.00 66.64           C  
ATOM   1389  CE1 TYR A 168      33.979  -6.269   7.600  1.00 66.64           C  
ATOM   1390  CE2 TYR A 168      32.151  -7.207   8.793  1.00 66.64           C  
ATOM   1391  CZ  TYR A 168      33.469  -6.830   8.747  1.00 66.64           C  
ATOM   1392  OH  TYR A 168      34.290  -7.018   9.880  1.00 66.64           O  
ATOM   1395  N   LEU A 169      30.142  -6.371   2.351  1.00 76.27           N  
ATOM   1396  CA  LEU A 169      29.094  -6.188   1.379  1.00 76.27           C  
ATOM   1401  C   LEU A 169      29.100  -7.195   0.259  1.00 76.27           C  
ATOM   1402  O   LEU A 169      28.055  -7.486  -0.319  1.00 76.27           O  
ATOM   1397  CB  LEU A 169      29.143  -4.800   0.720  1.00 76.27           C  
ATOM   1398  CG  LEU A 169      28.940  -3.644   1.712  1.00 76.27           C  
ATOM   1399  CD1 LEU A 169      28.932  -2.288   0.988  1.00 76.27           C  
ATOM   1400  CD2 LEU A 169      27.689  -3.869   2.576  1.00 76.27           C  
ATOM   1403  N   TYR A 170      30.271  -7.753  -0.089  1.00 83.85           N  
ATOM   1404  CA  TYR A 170      30.470  -8.484  -1.315  1.00 83.85           C  
ATOM   1413  C   TYR A 170      29.526  -9.637  -1.494  1.00 83.85           C  
ATOM   1414  O   TYR A 170      28.944  -9.751  -2.572  1.00 83.85           O  
ATOM   1405  CB  TYR A 170      31.916  -9.023  -1.412  1.00 83.85           C  
ATOM   1406  CG  TYR A 170      32.149  -9.719  -2.715  1.00 83.85           C  
ATOM   1407  CD1 TYR A 170      32.364  -8.996  -3.868  1.00 83.85           C  
ATOM   1408  CD2 TYR A 170      32.183 -11.093  -2.790  1.00 83.85           C  
ATOM   1409  CE1 TYR A 170      32.595  -9.631  -5.066  1.00 83.85           C  
ATOM   1410  CE2 TYR A 170      32.412 -11.735  -3.987  1.00 83.85           C  
ATOM   1411  CZ  TYR A 170      32.616 -11.003  -5.132  1.00 83.85           C  
ATOM   1412  OH  TYR A 170      32.855 -11.647  -6.367  1.00 83.85           O  
ATOM   1415  N   PRO A 171      29.306 -10.501  -0.544  1.00 75.73           N  
ATOM   1416  CA  PRO A 171      28.420 -11.600  -0.816  1.00 75.73           C  
ATOM   1420  C   PRO A 171      27.036 -11.158  -1.180  1.00 75.73           C  
ATOM   1421  O   PRO A 171      26.440 -11.774  -2.062  1.00 75.73           O  
ATOM   1418  CB  PRO A 171      28.516 -12.505   0.407  1.00 75.73           C  
ATOM   1419  CG  PRO A 171      29.959 -12.273   0.903  1.00 75.73           C  
ATOM   1417  CD  PRO A 171      30.309 -10.842   0.450  1.00 75.73           C  
ATOM   1422  N   THR A 172      26.501 -10.110  -0.522  1.00131.66           N  
ATOM   1423  CA  THR A 172      25.187  -9.629  -0.853  1.00131.66           C  
ATOM   1427  C   THR A 172      25.226  -9.023  -2.216  1.00131.66           C  
ATOM   1428  O   THR A 172      24.297  -9.184  -3.005  1.00131.66           O  
ATOM   1424  CB  THR A 172      24.640  -8.584   0.085  1.00131.66           C  
ATOM   1426  CG2 THR A 172      24.328  -9.202   1.449  1.00131.66           C  
ATOM   1425  OG1 THR A 172      25.542  -7.502   0.219  1.00131.66           O  
ATOM   1429  N   VAL A 173      26.328  -8.319  -2.526  1.00 51.78           N  
ATOM   1430  CA  VAL A 173      26.486  -7.663  -3.787  1.00 51.78           C  
ATOM   1434  C   VAL A 173      26.366  -8.698  -4.859  1.00 51.78           C  
ATOM   1435  O   VAL A 173      25.743  -8.456  -5.892  1.00 51.78           O  
ATOM   1431  CB  VAL A 173      27.845  -7.043  -3.940  1.00 51.78           C  
ATOM   1432  CG1 VAL A 173      28.004  -6.520  -5.373  1.00 51.78           C  
ATOM   1433  CG2 VAL A 173      28.008  -5.947  -2.874  1.00 51.78           C  
ATOM   1436  N   LEU A 174      26.954  -9.888  -4.639  1.00 48.11           N  
ATOM   1437  CA  LEU A 174      26.934 -10.903  -5.651  1.00 48.11           C  
ATOM   1442  C   LEU A 174      25.527 -11.298  -5.954  1.00 48.11           C  
ATOM   1443  O   LEU A 174      25.161 -11.448  -7.118  1.00 48.11           O  
ATOM   1438  CB  LEU A 174      27.660 -12.195  -5.251  1.00 48.11           C  
ATOM   1439  CG  LEU A 174      29.185 -12.053  -5.179  1.00 48.11           C  
ATOM   1440  CD1 LEU A 174      29.840 -13.409  -4.879  1.00 48.11           C  
ATOM   1441  CD2 LEU A 174      29.741 -11.394  -6.452  1.00 48.11           C  
ATOM   1444  N   SER A 175      24.690 -11.481  -4.917  1.00 32.23           N  
ATOM   1445  CA  SER A 175      23.353 -11.928  -5.171  1.00 32.23           C  
ATOM   1448  C   SER A 175      22.613 -10.873  -5.927  1.00 32.23           C  
ATOM   1449  O   SER A 175      21.837 -11.177  -6.832  1.00 32.23           O  
ATOM   1446  CB  SER A 175      22.560 -12.225  -3.892  1.00 32.23           C  
ATOM   1447  OG  SER A 175      21.254 -12.659  -4.237  1.00 32.23           O  
ATOM   1450  N   ILE A 176      22.841  -9.596  -5.567  1.00 48.54           N  
ATOM   1451  CA  ILE A 176      22.203  -8.486  -6.210  1.00 48.54           C  
ATOM   1456  C   ILE A 176      22.640  -8.440  -7.647  1.00 48.54           C  
ATOM   1457  O   ILE A 176      21.814  -8.256  -8.538  1.00 48.54           O  
ATOM   1452  CB  ILE A 176      22.576  -7.177  -5.582  1.00 48.54           C  
ATOM   1453  CG1 ILE A 176      22.055  -7.088  -4.134  1.00 48.54           C  
ATOM   1454  CG2 ILE A 176      22.087  -6.065  -6.518  1.00 48.54           C  
ATOM   1455  CD1 ILE A 176      22.652  -5.920  -3.345  1.00 48.54           C  
ATOM   1458  N   HIS A 177      23.953  -8.622  -7.914  1.00 90.83           N  
ATOM   1459  CA  HIS A 177      24.457  -8.571  -9.262  1.00 90.83           C  
ATOM   1466  C   HIS A 177      23.792  -9.624 -10.097  1.00 90.83           C  
ATOM   1467  O   HIS A 177      23.361  -9.352 -11.215  1.00 90.83           O  
ATOM   1462  CB  HIS A 177      25.972  -8.842  -9.389  1.00 90.83           C  
ATOM   1461  CG  HIS A 177      26.855  -7.643  -9.241  1.00 90.83           C  
ATOM   1464  CD2 HIS A 177      27.606  -6.999 -10.180  1.00 90.83           C  
ATOM   1460  ND1 HIS A 177      27.084  -6.969  -8.061  1.00 90.83           N  
ATOM   1465  CE1 HIS A 177      27.950  -5.965  -8.343  1.00 90.83           C  
ATOM   1463  NE2 HIS A 177      28.295  -5.945  -9.620  1.00 90.83           N  
ATOM   1468  N   LYS A 178      23.663 -10.854  -9.568  1.00 69.29           N  
ATOM   1469  CA  LYS A 178      23.126 -11.931 -10.351  1.00 69.29           C  
ATOM   1475  C   LYS A 178      21.730 -11.579 -10.768  1.00 69.29           C  
ATOM   1476  O   LYS A 178      21.294 -11.905 -11.871  1.00 69.29           O  
ATOM   1470  CB  LYS A 178      23.069 -13.261  -9.577  1.00 69.29           C  
ATOM   1471  CG  LYS A 178      22.541 -14.425 -10.418  1.00 69.29           C  
ATOM   1472  CD  LYS A 178      22.712 -15.803  -9.776  1.00 69.29           C  
ATOM   1473  CE  LYS A 178      21.968 -16.902 -10.536  1.00 69.29           C  
ATOM   1474  NZ  LYS A 178      20.516 -16.608 -10.542  1.00 69.29           N1+
ATOM   1477  N   LYS A 179      21.009 -10.904  -9.862  1.00169.72           N  
ATOM   1478  CA  LYS A 179      19.642 -10.476  -9.955  1.00169.72           C  
ATOM   1484  C   LYS A 179      19.458  -9.386 -10.963  1.00169.72           C  
ATOM   1485  O   LYS A 179      18.320  -9.106 -11.338  1.00169.72           O  
ATOM   1479  CB  LYS A 179      19.131  -9.905  -8.622  1.00169.72           C  
ATOM   1480  CG  LYS A 179      19.049 -10.935  -7.498  1.00169.72           C  
ATOM   1481  CD  LYS A 179      18.006 -12.025  -7.733  1.00169.72           C  
ATOM   1482  CE  LYS A 179      18.076 -13.157  -6.709  1.00169.72           C  
ATOM   1483  NZ  LYS A 179      19.324 -13.924  -6.909  1.00169.72           N1+
ATOM   1486  N   THR A 180      20.531  -8.661 -11.346  1.00139.55           N  
ATOM   1487  CA  THR A 180      20.309  -7.563 -12.244  1.00139.55           C  
ATOM   1491  C   THR A 180      21.000  -7.789 -13.553  1.00139.55           C  
ATOM   1492  O   THR A 180      22.208  -8.011 -13.632  1.00139.55           O  
ATOM   1488  CB  THR A 180      20.747  -6.242 -11.674  1.00139.55           C  
ATOM   1490  CG2 THR A 180      22.280  -6.180 -11.603  1.00139.55           C  
ATOM   1489  OG1 THR A 180      20.253  -5.184 -12.474  1.00139.55           O  
ATOM   1493  N   THR A 181      20.217  -7.720 -14.644  1.00 95.40           N  
ATOM   1494  CA  THR A 181      20.764  -7.899 -15.950  1.00 95.40           C  
ATOM   1498  C   THR A 181      21.388  -6.606 -16.339  1.00 95.40           C  
ATOM   1499  O   THR A 181      21.113  -5.561 -15.749  1.00 95.40           O  
ATOM   1495  CB  THR A 181      19.730  -8.263 -16.974  1.00 95.40           C  
ATOM   1497  CG2 THR A 181      18.670  -7.154 -17.047  1.00 95.40           C  
ATOM   1496  OG1 THR A 181      20.340  -8.436 -18.239  1.00 95.40           O  
ATOM   1500  N   LEU A 182      22.263  -6.661 -17.352  1.00105.46           N  
ATOM   1501  CA  LEU A 182      22.971  -5.513 -17.813  1.00105.46           C  
ATOM   1506  C   LEU A 182      21.946  -4.558 -18.339  1.00105.46           C  
ATOM   1507  O   LEU A 182      22.044  -3.350 -18.131  1.00105.46           O  
ATOM   1502  CB  LEU A 182      23.947  -5.905 -18.932  1.00105.46           C  
ATOM   1503  CG  LEU A 182      24.984  -4.824 -19.265  1.00105.46           C  
ATOM   1504  CD1 LEU A 182      24.332  -3.578 -19.866  1.00105.46           C  
ATOM   1505  CD2 LEU A 182      25.847  -4.504 -18.036  1.00105.46           C  
ATOM   1508  N   ASN A 183      20.908  -5.085 -19.021  1.00 51.46           N  
ATOM   1509  CA  ASN A 183      19.889  -4.238 -19.574  1.00 51.46           C  
ATOM   1514  C   ASN A 183      19.198  -3.475 -18.486  1.00 51.46           C  
ATOM   1515  O   ASN A 183      18.926  -2.287 -18.644  1.00 51.46           O  
ATOM   1510  CB  ASN A 183      18.802  -4.986 -20.366  1.00 51.46           C  
ATOM   1511  CG  ASN A 183      19.288  -5.163 -21.797  1.00 51.46           C  
ATOM   1513  ND2 ASN A 183      18.349  -5.009 -22.770  1.00 51.46           N  
ATOM   1512  OD1 ASN A 183      20.468  -5.399 -22.047  1.00 51.46           O  
ATOM   1516  N   GLN A 184      18.891  -4.127 -17.351  1.00 54.30           N  
ATOM   1517  CA  GLN A 184      18.174  -3.462 -16.297  1.00 54.30           C  
ATOM   1523  C   GLN A 184      18.991  -2.332 -15.754  1.00 54.30           C  
ATOM   1524  O   GLN A 184      18.479  -1.234 -15.533  1.00 54.30           O  
ATOM   1518  CB  GLN A 184      17.881  -4.395 -15.113  1.00 54.30           C  
ATOM   1519  CG  GLN A 184      16.862  -5.486 -15.425  1.00 54.30           C  
ATOM   1520  CD  GLN A 184      16.734  -6.334 -14.175  1.00 54.30           C  
ATOM   1522  NE2 GLN A 184      16.784  -7.683 -14.356  1.00 54.30           N  
ATOM   1521  OE1 GLN A 184      16.611  -5.816 -13.067  1.00 54.30           O  
ATOM   1525  N   SER A 185      20.296  -2.568 -15.536  1.00 35.61           N  
ATOM   1526  CA  SER A 185      21.117  -1.551 -14.952  1.00 35.61           C  
ATOM   1529  C   SER A 185      21.143  -0.378 -15.871  1.00 35.61           C  
ATOM   1530  O   SER A 185      20.983   0.762 -15.435  1.00 35.61           O  
ATOM   1527  CB  SER A 185      22.570  -2.002 -14.734  1.00 35.61           C  
ATOM   1528  OG  SER A 185      23.321  -0.950 -14.149  1.00 35.61           O  
ATOM   1531  N   MET A 186      21.320  -0.638 -17.180  1.00 48.70           N  
ATOM   1532  CA  MET A 186      21.436   0.422 -18.140  1.00 48.70           C  
ATOM   1537  C   MET A 186      20.165   1.206 -18.155  1.00 48.70           C  
ATOM   1538  O   MET A 186      20.189   2.434 -18.195  1.00 48.70           O  
ATOM   1533  CB  MET A 186      21.618  -0.074 -19.586  1.00 48.70           C  
ATOM   1534  CG  MET A 186      22.913  -0.839 -19.871  1.00 48.70           C  
ATOM   1535  SD  MET A 186      23.060  -1.393 -21.599  1.00 48.70           S  
ATOM   1536  CE  MET A 186      23.517   0.234 -22.262  1.00 48.70           C  
ATOM   1539  N   ASN A 187      19.014   0.512 -18.139  1.00 38.47           N  
ATOM   1540  CA  ASN A 187      17.759   1.199 -18.239  1.00 38.47           C  
ATOM   1545  C   ASN A 187      17.519   2.060 -17.034  1.00 38.47           C  
ATOM   1546  O   ASN A 187      17.196   3.238 -17.163  1.00 38.47           O  
ATOM   1541  CB  ASN A 187      16.562   0.237 -18.367  1.00 38.47           C  
ATOM   1542  CG  ASN A 187      16.614  -0.420 -19.741  1.00 38.47           C  
ATOM   1544  ND2 ASN A 187      16.419  -1.766 -19.781  1.00 38.47           N  
ATOM   1543  OD1 ASN A 187      16.825   0.246 -20.753  1.00 38.47           O  
ATOM   1547  N   VAL A 188      17.676   1.503 -15.820  1.00118.56           N  
ATOM   1548  CA  VAL A 188      17.338   2.261 -14.648  1.00118.56           C  
ATOM   1552  C   VAL A 188      18.241   3.448 -14.459  1.00118.56           C  
ATOM   1553  O   VAL A 188      17.774   4.552 -14.179  1.00118.56           O  
ATOM   1549  CB  VAL A 188      17.396   1.432 -13.393  1.00118.56           C  
ATOM   1550  CG1 VAL A 188      16.269   0.387 -13.434  1.00118.56           C  
ATOM   1551  CG2 VAL A 188      18.793   0.801 -13.294  1.00118.56           C  
ATOM   1554  N   PHE A 189      19.563   3.221 -14.543  1.00115.68           N  
ATOM   1555  CA  PHE A 189      20.570   4.226 -14.335  1.00115.68           C  
ATOM   1563  C   PHE A 189      20.843   5.086 -15.541  1.00115.68           C  
ATOM   1564  O   PHE A 189      21.343   6.198 -15.393  1.00115.68           O  
ATOM   1556  CB  PHE A 189      21.865   3.648 -13.740  1.00115.68           C  
ATOM   1557  CG  PHE A 189      21.394   3.071 -12.445  1.00115.68           C  
ATOM   1558  CD1 PHE A 189      20.957   3.897 -11.436  1.00115.68           C  
ATOM   1559  CD2 PHE A 189      21.386   1.711 -12.233  1.00115.68           C  
ATOM   1560  CE1 PHE A 189      20.510   3.382 -10.242  1.00115.68           C  
ATOM   1561  CE2 PHE A 189      20.942   1.187 -11.040  1.00115.68           C  
ATOM   1562  CZ  PHE A 189      20.499   2.023 -10.041  1.00115.68           C  
ATOM   1565  N   GLY A 190      20.605   4.585 -16.769  1.00 33.14           N  
ATOM   1566  CA  GLY A 190      20.825   5.392 -17.942  1.00 33.14           C  
ATOM   1567  C   GLY A 190      22.259   5.321 -18.368  1.00 33.14           C  
ATOM   1568  O   GLY A 190      22.780   6.280 -18.937  1.00 33.14           O  
ATOM   1569  N   PHE A 191      22.940   4.187 -18.104  1.00 85.56           N  
ATOM   1570  CA  PHE A 191      24.320   4.045 -18.484  1.00 85.56           C  
ATOM   1578  C   PHE A 191      24.403   3.744 -19.945  1.00 85.56           C  
ATOM   1579  O   PHE A 191      23.425   3.339 -20.570  1.00 85.56           O  
ATOM   1571  CB  PHE A 191      25.078   2.907 -17.771  1.00 85.56           C  
ATOM   1572  CG  PHE A 191      25.151   3.244 -16.327  1.00 85.56           C  
ATOM   1573  CD1 PHE A 191      25.810   4.376 -15.904  1.00 85.56           C  
ATOM   1574  CD2 PHE A 191      24.591   2.402 -15.397  1.00 85.56           C  
ATOM   1575  CE1 PHE A 191      25.880   4.681 -14.565  1.00 85.56           C  
ATOM   1576  CE2 PHE A 191      24.660   2.700 -14.057  1.00 85.56           C  
ATOM   1577  CZ  PHE A 191      25.303   3.841 -13.644  1.00 85.56           C  
ATOM   1580  N   ASN A 192      25.599   3.988 -20.522  1.00 65.33           N  
ATOM   1581  CA  ASN A 192      25.890   3.719 -21.901  1.00 65.33           C  
ATOM   1586  C   ASN A 192      27.103   2.838 -21.937  1.00 65.33           C  
ATOM   1587  O   ASN A 192      27.788   2.659 -20.932  1.00 65.33           O  
ATOM   1582  CB  ASN A 192      26.175   4.985 -22.721  1.00 65.33           C  
ATOM   1583  CG  ASN A 192      27.332   5.718 -22.066  1.00 65.33           C  
ATOM   1585  ND2 ASN A 192      27.047   6.409 -20.929  1.00 65.33           N  
ATOM   1584  OD1 ASN A 192      28.461   5.678 -22.552  1.00 65.33           O  
ATOM   1588  N   HIS A 193      27.401   2.268 -23.118  1.00 73.82           N  
ATOM   1589  CA  HIS A 193      28.469   1.322 -23.279  1.00 73.82           C  
ATOM   1596  C   HIS A 193      29.806   1.935 -23.020  1.00 73.82           C  
ATOM   1597  O   HIS A 193      30.757   1.216 -22.720  1.00 73.82           O  
ATOM   1592  CB  HIS A 193      28.471   0.620 -24.644  1.00 73.82           C  
ATOM   1591  CG  HIS A 193      27.448  -0.473 -24.707  1.00 73.82           C  
ATOM   1594  CD2 HIS A 193      27.627  -1.822 -24.723  1.00 73.82           C  
ATOM   1590  ND1 HIS A 193      26.084  -0.276 -24.767  1.00 73.82           N  
ATOM   1595  CE1 HIS A 193      25.514  -1.506 -24.817  1.00 73.82           C  
ATOM   1593  NE2 HIS A 193      26.410  -2.477 -24.793  1.00 73.82           N  
ATOM   1598  N   SER A 194      29.950   3.258 -23.210  1.00 45.91           N  
ATOM   1599  CA  SER A 194      31.212   3.898 -22.959  1.00 45.91           C  
ATOM   1602  C   SER A 194      31.509   4.020 -21.483  1.00 45.91           C  
ATOM   1603  O   SER A 194      32.679   4.042 -21.101  1.00 45.91           O  
ATOM   1600  CB  SER A 194      31.315   5.284 -23.614  1.00 45.91           C  
ATOM   1601  OG  SER A 194      31.307   5.133 -25.028  1.00 45.91           O  
ATOM   1604  N   ASP A 195      30.486   4.094 -20.602  1.00126.46           N  
ATOM   1605  CA  ASP A 195      30.800   4.285 -19.208  1.00126.46           C  
ATOM   1610  C   ASP A 195      31.455   3.069 -18.635  1.00126.46           C  
ATOM   1611  O   ASP A 195      31.266   1.949 -19.106  1.00126.46           O  
ATOM   1606  CB  ASP A 195      29.627   4.776 -18.336  1.00126.46           C  
ATOM   1607  CG  ASP A 195      28.451   3.830 -18.412  1.00126.46           C  
ATOM   1608  OD1 ASP A 195      28.652   2.590 -18.459  1.00126.46           O  
ATOM   1609  OD2 ASP A 195      27.310   4.362 -18.409  1.00126.46           O1-
ATOM   1612  N   ASN A 196      32.282   3.291 -17.592  1.00 66.37           N  
ATOM   1613  CA  ASN A 196      33.100   2.268 -17.005  1.00 66.37           C  
ATOM   1618  C   ASN A 196      32.258   1.273 -16.265  1.00 66.37           C  
ATOM   1619  O   ASN A 196      31.156   1.567 -15.808  1.00 66.37           O  
ATOM   1614  CB  ASN A 196      34.181   2.834 -16.059  1.00 66.37           C  
ATOM   1615  CG  ASN A 196      33.492   3.596 -14.936  1.00 66.37           C  
ATOM   1617  ND2 ASN A 196      33.355   4.941 -15.105  1.00 66.37           N  
ATOM   1616  OD1 ASN A 196      33.089   3.016 -13.930  1.00 66.37           O  
ATOM   1620  N   ILE A 197      32.795   0.045 -16.133  1.00161.13           N  
ATOM   1621  CA  ILE A 197      32.124  -1.061 -15.512  1.00161.13           C  
ATOM   1626  C   ILE A 197      31.825  -0.746 -14.089  1.00161.13           C  
ATOM   1627  O   ILE A 197      30.818  -1.208 -13.557  1.00161.13           O  
ATOM   1622  CB  ILE A 197      32.909  -2.340 -15.533  1.00161.13           C  
ATOM   1623  CG1 ILE A 197      32.113  -3.465 -14.844  1.00161.13           C  
ATOM   1624  CG2 ILE A 197      34.279  -2.060 -14.895  1.00161.13           C  
ATOM   1625  CD1 ILE A 197      30.795  -3.834 -15.527  1.00161.13           C  
ATOM   1628  N   GLY A 198      32.706   0.021 -13.422  1.00 27.73           N  
ATOM   1629  CA  GLY A 198      32.506   0.310 -12.037  1.00 27.73           C  
ATOM   1630  C   GLY A 198      31.180   0.986 -11.866  1.00 27.73           C  
ATOM   1631  O   GLY A 198      30.447   0.683 -10.925  1.00 27.73           O  
ATOM   1632  N   LYS A 199      30.836   1.929 -12.763  1.00103.49           N  
ATOM   1633  CA  LYS A 199      29.584   2.616 -12.638  1.00103.49           C  
ATOM   1639  C   LYS A 199      28.446   1.653 -12.790  1.00103.49           C  
ATOM   1640  O   LYS A 199      27.486   1.705 -12.024  1.00103.49           O  
ATOM   1634  CB  LYS A 199      29.387   3.762 -13.645  1.00103.49           C  
ATOM   1635  CG  LYS A 199      30.064   5.065 -13.218  1.00103.49           C  
ATOM   1636  CD  LYS A 199      30.108   6.110 -14.332  1.00103.49           C  
ATOM   1637  CE  LYS A 199      28.897   6.043 -15.262  1.00103.49           C  
ATOM   1638  NZ  LYS A 199      28.919   7.184 -16.201  1.00103.49           N1+
ATOM   1641  N   ILE A 200      28.519   0.723 -13.758  1.00108.44           N  
ATOM   1642  CA  ILE A 200      27.425  -0.191 -13.939  1.00108.44           C  
ATOM   1647  C   ILE A 200      27.238  -0.995 -12.686  1.00108.44           C  
ATOM   1648  O   ILE A 200      26.107  -1.274 -12.291  1.00108.44           O  
ATOM   1643  CB  ILE A 200      27.608  -1.180 -15.052  1.00108.44           C  
ATOM   1644  CG1 ILE A 200      27.524  -0.498 -16.426  1.00108.44           C  
ATOM   1645  CG2 ILE A 200      26.552  -2.284 -14.867  1.00108.44           C  
ATOM   1646  CD1 ILE A 200      28.649   0.490 -16.700  1.00108.44           C  
ATOM   1649  N   SER A 201      28.358  -1.421 -12.066  1.00108.49           N  
ATOM   1650  CA  SER A 201      28.398  -2.278 -10.907  1.00108.49           C  
ATOM   1653  C   SER A 201      28.046  -1.588  -9.612  1.00108.49           C  
ATOM   1654  O   SER A 201      27.610  -2.250  -8.672  1.00108.49           O  
ATOM   1651  CB  SER A 201      29.791  -2.889 -10.670  1.00108.49           C  
ATOM   1652  OG  SER A 201      30.169  -3.714 -11.760  1.00108.49           O  
ATOM   1655  N   TYR A 202      28.204  -0.253  -9.514  1.00 89.02           N  
ATOM   1656  CA  TYR A 202      28.087   0.454  -8.257  1.00 89.02           C  
ATOM   1665  C   TYR A 202      26.745   0.314  -7.591  1.00 89.02           C  
ATOM   1666  O   TYR A 202      26.703   0.148  -6.370  1.00 89.02           O  
ATOM   1657  CB  TYR A 202      28.363   1.967  -8.392  1.00 89.02           C  
ATOM   1658  CG  TYR A 202      27.963   2.623  -7.110  1.00 89.02           C  
ATOM   1659  CD1 TYR A 202      28.732   2.517  -5.970  1.00 89.02           C  
ATOM   1660  CD2 TYR A 202      26.807   3.368  -7.056  1.00 89.02           C  
ATOM   1661  CE1 TYR A 202      28.343   3.128  -4.797  1.00 89.02           C  
ATOM   1662  CE2 TYR A 202      26.414   3.980  -5.890  1.00 89.02           C  
ATOM   1663  CZ  TYR A 202      27.180   3.857  -4.756  1.00 89.02           C  
ATOM   1664  OH  TYR A 202      26.766   4.486  -3.563  1.00 89.02           O  
ATOM   1667  N   PRO A 203      25.644   0.351  -8.285  1.00 82.58           N  
ATOM   1668  CA  PRO A 203      24.371   0.364  -7.616  1.00 82.58           C  
ATOM   1672  C   PRO A 203      24.132  -0.792  -6.697  1.00 82.58           C  
ATOM   1673  O   PRO A 203      23.381  -0.623  -5.738  1.00 82.58           O  
ATOM   1670  CB  PRO A 203      23.335   0.525  -8.723  1.00 82.58           C  
ATOM   1671  CG  PRO A 203      24.089   1.342  -9.791  1.00 82.58           C  
ATOM   1669  CD  PRO A 203      25.570   0.968  -9.599  1.00 82.58           C  
ATOM   1674  N   SER A 204      24.730  -1.964  -6.957  1.00 38.65           N  
ATOM   1675  CA  SER A 204      24.531  -3.093  -6.094  1.00 38.65           C  
ATOM   1678  C   SER A 204      25.122  -2.775  -4.752  1.00 38.65           C  
ATOM   1679  O   SER A 204      24.626  -3.237  -3.726  1.00 38.65           O  
ATOM   1676  CB  SER A 204      25.216  -4.366  -6.623  1.00 38.65           C  
ATOM   1677  OG  SER A 204      24.660  -4.733  -7.879  1.00 38.65           O  
ATOM   1680  N   PHE A 205      26.214  -1.985  -4.733  1.00 63.05           N  
ATOM   1681  CA  PHE A 205      26.885  -1.599  -3.523  1.00 63.05           C  
ATOM   1689  C   PHE A 205      26.004  -0.690  -2.716  1.00 63.05           C  
ATOM   1690  O   PHE A 205      25.996  -0.754  -1.488  1.00 63.05           O  
ATOM   1682  CB  PHE A 205      28.219  -0.875  -3.777  1.00 63.05           C  
ATOM   1683  CG  PHE A 205      29.175  -1.869  -4.347  1.00 63.05           C  
ATOM   1684  CD1 PHE A 205      29.094  -2.234  -5.670  1.00 63.05           C  
ATOM   1685  CD2 PHE A 205      30.159  -2.430  -3.560  1.00 63.05           C  
ATOM   1686  CE1 PHE A 205      29.976  -3.146  -6.200  1.00 63.05           C  
ATOM   1687  CE2 PHE A 205      31.043  -3.342  -4.086  1.00 63.05           C  
ATOM   1688  CZ  PHE A 205      30.949  -3.703  -5.409  1.00 63.05           C  
ATOM   1691  N   GLN A 206      25.276   0.230  -3.380  1.00 75.02           N  
ATOM   1692  CA  GLN A 206      24.419   1.134  -2.664  1.00 75.02           C  
ATOM   1698  C   GLN A 206      23.258   0.385  -2.079  1.00 75.02           C  
ATOM   1699  O   GLN A 206      22.771   0.722  -1.001  1.00 75.02           O  
ATOM   1693  CB  GLN A 206      23.876   2.288  -3.517  1.00 75.02           C  
ATOM   1694  CG  GLN A 206      22.987   3.224  -2.700  1.00 75.02           C  
ATOM   1695  CD  GLN A 206      22.768   4.500  -3.493  1.00 75.02           C  
ATOM   1697  NE2 GLN A 206      21.529   5.053  -3.413  1.00 75.02           N  
ATOM   1696  OE1 GLN A 206      23.677   5.000  -4.154  1.00 75.02           O  
ATOM   1700  N   ILE A 207      22.739  -0.612  -2.820  1.00163.53           N  
ATOM   1701  CA  ILE A 207      21.618  -1.403  -2.391  1.00163.53           C  
ATOM   1706  C   ILE A 207      21.932  -2.363  -1.284  1.00163.53           C  
ATOM   1707  O   ILE A 207      21.077  -2.629  -0.441  1.00163.53           O  
ATOM   1702  CB  ILE A 207      20.853  -2.083  -3.493  1.00163.53           C  
ATOM   1703  CG1 ILE A 207      21.691  -3.011  -4.367  1.00163.53           C  
ATOM   1704  CG2 ILE A 207      20.132  -0.996  -4.289  1.00163.53           C  
ATOM   1705  CD1 ILE A 207      20.814  -3.644  -5.445  1.00163.53           C  
ATOM   1708  N   ALA A 208      23.162  -2.909  -1.240  1.00 68.30           N  
ATOM   1709  CA  ALA A 208      23.493  -3.977  -0.337  1.00 68.30           C  
ATOM   1711  C   ALA A 208      23.236  -3.639   1.111  1.00 68.30           C  
ATOM   1712  O   ALA A 208      22.746  -4.512   1.823  1.00 68.30           O  
ATOM   1710  CB  ALA A 208      24.959  -4.432  -0.447  1.00 68.30           C  
ATOM   1713  N   PRO A 209      23.501  -2.456   1.606  1.00 89.74           N  
ATOM   1714  CA  PRO A 209      23.336  -2.174   3.018  1.00 89.74           C  
ATOM   1718  C   PRO A 209      21.920  -2.277   3.497  1.00 89.74           C  
ATOM   1719  O   PRO A 209      21.690  -2.228   4.704  1.00 89.74           O  
ATOM   1716  CB  PRO A 209      23.950  -0.791   3.232  1.00 89.74           C  
ATOM   1717  CG  PRO A 209      25.012  -0.687   2.124  1.00 89.74           C  
ATOM   1715  CD  PRO A 209      24.469  -1.568   0.984  1.00 89.74           C  
ATOM   1720  N   CYS A 210      20.955  -2.377   2.573  1.00 65.34           N  
ATOM   1721  CA  CYS A 210      19.562  -2.514   2.888  1.00 65.34           C  
ATOM   1724  C   CYS A 210      19.333  -3.855   3.521  1.00 65.34           C  
ATOM   1725  O   CYS A 210      18.271  -4.094   4.096  1.00 65.34           O  
ATOM   1722  CB  CYS A 210      18.661  -2.401   1.647  1.00 65.34           C  
ATOM   1723  SG  CYS A 210      18.665  -0.727   0.938  1.00 65.34           S  
ATOM   1726  N   PHE A 211      20.287  -4.798   3.358  1.00 95.21           N  
ATOM   1727  CA  PHE A 211      20.135  -6.116   3.913  1.00 95.21           C  
ATOM   1735  C   PHE A 211      21.074  -6.229   5.085  1.00 95.21           C  
ATOM   1736  O   PHE A 211      22.283  -6.052   4.950  1.00 95.21           O  
ATOM   1728  CB  PHE A 211      20.468  -7.190   2.864  1.00 95.21           C  
ATOM   1729  CG  PHE A 211      19.611  -6.839   1.688  1.00 95.21           C  
ATOM   1730  CD1 PHE A 211      18.277  -7.168   1.662  1.00 95.21           C  
ATOM   1731  CD2 PHE A 211      20.143  -6.166   0.610  1.00 95.21           C  
ATOM   1732  CE1 PHE A 211      17.492  -6.836   0.581  1.00 95.21           C  
ATOM   1733  CE2 PHE A 211      19.365  -5.831  -0.474  1.00 95.21           C  
ATOM   1734  CZ  PHE A 211      18.032  -6.167  -0.491  1.00 95.21           C  
ATOM   1737  N   SER A 212      20.518  -6.592   6.258  1.00105.82           N  
ATOM   1738  CA  SER A 212      21.168  -6.585   7.546  1.00105.82           C  
ATOM   1741  C   SER A 212      22.313  -7.551   7.595  1.00105.82           C  
ATOM   1742  O   SER A 212      23.205  -7.449   8.435  1.00105.82           O  
ATOM   1739  CB  SER A 212      20.171  -6.939   8.657  1.00105.82           C  
ATOM   1740  OG  SER A 212      20.774  -6.726   9.917  1.00105.82           O  
ATOM   1743  N   GLN A 213      22.329  -8.492   6.651  1.00158.73           N  
ATOM   1744  CA  GLN A 213      23.328  -9.508   6.502  1.00158.73           C  
ATOM   1750  C   GLN A 213      24.670  -8.842   6.364  1.00158.73           C  
ATOM   1751  O   GLN A 213      25.700  -9.412   6.723  1.00158.73           O  
ATOM   1745  CB  GLN A 213      23.035 -10.259   5.200  1.00158.73           C  
ATOM   1746  CG  GLN A 213      24.181 -11.066   4.620  1.00158.73           C  
ATOM   1747  CD  GLN A 213      23.695 -11.466   3.235  1.00158.73           C  
ATOM   1749  NE2 GLN A 213      24.582 -12.107   2.431  1.00158.73           N  
ATOM   1748  OE1 GLN A 213      22.547 -11.205   2.877  1.00158.73           O  
ATOM   1752  N   CYS A 214      24.701  -7.624   5.793  1.00135.96           N  
ATOM   1753  CA  CYS A 214      25.932  -6.912   5.594  1.00135.96           C  
ATOM   1756  C   CYS A 214      26.568  -6.465   6.889  1.00135.96           C  
ATOM   1757  O   CYS A 214      27.748  -6.117   6.883  1.00135.96           O  
ATOM   1754  CB  CYS A 214      25.861  -5.750   4.577  1.00135.96           C  
ATOM   1755  SG  CYS A 214      24.653  -4.452   4.943  1.00135.96           S  
ATOM   1758  N   PHE A 215      25.822  -6.371   8.017  1.00114.31           N  
ATOM   1759  CA  PHE A 215      26.476  -5.979   9.242  1.00114.31           C  
ATOM   1767  C   PHE A 215      26.340  -7.080  10.255  1.00114.31           C  
ATOM   1768  O   PHE A 215      25.614  -6.924  11.240  1.00114.31           O  
ATOM   1760  CB  PHE A 215      25.819  -4.749   9.880  1.00114.31           C  
ATOM   1761  CG  PHE A 215      25.851  -3.672   8.854  1.00114.31           C  
ATOM   1762  CD1 PHE A 215      27.009  -2.973   8.605  1.00114.31           C  
ATOM   1763  CD2 PHE A 215      24.714  -3.356   8.146  1.00114.31           C  
ATOM   1764  CE1 PHE A 215      27.030  -1.981   7.655  1.00114.31           C  
ATOM   1765  CE2 PHE A 215      24.732  -2.366   7.196  1.00114.31           C  
ATOM   1766  CZ  PHE A 215      25.893  -1.674   6.946  1.00114.31           C  
ATOM   1769  N   PRO A 216      27.045  -8.164  10.092  1.00 82.42           N  
ATOM   1770  CA  PRO A 216      26.966  -9.306  10.967  1.00 82.42           C  
ATOM   1774  C   PRO A 216      27.485  -9.038  12.337  1.00 82.42           C  
ATOM   1775  O   PRO A 216      27.107  -9.749  13.268  1.00 82.42           O  
ATOM   1772  CB  PRO A 216      27.721 -10.428  10.256  1.00 82.42           C  
ATOM   1773  CG  PRO A 216      28.604  -9.703   9.221  1.00 82.42           C  
ATOM   1771  CD  PRO A 216      27.812  -8.428   8.887  1.00 82.42           C  
ATOM   1776  N   ASN A 217      28.384  -8.054  12.488  1.00 86.23           N  
ATOM   1777  CA  ASN A 217      28.940  -7.818  13.782  1.00 86.23           C  
ATOM   1782  C   ASN A 217      27.866  -7.367  14.723  1.00 86.23           C  
ATOM   1783  O   ASN A 217      27.849  -7.791  15.875  1.00 86.23           O  
ATOM   1778  CB  ASN A 217      30.014  -6.716  13.797  1.00 86.23           C  
ATOM   1779  CG  ASN A 217      31.271  -7.253  13.134  1.00 86.23           C  
ATOM   1781  ND2 ASN A 217      32.137  -7.932  13.935  1.00 86.23           N  
ATOM   1780  OD1 ASN A 217      31.481  -7.071  11.937  1.00 86.23           O  
ATOM   1784  N   PHE A 218      27.062  -6.367  14.312  1.00161.45           N  
ATOM   1785  CA  PHE A 218      25.996  -5.833  15.121  1.00161.45           C  
ATOM   1793  C   PHE A 218      24.570  -6.262  14.876  1.00161.45           C  
ATOM   1794  O   PHE A 218      23.751  -6.135  15.784  1.00161.45           O  
ATOM   1786  CB  PHE A 218      26.080  -4.304  15.340  1.00161.45           C  
ATOM   1787  CG  PHE A 218      26.215  -3.550  14.064  1.00161.45           C  
ATOM   1788  CD1 PHE A 218      27.423  -3.522  13.407  1.00161.45           C  
ATOM   1789  CD2 PHE A 218      25.159  -2.833  13.548  1.00161.45           C  
ATOM   1790  CE1 PHE A 218      27.570  -2.818  12.234  1.00161.45           C  
ATOM   1791  CE2 PHE A 218      25.299  -2.131  12.375  1.00161.45           C  
ATOM   1792  CZ  PHE A 218      26.506  -2.119  11.717  1.00161.45           C  
ATOM   1795  N   LEU A 219      24.188  -6.697  13.653  1.00 74.58           N  
ATOM   1796  CA  LEU A 219      22.778  -6.889  13.406  1.00 74.58           C  
ATOM   1801  C   LEU A 219      22.445  -8.328  13.155  1.00 74.58           C  
ATOM   1802  O   LEU A 219      23.292  -9.123  12.751  1.00 74.58           O  
ATOM   1797  CB  LEU A 219      22.271  -6.110  12.180  1.00 74.58           C  
ATOM   1798  CG  LEU A 219      22.479  -4.583  12.242  1.00 74.58           C  
ATOM   1799  CD1 LEU A 219      21.871  -3.896  11.007  1.00 74.58           C  
ATOM   1800  CD2 LEU A 219      21.979  -3.988  13.569  1.00 74.58           C  
ATOM   1803  N   GLY A 220      21.167  -8.691  13.410  1.00 26.16           N  
ATOM   1804  CA  GLY A 220      20.705 -10.022  13.134  1.00 26.16           C  
ATOM   1805  C   GLY A 220      20.431 -10.063  11.663  1.00 26.16           C  
ATOM   1806  O   GLY A 220      20.557  -9.056  10.976  1.00 26.16           O  
ATOM   1807  N   LYS A 221      20.058 -11.241  11.133  1.00146.02           N  
ATOM   1808  CA  LYS A 221      19.799 -11.354   9.725  1.00146.02           C  
ATOM   1814  C   LYS A 221      18.374 -10.987   9.448  1.00146.02           C  
ATOM   1815  O   LYS A 221      17.489 -11.162  10.284  1.00146.02           O  
ATOM   1809  CB  LYS A 221      20.026 -12.779   9.184  1.00146.02           C  
ATOM   1810  CG  LYS A 221      21.445 -13.078   8.689  1.00146.02           C  
ATOM   1811  CD  LYS A 221      21.734 -12.511   7.298  1.00146.02           C  
ATOM   1812  CE  LYS A 221      21.450 -13.545   6.202  1.00146.02           C  
ATOM   1813  NZ  LYS A 221      21.361 -12.905   4.871  1.00146.02           N1+
ATOM   1816  N   ASN A 222      18.138 -10.458   8.232  1.00 74.31           N  
ATOM   1817  CA  ASN A 222      16.844 -10.107   7.719  1.00 74.31           C  
ATOM   1822  C   ASN A 222      16.084  -9.208   8.650  1.00 74.31           C  
ATOM   1823  O   ASN A 222      14.933  -9.486   8.984  1.00 74.31           O  
ATOM   1818  CB  ASN A 222      15.961 -11.334   7.420  1.00 74.31           C  
ATOM   1819  CG  ASN A 222      14.880 -10.922   6.426  1.00 74.31           C  
ATOM   1821  ND2 ASN A 222      13.838 -11.781   6.276  1.00 74.31           N  
ATOM   1820  OD1 ASN A 222      14.964  -9.870   5.796  1.00 74.31           O  
ATOM   1824  N   ILE A 223      16.706  -8.096   9.093  1.00109.20           N  
ATOM   1825  CA  ILE A 223      16.021  -7.129   9.907  1.00109.20           C  
ATOM   1830  C   ILE A 223      15.591  -6.016   8.993  1.00109.20           C  
ATOM   1831  O   ILE A 223      16.334  -5.631   8.089  1.00109.20           O  
ATOM   1826  CB  ILE A 223      16.875  -6.525  10.977  1.00109.20           C  
ATOM   1827  CG1 ILE A 223      17.346  -7.613  11.954  1.00109.20           C  
ATOM   1828  CG2 ILE A 223      16.056  -5.407  11.642  1.00109.20           C  
ATOM   1829  CD1 ILE A 223      16.191  -8.342  12.639  1.00109.20           C  
ATOM   1832  N   PRO A 224      14.408  -5.483   9.187  1.00 82.00           N  
ATOM   1833  CA  PRO A 224      13.913  -4.454   8.304  1.00 82.00           C  
ATOM   1837  C   PRO A 224      14.747  -3.209   8.313  1.00 82.00           C  
ATOM   1838  O   PRO A 224      15.306  -2.870   9.356  1.00 82.00           O  
ATOM   1835  CB  PRO A 224      12.443  -4.269   8.672  1.00 82.00           C  
ATOM   1836  CG  PRO A 224      12.028  -5.670   9.166  1.00 82.00           C  
ATOM   1834  CD  PRO A 224      13.322  -6.276   9.741  1.00 82.00           C  
ATOM   1839  N   CYS A 225      14.852  -2.524   7.152  1.00 52.15           N  
ATOM   1840  CA  CYS A 225      15.699  -1.366   7.026  1.00 52.15           C  
ATOM   1843  C   CYS A 225      14.908  -0.181   6.564  1.00 52.15           C  
ATOM   1844  O   CYS A 225      14.161  -0.259   5.590  1.00 52.15           O  
ATOM   1841  CB  CYS A 225      16.825  -1.552   5.993  1.00 52.15           C  
ATOM   1842  SG  CYS A 225      17.883  -0.082   5.810  1.00 52.15           S  
ATOM   1845  N   LEU A 226      15.085   0.963   7.257  1.00 60.53           N  
ATOM   1846  CA  LEU A 226      14.440   2.200   6.908  1.00 60.53           C  
ATOM   1851  C   LEU A 226      15.474   3.056   6.231  1.00 60.53           C  
ATOM   1852  O   LEU A 226      16.540   3.307   6.792  1.00 60.53           O  
ATOM   1847  CB  LEU A 226      13.935   2.968   8.145  1.00 60.53           C  
ATOM   1848  CG  LEU A 226      13.245   4.312   7.844  1.00 60.53           C  
ATOM   1849  CD1 LEU A 226      11.991   4.117   6.980  1.00 60.53           C  
ATOM   1850  CD2 LEU A 226      12.947   5.081   9.142  1.00 60.53           C  
ATOM   1853  N   VAL A 227      15.196   3.519   4.990  1.00151.93           N  
ATOM   1854  CA  VAL A 227      16.169   4.324   4.300  1.00151.93           C  
ATOM   1858  C   VAL A 227      15.646   5.700   3.995  1.00151.93           C  
ATOM   1859  O   VAL A 227      14.892   5.904   3.045  1.00151.93           O  
ATOM   1855  CB  VAL A 227      16.638   3.720   3.009  1.00151.93           C  
ATOM   1856  CG1 VAL A 227      17.630   2.598   3.312  1.00151.93           C  
ATOM   1857  CG2 VAL A 227      15.405   3.176   2.276  1.00151.93           C  
ATOM   1860  N   PRO A 228      16.073   6.661   4.784  1.00 90.52           N  
ATOM   1861  CA  PRO A 228      15.709   8.034   4.540  1.00 90.52           C  
ATOM   1865  C   PRO A 228      16.532   8.536   3.399  1.00 90.52           C  
ATOM   1866  O   PRO A 228      17.711   8.190   3.332  1.00 90.52           O  
ATOM   1863  CB  PRO A 228      16.012   8.792   5.831  1.00 90.52           C  
ATOM   1864  CG  PRO A 228      15.926   7.713   6.923  1.00 90.52           C  
ATOM   1862  CD  PRO A 228      16.304   6.409   6.199  1.00 90.52           C  
ATOM   1867  N   GLN A 229      15.963   9.385   2.520  1.00 81.51           N  
ATOM   1868  CA  GLN A 229      16.729   9.818   1.388  1.00 81.51           C  
ATOM   1874  C   GLN A 229      16.008  10.932   0.702  1.00 81.51           C  
ATOM   1875  O   GLN A 229      14.809  11.139   0.896  1.00 81.51           O  
ATOM   1869  CB  GLN A 229      16.888   8.686   0.359  1.00 81.51           C  
ATOM   1870  CG  GLN A 229      15.528   8.225  -0.175  1.00 81.51           C  
ATOM   1871  CD  GLN A 229      15.681   6.885  -0.881  1.00 81.51           C  
ATOM   1873  NE2 GLN A 229      15.500   5.774  -0.116  1.00 81.51           N  
ATOM   1872  OE1 GLN A 229      15.943   6.827  -2.081  1.00 81.51           O  
ATOM   1876  N   GLY A 230      16.755  11.709  -0.107  1.00 35.91           N  
ATOM   1877  CA  GLY A 230      16.133  12.700  -0.924  1.00 35.91           C  
ATOM   1878  C   GLY A 230      15.554  11.901  -2.047  1.00 35.91           C  
ATOM   1879  O   GLY A 230      15.950  10.761  -2.285  1.00 35.91           O  
ATOM   1880  N   ILE A 231      14.634  12.506  -2.808  1.00112.64           N  
ATOM   1881  CA  ILE A 231      13.909  11.812  -3.829  1.00112.64           C  
ATOM   1886  C   ILE A 231      14.820  11.276  -4.902  1.00112.64           C  
ATOM   1887  O   ILE A 231      14.500  10.276  -5.541  1.00112.64           O  
ATOM   1882  CB  ILE A 231      12.837  12.649  -4.467  1.00112.64           C  
ATOM   1883  CG1 ILE A 231      11.851  11.746  -5.228  1.00112.64           C  
ATOM   1884  CG2 ILE A 231      13.503  13.736  -5.325  1.00112.64           C  
ATOM   1885  CD1 ILE A 231      11.033  10.842  -4.302  1.00112.64           C  
ATOM   1888  N   ASP A 232      15.963  11.937  -5.162  1.00 81.93           N  
ATOM   1889  CA  ASP A 232      16.835  11.563  -6.248  1.00 81.93           C  
ATOM   1894  C   ASP A 232      17.357  10.145  -6.145  1.00 81.93           C  
ATOM   1895  O   ASP A 232      17.575   9.501  -7.169  1.00 81.93           O  
ATOM   1890  CB  ASP A 232      18.000  12.559  -6.462  1.00 81.93           C  
ATOM   1891  CG  ASP A 232      18.818  12.741  -5.188  1.00 81.93           C  
ATOM   1892  OD1 ASP A 232      18.313  12.381  -4.093  1.00 81.93           O  
ATOM   1893  OD2 ASP A 232      19.960  13.265  -5.294  1.00 81.93           O1-
ATOM   1896  N   GLN A 233      17.572   9.626  -4.922  1.00 92.60           N  
ATOM   1897  CA  GLN A 233      18.115   8.319  -4.628  1.00 92.60           C  
ATOM   1903  C   GLN A 233      17.179   7.173  -4.951  1.00 92.60           C  
ATOM   1904  O   GLN A 233      17.599   6.016  -4.983  1.00 92.60           O  
ATOM   1898  CB  GLN A 233      18.620   8.206  -3.182  1.00 92.60           C  
ATOM   1899  CG  GLN A 233      19.802   9.146  -2.919  1.00 92.60           C  
ATOM   1900  CD  GLN A 233      20.873   8.882  -3.977  1.00 92.60           C  
ATOM   1902  NE2 GLN A 233      21.305   9.958  -4.687  1.00 92.60           N  
ATOM   1901  OE1 GLN A 233      21.305   7.748  -4.174  1.00 92.60           O  
ATOM   1905  N   ASP A 234      15.883   7.447  -5.175  1.00 98.70           N  
ATOM   1906  CA  ASP A 234      14.855   6.445  -5.299  1.00 98.70           C  
ATOM   1911  C   ASP A 234      15.155   5.384  -6.326  1.00 98.70           C  
ATOM   1912  O   ASP A 234      14.770   4.236  -6.101  1.00 98.70           O  
ATOM   1907  CB  ASP A 234      13.490   7.047  -5.686  1.00 98.70           C  
ATOM   1908  CG  ASP A 234      12.419   5.980  -5.501  1.00 98.70           C  
ATOM   1909  OD1 ASP A 234      12.542   5.176  -4.538  1.00 98.70           O  
ATOM   1910  OD2 ASP A 234      11.469   5.944  -6.327  1.00 98.70           O1-
ATOM   1913  N   PRO A 235      15.788   5.636  -7.435  1.00 80.17           N  
ATOM   1914  CA  PRO A 235      15.958   4.580  -8.400  1.00 80.17           C  
ATOM   1918  C   PRO A 235      16.697   3.395  -7.864  1.00 80.17           C  
ATOM   1919  O   PRO A 235      16.418   2.279  -8.299  1.00 80.17           O  
ATOM   1916  CB  PRO A 235      16.579   5.243  -9.622  1.00 80.17           C  
ATOM   1917  CG  PRO A 235      16.017   6.681  -9.556  1.00 80.17           C  
ATOM   1915  CD  PRO A 235      15.772   6.948  -8.059  1.00 80.17           C  
ATOM   1920  N   TYR A 236      17.649   3.603  -6.941  1.00 73.87           N  
ATOM   1921  CA  TYR A 236      18.374   2.493  -6.395  1.00 73.87           C  
ATOM   1930  C   TYR A 236      17.460   1.645  -5.569  1.00 73.87           C  
ATOM   1931  O   TYR A 236      17.476   0.418  -5.657  1.00 73.87           O  
ATOM   1922  CB  TYR A 236      19.493   2.909  -5.426  1.00 73.87           C  
ATOM   1923  CG  TYR A 236      20.572   3.648  -6.137  1.00 73.87           C  
ATOM   1924  CD1 TYR A 236      21.598   2.967  -6.750  1.00 73.87           C  
ATOM   1925  CD2 TYR A 236      20.564   5.024  -6.174  1.00 73.87           C  
ATOM   1926  CE1 TYR A 236      22.601   3.655  -7.393  1.00 73.87           C  
ATOM   1927  CE2 TYR A 236      21.565   5.716  -6.815  1.00 73.87           C  
ATOM   1928  CZ  TYR A 236      22.585   5.029  -7.426  1.00 73.87           C  
ATOM   1929  OH  TYR A 236      23.617   5.730  -8.085  1.00 73.87           O  
ATOM   1932  N   PHE A 237      16.661   2.300  -4.711  1.00 91.41           N  
ATOM   1933  CA  PHE A 237      15.826   1.635  -3.753  1.00 91.41           C  
ATOM   1941  C   PHE A 237      14.631   0.988  -4.381  1.00 91.41           C  
ATOM   1942  O   PHE A 237      14.146  -0.033  -3.897  1.00 91.41           O  
ATOM   1934  CB  PHE A 237      15.418   2.560  -2.594  1.00 91.41           C  
ATOM   1935  CG  PHE A 237      16.704   2.926  -1.922  1.00 91.41           C  
ATOM   1936  CD1 PHE A 237      17.381   2.003  -1.156  1.00 91.41           C  
ATOM   1937  CD2 PHE A 237      17.233   4.190  -2.047  1.00 91.41           C  
ATOM   1938  CE1 PHE A 237      18.564   2.326  -0.536  1.00 91.41           C  
ATOM   1939  CE2 PHE A 237      18.418   4.519  -1.426  1.00 91.41           C  
ATOM   1940  CZ  PHE A 237      19.089   3.588  -0.670  1.00 91.41           C  
ATOM   1943  N   ARG A 238      14.074   1.588  -5.445  1.00104.60           N  
ATOM   1944  CA  ARG A 238      12.955   0.972  -6.095  1.00104.60           C  
ATOM   1952  C   ARG A 238      13.423  -0.344  -6.628  1.00104.60           C  
ATOM   1953  O   ARG A 238      12.703  -1.338  -6.579  1.00104.60           O  
ATOM   1945  CB  ARG A 238      12.437   1.799  -7.281  1.00104.60           C  
ATOM   1946  CG  ARG A 238      11.326   1.108  -8.075  1.00104.60           C  
ATOM   1947  CD  ARG A 238      10.779   1.957  -9.224  1.00104.60           C  
ATOM   1948  NE  ARG A 238      11.953   2.500  -9.960  1.00104.60           N  
ATOM   1949  CZ  ARG A 238      12.504   3.681  -9.552  1.00104.60           C  
ATOM   1950  NH1 ARG A 238      11.932   4.361  -8.514  1.00104.60           N1+
ATOM   1951  NH2 ARG A 238      13.612   4.175 -10.172  1.00104.60           N  
ATOM   1954  N   LEU A 239      14.654  -0.366  -7.170  1.00120.47           N  
ATOM   1955  CA  LEU A 239      15.241  -1.542  -7.740  1.00120.47           C  
ATOM   1960  C   LEU A 239      15.491  -2.537  -6.635  1.00120.47           C  
ATOM   1961  O   LEU A 239      15.286  -3.739  -6.809  1.00120.47           O  
ATOM   1956  CB  LEU A 239      16.549  -1.171  -8.485  1.00120.47           C  
ATOM   1957  CG  LEU A 239      17.141  -2.231  -9.437  1.00120.47           C  
ATOM   1958  CD1 LEU A 239      18.402  -1.703 -10.138  1.00120.47           C  
ATOM   1959  CD2 LEU A 239      17.408  -3.561  -8.727  1.00120.47           C  
ATOM   1962  N   SER A 240      15.914  -2.053  -5.448  1.00 46.86           N  
ATOM   1963  CA  SER A 240      16.246  -2.923  -4.351  1.00 46.86           C  
ATOM   1966  C   SER A 240      15.040  -3.695  -3.901  1.00 46.86           C  
ATOM   1967  O   SER A 240      15.162  -4.833  -3.453  1.00 46.86           O  
ATOM   1964  CB  SER A 240      16.839  -2.197  -3.126  1.00 46.86           C  
ATOM   1965  OG  SER A 240      15.876  -1.349  -2.520  1.00 46.86           O  
ATOM   1968  N   ARG A 241      13.843  -3.094  -3.996  1.00137.37           N  
ATOM   1969  CA  ARG A 241      12.647  -3.758  -3.555  1.00137.37           C  
ATOM   1977  C   ARG A 241      12.377  -4.966  -4.409  1.00137.37           C  
ATOM   1978  O   ARG A 241      12.004  -6.020  -3.896  1.00137.37           O  
ATOM   1970  CB  ARG A 241      11.431  -2.817  -3.550  1.00137.37           C  
ATOM   1971  CG  ARG A 241      11.518  -1.782  -2.421  1.00137.37           C  
ATOM   1972  CD  ARG A 241      10.486  -0.654  -2.498  1.00137.37           C  
ATOM   1973  NE  ARG A 241       9.131  -1.250  -2.340  1.00137.37           N  
ATOM   1974  CZ  ARG A 241       8.588  -1.428  -1.098  1.00137.37           C  
ATOM   1975  NH1 ARG A 241       9.293  -1.111   0.023  1.00137.37           N1+
ATOM   1976  NH2 ARG A 241       7.317  -1.917  -0.988  1.00137.37           N  
ATOM   1979  N   ASP A 242      12.556  -4.859  -5.739  1.00 37.19           N  
ATOM   1980  CA  ASP A 242      12.299  -5.975  -6.609  1.00 37.19           C  
ATOM   1985  C   ASP A 242      13.283  -7.071  -6.319  1.00 37.19           C  
ATOM   1986  O   ASP A 242      12.932  -8.248  -6.295  1.00 37.19           O  
ATOM   1981  CB  ASP A 242      12.464  -5.610  -8.093  1.00 37.19           C  
ATOM   1982  CG  ASP A 242      11.352  -4.635  -8.448  1.00 37.19           C  
ATOM   1983  OD1 ASP A 242      10.240  -4.784  -7.873  1.00 37.19           O  
ATOM   1984  OD2 ASP A 242      11.598  -3.725  -9.284  1.00 37.19           O1-
ATOM   1987  N   ILE A 243      14.555  -6.700  -6.095  1.00104.30           N  
ATOM   1988  CA  ILE A 243      15.624  -7.631  -5.867  1.00104.30           C  
ATOM   1993  C   ILE A 243      15.369  -8.363  -4.588  1.00104.30           C  
ATOM   1994  O   ILE A 243      15.581  -9.571  -4.490  1.00104.30           O  
ATOM   1989  CB  ILE A 243      16.950  -6.937  -5.706  1.00104.30           C  
ATOM   1990  CG1 ILE A 243      17.272  -6.040  -6.921  1.00104.30           C  
ATOM   1991  CG2 ILE A 243      18.011  -8.015  -5.433  1.00104.30           C  
ATOM   1992  CD1 ILE A 243      17.346  -6.774  -8.260  1.00104.30           C  
ATOM   1995  N   ALA A 244      14.884  -7.631  -3.573  1.00 35.54           N  
ATOM   1996  CA  ALA A 244      14.693  -8.170  -2.261  1.00 35.54           C  
ATOM   1998  C   ALA A 244      13.757  -9.335  -2.318  1.00 35.54           C  
ATOM   1999  O   ALA A 244      13.990 -10.343  -1.650  1.00 35.54           O  
ATOM   1997  CB  ALA A 244      14.095  -7.140  -1.289  1.00 35.54           C  
ATOM   2000  N   VAL A 245      12.675  -9.241  -3.116  1.00101.90           N  
ATOM   2001  CA  VAL A 245      11.726 -10.321  -3.156  1.00101.90           C  
ATOM   2005  C   VAL A 245      12.392 -11.550  -3.696  1.00101.90           C  
ATOM   2006  O   VAL A 245      12.154 -12.652  -3.206  1.00101.90           O  
ATOM   2002  CB  VAL A 245      10.461 -10.025  -3.928  1.00101.90           C  
ATOM   2003  CG1 VAL A 245       9.704  -8.903  -3.203  1.00101.90           C  
ATOM   2004  CG2 VAL A 245      10.784  -9.675  -5.385  1.00101.90           C  
ATOM   2007  N   LYS A 246      13.261 -11.393  -4.712  1.00 36.85           N  
ATOM   2008  CA  LYS A 246      13.937 -12.516  -5.305  1.00 36.85           C  
ATOM   2014  C   LYS A 246      14.804 -13.166  -4.267  1.00 36.85           C  
ATOM   2015  O   LYS A 246      14.911 -14.390  -4.205  1.00 36.85           O  
ATOM   2009  CB  LYS A 246      14.860 -12.102  -6.464  1.00 36.85           C  
ATOM   2010  CG  LYS A 246      14.114 -11.550  -7.680  1.00 36.85           C  
ATOM   2011  CD  LYS A 246      15.033 -10.861  -8.694  1.00 36.85           C  
ATOM   2012  CE  LYS A 246      14.305 -10.295  -9.915  1.00 36.85           C  
ATOM   2013  NZ  LYS A 246      15.278  -9.658 -10.832  1.00 36.85           N1+
ATOM   2016  N   MET A 247      15.466 -12.345  -3.439  1.00 77.81           N  
ATOM   2017  CA  MET A 247      16.344 -12.772  -2.384  1.00 77.81           C  
ATOM   2022  C   MET A 247      15.568 -13.375  -1.252  1.00 77.81           C  
ATOM   2023  O   MET A 247      16.146 -14.043  -0.396  1.00 77.81           O  
ATOM   2018  CB  MET A 247      17.254 -11.661  -1.845  1.00 77.81           C  
ATOM   2019  CG  MET A 247      18.279 -11.221  -2.891  1.00 77.81           C  
ATOM   2020  SD  MET A 247      19.578 -10.118  -2.262  1.00 77.81           S  
ATOM   2021  CE  MET A 247      20.417 -11.432  -1.328  1.00 77.81           C  
ATOM   2024  N   ALA A 248      14.247 -13.117  -1.184  1.00 54.29           N  
ATOM   2025  CA  ALA A 248      13.438 -13.608  -0.101  1.00 54.29           C  
ATOM   2027  C   ALA A 248      13.820 -12.901   1.161  1.00 54.29           C  
ATOM   2028  O   ALA A 248      13.773 -13.477   2.248  1.00 54.29           O  
ATOM   2026  CB  ALA A 248      13.579 -15.122   0.134  1.00 54.29           C  
ATOM   2029  N   LEU A 249      14.206 -11.616   1.030  1.00 59.17           N  
ATOM   2030  CA  LEU A 249      14.523 -10.780   2.148  1.00 59.17           C  
ATOM   2035  C   LEU A 249      13.507  -9.675   2.156  1.00 59.17           C  
ATOM   2036  O   LEU A 249      12.798  -9.462   1.174  1.00 59.17           O  
ATOM   2031  CB  LEU A 249      15.913 -10.129   2.049  1.00 59.17           C  
ATOM   2032  CG  LEU A 249      17.088 -11.126   2.128  1.00 59.17           C  
ATOM   2033  CD1 LEU A 249      18.431 -10.394   2.018  1.00 59.17           C  
ATOM   2034  CD2 LEU A 249      17.011 -11.993   3.394  1.00 59.17           C  
ATOM   2037  N   HIS A 250      13.399  -8.948   3.287  1.00 52.07           N  
ATOM   2038  CA  HIS A 250      12.431  -7.892   3.387  1.00 52.07           C  
ATOM   2045  C   HIS A 250      12.785  -6.807   2.423  1.00 52.07           C  
ATOM   2046  O   HIS A 250      13.956  -6.564   2.131  1.00 52.07           O  
ATOM   2041  CB  HIS A 250      12.332  -7.261   4.786  1.00 52.07           C  
ATOM   2040  CG  HIS A 250      11.832  -8.218   5.824  1.00 52.07           C  
ATOM   2043  CD2 HIS A 250      12.511  -8.877   6.802  1.00 52.07           C  
ATOM   2039  ND1 HIS A 250      10.515  -8.604   5.960  1.00 52.07           N  
ATOM   2044  CE1 HIS A 250      10.465  -9.469   7.003  1.00 52.07           C  
ATOM   2042  NE2 HIS A 250      11.653  -9.667   7.547  1.00 52.07           N  
ATOM   2047  N   LYS A 251      11.747  -6.141   1.874  1.00 74.90           N  
ATOM   2048  CA  LYS A 251      11.943  -5.040   0.976  1.00 74.90           C  
ATOM   2054  C   LYS A 251      12.326  -3.854   1.806  1.00 74.90           C  
ATOM   2055  O   LYS A 251      11.858  -3.679   2.930  1.00 74.90           O  
ATOM   2049  CB  LYS A 251      10.682  -4.622   0.204  1.00 74.90           C  
ATOM   2050  CG  LYS A 251      10.130  -5.677  -0.754  1.00 74.90           C  
ATOM   2051  CD  LYS A 251       8.797  -5.252  -1.375  1.00 74.90           C  
ATOM   2052  CE  LYS A 251       8.207  -6.269  -2.349  1.00 74.90           C  
ATOM   2053  NZ  LYS A 251       7.326  -7.215  -1.631  1.00 74.90           N1+
ATOM   2056  N   PRO A 252      13.173  -3.024   1.266  1.00 68.88           N  
ATOM   2057  CA  PRO A 252      13.605  -1.858   1.990  1.00 68.88           C  
ATOM   2061  C   PRO A 252      12.478  -0.886   2.155  1.00 68.88           C  
ATOM   2062  O   PRO A 252      11.702  -0.713   1.217  1.00 68.88           O  
ATOM   2059  CB  PRO A 252      14.796  -1.310   1.204  1.00 68.88           C  
ATOM   2060  CG  PRO A 252      15.385  -2.562   0.524  1.00 68.88           C  
ATOM   2058  CD  PRO A 252      14.184  -3.500   0.336  1.00 68.88           C  
ATOM   2063  N   VAL A 253      12.379  -0.237   3.334  1.00 44.32           N  
ATOM   2064  CA  VAL A 253      11.344   0.726   3.596  1.00 44.32           C  
ATOM   2068  C   VAL A 253      11.958   2.059   3.314  1.00 44.32           C  
ATOM   2069  O   VAL A 253      13.044   2.361   3.805  1.00 44.32           O  
ATOM   2065  CB  VAL A 253      10.887   0.730   5.032  1.00 44.32           C  
ATOM   2066  CG1 VAL A 253       9.829   1.833   5.225  1.00 44.32           C  
ATOM   2067  CG2 VAL A 253      10.393  -0.682   5.399  1.00 44.32           C  
ATOM   2070  N   VAL A 254      11.284   2.901   2.504  1.00 54.18           N  
ATOM   2071  CA  VAL A 254      11.899   4.152   2.158  1.00 54.18           C  
ATOM   2075  C   VAL A 254      11.018   5.290   2.568  1.00 54.18           C  
ATOM   2076  O   VAL A 254       9.793   5.190   2.572  1.00 54.18           O  
ATOM   2072  CB  VAL A 254      12.136   4.301   0.680  1.00 54.18           C  
ATOM   2073  CG1 VAL A 254      13.101   3.195   0.225  1.00 54.18           C  
ATOM   2074  CG2 VAL A 254      10.782   4.271  -0.049  1.00 54.18           C  
ATOM   2077  N   VAL A 255      11.653   6.405   2.977  1.00 54.92           N  
ATOM   2078  CA  VAL A 255      10.953   7.628   3.251  1.00 54.92           C  
ATOM   2082  C   VAL A 255      11.677   8.666   2.452  1.00 54.92           C  
ATOM   2083  O   VAL A 255      12.901   8.760   2.521  1.00 54.92           O  
ATOM   2079  CB  VAL A 255      10.975   8.034   4.699  1.00 54.92           C  
ATOM   2080  CG1 VAL A 255      10.153   7.020   5.513  1.00 54.92           C  
ATOM   2081  CG2 VAL A 255      12.440   8.143   5.156  1.00 54.92           C  
ATOM   2084  N   HIS A 256      10.944   9.485   1.671  1.00 66.58           N  
ATOM   2085  CA  HIS A 256      11.623  10.411   0.807  1.00 66.58           C  
ATOM   2092  C   HIS A 256      11.393  11.809   1.292  1.00 66.58           C  
ATOM   2093  O   HIS A 256      10.359  12.125   1.879  1.00 66.58           O  
ATOM   2088  CB  HIS A 256      11.137  10.334  -0.654  1.00 66.58           C  
ATOM   2087  CG  HIS A 256      11.224   8.949  -1.244  1.00 66.58           C  
ATOM   2090  CD2 HIS A 256      12.276   8.292  -1.803  1.00 66.58           C  
ATOM   2086  ND1 HIS A 256      10.161   8.075  -1.302  1.00 66.58           N  
ATOM   2091  CE1 HIS A 256      10.620   6.938  -1.888  1.00 66.58           C  
ATOM   2089  NE2 HIS A 256      11.896   7.021  -2.209  1.00 66.58           N  
ATOM   2094  N   SER A 257      12.386  12.688   1.043  1.00 44.40           N  
ATOM   2095  CA  SER A 257      12.312  14.055   1.461  1.00 44.40           C  
ATOM   2098  C   SER A 257      12.285  14.911   0.236  1.00 44.40           C  
ATOM   2099  O   SER A 257      12.741  14.512  -0.836  1.00 44.40           O  
ATOM   2096  CB  SER A 257      13.527  14.496   2.301  1.00 44.40           C  
ATOM   2097  OG  SER A 257      13.392  15.859   2.681  1.00 44.40           O  
ATOM   2100  N   VAL A 258      11.694  16.113   0.382  1.00141.05           N  
ATOM   2101  CA  VAL A 258      11.651  17.113  -0.647  1.00141.05           C  
ATOM   2105  C   VAL A 258      13.030  17.702  -0.622  1.00141.05           C  
ATOM   2106  O   VAL A 258      13.830  17.383   0.257  1.00141.05           O  
ATOM   2102  CB  VAL A 258      10.702  18.238  -0.322  1.00141.05           C  
ATOM   2103  CG1 VAL A 258      10.641  19.230  -1.491  1.00141.05           C  
ATOM   2104  CG2 VAL A 258       9.350  17.656   0.097  1.00141.05           C  
ATOM   2107  N   PHE A 259      13.374  18.539  -1.615  1.00 80.64           N  
ATOM   2108  CA  PHE A 259      14.676  19.145  -1.610  1.00 80.64           C  
ATOM   2116  C   PHE A 259      14.557  20.490  -0.945  1.00 80.64           C  
ATOM   2117  O   PHE A 259      13.580  21.207  -1.153  1.00 80.64           O  
ATOM   2109  CB  PHE A 259      15.228  19.404  -3.026  1.00 80.64           C  
ATOM   2110  CG  PHE A 259      15.379  18.109  -3.754  1.00 80.64           C  
ATOM   2111  CD1 PHE A 259      16.414  17.251  -3.455  1.00 80.64           C  
ATOM   2112  CD2 PHE A 259      14.503  17.752  -4.758  1.00 80.64           C  
ATOM   2113  CE1 PHE A 259      16.567  16.061  -4.127  1.00 80.64           C  
ATOM   2114  CE2 PHE A 259      14.651  16.564  -5.436  1.00 80.64           C  
ATOM   2115  CZ  PHE A 259      15.684  15.712  -5.120  1.00 80.64           C  
ATOM   2118  N   MET A 260      15.539  20.861  -0.093  1.00 72.61           N  
ATOM   2119  CA  MET A 260      15.529  22.180   0.483  1.00 72.61           C  
ATOM   2124  C   MET A 260      15.964  23.092  -0.625  1.00 72.61           C  
ATOM   2125  O   MET A 260      16.936  22.805  -1.320  1.00 72.61           O  
ATOM   2120  CB  MET A 260      16.509  22.349   1.660  1.00 72.61           C  
ATOM   2121  CG  MET A 260      16.305  23.638   2.461  1.00 72.61           C  
ATOM   2122  SD  MET A 260      17.316  23.764   3.968  1.00 72.61           S  
ATOM   2123  CE  MET A 260      16.500  25.265   4.589  1.00 72.61           C  
ATOM   2126  N   PRO A 261      15.266  24.181  -0.812  1.00 85.96           N  
ATOM   2127  CA  PRO A 261      15.547  25.092  -1.894  1.00 85.96           C  
ATOM   2131  C   PRO A 261      16.724  25.974  -1.628  1.00 85.96           C  
ATOM   2132  O   PRO A 261      17.165  26.063  -0.483  1.00 85.96           O  
ATOM   2129  CB  PRO A 261      14.264  25.897  -2.114  1.00 85.96           C  
ATOM   2130  CG  PRO A 261      13.438  25.675  -0.835  1.00 85.96           C  
ATOM   2128  CD  PRO A 261      13.893  24.288  -0.352  1.00 85.96           C  
ATOM   2133  N   GLY A 262      17.255  26.619  -2.687  1.00 31.98           N  
ATOM   2134  CA  GLY A 262      18.334  27.550  -2.544  1.00 31.98           C  
ATOM   2135  C   GLY A 262      17.730  28.863  -2.142  1.00 31.98           C  
ATOM   2136  O   GLY A 262      16.511  29.014  -2.096  1.00 31.98           O  
ATOM   2137  N   LEU A 263      18.587  29.857  -1.841  1.00 64.97           N  
ATOM   2138  CA  LEU A 263      18.169  31.167  -1.423  1.00 64.97           C  
ATOM   2143  C   LEU A 263      17.498  31.898  -2.549  1.00 64.97           C  
ATOM   2144  O   LEU A 263      16.639  32.749  -2.326  1.00 64.97           O  
ATOM   2139  CB  LEU A 263      19.328  32.033  -0.896  1.00 64.97           C  
ATOM   2140  CG  LEU A 263      19.886  31.549   0.458  1.00 64.97           C  
ATOM   2141  CD1 LEU A 263      21.040  32.442   0.942  1.00 64.97           C  
ATOM   2142  CD2 LEU A 263      18.769  31.416   1.508  1.00 64.97           C  
ATOM   2145  N   GLN A 264      17.879  31.580  -3.795  1.00162.67           N  
ATOM   2146  CA  GLN A 264      17.401  32.280  -4.954  1.00162.67           C  
ATOM   2152  C   GLN A 264      15.905  32.217  -4.964  1.00162.67           C  
ATOM   2153  O   GLN A 264      15.244  33.219  -5.237  1.00162.67           O  
ATOM   2147  CB  GLN A 264      17.775  31.570  -6.265  1.00162.67           C  
ATOM   2148  CG  GLN A 264      19.182  30.983  -6.306  1.00162.67           C  
ATOM   2149  CD  GLN A 264      19.035  29.532  -5.862  1.00162.67           C  
ATOM   2151  NE2 GLN A 264      19.932  28.639  -6.358  1.00162.67           N  
ATOM   2150  OE1 GLN A 264      18.132  29.196  -5.098  1.00162.67           O  
ATOM   2154  N   GLY A 265      15.328  31.032  -4.679  1.00 36.55           N  
ATOM   2155  CA  GLY A 265      13.895  30.911  -4.732  1.00 36.55           C  
ATOM   2156  C   GLY A 265      13.506  29.509  -4.364  1.00 36.55           C  
ATOM   2157  O   GLY A 265      14.340  28.606  -4.317  1.00 36.55           O  
ATOM   2158  N   VAL A 266      12.195  29.315  -4.104  1.00 54.17           N  
ATOM   2159  CA  VAL A 266      11.591  28.082  -3.665  1.00 54.17           C  
ATOM   2163  C   VAL A 266      11.652  27.006  -4.706  1.00 54.17           C  
ATOM   2164  O   VAL A 266      11.850  25.836  -4.382  1.00 54.17           O  
ATOM   2160  CB  VAL A 266      10.153  28.264  -3.267  1.00 54.17           C  
ATOM   2161  CG1 VAL A 266      10.115  29.158  -2.016  1.00 54.17           C  
ATOM   2162  CG2 VAL A 266       9.362  28.843  -4.457  1.00 54.17           C  
ATOM   2165  N   ASN A 267      11.461  27.347  -5.991  1.00 59.44           N  
ATOM   2166  CA  ASN A 267      11.454  26.280  -6.948  1.00 59.44           C  
ATOM   2171  C   ASN A 267      12.866  26.003  -7.351  1.00 59.44           C  
ATOM   2172  O   ASN A 267      13.283  26.385  -8.444  1.00 59.44           O  
ATOM   2167  CB  ASN A 267      10.683  26.626  -8.231  1.00 59.44           C  
ATOM   2168  CG  ASN A 267       9.225  26.859  -7.858  1.00 59.44           C  
ATOM   2170  ND2 ASN A 267       8.652  27.997  -8.333  1.00 59.44           N  
ATOM   2169  OD1 ASN A 267       8.615  26.055  -7.156  1.00 59.44           O  
ATOM   2173  N   SER A 268      13.627  25.301  -6.486  1.00 45.27           N  
ATOM   2174  CA  SER A 268      14.990  24.977  -6.801  1.00 45.27           C  
ATOM   2177  C   SER A 268      15.498  24.009  -5.778  1.00 45.27           C  
ATOM   2178  O   SER A 268      14.778  23.597  -4.870  1.00 45.27           O  
ATOM   2175  CB  SER A 268      15.941  26.190  -6.791  1.00 45.27           C  
ATOM   2176  OG  SER A 268      16.048  26.731  -5.480  1.00 45.27           O  
ATOM   2179  N   LYS A 269      16.774  23.605  -5.943  1.00 75.51           N  
ATOM   2180  CA  LYS A 269      17.427  22.692  -5.053  1.00 75.51           C  
ATOM   2186  C   LYS A 269      18.721  23.331  -4.654  1.00 75.51           C  
ATOM   2187  O   LYS A 269      19.397  23.942  -5.480  1.00 75.51           O  
ATOM   2181  CB  LYS A 269      17.785  21.366  -5.748  1.00 75.51           C  
ATOM   2182  CG  LYS A 269      18.479  20.325  -4.870  1.00 75.51           C  
ATOM   2183  CD  LYS A 269      18.576  18.957  -5.551  1.00 75.51           C  
ATOM   2184  CE  LYS A 269      19.325  17.900  -4.737  1.00 75.51           C  
ATOM   2185  NZ  LYS A 269      20.768  18.225  -4.682  1.00 75.51           N1+
ATOM   2188  N   MET A 270      19.098  23.225  -3.364  1.00 53.28           N  
ATOM   2189  CA  MET A 270      20.362  23.773  -2.965  1.00 53.28           C  
ATOM   2194  C   MET A 270      21.402  22.828  -3.484  1.00 53.28           C  
ATOM   2195  O   MET A 270      21.378  21.638  -3.172  1.00 53.28           O  
ATOM   2190  CB  MET A 270      20.529  23.879  -1.441  1.00 53.28           C  
ATOM   2191  CG  MET A 270      21.843  24.526  -1.002  1.00 53.28           C  
ATOM   2192  SD  MET A 270      22.036  24.664   0.802  1.00 53.28           S  
ATOM   2193  CE  MET A 270      20.822  26.002   0.984  1.00 53.28           C  
ATOM   2196  N   SER A 271      22.365  23.334  -4.284  1.00105.80           N  
ATOM   2197  CA  SER A 271      23.299  22.416  -4.870  1.00105.80           C  
ATOM   2200  C   SER A 271      24.698  22.923  -4.741  1.00105.80           C  
ATOM   2201  O   SER A 271      24.964  24.121  -4.834  1.00105.80           O  
ATOM   2198  CB  SER A 271      23.067  22.194  -6.375  1.00105.80           C  
ATOM   2199  OG  SER A 271      21.821  21.551  -6.597  1.00105.80           O  
ATOM   2202  N   SER A 272      25.620  21.974  -4.490  1.00205.01           N  
ATOM   2203  CA  SER A 272      27.036  22.170  -4.415  1.00205.01           C  
ATOM   2206  C   SER A 272      27.545  20.780  -4.288  1.00205.01           C  
ATOM   2207  O   SER A 272      27.765  20.304  -3.175  1.00205.01           O  
ATOM   2204  CB  SER A 272      27.449  22.918  -3.136  1.00205.01           C  
ATOM   2205  OG  SER A 272      28.856  23.089  -3.090  1.00205.01           O  
ATOM   2208  N   THR A 273      27.748  20.126  -5.447  1.00189.59           N  
ATOM   2209  CA  THR A 273      28.127  18.748  -5.540  1.00189.59           C  
ATOM   2213  C   THR A 273      28.998  18.697  -6.754  1.00189.59           C  
ATOM   2214  O   THR A 273      29.879  19.538  -6.923  1.00189.59           O  
ATOM   2210  CB  THR A 273      26.916  17.860  -5.737  1.00189.59           C  
ATOM   2212  CG2 THR A 273      27.292  16.370  -5.654  1.00189.59           C  
ATOM   2211  OG1 THR A 273      25.984  18.123  -4.702  1.00189.59           O  
ATOM   2215  N   LYS A 274      28.778  17.703  -7.630  1.00239.86           N  
ATOM   2216  CA  LYS A 274      29.557  17.586  -8.825  1.00239.86           C  
ATOM   2222  C   LYS A 274      29.360  18.850  -9.588  1.00239.86           C  
ATOM   2223  O   LYS A 274      28.237  19.327  -9.740  1.00239.86           O  
ATOM   2217  CB  LYS A 274      29.078  16.442  -9.725  1.00239.86           C  
ATOM   2218  CG  LYS A 274      27.629  16.648 -10.174  1.00239.86           C  
ATOM   2219  CD  LYS A 274      27.178  15.730 -11.308  1.00239.86           C  
ATOM   2220  CE  LYS A 274      26.980  14.282 -10.863  1.00239.86           C  
ATOM   2221  NZ  LYS A 274      26.232  13.529 -11.894  1.00239.86           N1+
ATOM   2224  N   LYS A 275      30.474  19.436 -10.058  1.00120.35           N  
ATOM   2225  CA  LYS A 275      30.422  20.642 -10.826  1.00120.35           C  
ATOM   2231  C   LYS A 275      29.790  20.307 -12.131  1.00120.35           C  
ATOM   2232  O   LYS A 275      29.047  21.107 -12.698  1.00120.35           O  
ATOM   2226  CB  LYS A 275      31.808  21.221 -11.146  1.00120.35           C  
ATOM   2227  CG  LYS A 275      31.738  22.678 -11.606  1.00120.35           C  
ATOM   2228  CD  LYS A 275      33.101  23.360 -11.712  1.00120.35           C  
ATOM   2229  CE  LYS A 275      34.046  23.045 -10.552  1.00120.35           C  
ATOM   2230  NZ  LYS A 275      34.867  21.862 -10.891  1.00120.35           N1+
ATOM   2233  N   LYS A 276      30.078  19.086 -12.622  1.00233.29           N  
ATOM   2234  CA  LYS A 276      29.647  18.657 -13.918  1.00233.29           C  
ATOM   2240  C   LYS A 276      28.180  18.898 -14.052  1.00233.29           C  
ATOM   2241  O   LYS A 276      27.360  18.298 -13.360  1.00233.29           O  
ATOM   2235  CB  LYS A 276      29.913  17.166 -14.171  1.00233.29           C  
ATOM   2236  CG  LYS A 276      31.400  16.800 -14.125  1.00233.29           C  
ATOM   2237  CD  LYS A 276      32.262  17.555 -15.141  1.00233.29           C  
ATOM   2238  CE  LYS A 276      32.185  16.999 -16.564  1.00233.29           C  
ATOM   2239  NZ  LYS A 276      32.747  17.978 -17.522  1.00233.29           N1+
ATOM   2242  N   LYS A 277      27.832  19.820 -14.972  1.00276.67           N  
ATOM   2243  CA  LYS A 277      26.470  20.192 -15.207  1.00276.67           C  
ATOM   2249  C   LYS A 277      26.455  20.966 -16.486  1.00276.67           C  
ATOM   2250  O   LYS A 277      27.391  20.881 -17.280  1.00276.67           O  
ATOM   2244  CB  LYS A 277      25.882  21.056 -14.076  1.00276.67           C  
ATOM   2245  CG  LYS A 277      26.547  22.420 -13.883  1.00276.67           C  
ATOM   2246  CD  LYS A 277      25.880  23.231 -12.771  1.00276.67           C  
ATOM   2247  CE  LYS A 277      24.352  23.146 -12.797  1.00276.67           C  
ATOM   2248  NZ  LYS A 277      23.809  23.366 -11.437  1.00276.67           N1+
ATOM   2251  N   ASP A 278      25.375  21.734 -16.736  1.00185.24           N  
ATOM   2252  CA  ASP A 278      25.291  22.475 -17.964  1.00185.24           C  
ATOM   2257  C   ASP A 278      26.363  23.531 -17.966  1.00185.24           C  
ATOM   2258  O   ASP A 278      26.457  24.330 -17.035  1.00185.24           O  
ATOM   2253  CB  ASP A 278      23.961  23.246 -18.138  1.00185.24           C  
ATOM   2254  CG  ASP A 278      22.760  22.299 -18.102  1.00185.24           C  
ATOM   2255  OD1 ASP A 278      22.790  21.331 -17.301  1.00185.24           O  
ATOM   2256  OD2 ASP A 278      21.779  22.557 -18.852  1.00185.24           O1-
ATOM   2259  N   ASP A 279      27.234  23.538 -19.001  1.00 82.35           N  
ATOM   2260  CA  ASP A 279      28.188  24.609 -19.153  1.00 82.35           C  
ATOM   2265  C   ASP A 279      27.488  25.857 -19.588  1.00 82.35           C  
ATOM   2266  O   ASP A 279      27.881  26.959 -19.208  1.00 82.35           O  
ATOM   2261  CB  ASP A 279      29.363  24.348 -20.126  1.00 82.35           C  
ATOM   2262  CG  ASP A 279      30.496  23.749 -19.304  1.00 82.35           C  
ATOM   2263  OD1 ASP A 279      30.391  23.830 -18.052  1.00 82.35           O  
ATOM   2264  OD2 ASP A 279      31.479  23.224 -19.896  1.00 82.35           O1-
ATOM   2267  N   ASN A 280      26.421  25.727 -20.396  1.00187.39           N  
ATOM   2268  CA  ASN A 280      25.748  26.902 -20.871  1.00187.39           C  
ATOM   2273  C   ASN A 280      25.034  27.544 -19.724  1.00187.39           C  
ATOM   2274  O   ASN A 280      24.987  26.996 -18.623  1.00187.39           O  
ATOM   2269  CB  ASN A 280      24.701  26.638 -21.968  1.00187.39           C  
ATOM   2270  CG  ASN A 280      23.631  25.758 -21.348  1.00187.39           C  
ATOM   2272  ND2 ASN A 280      22.344  26.008 -21.709  1.00187.39           N  
ATOM   2271  OD1 ASN A 280      23.936  24.871 -20.553  1.00187.39           O  
ATOM   2275  N   GLY A 281      24.498  28.759 -19.959  1.00132.23           N  
ATOM   2276  CA  GLY A 281      23.788  29.477 -18.936  1.00132.23           C  
ATOM   2277  C   GLY A 281      22.948  30.527 -19.600  1.00132.23           C  
ATOM   2278  O   GLY A 281      23.053  30.754 -20.804  1.00132.23           O  
ATOM   2279  N   LYS A 282      22.086  31.200 -18.808  1.00241.59           N  
ATOM   2280  CA  LYS A 282      21.216  32.220 -19.325  1.00241.59           C  
ATOM   2286  C   LYS A 282      21.955  33.515 -19.275  1.00241.59           C  
ATOM   2287  O   LYS A 282      23.092  33.574 -18.809  1.00241.59           O  
ATOM   2281  CB  LYS A 282      19.915  32.420 -18.527  1.00241.59           C  
ATOM   2282  CG  LYS A 282      18.966  31.221 -18.551  1.00241.59           C  
ATOM   2283  CD  LYS A 282      19.442  30.057 -17.685  1.00241.59           C  
ATOM   2284  CE  LYS A 282      19.634  30.458 -16.221  1.00241.59           C  
ATOM   2285  NZ  LYS A 282      18.439  31.194 -15.757  1.00241.59           N1+
ATOM   2288  N   SER A 283      21.322  34.591 -19.780  1.00166.51           N  
ATOM   2289  CA  SER A 283      21.976  35.866 -19.810  1.00166.51           C  
ATOM   2292  C   SER A 283      21.552  36.673 -18.622  1.00166.51           C  
ATOM   2293  O   SER A 283      20.395  37.077 -18.509  1.00166.51           O  
ATOM   2290  CB  SER A 283      21.580  36.703 -21.030  1.00166.51           C  
ATOM   2291  OG  SER A 283      21.881  35.999 -22.226  1.00166.51           O  
ATOM   2294  N   ASN A 284      22.515  36.943 -17.716  1.00207.30           N  
ATOM   2295  CA  ASN A 284      22.280  37.742 -16.544  1.00207.30           C  
ATOM   2300  C   ASN A 284      23.587  38.311 -16.074  1.00207.30           C  
ATOM   2301  O   ASN A 284      24.616  38.154 -16.729  1.00207.30           O  
ATOM   2296  CB  ASN A 284      21.600  37.001 -15.376  1.00207.30           C  
ATOM   2297  CG  ASN A 284      20.089  37.114 -15.582  1.00207.30           C  
ATOM   2299  ND2 ASN A 284      19.329  36.030 -15.273  1.00207.30           N  
ATOM   2298  OD1 ASN A 284      19.596  38.162 -15.997  1.00207.30           O  
ATOM   2302  N   SER A 285      23.557  39.004 -14.915  1.00173.06           N  
ATOM   2303  CA  SER A 285      24.696  39.681 -14.356  1.00173.06           C  
ATOM   2306  C   SER A 285      25.691  38.687 -13.849  1.00173.06           C  
ATOM   2307  O   SER A 285      25.460  37.481 -13.880  1.00173.06           O  
ATOM   2304  CB  SER A 285      24.348  40.606 -13.181  1.00173.06           C  
ATOM   2305  OG  SER A 285      23.506  41.654 -13.637  1.00173.06           O  
ATOM   2308  N   THR A 286      26.841  39.200 -13.358  1.00193.04           N  
ATOM   2309  CA  THR A 286      27.937  38.389 -12.909  1.00193.04           C  
ATOM   2313  C   THR A 286      27.409  37.383 -11.933  1.00193.04           C  
ATOM   2314  O   THR A 286      26.726  37.740 -10.976  1.00193.04           O  
ATOM   2310  CB  THR A 286      29.005  39.195 -12.223  1.00193.04           C  
ATOM   2312  CG2 THR A 286      30.164  38.261 -11.840  1.00193.04           C  
ATOM   2311  OG1 THR A 286      29.475  40.220 -13.089  1.00193.04           O  
ATOM   2315  N   PHE A 287      27.742  36.093 -12.171  1.00262.27           N  
ATOM   2316  CA  PHE A 287      27.261  34.962 -11.418  1.00262.27           C  
ATOM   2324  C   PHE A 287      28.013  34.822 -10.135  1.00262.27           C  
ATOM   2325  O   PHE A 287      29.149  35.270 -10.002  1.00262.27           O  
ATOM   2317  CB  PHE A 287      27.487  33.606 -12.108  1.00262.27           C  
ATOM   2318  CG  PHE A 287      26.843  33.637 -13.445  1.00262.27           C  
ATOM   2319  CD1 PHE A 287      25.483  33.522 -13.582  1.00262.27           C  
ATOM   2320  CD2 PHE A 287      27.630  33.769 -14.565  1.00262.27           C  
ATOM   2321  CE1 PHE A 287      24.921  33.551 -14.838  1.00262.27           C  
ATOM   2322  CE2 PHE A 287      27.074  33.797 -15.820  1.00262.27           C  
ATOM   2323  CZ  PHE A 287      25.712  33.689 -15.954  1.00262.27           C  
ATOM   2326  N   ASP A 288      27.347  34.212  -9.135  1.00134.04           N  
ATOM   2327  CA  ASP A 288      27.990  33.870  -7.902  1.00134.04           C  
ATOM   2332  C   ASP A 288      27.194  32.701  -7.388  1.00134.04           C  
ATOM   2333  O   ASP A 288      26.108  32.871  -6.839  1.00134.04           O  
ATOM   2328  CB  ASP A 288      27.977  35.010  -6.860  1.00134.04           C  
ATOM   2329  CG  ASP A 288      29.200  34.816  -5.970  1.00134.04           C  
ATOM   2330  OD1 ASP A 288      29.603  33.636  -5.796  1.00134.04           O  
ATOM   2331  OD2 ASP A 288      29.763  35.829  -5.472  1.00134.04           O1-
ATOM   2334  N   HIS A 289      27.718  31.473  -7.584  1.00 68.25           N  
ATOM   2335  CA  HIS A 289      27.022  30.251  -7.268  1.00 68.25           C  
ATOM   2342  C   HIS A 289      26.793  30.143  -5.795  1.00 68.25           C  
ATOM   2343  O   HIS A 289      25.714  29.769  -5.339  1.00 68.25           O  
ATOM   2338  CB  HIS A 289      27.840  28.979  -7.586  1.00 68.25           C  
ATOM   2337  CG  HIS A 289      28.470  28.928  -8.949  1.00 68.25           C  
ATOM   2340  CD2 HIS A 289      29.787  28.961  -9.294  1.00 68.25           C  
ATOM   2336  ND1 HIS A 289      27.775  28.827 -10.132  1.00 68.25           N  
ATOM   2341  CE1 HIS A 289      28.698  28.806 -11.129  1.00 68.25           C  
ATOM   2339  NE2 HIS A 289      29.934  28.884 -10.667  1.00 68.25           N  
ATOM   2344  N   ASN A 290      27.826  30.495  -5.018  1.00 82.03           N  
ATOM   2345  CA  ASN A 290      27.888  30.248  -3.609  1.00 82.03           C  
ATOM   2350  C   ASN A 290      26.819  30.964  -2.846  1.00 82.03           C  
ATOM   2351  O   ASN A 290      26.401  30.496  -1.790  1.00 82.03           O  
ATOM   2346  CB  ASN A 290      29.237  30.672  -2.999  1.00 82.03           C  
ATOM   2347  CG  ASN A 290      30.331  29.829  -3.637  1.00 82.03           C  
ATOM   2349  ND2 ASN A 290      31.450  30.494  -4.031  1.00 82.03           N  
ATOM   2348  OD1 ASN A 290      30.191  28.617  -3.794  1.00 82.03           O  
ATOM   2352  N   ASN A 291      26.362  32.131  -3.324  1.00106.20           N  
ATOM   2353  CA  ASN A 291      25.429  32.910  -2.559  1.00106.20           C  
ATOM   2358  C   ASN A 291      24.103  32.231  -2.365  1.00106.20           C  
ATOM   2359  O   ASN A 291      23.374  32.552  -1.426  1.00106.20           O  
ATOM   2354  CB  ASN A 291      25.261  34.347  -3.074  1.00106.20           C  
ATOM   2355  CG  ASN A 291      26.454  35.109  -2.505  1.00106.20           C  
ATOM   2357  ND2 ASN A 291      26.493  35.236  -1.151  1.00106.20           N  
ATOM   2356  OD1 ASN A 291      27.335  35.565  -3.233  1.00106.20           O  
ATOM   2360  N   SER A 292      23.706  31.327  -3.275  1.00101.44           N  
ATOM   2361  CA  SER A 292      22.454  30.632  -3.129  1.00101.44           C  
ATOM   2364  C   SER A 292      22.548  29.534  -2.095  1.00101.44           C  
ATOM   2365  O   SER A 292      21.529  28.956  -1.717  1.00101.44           O  
ATOM   2362  CB  SER A 292      21.991  30.009  -4.452  1.00101.44           C  
ATOM   2363  OG  SER A 292      21.915  31.024  -5.442  1.00101.44           O  
ATOM   2366  N   VAL A 293      23.761  29.200  -1.605  1.00 68.74           N  
ATOM   2367  CA  VAL A 293      23.899  28.067  -0.721  1.00 68.74           C  
ATOM   2371  C   VAL A 293      24.426  28.476   0.627  1.00 68.74           C  
ATOM   2372  O   VAL A 293      25.227  29.403   0.749  1.00 68.74           O  
ATOM   2368  CB  VAL A 293      24.874  27.057  -1.265  1.00 68.74           C  
ATOM   2369  CG1 VAL A 293      25.087  25.939  -0.233  1.00 68.74           C  
ATOM   2370  CG2 VAL A 293      24.374  26.570  -2.636  1.00 68.74           C  
ATOM   2373  N   ILE A 294      23.982  27.759   1.687  1.00117.50           N  
ATOM   2374  CA  ILE A 294      24.414  27.989   3.039  1.00117.50           C  
ATOM   2379  C   ILE A 294      25.350  26.861   3.364  1.00117.50           C  
ATOM   2380  O   ILE A 294      24.916  25.730   3.577  1.00117.50           O  
ATOM   2375  CB  ILE A 294      23.269  27.907   4.016  1.00117.50           C  
ATOM   2376  CG1 ILE A 294      22.186  28.937   3.651  1.00117.50           C  
ATOM   2377  CG2 ILE A 294      23.811  28.067   5.446  1.00117.50           C  
ATOM   2378  CD1 ILE A 294      22.683  30.382   3.654  1.00117.50           C  
ATOM   2381  N   PHE A 295      26.667  27.152   3.398  1.00151.69           N  
ATOM   2382  CA  PHE A 295      27.690  26.180   3.670  1.00151.69           C  
ATOM   2390  C   PHE A 295      27.868  26.092   5.154  1.00151.69           C  
ATOM   2391  O   PHE A 295      27.648  27.056   5.882  1.00151.69           O  
ATOM   2383  CB  PHE A 295      29.064  26.592   3.116  1.00151.69           C  
ATOM   2384  CG  PHE A 295      29.020  26.593   1.628  1.00151.69           C  
ATOM   2385  CD1 PHE A 295      28.624  27.717   0.941  1.00151.69           C  
ATOM   2386  CD2 PHE A 295      29.374  25.467   0.922  1.00151.69           C  
ATOM   2387  CE1 PHE A 295      28.585  27.722  -0.434  1.00151.69           C  
ATOM   2388  CE2 PHE A 295      29.337  25.468  -0.451  1.00151.69           C  
ATOM   2389  CZ  PHE A 295      28.943  26.595  -1.133  1.00151.69           C  
ATOM   2392  N   LEU A 296      28.276  24.904   5.634  1.00 84.28           N  
ATOM   2393  CA  LEU A 296      28.528  24.649   7.025  1.00 84.28           C  
ATOM   2398  C   LEU A 296      29.739  25.419   7.461  1.00 84.28           C  
ATOM   2399  O   LEU A 296      29.913  25.701   8.646  1.00 84.28           O  
ATOM   2394  CB  LEU A 296      28.735  23.149   7.298  1.00 84.28           C  
ATOM   2395  CG  LEU A 296      27.431  22.339   7.133  1.00 84.28           C  
ATOM   2396  CD1 LEU A 296      27.668  20.832   7.312  1.00 84.28           C  
ATOM   2397  CD2 LEU A 296      26.338  22.852   8.087  1.00 84.28           C  
ATOM   2400  N   THR A 297      30.653  25.691   6.512  1.00 70.45           N  
ATOM   2401  CA  THR A 297      31.862  26.447   6.711  1.00 70.45           C  
ATOM   2405  C   THR A 297      31.580  27.920   6.865  1.00 70.45           C  
ATOM   2406  O   THR A 297      32.425  28.654   7.376  1.00 70.45           O  
ATOM   2402  CB  THR A 297      32.843  26.280   5.592  1.00 70.45           C  
ATOM   2404  CG2 THR A 297      33.238  24.797   5.506  1.00 70.45           C  
ATOM   2403  OG1 THR A 297      32.273  26.714   4.366  1.00 70.45           O  
ATOM   2407  N   ASP A 298      30.416  28.403   6.381  1.00 60.77           N  
ATOM   2408  CA  ASP A 298      30.098  29.812   6.388  1.00 60.77           C  
ATOM   2413  C   ASP A 298      30.203  30.388   7.765  1.00 60.77           C  
ATOM   2414  O   ASP A 298      29.897  29.737   8.762  1.00 60.77           O  
ATOM   2409  CB  ASP A 298      28.660  30.138   5.944  1.00 60.77           C  
ATOM   2410  CG  ASP A 298      28.522  29.954   4.444  1.00 60.77           C  
ATOM   2411  OD1 ASP A 298      29.567  29.871   3.745  1.00 60.77           O  
ATOM   2412  OD2 ASP A 298      27.353  29.903   3.977  1.00 60.77           O1-
ATOM   2415  N   THR A 299      30.654  31.660   7.832  1.00 36.41           N  
ATOM   2416  CA  THR A 299      30.788  32.378   9.071  1.00 36.41           C  
ATOM   2420  C   THR A 299      29.496  33.086   9.335  1.00 36.41           C  
ATOM   2421  O   THR A 299      28.641  33.187   8.457  1.00 36.41           O  
ATOM   2417  CB  THR A 299      31.855  33.429   9.025  1.00 36.41           C  
ATOM   2419  CG2 THR A 299      33.192  32.757   8.681  1.00 36.41           C  
ATOM   2418  OG1 THR A 299      31.529  34.408   8.047  1.00 36.41           O  
ATOM   2422  N   PRO A 300      29.324  33.577  10.536  1.00 68.06           N  
ATOM   2423  CA  PRO A 300      28.120  34.296  10.849  1.00 68.06           C  
ATOM   2427  C   PRO A 300      27.995  35.537  10.031  1.00 68.06           C  
ATOM   2428  O   PRO A 300      26.872  35.945   9.741  1.00 68.06           O  
ATOM   2425  CB  PRO A 300      28.150  34.504  12.364  1.00 68.06           C  
ATOM   2426  CG  PRO A 300      28.939  33.279  12.870  1.00 68.06           C  
ATOM   2424  CD  PRO A 300      29.881  32.919  11.707  1.00 68.06           C  
ATOM   2429  N   GLU A 301      29.126  36.162   9.654  1.00 72.36           N  
ATOM   2430  CA  GLU A 301      29.074  37.346   8.848  1.00 72.36           C  
ATOM   2436  C   GLU A 301      28.531  36.983   7.503  1.00 72.36           C  
ATOM   2437  O   GLU A 301      27.687  37.687   6.953  1.00 72.36           O  
ATOM   2431  CB  GLU A 301      30.461  37.980   8.630  1.00 72.36           C  
ATOM   2432  CG  GLU A 301      30.473  39.154   7.645  1.00 72.36           C  
ATOM   2433  CD  GLU A 301      29.839  40.377   8.294  1.00 72.36           C  
ATOM   2434  OE1 GLU A 301      28.583  40.481   8.265  1.00 72.36           O  
ATOM   2435  OE2 GLU A 301      30.605  41.224   8.827  1.00 72.36           O1-
ATOM   2438  N   GLN A 302      29.005  35.855   6.943  1.00 40.69           N  
ATOM   2439  CA  GLN A 302      28.614  35.439   5.628  1.00 40.69           C  
ATOM   2445  C   GLN A 302      27.159  35.084   5.610  1.00 40.69           C  
ATOM   2446  O   GLN A 302      26.453  35.396   4.652  1.00 40.69           O  
ATOM   2440  CB  GLN A 302      29.425  34.227   5.144  1.00 40.69           C  
ATOM   2441  CG  GLN A 302      30.917  34.552   5.019  1.00 40.69           C  
ATOM   2442  CD  GLN A 302      31.658  33.295   4.597  1.00 40.69           C  
ATOM   2444  NE2 GLN A 302      32.662  33.458   3.694  1.00 40.69           N  
ATOM   2443  OE1 GLN A 302      31.356  32.196   5.059  1.00 40.69           O  
ATOM   2447  N   ILE A 303      26.673  34.411   6.669  1.00 42.46           N  
ATOM   2448  CA  ILE A 303      25.297  34.003   6.712  1.00 42.46           C  
ATOM   2453  C   ILE A 303      24.421  35.214   6.741  1.00 42.46           C  
ATOM   2454  O   ILE A 303      23.434  35.290   6.011  1.00 42.46           O  
ATOM   2449  CB  ILE A 303      24.979  33.131   7.897  1.00 42.46           C  
ATOM   2450  CG1 ILE A 303      25.704  31.782   7.759  1.00 42.46           C  
ATOM   2451  CG2 ILE A 303      23.452  33.001   8.013  1.00 42.46           C  
ATOM   2452  CD1 ILE A 303      25.668  30.940   9.034  1.00 42.46           C  
ATOM   2455  N   LYS A 304      24.788  36.216   7.555  1.00116.96           N  
ATOM   2456  CA  LYS A 304      23.981  37.391   7.707  1.00116.96           C  
ATOM   2462  C   LYS A 304      23.820  38.042   6.367  1.00116.96           C  
ATOM   2463  O   LYS A 304      22.709  38.393   5.973  1.00116.96           O  
ATOM   2457  CB  LYS A 304      24.675  38.392   8.647  1.00116.96           C  
ATOM   2458  CG  LYS A 304      23.851  39.604   9.078  1.00116.96           C  
ATOM   2459  CD  LYS A 304      22.710  39.257  10.031  1.00116.96           C  
ATOM   2460  CE  LYS A 304      22.234  40.453  10.855  1.00116.96           C  
ATOM   2461  NZ  LYS A 304      22.265  41.680  10.028  1.00116.96           N1+
ATOM   2464  N   ASN A 305      24.928  38.208   5.618  1.00107.53           N  
ATOM   2465  CA  ASN A 305      24.839  38.892   4.359  1.00107.53           C  
ATOM   2470  C   ASN A 305      24.088  38.101   3.329  1.00107.53           C  
ATOM   2471  O   ASN A 305      23.313  38.669   2.561  1.00107.53           O  
ATOM   2466  CB  ASN A 305      26.198  39.351   3.786  1.00107.53           C  
ATOM   2467  CG  ASN A 305      27.154  38.188   3.569  1.00107.53           C  
ATOM   2469  ND2 ASN A 305      28.384  38.324   4.132  1.00107.53           N  
ATOM   2468  OD1 ASN A 305      26.835  37.203   2.905  1.00107.53           O  
ATOM   2472  N   LYS A 306      24.279  36.769   3.272  1.00 81.47           N  
ATOM   2473  CA  LYS A 306      23.619  36.001   2.254  1.00 81.47           C  
ATOM   2479  C   LYS A 306      22.135  36.083   2.437  1.00 81.47           C  
ATOM   2480  O   LYS A 306      21.394  36.197   1.461  1.00 81.47           O  
ATOM   2474  CB  LYS A 306      24.063  34.525   2.223  1.00 81.47           C  
ATOM   2475  CG  LYS A 306      25.363  34.342   1.429  1.00 81.47           C  
ATOM   2476  CD  LYS A 306      26.092  33.006   1.617  1.00 81.47           C  
ATOM   2477  CE  LYS A 306      27.329  33.116   2.512  1.00 81.47           C  
ATOM   2478  NZ  LYS A 306      28.208  31.939   2.322  1.00 81.47           N1+
ATOM   2481  N   ILE A 307      21.658  36.014   3.694  1.00 96.78           N  
ATOM   2482  CA  ILE A 307      20.248  36.070   3.958  1.00 96.78           C  
ATOM   2487  C   ILE A 307      19.709  37.425   3.609  1.00 96.78           C  
ATOM   2488  O   ILE A 307      18.706  37.538   2.905  1.00 96.78           O  
ATOM   2483  CB  ILE A 307      19.938  35.862   5.410  1.00 96.78           C  
ATOM   2484  CG1 ILE A 307      20.434  34.489   5.889  1.00 96.78           C  
ATOM   2485  CG2 ILE A 307      18.424  36.056   5.586  1.00 96.78           C  
ATOM   2486  CD1 ILE A 307      19.729  33.319   5.209  1.00 96.78           C  
ATOM   2489  N   ASN A 308      20.369  38.498   4.084  1.00 53.67           N  
ATOM   2490  CA  ASN A 308      19.827  39.807   3.859  1.00 53.67           C  
ATOM   2495  C   ASN A 308      19.819  40.130   2.394  1.00 53.67           C  
ATOM   2496  O   ASN A 308      18.814  40.624   1.885  1.00 53.67           O  
ATOM   2491  CB  ASN A 308      20.580  40.916   4.621  1.00 53.67           C  
ATOM   2492  CG  ASN A 308      20.240  40.769   6.104  1.00 53.67           C  
ATOM   2494  ND2 ASN A 308      21.253  40.945   6.993  1.00 53.67           N  
ATOM   2493  OD1 ASN A 308      19.095  40.496   6.462  1.00 53.67           O  
ATOM   2497  N   LYS A 309      20.945  39.915   1.681  1.00132.41           N  
ATOM   2498  CA  LYS A 309      20.986  40.244   0.279  1.00132.41           C  
ATOM   2504  C   LYS A 309      20.250  39.281  -0.622  1.00132.41           C  
ATOM   2505  O   LYS A 309      19.381  39.675  -1.399  1.00132.41           O  
ATOM   2499  CB  LYS A 309      22.422  40.336  -0.282  1.00132.41           C  
ATOM   2500  CG  LYS A 309      23.171  41.595   0.161  1.00132.41           C  
ATOM   2501  CD  LYS A 309      24.626  41.673  -0.308  1.00132.41           C  
ATOM   2502  CE  LYS A 309      25.588  40.995   0.657  1.00132.41           C  
ATOM   2503  NZ  LYS A 309      25.293  41.476   2.022  1.00132.41           N1+
ATOM   2506  N   TYR A 310      20.642  37.996  -0.548  1.00114.44           N  
ATOM   2507  CA  TYR A 310      20.285  36.919  -1.439  1.00114.44           C  
ATOM   2516  C   TYR A 310      18.932  36.281  -1.251  1.00114.44           C  
ATOM   2517  O   TYR A 310      18.296  35.901  -2.234  1.00114.44           O  
ATOM   2508  CB  TYR A 310      21.393  35.848  -1.456  1.00114.44           C  
ATOM   2509  CG  TYR A 310      22.612  36.587  -1.919  1.00114.44           C  
ATOM   2510  CD1 TYR A 310      23.333  37.347  -1.024  1.00114.44           C  
ATOM   2511  CD2 TYR A 310      23.037  36.535  -3.228  1.00114.44           C  
ATOM   2512  CE1 TYR A 310      24.442  38.052  -1.418  1.00114.44           C  
ATOM   2513  CE2 TYR A 310      24.149  37.239  -3.632  1.00114.44           C  
ATOM   2514  CZ  TYR A 310      24.855  37.996  -2.725  1.00114.44           C  
ATOM   2515  OH  TYR A 310      25.997  38.721  -3.130  1.00114.44           O  
ATOM   2518  N   ALA A 311      18.463  36.098  -0.002  1.00 54.77           N  
ATOM   2519  CA  ALA A 311      17.248  35.351   0.202  1.00 54.77           C  
ATOM   2521  C   ALA A 311      16.058  36.061  -0.373  1.00 54.77           C  
ATOM   2522  O   ALA A 311      15.837  37.246  -0.131  1.00 54.77           O  
ATOM   2520  CB  ALA A 311      16.951  35.074   1.686  1.00 54.77           C  
ATOM   2523  N   PHE A 312      15.219  35.308  -1.114  1.00 68.94           N  
ATOM   2524  CA  PHE A 312      14.056  35.855  -1.762  1.00 68.94           C  
ATOM   2532  C   PHE A 312      13.050  36.225  -0.706  1.00 68.94           C  
ATOM   2533  O   PHE A 312      12.852  35.484   0.256  1.00 68.94           O  
ATOM   2525  CB  PHE A 312      13.419  34.849  -2.740  1.00 68.94           C  
ATOM   2526  CG  PHE A 312      12.336  35.512  -3.517  1.00 68.94           C  
ATOM   2527  CD1 PHE A 312      12.644  36.401  -4.522  1.00 68.94           C  
ATOM   2528  CD2 PHE A 312      11.017  35.223  -3.261  1.00 68.94           C  
ATOM   2529  CE1 PHE A 312      11.646  37.008  -5.248  1.00 68.94           C  
ATOM   2530  CE2 PHE A 312      10.017  35.827  -3.985  1.00 68.94           C  
ATOM   2531  CZ  PHE A 312      10.329  36.725  -4.977  1.00 68.94           C  
ATOM   2534  N   SER A 313      12.384  37.392  -0.869  1.00 62.57           N  
ATOM   2535  CA  SER A 313      11.442  37.876   0.106  1.00 62.57           C  
ATOM   2538  C   SER A 313      10.057  37.800  -0.455  1.00 62.57           C  
ATOM   2539  O   SER A 313       9.789  38.240  -1.570  1.00 62.57           O  
ATOM   2536  CB  SER A 313      11.663  39.351   0.491  1.00 62.57           C  
ATOM   2537  OG  SER A 313      10.702  39.756   1.456  1.00 62.57           O  
ATOM   2540  N   GLY A 314       9.165  37.173   0.333  1.00 76.53           N  
ATOM   2541  CA  GLY A 314       7.754  36.966   0.146  1.00 76.53           C  
ATOM   2542  C   GLY A 314       6.940  38.208   0.413  1.00 76.53           C  
ATOM   2543  O   GLY A 314       5.748  38.229   0.109  1.00 76.53           O  
ATOM   2544  N   GLY A 315       7.506  39.208   1.125  1.00 34.99           N  
ATOM   2545  CA  GLY A 315       6.747  40.361   1.554  1.00 34.99           C  
ATOM   2546  C   GLY A 315       6.615  41.420   0.498  1.00 34.99           C  
ATOM   2547  O   GLY A 315       7.101  41.293  -0.624  1.00 34.99           O  
ATOM   2548  N   GLY A 316       5.921  42.526   0.860  1.00 21.45           N  
ATOM   2549  CA  GLY A 316       5.694  43.622  -0.037  1.00 21.45           C  
ATOM   2550  C   GLY A 316       6.956  44.419  -0.171  1.00 21.45           C  
ATOM   2551  O   GLY A 316       7.831  44.385   0.693  1.00 21.45           O  
ATOM   2552  N   THR A 317       7.070  45.162  -1.291  1.00 95.58           N  
ATOM   2553  CA  THR A 317       8.212  45.989  -1.554  1.00 95.58           C  
ATOM   2557  C   THR A 317       8.210  47.136  -0.597  1.00 95.58           C  
ATOM   2558  O   THR A 317       9.266  47.577  -0.144  1.00 95.58           O  
ATOM   2554  CB  THR A 317       8.250  46.547  -2.946  1.00 95.58           C  
ATOM   2556  CG2 THR A 317       7.151  47.614  -3.096  1.00 95.58           C  
ATOM   2555  OG1 THR A 317       9.522  47.121  -3.200  1.00 95.58           O  
ATOM   2559  N   THR A 318       7.010  47.664  -0.274  1.00 32.81           N  
ATOM   2560  CA  THR A 318       6.924  48.791   0.610  1.00 32.81           C  
ATOM   2564  C   THR A 318       6.285  48.325   1.876  1.00 32.81           C  
ATOM   2565  O   THR A 318       5.625  47.288   1.911  1.00 32.81           O  
ATOM   2561  CB  THR A 318       6.075  49.917   0.090  1.00 32.81           C  
ATOM   2563  CG2 THR A 318       6.651  50.411  -1.249  1.00 32.81           C  
ATOM   2562  OG1 THR A 318       4.734  49.483  -0.077  1.00 32.81           O  
ATOM   2566  N   ILE A 319       6.506  49.093   2.960  1.00 34.50           N  
ATOM   2567  CA  ILE A 319       5.980  48.800   4.263  1.00 34.50           C  
ATOM   2572  C   ILE A 319       4.487  48.878   4.189  1.00 34.50           C  
ATOM   2573  O   ILE A 319       3.792  48.047   4.773  1.00 34.50           O  
ATOM   2568  CB  ILE A 319       6.434  49.794   5.296  1.00 34.50           C  
ATOM   2569  CG1 ILE A 319       7.965  49.778   5.417  1.00 34.50           C  
ATOM   2570  CG2 ILE A 319       5.730  49.471   6.625  1.00 34.50           C  
ATOM   2571  CD1 ILE A 319       8.524  50.979   6.176  1.00 34.50           C  
ATOM   2574  N   GLN A 320       3.949  49.891   3.475  1.00 46.44           N  
ATOM   2575  CA  GLN A 320       2.522  50.028   3.398  1.00 46.44           C  
ATOM   2581  C   GLN A 320       1.938  48.836   2.718  1.00 46.44           C  
ATOM   2582  O   GLN A 320       0.941  48.291   3.188  1.00 46.44           O  
ATOM   2576  CB  GLN A 320       2.023  51.234   2.581  1.00 46.44           C  
ATOM   2577  CG  GLN A 320       2.169  52.588   3.271  1.00 46.44           C  
ATOM   2578  CD  GLN A 320       1.365  53.587   2.445  1.00 46.44           C  
ATOM   2580  NE2 GLN A 320       0.344  54.220   3.083  1.00 46.44           N  
ATOM   2579  OE1 GLN A 320       1.626  53.787   1.260  1.00 46.44           O  
ATOM   2583  N   GLU A 321       2.538  48.384   1.599  1.00 54.99           N  
ATOM   2584  CA  GLU A 321       1.950  47.270   0.912  1.00 54.99           C  
ATOM   2590  C   GLU A 321       2.006  46.059   1.783  1.00 54.99           C  
ATOM   2591  O   GLU A 321       1.081  45.250   1.792  1.00 54.99           O  
ATOM   2585  CB  GLU A 321       2.618  46.867  -0.411  1.00 54.99           C  
ATOM   2586  CG  GLU A 321       1.972  45.591  -0.967  1.00 54.99           C  
ATOM   2587  CD  GLU A 321       2.402  45.385  -2.409  1.00 54.99           C  
ATOM   2588  OE1 GLU A 321       2.912  46.363  -3.016  1.00 54.99           O  
ATOM   2589  OE2 GLU A 321       2.214  44.250  -2.924  1.00 54.99           O1-
ATOM   2592  N   HIS A 322       3.104  45.911   2.541  1.00 53.33           N  
ATOM   2593  CA  HIS A 322       3.323  44.752   3.357  1.00 53.33           C  
ATOM   2600  C   HIS A 322       2.206  44.656   4.355  1.00 53.33           C  
ATOM   2601  O   HIS A 322       1.662  43.576   4.586  1.00 53.33           O  
ATOM   2596  CB  HIS A 322       4.662  44.859   4.109  1.00 53.33           C  
ATOM   2595  CG  HIS A 322       5.138  43.577   4.712  1.00 53.33           C  
ATOM   2598  CD2 HIS A 322       5.229  43.196   6.014  1.00 53.33           C  
ATOM   2594  ND1 HIS A 322       5.614  42.514   3.974  1.00 53.33           N  
ATOM   2599  CE1 HIS A 322       5.966  41.549   4.858  1.00 53.33           C  
ATOM   2597  NE2 HIS A 322       5.752  41.919   6.107  1.00 53.33           N  
ATOM   2602  N   ARG A 323       1.821  45.792   4.961  1.00147.58           N  
ATOM   2603  CA  ARG A 323       0.782  45.801   5.952  1.00147.58           C  
ATOM   2611  C   ARG A 323      -0.513  45.352   5.335  1.00147.58           C  
ATOM   2612  O   ARG A 323      -1.265  44.582   5.932  1.00147.58           O  
ATOM   2604  CB  ARG A 323       0.493  47.217   6.487  1.00147.58           C  
ATOM   2605  CG  ARG A 323       1.694  47.939   7.100  1.00147.58           C  
ATOM   2606  CD  ARG A 323       2.160  47.352   8.431  1.00147.58           C  
ATOM   2607  NE  ARG A 323       3.037  46.197   8.103  1.00147.58           N  
ATOM   2608  CZ  ARG A 323       4.237  46.048   8.734  1.00147.58           C  
ATOM   2609  NH1 ARG A 323       4.622  46.945   9.688  1.00147.58           N1+
ATOM   2610  NH2 ARG A 323       5.052  45.005   8.397  1.00147.58           N  
ATOM   2613  N   GLU A 324      -0.839  45.879   4.139  1.00 64.65           N  
ATOM   2614  CA  GLU A 324      -2.100  45.592   3.514  1.00 64.65           C  
ATOM   2620  C   GLU A 324      -2.195  44.187   2.981  1.00 64.65           C  
ATOM   2621  O   GLU A 324      -3.152  43.469   3.270  1.00 64.65           O  
ATOM   2615  CB  GLU A 324      -2.371  46.551   2.344  1.00 64.65           C  
ATOM   2616  CG  GLU A 324      -2.491  48.016   2.777  1.00 64.65           C  
ATOM   2617  CD  GLU A 324      -2.595  48.880   1.525  1.00 64.65           C  
ATOM   2618  OE1 GLU A 324      -3.610  48.726   0.795  1.00 64.65           O  
ATOM   2619  OE2 GLU A 324      -1.665  49.694   1.277  1.00 64.65           O1-
ATOM   2622  N   LYS A 325      -1.218  43.791   2.139  1.00132.94           N  
ATOM   2623  CA  LYS A 325      -1.175  42.515   1.469  1.00132.94           C  
ATOM   2629  C   LYS A 325      -0.751  41.371   2.351  1.00132.94           C  
ATOM   2630  O   LYS A 325      -1.349  40.296   2.311  1.00132.94           O  
ATOM   2624  CB  LYS A 325      -0.227  42.558   0.266  1.00132.94           C  
ATOM   2625  CG  LYS A 325      -0.770  43.403  -0.888  1.00132.94           C  
ATOM   2626  CD  LYS A 325      -1.984  42.775  -1.575  1.00132.94           C  
ATOM   2627  CE  LYS A 325      -2.663  43.688  -2.598  1.00132.94           C  
ATOM   2628  NZ  LYS A 325      -3.661  44.548  -1.925  1.00132.94           N1+
ATOM   2631  N   GLY A 326       0.309  41.560   3.161  1.00 26.97           N  
ATOM   2632  CA  GLY A 326       0.811  40.494   3.989  1.00 26.97           C  
ATOM   2633  C   GLY A 326       1.899  39.770   3.238  1.00 26.97           C  
ATOM   2634  O   GLY A 326       2.135  40.035   2.061  1.00 26.97           O  
ATOM   2635  N   GLY A 327       2.612  38.847   3.926  1.00 34.01           N  
ATOM   2636  CA  GLY A 327       3.676  38.083   3.327  1.00 34.01           C  
ATOM   2637  C   GLY A 327       3.130  36.853   2.663  1.00 34.01           C  
ATOM   2638  O   GLY A 327       2.118  36.297   3.087  1.00 34.01           O  
ATOM   2639  N   ASN A 328       3.837  36.378   1.611  1.00 48.69           N  
ATOM   2640  CA  ASN A 328       3.471  35.169   0.923  1.00 48.69           C  
ATOM   2645  C   ASN A 328       4.374  34.110   1.469  1.00 48.69           C  
ATOM   2646  O   ASN A 328       5.570  34.086   1.187  1.00 48.69           O  
ATOM   2641  CB  ASN A 328       3.707  35.229  -0.600  1.00 48.69           C  
ATOM   2642  CG  ASN A 328       3.149  33.964  -1.247  1.00 48.69           C  
ATOM   2644  ND2 ASN A 328       2.769  34.068  -2.549  1.00 48.69           N  
ATOM   2643  OD1 ASN A 328       3.059  32.911  -0.619  1.00 48.69           O  
ATOM   2647  N   LEU A 329       3.803  33.199   2.276  1.00 62.39           N  
ATOM   2648  CA  LEU A 329       4.560  32.173   2.935  1.00 62.39           C  
ATOM   2653  C   LEU A 329       5.127  31.183   1.958  1.00 62.39           C  
ATOM   2654  O   LEU A 329       6.226  30.671   2.163  1.00 62.39           O  
ATOM   2649  CB  LEU A 329       3.750  31.440   4.017  1.00 62.39           C  
ATOM   2650  CG  LEU A 329       3.399  32.369   5.197  1.00 62.39           C  
ATOM   2651  CD1 LEU A 329       2.704  31.601   6.331  1.00 62.39           C  
ATOM   2652  CD2 LEU A 329       4.630  33.161   5.671  1.00 62.39           C  
ATOM   2655  N   ASP A 330       4.393  30.868   0.876  1.00 66.50           N  
ATOM   2656  CA  ASP A 330       4.856  29.877  -0.058  1.00 66.50           C  
ATOM   2661  C   ASP A 330       6.124  30.314  -0.738  1.00 66.50           C  
ATOM   2662  O   ASP A 330       7.001  29.491  -1.002  1.00 66.50           O  
ATOM   2657  CB  ASP A 330       3.805  29.542  -1.128  1.00 66.50           C  
ATOM   2658  CG  ASP A 330       2.750  28.689  -0.436  1.00 66.50           C  
ATOM   2659  OD1 ASP A 330       3.150  27.740   0.286  1.00 66.50           O  
ATOM   2660  OD2 ASP A 330       1.536  28.967  -0.625  1.00 66.50           O1-
ATOM   2663  N   LYS A 331       6.210  31.598  -1.130  1.00139.81           N  
ATOM   2664  CA  LYS A 331       7.372  32.146  -1.780  1.00139.81           C  
ATOM   2670  C   LYS A 331       8.505  32.561  -0.877  1.00139.81           C  
ATOM   2671  O   LYS A 331       9.658  32.532  -1.302  1.00139.81           O  
ATOM   2665  CB  LYS A 331       7.040  33.302  -2.722  1.00139.81           C  
ATOM   2666  CG  LYS A 331       6.620  32.750  -4.078  1.00139.81           C  
ATOM   2667  CD  LYS A 331       6.024  33.776  -5.027  1.00139.81           C  
ATOM   2668  CE  LYS A 331       6.241  33.383  -6.488  1.00139.81           C  
ATOM   2669  NZ  LYS A 331       6.459  31.921  -6.594  1.00139.81           N1+
ATOM   2672  N   ASP A 332       8.225  33.000   0.365  1.00 99.41           N  
ATOM   2673  CA  ASP A 332       9.236  33.558   1.232  1.00 99.41           C  
ATOM   2678  C   ASP A 332      10.218  32.507   1.671  1.00 99.41           C  
ATOM   2679  O   ASP A 332       9.863  31.561   2.373  1.00 99.41           O  
ATOM   2674  CB  ASP A 332       8.604  34.204   2.480  1.00 99.41           C  
ATOM   2675  CG  ASP A 332       9.649  35.014   3.227  1.00 99.41           C  
ATOM   2676  OD1 ASP A 332      10.472  34.399   3.954  1.00 99.41           O  
ATOM   2677  OD2 ASP A 332       9.625  36.266   3.094  1.00 99.41           O1-
ATOM   2680  N   ILE A 333      11.502  32.658   1.269  1.00 99.88           N  
ATOM   2681  CA  ILE A 333      12.512  31.687   1.609  1.00 99.88           C  
ATOM   2686  C   ILE A 333      12.839  31.650   3.070  1.00 99.88           C  
ATOM   2687  O   ILE A 333      13.105  30.577   3.604  1.00 99.88           O  
ATOM   2682  CB  ILE A 333      13.760  31.737   0.790  1.00 99.88           C  
ATOM   2683  CG1 ILE A 333      13.419  31.125  -0.577  1.00 99.88           C  
ATOM   2684  CG2 ILE A 333      14.885  31.004   1.544  1.00 99.88           C  
ATOM   2685  CD1 ILE A 333      14.557  31.138  -1.584  1.00 99.88           C  
ATOM   2688  N   SER A 334      12.860  32.804   3.761  1.00 51.58           N  
ATOM   2689  CA  SER A 334      13.219  32.792   5.154  1.00 51.58           C  
ATOM   2692  C   SER A 334      12.234  31.967   5.924  1.00 51.58           C  
ATOM   2693  O   SER A 334      12.610  31.226   6.831  1.00 51.58           O  
ATOM   2690  CB  SER A 334      13.229  34.198   5.777  1.00 51.58           C  
ATOM   2691  OG  SER A 334      14.229  34.998   5.164  1.00 51.58           O  
ATOM   2694  N   TYR A 335      10.937  32.096   5.591  1.00 64.36           N  
ATOM   2695  CA  TYR A 335       9.882  31.361   6.233  1.00 64.36           C  
ATOM   2704  C   TYR A 335      10.060  29.902   5.933  1.00 64.36           C  
ATOM   2705  O   TYR A 335       9.981  29.063   6.830  1.00 64.36           O  
ATOM   2696  CB  TYR A 335       8.514  31.813   5.688  1.00 64.36           C  
ATOM   2697  CG  TYR A 335       7.419  30.965   6.236  1.00 64.36           C  
ATOM   2698  CD1 TYR A 335       6.898  31.206   7.485  1.00 64.36           C  
ATOM   2699  CD2 TYR A 335       6.898  29.938   5.485  1.00 64.36           C  
ATOM   2700  CE1 TYR A 335       5.880  30.427   7.984  1.00 64.36           C  
ATOM   2701  CE2 TYR A 335       5.879  29.155   5.977  1.00 64.36           C  
ATOM   2702  CZ  TYR A 335       5.370  29.398   7.231  1.00 64.36           C  
ATOM   2703  OH  TYR A 335       4.327  28.602   7.742  1.00 64.36           O  
ATOM   2706  N   GLN A 336      10.347  29.571   4.660  1.00 56.81           N  
ATOM   2707  CA  GLN A 336      10.473  28.204   4.223  1.00 56.81           C  
ATOM   2713  C   GLN A 336      11.593  27.553   4.980  1.00 56.81           C  
ATOM   2714  O   GLN A 336      11.452  26.430   5.458  1.00 56.81           O  
ATOM   2708  CB  GLN A 336      10.857  28.093   2.733  1.00 56.81           C  
ATOM   2709  CG  GLN A 336       9.847  28.707   1.760  1.00 56.81           C  
ATOM   2710  CD  GLN A 336       8.656  27.765   1.650  1.00 56.81           C  
ATOM   2712  NE2 GLN A 336       8.877  26.578   1.026  1.00 56.81           N  
ATOM   2711  OE1 GLN A 336       7.559  28.074   2.112  1.00 56.81           O  
ATOM   2715  N   TYR A 337      12.731  28.257   5.124  1.00 89.39           N  
ATOM   2716  CA  TYR A 337      13.870  27.736   5.830  1.00 89.39           C  
ATOM   2725  C   TYR A 337      13.515  27.469   7.258  1.00 89.39           C  
ATOM   2726  O   TYR A 337      13.964  26.475   7.826  1.00 89.39           O  
ATOM   2717  CB  TYR A 337      15.084  28.687   5.826  1.00 89.39           C  
ATOM   2718  CG  TYR A 337      15.941  28.401   4.641  1.00 89.39           C  
ATOM   2719  CD1 TYR A 337      15.458  28.437   3.354  1.00 89.39           C  
ATOM   2720  CD2 TYR A 337      17.278  28.130   4.842  1.00 89.39           C  
ATOM   2721  CE1 TYR A 337      16.295  28.173   2.293  1.00 89.39           C  
ATOM   2722  CE2 TYR A 337      18.119  27.868   3.789  1.00 89.39           C  
ATOM   2723  CZ  TYR A 337      17.625  27.888   2.509  1.00 89.39           C  
ATOM   2724  OH  TYR A 337      18.487  27.618   1.422  1.00 89.39           O  
ATOM   2727  N   LEU A 338      12.703  28.348   7.881  1.00 63.11           N  
ATOM   2728  CA  LEU A 338      12.343  28.188   9.265  1.00 63.11           C  
ATOM   2733  C   LEU A 338      11.596  26.905   9.430  1.00 63.11           C  
ATOM   2734  O   LEU A 338      11.664  26.280  10.486  1.00 63.11           O  
ATOM   2729  CB  LEU A 338      11.465  29.314   9.846  1.00 63.11           C  
ATOM   2730  CG  LEU A 338      12.221  30.628  10.122  1.00 63.11           C  
ATOM   2731  CD1 LEU A 338      11.314  31.668  10.806  1.00 63.11           C  
ATOM   2732  CD2 LEU A 338      13.501  30.362  10.929  1.00 63.11           C  
ATOM   2735  N   ARG A 339      10.846  26.489   8.396  1.00 97.25           N  
ATOM   2736  CA  ARG A 339      10.079  25.283   8.463  1.00 97.25           C  
ATOM   2744  C   ARG A 339      11.022  24.148   8.739  1.00 97.25           C  
ATOM   2745  O   ARG A 339      10.730  23.268   9.548  1.00 97.25           O  
ATOM   2737  CB  ARG A 339       9.408  24.989   7.112  1.00 97.25           C  
ATOM   2738  CG  ARG A 339       8.536  26.147   6.618  1.00 97.25           C  
ATOM   2739  CD  ARG A 339       8.065  26.015   5.166  1.00 97.25           C  
ATOM   2740  NE  ARG A 339       7.019  24.955   5.141  1.00 97.25           N  
ATOM   2741  CZ  ARG A 339       7.315  23.711   4.668  1.00 97.25           C  
ATOM   2742  NH1 ARG A 339       8.520  23.475   4.069  1.00 97.25           N1+
ATOM   2743  NH2 ARG A 339       6.395  22.711   4.789  1.00 97.25           N  
ATOM   2746  N   TYR A 340      12.163  24.115   8.027  1.00 94.50           N  
ATOM   2747  CA  TYR A 340      13.138  23.076   8.209  1.00 94.50           C  
ATOM   2756  C   TYR A 340      13.876  23.199   9.520  1.00 94.50           C  
ATOM   2757  O   TYR A 340      14.102  22.207  10.208  1.00 94.50           O  
ATOM   2748  CB  TYR A 340      14.198  23.055   7.087  1.00 94.50           C  
ATOM   2749  CG  TYR A 340      13.576  22.635   5.791  1.00 94.50           C  
ATOM   2750  CD1 TYR A 340      12.795  23.507   5.066  1.00 94.50           C  
ATOM   2751  CD2 TYR A 340      13.793  21.374   5.282  1.00 94.50           C  
ATOM   2752  CE1 TYR A 340      12.235  23.122   3.870  1.00 94.50           C  
ATOM   2753  CE2 TYR A 340      13.235  20.983   4.084  1.00 94.50           C  
ATOM   2754  CZ  TYR A 340      12.452  21.858   3.373  1.00 94.50           C  
ATOM   2755  OH  TYR A 340      11.877  21.469   2.143  1.00 94.50           O  
ATOM   2758  N   LEU A 341      14.342  24.420   9.849  1.00 98.02           N  
ATOM   2759  CA  LEU A 341      15.189  24.717  10.982  1.00 98.02           C  
ATOM   2764  C   LEU A 341      14.562  24.828  12.345  1.00 98.02           C  
ATOM   2765  O   LEU A 341      15.148  24.369  13.324  1.00 98.02           O  
ATOM   2760  CB  LEU A 341      15.989  26.008  10.765  1.00 98.02           C  
ATOM   2761  CG  LEU A 341      16.925  25.942   9.548  1.00 98.02           C  
ATOM   2762  CD1 LEU A 341      17.701  27.253   9.384  1.00 98.02           C  
ATOM   2763  CD2 LEU A 341      17.840  24.707   9.598  1.00 98.02           C  
ATOM   2766  N   LEU A 342      13.375  25.460  12.461  1.00 80.04           N  
ATOM   2767  CA  LEU A 342      12.859  25.825  13.759  1.00 80.04           C  
ATOM   2772  C   LEU A 342      12.054  24.696  14.337  1.00 80.04           C  
ATOM   2773  O   LEU A 342      11.044  24.279  13.775  1.00 80.04           O  
ATOM   2768  CB  LEU A 342      11.974  27.080  13.660  1.00 80.04           C  
ATOM   2769  CG  LEU A 342      11.634  27.730  15.007  1.00 80.04           C  
ATOM   2770  CD1 LEU A 342      12.901  28.290  15.674  1.00 80.04           C  
ATOM   2771  CD2 LEU A 342      10.528  28.789  14.844  1.00 80.04           C  
ATOM   2774  N   GLU A 343      12.516  24.160  15.490  1.00 62.13           N  
ATOM   2775  CA  GLU A 343      11.886  23.055  16.159  1.00 62.13           C  
ATOM   2781  C   GLU A 343      10.588  23.432  16.802  1.00 62.13           C  
ATOM   2782  O   GLU A 343       9.637  22.653  16.768  1.00 62.13           O  
ATOM   2776  CB  GLU A 343      12.766  22.414  17.247  1.00 62.13           C  
ATOM   2777  CG  GLU A 343      13.953  21.639  16.671  1.00 62.13           C  
ATOM   2778  CD  GLU A 343      14.614  20.851  17.794  1.00 62.13           C  
ATOM   2779  OE1 GLU A 343      13.883  20.135  18.530  1.00 62.13           O  
ATOM   2780  OE2 GLU A 343      15.863  20.952  17.926  1.00 62.13           O1-
ATOM   2783  N   ASP A 344      10.515  24.636  17.405  1.00 58.05           N  
ATOM   2784  CA  ASP A 344       9.369  25.046  18.176  1.00 58.05           C  
ATOM   2789  C   ASP A 344       8.226  25.346  17.258  1.00 58.05           C  
ATOM   2790  O   ASP A 344       8.274  26.281  16.461  1.00 58.05           O  
ATOM   2785  CB  ASP A 344       9.660  26.308  19.006  1.00 58.05           C  
ATOM   2786  CG  ASP A 344       8.509  26.570  19.966  1.00 58.05           C  
ATOM   2787  OD1 ASP A 344       7.499  25.819  19.921  1.00 58.05           O  
ATOM   2788  OD2 ASP A 344       8.635  27.540  20.760  1.00 58.05           O1-
ATOM   2791  N   ASP A 345       7.146  24.549  17.371  1.00 58.43           N  
ATOM   2792  CA  ASP A 345       6.004  24.691  16.514  1.00 58.43           C  
ATOM   2797  C   ASP A 345       5.356  26.019  16.743  1.00 58.43           C  
ATOM   2798  O   ASP A 345       5.045  26.736  15.794  1.00 58.43           O  
ATOM   2793  CB  ASP A 345       4.921  23.637  16.804  1.00 58.43           C  
ATOM   2794  CG  ASP A 345       5.462  22.247  16.496  1.00 58.43           C  
ATOM   2795  OD1 ASP A 345       6.383  22.141  15.642  1.00 58.43           O  
ATOM   2796  OD2 ASP A 345       4.959  21.272  17.116  1.00 58.43           O1-
ATOM   2799  N   ASN A 346       5.148  26.394  18.020  1.00 56.98           N  
ATOM   2800  CA  ASN A 346       4.429  27.602  18.305  1.00 56.98           C  
ATOM   2805  C   ASN A 346       5.180  28.774  17.773  1.00 56.98           C  
ATOM   2806  O   ASN A 346       4.587  29.690  17.207  1.00 56.98           O  
ATOM   2801  CB  ASN A 346       4.170  27.836  19.801  1.00 56.98           C  
ATOM   2802  CG  ASN A 346       2.938  27.022  20.166  1.00 56.98           C  
ATOM   2804  ND2 ASN A 346       1.913  27.063  19.274  1.00 56.98           N  
ATOM   2803  OD1 ASN A 346       2.883  26.377  21.210  1.00 56.98           O  
ATOM   2807  N   LYS A 347       6.513  28.767  17.922  1.00 43.49           N  
ATOM   2808  CA  LYS A 347       7.281  29.889  17.480  1.00 43.49           C  
ATOM   2814  C   LYS A 347       7.096  30.046  16.001  1.00 43.49           C  
ATOM   2815  O   LYS A 347       6.976  31.166  15.505  1.00 43.49           O  
ATOM   2809  CB  LYS A 347       8.790  29.724  17.740  1.00 43.49           C  
ATOM   2810  CG  LYS A 347       9.638  30.912  17.273  1.00 43.49           C  
ATOM   2811  CD  LYS A 347      11.121  30.802  17.646  1.00 43.49           C  
ATOM   2812  CE  LYS A 347      12.015  31.790  16.888  1.00 43.49           C  
ATOM   2813  NZ  LYS A 347      13.439  31.399  17.017  1.00 43.49           N1+
ATOM   2816  N   LEU A 348       7.085  28.929  15.249  1.00 58.77           N  
ATOM   2817  CA  LEU A 348       6.934  29.023  13.823  1.00 58.77           C  
ATOM   2822  C   LEU A 348       5.561  29.497  13.457  1.00 58.77           C  
ATOM   2823  O   LEU A 348       5.405  30.276  12.519  1.00 58.77           O  
ATOM   2818  CB  LEU A 348       7.171  27.717  13.059  1.00 58.77           C  
ATOM   2819  CG  LEU A 348       6.978  27.929  11.546  1.00 58.77           C  
ATOM   2820  CD1 LEU A 348       7.916  29.030  11.016  1.00 58.77           C  
ATOM   2821  CD2 LEU A 348       7.120  26.610  10.775  1.00 58.77           C  
ATOM   2824  N   ASN A 349       4.529  29.013  14.173  1.00 39.61           N  
ATOM   2825  CA  ASN A 349       3.167  29.362  13.883  1.00 39.61           C  
ATOM   2830  C   ASN A 349       2.997  30.819  14.144  1.00 39.61           C  
ATOM   2831  O   ASN A 349       2.287  31.510  13.416  1.00 39.61           O  
ATOM   2826  CB  ASN A 349       2.163  28.636  14.802  1.00 39.61           C  
ATOM   2827  CG  ASN A 349       2.316  27.134  14.599  1.00 39.61           C  
ATOM   2829  ND2 ASN A 349       1.807  26.328  15.572  1.00 39.61           N  
ATOM   2828  OD1 ASN A 349       2.877  26.687  13.601  1.00 39.61           O  
ATOM   2832  N   GLU A 350       3.643  31.312  15.217  1.00 36.99           N  
ATOM   2833  CA  GLU A 350       3.523  32.683  15.609  1.00 36.99           C  
ATOM   2839  C   GLU A 350       4.089  33.546  14.520  1.00 36.99           C  
ATOM   2840  O   GLU A 350       3.464  34.520  14.104  1.00 36.99           O  
ATOM   2834  CB  GLU A 350       4.300  32.964  16.912  1.00 36.99           C  
ATOM   2835  CG  GLU A 350       3.971  34.296  17.587  1.00 36.99           C  
ATOM   2836  CD  GLU A 350       4.818  34.397  18.855  1.00 36.99           C  
ATOM   2837  OE1 GLU A 350       5.623  33.463  19.111  1.00 36.99           O  
ATOM   2838  OE2 GLU A 350       4.671  35.412  19.587  1.00 36.99           O1-
ATOM   2841  N   ILE A 351       5.285  33.189  14.015  1.00 94.32           N  
ATOM   2842  CA  ILE A 351       5.959  33.935  12.990  1.00 94.32           C  
ATOM   2847  C   ILE A 351       5.179  33.865  11.711  1.00 94.32           C  
ATOM   2848  O   ILE A 351       5.035  34.859  11.002  1.00 94.32           O  
ATOM   2843  CB  ILE A 351       7.340  33.410  12.707  1.00 94.32           C  
ATOM   2844  CG1 ILE A 351       8.236  33.535  13.953  1.00 94.32           C  
ATOM   2845  CG2 ILE A 351       7.899  34.157  11.484  1.00 94.32           C  
ATOM   2846  CD1 ILE A 351       8.510  34.974  14.381  1.00 94.32           C  
ATOM   2849  N   GLY A 352       4.660  32.671  11.371  1.00 29.51           N  
ATOM   2850  CA  GLY A 352       3.962  32.483  10.132  1.00 29.51           C  
ATOM   2851  C   GLY A 352       2.727  33.324  10.078  1.00 29.51           C  
ATOM   2852  O   GLY A 352       2.406  33.882   9.031  1.00 29.51           O  
ATOM   2853  N   GLU A 353       1.971  33.398  11.189  1.00 82.69           N  
ATOM   2854  CA  GLU A 353       0.743  34.142  11.189  1.00 82.69           C  
ATOM   2860  C   GLU A 353       1.008  35.615  11.088  1.00 82.69           C  
ATOM   2861  O   GLU A 353       0.326  36.323  10.350  1.00 82.69           O  
ATOM   2855  CB  GLU A 353      -0.109  33.886  12.442  1.00 82.69           C  
ATOM   2856  CG  GLU A 353      -0.598  32.440  12.535  1.00 82.69           C  
ATOM   2857  CD  GLU A 353      -1.168  32.036  11.180  1.00 82.69           C  
ATOM   2858  OE1 GLU A 353      -1.996  32.805  10.619  1.00 82.69           O  
ATOM   2859  OE2 GLU A 353      -0.769  30.949  10.681  1.00 82.69           O1-
ATOM   2862  N   LYS A 354       2.019  36.110  11.828  1.00 51.22           N  
ATOM   2863  CA  LYS A 354       2.328  37.513  11.866  1.00 51.22           C  
ATOM   2869  C   LYS A 354       2.729  37.964  10.493  1.00 51.22           C  
ATOM   2870  O   LYS A 354       2.312  39.021  10.025  1.00 51.22           O  
ATOM   2864  CB  LYS A 354       3.562  37.826  12.732  1.00 51.22           C  
ATOM   2865  CG  LYS A 354       3.489  37.406  14.200  1.00 51.22           C  
ATOM   2866  CD  LYS A 354       4.872  37.401  14.861  1.00 51.22           C  
ATOM   2867  CE  LYS A 354       4.867  37.098  16.361  1.00 51.22           C  
ATOM   2868  NZ  LYS A 354       6.257  37.087  16.881  1.00 51.22           N1+
ATOM   2871  N   TYR A 355       3.580  37.165   9.824  1.00 77.42           N  
ATOM   2872  CA  TYR A 355       4.137  37.503   8.545  1.00 77.42           C  
ATOM   2881  C   TYR A 355       3.041  37.506   7.520  1.00 77.42           C  
ATOM   2882  O   TYR A 355       2.981  38.391   6.667  1.00 77.42           O  
ATOM   2873  CB  TYR A 355       5.225  36.491   8.132  1.00 77.42           C  
ATOM   2874  CG  TYR A 355       6.116  37.099   7.097  1.00 77.42           C  
ATOM   2875  CD1 TYR A 355       7.030  38.056   7.475  1.00 77.42           C  
ATOM   2876  CD2 TYR A 355       6.077  36.707   5.777  1.00 77.42           C  
ATOM   2877  CE1 TYR A 355       7.875  38.633   6.559  1.00 77.42           C  
ATOM   2878  CE2 TYR A 355       6.924  37.281   4.853  1.00 77.42           C  
ATOM   2879  CZ  TYR A 355       7.824  38.245   5.242  1.00 77.42           C  
ATOM   2880  OH  TYR A 355       8.696  38.839   4.306  1.00 77.42           O  
ATOM   2883  N   LYS A 356       2.143  36.506   7.580  1.00 69.58           N  
ATOM   2884  CA  LYS A 356       1.069  36.394   6.634  1.00 69.58           C  
ATOM   2890  C   LYS A 356       0.182  37.596   6.772  1.00 69.58           C  
ATOM   2891  O   LYS A 356      -0.232  38.196   5.780  1.00 69.58           O  
ATOM   2885  CB  LYS A 356       0.208  35.145   6.893  1.00 69.58           C  
ATOM   2886  CG  LYS A 356      -0.747  34.783   5.757  1.00 69.58           C  
ATOM   2887  CD  LYS A 356      -1.393  33.411   5.949  1.00 69.58           C  
ATOM   2888  CE  LYS A 356      -0.378  32.277   6.104  1.00 69.58           C  
ATOM   2889  NZ  LYS A 356      -1.075  31.014   6.434  1.00 69.58           N1+
ATOM   2892  N   LYS A 357      -0.125  37.970   8.027  1.00 57.63           N  
ATOM   2893  CA  LYS A 357      -0.991  39.066   8.365  1.00 57.63           C  
ATOM   2899  C   LYS A 357      -0.364  40.393   8.034  1.00 57.63           C  
ATOM   2900  O   LYS A 357      -1.079  41.354   7.758  1.00 57.63           O  
ATOM   2894  CB  LYS A 357      -1.434  39.044   9.839  1.00 57.63           C  
ATOM   2895  CG  LYS A 357      -2.407  37.889  10.113  1.00 57.63           C  
ATOM   2896  CD  LYS A 357      -2.675  37.598  11.590  1.00 57.63           C  
ATOM   2897  CE  LYS A 357      -3.605  36.400  11.805  1.00 57.63           C  
ATOM   2898  NZ  LYS A 357      -4.036  36.331  13.219  1.00 57.63           N1+
ATOM   2901  N   GLY A 358       0.983  40.498   8.057  1.00 28.49           N  
ATOM   2902  CA  GLY A 358       1.610  41.759   7.771  1.00 28.49           C  
ATOM   2903  C   GLY A 358       2.106  42.367   9.050  1.00 28.49           C  
ATOM   2904  O   GLY A 358       2.694  43.449   9.054  1.00 28.49           O  
ATOM   2905  N   GLU A 359       1.886  41.667  10.174  1.00 57.95           N  
ATOM   2906  CA  GLU A 359       2.298  42.096  11.481  1.00 57.95           C  
ATOM   2912  C   GLU A 359       3.797  42.123  11.572  1.00 57.95           C  
ATOM   2913  O   GLU A 359       4.349  42.896  12.354  1.00 57.95           O  
ATOM   2907  CB  GLU A 359       1.834  41.142  12.592  1.00 57.95           C  
ATOM   2908  CG  GLU A 359       0.331  41.161  12.869  1.00 57.95           C  
ATOM   2909  CD  GLU A 359       0.079  40.159  13.988  1.00 57.95           C  
ATOM   2910  OE1 GLU A 359       1.024  39.385  14.302  1.00 57.95           O  
ATOM   2911  OE2 GLU A 359      -1.052  40.149  14.544  1.00 57.95           O1-
ATOM   2914  N   MET A 360       4.500  41.242  10.828  1.00 56.36           N  
ATOM   2915  CA  MET A 360       5.933  41.201  10.941  1.00 56.36           C  
ATOM   2920  C   MET A 360       6.551  41.538   9.618  1.00 56.36           C  
ATOM   2921  O   MET A 360       6.078  41.113   8.568  1.00 56.36           O  
ATOM   2916  CB  MET A 360       6.463  39.824  11.372  1.00 56.36           C  
ATOM   2917  CG  MET A 360       7.976  39.789  11.568  1.00 56.36           C  
ATOM   2918  SD  MET A 360       8.623  38.171  12.088  1.00 56.36           S  
ATOM   2919  CE  MET A 360       7.918  38.239  13.760  1.00 56.36           C  
ATOM   2922  N   LEU A 361       7.638  42.331   9.648  1.00105.28           N  
ATOM   2923  CA  LEU A 361       8.288  42.748   8.441  1.00105.28           C  
ATOM   2928  C   LEU A 361       9.299  41.732   8.001  1.00105.28           C  
ATOM   2929  O   LEU A 361       9.781  40.913   8.782  1.00105.28           O  
ATOM   2924  CB  LEU A 361       8.956  44.119   8.554  1.00105.28           C  
ATOM   2925  CG  LEU A 361       7.916  45.200   8.884  1.00105.28           C  
ATOM   2926  CD1 LEU A 361       7.429  45.101  10.339  1.00105.28           C  
ATOM   2927  CD2 LEU A 361       8.409  46.593   8.495  1.00105.28           C  
ATOM   2930  N   SER A 362       9.638  41.778   6.699  1.00 89.44           N  
ATOM   2931  CA  SER A 362      10.564  40.862   6.099  1.00 89.44           C  
ATOM   2934  C   SER A 362      11.914  41.029   6.722  1.00 89.44           C  
ATOM   2935  O   SER A 362      12.714  40.095   6.746  1.00 89.44           O  
ATOM   2932  CB  SER A 362      10.676  41.054   4.579  1.00 89.44           C  
ATOM   2933  OG  SER A 362      11.034  42.394   4.286  1.00 89.44           O  
ATOM   2936  N   GLY A 363      12.220  42.236   7.226  1.00 26.33           N  
ATOM   2937  CA  GLY A 363      13.494  42.438   7.849  1.00 26.33           C  
ATOM   2938  C   GLY A 363      13.560  41.585   9.076  1.00 26.33           C  
ATOM   2939  O   GLY A 363      14.596  40.985   9.358  1.00 26.33           O  
ATOM   2940  N   GLU A 364      12.457  41.532   9.854  1.00 87.15           N  
ATOM   2941  CA  GLU A 364      12.462  40.782  11.079  1.00 87.15           C  
ATOM   2947  C   GLU A 364      12.563  39.309  10.831  1.00 87.15           C  
ATOM   2948  O   GLU A 364      13.320  38.630  11.521  1.00 87.15           O  
ATOM   2942  CB  GLU A 364      11.221  40.965  11.971  1.00 87.15           C  
ATOM   2943  CG  GLU A 364      11.214  42.249  12.800  1.00 87.15           C  
ATOM   2944  CD  GLU A 364      10.164  42.074  13.890  1.00 87.15           C  
ATOM   2945  OE1 GLU A 364       9.977  40.913  14.345  1.00 87.15           O  
ATOM   2946  OE2 GLU A 364       9.541  43.093  14.289  1.00 87.15           O1-
ATOM   2949  N   ILE A 365      11.810  38.769   9.852  1.00 53.36           N  
ATOM   2950  CA  ILE A 365      11.822  37.343   9.656  1.00 53.36           C  
ATOM   2955  C   ILE A 365      13.185  36.902   9.224  1.00 53.36           C  
ATOM   2956  O   ILE A 365      13.665  35.850   9.645  1.00 53.36           O  
ATOM   2951  CB  ILE A 365      10.791  36.821   8.686  1.00 53.36           C  
ATOM   2952  CG1 ILE A 365      10.678  35.291   8.830  1.00 53.36           C  
ATOM   2953  CG2 ILE A 365      11.138  37.291   7.264  1.00 53.36           C  
ATOM   2954  CD1 ILE A 365       9.474  34.681   8.110  1.00 53.36           C  
ATOM   2957  N   LYS A 366      13.843  37.694   8.356  1.00 68.39           N  
ATOM   2958  CA  LYS A 366      15.167  37.368   7.904  1.00 68.39           C  
ATOM   2964  C   LYS A 366      16.071  37.352   9.090  1.00 68.39           C  
ATOM   2965  O   LYS A 366      16.982  36.531   9.173  1.00 68.39           O  
ATOM   2959  CB  LYS A 366      15.776  38.417   6.969  1.00 68.39           C  
ATOM   2960  CG  LYS A 366      15.108  38.522   5.605  1.00 68.39           C  
ATOM   2961  CD  LYS A 366      15.609  39.733   4.821  1.00 68.39           C  
ATOM   2962  CE  LYS A 366      14.982  39.872   3.435  1.00 68.39           C  
ATOM   2963  NZ  LYS A 366      15.297  38.683   2.614  1.00 68.39           N1+
ATOM   2966  N   LYS A 367      15.852  38.292  10.025  1.00117.63           N  
ATOM   2967  CA  LYS A 367      16.692  38.426  11.179  1.00117.63           C  
ATOM   2973  C   LYS A 367      16.560  37.202  12.026  1.00117.63           C  
ATOM   2974  O   LYS A 367      17.546  36.735  12.594  1.00117.63           O  
ATOM   2968  CB  LYS A 367      16.315  39.637  12.048  1.00117.63           C  
ATOM   2969  CG  LYS A 367      17.462  40.131  12.935  1.00117.63           C  
ATOM   2970  CD  LYS A 367      17.998  39.103  13.930  1.00117.63           C  
ATOM   2971  CE  LYS A 367      19.264  39.569  14.653  1.00117.63           C  
ATOM   2972  NZ  LYS A 367      20.429  39.498  13.741  1.00117.63           N1+
ATOM   2975  N   ILE A 368      15.331  36.658  12.144  1.00 36.66           N  
ATOM   2976  CA  ILE A 368      15.103  35.498  12.962  1.00 36.66           C  
ATOM   2981  C   ILE A 368      15.853  34.342  12.386  1.00 36.66           C  
ATOM   2982  O   ILE A 368      16.487  33.583  13.115  1.00 36.66           O  
ATOM   2977  CB  ILE A 368      13.660  35.087  13.037  1.00 36.66           C  
ATOM   2978  CG1 ILE A 368      12.820  36.182  13.711  1.00 36.66           C  
ATOM   2979  CG2 ILE A 368      13.593  33.724  13.752  1.00 36.66           C  
ATOM   2980  CD1 ILE A 368      11.316  35.983  13.540  1.00 36.66           C  
ATOM   2983  N   LEU A 369      15.803  34.190  11.052  1.00 53.16           N  
ATOM   2984  CA  LEU A 369      16.423  33.098  10.361  1.00 53.16           C  
ATOM   2989  C   LEU A 369      17.908  33.141  10.591  1.00 53.16           C  
ATOM   2990  O   LEU A 369      18.528  32.112  10.859  1.00 53.16           O  
ATOM   2985  CB  LEU A 369      16.176  33.207   8.848  1.00 53.16           C  
ATOM   2986  CG  LEU A 369      16.673  32.006   8.030  1.00 53.16           C  
ATOM   2987  CD1 LEU A 369      15.873  30.742   8.375  1.00 53.16           C  
ATOM   2988  CD2 LEU A 369      16.664  32.323   6.526  1.00 53.16           C  
ATOM   2991  N   ILE A 370      18.515  34.341  10.519  1.00 37.30           N  
ATOM   2992  CA  ILE A 370      19.937  34.497  10.656  1.00 37.30           C  
ATOM   2997  C   ILE A 370      20.355  34.036  12.012  1.00 37.30           C  
ATOM   2998  O   ILE A 370      21.374  33.362  12.148  1.00 37.30           O  
ATOM   2993  CB  ILE A 370      20.392  35.917  10.490  1.00 37.30           C  
ATOM   2994  CG1 ILE A 370      20.101  36.378   9.053  1.00 37.30           C  
ATOM   2995  CG2 ILE A 370      21.878  36.006  10.879  1.00 37.30           C  
ATOM   2996  CD1 ILE A 370      20.187  37.890   8.861  1.00 37.30           C  
ATOM   2999  N   ASP A 371      19.581  34.392  13.054  1.00 36.71           N  
ATOM   3000  CA  ASP A 371      19.930  34.005  14.391  1.00 36.71           C  
ATOM   3005  C   ASP A 371      19.909  32.512  14.476  1.00 36.71           C  
ATOM   3006  O   ASP A 371      20.794  31.913  15.083  1.00 36.71           O  
ATOM   3001  CB  ASP A 371      18.922  34.496  15.446  1.00 36.71           C  
ATOM   3002  CG  ASP A 371      19.046  36.003  15.590  1.00 36.71           C  
ATOM   3003  OD1 ASP A 371      20.086  36.562  15.149  1.00 36.71           O  
ATOM   3004  OD2 ASP A 371      18.098  36.619  16.147  1.00 36.71           O1-
ATOM   3007  N   VAL A 372      18.881  31.877  13.881  1.00 35.89           N  
ATOM   3008  CA  VAL A 372      18.736  30.449  13.957  1.00 35.89           C  
ATOM   3012  C   VAL A 372      19.858  29.767  13.226  1.00 35.89           C  
ATOM   3013  O   VAL A 372      20.429  28.799  13.724  1.00 35.89           O  
ATOM   3009  CB  VAL A 372      17.434  29.960  13.380  1.00 35.89           C  
ATOM   3010  CG1 VAL A 372      17.425  28.421  13.408  1.00 35.89           C  
ATOM   3011  CG2 VAL A 372      16.281  30.595  14.175  1.00 35.89           C  
ATOM   3014  N   LEU A 373      20.198  30.254  12.016  1.00 63.48           N  
ATOM   3015  CA  LEU A 373      21.239  29.674  11.203  1.00 63.48           C  
ATOM   3020  C   LEU A 373      22.569  29.798  11.877  1.00 63.48           C  
ATOM   3021  O   LEU A 373      23.331  28.836  11.955  1.00 63.48           O  
ATOM   3016  CB  LEU A 373      21.401  30.398   9.850  1.00 63.48           C  
ATOM   3017  CG  LEU A 373      20.267  30.148   8.839  1.00 63.48           C  
ATOM   3018  CD1 LEU A 373      20.455  30.983   7.565  1.00 63.48           C  
ATOM   3019  CD2 LEU A 373      20.141  28.651   8.511  1.00 63.48           C  
ATOM   3022  N   THR A 374      22.883  30.996  12.398  1.00114.59           N  
ATOM   3023  CA  THR A 374      24.174  31.198  12.982  1.00114.59           C  
ATOM   3027  C   THR A 374      24.322  30.295  14.158  1.00114.59           C  
ATOM   3028  O   THR A 374      25.401  29.757  14.398  1.00114.59           O  
ATOM   3024  CB  THR A 374      24.437  32.610  13.416  1.00114.59           C  
ATOM   3026  CG2 THR A 374      24.555  33.506  12.177  1.00114.59           C  
ATOM   3025  OG1 THR A 374      23.403  33.066  14.270  1.00114.59           O  
ATOM   3029  N   GLU A 375      23.237  30.115  14.931  1.00 52.83           N  
ATOM   3030  CA  GLU A 375      23.282  29.283  16.094  1.00 52.83           C  
ATOM   3036  C   GLU A 375      23.565  27.870  15.668  1.00 52.83           C  
ATOM   3037  O   GLU A 375      24.426  27.206  16.243  1.00 52.83           O  
ATOM   3031  CB  GLU A 375      21.949  29.339  16.867  1.00 52.83           C  
ATOM   3032  CG  GLU A 375      21.985  28.763  18.282  1.00 52.83           C  
ATOM   3033  CD  GLU A 375      20.806  29.393  19.009  1.00 52.83           C  
ATOM   3034  OE1 GLU A 375      20.885  30.617  19.303  1.00 52.83           O  
ATOM   3035  OE2 GLU A 375      19.807  28.672  19.265  1.00 52.83           O1-
ATOM   3038  N   LEU A 376      22.871  27.390  14.617  1.00101.51           N  
ATOM   3039  CA  LEU A 376      23.021  26.039  14.149  1.00101.51           C  
ATOM   3044  C   LEU A 376      24.417  25.851  13.642  1.00101.51           C  
ATOM   3045  O   LEU A 376      25.081  24.871  13.977  1.00101.51           O  
ATOM   3040  CB  LEU A 376      22.045  25.730  12.994  1.00101.51           C  
ATOM   3041  CG  LEU A 376      21.911  24.251  12.557  1.00101.51           C  
ATOM   3042  CD1 LEU A 376      20.876  24.129  11.427  1.00101.51           C  
ATOM   3043  CD2 LEU A 376      23.249  23.594  12.177  1.00101.51           C  
ATOM   3046  N   VAL A 377      24.897  26.801  12.818  1.00 47.16           N  
ATOM   3047  CA  VAL A 377      26.187  26.705  12.195  1.00 47.16           C  
ATOM   3051  C   VAL A 377      27.276  26.776  13.222  1.00 47.16           C  
ATOM   3052  O   VAL A 377      28.270  26.060  13.123  1.00 47.16           O  
ATOM   3048  CB  VAL A 377      26.437  27.800  11.206  1.00 47.16           C  
ATOM   3049  CG1 VAL A 377      27.885  27.677  10.701  1.00 47.16           C  
ATOM   3050  CG2 VAL A 377      25.376  27.705  10.095  1.00 47.16           C  
ATOM   3053  N   LEU A 378      27.129  27.660  14.226  1.00 62.45           N  
ATOM   3054  CA  LEU A 378      28.143  27.843  15.230  1.00 62.45           C  
ATOM   3059  C   LEU A 378      28.315  26.580  16.001  1.00 62.45           C  
ATOM   3060  O   LEU A 378      29.437  26.145  16.254  1.00 62.45           O  
ATOM   3055  CB  LEU A 378      27.753  28.899  16.273  1.00 62.45           C  
ATOM   3056  CG  LEU A 378      27.751  30.340  15.741  1.00 62.45           C  
ATOM   3057  CD1 LEU A 378      27.259  31.321  16.815  1.00 62.45           C  
ATOM   3058  CD2 LEU A 378      29.138  30.730  15.205  1.00 62.45           C  
ATOM   3061  N   LYS A 379      27.192  25.966  16.408  1.00 79.25           N  
ATOM   3062  CA  LYS A 379      27.260  24.770  17.187  1.00 79.25           C  
ATOM   3068  C   LYS A 379      27.885  23.700  16.348  1.00 79.25           C  
ATOM   3069  O   LYS A 379      28.674  22.896  16.837  1.00 79.25           O  
ATOM   3063  CB  LYS A 379      25.880  24.280  17.662  1.00 79.25           C  
ATOM   3064  CG  LYS A 379      25.297  25.114  18.809  1.00 79.25           C  
ATOM   3065  CD  LYS A 379      23.797  24.894  19.032  1.00 79.25           C  
ATOM   3066  CE  LYS A 379      23.207  25.643  20.235  1.00 79.25           C  
ATOM   3067  NZ  LYS A 379      23.160  24.765  21.429  1.00 79.25           N1+
ATOM   3070  N   HIS A 380      27.547  23.680  15.045  1.00 59.53           N  
ATOM   3071  CA  HIS A 380      28.045  22.692  14.126  1.00 59.53           C  
ATOM   3078  C   HIS A 380      29.539  22.766  14.069  1.00 59.53           C  
ATOM   3079  O   HIS A 380      30.222  21.755  14.215  1.00 59.53           O  
ATOM   3074  CB  HIS A 380      27.522  22.927  12.692  1.00 59.53           C  
ATOM   3073  CG  HIS A 380      28.051  21.958  11.669  1.00 59.53           C  
ATOM   3076  CD2 HIS A 380      29.108  22.073  10.820  1.00 59.53           C  
ATOM   3072  ND1 HIS A 380      27.504  20.719  11.428  1.00 59.53           N  
ATOM   3077  CE1 HIS A 380      28.255  20.146  10.450  1.00 59.53           C  
ATOM   3075  NE2 HIS A 380      29.239  20.928  10.052  1.00 59.53           N  
ATOM   3080  N   GLN A 381      30.081  23.980  13.863  1.00105.57           N  
ATOM   3081  CA  GLN A 381      31.493  24.187  13.729  1.00105.57           C  
ATOM   3087  C   GLN A 381      32.197  23.911  15.020  1.00105.57           C  
ATOM   3088  O   GLN A 381      33.294  23.356  15.015  1.00105.57           O  
ATOM   3082  CB  GLN A 381      31.838  25.602  13.222  1.00105.57           C  
ATOM   3083  CG  GLN A 381      31.381  26.752  14.120  1.00105.57           C  
ATOM   3084  CD  GLN A 381      31.548  28.035  13.319  1.00105.57           C  
ATOM   3086  NE2 GLN A 381      30.892  28.089  12.128  1.00105.57           N  
ATOM   3085  OE1 GLN A 381      32.235  28.965  13.738  1.00105.57           O  
ATOM   3089  N   GLU A 382      31.596  24.284  16.166  1.00 92.72           N  
ATOM   3090  CA  GLU A 382      32.285  24.064  17.404  1.00 92.72           C  
ATOM   3096  C   GLU A 382      32.465  22.588  17.572  1.00 92.72           C  
ATOM   3097  O   GLU A 382      33.542  22.131  17.950  1.00 92.72           O  
ATOM   3091  CB  GLU A 382      31.527  24.609  18.627  1.00 92.72           C  
ATOM   3092  CG  GLU A 382      30.186  23.920  18.882  1.00 92.72           C  
ATOM   3093  CD  GLU A 382      29.443  24.690  19.959  1.00 92.72           C  
ATOM   3094  OE1 GLU A 382      28.694  25.637  19.589  1.00 92.72           O  
ATOM   3095  OE2 GLU A 382      29.603  24.346  21.161  1.00 92.72           O1-
ATOM   3098  N   LYS A 383      31.414  21.800  17.275  1.00 70.51           N  
ATOM   3099  CA  LYS A 383      31.490  20.373  17.417  1.00 70.51           C  
ATOM   3105  C   LYS A 383      32.497  19.805  16.459  1.00 70.51           C  
ATOM   3106  O   LYS A 383      33.297  18.944  16.821  1.00 70.51           O  
ATOM   3100  CB  LYS A 383      30.166  19.654  17.113  1.00 70.51           C  
ATOM   3101  CG  LYS A 383      30.291  18.135  17.230  1.00 70.51           C  
ATOM   3102  CD  LYS A 383      28.963  17.387  17.171  1.00 70.51           C  
ATOM   3103  CE  LYS A 383      29.147  15.871  17.192  1.00 70.51           C  
ATOM   3104  NZ  LYS A 383      29.767  15.464  18.474  1.00 70.51           N1+
ATOM   3107  N   LYS A 384      32.488  20.280  15.202  1.00 63.71           N  
ATOM   3108  CA  LYS A 384      33.358  19.743  14.192  1.00 63.71           C  
ATOM   3114  C   LYS A 384      34.782  19.951  14.597  1.00 63.71           C  
ATOM   3115  O   LYS A 384      35.605  19.042  14.502  1.00 63.71           O  
ATOM   3109  CB  LYS A 384      33.185  20.460  12.840  1.00 63.71           C  
ATOM   3110  CG  LYS A 384      34.090  19.911  11.733  1.00 63.71           C  
ATOM   3111  CD  LYS A 384      33.863  20.561  10.365  1.00 63.71           C  
ATOM   3112  CE  LYS A 384      34.918  20.179   9.320  1.00 63.71           C  
ATOM   3113  NZ  LYS A 384      34.349  19.230   8.338  1.00 63.71           N1+
ATOM   3116  N   LYS A 385      35.104  21.158  15.087  1.00108.50           N  
ATOM   3117  CA  LYS A 385      36.448  21.511  15.443  1.00108.50           C  
ATOM   3123  C   LYS A 385      36.921  20.615  16.546  1.00108.50           C  
ATOM   3124  O   LYS A 385      38.076  20.191  16.557  1.00108.50           O  
ATOM   3118  CB  LYS A 385      36.533  22.965  15.945  1.00108.50           C  
ATOM   3119  CG  LYS A 385      37.951  23.534  16.059  1.00108.50           C  
ATOM   3120  CD  LYS A 385      38.845  22.854  17.096  1.00108.50           C  
ATOM   3121  CE  LYS A 385      40.246  23.469  17.189  1.00108.50           C  
ATOM   3122  NZ  LYS A 385      40.170  24.830  17.769  1.00108.50           N1+
ATOM   3125  N   SER A 386      36.022  20.307  17.498  1.00 50.28           N  
ATOM   3126  CA  SER A 386      36.342  19.559  18.681  1.00 50.28           C  
ATOM   3129  C   SER A 386      36.603  18.108  18.393  1.00 50.28           C  
ATOM   3130  O   SER A 386      37.225  17.433  19.211  1.00 50.28           O  
ATOM   3127  CB  SER A 386      35.229  19.625  19.745  1.00 50.28           C  
ATOM   3128  OG  SER A 386      34.059  18.966  19.283  1.00 50.28           O  
ATOM   3131  N   LEU A 387      36.167  17.587  17.229  1.00 72.70           N  
ATOM   3132  CA  LEU A 387      36.226  16.169  16.985  1.00 72.70           C  
ATOM   3137  C   LEU A 387      37.634  15.666  17.040  1.00 72.70           C  
ATOM   3138  O   LEU A 387      38.533  16.202  16.394  1.00 72.70           O  
ATOM   3133  CB  LEU A 387      35.635  15.758  15.621  1.00 72.70           C  
ATOM   3134  CG  LEU A 387      34.174  16.203  15.385  1.00 72.70           C  
ATOM   3135  CD1 LEU A 387      33.663  15.709  14.022  1.00 72.70           C  
ATOM   3136  CD2 LEU A 387      33.240  15.814  16.542  1.00 72.70           C  
ATOM   3139  N   THR A 388      37.848  14.595  17.835  1.00 44.62           N  
ATOM   3140  CA  THR A 388      39.137  13.980  17.966  1.00 44.62           C  
ATOM   3144  C   THR A 388      39.167  12.783  17.076  1.00 44.62           C  
ATOM   3145  O   THR A 388      38.128  12.288  16.641  1.00 44.62           O  
ATOM   3141  CB  THR A 388      39.428  13.500  19.353  1.00 44.62           C  
ATOM   3143  CG2 THR A 388      39.387  14.703  20.307  1.00 44.62           C  
ATOM   3142  OG1 THR A 388      38.470  12.526  19.744  1.00 44.62           O  
ATOM   3146  N   ASP A 389      40.379  12.277  16.782  1.00 37.27           N  
ATOM   3147  CA  ASP A 389      40.468  11.122  15.940  1.00 37.27           C  
ATOM   3152  C   ASP A 389      39.812   9.995  16.656  1.00 37.27           C  
ATOM   3153  O   ASP A 389      39.151   9.163  16.036  1.00 37.27           O  
ATOM   3148  CB  ASP A 389      41.902  10.675  15.608  1.00 37.27           C  
ATOM   3149  CG  ASP A 389      42.469  11.615  14.555  1.00 37.27           C  
ATOM   3150  OD1 ASP A 389      42.003  12.783  14.490  1.00 37.27           O  
ATOM   3151  OD2 ASP A 389      43.366  11.170  13.788  1.00 37.27           O1-
ATOM   3154  N   GLU A 390      39.980   9.937  17.990  1.00109.42           N  
ATOM   3155  CA  GLU A 390      39.418   8.850  18.731  1.00109.42           C  
ATOM   3161  C   GLU A 390      37.924   8.860  18.627  1.00109.42           C  
ATOM   3162  O   GLU A 390      37.318   7.810  18.418  1.00109.42           O  
ATOM   3156  CB  GLU A 390      39.859   8.818  20.211  1.00109.42           C  
ATOM   3157  CG  GLU A 390      39.883  10.168  20.934  1.00109.42           C  
ATOM   3158  CD  GLU A 390      41.296  10.727  20.789  1.00109.42           C  
ATOM   3159  OE1 GLU A 390      42.121  10.061  20.109  1.00109.42           O  
ATOM   3160  OE2 GLU A 390      41.574  11.818  21.355  1.00109.42           O1-
ATOM   3163  N   GLU A 391      37.272  10.034  18.749  1.00109.04           N  
ATOM   3164  CA  GLU A 391      35.840   9.995  18.665  1.00109.04           C  
ATOM   3170  C   GLU A 391      35.411   9.630  17.275  1.00109.04           C  
ATOM   3171  O   GLU A 391      34.428   8.913  17.099  1.00109.04           O  
ATOM   3165  CB  GLU A 391      35.100  11.262  19.144  1.00109.04           C  
ATOM   3166  CG  GLU A 391      35.387  12.571  18.414  1.00109.04           C  
ATOM   3167  CD  GLU A 391      34.488  13.620  19.067  1.00109.04           C  
ATOM   3168  OE1 GLU A 391      33.665  13.239  19.940  1.00109.04           O  
ATOM   3169  OE2 GLU A 391      34.600  14.819  18.707  1.00109.04           O1-
ATOM   3172  N   ILE A 392      36.140  10.106  16.246  1.00 43.35           N  
ATOM   3173  CA  ILE A 392      35.791   9.845  14.876  1.00 43.35           C  
ATOM   3178  C   ILE A 392      35.883   8.371  14.605  1.00 43.35           C  
ATOM   3179  O   ILE A 392      34.972   7.783  14.020  1.00 43.35           O  
ATOM   3174  CB  ILE A 392      36.718  10.553  13.924  1.00 43.35           C  
ATOM   3175  CG1 ILE A 392      36.616  12.078  14.119  1.00 43.35           C  
ATOM   3176  CG2 ILE A 392      36.401  10.084  12.494  1.00 43.35           C  
ATOM   3177  CD1 ILE A 392      37.723  12.875  13.427  1.00 43.35           C  
ATOM   3180  N   SER A 393      36.974   7.724  15.060  1.00 75.83           N  
ATOM   3181  CA  SER A 393      37.195   6.331  14.783  1.00 75.83           C  
ATOM   3184  C   SER A 393      36.120   5.521  15.439  1.00 75.83           C  
ATOM   3185  O   SER A 393      35.801   4.420  14.995  1.00 75.83           O  
ATOM   3182  CB  SER A 393      38.555   5.819  15.299  1.00 75.83           C  
ATOM   3183  OG  SER A 393      38.624   5.923  16.711  1.00 75.83           O  
ATOM   3186  N   TYR A 394      35.515   6.078  16.499  1.00 80.95           N  
ATOM   3187  CA  TYR A 394      34.523   5.431  17.311  1.00 80.95           C  
ATOM   3196  C   TYR A 394      33.340   5.101  16.443  1.00 80.95           C  
ATOM   3197  O   TYR A 394      32.749   4.032  16.580  1.00 80.95           O  
ATOM   3188  CB  TYR A 394      34.094   6.378  18.451  1.00 80.95           C  
ATOM   3189  CG  TYR A 394      33.312   5.676  19.507  1.00 80.95           C  
ATOM   3190  CD1 TYR A 394      33.928   4.789  20.361  1.00 80.95           C  
ATOM   3191  CD2 TYR A 394      31.975   5.945  19.680  1.00 80.95           C  
ATOM   3192  CE1 TYR A 394      33.212   4.148  21.346  1.00 80.95           C  
ATOM   3193  CE2 TYR A 394      31.256   5.308  20.664  1.00 80.95           C  
ATOM   3194  CZ  TYR A 394      31.873   4.410  21.502  1.00 80.95           C  
ATOM   3195  OH  TYR A 394      31.133   3.759  22.514  1.00 80.95           O  
ATOM   3198  N   PHE A 395      32.973   6.007  15.511  1.00 84.48           N  
ATOM   3199  CA  PHE A 395      31.842   5.827  14.633  1.00 84.48           C  
ATOM   3207  C   PHE A 395      32.049   4.620  13.753  1.00 84.48           C  
ATOM   3208  O   PHE A 395      31.104   3.912  13.405  1.00 84.48           O  
ATOM   3200  CB  PHE A 395      31.599   7.038  13.697  1.00 84.48           C  
ATOM   3201  CG  PHE A 395      31.007   8.163  14.481  1.00 84.48           C  
ATOM   3202  CD1 PHE A 395      31.799   9.057  15.170  1.00 84.48           C  
ATOM   3203  CD2 PHE A 395      29.640   8.317  14.514  1.00 84.48           C  
ATOM   3204  CE1 PHE A 395      31.224  10.082  15.885  1.00 84.48           C  
ATOM   3205  CE2 PHE A 395      29.059   9.337  15.227  1.00 84.48           C  
ATOM   3206  CZ  PHE A 395      29.855  10.219  15.914  1.00 84.48           C  
ATOM   3209  N   PHE A 396      33.302   4.387  13.336  1.00 87.62           N  
ATOM   3210  CA  PHE A 396      33.699   3.323  12.455  1.00 87.62           C  
ATOM   3218  C   PHE A 396      33.598   1.955  13.083  1.00 87.62           C  
ATOM   3219  O   PHE A 396      33.489   0.966  12.361  1.00 87.62           O  
ATOM   3211  CB  PHE A 396      35.134   3.508  11.930  1.00 87.62           C  
ATOM   3212  CG  PHE A 396      35.079   4.621  10.937  1.00 87.62           C  
ATOM   3213  CD1 PHE A 396      35.024   5.936  11.339  1.00 87.62           C  
ATOM   3214  CD2 PHE A 396      35.084   4.340   9.590  1.00 87.62           C  
ATOM   3215  CE1 PHE A 396      34.969   6.953  10.412  1.00 87.62           C  
ATOM   3216  CE2 PHE A 396      35.030   5.351   8.658  1.00 87.62           C  
ATOM   3217  CZ  PHE A 396      34.972   6.662   9.070  1.00 87.62           C  
ATOM   3220  N   ASP A 397      33.699   1.838  14.421  1.00 75.54           N  
ATOM   3221  CA  ASP A 397      33.776   0.553  15.080  1.00 75.54           C  
ATOM   3226  C   ASP A 397      32.449  -0.167  15.107  1.00 75.54           C  
ATOM   3227  O   ASP A 397      31.471   0.294  15.696  1.00 75.54           O  
ATOM   3222  CB  ASP A 397      34.294   0.700  16.522  1.00 75.54           C  
ATOM   3223  CG  ASP A 397      34.775  -0.646  17.044  1.00 75.54           C  
ATOM   3224  OD1 ASP A 397      34.543  -1.683  16.365  1.00 75.54           O  
ATOM   3225  OD2 ASP A 397      35.389  -0.646  18.144  1.00 75.54           O1-
ATOM   3228  N   PRO A 398      32.407  -1.300  14.443  1.00105.97           N  
ATOM   3229  CA  PRO A 398      31.257  -2.166  14.349  1.00105.97           C  
ATOM   3233  C   PRO A 398      30.966  -2.944  15.603  1.00105.97           C  
ATOM   3234  O   PRO A 398      29.858  -3.470  15.708  1.00105.97           O  
ATOM   3231  CB  PRO A 398      31.553  -3.099  13.172  1.00105.97           C  
ATOM   3232  CG  PRO A 398      33.091  -3.115  13.085  1.00105.97           C  
ATOM   3230  CD  PRO A 398      33.492  -1.714  13.568  1.00105.97           C  
ATOM   3235  N   ASN A 399      31.925  -3.072  16.546  1.00135.16           N  
ATOM   3236  CA  ASN A 399      31.685  -3.957  17.652  1.00135.16           C  
ATOM   3241  C   ASN A 399      31.366  -3.210  18.909  1.00135.16           C  
ATOM   3242  O   ASN A 399      31.722  -3.651  20.001  1.00135.16           O  
ATOM   3237  CB  ASN A 399      32.907  -4.840  17.950  1.00135.16           C  
ATOM   3238  CG  ASN A 399      33.158  -5.692  16.713  1.00135.16           C  
ATOM   3240  ND2 ASN A 399      32.672  -6.961  16.734  1.00135.16           N  
ATOM   3239  OD1 ASN A 399      33.769  -5.240  15.747  1.00135.16           O  
ATOM   3243  N   LYS A 400      30.637  -2.085  18.816  1.00 94.67           N  
ATOM   3244  CA  LYS A 400      30.281  -1.406  20.029  1.00 94.67           C  
ATOM   3250  C   LYS A 400      29.127  -2.156  20.609  1.00 94.67           C  
ATOM   3251  O   LYS A 400      28.269  -2.650  19.880  1.00 94.67           O  
ATOM   3245  CB  LYS A 400      29.878   0.064  19.824  1.00 94.67           C  
ATOM   3246  CG  LYS A 400      31.071   0.946  19.451  1.00 94.67           C  
ATOM   3247  CD  LYS A 400      30.682   2.312  18.886  1.00 94.67           C  
ATOM   3248  CE  LYS A 400      30.087   2.232  17.479  1.00 94.67           C  
ATOM   3249  NZ  LYS A 400      29.960   3.589  16.906  1.00 94.67           N1+
ATOM   3252  N   PRO A 401      29.105  -2.275  21.909  1.00 65.53           N  
ATOM   3253  CA  PRO A 401      28.064  -3.010  22.578  1.00 65.53           C  
ATOM   3257  C   PRO A 401      26.694  -2.435  22.408  1.00 65.53           C  
ATOM   3258  O   PRO A 401      25.729  -3.197  22.413  1.00 65.53           O  
ATOM   3255  CB  PRO A 401      28.510  -3.124  24.032  1.00 65.53           C  
ATOM   3256  CG  PRO A 401      30.046  -3.110  23.933  1.00 65.53           C  
ATOM   3254  CD  PRO A 401      30.344  -2.281  22.670  1.00 65.53           C  
ATOM   3259  N   SER A 402      26.582  -1.104  22.267  1.00 80.28           N  
ATOM   3260  CA  SER A 402      25.301  -0.476  22.124  1.00 80.28           C  
ATOM   3263  C   SER A 402      24.703  -0.953  20.836  1.00 80.28           C  
ATOM   3264  O   SER A 402      23.501  -1.204  20.753  1.00 80.28           O  
ATOM   3261  CB  SER A 402      25.418   1.050  21.988  1.00 80.28           C  
ATOM   3262  OG  SER A 402      26.219   1.571  23.036  1.00 80.28           O  
ATOM   3265  N   LEU A 403      25.548  -1.066  19.789  1.00 68.55           N  
ATOM   3266  CA  LEU A 403      25.151  -1.489  18.471  1.00 68.55           C  
ATOM   3271  C   LEU A 403      24.713  -2.920  18.533  1.00 68.55           C  
ATOM   3272  O   LEU A 403      23.743  -3.318  17.892  1.00 68.55           O  
ATOM   3267  CB  LEU A 403      26.302  -1.510  17.444  1.00 68.55           C  
ATOM   3268  CG  LEU A 403      26.944  -0.159  17.078  1.00 68.55           C  
ATOM   3269  CD1 LEU A 403      28.069  -0.367  16.050  1.00 68.55           C  
ATOM   3270  CD2 LEU A 403      25.905   0.866  16.593  1.00 68.55           C  
ATOM   3273  N   GLN A 404      25.443  -3.716  19.333  1.00 75.55           N  
ATOM   3274  CA  GLN A 404      25.331  -5.142  19.447  1.00 75.55           C  
ATOM   3280  C   GLN A 404      24.020  -5.591  20.015  1.00 75.55           C  
ATOM   3281  O   GLN A 404      23.646  -6.745  19.824  1.00 75.55           O  
ATOM   3275  CB  GLN A 404      26.449  -5.773  20.299  1.00 75.55           C  
ATOM   3276  CG  GLN A 404      27.838  -5.641  19.667  1.00 75.55           C  
ATOM   3277  CD  GLN A 404      28.853  -6.321  20.578  1.00 75.55           C  
ATOM   3279  NE2 GLN A 404      30.158  -6.234  20.205  1.00 75.55           N  
ATOM   3278  OE1 GLN A 404      28.493  -6.923  21.588  1.00 75.55           O  
ATOM   3282  N   LYS A 405      23.292  -4.729  20.747  1.00 58.95           N  
ATOM   3283  CA  LYS A 405      22.103  -5.171  21.429  1.00 58.95           C  
ATOM   3289  C   LYS A 405      21.149  -5.837  20.466  1.00 58.95           C  
ATOM   3290  O   LYS A 405      20.467  -6.798  20.820  1.00 58.95           O  
ATOM   3284  CB  LYS A 405      21.359  -4.014  22.122  1.00 58.95           C  
ATOM   3285  CG  LYS A 405      20.277  -4.485  23.096  1.00 58.95           C  
ATOM   3286  CD  LYS A 405      19.809  -3.404  24.072  1.00 58.95           C  
ATOM   3287  CE  LYS A 405      18.738  -3.908  25.039  1.00 58.95           C  
ATOM   3288  NZ  LYS A 405      18.308  -2.821  25.947  1.00 58.95           N1+
ATOM   3291  N   PHE A 406      21.083  -5.329  19.229  1.00 99.89           N  
ATOM   3292  CA  PHE A 406      20.246  -5.754  18.138  1.00 99.89           C  
ATOM   3300  C   PHE A 406      20.734  -7.032  17.506  1.00 99.89           C  
ATOM   3301  O   PHE A 406      20.004  -7.682  16.757  1.00 99.89           O  
ATOM   3293  CB  PHE A 406      20.187  -4.675  17.046  1.00 99.89           C  
ATOM   3294  CG  PHE A 406      19.693  -3.444  17.735  1.00 99.89           C  
ATOM   3295  CD1 PHE A 406      20.572  -2.630  18.415  1.00 99.89           C  
ATOM   3296  CD2 PHE A 406      18.363  -3.103  17.712  1.00 99.89           C  
ATOM   3297  CE1 PHE A 406      20.137  -1.495  19.059  1.00 99.89           C  
ATOM   3298  CE2 PHE A 406      17.920  -1.968  18.353  1.00 99.89           C  
ATOM   3299  CZ  PHE A 406      18.805  -1.161  19.028  1.00 99.89           C  
ATOM   3302  N   LYS A 407      22.005  -7.404  17.739  1.00137.36           N  
ATOM   3303  CA  LYS A 407      22.595  -8.489  17.005  1.00137.36           C  
ATOM   3309  C   LYS A 407      21.779  -9.741  17.096  1.00137.36           C  
ATOM   3310  O   LYS A 407      21.598 -10.409  16.080  1.00137.36           O  
ATOM   3304  CB  LYS A 407      24.058  -8.774  17.391  1.00137.36           C  
ATOM   3305  CG  LYS A 407      24.282  -9.265  18.819  1.00137.36           C  
ATOM   3306  CD  LYS A 407      25.703  -9.789  19.044  1.00137.36           C  
ATOM   3307  CE  LYS A 407      25.952 -10.268  20.473  1.00137.36           C  
ATOM   3308  NZ  LYS A 407      25.722  -9.155  21.421  1.00137.36           N1+
ATOM   3311  N   ASN A 408      21.265 -10.126  18.275  1.00179.90           N  
ATOM   3312  CA  ASN A 408      20.442 -11.299  18.267  1.00179.90           C  
ATOM   3317  C   ASN A 408      19.072 -10.888  18.685  1.00179.90           C  
ATOM   3318  O   ASN A 408      18.509 -11.440  19.625  1.00179.90           O  
ATOM   3313  CB  ASN A 408      20.963 -12.379  19.233  1.00179.90           C  
ATOM   3314  CG  ASN A 408      21.169 -11.757  20.612  1.00179.90           C  
ATOM   3316  ND2 ASN A 408      22.413 -11.274  20.868  1.00179.90           N  
ATOM   3315  OD1 ASN A 408      20.262 -11.721  21.443  1.00179.90           O  
ATOM   3319  N   MET A 409      18.467  -9.930  17.966  1.00 49.21           N  
ATOM   3320  CA  MET A 409      17.168  -9.504  18.376  1.00 49.21           C  
ATOM   3325  C   MET A 409      16.244  -9.702  17.185  1.00 49.21           C  
ATOM   3326  O   MET A 409      15.969  -8.704  16.469  1.00 49.21           O  
ATOM   3321  CB  MET A 409      17.139  -8.030  18.812  1.00 49.21           C  
ATOM   3322  CG  MET A 409      15.766  -7.562  19.292  1.00 49.21           C  
ATOM   3323  SD  MET A 409      15.802  -6.016  20.246  1.00 49.21           S  
ATOM   3324  CE  MET A 409      16.397  -4.981  18.881  1.00 49.21           C  
ATOM   3327  OXT MET A 409      15.802 -10.862  16.969  1.00 49.21           O1-
TER   
HEADER    4j75_chain_B
ATOM    153  N   GLY B  21      40.510 -26.860 -35.681  1.00 41.04           N  
ATOM    154  CA  GLY B  21      41.484 -27.058 -34.653  1.00 41.04           C  
ATOM    155  C   GLY B  21      41.967 -25.705 -34.256  1.00 41.04           C  
ATOM    156  O   GLY B  21      41.608 -24.699 -34.866  1.00 41.04           O  
ATOM    157  N   ILE B  22      42.799 -25.645 -33.203  1.00 93.69           N  
ATOM    158  CA  ILE B  22      43.230 -24.359 -32.755  1.00 93.69           C  
ATOM    163  C   ILE B  22      44.549 -24.061 -33.376  1.00 93.69           C  
ATOM    164  O   ILE B  22      45.509 -24.816 -33.229  1.00 93.69           O  
ATOM    159  CB  ILE B  22      43.415 -24.271 -31.266  1.00 93.69           C  
ATOM    160  CG1 ILE B  22      42.064 -24.395 -30.548  1.00 93.69           C  
ATOM    161  CG2 ILE B  22      44.143 -22.955 -30.950  1.00 93.69           C  
ATOM    162  CD1 ILE B  22      41.116 -23.237 -30.863  1.00 93.69           C  
ATOM    165  N   ASN B  23      44.608 -22.935 -34.113  1.00 45.03           N  
ATOM    166  CA  ASN B  23      45.834 -22.514 -34.712  1.00 45.03           C  
ATOM    171  C   ASN B  23      46.469 -21.611 -33.702  1.00 45.03           C  
ATOM    172  O   ASN B  23      46.097 -20.447 -33.563  1.00 45.03           O  
ATOM    167  CB  ASN B  23      45.629 -21.701 -36.001  1.00 45.03           C  
ATOM    168  CG  ASN B  23      46.986 -21.533 -36.659  1.00 45.03           C  
ATOM    170  ND2 ASN B  23      47.024 -21.641 -38.012  1.00 45.03           N  
ATOM    169  OD1 ASN B  23      47.990 -21.314 -35.983  1.00 45.03           O  
ATOM    173  N   TYR B  24      47.451 -22.150 -32.958  1.00 58.23           N  
ATOM    174  CA  TYR B  24      48.095 -21.424 -31.905  1.00 58.23           C  
ATOM    183  C   TYR B  24      48.894 -20.286 -32.461  1.00 58.23           C  
ATOM    184  O   TYR B  24      48.927 -19.205 -31.874  1.00 58.23           O  
ATOM    175  CB  TYR B  24      49.006 -22.307 -31.032  1.00 58.23           C  
ATOM    176  CG  TYR B  24      48.118 -23.253 -30.289  1.00 58.23           C  
ATOM    177  CD1 TYR B  24      47.500 -22.868 -29.118  1.00 58.23           C  
ATOM    178  CD2 TYR B  24      47.892 -24.527 -30.761  1.00 58.23           C  
ATOM    179  CE1 TYR B  24      46.679 -23.731 -28.428  1.00 58.23           C  
ATOM    180  CE2 TYR B  24      47.072 -25.395 -30.076  1.00 58.23           C  
ATOM    181  CZ  TYR B  24      46.463 -25.002 -28.908  1.00 58.23           C  
ATOM    182  OH  TYR B  24      45.622 -25.896 -28.211  1.00 58.23           O  
ATOM    185  N   ASN B  25      49.565 -20.507 -33.607  1.00 35.89           N  
ATOM    186  CA  ASN B  25      50.411 -19.508 -34.200  1.00 35.89           C  
ATOM    191  C   ASN B  25      49.603 -18.295 -34.533  1.00 35.89           C  
ATOM    192  O   ASN B  25      50.030 -17.169 -34.280  1.00 35.89           O  
ATOM    187  CB  ASN B  25      51.073 -19.995 -35.500  1.00 35.89           C  
ATOM    188  CG  ASN B  25      52.056 -21.085 -35.105  1.00 35.89           C  
ATOM    190  ND2 ASN B  25      52.308 -22.046 -36.032  1.00 35.89           N  
ATOM    189  OD1 ASN B  25      52.580 -21.083 -33.992  1.00 35.89           O  
ATOM    193  N   LYS B  26      48.404 -18.485 -35.107  1.00 73.35           N  
ATOM    194  CA  LYS B  26      47.603 -17.358 -35.478  1.00 73.35           C  
ATOM    200  C   LYS B  26      47.192 -16.619 -34.248  1.00 73.35           C  
ATOM    201  O   LYS B  26      46.978 -15.411 -34.301  1.00 73.35           O  
ATOM    195  CB  LYS B  26      46.366 -17.712 -36.317  1.00 73.35           C  
ATOM    196  CG  LYS B  26      46.761 -17.992 -37.767  1.00 73.35           C  
ATOM    197  CD  LYS B  26      45.657 -18.590 -38.635  1.00 73.35           C  
ATOM    198  CE  LYS B  26      46.093 -18.772 -40.090  1.00 73.35           C  
ATOM    199  NZ  LYS B  26      46.444 -17.459 -40.679  1.00 73.35           N1+
ATOM    202  N   LEU B  27      47.035 -17.334 -33.117  1.00 45.47           N  
ATOM    203  CA  LEU B  27      46.647 -16.709 -31.882  1.00 45.47           C  
ATOM    208  C   LEU B  27      47.717 -15.767 -31.424  1.00 45.47           C  
ATOM    209  O   LEU B  27      47.434 -14.642 -31.013  1.00 45.47           O  
ATOM    204  CB  LEU B  27      46.457 -17.728 -30.744  1.00 45.47           C  
ATOM    205  CG  LEU B  27      45.334 -18.745 -31.009  1.00 45.47           C  
ATOM    206  CD1 LEU B  27      45.193 -19.729 -29.833  1.00 45.47           C  
ATOM    207  CD2 LEU B  27      44.017 -18.039 -31.372  1.00 45.47           C  
ATOM    210  N   ILE B  28      48.991 -16.190 -31.504  1.00 41.10           N  
ATOM    211  CA  ILE B  28      50.048 -15.374 -30.979  1.00 41.10           C  
ATOM    216  C   ILE B  28      50.076 -14.063 -31.701  1.00 41.10           C  
ATOM    217  O   ILE B  28      50.170 -13.012 -31.070  1.00 41.10           O  
ATOM    212  CB  ILE B  28      51.396 -16.018 -31.102  1.00 41.10           C  
ATOM    213  CG1 ILE B  28      51.435 -17.301 -30.260  1.00 41.10           C  
ATOM    214  CG2 ILE B  28      52.465 -14.991 -30.702  1.00 41.10           C  
ATOM    215  CD1 ILE B  28      52.674 -18.149 -30.519  1.00 41.10           C  
ATOM    218  N   LYS B  29      49.996 -14.081 -33.046  1.00 64.11           N  
ATOM    219  CA  LYS B  29      50.035 -12.849 -33.783  1.00 64.11           C  
ATOM    225  C   LYS B  29      48.817 -12.024 -33.503  1.00 64.11           C  
ATOM    226  O   LYS B  29      48.911 -10.807 -33.356  1.00 64.11           O  
ATOM    220  CB  LYS B  29      50.129 -13.032 -35.307  1.00 64.11           C  
ATOM    221  CG  LYS B  29      51.536 -13.388 -35.783  1.00 64.11           C  
ATOM    222  CD  LYS B  29      51.589 -13.792 -37.255  1.00 64.11           C  
ATOM    223  CE  LYS B  29      53.003 -14.038 -37.782  1.00 64.11           C  
ATOM    224  NZ  LYS B  29      52.942 -14.428 -39.207  1.00 64.11           N1+
ATOM    227  N   GLU B  30      47.631 -12.658 -33.440  1.00 64.72           N  
ATOM    228  CA  GLU B  30      46.426 -11.907 -33.228  1.00 64.72           C  
ATOM    234  C   GLU B  30      46.448 -11.276 -31.866  1.00 64.72           C  
ATOM    235  O   GLU B  30      46.146 -10.091 -31.730  1.00 64.72           O  
ATOM    229  CB  GLU B  30      45.164 -12.781 -33.325  1.00 64.72           C  
ATOM    230  CG  GLU B  30      44.878 -13.276 -34.742  1.00 64.72           C  
ATOM    231  CD  GLU B  30      43.684 -14.216 -34.680  1.00 64.72           C  
ATOM    232  OE1 GLU B  30      43.237 -14.536 -33.547  1.00 64.72           O  
ATOM    233  OE2 GLU B  30      43.209 -14.634 -35.770  1.00 64.72           O1-
ATOM    236  N   PHE B  31      46.805 -12.057 -30.823  1.00 80.01           N  
ATOM    237  CA  PHE B  31      46.849 -11.574 -29.469  1.00 80.01           C  
ATOM    245  C   PHE B  31      47.993 -10.623 -29.295  1.00 80.01           C  
ATOM    246  O   PHE B  31      47.892  -9.668 -28.525  1.00 80.01           O  
ATOM    238  CB  PHE B  31      47.030 -12.659 -28.392  1.00 80.01           C  
ATOM    239  CG  PHE B  31      45.824 -13.530 -28.387  1.00 80.01           C  
ATOM    240  CD1 PHE B  31      44.585 -13.001 -28.119  1.00 80.01           C  
ATOM    241  CD2 PHE B  31      45.946 -14.881 -28.610  1.00 80.01           C  
ATOM    242  CE1 PHE B  31      43.474 -13.810 -28.105  1.00 80.01           C  
ATOM    243  CE2 PHE B  31      44.836 -15.691 -28.594  1.00 80.01           C  
ATOM    244  CZ  PHE B  31      43.596 -15.158 -28.346  1.00 80.01           C  
ATOM    247  N   GLY B  32      49.125 -10.868 -29.988  1.00 34.35           N  
ATOM    248  CA  GLY B  32      50.260  -9.994 -29.862  1.00 34.35           C  
ATOM    249  C   GLY B  32      51.284 -10.567 -28.921  1.00 34.35           C  
ATOM    250  O   GLY B  32      52.077  -9.823 -28.346  1.00 34.35           O  
ATOM    251  N   CYS B  33      51.294 -11.899 -28.719  1.00 51.35           N  
ATOM    252  CA  CYS B  33      52.255 -12.514 -27.843  1.00 51.35           C  
ATOM    255  C   CYS B  33      53.492 -12.869 -28.617  1.00 51.35           C  
ATOM    256  O   CYS B  33      53.592 -12.626 -29.817  1.00 51.35           O  
ATOM    253  CB  CYS B  33      51.729 -13.801 -27.182  1.00 51.35           C  
ATOM    254  SG  CYS B  33      50.286 -13.501 -26.114  1.00 51.35           S  
ATOM    257  N   SER B  34      54.495 -13.427 -27.902  1.00 77.56           N  
ATOM    258  CA  SER B  34      55.725 -13.864 -28.501  1.00 77.56           C  
ATOM    261  C   SER B  34      55.969 -15.270 -28.041  1.00 77.56           C  
ATOM    262  O   SER B  34      55.527 -15.671 -26.966  1.00 77.56           O  
ATOM    259  CB  SER B  34      56.928 -13.017 -28.069  1.00 77.56           C  
ATOM    260  OG  SER B  34      57.005 -13.001 -26.654  1.00 77.56           O  
ATOM    263  N   LYS B  35      56.679 -16.066 -28.867  1.00 43.20           N  
ATOM    264  CA  LYS B  35      56.938 -17.432 -28.516  1.00 43.20           C  
ATOM    270  C   LYS B  35      58.091 -17.496 -27.568  1.00 43.20           C  
ATOM    271  O   LYS B  35      58.989 -16.655 -27.591  1.00 43.20           O  
ATOM    265  CB  LYS B  35      57.276 -18.345 -29.714  1.00 43.20           C  
ATOM    266  CG  LYS B  35      56.089 -18.633 -30.638  1.00 43.20           C  
ATOM    267  CD  LYS B  35      56.481 -19.374 -31.920  1.00 43.20           C  
ATOM    268  CE  LYS B  35      55.299 -19.667 -32.850  1.00 43.20           C  
ATOM    269  NZ  LYS B  35      55.753 -20.390 -34.063  1.00 43.20           N1+
ATOM    272  N   ILE B  36      58.062 -18.517 -26.687  1.00 61.65           N  
ATOM    273  CA  ILE B  36      59.123 -18.784 -25.762  1.00 61.65           C  
ATOM    278  C   ILE B  36      60.170 -19.483 -26.563  1.00 61.65           C  
ATOM    279  O   ILE B  36      59.858 -20.397 -27.328  1.00 61.65           O  
ATOM    274  CB  ILE B  36      58.710 -19.692 -24.636  1.00 61.65           C  
ATOM    275  CG1 ILE B  36      57.627 -19.008 -23.783  1.00 61.65           C  
ATOM    276  CG2 ILE B  36      59.963 -20.094 -23.839  1.00 61.65           C  
ATOM    277  CD1 ILE B  36      56.945 -19.936 -22.779  1.00 61.65           C  
ATOM    280  N   THR B  37      61.444 -19.068 -26.414  1.00 44.18           N  
ATOM    281  CA  THR B  37      62.476 -19.618 -27.241  1.00 44.18           C  
ATOM    285  C   THR B  37      63.419 -20.404 -26.396  1.00 44.18           C  
ATOM    286  O   THR B  37      63.272 -20.495 -25.177  1.00 44.18           O  
ATOM    282  CB  THR B  37      63.281 -18.571 -27.954  1.00 44.18           C  
ATOM    284  CG2 THR B  37      62.318 -17.689 -28.770  1.00 44.18           C  
ATOM    283  OG1 THR B  37      63.989 -17.774 -27.015  1.00 44.18           O  
ATOM    287  N   GLU B  38      64.407 -21.028 -27.066  1.00 71.33           N  
ATOM    288  CA  GLU B  38      65.401 -21.844 -26.437  1.00 71.33           C  
ATOM    294  C   GLU B  38      66.218 -20.980 -25.533  1.00 71.33           C  
ATOM    295  O   GLU B  38      66.617 -21.404 -24.449  1.00 71.33           O  
ATOM    289  CB  GLU B  38      66.366 -22.486 -27.447  1.00 71.33           C  
ATOM    290  CG  GLU B  38      67.314 -23.507 -26.813  1.00 71.33           C  
ATOM    291  CD  GLU B  38      66.504 -24.759 -26.501  1.00 71.33           C  
ATOM    292  OE1 GLU B  38      65.492 -24.998 -27.210  1.00 71.33           O  
ATOM    293  OE2 GLU B  38      66.883 -25.491 -25.547  1.00 71.33           O1-
ATOM    296  N   ASN B  39      66.479 -19.734 -25.962  1.00 65.04           N  
ATOM    297  CA  ASN B  39      67.300 -18.825 -25.219  1.00 65.04           C  
ATOM    302  C   ASN B  39      66.634 -18.553 -23.904  1.00 65.04           C  
ATOM    303  O   ASN B  39      67.301 -18.431 -22.877  1.00 65.04           O  
ATOM    298  CB  ASN B  39      67.498 -17.492 -25.964  1.00 65.04           C  
ATOM    299  CG  ASN B  39      68.780 -16.853 -25.458  1.00 65.04           C  
ATOM    301  ND2 ASN B  39      69.433 -16.019 -26.312  1.00 65.04           N  
ATOM    300  OD1 ASN B  39      69.197 -17.101 -24.329  1.00 65.04           O  
ATOM    304  N   HIS B  40      65.290 -18.451 -23.900  1.00 48.59           N  
ATOM    305  CA  HIS B  40      64.579 -18.183 -22.679  1.00 48.59           C  
ATOM    312  C   HIS B  40      64.786 -19.320 -21.725  1.00 48.59           C  
ATOM    313  O   HIS B  40      64.939 -19.109 -20.523  1.00 48.59           O  
ATOM    308  CB  HIS B  40      63.061 -18.010 -22.866  1.00 48.59           C  
ATOM    307  CG  HIS B  40      62.688 -16.732 -23.558  1.00 48.59           C  
ATOM    310  CD2 HIS B  40      62.753 -15.447 -23.115  1.00 48.59           C  
ATOM    306  ND1 HIS B  40      62.190 -16.665 -24.838  1.00 48.59           N  
ATOM    311  CE1 HIS B  40      61.976 -15.353 -25.106  1.00 48.59           C  
ATOM    309  NE2 HIS B  40      62.302 -14.575 -24.090  1.00 48.59           N  
ATOM    314  N   ILE B  41      64.790 -20.562 -22.243  1.00 35.41           N  
ATOM    315  CA  ILE B  41      64.935 -21.732 -21.426  1.00 35.41           C  
ATOM    320  C   ILE B  41      66.279 -21.702 -20.763  1.00 35.41           C  
ATOM    321  O   ILE B  41      66.394 -21.940 -19.561  1.00 35.41           O  
ATOM    316  CB  ILE B  41      64.882 -22.995 -22.236  1.00 35.41           C  
ATOM    317  CG1 ILE B  41      63.517 -23.137 -22.933  1.00 35.41           C  
ATOM    318  CG2 ILE B  41      65.234 -24.172 -21.312  1.00 35.41           C  
ATOM    319  CD1 ILE B  41      63.503 -24.211 -24.019  1.00 35.41           C  
ATOM    322  N   LYS B  42      67.334 -21.384 -21.534  1.00110.40           N  
ATOM    323  CA  LYS B  42      68.678 -21.382 -21.022  1.00110.40           C  
ATOM    329  C   LYS B  42      68.756 -20.397 -19.905  1.00110.40           C  
ATOM    330  O   LYS B  42      69.291 -20.693 -18.838  1.00110.40           O  
ATOM    324  CB  LYS B  42      69.703 -20.882 -22.058  1.00110.40           C  
ATOM    325  CG  LYS B  42      70.053 -21.854 -23.185  1.00110.40           C  
ATOM    326  CD  LYS B  42      70.823 -23.088 -22.714  1.00110.40           C  
ATOM    327  CE  LYS B  42      71.552 -23.809 -23.849  1.00110.40           C  
ATOM    328  NZ  LYS B  42      72.790 -23.074 -24.202  1.00110.40           N1+
ATOM    331  N   ARG B  43      68.198 -19.193 -20.125  1.00 98.91           N  
ATOM    332  CA  ARG B  43      68.297 -18.169 -19.131  1.00 98.91           C  
ATOM    340  C   ARG B  43      67.600 -18.612 -17.888  1.00 98.91           C  
ATOM    341  O   ARG B  43      68.080 -18.367 -16.784  1.00 98.91           O  
ATOM    333  CB  ARG B  43      67.692 -16.816 -19.552  1.00 98.91           C  
ATOM    334  CG  ARG B  43      67.791 -15.740 -18.458  1.00 98.91           C  
ATOM    335  CD  ARG B  43      67.459 -14.325 -18.948  1.00 98.91           C  
ATOM    336  NE  ARG B  43      67.263 -13.433 -17.764  1.00 98.91           N  
ATOM    337  CZ  ARG B  43      68.314 -12.795 -17.167  1.00 98.91           C  
ATOM    338  NH1 ARG B  43      69.596 -13.058 -17.554  1.00 98.91           N1+
ATOM    339  NH2 ARG B  43      68.081 -11.885 -16.175  1.00 98.91           N  
ATOM    342  N   ILE B  44      66.443 -19.283 -18.027  1.00 32.15           N  
ATOM    343  CA  ILE B  44      65.712 -19.696 -16.865  1.00 32.15           C  
ATOM    348  C   ILE B  44      66.544 -20.660 -16.085  1.00 32.15           C  
ATOM    349  O   ILE B  44      66.629 -20.576 -14.861  1.00 32.15           O  
ATOM    344  CB  ILE B  44      64.416 -20.376 -17.195  1.00 32.15           C  
ATOM    345  CG1 ILE B  44      63.480 -19.398 -17.925  1.00 32.15           C  
ATOM    346  CG2 ILE B  44      63.827 -20.942 -15.891  1.00 32.15           C  
ATOM    347  CD1 ILE B  44      62.226 -20.056 -18.497  1.00 32.15           C  
ATOM    350  N   GLU B  45      67.192 -21.603 -16.788  1.00 41.09           N  
ATOM    351  CA  GLU B  45      67.962 -22.616 -16.133  1.00 41.09           C  
ATOM    357  C   GLU B  45      69.110 -21.990 -15.408  1.00 41.09           C  
ATOM    358  O   GLU B  45      69.456 -22.423 -14.309  1.00 41.09           O  
ATOM    352  CB  GLU B  45      68.491 -23.688 -17.108  1.00 41.09           C  
ATOM    353  CG  GLU B  45      67.372 -24.579 -17.660  1.00 41.09           C  
ATOM    354  CD  GLU B  45      67.951 -25.589 -18.642  1.00 41.09           C  
ATOM    355  OE1 GLU B  45      69.182 -25.530 -18.902  1.00 41.09           O  
ATOM    356  OE2 GLU B  45      67.165 -26.437 -19.145  1.00 41.09           O1-
ATOM    359  N   LYS B  46      69.753 -20.962 -15.991  1.00 80.49           N  
ATOM    360  CA  LYS B  46      70.865 -20.404 -15.280  1.00 80.49           C  
ATOM    366  C   LYS B  46      70.403 -19.711 -14.026  1.00 80.49           C  
ATOM    367  O   LYS B  46      71.049 -19.814 -12.984  1.00 80.49           O  
ATOM    361  CB  LYS B  46      71.754 -19.453 -16.105  1.00 80.49           C  
ATOM    362  CG  LYS B  46      71.225 -18.039 -16.323  1.00 80.49           C  
ATOM    363  CD  LYS B  46      72.347 -17.099 -16.768  1.00 80.49           C  
ATOM    364  CE  LYS B  46      71.926 -15.647 -16.968  1.00 80.49           C  
ATOM    365  NZ  LYS B  46      73.121 -14.827 -17.265  1.00 80.49           N1+
ATOM    368  N   LEU B  47      69.269 -18.980 -14.087  1.00 61.60           N  
ATOM    369  CA  LEU B  47      68.786 -18.239 -12.949  1.00 61.60           C  
ATOM    374  C   LEU B  47      68.362 -19.163 -11.838  1.00 61.60           C  
ATOM    375  O   LEU B  47      68.634 -18.898 -10.667  1.00 61.60           O  
ATOM    370  CB  LEU B  47      67.571 -17.349 -13.283  1.00 61.60           C  
ATOM    371  CG  LEU B  47      67.854 -16.223 -14.299  1.00 61.60           C  
ATOM    372  CD1 LEU B  47      66.587 -15.393 -14.562  1.00 61.60           C  
ATOM    373  CD2 LEU B  47      69.051 -15.351 -13.880  1.00 61.60           C  
ATOM    376  N   THR B  48      67.625 -20.238 -12.187  1.00 76.45           N  
ATOM    377  CA  THR B  48      67.094 -21.228 -11.284  1.00 76.45           C  
ATOM    381  C   THR B  48      68.125 -22.222 -10.835  1.00 76.45           C  
ATOM    382  O   THR B  48      67.976 -22.812  -9.769  1.00 76.45           O  
ATOM    378  CB  THR B  48      65.940 -21.988 -11.868  1.00 76.45           C  
ATOM    380  CG2 THR B  48      64.835 -20.978 -12.228  1.00 76.45           C  
ATOM    379  OG1 THR B  48      66.348 -22.711 -13.020  1.00 76.45           O  
ATOM    383  N   ASN B  49      69.170 -22.462 -11.653  1.00122.12           N  
ATOM    384  CA  ASN B  49      70.192 -23.461 -11.440  1.00122.12           C  
ATOM    389  C   ASN B  49      69.559 -24.819 -11.352  1.00122.12           C  
ATOM    390  O   ASN B  49      69.980 -25.673 -10.573  1.00122.12           O  
ATOM    385  CB  ASN B  49      71.170 -23.218 -10.256  1.00122.12           C  
ATOM    386  CG  ASN B  49      70.523 -23.323  -8.877  1.00122.12           C  
ATOM    388  ND2 ASN B  49      70.338 -22.151  -8.210  1.00122.12           N  
ATOM    387  OD1 ASN B  49      70.232 -24.413  -8.389  1.00122.12           O  
ATOM    391  N   SER B  50      68.520 -25.049 -12.187  1.00 83.50           N  
ATOM    392  CA  SER B  50      67.855 -26.319 -12.252  1.00 83.50           C  
ATOM    395  C   SER B  50      67.387 -26.487 -13.665  1.00 83.50           C  
ATOM    396  O   SER B  50      67.303 -25.518 -14.420  1.00 83.50           O  
ATOM    393  CB  SER B  50      66.608 -26.426 -11.355  1.00 83.50           C  
ATOM    394  OG  SER B  50      65.538 -25.667 -11.900  1.00 83.50           O  
ATOM    397  N   LYS B  51      67.071 -27.733 -14.074  1.00 65.04           N  
ATOM    398  CA  LYS B  51      66.642 -27.892 -15.433  1.00 65.04           C  
ATOM    404  C   LYS B  51      65.226 -27.428 -15.538  1.00 65.04           C  
ATOM    405  O   LYS B  51      64.455 -27.511 -14.584  1.00 65.04           O  
ATOM    399  CB  LYS B  51      66.766 -29.306 -16.021  1.00 65.04           C  
ATOM    400  CG  LYS B  51      66.586 -29.261 -17.538  1.00 65.04           C  
ATOM    401  CD  LYS B  51      67.182 -30.443 -18.292  1.00 65.04           C  
ATOM    402  CE  LYS B  51      67.211 -30.205 -19.803  1.00 65.04           C  
ATOM    403  NZ  LYS B  51      67.966 -31.285 -20.470  1.00 65.04           N1+
ATOM    406  N   ALA B  52      64.860 -26.899 -16.723  1.00 35.99           N  
ATOM    407  CA  ALA B  52      63.552 -26.352 -16.937  1.00 35.99           C  
ATOM    409  C   ALA B  52      62.542 -27.452 -16.991  1.00 35.99           C  
ATOM    410  O   ALA B  52      62.839 -28.589 -17.356  1.00 35.99           O  
ATOM    408  CB  ALA B  52      63.426 -25.547 -18.242  1.00 35.99           C  
ATOM    411  N   HIS B  53      61.296 -27.110 -16.616  1.00 54.23           N  
ATOM    412  CA  HIS B  53      60.210 -28.043 -16.594  1.00 54.23           C  
ATOM    419  C   HIS B  53      59.942 -28.438 -18.013  1.00 54.23           C  
ATOM    420  O   HIS B  53      60.182 -27.669 -18.941  1.00 54.23           O  
ATOM    415  CB  HIS B  53      58.939 -27.436 -15.981  1.00 54.23           C  
ATOM    414  CG  HIS B  53      57.903 -28.454 -15.624  1.00 54.23           C  
ATOM    417  CD2 HIS B  53      57.648 -29.063 -14.434  1.00 54.23           C  
ATOM    413  ND1 HIS B  53      56.980 -28.962 -16.512  1.00 54.23           N  
ATOM    418  CE1 HIS B  53      56.219 -29.844 -15.820  1.00 54.23           C  
ATOM    416  NE2 HIS B  53      56.586 -29.941 -14.554  1.00 54.23           N  
ATOM    421  N   HIS B  54      59.436 -29.669 -18.212  1.00 87.58           N  
ATOM    422  CA  HIS B  54      59.227 -30.209 -19.525  1.00 87.58           C  
ATOM    429  C   HIS B  54      58.192 -29.435 -20.283  1.00 87.58           C  
ATOM    430  O   HIS B  54      58.220 -29.439 -21.513  1.00 87.58           O  
ATOM    425  CB  HIS B  54      58.911 -31.716 -19.559  1.00 87.58           C  
ATOM    424  CG  HIS B  54      57.841 -32.155 -18.612  1.00 87.58           C  
ATOM    427  CD2 HIS B  54      56.543 -32.492 -18.840  1.00 87.58           C  
ATOM    423  ND1 HIS B  54      58.044 -32.329 -17.262  1.00 87.58           N  
ATOM    428  CE1 HIS B  54      56.870 -32.765 -16.743  1.00 87.58           C  
ATOM    426  NE2 HIS B  54      55.928 -32.880 -17.663  1.00 87.58           N  
ATOM    431  N   PHE B  55      57.246 -28.757 -19.604  1.00 99.95           N  
ATOM    432  CA  PHE B  55      56.234 -28.038 -20.332  1.00 99.95           C  
ATOM    440  C   PHE B  55      56.887 -27.006 -21.203  1.00 99.95           C  
ATOM    441  O   PHE B  55      56.433 -26.767 -22.321  1.00 99.95           O  
ATOM    433  CB  PHE B  55      55.216 -27.274 -19.469  1.00 99.95           C  
ATOM    434  CG  PHE B  55      54.405 -28.255 -18.699  1.00 99.95           C  
ATOM    435  CD1 PHE B  55      53.804 -29.314 -19.334  1.00 99.95           C  
ATOM    436  CD2 PHE B  55      54.191 -28.084 -17.353  1.00 99.95           C  
ATOM    437  CE1 PHE B  55      53.044 -30.214 -18.625  1.00 99.95           C  
ATOM    438  CE2 PHE B  55      53.430 -28.979 -16.639  1.00 99.95           C  
ATOM    439  CZ  PHE B  55      52.850 -30.049 -17.275  1.00 99.95           C  
ATOM    442  N   ILE B  56      57.922 -26.312 -20.689  1.00 48.53           N  
ATOM    443  CA  ILE B  56      58.600 -25.293 -21.450  1.00 48.53           C  
ATOM    448  C   ILE B  56      59.381 -25.897 -22.584  1.00 48.53           C  
ATOM    449  O   ILE B  56      59.289 -25.448 -23.725  1.00 48.53           O  
ATOM    444  CB  ILE B  56      59.570 -24.518 -20.608  1.00 48.53           C  
ATOM    445  CG1 ILE B  56      58.827 -23.851 -19.437  1.00 48.53           C  
ATOM    446  CG2 ILE B  56      60.307 -23.525 -21.520  1.00 48.53           C  
ATOM    447  CD1 ILE B  56      59.750 -23.286 -18.359  1.00 48.53           C  
ATOM    450  N   ARG B  57      60.163 -26.953 -22.290  1.00139.70           N  
ATOM    451  CA  ARG B  57      61.021 -27.588 -23.256  1.00139.70           C  
ATOM    459  C   ARG B  57      60.179 -28.152 -24.358  1.00139.70           C  
ATOM    460  O   ARG B  57      60.519 -28.070 -25.537  1.00139.70           O  
ATOM    452  CB  ARG B  57      61.778 -28.772 -22.631  1.00139.70           C  
ATOM    453  CG  ARG B  57      62.808 -28.389 -21.566  1.00139.70           C  
ATOM    454  CD  ARG B  57      63.149 -29.559 -20.639  1.00139.70           C  
ATOM    455  NE  ARG B  57      62.912 -30.806 -21.416  1.00139.70           N  
ATOM    456  CZ  ARG B  57      63.943 -31.428 -22.056  1.00139.70           C  
ATOM    457  NH1 ARG B  57      65.231 -31.035 -21.838  1.00139.70           N1+
ATOM    458  NH2 ARG B  57      63.677 -32.440 -22.929  1.00139.70           N  
ATOM    461  N   ARG B  58      59.056 -28.763 -23.954  1.00195.80           N  
ATOM    462  CA  ARG B  58      58.108 -29.473 -24.759  1.00195.80           C  
ATOM    470  C   ARG B  58      57.279 -28.559 -25.617  1.00195.80           C  
ATOM    471  O   ARG B  58      56.729 -29.009 -26.621  1.00195.80           O  
ATOM    463  CB  ARG B  58      57.160 -30.315 -23.889  1.00195.80           C  
ATOM    464  CG  ARG B  58      56.520 -31.489 -24.623  1.00195.80           C  
ATOM    465  CD  ARG B  58      57.449 -32.698 -24.785  1.00195.80           C  
ATOM    466  NE  ARG B  58      57.367 -33.508 -23.535  1.00195.80           N  
ATOM    467  CZ  ARG B  58      58.458 -33.649 -22.727  1.00195.80           C  
ATOM    468  NH1 ARG B  58      59.648 -33.095 -23.096  1.00195.80           N1+
ATOM    469  NH2 ARG B  58      58.359 -34.351 -21.561  1.00195.80           N  
ATOM    472  N   GLY B  59      57.095 -27.281 -25.219  1.00 39.68           N  
ATOM    473  CA  GLY B  59      56.311 -26.383 -26.026  1.00 39.68           C  
ATOM    474  C   GLY B  59      54.888 -26.359 -25.545  1.00 39.68           C  
ATOM    475  O   GLY B  59      54.000 -25.901 -26.264  1.00 39.68           O  
ATOM    476  N   ILE B  60      54.618 -26.910 -24.342  1.00118.65           N  
ATOM    477  CA  ILE B  60      53.289 -26.848 -23.787  1.00118.65           C  
ATOM    482  C   ILE B  60      53.018 -25.420 -23.424  1.00118.65           C  
ATOM    483  O   ILE B  60      51.983 -24.858 -23.786  1.00118.65           O  
ATOM    478  CB  ILE B  60      53.154 -27.648 -22.525  1.00118.65           C  
ATOM    479  CG1 ILE B  60      53.555 -29.113 -22.771  1.00118.65           C  
ATOM    480  CG2 ILE B  60      51.710 -27.483 -22.015  1.00118.65           C  
ATOM    481  CD1 ILE B  60      52.686 -29.832 -23.803  1.00118.65           C  
ATOM    484  N   PHE B  61      53.965 -24.805 -22.680  1.00185.32           N  
ATOM    485  CA  PHE B  61      53.913 -23.398 -22.390  1.00185.32           C  
ATOM    493  C   PHE B  61      54.771 -22.775 -23.447  1.00185.32           C  
ATOM    494  O   PHE B  61      55.997 -22.759 -23.342  1.00185.32           O  
ATOM    486  CB  PHE B  61      54.499 -23.004 -21.018  1.00185.32           C  
ATOM    487  CG  PHE B  61      53.448 -23.189 -19.979  1.00185.32           C  
ATOM    488  CD1 PHE B  61      53.285 -24.386 -19.324  1.00185.32           C  
ATOM    489  CD2 PHE B  61      52.616 -22.138 -19.666  1.00185.32           C  
ATOM    490  CE1 PHE B  61      52.305 -24.527 -18.370  1.00185.32           C  
ATOM    491  CE2 PHE B  61      51.635 -22.271 -18.714  1.00185.32           C  
ATOM    492  CZ  PHE B  61      51.479 -23.471 -18.064  1.00185.32           C  
ATOM    495  N   PHE B  62      54.104 -22.387 -24.551  1.00125.41           N  
ATOM    496  CA  PHE B  62      54.632 -21.833 -25.770  1.00125.41           C  
ATOM    504  C   PHE B  62      54.771 -20.336 -25.864  1.00125.41           C  
ATOM    505  O   PHE B  62      55.576 -19.855 -26.659  1.00125.41           O  
ATOM    497  CB  PHE B  62      53.814 -22.279 -26.998  1.00125.41           C  
ATOM    498  CG  PHE B  62      52.426 -21.754 -26.859  1.00125.41           C  
ATOM    499  CD1 PHE B  62      51.540 -22.370 -26.007  1.00125.41           C  
ATOM    500  CD2 PHE B  62      52.002 -20.663 -27.585  1.00125.41           C  
ATOM    501  CE1 PHE B  62      50.255 -21.901 -25.870  1.00125.41           C  
ATOM    502  CE2 PHE B  62      50.716 -20.190 -27.453  1.00125.41           C  
ATOM    503  CZ  PHE B  62      49.841 -20.808 -26.593  1.00125.41           C  
ATOM    506  N   SER B  63      53.948 -19.546 -25.146  1.00 67.17           N  
ATOM    507  CA  SER B  63      53.914 -18.135 -25.448  1.00 67.17           C  
ATOM    510  C   SER B  63      53.999 -17.304 -24.208  1.00 67.17           C  
ATOM    511  O   SER B  63      53.784 -17.792 -23.101  1.00 67.17           O  
ATOM    508  CB  SER B  63      52.613 -17.740 -26.166  1.00 67.17           C  
ATOM    509  OG  SER B  63      52.522 -16.328 -26.298  1.00 67.17           O  
ATOM    512  N   HIS B  64      54.335 -15.997 -24.369  1.00 76.39           N  
ATOM    513  CA  HIS B  64      54.449 -15.153 -23.210  1.00 76.39           C  
ATOM    520  C   HIS B  64      54.440 -13.705 -23.600  1.00 76.39           C  
ATOM    521  O   HIS B  64      54.399 -13.353 -24.779  1.00 76.39           O  
ATOM    516  CB  HIS B  64      55.753 -15.370 -22.419  1.00 76.39           C  
ATOM    515  CG  HIS B  64      56.957 -14.855 -23.155  1.00 76.39           C  
ATOM    518  CD2 HIS B  64      57.851 -15.500 -23.956  1.00 76.39           C  
ATOM    514  ND1 HIS B  64      57.358 -13.538 -23.134  1.00 76.39           N  
ATOM    519  CE1 HIS B  64      58.465 -13.451 -23.914  1.00 76.39           C  
ATOM    517  NE2 HIS B  64      58.802 -14.617 -24.435  1.00 76.39           N  
ATOM    522  N   ARG B  65      54.430 -12.830 -22.566  1.00162.32           N  
ATOM    523  CA  ARG B  65      54.507 -11.408 -22.721  1.00162.32           C  
ATOM    531  C   ARG B  65      55.434 -10.928 -21.638  1.00162.32           C  
ATOM    532  O   ARG B  65      55.233 -11.240 -20.465  1.00162.32           O  
ATOM    524  CB  ARG B  65      53.156 -10.717 -22.470  1.00162.32           C  
ATOM    525  CG  ARG B  65      52.019 -11.300 -23.311  1.00162.32           C  
ATOM    526  CD  ARG B  65      50.638 -10.721 -22.993  1.00162.32           C  
ATOM    527  NE  ARG B  65      50.298  -9.765 -24.082  1.00162.32           N  
ATOM    528  CZ  ARG B  65      49.149  -9.912 -24.802  1.00162.32           C  
ATOM    529  NH1 ARG B  65      48.297 -10.946 -24.534  1.00162.32           N1+
ATOM    530  NH2 ARG B  65      48.873  -9.034 -25.811  1.00162.32           N  
ATOM    533  N   ASP B  66      56.467 -10.147 -22.021  1.00 68.61           N  
ATOM    534  CA  ASP B  66      57.428  -9.545 -21.129  1.00 68.61           C  
ATOM    539  C   ASP B  66      58.134 -10.557 -20.267  1.00 68.61           C  
ATOM    540  O   ASP B  66      58.416 -10.294 -19.099  1.00 68.61           O  
ATOM    535  CB  ASP B  66      56.801  -8.479 -20.209  1.00 68.61           C  
ATOM    536  CG  ASP B  66      56.387  -7.270 -21.044  1.00 68.61           C  
ATOM    537  OD1 ASP B  66      56.051  -7.449 -22.245  1.00 68.61           O  
ATOM    538  OD2 ASP B  66      56.383  -6.146 -20.478  1.00 68.61           O1-
ATOM    541  N   LEU B  67      58.465 -11.737 -20.821  1.00 58.08           N  
ATOM    542  CA  LEU B  67      59.159 -12.743 -20.062  1.00 58.08           C  
ATOM    547  C   LEU B  67      60.560 -12.285 -19.757  1.00 58.08           C  
ATOM    548  O   LEU B  67      61.070 -12.506 -18.660  1.00 58.08           O  
ATOM    543  CB  LEU B  67      59.237 -14.091 -20.802  1.00 58.08           C  
ATOM    544  CG  LEU B  67      59.907 -15.213 -19.986  1.00 58.08           C  
ATOM    545  CD1 LEU B  67      59.165 -15.454 -18.661  1.00 58.08           C  
ATOM    546  CD2 LEU B  67      60.038 -16.500 -20.818  1.00 58.08           C  
ATOM    549  N   ASP B  68      61.222 -11.624 -20.730  1.00 36.06           N  
ATOM    550  CA  ASP B  68      62.588 -11.198 -20.568  1.00 36.06           C  
ATOM    555  C   ASP B  68      62.680 -10.197 -19.458  1.00 36.06           C  
ATOM    556  O   ASP B  68      63.625 -10.211 -18.671  1.00 36.06           O  
ATOM    551  CB  ASP B  68      63.169 -10.565 -21.845  1.00 36.06           C  
ATOM    552  CG  ASP B  68      63.390 -11.690 -22.850  1.00 36.06           C  
ATOM    553  OD1 ASP B  68      63.868 -12.774 -22.420  1.00 36.06           O  
ATOM    554  OD2 ASP B  68      63.071 -11.486 -24.052  1.00 36.06           O1-
ATOM    557  N   PHE B  69      61.685  -9.300 -19.361  1.00 49.93           N  
ATOM    558  CA  PHE B  69      61.670  -8.308 -18.327  1.00 49.93           C  
ATOM    566  C   PHE B  69      61.651  -9.005 -17.003  1.00 49.93           C  
ATOM    567  O   PHE B  69      62.398  -8.651 -16.093  1.00 49.93           O  
ATOM    559  CB  PHE B  69      60.409  -7.428 -18.408  1.00 49.93           C  
ATOM    560  CG  PHE B  69      60.269  -6.682 -17.128  1.00 49.93           C  
ATOM    561  CD1 PHE B  69      61.031  -5.566 -16.867  1.00 49.93           C  
ATOM    562  CD2 PHE B  69      59.359  -7.105 -16.187  1.00 49.93           C  
ATOM    563  CE1 PHE B  69      60.885  -4.887 -15.680  1.00 49.93           C  
ATOM    564  CE2 PHE B  69      59.208  -6.431 -14.999  1.00 49.93           C  
ATOM    565  CZ  PHE B  69      59.974  -5.319 -14.745  1.00 49.93           C  
ATOM    568  N   LEU B  70      60.803 -10.040 -16.869  1.00 49.20           N  
ATOM    569  CA  LEU B  70      60.656 -10.733 -15.622  1.00 49.20           C  
ATOM    574  C   LEU B  70      61.952 -11.375 -15.241  1.00 49.20           C  
ATOM    575  O   LEU B  70      62.395 -11.255 -14.101  1.00 49.20           O  
ATOM    570  CB  LEU B  70      59.621 -11.869 -15.702  1.00 49.20           C  
ATOM    571  CG  LEU B  70      59.435 -12.638 -14.380  1.00 49.20           C  
ATOM    572  CD1 LEU B  70      58.707 -11.779 -13.334  1.00 49.20           C  
ATOM    573  CD2 LEU B  70      58.776 -14.009 -14.611  1.00 49.20           C  
ATOM    576  N   LEU B  71      62.608 -12.060 -16.194  1.00 43.58           N  
ATOM    577  CA  LEU B  71      63.809 -12.776 -15.881  1.00 43.58           C  
ATOM    582  C   LEU B  71      64.873 -11.813 -15.457  1.00 43.58           C  
ATOM    583  O   LEU B  71      65.602 -12.064 -14.499  1.00 43.58           O  
ATOM    578  CB  LEU B  71      64.321 -13.590 -17.078  1.00 43.58           C  
ATOM    579  CG  LEU B  71      63.341 -14.702 -17.505  1.00 43.58           C  
ATOM    580  CD1 LEU B  71      63.886 -15.496 -18.702  1.00 43.58           C  
ATOM    581  CD2 LEU B  71      62.965 -15.607 -16.317  1.00 43.58           C  
ATOM    584  N   ASN B  72      64.985 -10.675 -16.163  1.00 36.51           N  
ATOM    585  CA  ASN B  72      65.995  -9.705 -15.857  1.00 36.51           C  
ATOM    590  C   ASN B  72      65.728  -9.168 -14.487  1.00 36.51           C  
ATOM    591  O   ASN B  72      66.651  -8.934 -13.709  1.00 36.51           O  
ATOM    586  CB  ASN B  72      65.972  -8.521 -16.839  1.00 36.51           C  
ATOM    587  CG  ASN B  72      67.286  -7.761 -16.733  1.00 36.51           C  
ATOM    589  ND2 ASN B  72      67.550  -6.877 -17.731  1.00 36.51           N  
ATOM    588  OD1 ASN B  72      68.058  -7.944 -15.795  1.00 36.51           O  
ATOM    592  N   TYR B  73      64.438  -8.972 -14.162  1.00 54.59           N  
ATOM    593  CA  TYR B  73      64.012  -8.420 -12.910  1.00 54.59           C  
ATOM    602  C   TYR B  73      64.447  -9.346 -11.815  1.00 54.59           C  
ATOM    603  O   TYR B  73      64.963  -8.907 -10.789  1.00 54.59           O  
ATOM    594  CB  TYR B  73      62.477  -8.289 -12.885  1.00 54.59           C  
ATOM    595  CG  TYR B  73      62.040  -7.562 -11.662  1.00 54.59           C  
ATOM    596  CD1 TYR B  73      61.851  -8.231 -10.476  1.00 54.59           C  
ATOM    597  CD2 TYR B  73      61.806  -6.206 -11.705  1.00 54.59           C  
ATOM    598  CE1 TYR B  73      61.440  -7.558  -9.349  1.00 54.59           C  
ATOM    599  CE2 TYR B  73      61.396  -5.527 -10.582  1.00 54.59           C  
ATOM    600  CZ  TYR B  73      61.211  -6.205  -9.401  1.00 54.59           C  
ATOM    601  OH  TYR B  73      60.789  -5.520  -8.242  1.00 54.59           O  
ATOM    604  N   TYR B  74      64.261 -10.664 -12.018  1.00 58.49           N  
ATOM    605  CA  TYR B  74      64.612 -11.660 -11.048  1.00 58.49           C  
ATOM    614  C   TYR B  74      66.097 -11.660 -10.863  1.00 58.49           C  
ATOM    615  O   TYR B  74      66.599 -11.853  -9.759  1.00 58.49           O  
ATOM    606  CB  TYR B  74      64.186 -13.075 -11.469  1.00 58.49           C  
ATOM    607  CG  TYR B  74      64.602 -14.017 -10.393  1.00 58.49           C  
ATOM    608  CD1 TYR B  74      63.889 -14.102  -9.222  1.00 58.49           C  
ATOM    609  CD2 TYR B  74      65.700 -14.827 -10.567  1.00 58.49           C  
ATOM    610  CE1 TYR B  74      64.273 -14.973  -8.233  1.00 58.49           C  
ATOM    611  CE2 TYR B  74      66.090 -15.701  -9.583  1.00 58.49           C  
ATOM    612  CZ  TYR B  74      65.375 -15.771  -8.415  1.00 58.49           C  
ATOM    613  OH  TYR B  74      65.773 -16.669  -7.404  1.00 58.49           O  
ATOM    616  N   GLU B  75      66.863 -11.470 -11.948  1.00 54.04           N  
ATOM    617  CA  GLU B  75      68.285 -11.536 -11.796  1.00 54.04           C  
ATOM    623  C   GLU B  75      68.756 -10.464 -10.859  1.00 54.04           C  
ATOM    624  O   GLU B  75      69.519 -10.746  -9.936  1.00 54.04           O  
ATOM    618  CB  GLU B  75      69.034 -11.361 -13.126  1.00 54.04           C  
ATOM    619  CG  GLU B  75      70.523 -11.699 -13.021  1.00 54.04           C  
ATOM    620  CD  GLU B  75      71.156 -11.512 -14.392  1.00 54.04           C  
ATOM    621  OE1 GLU B  75      70.495 -10.899 -15.272  1.00 54.04           O  
ATOM    622  OE2 GLU B  75      72.312 -11.978 -14.577  1.00 54.04           O1-
ATOM    625  N   GLN B  76      68.349  -9.197 -11.065  1.00110.65           N  
ATOM    626  CA  GLN B  76      68.839  -8.196 -10.156  1.00110.65           C  
ATOM    632  C   GLN B  76      68.197  -8.278  -8.793  1.00110.65           C  
ATOM    633  O   GLN B  76      68.884  -8.269  -7.772  1.00110.65           O  
ATOM    627  CB  GLN B  76      68.685  -6.754 -10.681  1.00110.65           C  
ATOM    628  CG  GLN B  76      69.731  -6.372 -11.737  1.00110.65           C  
ATOM    629  CD  GLN B  76      69.354  -6.974 -13.082  1.00110.65           C  
ATOM    631  NE2 GLN B  76      70.148  -7.976 -13.545  1.00110.65           N  
ATOM    630  OE1 GLN B  76      68.380  -6.554 -13.706  1.00110.65           O  
ATOM    634  N   HIS B  77      66.852  -8.333  -8.758  1.00 96.58           N  
ATOM    635  CA  HIS B  77      66.040  -8.293  -7.566  1.00 96.58           C  
ATOM    642  C   HIS B  77      65.893  -9.592  -6.814  1.00 96.58           C  
ATOM    643  O   HIS B  77      65.722  -9.584  -5.595  1.00 96.58           O  
ATOM    638  CB  HIS B  77      64.641  -7.750  -7.874  1.00 96.58           C  
ATOM    637  CG  HIS B  77      64.747  -6.374  -8.449  1.00 96.58           C  
ATOM    640  CD2 HIS B  77      64.657  -5.952  -9.740  1.00 96.58           C  
ATOM    636  ND1 HIS B  77      65.002  -5.245  -7.704  1.00 96.58           N  
ATOM    641  CE1 HIS B  77      65.056  -4.206  -8.573  1.00 96.58           C  
ATOM    639  NE2 HIS B  77      64.852  -4.585  -9.821  1.00 96.58           N  
ATOM    644  N   LYS B  78      65.916 -10.745  -7.510  1.00136.79           N  
ATOM    645  CA  LYS B  78      65.650 -12.012  -6.883  1.00136.79           C  
ATOM    651  C   LYS B  78      64.302 -11.950  -6.239  1.00136.79           C  
ATOM    652  O   LYS B  78      64.119 -12.406  -5.112  1.00136.79           O  
ATOM    646  CB  LYS B  78      66.703 -12.444  -5.846  1.00136.79           C  
ATOM    647  CG  LYS B  78      67.850 -13.260  -6.449  1.00136.79           C  
ATOM    648  CD  LYS B  78      68.722 -12.503  -7.447  1.00136.79           C  
ATOM    649  CE  LYS B  78      69.813 -13.373  -8.077  1.00136.79           C  
ATOM    650  NZ  LYS B  78      69.199 -14.375  -8.977  1.00136.79           N1+
ATOM    653  N   CYS B  79      63.308 -11.396  -6.967  1.00 82.73           N  
ATOM    654  CA  CYS B  79      62.015 -11.235  -6.372  1.00 82.73           C  
ATOM    657  C   CYS B  79      60.947 -11.057  -7.419  1.00 82.73           C  
ATOM    658  O   CYS B  79      61.113 -10.307  -8.380  1.00 82.73           O  
ATOM    655  CB  CYS B  79      61.978  -9.996  -5.458  1.00 82.73           C  
ATOM    656  SG  CYS B  79      60.310  -9.482  -4.967  1.00 82.73           S  
ATOM    659  N   PHE B  80      59.824 -11.792  -7.250  1.00 92.28           N  
ATOM    660  CA  PHE B  80      58.620 -11.626  -8.026  1.00 92.28           C  
ATOM    668  C   PHE B  80      57.607 -12.577  -7.452  1.00 92.28           C  
ATOM    669  O   PHE B  80      57.921 -13.313  -6.518  1.00 92.28           O  
ATOM    661  CB  PHE B  80      58.759 -11.859  -9.549  1.00 92.28           C  
ATOM    662  CG  PHE B  80      59.096 -13.272  -9.886  1.00 92.28           C  
ATOM    663  CD1 PHE B  80      60.403 -13.702  -9.881  1.00 92.28           C  
ATOM    664  CD2 PHE B  80      58.106 -14.162 -10.240  1.00 92.28           C  
ATOM    665  CE1 PHE B  80      60.716 -15.002 -10.204  1.00 92.28           C  
ATOM    666  CE2 PHE B  80      58.409 -15.464 -10.563  1.00 92.28           C  
ATOM    667  CZ  PHE B  80      59.718 -15.884 -10.543  1.00 92.28           C  
ATOM    670  N   TYR B  81      56.344 -12.554  -7.938  1.00 84.72           N  
ATOM    671  CA  TYR B  81      55.391 -13.508  -7.427  1.00 84.72           C  
ATOM    680  C   TYR B  81      54.597 -14.091  -8.564  1.00 84.72           C  
ATOM    681  O   TYR B  81      54.567 -13.541  -9.665  1.00 84.72           O  
ATOM    672  CB  TYR B  81      54.443 -12.969  -6.333  1.00 84.72           C  
ATOM    673  CG  TYR B  81      53.460 -11.993  -6.880  1.00 84.72           C  
ATOM    674  CD1 TYR B  81      53.845 -10.728  -7.263  1.00 84.72           C  
ATOM    675  CD2 TYR B  81      52.132 -12.340  -6.966  1.00 84.72           C  
ATOM    676  CE1 TYR B  81      52.918  -9.837  -7.751  1.00 84.72           C  
ATOM    677  CE2 TYR B  81      51.202 -11.452  -7.452  1.00 84.72           C  
ATOM    678  CZ  TYR B  81      51.595 -10.197  -7.847  1.00 84.72           C  
ATOM    679  OH  TYR B  81      50.644  -9.281  -8.346  1.00 84.72           O  
ATOM    682  N   ILE B  82      53.943 -15.251  -8.311  1.00 56.47           N  
ATOM    683  CA  ILE B  82      53.217 -15.985  -9.319  1.00 56.47           C  
ATOM    688  C   ILE B  82      51.753 -15.941  -8.994  1.00 56.47           C  
ATOM    689  O   ILE B  82      51.355 -16.083  -7.838  1.00 56.47           O  
ATOM    684  CB  ILE B  82      53.581 -17.443  -9.350  1.00 56.47           C  
ATOM    685  CG1 ILE B  82      55.087 -17.621  -9.591  1.00 56.47           C  
ATOM    686  CG2 ILE B  82      52.704 -18.139 -10.404  1.00 56.47           C  
ATOM    687  CD1 ILE B  82      55.564 -19.043  -9.310  1.00 56.47           C  
ATOM    690  N   TYR B  83      50.912 -15.725 -10.029  1.00 90.73           N  
ATOM    691  CA  TYR B  83      49.488 -15.633  -9.847  1.00 90.73           C  
ATOM    700  C   TYR B  83      48.777 -16.479 -10.869  1.00 90.73           C  
ATOM    701  O   TYR B  83      49.075 -16.419 -12.059  1.00 90.73           O  
ATOM    692  CB  TYR B  83      49.014 -14.169  -9.955  1.00 90.73           C  
ATOM    693  CG  TYR B  83      47.543 -14.082 -10.163  1.00 90.73           C  
ATOM    694  CD1 TYR B  83      46.653 -14.539  -9.220  1.00 90.73           C  
ATOM    695  CD2 TYR B  83      47.055 -13.488 -11.305  1.00 90.73           C  
ATOM    696  CE1 TYR B  83      45.297 -14.433  -9.434  1.00 90.73           C  
ATOM    697  CE2 TYR B  83      45.701 -13.378 -11.522  1.00 90.73           C  
ATOM    698  CZ  TYR B  83      44.818 -13.855 -10.586  1.00 90.73           C  
ATOM    699  OH  TYR B  83      43.427 -13.747 -10.805  1.00 90.73           O  
ATOM    702  N   THR B  84      47.824 -17.320 -10.407  1.00116.43           N  
ATOM    703  CA  THR B  84      47.021 -18.128 -11.289  1.00116.43           C  
ATOM    707  C   THR B  84      45.692 -18.336 -10.616  1.00116.43           C  
ATOM    708  O   THR B  84      45.528 -17.969  -9.452  1.00116.43           O  
ATOM    704  CB  THR B  84      47.615 -19.479 -11.581  1.00116.43           C  
ATOM    706  CG2 THR B  84      47.558 -20.336 -10.304  1.00116.43           C  
ATOM    705  OG1 THR B  84      46.902 -20.119 -12.628  1.00116.43           O  
ATOM    709  N   GLY B  85      44.696 -18.930 -11.316  1.00 33.79           N  
ATOM    710  CA  GLY B  85      43.415 -19.054 -10.670  1.00 33.79           C  
ATOM    711  C   GLY B  85      42.609 -20.198 -11.216  1.00 33.79           C  
ATOM    712  O   GLY B  85      42.969 -20.831 -12.208  1.00 33.79           O  
ATOM    713  N   ARG B  86      41.471 -20.481 -10.539  1.00191.70           N  
ATOM    714  CA  ARG B  86      40.586 -21.549 -10.918  1.00191.70           C  
ATOM    722  C   ARG B  86      39.180 -21.060 -10.717  1.00191.70           C  
ATOM    723  O   ARG B  86      38.878 -20.418  -9.712  1.00191.70           O  
ATOM    715  CB  ARG B  86      40.750 -22.784 -10.005  1.00191.70           C  
ATOM    716  CG  ARG B  86      40.335 -24.146 -10.584  1.00191.70           C  
ATOM    717  CD  ARG B  86      38.845 -24.493 -10.575  1.00191.70           C  
ATOM    718  NE  ARG B  86      38.429 -24.642 -11.997  1.00191.70           N  
ATOM    719  CZ  ARG B  86      37.502 -25.565 -12.392  1.00191.70           C  
ATOM    720  NH1 ARG B  86      36.876 -26.377 -11.492  1.00191.70           N1+
ATOM    721  NH2 ARG B  86      37.200 -25.677 -13.719  1.00191.70           N  
ATOM    724  N   GLY B  87      38.277 -21.354 -11.675  1.00 53.60           N  
ATOM    725  CA  GLY B  87      36.898 -20.978 -11.504  1.00 53.60           C  
ATOM    726  C   GLY B  87      36.167 -22.241 -11.156  1.00 53.60           C  
ATOM    727  O   GLY B  87      36.093 -23.160 -11.972  1.00 53.60           O  
ATOM    728  N   PRO B  88      35.647 -22.334  -9.953  1.00128.45           N  
ATOM    729  CA  PRO B  88      34.960 -23.538  -9.549  1.00128.45           C  
ATOM    733  C   PRO B  88      33.621 -23.736 -10.186  1.00128.45           C  
ATOM    734  O   PRO B  88      32.610 -23.408  -9.565  1.00128.45           O  
ATOM    731  CB  PRO B  88      34.924 -23.519  -8.018  1.00128.45           C  
ATOM    732  CG  PRO B  88      35.317 -22.077  -7.636  1.00128.45           C  
ATOM    730  CD  PRO B  88      36.183 -21.605  -8.817  1.00128.45           C  
ATOM    735  N   SER B  89      33.605 -24.286 -11.412  1.00128.38           N  
ATOM    736  CA  SER B  89      32.424 -24.595 -12.171  1.00128.38           C  
ATOM    739  C   SER B  89      31.959 -25.997 -11.897  1.00128.38           C  
ATOM    740  O   SER B  89      30.778 -26.306 -12.048  1.00128.38           O  
ATOM    737  CB  SER B  89      32.693 -24.566 -13.684  1.00128.38           C  
ATOM    738  OG  SER B  89      33.247 -23.318 -14.070  1.00128.38           O  
ATOM    741  N   SER B  90      32.889 -26.904 -11.532  1.00 48.38           N  
ATOM    742  CA  SER B  90      32.514 -28.289 -11.422  1.00 48.38           C  
ATOM    745  C   SER B  90      33.102 -28.889 -10.188  1.00 48.38           C  
ATOM    746  O   SER B  90      34.091 -28.401  -9.641  1.00 48.38           O  
ATOM    743  CB  SER B  90      33.000 -29.142 -12.605  1.00 48.38           C  
ATOM    744  OG  SER B  90      34.419 -29.124 -12.669  1.00 48.38           O  
ATOM    747  N   LEU B  91      32.492 -30.001  -9.732  1.00 41.51           N  
ATOM    748  CA  LEU B  91      32.891 -30.654  -8.520  1.00 41.51           C  
ATOM    753  C   LEU B  91      34.291 -31.166  -8.660  1.00 41.51           C  
ATOM    754  O   LEU B  91      35.092 -31.035  -7.737  1.00 41.51           O  
ATOM    749  CB  LEU B  91      31.983 -31.836  -8.145  1.00 41.51           C  
ATOM    750  CG  LEU B  91      32.370 -32.492  -6.805  1.00 41.51           C  
ATOM    751  CD1 LEU B  91      32.223 -31.497  -5.642  1.00 41.51           C  
ATOM    752  CD2 LEU B  91      31.595 -33.798  -6.571  1.00 41.51           C  
ATOM    755  N   SER B  92      34.644 -31.773  -9.810  1.00 42.69           N  
ATOM    756  CA  SER B  92      35.992 -32.248  -9.903  1.00 42.69           C  
ATOM    759  C   SER B  92      36.609 -31.730 -11.162  1.00 42.69           C  
ATOM    760  O   SER B  92      35.969 -31.657 -12.211  1.00 42.69           O  
ATOM    757  CB  SER B  92      36.119 -33.782  -9.918  1.00 42.69           C  
ATOM    758  OG  SER B  92      37.486 -34.156 -10.009  1.00 42.69           O  
ATOM    761  N   MET B  93      37.901 -31.363 -11.065  1.00 62.87           N  
ATOM    762  CA  MET B  93      38.657 -30.830 -12.159  1.00 62.87           C  
ATOM    767  C   MET B  93      39.165 -31.975 -12.976  1.00 62.87           C  
ATOM    768  O   MET B  93      39.136 -33.123 -12.536  1.00 62.87           O  
ATOM    763  CB  MET B  93      39.904 -30.055 -11.698  1.00 62.87           C  
ATOM    764  CG  MET B  93      39.603 -28.862 -10.787  1.00 62.87           C  
ATOM    765  SD  MET B  93      41.089 -27.979 -10.220  1.00 62.87           S  
ATOM    766  CE  MET B  93      40.246 -26.946  -8.991  1.00 62.87           C  
ATOM    769  N   HIS B  94      39.625 -31.678 -14.209  1.00 85.07           N  
ATOM    770  CA  HIS B  94      40.203 -32.688 -15.047  1.00 85.07           C  
ATOM    777  C   HIS B  94      41.667 -32.379 -15.180  1.00 85.07           C  
ATOM    778  O   HIS B  94      42.168 -31.417 -14.597  1.00 85.07           O  
ATOM    773  CB  HIS B  94      39.550 -32.825 -16.443  1.00 85.07           C  
ATOM    772  CG  HIS B  94      39.355 -31.540 -17.189  1.00 85.07           C  
ATOM    775  CD2 HIS B  94      38.208 -30.860 -17.470  1.00 85.07           C  
ATOM    771  ND1 HIS B  94      40.373 -30.808 -17.759  1.00 85.07           N  
ATOM    776  CE1 HIS B  94      39.799 -29.731 -18.352  1.00 85.07           C  
ATOM    774  NE2 HIS B  94      38.485 -29.720 -18.204  1.00 85.07           N  
ATOM    779  N   LEU B  95      42.394 -33.200 -15.959  1.00 57.86           N  
ATOM    780  CA  LEU B  95      43.822 -33.094 -16.070  1.00 57.86           C  
ATOM    785  C   LEU B  95      44.214 -31.755 -16.616  1.00 57.86           C  
ATOM    786  O   LEU B  95      45.198 -31.163 -16.171  1.00 57.86           O  
ATOM    781  CB  LEU B  95      44.434 -34.157 -16.999  1.00 57.86           C  
ATOM    782  CG  LEU B  95      44.301 -35.602 -16.483  1.00 57.86           C  
ATOM    783  CD1 LEU B  95      44.961 -36.594 -17.454  1.00 57.86           C  
ATOM    784  CD2 LEU B  95      44.824 -35.745 -15.044  1.00 57.86           C  
ATOM    787  N   GLY B  96      43.444 -31.229 -17.583  1.00 31.54           N  
ATOM    788  CA  GLY B  96      43.793 -30.001 -18.236  1.00 31.54           C  
ATOM    789  C   GLY B  96      43.879 -28.894 -17.231  1.00 31.54           C  
ATOM    790  O   GLY B  96      44.726 -28.012 -17.347  1.00 31.54           O  
ATOM    791  N   HIS B  97      42.990 -28.904 -16.222  1.00 78.85           N  
ATOM    792  CA  HIS B  97      42.954 -27.855 -15.244  1.00 78.85           C  
ATOM    799  C   HIS B  97      44.231 -27.831 -14.451  1.00 78.85           C  
ATOM    800  O   HIS B  97      44.637 -26.777 -13.965  1.00 78.85           O  
ATOM    795  CB  HIS B  97      41.779 -27.981 -14.255  1.00 78.85           C  
ATOM    794  CG  HIS B  97      40.433 -27.803 -14.903  1.00 78.85           C  
ATOM    797  CD2 HIS B  97      39.862 -26.692 -15.442  1.00 78.85           C  
ATOM    793  ND1 HIS B  97      39.511 -28.813 -15.067  1.00 78.85           N  
ATOM    798  CE1 HIS B  97      38.437 -28.267 -15.691  1.00 78.85           C  
ATOM    796  NE2 HIS B  97      38.603 -26.981 -15.941  1.00 78.85           N  
ATOM    801  N   LEU B  98      44.864 -29.001 -14.246  1.00134.10           N  
ATOM    802  CA  LEU B  98      46.078 -29.124 -13.478  1.00134.10           C  
ATOM    807  C   LEU B  98      47.282 -28.539 -14.154  1.00134.10           C  
ATOM    808  O   LEU B  98      48.235 -28.162 -13.472  1.00134.10           O  
ATOM    803  CB  LEU B  98      46.456 -30.562 -13.074  1.00134.10           C  
ATOM    804  CG  LEU B  98      45.498 -31.209 -12.054  1.00134.10           C  
ATOM    805  CD1 LEU B  98      45.304 -30.310 -10.826  1.00134.10           C  
ATOM    806  CD2 LEU B  98      44.184 -31.660 -12.697  1.00134.10           C  
ATOM    809  N   ILE B  99      47.295 -28.452 -15.497  1.00117.10           N  
ATOM    810  CA  ILE B  99      48.503 -28.089 -16.191  1.00117.10           C  
ATOM    815  C   ILE B  99      49.046 -26.783 -15.689  1.00117.10           C  
ATOM    816  O   ILE B  99      50.245 -26.698 -15.423  1.00117.10           O  
ATOM    811  CB  ILE B  99      48.317 -27.969 -17.674  1.00117.10           C  
ATOM    812  CG1 ILE B  99      47.856 -29.310 -18.270  1.00117.10           C  
ATOM    813  CG2 ILE B  99      49.642 -27.453 -18.262  1.00117.10           C  
ATOM    814  CD1 ILE B  99      48.844 -30.450 -18.023  1.00117.10           C  
ATOM    817  N   PRO B 100      48.264 -25.760 -15.526  1.00 71.16           N  
ATOM    818  CA  PRO B 100      48.815 -24.536 -15.014  1.00 71.16           C  
ATOM    822  C   PRO B 100      49.307 -24.693 -13.605  1.00 71.16           C  
ATOM    823  O   PRO B 100      50.282 -24.036 -13.241  1.00 71.16           O  
ATOM    820  CB  PRO B 100      47.715 -23.494 -15.183  1.00 71.16           C  
ATOM    821  CG  PRO B 100      46.908 -24.011 -16.390  1.00 71.16           C  
ATOM    819  CD  PRO B 100      47.086 -25.538 -16.348  1.00 71.16           C  
ATOM    824  N   PHE B 101      48.636 -25.534 -12.794  1.00 55.85           N  
ATOM    825  CA  PHE B 101      48.999 -25.732 -11.415  1.00 55.85           C  
ATOM    833  C   PHE B 101      50.303 -26.457 -11.306  1.00 55.85           C  
ATOM    834  O   PHE B 101      51.128 -26.126 -10.456  1.00 55.85           O  
ATOM    826  CB  PHE B 101      47.952 -26.522 -10.611  1.00 55.85           C  
ATOM    827  CG  PHE B 101      46.756 -25.646 -10.466  1.00 55.85           C  
ATOM    828  CD1 PHE B 101      46.757 -24.610  -9.561  1.00 55.85           C  
ATOM    829  CD2 PHE B 101      45.631 -25.872 -11.226  1.00 55.85           C  
ATOM    830  CE1 PHE B 101      45.653 -23.802  -9.425  1.00 55.85           C  
ATOM    831  CE2 PHE B 101      44.524 -25.067 -11.093  1.00 55.85           C  
ATOM    832  CZ  PHE B 101      44.537 -24.030 -10.192  1.00 55.85           C  
ATOM    835  N   TYR B 102      50.525 -27.487 -12.146  1.00 63.39           N  
ATOM    836  CA  TYR B 102      51.769 -28.196 -12.059  1.00 63.39           C  
ATOM    845  C   TYR B 102      52.863 -27.229 -12.391  1.00 63.39           C  
ATOM    846  O   TYR B 102      53.921 -27.234 -11.765  1.00 63.39           O  
ATOM    837  CB  TYR B 102      51.927 -29.385 -13.033  1.00 63.39           C  
ATOM    838  CG  TYR B 102      51.024 -30.505 -12.639  1.00 63.39           C  
ATOM    839  CD1 TYR B 102      51.289 -31.260 -11.519  1.00 63.39           C  
ATOM    840  CD2 TYR B 102      49.931 -30.824 -13.411  1.00 63.39           C  
ATOM    841  CE1 TYR B 102      50.462 -32.298 -11.162  1.00 63.39           C  
ATOM    842  CE2 TYR B 102      49.101 -31.863 -13.058  1.00 63.39           C  
ATOM    843  CZ  TYR B 102      49.362 -32.600 -11.929  1.00 63.39           C  
ATOM    844  OH  TYR B 102      48.511 -33.666 -11.563  1.00 63.39           O  
ATOM    847  N   PHE B 103      52.628 -26.368 -13.397  1.00 82.35           N  
ATOM    848  CA  PHE B 103      53.624 -25.438 -13.842  1.00 82.35           C  
ATOM    856  C   PHE B 103      53.940 -24.473 -12.732  1.00 82.35           C  
ATOM    857  O   PHE B 103      55.101 -24.134 -12.513  1.00 82.35           O  
ATOM    849  CB  PHE B 103      53.166 -24.675 -15.100  1.00 82.35           C  
ATOM    850  CG  PHE B 103      54.338 -24.005 -15.727  1.00 82.35           C  
ATOM    851  CD1 PHE B 103      55.381 -24.756 -16.221  1.00 82.35           C  
ATOM    852  CD2 PHE B 103      54.374 -22.638 -15.866  1.00 82.35           C  
ATOM    853  CE1 PHE B 103      56.461 -24.147 -16.813  1.00 82.35           C  
ATOM    854  CE2 PHE B 103      55.450 -22.022 -16.458  1.00 82.35           C  
ATOM    855  CZ  PHE B 103      56.498 -22.779 -16.928  1.00 82.35           C  
ATOM    858  N   CYS B 104      52.912 -24.004 -11.999  1.00 34.56           N  
ATOM    859  CA  CYS B 104      53.105 -23.081 -10.913  1.00 34.56           C  
ATOM    862  C   CYS B 104      53.910 -23.747  -9.840  1.00 34.56           C  
ATOM    863  O   CYS B 104      54.733 -23.109  -9.185  1.00 34.56           O  
ATOM    860  CB  CYS B 104      51.780 -22.609 -10.289  1.00 34.56           C  
ATOM    861  SG  CYS B 104      50.798 -21.606 -11.445  1.00 34.56           S  
ATOM    864  N   LYS B 105      53.688 -25.055  -9.626  1.00 70.69           N  
ATOM    865  CA  LYS B 105      54.408 -25.776  -8.615  1.00 70.69           C  
ATOM    871  C   LYS B 105      55.866 -25.676  -8.934  1.00 70.69           C  
ATOM    872  O   LYS B 105      56.692 -25.412  -8.062  1.00 70.69           O  
ATOM    866  CB  LYS B 105      54.054 -27.270  -8.635  1.00 70.69           C  
ATOM    867  CG  LYS B 105      54.778 -28.111  -7.587  1.00 70.69           C  
ATOM    868  CD  LYS B 105      54.334 -29.573  -7.605  1.00 70.69           C  
ATOM    869  CE  LYS B 105      54.830 -30.334  -8.838  1.00 70.69           C  
ATOM    870  NZ  LYS B 105      54.324 -31.723  -8.818  1.00 70.69           N1+
ATOM    873  N   TYR B 106      56.206 -25.879 -10.217  1.00 64.95           N  
ATOM    874  CA  TYR B 106      57.562 -25.829 -10.688  1.00 64.95           C  
ATOM    883  C   TYR B 106      58.146 -24.460 -10.509  1.00 64.95           C  
ATOM    884  O   TYR B 106      59.237 -24.309  -9.960  1.00 64.95           O  
ATOM    875  CB  TYR B 106      57.629 -26.196 -12.185  1.00 64.95           C  
ATOM    876  CG  TYR B 106      58.896 -25.674 -12.766  1.00 64.95           C  
ATOM    877  CD1 TYR B 106      60.104 -26.295 -12.546  1.00 64.95           C  
ATOM    878  CD2 TYR B 106      58.851 -24.551 -13.562  1.00 64.95           C  
ATOM    879  CE1 TYR B 106      61.254 -25.786 -13.102  1.00 64.95           C  
ATOM    880  CE2 TYR B 106      59.996 -24.040 -14.119  1.00 64.95           C  
ATOM    881  CZ  TYR B 106      61.200 -24.657 -13.885  1.00 64.95           C  
ATOM    882  OH  TYR B 106      62.378 -24.132 -14.455  1.00 64.95           O  
ATOM    885  N   LEU B 107      57.413 -23.415 -10.926  1.00 47.93           N  
ATOM    886  CA  LEU B 107      57.925 -22.074 -10.872  1.00 47.93           C  
ATOM    891  C   LEU B 107      58.190 -21.696  -9.448  1.00 47.93           C  
ATOM    892  O   LEU B 107      59.193 -21.052  -9.145  1.00 47.93           O  
ATOM    887  CB  LEU B 107      56.947 -21.052 -11.465  1.00 47.93           C  
ATOM    888  CG  LEU B 107      56.737 -21.225 -12.979  1.00 47.93           C  
ATOM    889  CD1 LEU B 107      55.752 -20.182 -13.523  1.00 47.93           C  
ATOM    890  CD2 LEU B 107      58.077 -21.220 -13.730  1.00 47.93           C  
ATOM    893  N   GLN B 108      57.295 -22.101  -8.534  1.00 52.25           N  
ATOM    894  CA  GLN B 108      57.419 -21.769  -7.146  1.00 52.25           C  
ATOM    900  C   GLN B 108      58.698 -22.353  -6.616  1.00 52.25           C  
ATOM    901  O   GLN B 108      59.443 -21.683  -5.901  1.00 52.25           O  
ATOM    895  CB  GLN B 108      56.247 -22.362  -6.347  1.00 52.25           C  
ATOM    896  CG  GLN B 108      56.169 -21.970  -4.875  1.00 52.25           C  
ATOM    897  CD  GLN B 108      54.939 -22.669  -4.312  1.00 52.25           C  
ATOM    899  NE2 GLN B 108      53.881 -21.882  -3.993  1.00 52.25           N  
ATOM    898  OE1 GLN B 108      54.914 -23.895  -4.177  1.00 52.25           O  
ATOM    902  N   GLU B 109      58.981 -23.627  -6.957  1.00 54.89           N  
ATOM    903  CA  GLU B 109      60.160 -24.298  -6.477  1.00 54.89           C  
ATOM    909  C   GLU B 109      61.412 -23.697  -7.054  1.00 54.89           C  
ATOM    910  O   GLU B 109      62.333 -23.337  -6.322  1.00 54.89           O  
ATOM    904  CB  GLU B 109      60.191 -25.786  -6.880  1.00 54.89           C  
ATOM    905  CG  GLU B 109      59.041 -26.616  -6.305  1.00 54.89           C  
ATOM    906  CD  GLU B 109      59.175 -28.034  -6.842  1.00 54.89           C  
ATOM    907  OE1 GLU B 109      60.325 -28.549  -6.869  1.00 54.89           O  
ATOM    908  OE2 GLU B 109      58.132 -28.622  -7.232  1.00 54.89           O1-
ATOM    911  N   ALA B 110      61.469 -23.552  -8.394  1.00 51.06           N  
ATOM    912  CA  ALA B 110      62.685 -23.147  -9.047  1.00 51.06           C  
ATOM    914  C   ALA B 110      63.096 -21.757  -8.656  1.00 51.06           C  
ATOM    915  O   ALA B 110      64.266 -21.509  -8.364  1.00 51.06           O  
ATOM    913  CB  ALA B 110      62.558 -23.166 -10.578  1.00 51.06           C  
ATOM    916  N   PHE B 111      62.141 -20.811  -8.704  1.00 90.96           N  
ATOM    917  CA  PHE B 111      62.335 -19.417  -8.397  1.00 90.96           C  
ATOM    925  C   PHE B 111      62.349 -19.135  -6.920  1.00 90.96           C  
ATOM    926  O   PHE B 111      62.986 -18.177  -6.482  1.00 90.96           O  
ATOM    918  CB  PHE B 111      61.308 -18.504  -9.077  1.00 90.96           C  
ATOM    919  CG  PHE B 111      61.648 -18.555 -10.527  1.00 90.96           C  
ATOM    920  CD1 PHE B 111      62.678 -17.788 -11.024  1.00 90.96           C  
ATOM    921  CD2 PHE B 111      60.946 -19.368 -11.388  1.00 90.96           C  
ATOM    922  CE1 PHE B 111      63.001 -17.831 -12.361  1.00 90.96           C  
ATOM    923  CE2 PHE B 111      61.266 -19.414 -12.726  1.00 90.96           C  
ATOM    924  CZ  PHE B 111      62.294 -18.644 -13.215  1.00 90.96           C  
ATOM    927  N   ASN B 112      61.635 -19.948  -6.114  1.00 70.91           N  
ATOM    928  CA  ASN B 112      61.539 -19.724  -4.695  1.00 70.91           C  
ATOM    933  C   ASN B 112      60.833 -18.426  -4.405  1.00 70.91           C  
ATOM    934  O   ASN B 112      61.351 -17.573  -3.684  1.00 70.91           O  
ATOM    929  CB  ASN B 112      62.911 -19.696  -3.995  1.00 70.91           C  
ATOM    930  CG  ASN B 112      62.667 -19.783  -2.498  1.00 70.91           C  
ATOM    932  ND2 ASN B 112      63.761 -19.700  -1.692  1.00 70.91           N  
ATOM    931  OD1 ASN B 112      61.527 -19.920  -2.057  1.00 70.91           O  
ATOM    935  N   VAL B 113      59.613 -18.254  -4.968  1.00 52.88           N  
ATOM    936  CA  VAL B 113      58.827 -17.065  -4.769  1.00 52.88           C  
ATOM    940  C   VAL B 113      57.413 -17.458  -4.403  1.00 52.88           C  
ATOM    941  O   VAL B 113      57.021 -18.615  -4.531  1.00 52.88           O  
ATOM    937  CB  VAL B 113      58.749 -16.204  -5.997  1.00 52.88           C  
ATOM    938  CG1 VAL B 113      60.171 -15.727  -6.349  1.00 52.88           C  
ATOM    939  CG2 VAL B 113      58.067 -17.005  -7.119  1.00 52.88           C  
ATOM    942  N   PRO B 114      56.649 -16.496  -3.925  1.00 76.30           N  
ATOM    943  CA  PRO B 114      55.280 -16.745  -3.522  1.00 76.30           C  
ATOM    947  C   PRO B 114      54.348 -17.025  -4.666  1.00 76.30           C  
ATOM    948  O   PRO B 114      54.601 -16.569  -5.780  1.00 76.30           O  
ATOM    945  CB  PRO B 114      54.863 -15.532  -2.696  1.00 76.30           C  
ATOM    946  CG  PRO B 114      56.190 -15.021  -2.108  1.00 76.30           C  
ATOM    944  CD  PRO B 114      57.249 -15.427  -3.144  1.00 76.30           C  
ATOM    949  N   LEU B 115      53.262 -17.783  -4.391  1.00141.77           N  
ATOM    950  CA  LEU B 115      52.281 -18.180  -5.366  1.00141.77           C  
ATOM    955  C   LEU B 115      50.939 -17.795  -4.804  1.00141.77           C  
ATOM    956  O   LEU B 115      50.588 -18.208  -3.700  1.00141.77           O  
ATOM    951  CB  LEU B 115      52.250 -19.718  -5.501  1.00141.77           C  
ATOM    952  CG  LEU B 115      51.451 -20.325  -6.674  1.00141.77           C  
ATOM    953  CD1 LEU B 115      50.007 -19.821  -6.735  1.00141.77           C  
ATOM    954  CD2 LEU B 115      52.216 -20.204  -7.994  1.00141.77           C  
ATOM    957  N   VAL B 116      50.143 -16.999  -5.551  1.00 47.85           N  
ATOM    958  CA  VAL B 116      48.840 -16.628  -5.072  1.00 47.85           C  
ATOM    962  C   VAL B 116      47.845 -17.235  -6.012  1.00 47.85           C  
ATOM    963  O   VAL B 116      48.019 -17.187  -7.229  1.00 47.85           O  
ATOM    959  CB  VAL B 116      48.621 -15.145  -5.049  1.00 47.85           C  
ATOM    960  CG1 VAL B 116      49.677 -14.525  -4.119  1.00 47.85           C  
ATOM    961  CG2 VAL B 116      48.662 -14.607  -6.487  1.00 47.85           C  
ATOM    964  N   ILE B 117      46.773 -17.845  -5.459  1.00 55.64           N  
ATOM    965  CA  ILE B 117      45.806 -18.508  -6.289  1.00 55.64           C  
ATOM    970  C   ILE B 117      44.442 -17.976  -5.982  1.00 55.64           C  
ATOM    971  O   ILE B 117      43.989 -17.988  -4.837  1.00 55.64           O  
ATOM    966  CB  ILE B 117      45.778 -19.992  -6.071  1.00 55.64           C  
ATOM    967  CG1 ILE B 117      47.145 -20.606  -6.426  1.00 55.64           C  
ATOM    968  CG2 ILE B 117      44.603 -20.574  -6.871  1.00 55.64           C  
ATOM    969  CD1 ILE B 117      47.318 -22.047  -5.946  1.00 55.64           C  
ATOM    972  N   GLN B 118      43.737 -17.516  -7.032  1.00 55.85           N  
ATOM    973  CA  GLN B 118      42.428 -16.952  -6.878  1.00 55.85           C  
ATOM    979  C   GLN B 118      41.415 -17.982  -7.247  1.00 55.85           C  
ATOM    980  O   GLN B 118      41.526 -18.638  -8.282  1.00 55.85           O  
ATOM    974  CB  GLN B 118      42.172 -15.759  -7.819  1.00 55.85           C  
ATOM    975  CG  GLN B 118      40.782 -15.126  -7.686  1.00 55.85           C  
ATOM    976  CD  GLN B 118      40.692 -13.988  -8.698  1.00 55.85           C  
ATOM    978  NE2 GLN B 118      40.720 -12.722  -8.198  1.00 55.85           N  
ATOM    977  OE1 GLN B 118      40.610 -14.220  -9.903  1.00 55.85           O  
ATOM    981  N   LEU B 119      40.409 -18.181  -6.373  1.00 85.55           N  
ATOM    982  CA  LEU B 119      39.326 -19.020  -6.783  1.00 85.55           C  
ATOM    987  C   LEU B 119      38.225 -18.068  -7.103  1.00 85.55           C  
ATOM    988  O   LEU B 119      37.736 -17.353  -6.229  1.00 85.55           O  
ATOM    983  CB  LEU B 119      38.831 -20.033  -5.741  1.00 85.55           C  
ATOM    984  CG  LEU B 119      39.898 -21.085  -5.387  1.00 85.55           C  
ATOM    985  CD1 LEU B 119      39.279 -22.304  -4.693  1.00 85.55           C  
ATOM    986  CD2 LEU B 119      40.753 -21.453  -6.609  1.00 85.55           C  
ATOM    989  N   SER B 120      37.817 -18.019  -8.386  1.00 67.06           N  
ATOM    990  CA  SER B 120      36.838 -17.044  -8.758  1.00 67.06           C  
ATOM    993  C   SER B 120      35.478 -17.638  -8.597  1.00 67.06           C  
ATOM    994  O   SER B 120      34.777 -17.927  -9.567  1.00 67.06           O  
ATOM    991  CB  SER B 120      36.988 -16.561 -10.214  1.00 67.06           C  
ATOM    992  OG  SER B 120      36.820 -17.641 -11.121  1.00 67.06           O  
ATOM    995  N   ASP B 121      35.058 -17.798  -7.330  1.00 58.47           N  
ATOM    996  CA  ASP B 121      33.761 -18.316  -7.035  1.00 58.47           C  
ATOM   1001  C   ASP B 121      32.739 -17.308  -7.455  1.00 58.47           C  
ATOM   1002  O   ASP B 121      31.640 -17.663  -7.879  1.00 58.47           O  
ATOM    997  CB  ASP B 121      33.594 -18.728  -5.558  1.00 58.47           C  
ATOM    998  CG  ASP B 121      33.946 -17.575  -4.632  1.00 58.47           C  
ATOM    999  OD1 ASP B 121      34.395 -16.508  -5.135  1.00 58.47           O  
ATOM   1000  OD2 ASP B 121      33.795 -17.761  -3.397  1.00 58.47           O1-
ATOM   1003  N   ASP B 122      33.077 -16.009  -7.352  1.00 47.40           N  
ATOM   1004  CA  ASP B 122      32.156 -14.989  -7.763  1.00 47.40           C  
ATOM   1009  C   ASP B 122      31.893 -15.125  -9.236  1.00 47.40           C  
ATOM   1010  O   ASP B 122      30.748 -15.033  -9.675  1.00 47.40           O  
ATOM   1005  CB  ASP B 122      32.651 -13.563  -7.452  1.00 47.40           C  
ATOM   1006  CG  ASP B 122      33.991 -13.299  -8.130  1.00 47.40           C  
ATOM   1007  OD1 ASP B 122      34.710 -14.282  -8.449  1.00 47.40           O  
ATOM   1008  OD2 ASP B 122      34.320 -12.098  -8.320  1.00 47.40           O1-
ATOM   1011  N   GLU B 123      32.930 -15.393 -10.048  1.00 56.03           N  
ATOM   1012  CA  GLU B 123      32.709 -15.481 -11.465  1.00 56.03           C  
ATOM   1018  C   GLU B 123      31.737 -16.579 -11.768  1.00 56.03           C  
ATOM   1019  O   GLU B 123      30.801 -16.387 -12.542  1.00 56.03           O  
ATOM   1013  CB  GLU B 123      33.986 -15.799 -12.265  1.00 56.03           C  
ATOM   1014  CG  GLU B 123      33.727 -15.890 -13.772  1.00 56.03           C  
ATOM   1015  CD  GLU B 123      35.036 -16.204 -14.472  1.00 56.03           C  
ATOM   1016  OE1 GLU B 123      35.677 -17.225 -14.109  1.00 56.03           O  
ATOM   1017  OE2 GLU B 123      35.414 -15.422 -15.385  1.00 56.03           O1-
ATOM   1020  N   LYS B 124      31.931 -17.759 -11.151  1.00150.42           N  
ATOM   1021  CA  LYS B 124      31.111 -18.904 -11.432  1.00150.42           C  
ATOM   1027  C   LYS B 124      29.707 -18.692 -10.978  1.00150.42           C  
ATOM   1028  O   LYS B 124      28.771 -19.147 -11.630  1.00150.42           O  
ATOM   1022  CB  LYS B 124      31.622 -20.193 -10.778  1.00150.42           C  
ATOM   1023  CG  LYS B 124      32.882 -20.692 -11.470  1.00150.42           C  
ATOM   1024  CD  LYS B 124      32.675 -20.802 -12.980  1.00150.42           C  
ATOM   1025  CE  LYS B 124      31.326 -21.421 -13.355  1.00150.42           C  
ATOM   1026  NZ  LYS B 124      31.065 -21.239 -14.800  1.00150.42           N1+
ATOM   1029  N   TYR B 125      29.516 -18.035  -9.822  1.00 55.78           N  
ATOM   1030  CA  TYR B 125      28.179 -17.801  -9.360  1.00 55.78           C  
ATOM   1039  C   TYR B 125      27.478 -16.928 -10.361  1.00 55.78           C  
ATOM   1040  O   TYR B 125      26.340 -17.196 -10.741  1.00 55.78           O  
ATOM   1031  CB  TYR B 125      28.143 -17.097  -7.987  1.00 55.78           C  
ATOM   1032  CG  TYR B 125      26.762 -16.592  -7.726  1.00 55.78           C  
ATOM   1033  CD1 TYR B 125      25.735 -17.434  -7.366  1.00 55.78           C  
ATOM   1034  CD2 TYR B 125      26.505 -15.244  -7.824  1.00 55.78           C  
ATOM   1035  CE1 TYR B 125      24.475 -16.932  -7.128  1.00 55.78           C  
ATOM   1036  CE2 TYR B 125      25.250 -14.736  -7.586  1.00 55.78           C  
ATOM   1037  CZ  TYR B 125      24.229 -15.583  -7.237  1.00 55.78           C  
ATOM   1038  OH  TYR B 125      22.938 -15.067  -6.992  1.00 55.78           O  
ATOM   1041  N   LEU B 126      28.153 -15.861 -10.826  1.00106.91           N  
ATOM   1042  CA  LEU B 126      27.565 -14.922 -11.744  1.00106.91           C  
ATOM   1047  C   LEU B 126      27.297 -15.502 -13.108  1.00106.91           C  
ATOM   1048  O   LEU B 126      26.308 -15.139 -13.744  1.00106.91           O  
ATOM   1043  CB  LEU B 126      28.388 -13.632 -11.890  1.00106.91           C  
ATOM   1044  CG  LEU B 126      28.226 -12.686 -10.683  1.00106.91           C  
ATOM   1045  CD1 LEU B 126      28.603 -13.371  -9.365  1.00106.91           C  
ATOM   1046  CD2 LEU B 126      28.996 -11.376 -10.897  1.00106.91           C  
ATOM   1049  N   PHE B 127      28.196 -16.359 -13.625  1.00 79.52           N  
ATOM   1050  CA  PHE B 127      28.042 -16.954 -14.928  1.00 79.52           C  
ATOM   1058  C   PHE B 127      26.958 -17.989 -14.978  1.00 79.52           C  
ATOM   1059  O   PHE B 127      26.280 -18.114 -15.996  1.00 79.52           O  
ATOM   1051  CB  PHE B 127      29.329 -17.598 -15.463  1.00 79.52           C  
ATOM   1052  CG  PHE B 127      30.169 -16.498 -16.014  1.00 79.52           C  
ATOM   1053  CD1 PHE B 127      30.871 -15.653 -15.187  1.00 79.52           C  
ATOM   1054  CD2 PHE B 127      30.257 -16.314 -17.374  1.00 79.52           C  
ATOM   1055  CE1 PHE B 127      31.645 -14.641 -15.706  1.00 79.52           C  
ATOM   1056  CE2 PHE B 127      31.031 -15.305 -17.899  1.00 79.52           C  
ATOM   1057  CZ  PHE B 127      31.728 -14.465 -17.065  1.00 79.52           C  
ATOM   1060  N   ASN B 128      26.783 -18.787 -13.906  1.00 89.65           N  
ATOM   1061  CA  ASN B 128      25.831 -19.864 -13.955  1.00 89.65           C  
ATOM   1066  C   ASN B 128      24.556 -19.397 -13.316  1.00 89.65           C  
ATOM   1067  O   ASN B 128      24.505 -19.153 -12.112  1.00 89.65           O  
ATOM   1062  CB  ASN B 128      26.284 -21.082 -13.132  1.00 89.65           C  
ATOM   1063  CG  ASN B 128      27.674 -21.512 -13.587  1.00 89.65           C  
ATOM   1065  ND2 ASN B 128      27.800 -21.972 -14.859  1.00 89.65           N  
ATOM   1064  OD1 ASN B 128      28.632 -21.441 -12.821  1.00 89.65           O  
ATOM   1068  N   GLN B 129      23.472 -19.298 -14.110  1.00130.00           N  
ATOM   1069  CA  GLN B 129      22.219 -18.816 -13.606  1.00130.00           C  
ATOM   1075  C   GLN B 129      21.640 -19.751 -12.576  1.00130.00           C  
ATOM   1076  O   GLN B 129      21.067 -19.302 -11.586  1.00130.00           O  
ATOM   1070  CB  GLN B 129      21.184 -18.560 -14.725  1.00130.00           C  
ATOM   1071  CG  GLN B 129      20.891 -19.767 -15.619  1.00130.00           C  
ATOM   1072  CD  GLN B 129      21.911 -19.736 -16.749  1.00130.00           C  
ATOM   1074  NE2 GLN B 129      21.891 -20.778 -17.622  1.00130.00           N  
ATOM   1073  OE1 GLN B 129      22.702 -18.800 -16.861  1.00130.00           O  
ATOM   1077  N   ASN B 130      21.769 -21.074 -12.787  1.00 63.31           N  
ATOM   1078  CA  ASN B 130      21.219 -22.104 -11.940  1.00 63.31           C  
ATOM   1083  C   ASN B 130      21.936 -22.233 -10.620  1.00 63.31           C  
ATOM   1084  O   ASN B 130      21.354 -22.726  -9.654  1.00 63.31           O  
ATOM   1079  CB  ASN B 130      21.233 -23.490 -12.606  1.00 63.31           C  
ATOM   1080  CG  ASN B 130      20.234 -23.435 -13.754  1.00 63.31           C  
ATOM   1082  ND2 ASN B 130      20.174 -24.522 -14.568  1.00 63.31           N  
ATOM   1081  OD1 ASN B 130      19.517 -22.449 -13.922  1.00 63.31           O  
ATOM   1085  N   TYR B 131      23.207 -21.794 -10.534  1.00113.40           N  
ATOM   1086  CA  TYR B 131      24.062 -22.069  -9.403  1.00113.40           C  
ATOM   1095  C   TYR B 131      23.935 -21.047  -8.309  1.00113.40           C  
ATOM   1096  O   TYR B 131      24.017 -19.840  -8.529  1.00113.40           O  
ATOM   1087  CB  TYR B 131      25.557 -22.032  -9.781  1.00113.40           C  
ATOM   1088  CG  TYR B 131      25.976 -23.266 -10.502  1.00113.40           C  
ATOM   1089  CD1 TYR B 131      25.361 -23.685 -11.658  1.00113.40           C  
ATOM   1090  CD2 TYR B 131      27.052 -23.980 -10.030  1.00113.40           C  
ATOM   1091  CE1 TYR B 131      25.792 -24.824 -12.299  1.00113.40           C  
ATOM   1092  CE2 TYR B 131      27.488 -25.116 -10.665  1.00113.40           C  
ATOM   1093  CZ  TYR B 131      26.852 -25.544 -11.803  1.00113.40           C  
ATOM   1094  OH  TYR B 131      27.293 -26.711 -12.462  1.00113.40           O  
ATOM   1097  N   SER B 132      23.720 -21.549  -7.075  1.00 78.09           N  
ATOM   1098  CA  SER B 132      23.655 -20.734  -5.896  1.00 78.09           C  
ATOM   1101  C   SER B 132      25.056 -20.545  -5.391  1.00 78.09           C  
ATOM   1102  O   SER B 132      25.976 -21.253  -5.798  1.00 78.09           O  
ATOM   1099  CB  SER B 132      22.856 -21.393  -4.765  1.00 78.09           C  
ATOM   1100  OG  SER B 132      22.860 -20.558  -3.618  1.00 78.09           O  
ATOM   1103  N   LEU B 133      25.256 -19.562  -4.492  1.00 85.46           N  
ATOM   1104  CA  LEU B 133      26.551 -19.320  -3.925  1.00 85.46           C  
ATOM   1109  C   LEU B 133      26.917 -20.502  -3.085  1.00 85.46           C  
ATOM   1110  O   LEU B 133      28.069 -20.935  -3.071  1.00 85.46           O  
ATOM   1105  CB  LEU B 133      26.595 -18.070  -3.032  1.00 85.46           C  
ATOM   1106  CG  LEU B 133      26.169 -16.795  -3.785  1.00 85.46           C  
ATOM   1107  CD1 LEU B 133      24.653 -16.796  -4.031  1.00 85.46           C  
ATOM   1108  CD2 LEU B 133      26.689 -15.521  -3.107  1.00 85.46           C  
ATOM   1111  N   GLU B 134      25.921 -21.061  -2.370  1.00 27.83           N  
ATOM   1112  CA  GLU B 134      26.137 -22.163  -1.480  1.00 27.83           C  
ATOM   1118  C   GLU B 134      26.656 -23.317  -2.271  1.00 27.83           C  
ATOM   1119  O   GLU B 134      27.587 -24.000  -1.846  1.00 27.83           O  
ATOM   1113  CB  GLU B 134      24.833 -22.629  -0.804  1.00 27.83           C  
ATOM   1114  CG  GLU B 134      25.016 -23.802   0.161  1.00 27.83           C  
ATOM   1115  CD  GLU B 134      23.659 -24.152   0.755  1.00 27.83           C  
ATOM   1116  OE1 GLU B 134      22.684 -23.399   0.493  1.00 27.83           O  
ATOM   1117  OE2 GLU B 134      23.577 -25.184   1.474  1.00 27.83           O1-
ATOM   1120  N   TYR B 135      26.064 -23.561  -3.453  1.00 55.79           N  
ATOM   1121  CA  TYR B 135      26.446 -24.660  -4.296  1.00 55.79           C  
ATOM   1130  C   TYR B 135      27.850 -24.455  -4.779  1.00 55.79           C  
ATOM   1131  O   TYR B 135      28.643 -25.394  -4.820  1.00 55.79           O  
ATOM   1122  CB  TYR B 135      25.527 -24.801  -5.522  1.00 55.79           C  
ATOM   1123  CG  TYR B 135      25.989 -25.961  -6.337  1.00 55.79           C  
ATOM   1124  CD1 TYR B 135      25.783 -27.251  -5.901  1.00 55.79           C  
ATOM   1125  CD2 TYR B 135      26.615 -25.761  -7.546  1.00 55.79           C  
ATOM   1126  CE1 TYR B 135      26.200 -28.324  -6.654  1.00 55.79           C  
ATOM   1127  CE2 TYR B 135      27.034 -26.828  -8.303  1.00 55.79           C  
ATOM   1128  CZ  TYR B 135      26.826 -28.111  -7.860  1.00 55.79           C  
ATOM   1129  OH  TYR B 135      27.257 -29.205  -8.641  1.00 55.79           O  
ATOM   1132  N   ILE B 136      28.198 -23.210  -5.153  1.00 95.08           N  
ATOM   1133  CA  ILE B 136      29.507 -22.920  -5.674  1.00 95.08           C  
ATOM   1138  C   ILE B 136      30.538 -23.222  -4.628  1.00 95.08           C  
ATOM   1139  O   ILE B 136      31.622 -23.709  -4.944  1.00 95.08           O  
ATOM   1134  CB  ILE B 136      29.690 -21.482  -6.056  1.00 95.08           C  
ATOM   1135  CG1 ILE B 136      28.722 -21.090  -7.184  1.00 95.08           C  
ATOM   1136  CG2 ILE B 136      31.171 -21.293  -6.428  1.00 95.08           C  
ATOM   1137  CD1 ILE B 136      28.937 -21.892  -8.465  1.00 95.08           C  
ATOM   1140  N   ASN B 137      30.231 -22.927  -3.354  1.00 48.78           N  
ATOM   1141  CA  ASN B 137      31.177 -23.080  -2.284  1.00 48.78           C  
ATOM   1146  C   ASN B 137      31.573 -24.517  -2.139  1.00 48.78           C  
ATOM   1147  O   ASN B 137      32.724 -24.815  -1.823  1.00 48.78           O  
ATOM   1142  CB  ASN B 137      30.624 -22.608  -0.929  1.00 48.78           C  
ATOM   1143  CG  ASN B 137      31.804 -22.396   0.009  1.00 48.78           C  
ATOM   1145  ND2 ASN B 137      31.536 -22.400   1.342  1.00 48.78           N  
ATOM   1144  OD1 ASN B 137      32.940 -22.230  -0.433  1.00 48.78           O  
ATOM   1148  N   THR B 138      30.624 -25.445  -2.351  1.00 93.25           N  
ATOM   1149  CA  THR B 138      30.915 -26.843  -2.219  1.00 93.25           C  
ATOM   1153  C   THR B 138      31.983 -27.174  -3.211  1.00 93.25           C  
ATOM   1154  O   THR B 138      32.949 -27.871  -2.904  1.00 93.25           O  
ATOM   1150  CB  THR B 138      29.738 -27.689  -2.595  1.00 93.25           C  
ATOM   1152  CG2 THR B 138      30.111 -29.162  -2.378  1.00 93.25           C  
ATOM   1151  OG1 THR B 138      28.607 -27.342  -1.812  1.00 93.25           O  
ATOM   1155  N   LEU B 139      31.821 -26.660  -4.443  1.00 43.85           N  
ATOM   1156  CA  LEU B 139      32.738 -26.944  -5.509  1.00 43.85           C  
ATOM   1161  C   LEU B 139      34.077 -26.363  -5.191  1.00 43.85           C  
ATOM   1162  O   LEU B 139      35.106 -26.999  -5.416  1.00 43.85           O  
ATOM   1157  CB  LEU B 139      32.302 -26.340  -6.853  1.00 43.85           C  
ATOM   1158  CG  LEU B 139      30.957 -26.884  -7.366  1.00 43.85           C  
ATOM   1159  CD1 LEU B 139      30.624 -26.323  -8.757  1.00 43.85           C  
ATOM   1160  CD2 LEU B 139      30.916 -28.421  -7.317  1.00 43.85           C  
ATOM   1163  N   THR B 140      34.092 -25.131  -4.648  1.00 32.71           N  
ATOM   1164  CA  THR B 140      35.322 -24.441  -4.382  1.00 32.71           C  
ATOM   1168  C   THR B 140      36.148 -25.218  -3.402  1.00 32.71           C  
ATOM   1169  O   THR B 140      37.348 -25.399  -3.602  1.00 32.71           O  
ATOM   1165  CB  THR B 140      35.099 -23.072  -3.804  1.00 32.71           C  
ATOM   1167  CG2 THR B 140      36.467 -22.405  -3.583  1.00 32.71           C  
ATOM   1166  OG1 THR B 140      34.320 -22.285  -4.694  1.00 32.71           O  
ATOM   1170  N   ASN B 141      35.525 -25.721  -2.323  1.00 35.67           N  
ATOM   1171  CA  ASN B 141      36.275 -26.411  -1.315  1.00 35.67           C  
ATOM   1176  C   ASN B 141      36.905 -27.644  -1.897  1.00 35.67           C  
ATOM   1177  O   ASN B 141      38.053 -27.957  -1.586  1.00 35.67           O  
ATOM   1172  CB  ASN B 141      35.416 -26.809  -0.101  1.00 35.67           C  
ATOM   1173  CG  ASN B 141      35.083 -25.531   0.661  1.00 35.67           C  
ATOM   1175  ND2 ASN B 141      34.026 -25.585   1.517  1.00 35.67           N  
ATOM   1174  OD1 ASN B 141      35.750 -24.511   0.503  1.00 35.67           O  
ATOM   1178  N   GLU B 142      36.170 -28.387  -2.749  1.00 73.44           N  
ATOM   1179  CA  GLU B 142      36.714 -29.580  -3.342  1.00 73.44           C  
ATOM   1185  C   GLU B 142      37.838 -29.220  -4.274  1.00 73.44           C  
ATOM   1186  O   GLU B 142      38.883 -29.870  -4.276  1.00 73.44           O  
ATOM   1180  CB  GLU B 142      35.676 -30.375  -4.155  1.00 73.44           C  
ATOM   1181  CG  GLU B 142      34.655 -31.108  -3.283  1.00 73.44           C  
ATOM   1182  CD  GLU B 142      35.389 -32.244  -2.587  1.00 73.44           C  
ATOM   1183  OE1 GLU B 142      36.630 -32.334  -2.774  1.00 73.44           O  
ATOM   1184  OE2 GLU B 142      34.728 -33.034  -1.861  1.00 73.44           O1-
ATOM   1187  N   ASN B 143      37.660 -28.152  -5.075  1.00 65.74           N  
ATOM   1188  CA  ASN B 143      38.653 -27.754  -6.035  1.00 65.74           C  
ATOM   1193  C   ASN B 143      39.921 -27.393  -5.321  1.00 65.74           C  
ATOM   1194  O   ASN B 143      41.016 -27.693  -5.793  1.00 65.74           O  
ATOM   1189  CB  ASN B 143      38.263 -26.507  -6.854  1.00 65.74           C  
ATOM   1190  CG  ASN B 143      37.255 -26.872  -7.941  1.00 65.74           C  
ATOM   1192  ND2 ASN B 143      36.774 -28.143  -7.934  1.00 65.74           N  
ATOM   1191  OD1 ASN B 143      36.904 -26.043  -8.779  1.00 65.74           O  
ATOM   1195  N   VAL B 144      39.803 -26.731  -4.156  1.00 35.52           N  
ATOM   1196  CA  VAL B 144      40.957 -26.286  -3.429  1.00 35.52           C  
ATOM   1200  C   VAL B 144      41.800 -27.468  -3.073  1.00 35.52           C  
ATOM   1201  O   VAL B 144      43.028 -27.410  -3.140  1.00 35.52           O  
ATOM   1197  CB  VAL B 144      40.599 -25.591  -2.150  1.00 35.52           C  
ATOM   1198  CG1 VAL B 144      41.892 -25.321  -1.365  1.00 35.52           C  
ATOM   1199  CG2 VAL B 144      39.806 -24.317  -2.483  1.00 35.52           C  
ATOM   1202  N   LYS B 145      41.157 -28.576  -2.664  1.00101.16           N  
ATOM   1203  CA  LYS B 145      41.870 -29.765  -2.291  1.00101.16           C  
ATOM   1209  C   LYS B 145      42.600 -30.293  -3.490  1.00101.16           C  
ATOM   1210  O   LYS B 145      43.741 -30.740  -3.376  1.00101.16           O  
ATOM   1204  CB  LYS B 145      40.928 -30.848  -1.740  1.00101.16           C  
ATOM   1205  CG  LYS B 145      40.386 -30.483  -0.355  1.00101.16           C  
ATOM   1206  CD  LYS B 145      39.103 -31.215   0.049  1.00101.16           C  
ATOM   1207  CE  LYS B 145      39.008 -32.653  -0.462  1.00101.16           C  
ATOM   1208  NZ  LYS B 145      39.867 -33.544   0.345  1.00101.16           N1+
ATOM   1211  N   ASP B 146      41.967 -30.254  -4.680  1.00 43.58           N  
ATOM   1212  CA  ASP B 146      42.618 -30.748  -5.864  1.00 43.58           C  
ATOM   1217  C   ASP B 146      43.831 -29.910  -6.137  1.00 43.58           C  
ATOM   1218  O   ASP B 146      44.886 -30.432  -6.491  1.00 43.58           O  
ATOM   1213  CB  ASP B 146      41.736 -30.690  -7.127  1.00 43.58           C  
ATOM   1214  CG  ASP B 146      40.755 -31.854  -7.102  1.00 43.58           C  
ATOM   1215  OD1 ASP B 146      41.142 -32.949  -6.613  1.00 43.58           O  
ATOM   1216  OD2 ASP B 146      39.603 -31.666  -7.580  1.00 43.58           O1-
ATOM   1219  N   ILE B 147      43.710 -28.581  -5.964  1.00 38.36           N  
ATOM   1220  CA  ILE B 147      44.797 -27.685  -6.242  1.00 38.36           C  
ATOM   1225  C   ILE B 147      45.948 -27.960  -5.320  1.00 38.36           C  
ATOM   1226  O   ILE B 147      47.098 -28.018  -5.751  1.00 38.36           O  
ATOM   1221  CB  ILE B 147      44.409 -26.245  -6.069  1.00 38.36           C  
ATOM   1222  CG1 ILE B 147      43.333 -25.865  -7.100  1.00 38.36           C  
ATOM   1223  CG2 ILE B 147      45.681 -25.384  -6.150  1.00 38.36           C  
ATOM   1224  CD1 ILE B 147      42.675 -24.513  -6.833  1.00 38.36           C  
ATOM   1227  N   ILE B 148      45.667 -28.141  -4.019  1.00 50.20           N  
ATOM   1228  CA  ILE B 148      46.682 -28.382  -3.030  1.00 50.20           C  
ATOM   1233  C   ILE B 148      47.376 -29.687  -3.318  1.00 50.20           C  
ATOM   1234  O   ILE B 148      48.592 -29.801  -3.169  1.00 50.20           O  
ATOM   1229  CB  ILE B 148      46.113 -28.470  -1.640  1.00 50.20           C  
ATOM   1230  CG1 ILE B 148      45.468 -27.133  -1.230  1.00 50.20           C  
ATOM   1231  CG2 ILE B 148      47.217 -28.949  -0.682  1.00 50.20           C  
ATOM   1232  CD1 ILE B 148      44.619 -27.246   0.037  1.00 50.20           C  
ATOM   1235  N   SER B 149      46.610 -30.702  -3.762  1.00 57.85           N  
ATOM   1236  CA  SER B 149      47.090 -32.048  -3.937  1.00 57.85           C  
ATOM   1239  C   SER B 149      48.148 -32.135  -4.998  1.00 57.85           C  
ATOM   1240  O   SER B 149      48.781 -33.178  -5.156  1.00 57.85           O  
ATOM   1237  CB  SER B 149      45.964 -33.031  -4.292  1.00 57.85           C  
ATOM   1238  OG  SER B 149      45.049 -33.126  -3.210  1.00 57.85           O  
ATOM   1241  N   VAL B 150      48.348 -31.054  -5.771  1.00124.82           N  
ATOM   1242  CA  VAL B 150      49.353 -31.001  -6.794  1.00124.82           C  
ATOM   1246  C   VAL B 150      50.713 -31.023  -6.140  1.00124.82           C  
ATOM   1247  O   VAL B 150      51.710 -31.365  -6.776  1.00124.82           O  
ATOM   1243  CB  VAL B 150      49.229 -29.795  -7.683  1.00124.82           C  
ATOM   1244  CG1 VAL B 150      49.868 -28.579  -7.006  1.00124.82           C  
ATOM   1245  CG2 VAL B 150      49.821 -30.137  -9.054  1.00124.82           C  
ATOM   1248  N   GLY B 151      50.799 -30.639  -4.845  1.00 37.36           N  
ATOM   1249  CA  GLY B 151      52.072 -30.692  -4.172  1.00 37.36           C  
ATOM   1250  C   GLY B 151      52.642 -29.316  -3.996  1.00 37.36           C  
ATOM   1251  O   GLY B 151      53.855 -29.151  -3.869  1.00 37.36           O  
ATOM   1252  N   LEU B 152      51.775 -28.287  -3.967  1.00 55.50           N  
ATOM   1253  CA  LEU B 152      52.234 -26.938  -3.801  1.00 55.50           C  
ATOM   1258  C   LEU B 152      52.849 -26.803  -2.444  1.00 55.50           C  
ATOM   1259  O   LEU B 152      52.486 -27.522  -1.515  1.00 55.50           O  
ATOM   1254  CB  LEU B 152      51.120 -25.880  -3.898  1.00 55.50           C  
ATOM   1255  CG  LEU B 152      50.514 -25.748  -5.306  1.00 55.50           C  
ATOM   1256  CD1 LEU B 152      49.411 -24.677  -5.333  1.00 55.50           C  
ATOM   1257  CD2 LEU B 152      51.603 -25.500  -6.364  1.00 55.50           C  
ATOM   1260  N   ASN B 153      53.824 -25.877  -2.303  1.00 64.01           N  
ATOM   1261  CA  ASN B 153      54.487 -25.666  -1.043  1.00 64.01           C  
ATOM   1266  C   ASN B 153      53.622 -24.748  -0.233  1.00 64.01           C  
ATOM   1267  O   ASN B 153      53.394 -23.600  -0.608  1.00 64.01           O  
ATOM   1262  CB  ASN B 153      55.878 -25.019  -1.198  1.00 64.01           C  
ATOM   1263  CG  ASN B 153      56.536 -24.893   0.168  1.00 64.01           C  
ATOM   1265  ND2 ASN B 153      57.615 -25.681   0.404  1.00 64.01           N  
ATOM   1264  OD1 ASN B 153      56.109 -24.104   1.006  1.00 64.01           O  
ATOM   1268  N   PRO B 154      53.128 -25.228   0.881  1.00 73.02           N  
ATOM   1269  CA  PRO B 154      52.224 -24.457   1.689  1.00 73.02           C  
ATOM   1273  C   PRO B 154      52.840 -23.221   2.255  1.00 73.02           C  
ATOM   1274  O   PRO B 154      52.118 -22.257   2.500  1.00 73.02           O  
ATOM   1271  CB  PRO B 154      51.696 -25.414   2.753  1.00 73.02           C  
ATOM   1272  CG  PRO B 154      51.807 -26.798   2.087  1.00 73.02           C  
ATOM   1270  CD  PRO B 154      52.993 -26.655   1.118  1.00 73.02           C  
ATOM   1275  N   GLU B 155      54.157 -23.226   2.500  1.00116.03           N  
ATOM   1276  CA  GLU B 155      54.798 -22.092   3.097  1.00116.03           C  
ATOM   1282  C   GLU B 155      54.767 -20.915   2.158  1.00116.03           C  
ATOM   1283  O   GLU B 155      54.676 -19.766   2.580  1.00116.03           O  
ATOM   1277  CB  GLU B 155      56.261 -22.377   3.469  1.00116.03           C  
ATOM   1278  CG  GLU B 155      56.396 -23.509   4.492  1.00116.03           C  
ATOM   1279  CD  GLU B 155      55.516 -23.167   5.687  1.00116.03           C  
ATOM   1280  OE1 GLU B 155      54.267 -23.225   5.533  1.00116.03           O  
ATOM   1281  OE2 GLU B 155      56.071 -22.845   6.770  1.00116.03           O1-
ATOM   1284  N   LEU B 156      54.966 -21.194   0.862  1.00127.92           N  
ATOM   1285  CA  LEU B 156      55.010 -20.309  -0.270  1.00127.92           C  
ATOM   1290  C   LEU B 156      53.676 -19.958  -0.887  1.00127.92           C  
ATOM   1291  O   LEU B 156      53.661 -19.227  -1.877  1.00127.92           O  
ATOM   1286  CB  LEU B 156      55.921 -20.858  -1.378  1.00127.92           C  
ATOM   1287  CG  LEU B 156      57.388 -20.967  -0.919  1.00127.92           C  
ATOM   1288  CD1 LEU B 156      58.292 -21.512  -2.035  1.00127.92           C  
ATOM   1289  CD2 LEU B 156      57.891 -19.628  -0.350  1.00127.92           C  
ATOM   1292  N   THR B 157      52.549 -20.574  -0.459  1.00 73.17           N  
ATOM   1293  CA  THR B 157      51.332 -20.367  -1.217  1.00 73.17           C  
ATOM   1297  C   THR B 157      50.244 -19.669  -0.450  1.00 73.17           C  
ATOM   1298  O   THR B 157      50.069 -19.869   0.752  1.00 73.17           O  
ATOM   1294  CB  THR B 157      50.738 -21.660  -1.695  1.00 73.17           C  
ATOM   1296  CG2 THR B 157      49.510 -21.341  -2.562  1.00 73.17           C  
ATOM   1295  OG1 THR B 157      51.689 -22.377  -2.465  1.00 73.17           O  
ATOM   1299  N   PHE B 158      49.474 -18.809  -1.163  1.00 79.43           N  
ATOM   1300  CA  PHE B 158      48.341 -18.128  -0.593  1.00 79.43           C  
ATOM   1308  C   PHE B 158      47.169 -18.350  -1.506  1.00 79.43           C  
ATOM   1309  O   PHE B 158      47.191 -17.972  -2.679  1.00 79.43           O  
ATOM   1301  CB  PHE B 158      48.578 -16.610  -0.438  1.00 79.43           C  
ATOM   1302  CG  PHE B 158      47.383 -15.935   0.151  1.00 79.43           C  
ATOM   1303  CD1 PHE B 158      47.039 -16.119   1.470  1.00 79.43           C  
ATOM   1304  CD2 PHE B 158      46.624 -15.080  -0.613  1.00 79.43           C  
ATOM   1305  CE1 PHE B 158      45.944 -15.481   2.003  1.00 79.43           C  
ATOM   1306  CE2 PHE B 158      45.527 -14.434  -0.090  1.00 79.43           C  
ATOM   1307  CZ  PHE B 158      45.184 -14.640   1.223  1.00 79.43           C  
ATOM   1310  N   ILE B 159      46.096 -18.973  -0.979  1.00 53.63           N  
ATOM   1311  CA  ILE B 159      44.920 -19.234  -1.761  1.00 53.63           C  
ATOM   1316  C   ILE B 159      43.820 -18.411  -1.171  1.00 53.63           C  
ATOM   1317  O   ILE B 159      43.717 -18.293   0.050  1.00 53.63           O  
ATOM   1312  CB  ILE B 159      44.463 -20.667  -1.710  1.00 53.63           C  
ATOM   1313  CG1 ILE B 159      45.538 -21.604  -2.286  1.00 53.63           C  
ATOM   1314  CG2 ILE B 159      43.114 -20.757  -2.445  1.00 53.63           C  
ATOM   1315  CD1 ILE B 159      45.253 -23.087  -2.041  1.00 53.63           C  
ATOM   1318  N   PHE B 160      42.991 -17.773  -2.028  1.00 63.79           N  
ATOM   1319  CA  PHE B 160      41.914 -16.983  -1.504  1.00 63.79           C  
ATOM   1327  C   PHE B 160      40.695 -17.106  -2.372  1.00 63.79           C  
ATOM   1328  O   PHE B 160      40.778 -17.407  -3.561  1.00 63.79           O  
ATOM   1320  CB  PHE B 160      42.262 -15.491  -1.366  1.00 63.79           C  
ATOM   1321  CG  PHE B 160      42.707 -14.961  -2.690  1.00 63.79           C  
ATOM   1322  CD1 PHE B 160      44.027 -15.061  -3.076  1.00 63.79           C  
ATOM   1323  CD2 PHE B 160      41.811 -14.360  -3.545  1.00 63.79           C  
ATOM   1324  CE1 PHE B 160      44.449 -14.570  -4.290  1.00 63.79           C  
ATOM   1325  CE2 PHE B 160      42.228 -13.867  -4.760  1.00 63.79           C  
ATOM   1326  CZ  PHE B 160      43.547 -13.971  -5.133  1.00 63.79           C  
ATOM   1329  N   LYS B 161      39.512 -16.886  -1.758  1.00 46.13           N  
ATOM   1330  CA  LYS B 161      38.256 -16.916  -2.455  1.00 46.13           C  
ATOM   1336  C   LYS B 161      37.844 -15.485  -2.616  1.00 46.13           C  
ATOM   1337  O   LYS B 161      37.957 -14.690  -1.685  1.00 46.13           O  
ATOM   1331  CB  LYS B 161      37.133 -17.617  -1.669  1.00 46.13           C  
ATOM   1332  CG  LYS B 161      37.356 -19.118  -1.450  1.00 46.13           C  
ATOM   1333  CD  LYS B 161      36.421 -19.737  -0.405  1.00 46.13           C  
ATOM   1334  CE  LYS B 161      36.615 -21.246  -0.221  1.00 46.13           C  
ATOM   1335  NZ  LYS B 161      35.708 -21.760   0.831  1.00 46.13           N1+
ATOM   1338  N   ASN B 162      37.344 -15.124  -3.812  1.00 45.96           N  
ATOM   1339  CA  ASN B 162      36.955 -13.768  -4.086  1.00 45.96           C  
ATOM   1344  C   ASN B 162      35.837 -13.368  -3.176  1.00 45.96           C  
ATOM   1345  O   ASN B 162      35.761 -12.216  -2.753  1.00 45.96           O  
ATOM   1340  CB  ASN B 162      36.482 -13.537  -5.534  1.00 45.96           C  
ATOM   1341  CG  ASN B 162      37.712 -13.425  -6.425  1.00 45.96           C  
ATOM   1343  ND2 ASN B 162      37.496 -13.476  -7.767  1.00 45.96           N  
ATOM   1342  OD1 ASN B 162      38.834 -13.267  -5.945  1.00 45.96           O  
ATOM   1346  N   THR B 163      34.930 -14.304  -2.840  1.00 49.47           N  
ATOM   1347  CA  THR B 163      33.824 -13.926  -2.008  1.00 49.47           C  
ATOM   1351  C   THR B 163      34.347 -13.384  -0.707  1.00 49.47           C  
ATOM   1352  O   THR B 163      33.801 -12.418  -0.174  1.00 49.47           O  
ATOM   1348  CB  THR B 163      32.883 -15.063  -1.715  1.00 49.47           C  
ATOM   1350  CG2 THR B 163      32.243 -15.527  -3.033  1.00 49.47           C  
ATOM   1349  OG1 THR B 163      33.574 -16.137  -1.093  1.00 49.47           O  
ATOM   1353  N   GLU B 164      35.370 -14.043  -0.126  1.00 73.38           N  
ATOM   1354  CA  GLU B 164      35.968 -13.635   1.120  1.00 73.38           C  
ATOM   1360  C   GLU B 164      36.921 -12.460   1.007  1.00 73.38           C  
ATOM   1361  O   GLU B 164      36.878 -11.537   1.817  1.00 73.38           O  
ATOM   1355  CB  GLU B 164      36.751 -14.796   1.747  1.00 73.38           C  
ATOM   1356  CG  GLU B 164      35.852 -15.988   2.081  1.00 73.38           C  
ATOM   1357  CD  GLU B 164      36.735 -17.199   2.338  1.00 73.38           C  
ATOM   1358  OE1 GLU B 164      37.980 -17.023   2.403  1.00 73.38           O  
ATOM   1359  OE2 GLU B 164      36.173 -18.320   2.460  1.00 73.38           O1-
ATOM   1362  N   TYR B 165      37.808 -12.507  -0.008  1.00126.97           N  
ATOM   1363  CA  TYR B 165      38.974 -11.692  -0.279  1.00126.97           C  
ATOM   1372  C   TYR B 165      38.708 -10.302  -0.802  1.00126.97           C  
ATOM   1373  O   TYR B 165      39.597  -9.452  -0.762  1.00126.97           O  
ATOM   1364  CB  TYR B 165      39.950 -12.403  -1.231  1.00126.97           C  
ATOM   1365  CG  TYR B 165      41.291 -11.792  -1.022  1.00126.97           C  
ATOM   1366  CD1 TYR B 165      41.947 -12.015   0.168  1.00126.97           C  
ATOM   1367  CD2 TYR B 165      41.906 -11.037  -1.995  1.00126.97           C  
ATOM   1368  CE1 TYR B 165      43.189 -11.480   0.399  1.00126.97           C  
ATOM   1369  CE2 TYR B 165      43.152 -10.498  -1.769  1.00126.97           C  
ATOM   1370  CZ  TYR B 165      43.792 -10.719  -0.570  1.00126.97           C  
ATOM   1371  OH  TYR B 165      45.067 -10.172  -0.325  1.00126.97           O  
ATOM   1374  N   ALA B 166      37.506 -10.029  -1.333  1.00 60.96           N  
ATOM   1375  CA  ALA B 166      37.210  -8.846  -2.097  1.00 60.96           C  
ATOM   1377  C   ALA B 166      37.638  -7.584  -1.403  1.00 60.96           C  
ATOM   1378  O   ALA B 166      38.037  -6.631  -2.072  1.00 60.96           O  
ATOM   1376  CB  ALA B 166      35.709  -8.714  -2.413  1.00 60.96           C  
ATOM   1379  N   GLY B 167      37.576  -7.513  -0.064  1.00 30.46           N  
ATOM   1380  CA  GLY B 167      37.909  -6.282   0.594  1.00 30.46           C  
ATOM   1381  C   GLY B 167      39.307  -5.859   0.229  1.00 30.46           C  
ATOM   1382  O   GLY B 167      39.557  -4.673   0.030  1.00 30.46           O  
ATOM   1383  N   TYR B 168      40.263  -6.803   0.149  1.00 61.47           N  
ATOM   1384  CA  TYR B 168      41.629  -6.471  -0.170  1.00 61.47           C  
ATOM   1393  C   TYR B 168      41.762  -5.957  -1.583  1.00 61.47           C  
ATOM   1394  O   TYR B 168      42.546  -5.048  -1.847  1.00 61.47           O  
ATOM   1385  CB  TYR B 168      42.589  -7.669  -0.035  1.00 61.47           C  
ATOM   1386  CG  TYR B 168      42.722  -8.008   1.412  1.00 61.47           C  
ATOM   1387  CD1 TYR B 168      41.741  -8.722   2.062  1.00 61.47           C  
ATOM   1388  CD2 TYR B 168      43.841  -7.625   2.118  1.00 61.47           C  
ATOM   1389  CE1 TYR B 168      41.867  -9.035   3.396  1.00 61.47           C  
ATOM   1390  CE2 TYR B 168      43.971  -7.935   3.452  1.00 61.47           C  
ATOM   1391  CZ  TYR B 168      42.984  -8.642   4.095  1.00 61.47           C  
ATOM   1392  OH  TYR B 168      43.119  -8.959   5.464  1.00 61.47           O  
ATOM   1395  N   LEU B 169      41.038  -6.588  -2.526  1.00 75.31           N  
ATOM   1396  CA  LEU B 169      41.067  -6.331  -3.946  1.00 75.31           C  
ATOM   1401  C   LEU B 169      40.403  -5.043  -4.360  1.00 75.31           C  
ATOM   1402  O   LEU B 169      40.763  -4.452  -5.376  1.00 75.31           O  
ATOM   1397  CB  LEU B 169      40.396  -7.451  -4.758  1.00 75.31           C  
ATOM   1398  CG  LEU B 169      41.095  -8.815  -4.622  1.00 75.31           C  
ATOM   1399  CD1 LEU B 169      40.397  -9.879  -5.483  1.00 75.31           C  
ATOM   1400  CD2 LEU B 169      42.603  -8.712  -4.900  1.00 75.31           C  
ATOM   1403  N   TYR B 170      39.417  -4.577  -3.584  1.00148.83           N  
ATOM   1404  CA  TYR B 170      38.484  -3.551  -3.966  1.00148.83           C  
ATOM   1413  C   TYR B 170      39.139  -2.258  -4.386  1.00148.83           C  
ATOM   1414  O   TYR B 170      38.767  -1.719  -5.427  1.00148.83           O  
ATOM   1405  CB  TYR B 170      37.546  -3.279  -2.779  1.00148.83           C  
ATOM   1406  CG  TYR B 170      36.370  -2.474  -3.195  1.00148.83           C  
ATOM   1407  CD1 TYR B 170      36.420  -1.104  -3.205  1.00148.83           C  
ATOM   1408  CD2 TYR B 170      35.206  -3.106  -3.566  1.00148.83           C  
ATOM   1409  CE1 TYR B 170      35.318  -0.375  -3.583  1.00148.83           C  
ATOM   1410  CE2 TYR B 170      34.102  -2.382  -3.945  1.00148.83           C  
ATOM   1411  CZ  TYR B 170      34.158  -1.011  -3.950  1.00148.83           C  
ATOM   1412  OH  TYR B 170      33.030  -0.255  -4.336  1.00148.83           O  
ATOM   1415  N   PRO B 171      40.088  -1.705  -3.687  1.00 70.19           N  
ATOM   1416  CA  PRO B 171      40.617  -0.444  -4.131  1.00 70.19           C  
ATOM   1420  C   PRO B 171      41.272  -0.556  -5.474  1.00 70.19           C  
ATOM   1421  O   PRO B 171      41.198   0.392  -6.255  1.00 70.19           O  
ATOM   1418  CB  PRO B 171      41.526   0.033  -2.999  1.00 70.19           C  
ATOM   1419  CG  PRO B 171      40.897  -0.603  -1.741  1.00 70.19           C  
ATOM   1417  CD  PRO B 171      40.219  -1.889  -2.249  1.00 70.19           C  
ATOM   1422  N   THR B 172      41.929  -1.696  -5.752  1.00 48.21           N  
ATOM   1423  CA  THR B 172      42.582  -1.934  -7.007  1.00 48.21           C  
ATOM   1427  C   THR B 172      41.537  -2.085  -8.067  1.00 48.21           C  
ATOM   1428  O   THR B 172      41.666  -1.538  -9.162  1.00 48.21           O  
ATOM   1424  CB  THR B 172      43.391  -3.202  -6.990  1.00 48.21           C  
ATOM   1426  CG2 THR B 172      44.093  -3.373  -8.346  1.00 48.21           C  
ATOM   1425  OG1 THR B 172      44.361  -3.153  -5.953  1.00 48.21           O  
ATOM   1429  N   VAL B 173      40.451  -2.820  -7.751  1.00130.14           N  
ATOM   1430  CA  VAL B 173      39.447  -3.079  -8.740  1.00130.14           C  
ATOM   1434  C   VAL B 173      38.845  -1.781  -9.166  1.00130.14           C  
ATOM   1435  O   VAL B 173      38.538  -1.593 -10.341  1.00130.14           O  
ATOM   1431  CB  VAL B 173      38.345  -4.023  -8.315  1.00130.14           C  
ATOM   1432  CG1 VAL B 173      38.973  -5.384  -8.005  1.00130.14           C  
ATOM   1433  CG2 VAL B 173      37.529  -3.439  -7.159  1.00130.14           C  
ATOM   1436  N   LEU B 174      38.680  -0.836  -8.224  1.00 48.44           N  
ATOM   1437  CA  LEU B 174      38.053   0.412  -8.547  1.00 48.44           C  
ATOM   1442  C   LEU B 174      38.864   1.131  -9.584  1.00 48.44           C  
ATOM   1443  O   LEU B 174      38.310   1.697 -10.523  1.00 48.44           O  
ATOM   1438  CB  LEU B 174      37.904   1.332  -7.326  1.00 48.44           C  
ATOM   1439  CG  LEU B 174      36.968   0.749  -6.250  1.00 48.44           C  
ATOM   1440  CD1 LEU B 174      36.776   1.726  -5.080  1.00 48.44           C  
ATOM   1441  CD2 LEU B 174      35.638   0.275  -6.859  1.00 48.44           C  
ATOM   1444  N   SER B 175      40.203   1.126  -9.446  1.00 27.59           N  
ATOM   1445  CA  SER B 175      41.050   1.808 -10.385  1.00 27.59           C  
ATOM   1448  C   SER B 175      40.916   1.152 -11.727  1.00 27.59           C  
ATOM   1449  O   SER B 175      40.903   1.821 -12.759  1.00 27.59           O  
ATOM   1446  CB  SER B 175      42.534   1.743  -9.987  1.00 27.59           C  
ATOM   1447  OG  SER B 175      43.326   2.426 -10.946  1.00 27.59           O  
ATOM   1450  N   ILE B 176      40.823  -0.192 -11.739  1.00 97.29           N  
ATOM   1451  CA  ILE B 176      40.698  -0.963 -12.942  1.00 97.29           C  
ATOM   1456  C   ILE B 176      39.389  -0.620 -13.586  1.00 97.29           C  
ATOM   1457  O   ILE B 176      39.323  -0.407 -14.795  1.00 97.29           O  
ATOM   1452  CB  ILE B 176      40.666  -2.438 -12.655  1.00 97.29           C  
ATOM   1453  CG1 ILE B 176      41.935  -2.892 -11.909  1.00 97.29           C  
ATOM   1454  CG2 ILE B 176      40.441  -3.173 -13.986  1.00 97.29           C  
ATOM   1455  CD1 ILE B 176      43.222  -2.733 -12.713  1.00 97.29           C  
ATOM   1458  N   HIS B 177      38.312  -0.542 -12.778  1.00 57.47           N  
ATOM   1459  CA  HIS B 177      36.987  -0.300 -13.281  1.00 57.47           C  
ATOM   1466  C   HIS B 177      36.950   1.037 -13.958  1.00 57.47           C  
ATOM   1467  O   HIS B 177      36.388   1.177 -15.045  1.00 57.47           O  
ATOM   1462  CB  HIS B 177      35.909  -0.265 -12.178  1.00 57.47           C  
ATOM   1461  CG  HIS B 177      35.784  -1.532 -11.375  1.00 57.47           C  
ATOM   1464  CD2 HIS B 177      35.773  -1.712 -10.024  1.00 57.47           C  
ATOM   1460  ND1 HIS B 177      35.603  -2.785 -11.920  1.00 57.47           N  
ATOM   1465  CE1 HIS B 177      35.492  -3.651 -10.881  1.00 57.47           C  
ATOM   1463  NE2 HIS B 177      35.588  -3.046  -9.712  1.00 57.47           N  
ATOM   1468  N   LYS B 178      37.578   2.053 -13.343  1.00 59.28           N  
ATOM   1469  CA  LYS B 178      37.522   3.386 -13.873  1.00 59.28           C  
ATOM   1475  C   LYS B 178      38.120   3.382 -15.244  1.00 59.28           C  
ATOM   1476  O   LYS B 178      37.648   4.066 -16.150  1.00 59.28           O  
ATOM   1470  CB  LYS B 178      38.338   4.386 -13.036  1.00 59.28           C  
ATOM   1471  CG  LYS B 178      38.163   5.848 -13.453  1.00 59.28           C  
ATOM   1472  CD  LYS B 178      38.842   6.828 -12.491  1.00 59.28           C  
ATOM   1473  CE  LYS B 178      38.734   8.293 -12.911  1.00 59.28           C  
ATOM   1474  NZ  LYS B 178      37.567   8.923 -12.257  1.00 59.28           N1+
ATOM   1477  N   LYS B 179      39.200   2.606 -15.402  1.00118.69           N  
ATOM   1478  CA  LYS B 179      39.999   2.475 -16.583  1.00118.69           C  
ATOM   1484  C   LYS B 179      39.318   1.719 -17.683  1.00118.69           C  
ATOM   1485  O   LYS B 179      39.831   1.715 -18.801  1.00118.69           O  
ATOM   1479  CB  LYS B 179      41.348   1.803 -16.296  1.00118.69           C  
ATOM   1480  CG  LYS B 179      42.261   2.698 -15.456  1.00118.69           C  
ATOM   1481  CD  LYS B 179      43.498   1.993 -14.901  1.00118.69           C  
ATOM   1482  CE  LYS B 179      44.477   2.947 -14.213  1.00118.69           C  
ATOM   1483  NZ  LYS B 179      43.743   3.832 -13.281  1.00118.69           N1+
ATOM   1486  N   THR B 180      38.226   0.974 -17.403  1.00 57.94           N  
ATOM   1487  CA  THR B 180      37.641   0.189 -18.459  1.00 57.94           C  
ATOM   1491  C   THR B 180      36.270   0.686 -18.796  1.00 57.94           C  
ATOM   1492  O   THR B 180      35.375   0.734 -17.955  1.00 57.94           O  
ATOM   1488  CB  THR B 180      37.510  -1.259 -18.088  1.00 57.94           C  
ATOM   1490  CG2 THR B 180      36.963  -2.038 -19.297  1.00 57.94           C  
ATOM   1489  OG1 THR B 180      38.779  -1.776 -17.716  1.00 57.94           O  
ATOM   1493  N   THR B 181      36.071   1.039 -20.082  1.00 29.74           N  
ATOM   1494  CA  THR B 181      34.805   1.514 -20.556  1.00 29.74           C  
ATOM   1498  C   THR B 181      33.928   0.318 -20.726  1.00 29.74           C  
ATOM   1499  O   THR B 181      34.412  -0.809 -20.814  1.00 29.74           O  
ATOM   1495  CB  THR B 181      34.901   2.189 -21.894  1.00 29.74           C  
ATOM   1497  CG2 THR B 181      35.852   3.393 -21.781  1.00 29.74           C  
ATOM   1496  OG1 THR B 181      35.383   1.273 -22.866  1.00 29.74           O  
ATOM   1500  N   LEU B 182      32.600   0.541 -20.763  1.00 34.75           N  
ATOM   1501  CA  LEU B 182      31.673  -0.537 -20.942  1.00 34.75           C  
ATOM   1506  C   LEU B 182      31.943  -1.140 -22.278  1.00 34.75           C  
ATOM   1507  O   LEU B 182      31.885  -2.356 -22.446  1.00 34.75           O  
ATOM   1502  CB  LEU B 182      30.210  -0.073 -20.947  1.00 34.75           C  
ATOM   1503  CG  LEU B 182      29.205  -1.222 -21.150  1.00 34.75           C  
ATOM   1504  CD1 LEU B 182      29.240  -2.224 -19.985  1.00 34.75           C  
ATOM   1505  CD2 LEU B 182      27.798  -0.678 -21.431  1.00 34.75           C  
ATOM   1508  N   ASN B 183      32.262  -0.294 -23.273  1.00 68.51           N  
ATOM   1509  CA  ASN B 183      32.491  -0.781 -24.598  1.00 68.51           C  
ATOM   1514  C   ASN B 183      33.637  -1.746 -24.573  1.00 68.51           C  
ATOM   1515  O   ASN B 183      33.581  -2.805 -25.195  1.00 68.51           O  
ATOM   1510  CB  ASN B 183      32.874   0.329 -25.589  1.00 68.51           C  
ATOM   1511  CG  ASN B 183      32.901  -0.295 -26.977  1.00 68.51           C  
ATOM   1513  ND2 ASN B 183      33.604   0.367 -27.934  1.00 68.51           N  
ATOM   1512  OD1 ASN B 183      32.315  -1.352 -27.206  1.00 68.51           O  
ATOM   1516  N   GLN B 184      34.719  -1.413 -23.844  1.00 52.98           N  
ATOM   1517  CA  GLN B 184      35.856  -2.285 -23.849  1.00 52.98           C  
ATOM   1523  C   GLN B 184      35.502  -3.605 -23.247  1.00 52.98           C  
ATOM   1524  O   GLN B 184      35.870  -4.654 -23.774  1.00 52.98           O  
ATOM   1518  CB  GLN B 184      37.054  -1.747 -23.054  1.00 52.98           C  
ATOM   1519  CG  GLN B 184      37.777  -0.583 -23.728  1.00 52.98           C  
ATOM   1520  CD  GLN B 184      38.954  -0.216 -22.837  1.00 52.98           C  
ATOM   1522  NE2 GLN B 184      39.232  -1.084 -21.830  1.00 52.98           N  
ATOM   1521  OE1 GLN B 184      39.608   0.807 -23.025  1.00 52.98           O  
ATOM   1525  N   SER B 185      34.760  -3.591 -22.128  1.00 35.57           N  
ATOM   1526  CA  SER B 185      34.440  -4.825 -21.473  1.00 35.57           C  
ATOM   1529  C   SER B 185      33.647  -5.672 -22.411  1.00 35.57           C  
ATOM   1530  O   SER B 185      33.939  -6.854 -22.584  1.00 35.57           O  
ATOM   1527  CB  SER B 185      33.605  -4.630 -20.195  1.00 35.57           C  
ATOM   1528  OG  SER B 185      33.314  -5.884 -19.593  1.00 35.57           O  
ATOM   1531  N   MET B 186      32.644  -5.069 -23.072  1.00125.93           N  
ATOM   1532  CA  MET B 186      31.769  -5.815 -23.925  1.00125.93           C  
ATOM   1537  C   MET B 186      32.547  -6.419 -25.061  1.00125.93           C  
ATOM   1538  O   MET B 186      32.351  -7.587 -25.386  1.00125.93           O  
ATOM   1533  CB  MET B 186      30.671  -4.929 -24.545  1.00125.93           C  
ATOM   1534  CG  MET B 186      29.806  -4.200 -23.509  1.00125.93           C  
ATOM   1535  SD  MET B 186      28.660  -5.234 -22.549  1.00125.93           S  
ATOM   1536  CE  MET B 186      27.261  -5.049 -23.692  1.00125.93           C  
ATOM   1539  N   ASN B 187      33.450  -5.658 -25.713  1.00113.07           N  
ATOM   1540  CA  ASN B 187      34.099  -6.248 -26.856  1.00113.07           C  
ATOM   1545  C   ASN B 187      35.064  -7.322 -26.462  1.00113.07           C  
ATOM   1546  O   ASN B 187      35.107  -8.384 -27.082  1.00113.07           O  
ATOM   1541  CB  ASN B 187      34.862  -5.270 -27.776  1.00113.07           C  
ATOM   1542  CG  ASN B 187      36.100  -4.710 -27.084  1.00113.07           C  
ATOM   1544  ND2 ASN B 187      35.937  -3.533 -26.424  1.00113.07           N  
ATOM   1543  OD1 ASN B 187      37.188  -5.284 -27.144  1.00113.07           O  
ATOM   1547  N   VAL B 188      35.871  -7.074 -25.415  1.00 49.75           N  
ATOM   1548  CA  VAL B 188      36.902  -8.011 -25.069  1.00 49.75           C  
ATOM   1552  C   VAL B 188      36.308  -9.320 -24.640  1.00 49.75           C  
ATOM   1553  O   VAL B 188      36.761 -10.382 -25.067  1.00 49.75           O  
ATOM   1549  CB  VAL B 188      37.777  -7.512 -23.954  1.00 49.75           C  
ATOM   1550  CG1 VAL B 188      38.786  -8.612 -23.579  1.00 49.75           C  
ATOM   1551  CG2 VAL B 188      38.429  -6.191 -24.402  1.00 49.75           C  
ATOM   1554  N   PHE B 189      35.325  -9.257 -23.725  1.00106.25           N  
ATOM   1555  CA  PHE B 189      34.647 -10.384 -23.147  1.00106.25           C  
ATOM   1563  C   PHE B 189      33.543 -10.932 -24.001  1.00106.25           C  
ATOM   1564  O   PHE B 189      33.220 -12.113 -23.901  1.00106.25           O  
ATOM   1556  CB  PHE B 189      34.107 -10.066 -21.751  1.00106.25           C  
ATOM   1557  CG  PHE B 189      35.333  -9.721 -20.977  1.00106.25           C  
ATOM   1558  CD1 PHE B 189      36.206 -10.709 -20.584  1.00106.25           C  
ATOM   1559  CD2 PHE B 189      35.614  -8.413 -20.659  1.00106.25           C  
ATOM   1560  CE1 PHE B 189      37.341 -10.396 -19.876  1.00106.25           C  
ATOM   1561  CE2 PHE B 189      36.748  -8.093 -19.950  1.00106.25           C  
ATOM   1562  CZ  PHE B 189      37.613  -9.087 -19.558  1.00106.25           C  
ATOM   1565  N   GLY B 190      32.880 -10.091 -24.818  1.00 31.98           N  
ATOM   1566  CA  GLY B 190      31.825 -10.594 -25.657  1.00 31.98           C  
ATOM   1567  C   GLY B 190      30.524 -10.625 -24.908  1.00 31.98           C  
ATOM   1568  O   GLY B 190      29.664 -11.461 -25.184  1.00 31.98           O  
ATOM   1569  N   PHE B 191      30.339  -9.720 -23.929  1.00 83.61           N  
ATOM   1570  CA  PHE B 191      29.103  -9.706 -23.191  1.00 83.61           C  
ATOM   1578  C   PHE B 191      28.065  -8.961 -23.975  1.00 83.61           C  
ATOM   1579  O   PHE B 191      28.375  -8.229 -24.913  1.00 83.61           O  
ATOM   1571  CB  PHE B 191      29.168  -9.025 -21.814  1.00 83.61           C  
ATOM   1572  CG  PHE B 191      30.100  -9.788 -20.941  1.00 83.61           C  
ATOM   1573  CD1 PHE B 191      29.835 -11.092 -20.585  1.00 83.61           C  
ATOM   1574  CD2 PHE B 191      31.223  -9.170 -20.440  1.00 83.61           C  
ATOM   1575  CE1 PHE B 191      30.699 -11.782 -19.767  1.00 83.61           C  
ATOM   1576  CE2 PHE B 191      32.087  -9.852 -19.620  1.00 83.61           C  
ATOM   1577  CZ  PHE B 191      31.828 -11.160 -19.289  1.00 83.61           C  
ATOM   1580  N   ASN B 192      26.780  -9.177 -23.616  1.00 67.64           N  
ATOM   1581  CA  ASN B 192      25.672  -8.501 -24.231  1.00 67.64           C  
ATOM   1586  C   ASN B 192      24.869  -7.865 -23.133  1.00 67.64           C  
ATOM   1587  O   ASN B 192      25.133  -8.077 -21.953  1.00 67.64           O  
ATOM   1582  CB  ASN B 192      24.756  -9.430 -25.047  1.00 67.64           C  
ATOM   1583  CG  ASN B 192      24.234 -10.524 -24.128  1.00 67.64           C  
ATOM   1585  ND2 ASN B 192      24.680 -11.784 -24.379  1.00 67.64           N  
ATOM   1584  OD1 ASN B 192      23.451 -10.269 -23.215  1.00 67.64           O  
ATOM   1588  N   HIS B 193      23.866  -7.048 -23.508  1.00 89.44           N  
ATOM   1589  CA  HIS B 193      23.071  -6.310 -22.567  1.00 89.44           C  
ATOM   1596  C   HIS B 193      22.236  -7.191 -21.696  1.00 89.44           C  
ATOM   1597  O   HIS B 193      21.814  -6.762 -20.624  1.00 89.44           O  
ATOM   1592  CB  HIS B 193      22.234  -5.181 -23.182  1.00 89.44           C  
ATOM   1591  CG  HIS B 193      23.028  -3.910 -23.147  1.00 89.44           C  
ATOM   1594  CD2 HIS B 193      22.928  -2.857 -22.289  1.00 89.44           C  
ATOM   1590  ND1 HIS B 193      24.082  -3.613 -23.981  1.00 89.44           N  
ATOM   1595  CE1 HIS B 193      24.567  -2.407 -23.586  1.00 89.44           C  
ATOM   1593  NE2 HIS B 193      23.898  -1.909 -22.563  1.00 89.44           N  
ATOM   1598  N   SER B 194      21.911  -8.414 -22.143  1.00 79.96           N  
ATOM   1599  CA  SER B 194      21.143  -9.303 -21.314  1.00 79.96           C  
ATOM   1602  C   SER B 194      21.957  -9.717 -20.119  1.00 79.96           C  
ATOM   1603  O   SER B 194      21.400  -9.983 -19.056  1.00 79.96           O  
ATOM   1600  CB  SER B 194      20.749 -10.599 -22.038  1.00 79.96           C  
ATOM   1601  OG  SER B 194      19.960 -10.297 -23.178  1.00 79.96           O  
ATOM   1604  N   ASP B 195      23.300  -9.773 -20.255  1.00 56.53           N  
ATOM   1605  CA  ASP B 195      24.129 -10.264 -19.183  1.00 56.53           C  
ATOM   1610  C   ASP B 195      24.026  -9.376 -17.985  1.00 56.53           C  
ATOM   1611  O   ASP B 195      23.780  -8.174 -18.085  1.00 56.53           O  
ATOM   1606  CB  ASP B 195      25.626 -10.381 -19.531  1.00 56.53           C  
ATOM   1607  CG  ASP B 195      25.827 -11.577 -20.451  1.00 56.53           C  
ATOM   1608  OD1 ASP B 195      24.815 -12.230 -20.813  1.00 56.53           O  
ATOM   1609  OD2 ASP B 195      27.003 -11.853 -20.805  1.00 56.53           O1-
ATOM   1612  N   ASN B 196      24.219  -9.986 -16.797  1.00 60.36           N  
ATOM   1613  CA  ASN B 196      24.132  -9.286 -15.551  1.00 60.36           C  
ATOM   1618  C   ASN B 196      25.365  -8.455 -15.391  1.00 60.36           C  
ATOM   1619  O   ASN B 196      26.408  -8.734 -15.980  1.00 60.36           O  
ATOM   1614  CB  ASN B 196      24.017 -10.214 -14.326  1.00 60.36           C  
ATOM   1615  CG  ASN B 196      25.287 -11.051 -14.225  1.00 60.36           C  
ATOM   1617  ND2 ASN B 196      25.464 -12.011 -15.171  1.00 60.36           N  
ATOM   1616  OD1 ASN B 196      26.105 -10.857 -13.327  1.00 60.36           O  
ATOM   1620  N   ILE B 197      25.254  -7.404 -14.559  1.00 48.08           N  
ATOM   1621  CA  ILE B 197      26.291  -6.445 -14.307  1.00 48.08           C  
ATOM   1626  C   ILE B 197      27.464  -7.130 -13.691  1.00 48.08           C  
ATOM   1627  O   ILE B 197      28.603  -6.728 -13.917  1.00 48.08           O  
ATOM   1622  CB  ILE B 197      25.866  -5.352 -13.374  1.00 48.08           C  
ATOM   1623  CG1 ILE B 197      25.526  -5.927 -11.987  1.00 48.08           C  
ATOM   1624  CG2 ILE B 197      24.709  -4.593 -14.044  1.00 48.08           C  
ATOM   1625  CD1 ILE B 197      25.403  -4.870 -10.890  1.00 48.08           C  
ATOM   1628  N   GLY B 198      27.217  -8.165 -12.869  1.00 28.08           N  
ATOM   1629  CA  GLY B 198      28.296  -8.825 -12.198  1.00 28.08           C  
ATOM   1630  C   GLY B 198      29.263  -9.367 -13.208  1.00 28.08           C  
ATOM   1631  O   GLY B 198      30.474  -9.298 -13.000  1.00 28.08           O  
ATOM   1632  N   LYS B 199      28.761  -9.942 -14.318  1.00 59.60           N  
ATOM   1633  CA  LYS B 199      29.647 -10.474 -15.314  1.00 59.60           C  
ATOM   1639  C   LYS B 199      30.445  -9.360 -15.909  1.00 59.60           C  
ATOM   1640  O   LYS B 199      31.645  -9.498 -16.137  1.00 59.60           O  
ATOM   1634  CB  LYS B 199      28.939 -11.178 -16.478  1.00 59.60           C  
ATOM   1635  CG  LYS B 199      28.396 -12.566 -16.148  1.00 59.60           C  
ATOM   1636  CD  LYS B 199      27.517 -13.119 -17.269  1.00 59.60           C  
ATOM   1637  CE  LYS B 199      27.159 -14.595 -17.117  1.00 59.60           C  
ATOM   1638  NZ  LYS B 199      26.393 -15.045 -18.300  1.00 59.60           N1+
ATOM   1641  N   ILE B 200      29.804  -8.209 -16.164  1.00 97.36           N  
ATOM   1642  CA  ILE B 200      30.499  -7.124 -16.788  1.00 97.36           C  
ATOM   1647  C   ILE B 200      31.627  -6.702 -15.893  1.00 97.36           C  
ATOM   1648  O   ILE B 200      32.725  -6.418 -16.369  1.00 97.36           O  
ATOM   1643  CB  ILE B 200      29.629  -5.922 -17.007  1.00 97.36           C  
ATOM   1644  CG1 ILE B 200      28.451  -6.277 -17.930  1.00 97.36           C  
ATOM   1645  CG2 ILE B 200      30.513  -4.781 -17.544  1.00 97.36           C  
ATOM   1646  CD1 ILE B 200      28.877  -6.803 -19.301  1.00 97.36           C  
ATOM   1649  N   SER B 201      31.365  -6.625 -14.571  1.00 64.61           N  
ATOM   1650  CA  SER B 201      32.312  -6.148 -13.593  1.00 64.61           C  
ATOM   1653  C   SER B 201      33.358  -7.158 -13.178  1.00 64.61           C  
ATOM   1654  O   SER B 201      34.402  -6.770 -12.656  1.00 64.61           O  
ATOM   1651  CB  SER B 201      31.647  -5.641 -12.299  1.00 64.61           C  
ATOM   1652  OG  SER B 201      31.081  -6.719 -11.569  1.00 64.61           O  
ATOM   1655  N   TYR B 202      33.136  -8.465 -13.400  1.00 87.76           N  
ATOM   1656  CA  TYR B 202      34.000  -9.498 -12.880  1.00 87.76           C  
ATOM   1665  C   TYR B 202      35.430  -9.394 -13.349  1.00 87.76           C  
ATOM   1666  O   TYR B 202      36.336  -9.604 -12.542  1.00 87.76           O  
ATOM   1657  CB  TYR B 202      33.502 -10.907 -13.243  1.00 87.76           C  
ATOM   1658  CG  TYR B 202      34.605 -11.843 -12.906  1.00 87.76           C  
ATOM   1659  CD1 TYR B 202      34.834 -12.236 -11.608  1.00 87.76           C  
ATOM   1660  CD2 TYR B 202      35.414 -12.329 -13.905  1.00 87.76           C  
ATOM   1661  CE1 TYR B 202      35.860 -13.100 -11.312  1.00 87.76           C  
ATOM   1662  CE2 TYR B 202      36.440 -13.194 -13.614  1.00 87.76           C  
ATOM   1663  CZ  TYR B 202      36.665 -13.578 -12.316  1.00 87.76           C  
ATOM   1664  OH  TYR B 202      37.720 -14.465 -12.016  1.00 87.76           O  
ATOM   1667  N   PRO B 203      35.717  -9.071 -14.577  1.00 82.56           N  
ATOM   1668  CA  PRO B 203      37.082  -9.123 -15.029  1.00 82.56           C  
ATOM   1672  C   PRO B 203      38.049  -8.292 -14.243  1.00 82.56           C  
ATOM   1673  O   PRO B 203      39.225  -8.650 -14.200  1.00 82.56           O  
ATOM   1670  CB  PRO B 203      37.016  -8.797 -16.519  1.00 82.56           C  
ATOM   1671  CG  PRO B 203      35.633  -9.337 -16.938  1.00 82.56           C  
ATOM   1669  CD  PRO B 203      34.772  -9.246 -15.666  1.00 82.56           C  
ATOM   1674  N   SER B 204      37.608  -7.188 -13.619  1.00 36.09           N  
ATOM   1675  CA  SER B 204      38.536  -6.390 -12.869  1.00 36.09           C  
ATOM   1678  C   SER B 204      39.026  -7.193 -11.701  1.00 36.09           C  
ATOM   1679  O   SER B 204      40.169  -7.042 -11.275  1.00 36.09           O  
ATOM   1676  CB  SER B 204      37.910  -5.110 -12.298  1.00 36.09           C  
ATOM   1677  OG  SER B 204      37.458  -4.279 -13.355  1.00 36.09           O  
ATOM   1680  N   PHE B 205      38.156  -8.059 -11.142  1.00 65.91           N  
ATOM   1681  CA  PHE B 205      38.506  -8.877 -10.013  1.00 65.91           C  
ATOM   1689  C   PHE B 205      39.564  -9.870 -10.406  1.00 65.91           C  
ATOM   1690  O   PHE B 205      40.452 -10.188  -9.618  1.00 65.91           O  
ATOM   1682  CB  PHE B 205      37.302  -9.623  -9.396  1.00 65.91           C  
ATOM   1683  CG  PHE B 205      36.484  -8.641  -8.617  1.00 65.91           C  
ATOM   1684  CD1 PHE B 205      35.597  -7.792  -9.242  1.00 65.91           C  
ATOM   1685  CD2 PHE B 205      36.598  -8.571  -7.246  1.00 65.91           C  
ATOM   1686  CE1 PHE B 205      34.846  -6.892  -8.519  1.00 65.91           C  
ATOM   1687  CE2 PHE B 205      35.851  -7.673  -6.516  1.00 65.91           C  
ATOM   1688  CZ  PHE B 205      34.971  -6.827  -7.149  1.00 65.91           C  
ATOM   1691  N   GLN B 206      39.476 -10.428 -11.628  1.00 66.44           N  
ATOM   1692  CA  GLN B 206      40.463 -11.371 -12.087  1.00 66.44           C  
ATOM   1698  C   GLN B 206      41.773 -10.665 -12.301  1.00 66.44           C  
ATOM   1699  O   GLN B 206      42.843 -11.234 -12.096  1.00 66.44           O  
ATOM   1693  CB  GLN B 206      40.056 -12.092 -13.387  1.00 66.44           C  
ATOM   1694  CG  GLN B 206      41.027 -13.205 -13.797  1.00 66.44           C  
ATOM   1695  CD  GLN B 206      40.326 -14.122 -14.791  1.00 66.44           C  
ATOM   1697  NE2 GLN B 206      41.019 -14.450 -15.913  1.00 66.44           N  
ATOM   1696  OE1 GLN B 206      39.193 -14.549 -14.570  1.00 66.44           O  
ATOM   1700  N   ILE B 207      41.706  -9.408 -12.773  1.00118.73           N  
ATOM   1701  CA  ILE B 207      42.837  -8.575 -13.085  1.00118.73           C  
ATOM   1706  C   ILE B 207      43.591  -8.139 -11.858  1.00118.73           C  
ATOM   1707  O   ILE B 207      44.819  -8.089 -11.860  1.00118.73           O  
ATOM   1702  CB  ILE B 207      42.417  -7.299 -13.752  1.00118.73           C  
ATOM   1703  CG1 ILE B 207      41.638  -7.573 -15.050  1.00118.73           C  
ATOM   1704  CG2 ILE B 207      43.685  -6.451 -13.945  1.00118.73           C  
ATOM   1705  CD1 ILE B 207      42.463  -8.273 -16.122  1.00118.73           C  
ATOM   1708  N   ALA B 208      42.870  -7.815 -10.769  1.00 64.38           N  
ATOM   1709  CA  ALA B 208      43.423  -7.133  -9.628  1.00 64.38           C  
ATOM   1711  C   ALA B 208      44.592  -7.840  -8.992  1.00 64.38           C  
ATOM   1712  O   ALA B 208      45.552  -7.169  -8.615  1.00 64.38           O  
ATOM   1710  CB  ALA B 208      42.374  -6.895  -8.527  1.00 64.38           C  
ATOM   1713  N   PRO B 209      44.597  -9.134  -8.854  1.00 87.61           N  
ATOM   1714  CA  PRO B 209      45.675  -9.805  -8.160  1.00 87.61           C  
ATOM   1718  C   PRO B 209      47.004  -9.676  -8.831  1.00 87.61           C  
ATOM   1719  O   PRO B 209      48.009 -10.079  -8.248  1.00 87.61           O  
ATOM   1716  CB  PRO B 209      45.210 -11.246  -7.979  1.00 87.61           C  
ATOM   1717  CG  PRO B 209      43.676 -11.119  -7.916  1.00 87.61           C  
ATOM   1715  CD  PRO B 209      43.352  -9.879  -8.767  1.00 87.61           C  
ATOM   1720  N   CYS B 210      47.030  -9.161 -10.066  1.00 63.69           N  
ATOM   1721  CA  CYS B 210      48.240  -8.960 -10.804  1.00 63.69           C  
ATOM   1724  C   CYS B 210      49.025  -7.865 -10.145  1.00 63.69           C  
ATOM   1725  O   CYS B 210      50.203  -7.679 -10.447  1.00 63.69           O  
ATOM   1722  CB  CYS B 210      47.977  -8.573 -12.267  1.00 63.69           C  
ATOM   1723  SG  CYS B 210      47.143  -9.901 -13.190  1.00 63.69           S  
ATOM   1726  N   PHE B 211      48.370  -7.049  -9.292  1.00 78.58           N  
ATOM   1727  CA  PHE B 211      49.067  -5.980  -8.632  1.00 78.58           C  
ATOM   1735  C   PHE B 211      49.245  -6.352  -7.186  1.00 78.58           C  
ATOM   1736  O   PHE B 211      48.279  -6.631  -6.480  1.00 78.58           O  
ATOM   1728  CB  PHE B 211      48.301  -4.655  -8.734  1.00 78.58           C  
ATOM   1729  CG  PHE B 211      48.189  -4.412 -10.203  1.00 78.58           C  
ATOM   1730  CD1 PHE B 211      49.242  -3.877 -10.908  1.00 78.58           C  
ATOM   1731  CD2 PHE B 211      47.034  -4.736 -10.879  1.00 78.58           C  
ATOM   1732  CE1 PHE B 211      49.142  -3.661 -12.264  1.00 78.58           C  
ATOM   1733  CE2 PHE B 211      46.928  -4.522 -12.234  1.00 78.58           C  
ATOM   1734  CZ  PHE B 211      47.983  -3.982 -12.930  1.00 78.58           C  
ATOM   1737  N   SER B 212      50.506  -6.288  -6.703  1.00100.10           N  
ATOM   1738  CA  SER B 212      50.940  -6.761  -5.411  1.00100.10           C  
ATOM   1741  C   SER B 212      50.275  -6.025  -4.292  1.00100.10           C  
ATOM   1742  O   SER B 212      50.228  -6.520  -3.168  1.00100.10           O  
ATOM   1739  CB  SER B 212      52.451  -6.578  -5.186  1.00100.10           C  
ATOM   1740  OG  SER B 212      53.184  -7.313  -6.151  1.00100.10           O  
ATOM   1743  N   GLN B 213      49.734  -4.832  -4.567  1.00 78.86           N  
ATOM   1744  CA  GLN B 213      49.107  -4.021  -3.562  1.00 78.86           C  
ATOM   1750  C   GLN B 213      47.965  -4.795  -2.964  1.00 78.86           C  
ATOM   1751  O   GLN B 213      47.536  -4.520  -1.845  1.00 78.86           O  
ATOM   1745  CB  GLN B 213      48.585  -2.688  -4.130  1.00 78.86           C  
ATOM   1746  CG  GLN B 213      47.509  -2.847  -5.205  1.00 78.86           C  
ATOM   1747  CD  GLN B 213      47.293  -1.482  -5.843  1.00 78.86           C  
ATOM   1749  NE2 GLN B 213      46.268  -1.375  -6.732  1.00 78.86           N  
ATOM   1748  OE1 GLN B 213      48.022  -0.534  -5.562  1.00 78.86           O  
ATOM   1752  N   CYS B 214      47.398  -5.755  -3.715  1.00134.06           N  
ATOM   1753  CA  CYS B 214      46.302  -6.532  -3.210  1.00134.06           C  
ATOM   1756  C   CYS B 214      46.719  -7.439  -2.080  1.00134.06           C  
ATOM   1757  O   CYS B 214      45.851  -7.946  -1.372  1.00134.06           O  
ATOM   1754  CB  CYS B 214      45.490  -7.299  -4.279  1.00134.06           C  
ATOM   1755  SG  CYS B 214      46.429  -8.461  -5.299  1.00134.06           S  
ATOM   1758  N   PHE B 215      48.028  -7.749  -1.910  1.00112.87           N  
ATOM   1759  CA  PHE B 215      48.385  -8.593  -0.795  1.00112.87           C  
ATOM   1767  C   PHE B 215      49.325  -7.843   0.117  1.00112.87           C  
ATOM   1768  O   PHE B 215      50.503  -8.177   0.190  1.00112.87           O  
ATOM   1760  CB  PHE B 215      49.167  -9.834  -1.237  1.00112.87           C  
ATOM   1761  CG  PHE B 215      48.365 -10.521  -2.284  1.00112.87           C  
ATOM   1762  CD1 PHE B 215      47.288 -11.306  -1.948  1.00112.87           C  
ATOM   1763  CD2 PHE B 215      48.703 -10.382  -3.612  1.00112.87           C  
ATOM   1764  CE1 PHE B 215      46.560 -11.938  -2.929  1.00112.87           C  
ATOM   1765  CE2 PHE B 215      47.979 -11.012  -4.595  1.00112.87           C  
ATOM   1766  CZ  PHE B 215      46.903 -11.793  -4.251  1.00112.87           C  
ATOM   1769  N   PRO B 216      48.844  -6.884   0.864  1.00 84.22           N  
ATOM   1770  CA  PRO B 216      49.679  -6.091   1.729  1.00 84.22           C  
ATOM   1774  C   PRO B 216      50.254  -6.864   2.864  1.00 84.22           C  
ATOM   1775  O   PRO B 216      51.267  -6.436   3.415  1.00 84.22           O  
ATOM   1772  CB  PRO B 216      48.819  -4.902   2.169  1.00 84.22           C  
ATOM   1773  CG  PRO B 216      47.377  -5.327   1.845  1.00 84.22           C  
ATOM   1771  CD  PRO B 216      47.538  -6.292   0.657  1.00 84.22           C  
ATOM   1776  N   ASN B 217      49.621  -7.977   3.262  1.00 82.26           N  
ATOM   1777  CA  ASN B 217      50.147  -8.684   4.386  1.00 82.26           C  
ATOM   1782  C   ASN B 217      51.493  -9.261   4.057  1.00 82.26           C  
ATOM   1783  O   ASN B 217      52.388  -9.239   4.900  1.00 82.26           O  
ATOM   1778  CB  ASN B 217      49.232  -9.826   4.855  1.00 82.26           C  
ATOM   1779  CG  ASN B 217      47.976  -9.189   5.439  1.00 82.26           C  
ATOM   1781  ND2 ASN B 217      47.271  -9.936   6.331  1.00 82.26           N  
ATOM   1780  OD1 ASN B 217      47.632  -8.053   5.120  1.00 82.26           O  
ATOM   1784  N   PHE B 218      51.614  -9.944   2.900  1.00151.45           N  
ATOM   1785  CA  PHE B 218      52.854 -10.545   2.478  1.00151.45           C  
ATOM   1793  C   PHE B 218      53.710  -9.856   1.446  1.00151.45           C  
ATOM   1794  O   PHE B 218      54.902 -10.145   1.380  1.00151.45           O  
ATOM   1786  CB  PHE B 218      52.748 -12.047   2.158  1.00151.45           C  
ATOM   1787  CG  PHE B 218      51.739 -12.310   1.102  1.00151.45           C  
ATOM   1788  CD1 PHE B 218      50.399 -12.330   1.411  1.00151.45           C  
ATOM   1789  CD2 PHE B 218      52.139 -12.568  -0.187  1.00151.45           C  
ATOM   1790  CE1 PHE B 218      49.465 -12.590   0.436  1.00151.45           C  
ATOM   1791  CE2 PHE B 218      51.209 -12.828  -1.165  1.00151.45           C  
ATOM   1792  CZ  PHE B 218      49.870 -12.839  -0.854  1.00151.45           C  
ATOM   1795  N   LEU B 219      53.154  -9.014   0.546  1.00 70.63           N  
ATOM   1796  CA  LEU B 219      53.984  -8.525  -0.534  1.00 70.63           C  
ATOM   1801  C   LEU B 219      54.205  -7.048  -0.452  1.00 70.63           C  
ATOM   1802  O   LEU B 219      53.413  -6.309   0.128  1.00 70.63           O  
ATOM   1797  CB  LEU B 219      53.390  -8.778  -1.932  1.00 70.63           C  
ATOM   1798  CG  LEU B 219      53.239 -10.268  -2.290  1.00 70.63           C  
ATOM   1799  CD1 LEU B 219      52.649 -10.443  -3.699  1.00 70.63           C  
ATOM   1800  CD2 LEU B 219      54.556 -11.036  -2.105  1.00 70.63           C  
ATOM   1803  N   GLY B 220      55.328  -6.590  -1.049  1.00 26.20           N  
ATOM   1804  CA  GLY B 220      55.612  -5.186  -1.124  1.00 26.20           C  
ATOM   1805  C   GLY B 220      54.803  -4.673  -2.274  1.00 26.20           C  
ATOM   1806  O   GLY B 220      54.170  -5.451  -2.985  1.00 26.20           O  
ATOM   1807  N   LYS B 221      54.792  -3.342  -2.487  1.00 89.83           N  
ATOM   1808  CA  LYS B 221      54.004  -2.826  -3.562  1.00 89.83           C  
ATOM   1814  C   LYS B 221      54.771  -2.882  -4.840  1.00 89.83           C  
ATOM   1815  O   LYS B 221      56.000  -2.873  -4.858  1.00 89.83           O  
ATOM   1809  CB  LYS B 221      53.511  -1.380  -3.386  1.00 89.83           C  
ATOM   1810  CG  LYS B 221      52.249  -1.274  -2.531  1.00 89.83           C  
ATOM   1811  CD  LYS B 221      51.811   0.167  -2.266  1.00 89.83           C  
ATOM   1812  CE  LYS B 221      50.387   0.281  -1.722  1.00 89.83           C  
ATOM   1813  NZ  LYS B 221      49.952   1.696  -1.741  1.00 89.83           N1+
ATOM   1816  N   ASN B 222      54.009  -2.954  -5.949  1.00 75.61           N  
ATOM   1817  CA  ASN B 222      54.483  -2.952  -7.302  1.00 75.61           C  
ATOM   1822  C   ASN B 222      55.572  -3.959  -7.530  1.00 75.61           C  
ATOM   1823  O   ASN B 222      56.643  -3.610  -8.025  1.00 75.61           O  
ATOM   1818  CB  ASN B 222      54.968  -1.568  -7.778  1.00 75.61           C  
ATOM   1819  CG  ASN B 222      54.964  -1.558  -9.303  1.00 75.61           C  
ATOM   1821  ND2 ASN B 222      55.466  -0.449  -9.907  1.00 75.61           N  
ATOM   1820  OD1 ASN B 222      54.519  -2.509  -9.942  1.00 75.61           O  
ATOM   1824  N   ILE B 223      55.324  -5.241  -7.184  1.00 65.93           N  
ATOM   1825  CA  ILE B 223      56.273  -6.291  -7.451  1.00 65.93           C  
ATOM   1830  C   ILE B 223      55.777  -7.000  -8.682  1.00 65.93           C  
ATOM   1831  O   ILE B 223      54.571  -7.192  -8.837  1.00 65.93           O  
ATOM   1826  CB  ILE B 223      56.409  -7.296  -6.341  1.00 65.93           C  
ATOM   1827  CG1 ILE B 223      56.973  -6.621  -5.078  1.00 65.93           C  
ATOM   1828  CG2 ILE B 223      57.274  -8.461  -6.850  1.00 65.93           C  
ATOM   1829  CD1 ILE B 223      56.981  -7.531  -3.851  1.00 65.93           C  
ATOM   1832  N   PRO B 224      56.650  -7.393  -9.580  1.00 75.98           N  
ATOM   1833  CA  PRO B 224      56.214  -7.993 -10.818  1.00 75.98           C  
ATOM   1837  C   PRO B 224      55.468  -9.277 -10.609  1.00 75.98           C  
ATOM   1838  O   PRO B 224      55.776 -10.001  -9.663  1.00 75.98           O  
ATOM   1835  CB  PRO B 224      57.472  -8.110 -11.680  1.00 75.98           C  
ATOM   1836  CG  PRO B 224      58.354  -6.946 -11.186  1.00 75.98           C  
ATOM   1834  CD  PRO B 224      57.950  -6.754  -9.712  1.00 75.98           C  
ATOM   1839  N   CYS B 225      54.477  -9.573 -11.480  1.00 43.37           N  
ATOM   1840  CA  CYS B 225      53.669 -10.747 -11.301  1.00 43.37           C  
ATOM   1843  C   CYS B 225      53.728 -11.592 -12.541  1.00 43.37           C  
ATOM   1844  O   CYS B 225      53.572 -11.096 -13.655  1.00 43.37           O  
ATOM   1841  CB  CYS B 225      52.189 -10.409 -11.051  1.00 43.37           C  
ATOM   1842  SG  CYS B 225      51.148 -11.875 -10.786  1.00 43.37           S  
ATOM   1845  N   LEU B 226      53.952 -12.914 -12.362  1.00 56.28           N  
ATOM   1846  CA  LEU B 226      53.996 -13.848 -13.457  1.00 56.28           C  
ATOM   1851  C   LEU B 226      52.697 -14.595 -13.445  1.00 56.28           C  
ATOM   1852  O   LEU B 226      52.322 -15.162 -12.419  1.00 56.28           O  
ATOM   1847  CB  LEU B 226      55.136 -14.875 -13.316  1.00 56.28           C  
ATOM   1848  CG  LEU B 226      55.212 -15.902 -14.458  1.00 56.28           C  
ATOM   1849  CD1 LEU B 226      55.445 -15.228 -15.821  1.00 56.28           C  
ATOM   1850  CD2 LEU B 226      56.261 -16.980 -14.146  1.00 56.28           C  
ATOM   1853  N   VAL B 227      51.962 -14.614 -14.582  1.00 71.18           N  
ATOM   1854  CA  VAL B 227      50.672 -15.248 -14.554  1.00 71.18           C  
ATOM   1858  C   VAL B 227      50.593 -16.377 -15.551  1.00 71.18           C  
ATOM   1859  O   VAL B 227      50.373 -16.163 -16.742  1.00 71.18           O  
ATOM   1855  CB  VAL B 227      49.579 -14.273 -14.866  1.00 71.18           C  
ATOM   1856  CG1 VAL B 227      48.231 -15.012 -14.893  1.00 71.18           C  
ATOM   1857  CG2 VAL B 227      49.656 -13.135 -13.835  1.00 71.18           C  
ATOM   1860  N   PRO B 228      50.750 -17.591 -15.076  1.00 84.57           N  
ATOM   1861  CA  PRO B 228      50.634 -18.736 -15.950  1.00 84.57           C  
ATOM   1865  C   PRO B 228      49.190 -19.002 -16.229  1.00 84.57           C  
ATOM   1866  O   PRO B 228      48.379 -18.869 -15.312  1.00 84.57           O  
ATOM   1863  CB  PRO B 228      51.335 -19.890 -15.233  1.00 84.57           C  
ATOM   1864  CG  PRO B 228      52.358 -19.185 -14.323  1.00 84.57           C  
ATOM   1862  CD  PRO B 228      51.715 -17.825 -14.013  1.00 84.57           C  
ATOM   1867  N   GLN B 229      48.842 -19.420 -17.462  1.00 80.78           N  
ATOM   1868  CA  GLN B 229      47.448 -19.579 -17.756  1.00 80.78           C  
ATOM   1874  C   GLN B 229      47.289 -20.306 -19.051  1.00 80.78           C  
ATOM   1875  O   GLN B 229      48.222 -20.418 -19.846  1.00 80.78           O  
ATOM   1869  CB  GLN B 229      46.774 -18.214 -17.958  1.00 80.78           C  
ATOM   1870  CG  GLN B 229      47.356 -17.491 -19.178  1.00 80.78           C  
ATOM   1871  CD  GLN B 229      47.000 -16.014 -19.112  1.00 80.78           C  
ATOM   1873  NE2 GLN B 229      47.636 -15.288 -18.155  1.00 80.78           N  
ATOM   1872  OE1 GLN B 229      46.187 -15.520 -19.891  1.00 80.78           O  
ATOM   1876  N   GLY B 230      46.074 -20.846 -19.278  1.00 46.01           N  
ATOM   1877  CA  GLY B 230      45.760 -21.419 -20.547  1.00 46.01           C  
ATOM   1878  C   GLY B 230      45.455 -20.230 -21.401  1.00 46.01           C  
ATOM   1879  O   GLY B 230      45.162 -19.150 -20.892  1.00 46.01           O  
ATOM   1880  N   ILE B 231      45.447 -20.423 -22.725  1.00109.33           N  
ATOM   1881  CA  ILE B 231      45.302 -19.363 -23.679  1.00109.33           C  
ATOM   1886  C   ILE B 231      43.993 -18.640 -23.496  1.00109.33           C  
ATOM   1887  O   ILE B 231      43.904 -17.452 -23.797  1.00109.33           O  
ATOM   1882  CB  ILE B 231      45.394 -19.855 -25.097  1.00109.33           C  
ATOM   1883  CG1 ILE B 231      45.625 -18.674 -26.055  1.00109.33           C  
ATOM   1884  CG2 ILE B 231      44.134 -20.678 -25.413  1.00109.33           C  
ATOM   1885  CD1 ILE B 231      46.999 -18.022 -25.887  1.00109.33           C  
ATOM   1888  N   ASP B 232      42.935 -19.329 -23.020  1.00150.12           N  
ATOM   1889  CA  ASP B 232      41.612 -18.756 -22.919  1.00150.12           C  
ATOM   1894  C   ASP B 232      41.595 -17.526 -22.067  1.00150.12           C  
ATOM   1895  O   ASP B 232      40.808 -16.616 -22.319  1.00150.12           O  
ATOM   1890  CB  ASP B 232      40.584 -19.698 -22.279  1.00150.12           C  
ATOM   1891  CG  ASP B 232      40.364 -20.785 -23.294  1.00150.12           C  
ATOM   1892  OD1 ASP B 232      41.092 -20.738 -24.319  1.00150.12           O  
ATOM   1893  OD2 ASP B 232      39.476 -21.654 -23.082  1.00150.12           O1-
ATOM   1896  N   GLN B 233      42.436 -17.485 -21.026  1.00 89.20           N  
ATOM   1897  CA  GLN B 233      42.495 -16.440 -20.037  1.00 89.20           C  
ATOM   1903  C   GLN B 233      43.027 -15.138 -20.567  1.00 89.20           C  
ATOM   1904  O   GLN B 233      42.830 -14.091 -19.952  1.00 89.20           O  
ATOM   1898  CB  GLN B 233      43.331 -16.846 -18.816  1.00 89.20           C  
ATOM   1899  CG  GLN B 233      42.715 -18.045 -18.097  1.00 89.20           C  
ATOM   1900  CD  GLN B 233      41.250 -17.715 -17.853  1.00 89.20           C  
ATOM   1902  NE2 GLN B 233      40.380 -18.760 -17.862  1.00 89.20           N  
ATOM   1901  OE1 GLN B 233      40.887 -16.554 -17.671  1.00 89.20           O  
ATOM   1905  N   ASP B 234      43.728 -15.160 -21.712  1.00 94.31           N  
ATOM   1906  CA  ASP B 234      44.481 -14.043 -22.215  1.00 94.31           C  
ATOM   1911  C   ASP B 234      43.682 -12.781 -22.339  1.00 94.31           C  
ATOM   1912  O   ASP B 234      44.255 -11.712 -22.128  1.00 94.31           O  
ATOM   1907  CB  ASP B 234      45.104 -14.324 -23.593  1.00 94.31           C  
ATOM   1908  CG  ASP B 234      46.063 -13.185 -23.929  1.00 94.31           C  
ATOM   1909  OD1 ASP B 234      46.772 -12.706 -23.003  1.00 94.31           O  
ATOM   1910  OD2 ASP B 234      46.087 -12.768 -25.117  1.00 94.31           O1-
ATOM   1913  N   PRO B 235      42.423 -12.792 -22.671  1.00 74.31           N  
ATOM   1914  CA  PRO B 235      41.732 -11.542 -22.816  1.00 74.31           C
[truncated: 114,461 more chars]
