# Supplementary material for: Structural Descriptors for Subunit Interface Regions in Homodimers: Effect of Lipid Membrane and Secondary Structure Type
Source: J Chem Inf Model. 2025 Mar 27;65(7):3117–26. doi: 10.1021/acs.jcim.4c01233 (PMC12004529; doi:10.1021/acs.jcim.4c01233)
Supplement: Supplementary file 3 — ci4c01233_si_003.tar [file ci4c01233_si_003.tar › database/alpha/1v4v_cytop.pdb]

HEADER    model_1_1_chain_A
ATOM     26  N   MET A   5      87.633  36.125 -46.164  1.00303.30           N  
ATOM     27  CA  MET A   5      87.889  35.273 -45.059  1.00303.30           C  
ATOM     28  CB  MET A   5      88.437  36.097 -43.891  1.00303.30           C  
ATOM     29  CG  MET A   5      89.629  36.984 -44.266  1.00303.30           C  
ATOM     30  SD  MET A   5      91.122  36.107 -44.815  1.00303.30           S  
ATOM     31  CE  MET A   5      92.030  37.619 -45.241  1.00303.30           C  
ATOM     32  C   MET A   5      86.566  34.714 -44.597  1.00303.30           C  
ATOM     33  O   MET A   5      85.611  35.470 -44.440  1.00303.30           O  
ATOM     34  N   LYS A   6      86.464  33.377 -44.393  1.00170.78           N  
ATOM     35  CA  LYS A   6      85.317  32.774 -43.768  1.00170.78           C  
ATOM     36  CB  LYS A   6      85.377  31.237 -43.647  1.00170.78           C  
ATOM     37  CG  LYS A   6      85.080  30.458 -44.930  1.00170.78           C  
ATOM     38  CD  LYS A   6      86.166  30.542 -45.999  1.00170.78           C  
ATOM     39  CE  LYS A   6      85.875  29.671 -47.225  1.00170.78           C  
ATOM     40  NZ  LYS A   6      84.760  30.251 -48.008  1.00170.78           N1+
ATOM     41  C   LYS A   6      85.403  33.300 -42.377  1.00170.78           C  
ATOM     42  O   LYS A   6      86.456  33.795 -41.984  1.00170.78           O  
ATOM     43  N   ARG A   7      84.314  33.251 -41.588  1.00107.48           N  
ATOM     44  CA  ARG A   7      84.472  33.851 -40.297  1.00107.48           C  
ATOM     45  CB  ARG A   7      83.454  34.965 -40.001  1.00107.48           C  
ATOM     46  CG  ARG A   7      83.760  36.249 -40.778  1.00107.48           C  
ATOM     47  CD  ARG A   7      83.556  36.123 -42.289  1.00107.48           C  
ATOM     48  NE  ARG A   7      84.165  37.317 -42.943  1.00107.48           N  
ATOM     49  CZ  ARG A   7      83.498  38.509 -42.954  1.00107.48           C  
ATOM     50  NH1 ARG A   7      82.338  38.643 -42.252  1.00107.48           N1+
ATOM     51  NH2 ARG A   7      83.995  39.566 -43.662  1.00107.48           N  
ATOM     52  C   ARG A   7      84.403  32.827 -39.215  1.00107.48           C  
ATOM     53  O   ARG A   7      83.561  31.931 -39.222  1.00107.48           O  
ATOM     54  N   VAL A   8      85.338  32.936 -38.250  1.00125.37           N  
ATOM     55  CA  VAL A   8      85.343  32.036 -37.142  1.00125.37           C  
ATOM     56  CB  VAL A   8      86.605  31.214 -37.053  1.00125.37           C  
ATOM     57  CG1 VAL A   8      87.763  32.068 -36.521  1.00125.37           C  
ATOM     58  CG2 VAL A   8      86.320  29.946 -36.243  1.00125.37           C  
ATOM     59  C   VAL A   8      85.162  32.877 -35.912  1.00125.37           C  
ATOM     60  O   VAL A   8      85.870  33.860 -35.696  1.00125.37           O  
ATOM     61  N   VAL A   9      84.178  32.515 -35.069  1.00 49.80           N  
ATOM     62  CA  VAL A   9      83.896  33.320 -33.918  1.00 49.80           C  
ATOM     63  CB  VAL A   9      82.423  33.528 -33.695  1.00 49.80           C  
ATOM     64  CG1 VAL A   9      82.212  34.291 -32.378  1.00 49.80           C  
ATOM     65  CG2 VAL A   9      81.842  34.250 -34.921  1.00 49.80           C  
ATOM     66  C   VAL A   9      84.419  32.624 -32.708  1.00 49.80           C  
ATOM     67  O   VAL A   9      84.179  31.436 -32.505  1.00 49.80           O  
ATOM     68  N   LEU A  10      85.166  33.368 -31.869  1.00101.02           N  
ATOM     69  CA  LEU A  10      85.673  32.812 -30.652  1.00101.02           C  
ATOM     70  CB  LEU A  10      87.121  33.227 -30.356  1.00101.02           C  
ATOM     71  CG  LEU A  10      88.132  32.719 -31.398  1.00101.02           C  
ATOM     72  CD1 LEU A  10      87.837  33.285 -32.795  1.00101.02           C  
ATOM     73  CD2 LEU A  10      89.568  33.013 -30.953  1.00101.02           C  
ATOM     74  C   LEU A  10      84.822  33.387 -29.567  1.00101.02           C  
ATOM     75  O   LEU A  10      84.783  34.603 -29.388  1.00101.02           O  
ATOM     76  N   ALA A  11      84.108  32.526 -28.815  1.00 48.75           N  
ATOM     77  CA  ALA A  11      83.251  33.042 -27.788  1.00 48.75           C  
ATOM     78  CB  ALA A  11      81.806  32.521 -27.879  1.00 48.75           C  
ATOM     79  C   ALA A  11      83.786  32.628 -26.454  1.00 48.75           C  
ATOM     80  O   ALA A  11      84.046  31.451 -26.210  1.00 48.75           O  
ATOM     81  N   PHE A  12      83.958  33.615 -25.552  1.00106.00           N  
ATOM     82  CA  PHE A  12      84.441  33.368 -24.222  1.00106.00           C  
ATOM     83  CB  PHE A  12      85.969  33.179 -24.144  1.00106.00           C  
ATOM     84  CG  PHE A  12      86.651  34.317 -24.824  1.00106.00           C  
ATOM     85  CD1 PHE A  12      86.893  35.498 -24.162  1.00106.00           C  
ATOM     86  CD2 PHE A  12      87.057  34.187 -26.134  1.00106.00           C  
ATOM     87  CE1 PHE A  12      87.528  36.538 -24.801  1.00106.00           C  
ATOM     88  CE2 PHE A  12      87.690  35.222 -26.777  1.00106.00           C  
ATOM     89  CZ  PHE A  12      87.926  36.399 -26.109  1.00106.00           C  
ATOM     90  C   PHE A  12      83.991  34.508 -23.362  1.00106.00           C  
ATOM     91  O   PHE A  12      83.353  35.437 -23.850  1.00106.00           O  
ATOM     92  N   GLY A  13      84.387  34.545 -22.073  1.00153.40           N  
ATOM     93  CA  GLY A  13      83.759  35.531 -21.236  1.00153.40           C  
ATOM     94  C   GLY A  13      84.520  35.707 -19.958  1.00153.40           C  
ATOM     95  O   GLY A  13      84.120  36.504 -19.110  1.00153.40           O  
ATOM     96  N   THR A  14      85.629  34.964 -19.768  1.00 62.80           N  
ATOM     97  CA  THR A  14      86.412  35.167 -18.581  1.00 62.80           C  
ATOM     98  CB  THR A  14      86.492  33.953 -17.708  1.00 62.80           C  
ATOM     99  OG1 THR A  14      87.189  32.912 -18.378  1.00 62.80           O  
ATOM    100  CG2 THR A  14      85.061  33.499 -17.381  1.00 62.80           C  
ATOM    101  C   THR A  14      87.814  35.483 -19.011  1.00 62.80           C  
ATOM    102  O   THR A  14      88.228  35.163 -20.124  1.00 62.80           O  
ATOM    103  N   ARG A  15      88.581  36.141 -18.121  1.00 71.58           N  
ATOM    104  CA  ARG A  15      89.927  36.543 -18.418  1.00 71.58           C  
ATOM    105  CB  ARG A  15      90.534  37.433 -17.318  1.00 71.58           C  
ATOM    106  CG  ARG A  15      89.885  38.821 -17.272  1.00 71.58           C  
ATOM    107  CD  ARG A  15      90.494  39.777 -16.241  1.00 71.58           C  
ATOM    108  NE  ARG A  15      90.048  39.338 -14.889  1.00 71.58           N  
ATOM    109  CZ  ARG A  15      90.099  40.215 -13.842  1.00 71.58           C  
ATOM    110  NH1 ARG A  15      90.557  41.486 -14.037  1.00 71.58           N1+
ATOM    111  NH2 ARG A  15      89.687  39.823 -12.601  1.00 71.58           N  
ATOM    112  C   ARG A  15      90.805  35.345 -18.643  1.00 71.58           C  
ATOM    113  O   ARG A  15      91.644  35.368 -19.542  1.00 71.58           O  
ATOM    114  N   PRO A  16      90.676  34.297 -17.877  1.00 72.78           N  
ATOM    115  CA  PRO A  16      91.521  33.152 -18.093  1.00 72.78           C  
ATOM    116  CD  PRO A  16      90.249  34.407 -16.492  1.00 72.78           C  
ATOM    117  CB  PRO A  16      91.272  32.236 -16.897  1.00 72.78           C  
ATOM    118  CG  PRO A  16      90.890  33.212 -15.768  1.00 72.78           C  
ATOM    119  C   PRO A  16      91.263  32.523 -19.425  1.00 72.78           C  
ATOM    120  O   PRO A  16      92.188  31.953 -20.005  1.00 72.78           O  
ATOM    121  N   GLU A  17      90.013  32.580 -19.913  1.00 46.88           N  
ATOM    122  CA  GLU A  17      89.682  32.006 -21.183  1.00 46.88           C  
ATOM    123  CB  GLU A  17      88.164  31.947 -21.417  1.00 46.88           C  
ATOM    124  CG  GLU A  17      87.453  31.007 -20.438  1.00 46.88           C  
ATOM    125  CD  GLU A  17      85.963  31.018 -20.748  1.00 46.88           C  
ATOM    126  OE1 GLU A  17      85.612  31.154 -21.950  1.00 46.88           O  
ATOM    127  OE2 GLU A  17      85.154  30.898 -19.788  1.00 46.88           O1-
ATOM    128  C   GLU A  17      90.297  32.842 -22.260  1.00 46.88           C  
ATOM    129  O   GLU A  17      90.823  32.327 -23.244  1.00 46.88           O  
ATOM    130  N   ALA A  18      90.266  34.174 -22.075  1.00 52.51           N  
ATOM    131  CA  ALA A  18      90.753  35.108 -23.050  1.00 52.51           C  
ATOM    132  CB  ALA A  18      90.574  36.572 -22.610  1.00 52.51           C  
ATOM    133  C   ALA A  18      92.219  34.870 -23.275  1.00 52.51           C  
ATOM    134  O   ALA A  18      92.701  34.964 -24.403  1.00 52.51           O  
ATOM    135  N   THR A  19      92.957  34.509 -22.208  1.00139.32           N  
ATOM    136  CA  THR A  19      94.385  34.355 -22.273  1.00139.32           C  
ATOM    137  CB  THR A  19      95.036  33.985 -20.970  1.00139.32           C  
ATOM    138  OG1 THR A  19      96.435  34.212 -21.054  1.00139.32           O  
ATOM    139  CG2 THR A  19      94.788  32.499 -20.682  1.00139.32           C  
ATOM    140  C   THR A  19      94.733  33.300 -23.283  1.00139.32           C  
ATOM    141  O   THR A  19      95.846  33.257 -23.795  1.00139.32           O  
ATOM    142  N   LYS A  20      93.804  32.383 -23.568  1.00253.71           N  
ATOM    143  CA  LYS A  20      93.977  31.350 -24.551  1.00253.71           C  
ATOM    144  CB  LYS A  20      92.777  30.386 -24.622  1.00253.71           C  
ATOM    145  CG  LYS A  20      92.434  29.696 -23.298  1.00253.71           C  
ATOM    146  CD  LYS A  20      93.558  28.844 -22.705  1.00253.71           C  
ATOM    147  CE  LYS A  20      94.209  29.467 -21.468  1.00253.71           C  
ATOM    148  NZ  LYS A  20      95.107  28.486 -20.820  1.00253.71           N1+
ATOM    149  C   LYS A  20      94.104  31.993 -25.946  1.00253.71           C  
ATOM    150  O   LYS A  20      94.300  31.214 -26.881  1.00253.71           O  
ATOM    151  N   MET A  21      93.973  33.372 -26.106  1.00359.72           N  
ATOM    152  CA  MET A  21      93.855  34.248 -27.283  1.00359.72           C  
ATOM    153  CB  MET A  21      93.841  35.751 -26.937  1.00359.72           C  
ATOM    154  CG  MET A  21      95.247  36.314 -26.754  1.00359.72           C  
ATOM    155  SD  MET A  21      96.077  35.676 -25.281  1.00359.72           S  
ATOM    156  CE  MET A  21      97.709  35.453 -26.042  1.00359.72           C  
ATOM    157  C   MET A  21      94.939  34.095 -28.311  1.00359.72           C  
ATOM    158  O   MET A  21      94.660  34.191 -29.505  1.00359.72           O  
ATOM    159  N   ALA A  22      96.211  33.936 -27.931  1.00168.36           N  
ATOM    160  CA  ALA A  22      97.192  33.832 -28.979  1.00168.36           C  
ATOM    161  CB  ALA A  22      98.658  33.971 -28.504  1.00168.36           C  
ATOM    162  C   ALA A  22      97.022  32.625 -29.759  1.00168.36           C  
ATOM    163  O   ALA A  22      97.067  32.654 -30.998  1.00168.36           O  
ATOM    164  N   PRO A  23      96.802  31.587 -29.011  1.00231.20           N  
ATOM    165  CA  PRO A  23      96.564  30.377 -29.662  1.00231.20           C  
ATOM    166  CD  PRO A  23      97.434  31.353 -27.713  1.00231.20           C  
ATOM    167  CB  PRO A  23      96.368  29.360 -28.538  1.00231.20           C  
ATOM    168  CG  PRO A  23      97.371  29.850 -27.490  1.00231.20           C  
ATOM    169  C   PRO A  23      95.470  30.516 -30.636  1.00231.20           C  
ATOM    170  O   PRO A  23      95.678  30.336 -31.831  1.00231.20           O  
ATOM    171  N   VAL A  24      94.300  30.917 -30.181  1.00202.22           N  
ATOM    172  CA  VAL A  24      93.331  30.916 -31.209  1.00202.22           C  
ATOM    173  CB  VAL A  24      91.954  30.783 -30.637  1.00202.22           C  
ATOM    174  CG1 VAL A  24      91.783  29.344 -30.121  1.00202.22           C  
ATOM    175  CG2 VAL A  24      91.830  31.813 -29.501  1.00202.22           C  
ATOM    176  C   VAL A  24      93.338  32.077 -32.158  1.00202.22           C  
ATOM    177  O   VAL A  24      93.554  31.917 -33.359  1.00202.22           O  
ATOM    178  N   TYR A  25      93.153  33.292 -31.610  1.00 73.81           N  
ATOM    179  CA  TYR A  25      92.812  34.452 -32.392  1.00 73.81           C  
ATOM    180  CB  TYR A  25      92.443  35.643 -31.489  1.00 73.81           C  
ATOM    181  CG  TYR A  25      92.097  36.818 -32.339  1.00 73.81           C  
ATOM    182  CD1 TYR A  25      90.824  36.963 -32.843  1.00 73.81           C  
ATOM    183  CD2 TYR A  25      93.039  37.781 -32.624  1.00 73.81           C  
ATOM    184  CE1 TYR A  25      90.496  38.048 -33.624  1.00 73.81           C  
ATOM    185  CE2 TYR A  25      92.717  38.866 -33.404  1.00 73.81           C  
ATOM    186  CZ  TYR A  25      91.444  39.002 -33.905  1.00 73.81           C  
ATOM    187  OH  TYR A  25      91.116  40.118 -34.704  1.00 73.81           O  
ATOM    188  C   TYR A  25      93.887  34.911 -33.321  1.00 73.81           C  
ATOM    189  O   TYR A  25      93.643  35.102 -34.512  1.00 73.81           O  
ATOM    190  N   LEU A  26      95.116  35.085 -32.811  1.00 93.81           N  
ATOM    191  CA  LEU A  26      96.163  35.637 -33.618  1.00 93.81           C  
ATOM    192  CB  LEU A  26      97.457  35.898 -32.826  1.00 93.81           C  
ATOM    193  CG  LEU A  26      97.299  36.941 -31.699  1.00 93.81           C  
ATOM    194  CD1 LEU A  26      96.430  36.408 -30.548  1.00 93.81           C  
ATOM    195  CD2 LEU A  26      98.660  37.470 -31.226  1.00 93.81           C  
ATOM    196  C   LEU A  26      96.483  34.690 -34.724  1.00 93.81           C  
ATOM    197  O   LEU A  26      96.785  35.104 -35.842  1.00 93.81           O  
ATOM    198  N   ALA A  27      96.431  33.385 -34.423  1.00 54.42           N  
ATOM    199  CA  ALA A  27      96.769  32.347 -35.352  1.00 54.42           C  
ATOM    200  CB  ALA A  27      96.500  30.971 -34.748  1.00 54.42           C  
ATOM    201  C   ALA A  27      95.853  32.404 -36.527  1.00 54.42           C  
ATOM    202  O   ALA A  27      96.287  32.298 -37.673  1.00 54.42           O  
ATOM    203  N   LEU A  28      94.551  32.573 -36.247  1.00 63.84           N  
ATOM    204  CA  LEU A  28      93.513  32.569 -37.237  1.00 63.84           C  
ATOM    205  CB  LEU A  28      92.115  32.697 -36.604  1.00 63.84           C  
ATOM    206  CG  LEU A  28      91.710  31.491 -35.732  1.00 63.84           C  
ATOM    207  CD1 LEU A  28      90.323  31.693 -35.104  1.00 63.84           C  
ATOM    208  CD2 LEU A  28      91.793  30.177 -36.528  1.00 63.84           C  
ATOM    209  C   LEU A  28      93.710  33.740 -38.140  1.00 63.84           C  
ATOM    210  O   LEU A  28      93.493  33.661 -39.348  1.00 63.84           O  
ATOM    211  N   ARG A  29      94.154  34.863 -37.558  1.00107.07           N  
ATOM    212  CA  ARG A  29      94.349  36.083 -38.280  1.00107.07           C  
ATOM    213  CB  ARG A  29      94.929  37.170 -37.355  1.00107.07           C  
ATOM    214  CG  ARG A  29      95.237  38.516 -38.011  1.00107.07           C  
ATOM    215  CD  ARG A  29      95.805  39.534 -37.016  1.00107.07           C  
ATOM    216  NE  ARG A  29      96.995  38.915 -36.362  1.00107.07           N  
ATOM    217  CZ  ARG A  29      97.320  39.237 -35.075  1.00107.07           C  
ATOM    218  NH1 ARG A  29      96.550  40.119 -34.374  1.00107.07           N1+
ATOM    219  NH2 ARG A  29      98.415  38.673 -34.486  1.00107.07           N  
ATOM    220  C   ARG A  29      95.334  35.811 -39.372  1.00107.07           C  
ATOM    221  O   ARG A  29      95.242  36.372 -40.463  1.00107.07           O  
ATOM    222  N   GLY A  30      96.311  34.937 -39.084  1.00 57.63           N  
ATOM    223  CA  GLY A  30      97.373  34.596 -39.988  1.00 57.63           C  
ATOM    224  C   GLY A  30      96.881  33.886 -41.217  1.00 57.63           C  
ATOM    225  O   GLY A  30      97.471  34.039 -42.285  1.00 57.63           O  
ATOM    226  N   ILE A  31      95.812  33.073 -41.109  1.00136.06           N  
ATOM    227  CA  ILE A  31      95.429  32.235 -42.212  1.00136.06           C  
ATOM    228  CB  ILE A  31      94.705  31.006 -41.766  1.00136.06           C  
ATOM    229  CG1 ILE A  31      94.553  30.033 -42.935  1.00136.06           C  
ATOM    230  CG2 ILE A  31      93.374  31.435 -41.132  1.00136.06           C  
ATOM    231  CD1 ILE A  31      94.137  28.638 -42.490  1.00136.06           C  
ATOM    232  C   ILE A  31      94.558  32.945 -43.206  1.00136.06           C  
ATOM    233  O   ILE A  31      93.556  33.582 -42.882  1.00136.06           O  
ATOM    234  N   PRO A  32      94.951  32.830 -44.448  1.00 77.11           N  
ATOM    235  CA  PRO A  32      94.191  33.456 -45.490  1.00 77.11           C  
ATOM    236  CD  PRO A  32      96.369  32.790 -44.765  1.00 77.11           C  
ATOM    237  CB  PRO A  32      95.096  33.482 -46.717  1.00 77.11           C  
ATOM    238  CG  PRO A  32      96.511  33.512 -46.116  1.00 77.11           C  
ATOM    239  C   PRO A  32      92.903  32.737 -45.693  1.00 77.11           C  
ATOM    240  O   PRO A  32      92.887  31.506 -45.639  1.00 77.11           O  
ATOM    241  N   GLY A  33      91.820  33.486 -45.960  1.00 39.87           N  
ATOM    242  CA  GLY A  33      90.541  32.896 -46.178  1.00 39.87           C  
ATOM    243  C   GLY A  33      89.839  32.757 -44.859  1.00 39.87           C  
ATOM    244  O   GLY A  33      88.743  32.208 -44.818  1.00 39.87           O  
ATOM    245  N   LEU A  34      90.452  33.223 -43.747  1.00143.95           N  
ATOM    246  CA  LEU A  34      89.839  33.184 -42.434  1.00143.95           C  
ATOM    247  CB  LEU A  34      90.580  32.356 -41.362  1.00143.95           C  
ATOM    248  CG  LEU A  34      90.373  30.835 -41.368  1.00143.95           C  
ATOM    249  CD1 LEU A  34      88.951  30.473 -40.923  1.00143.95           C  
ATOM    250  CD2 LEU A  34      90.774  30.206 -42.701  1.00143.95           C  
ATOM    251  C   LEU A  34      89.820  34.553 -41.828  1.00143.95           C  
ATOM    252  O   LEU A  34      90.719  35.363 -42.056  1.00143.95           O  
ATOM    253  N   LYS A  35      88.757  34.844 -41.042  1.00 91.04           N  
ATOM    254  CA  LYS A  35      88.628  36.089 -40.330  1.00 91.04           C  
ATOM    255  CB  LYS A  35      87.521  36.975 -40.924  1.00 91.04           C  
ATOM    256  CG  LYS A  35      87.269  38.283 -40.177  1.00 91.04           C  
ATOM    257  CD  LYS A  35      86.232  39.161 -40.882  1.00 91.04           C  
ATOM    258  CE  LYS A  35      85.820  40.402 -40.085  1.00 91.04           C  
ATOM    259  NZ  LYS A  35      84.658  41.050 -40.733  1.00 91.04           N1+
ATOM    260  C   LYS A  35      88.184  35.749 -38.936  1.00 91.04           C  
ATOM    261  O   LYS A  35      87.081  35.236 -38.757  1.00 91.04           O  
ATOM    262  N   PRO A  36      88.991  36.003 -37.936  1.00 99.87           N  
ATOM    263  CA  PRO A  36      88.596  35.713 -36.580  1.00 99.87           C  
ATOM    264  CD  PRO A  36      90.435  35.971 -38.099  1.00 99.87           C  
ATOM    265  CB  PRO A  36      89.891  35.525 -35.787  1.00 99.87           C  
ATOM    266  CG  PRO A  36      90.981  36.153 -36.673  1.00 99.87           C  
ATOM    267  C   PRO A  36      87.723  36.803 -36.041  1.00 99.87           C  
ATOM    268  O   PRO A  36      87.892  37.954 -36.443  1.00 99.87           O  
ATOM    269  N   LEU A  37      86.793  36.460 -35.125  1.00 74.93           N  
ATOM    270  CA  LEU A  37      85.904  37.419 -34.531  1.00 74.93           C  
ATOM    271  CB  LEU A  37      84.490  37.384 -35.137  1.00 74.93           C  
ATOM    272  CG  LEU A  37      84.439  37.851 -36.601  1.00 74.93           C  
ATOM    273  CD1 LEU A  37      83.009  37.797 -37.163  1.00 74.93           C  
ATOM    274  CD2 LEU A  37      85.059  39.249 -36.746  1.00 74.93           C  
ATOM    275  C   LEU A  37      85.768  37.052 -33.088  1.00 74.93           C  
ATOM    276  O   LEU A  37      85.890  35.882 -32.728  1.00 74.93           O  
ATOM    277  N   VAL A  38      85.511  38.051 -32.218  1.00 56.59           N  
ATOM    278  CA  VAL A  38      85.396  37.747 -30.821  1.00 56.59           C  
ATOM    279  CB  VAL A  38      86.390  38.489 -29.974  1.00 56.59           C  
ATOM    280  CG1 VAL A  38      86.090  38.198 -28.494  1.00 56.59           C  
ATOM    281  CG2 VAL A  38      87.807  38.082 -30.416  1.00 56.59           C  
ATOM    282  C   VAL A  38      84.031  38.121 -30.338  1.00 56.59           C  
ATOM    283  O   VAL A  38      83.544  39.223 -30.585  1.00 56.59           O  
ATOM    284  N   LEU A  39      83.382  37.171 -29.633  1.00 73.13           N  
ATOM    285  CA  LEU A  39      82.098  37.379 -29.025  1.00 73.13           C  
ATOM    286  CB  LEU A  39      81.066  36.324 -29.463  1.00 73.13           C  
ATOM    287  CG  LEU A  39      79.692  36.450 -28.781  1.00 73.13           C  
ATOM    288  CD1 LEU A  39      79.006  37.779 -29.131  1.00 73.13           C  
ATOM    289  CD2 LEU A  39      78.815  35.224 -29.089  1.00 73.13           C  
ATOM    290  C   LEU A  39      82.295  37.216 -27.549  1.00 73.13           C  
ATOM    291  O   LEU A  39      82.635  36.129 -27.083  1.00 73.13           O  
ATOM    292  N   LEU A  40      82.087  38.299 -26.770  1.00 95.29           N  
ATOM    293  CA  LEU A  40      82.263  38.203 -25.347  1.00 95.29           C  
ATOM    294  CB  LEU A  40      82.730  39.502 -24.661  1.00 95.29           C  
ATOM    295  CG  LEU A  40      84.180  39.893 -25.011  1.00 95.29           C  
ATOM    296  CD1 LEU A  40      84.614  41.171 -24.275  1.00 95.29           C  
ATOM    297  CD2 LEU A  40      85.145  38.720 -24.775  1.00 95.29           C  
ATOM    298  C   LEU A  40      80.963  37.794 -24.745  1.00 95.29           C  
ATOM    299  O   LEU A  40      79.908  38.355 -25.031  1.00 95.29           O  
ATOM    300  N   THR A  41      81.018  36.676 -24.012  1.00193.19           N  
ATOM    301  CA  THR A  41      79.919  36.073 -23.335  1.00193.19           C  
ATOM    302  CB  THR A  41      79.889  34.606 -23.551  1.00193.19           C  
ATOM    303  OG1 THR A  41      78.628  34.113 -23.141  1.00193.19           O  
ATOM    304  CG2 THR A  41      81.044  33.949 -22.791  1.00193.19           C  
ATOM    305  C   THR A  41      79.751  36.416 -21.870  1.00193.19           C  
ATOM    306  O   THR A  41      78.757  36.000 -21.279  1.00193.19           O  
ATOM    307  N   GLY A  42      80.741  37.064 -21.209  1.00 60.36           N  
ATOM    308  CA  GLY A  42      80.695  37.238 -19.769  1.00 60.36           C  
ATOM    309  C   GLY A  42      80.080  38.528 -19.296  1.00 60.36           C  
ATOM    310  O   GLY A  42      79.543  39.321 -20.066  1.00 60.36           O  
ATOM    311  N   GLN A  43      80.114  38.703 -17.950  1.00 86.49           N  
ATOM    312  CA  GLN A  43      79.584  39.812 -17.196  1.00 86.49           C  
ATOM    313  CB  GLN A  43      79.306  39.452 -15.727  1.00 86.49           C  
ATOM    314  CG  GLN A  43      78.196  38.406 -15.585  1.00 86.49           C  
ATOM    315  CD  GLN A  43      77.871  38.235 -14.109  1.00 86.49           C  
ATOM    316  OE1 GLN A  43      78.105  37.178 -13.526  1.00 86.49           O  
ATOM    317  NE2 GLN A  43      77.310  39.308 -13.487  1.00 86.49           N  
ATOM    318  C   GLN A  43      80.408  41.069 -17.234  1.00 86.49           C  
ATOM    319  O   GLN A  43      79.842  42.161 -17.197  1.00 86.49           O  
ATOM    320  N   HIS A  44      81.756  40.986 -17.264  1.00 69.30           N  
ATOM    321  CA  HIS A  44      82.486  42.225 -17.175  1.00 69.30           C  
ATOM    322  ND1 HIS A  44      82.157  42.910 -14.061  1.00 69.30           N  
ATOM    323  CG  HIS A  44      82.908  41.968 -14.727  1.00 69.30           C  
ATOM    324  CB  HIS A  44      83.542  42.203 -16.064  1.00 69.30           C  
ATOM    325  NE2 HIS A  44      82.172  41.092 -12.781  1.00 69.30           N  
ATOM    326  CD2 HIS A  44      82.906  40.863 -13.931  1.00 69.30           C  
ATOM    327  CE1 HIS A  44      81.742  42.335 -12.906  1.00 69.30           C  
ATOM    328  C   HIS A  44      83.172  42.522 -18.469  1.00 69.30           C  
ATOM    329  O   HIS A  44      84.304  42.098 -18.703  1.00 69.30           O  
ATOM    330  N   ARG A  45      82.501  43.307 -19.335  1.00148.78           N  
ATOM    331  CA  ARG A  45      83.038  43.597 -20.629  1.00148.78           C  
ATOM    332  CB  ARG A  45      82.079  44.355 -21.558  1.00148.78           C  
ATOM    333  CG  ARG A  45      82.619  44.425 -22.987  1.00148.78           C  
ATOM    334  CD  ARG A  45      81.874  45.399 -23.896  1.00148.78           C  
ATOM    335  NE  ARG A  45      82.452  46.746 -23.639  1.00148.78           N  
ATOM    336  CZ  ARG A  45      82.883  47.512 -24.682  1.00148.78           C  
ATOM    337  NH1 ARG A  45      82.757  47.047 -25.957  1.00148.78           N1+
ATOM    338  NH2 ARG A  45      83.450  48.731 -24.451  1.00148.78           N  
ATOM    339  C   ARG A  45      84.274  44.427 -20.523  1.00148.78           C  
ATOM    340  O   ARG A  45      85.280  44.128 -21.162  1.00148.78           O  
ATOM    341  N   GLU A  46      84.240  45.485 -19.691  1.00101.49           N  
ATOM    342  CA  GLU A  46      85.351  46.387 -19.603  1.00101.49           C  
ATOM    343  CB  GLU A  46      85.090  47.572 -18.658  1.00101.49           C  
ATOM    344  CG  GLU A  46      83.948  48.487 -19.112  1.00101.49           C  
ATOM    345  CD  GLU A  46      84.344  49.163 -20.418  1.00101.49           C  
ATOM    346  OE1 GLU A  46      85.362  48.738 -21.029  1.00101.49           O  
ATOM    347  OE2 GLU A  46      83.625  50.115 -20.824  1.00101.49           O1-
ATOM    348  C   GLU A  46      86.531  45.635 -19.077  1.00101.49           C  
ATOM    349  O   GLU A  46      87.656  45.832 -19.530  1.00101.49           O  
ATOM    350  N   GLN A  47      86.293  44.744 -18.098  1.00 45.63           N  
ATOM    351  CA  GLN A  47      87.353  44.008 -17.473  1.00 45.63           C  
ATOM    352  CB  GLN A  47      86.817  43.120 -16.337  1.00 45.63           C  
ATOM    353  CG  GLN A  47      87.879  42.317 -15.588  1.00 45.63           C  
ATOM    354  CD  GLN A  47      87.154  41.512 -14.517  1.00 45.63           C  
ATOM    355  OE1 GLN A  47      86.216  40.776 -14.807  1.00 45.63           O  
ATOM    356  NE2 GLN A  47      87.596  41.666 -13.238  1.00 45.63           N  
ATOM    357  C   GLN A  47      88.027  43.118 -18.483  1.00 45.63           C  
ATOM    358  O   GLN A  47      89.253  43.102 -18.578  1.00 45.63           O  
ATOM    359  N   LEU A  48      87.242  42.363 -19.275  1.00165.02           N  
ATOM    360  CA  LEU A  48      87.784  41.476 -20.271  1.00165.02           C  
ATOM    361  CB  LEU A  48      86.740  40.587 -20.970  1.00165.02           C  
ATOM    362  CG  LEU A  48      86.271  39.386 -20.136  1.00165.02           C  
ATOM    363  CD1 LEU A  48      85.235  38.553 -20.896  1.00165.02           C  
ATOM    364  CD2 LEU A  48      87.464  38.518 -19.710  1.00165.02           C  
ATOM    365  C   LEU A  48      88.423  42.271 -21.355  1.00165.02           C  
ATOM    366  O   LEU A  48      89.429  41.861 -21.932  1.00165.02           O  
ATOM    367  N   ARG A  49      87.825  43.432 -21.662  1.00126.71           N  
ATOM    368  CA  ARG A  49      88.258  44.265 -22.740  1.00126.71           C  
ATOM    369  CB  ARG A  49      87.376  45.524 -22.845  1.00126.71           C  
ATOM    370  CG  ARG A  49      87.536  46.329 -24.132  1.00126.71           C  
ATOM    371  CD  ARG A  49      86.416  47.356 -24.307  1.00126.71           C  
ATOM    372  NE  ARG A  49      86.725  48.168 -25.515  1.00126.71           N  
ATOM    373  CZ  ARG A  49      86.285  47.788 -26.747  1.00126.71           C  
ATOM    374  NH1 ARG A  49      85.536  46.656 -26.890  1.00126.71           N1+
ATOM    375  NH2 ARG A  49      86.582  48.553 -27.837  1.00126.71           N  
ATOM    376  C   ARG A  49      89.677  44.663 -22.473  1.00126.71           C  
ATOM    377  O   ARG A  49      90.497  44.709 -23.387  1.00126.71           O  
ATOM    378  N   GLN A  50      90.000  44.968 -21.204  1.00123.19           N  
ATOM    379  CA  GLN A  50      91.334  45.351 -20.837  1.00123.19           C  
ATOM    380  CB  GLN A  50      91.457  45.819 -19.380  1.00123.19           C  
ATOM    381  CG  GLN A  50      90.999  47.259 -19.166  1.00123.19           C  
ATOM    382  CD  GLN A  50      92.103  48.189 -19.668  1.00123.19           C  
ATOM    383  OE1 GLN A  50      92.299  49.272 -19.124  1.00123.19           O  
ATOM    384  NE2 GLN A  50      92.846  47.774 -20.730  1.00123.19           N  
ATOM    385  C   GLN A  50      92.282  44.209 -20.998  1.00123.19           C  
ATOM    386  O   GLN A  50      93.419  44.398 -21.424  1.00123.19           O  
ATOM    387  N   ALA A  51      91.839  42.989 -20.647  1.00 41.24           N  
ATOM    388  CA  ALA A  51      92.687  41.831 -20.674  1.00 41.24           C  
ATOM    389  CB  ALA A  51      91.952  40.562 -20.204  1.00 41.24           C  
ATOM    390  C   ALA A  51      93.159  41.581 -22.072  1.00 41.24           C  
ATOM    391  O   ALA A  51      94.321  41.246 -22.293  1.00 41.24           O  
ATOM    392  N   LEU A  52      92.249  41.749 -23.049  1.00 74.45           N  
ATOM    393  CA  LEU A  52      92.472  41.524 -24.453  1.00 74.45           C  
ATOM    394  CB  LEU A  52      91.179  41.680 -25.275  1.00 74.45           C  
ATOM    395  CG  LEU A  52      90.090  40.654 -24.910  1.00 74.45           C  
ATOM    396  CD1 LEU A  52      88.825  40.847 -25.760  1.00 74.45           C  
ATOM    397  CD2 LEU A  52      90.632  39.218 -24.981  1.00 74.45           C  
ATOM    398  C   LEU A  52      93.463  42.516 -24.981  1.00 74.45           C  
ATOM    399  O   LEU A  52      94.147  42.250 -25.967  1.00 74.45           O  
ATOM    400  N   SER A  53      93.544  43.701 -24.353  1.00 50.54           N  
ATOM    401  CA  SER A  53      94.366  44.786 -24.821  1.00 50.54           C  
ATOM    402  CB  SER A  53      94.329  46.007 -23.882  1.00 50.54           C  
ATOM    403  OG  SER A  53      93.015  46.539 -23.806  1.00 50.54           O  
ATOM    404  C   SER A  53      95.805  44.377 -24.931  1.00 50.54           C  
ATOM    405  O   SER A  53      96.489  44.764 -25.876  1.00 50.54           O  
ATOM    406  N   LEU A  54      96.300  43.551 -23.993  1.00129.21           N  
ATOM    407  CA  LEU A  54      97.693  43.187 -23.957  1.00129.21           C  
ATOM    408  CB  LEU A  54      97.957  42.156 -22.836  1.00129.21           C  
ATOM    409  CG  LEU A  54      99.420  41.703 -22.614  1.00129.21           C  
ATOM    410  CD1 LEU A  54     100.004  40.928 -23.807  1.00129.21           C  
ATOM    411  CD2 LEU A  54     100.301  42.870 -22.150  1.00129.21           C  
ATOM    412  C   LEU A  54      98.022  42.538 -25.265  1.00129.21           C  
ATOM    413  O   LEU A  54      99.063  42.815 -25.856  1.00129.21           O  
ATOM    414  N   PHE A  55      97.124  41.647 -25.726  1.00184.60           N  
ATOM    415  CA  PHE A  55      97.225  40.845 -26.911  1.00184.60           C  
ATOM    416  CB  PHE A  55      96.275  39.641 -26.880  1.00184.60           C  
ATOM    417  CG  PHE A  55      96.582  38.971 -25.583  1.00184.60           C  
ATOM    418  CD1 PHE A  55      97.781  38.325 -25.387  1.00184.60           C  
ATOM    419  CD2 PHE A  55      95.694  39.050 -24.533  1.00184.60           C  
ATOM    420  CE1 PHE A  55      98.069  37.724 -24.183  1.00184.60           C  
ATOM    421  CE2 PHE A  55      95.974  38.449 -23.327  1.00184.60           C  
ATOM    422  CZ  PHE A  55      97.163  37.783 -23.150  1.00184.60           C  
ATOM    423  C   PHE A  55      96.979  41.657 -28.150  1.00184.60           C  
ATOM    424  O   PHE A  55      97.318  41.226 -29.252  1.00184.60           O  
ATOM    425  N   GLY A  56      96.301  42.815 -28.020  1.00 40.75           N  
ATOM    426  CA  GLY A  56      96.041  43.630 -29.175  1.00 40.75           C  
ATOM    427  C   GLY A  56      94.802  43.129 -29.844  1.00 40.75           C  
ATOM    428  O   GLY A  56      94.690  43.154 -31.069  1.00 40.75           O  
ATOM    429  N   ILE A  57      93.835  42.641 -29.045  1.00 54.95           N  
ATOM    430  CA  ILE A  57      92.625  42.128 -29.614  1.00 54.95           C  
ATOM    431  CB  ILE A  57      92.390  40.686 -29.274  1.00 54.95           C  
ATOM    432  CG1 ILE A  57      93.533  39.816 -29.821  1.00 54.95           C  
ATOM    433  CG2 ILE A  57      91.000  40.286 -29.792  1.00 54.95           C  
ATOM    434  CD1 ILE A  57      93.526  38.392 -29.270  1.00 54.95           C  
ATOM    435  C   ILE A  57      91.471  42.896 -29.057  1.00 54.95           C  
ATOM    436  O   ILE A  57      91.464  43.266 -27.884  1.00 54.95           O  
ATOM    437  N   GLN A  58      90.466  43.168 -29.917  1.00 72.22           N  
ATOM    438  CA  GLN A  58      89.291  43.885 -29.505  1.00 72.22           C  
ATOM    439  CB  GLN A  58      89.087  45.203 -30.268  1.00 72.22           C  
ATOM    440  CG  GLN A  58      90.315  46.117 -30.211  1.00 72.22           C  
ATOM    441  CD  GLN A  58      90.719  46.317 -28.756  1.00 72.22           C  
ATOM    442  OE1 GLN A  58      91.877  46.603 -28.454  1.00 72.22           O  
ATOM    443  NE2 GLN A  58      89.741  46.163 -27.824  1.00 72.22           N  
ATOM    444  C   GLN A  58      88.125  42.987 -29.802  1.00 72.22           C  
ATOM    445  O   GLN A  58      88.197  42.161 -30.711  1.00 72.22           O  
ATOM    446  N   GLU A  59      87.027  43.087 -29.019  1.00130.42           N  
ATOM    447  CA  GLU A  59      85.920  42.206 -29.275  1.00130.42           C  
ATOM    448  CB  GLU A  59      85.061  41.834 -28.050  1.00130.42           C  
ATOM    449  CG  GLU A  59      84.111  42.936 -27.570  1.00130.42           C  
ATOM    450  CD  GLU A  59      84.861  43.883 -26.646  1.00130.42           C  
ATOM    451  OE1 GLU A  59      86.117  43.918 -26.708  1.00130.42           O  
ATOM    452  OE2 GLU A  59      84.179  44.590 -25.856  1.00130.42           O1-
ATOM    453  C   GLU A  59      84.994  42.821 -30.274  1.00130.42           C  
ATOM    454  O   GLU A  59      84.849  44.040 -30.350  1.00130.42           O  
ATOM    455  N   ASP A  60      84.403  41.960 -31.126  1.00 89.25           N  
ATOM    456  CA  ASP A  60      83.443  42.335 -32.125  1.00 89.25           C  
ATOM    457  CB  ASP A  60      83.330  41.274 -33.226  1.00 89.25           C  
ATOM    458  CG  ASP A  60      84.608  41.366 -34.046  1.00 89.25           C  
ATOM    459  OD1 ASP A  60      85.618  40.723 -33.653  1.00 89.25           O  
ATOM    460  OD2 ASP A  60      84.596  42.107 -35.064  1.00 89.25           O1-
ATOM    461  C   ASP A  60      82.073  42.567 -31.556  1.00 89.25           C  
ATOM    462  O   ASP A  60      81.390  43.514 -31.946  1.00 89.25           O  
ATOM    463  N   ARG A  61      81.615  41.704 -30.627  1.00100.40           N  
ATOM    464  CA  ARG A  61      80.262  41.837 -30.161  1.00100.40           C  
ATOM    465  CB  ARG A  61      79.287  41.054 -31.056  1.00100.40           C  
ATOM    466  CG  ARG A  61      77.812  41.127 -30.665  1.00100.40           C  
ATOM    467  CD  ARG A  61      76.912  40.515 -31.740  1.00100.40           C  
ATOM    468  NE  ARG A  61      75.520  40.454 -31.211  1.00100.40           N  
ATOM    469  CZ  ARG A  61      74.469  40.641 -32.062  1.00100.40           C  
ATOM    470  NH1 ARG A  61      74.701  40.977 -33.363  1.00100.40           N1+
ATOM    471  NH2 ARG A  61      73.188  40.490 -31.618  1.00100.40           N  
ATOM    472  C   ARG A  61      80.187  41.307 -28.763  1.00100.40           C  
ATOM    473  O   ARG A  61      81.064  40.566 -28.323  1.00100.40           O  
ATOM    474  N   ASN A  62      79.131  41.694 -28.015  1.00 67.21           N  
ATOM    475  CA  ASN A  62      79.027  41.249 -26.653  1.00 67.21           C  
ATOM    476  CB  ASN A  62      79.335  42.366 -25.640  1.00 67.21           C  
ATOM    477  CG  ASN A  62      80.771  42.830 -25.856  1.00 67.21           C  
ATOM    478  OD1 ASN A  62      81.041  43.673 -26.711  1.00 67.21           O  
ATOM    479  ND2 ASN A  62      81.719  42.270 -25.060  1.00 67.21           N  
ATOM    480  C   ASN A  62      77.613  40.813 -26.401  1.00 67.21           C  
ATOM    481  O   ASN A  62      76.667  41.384 -26.940  1.00 67.21           O  
ATOM    482  N   LEU A  63      77.445  39.758 -25.575  1.00 54.66           N  
ATOM    483  CA  LEU A  63      76.154  39.274 -25.180  1.00 54.66           C  
ATOM    484  CB  LEU A  63      76.169  37.821 -24.665  1.00 54.66           C  
ATOM    485  CG  LEU A  63      76.608  36.780 -25.712  1.00 54.66           C  
ATOM    486  CD1 LEU A  63      76.582  35.357 -25.126  1.00 54.66           C  
ATOM    487  CD2 LEU A  63      75.793  36.910 -27.009  1.00 54.66           C  
ATOM    488  C   LEU A  63      75.707  40.139 -24.043  1.00 54.66           C  
ATOM    489  O   LEU A  63      76.532  40.766 -23.379  1.00 54.66           O  
ATOM    490  N   ASP A  64      74.383  40.212 -23.792  1.00 63.82           N  
ATOM    491  CA  ASP A  64      73.931  41.057 -22.724  1.00 63.82           C  
ATOM    492  CB  ASP A  64      72.620  41.802 -23.027  1.00 63.82           C  
ATOM    493  CG  ASP A  64      72.346  42.736 -21.857  1.00 63.82           C  
ATOM    494  OD1 ASP A  64      73.283  43.481 -21.463  1.00 63.82           O  
ATOM    495  OD2 ASP A  64      71.203  42.703 -21.327  1.00 63.82           O1-
ATOM    496  C   ASP A  64      73.671  40.233 -21.502  1.00 63.82           C  
ATOM    497  O   ASP A  64      72.712  39.464 -21.454  1.00 63.82           O  
ATOM    498  N   VAL A  65      74.554  40.352 -20.486  1.00112.53           N  
ATOM    499  CA  VAL A  65      74.293  39.697 -19.232  1.00112.53           C  
ATOM    500  CB  VAL A  65      75.195  38.518 -18.996  1.00112.53           C  
ATOM    501  CG1 VAL A  65      74.854  37.892 -17.627  1.00112.53           C  
ATOM    502  CG2 VAL A  65      75.048  37.541 -20.177  1.00112.53           C  
ATOM    503  C   VAL A  65      74.551  40.698 -18.121  1.00112.53           C  
ATOM    504  O   VAL A  65      75.508  40.544 -17.365  1.00112.53           O  
ATOM    505  N   MET A  66      73.706  41.741 -17.950  1.00121.61           N  
ATOM    506  CA  MET A  66      73.936  42.703 -16.891  1.00121.61           C  
ATOM    507  CB  MET A  66      73.070  43.972 -16.986  1.00121.61           C  
ATOM    508  CG  MET A  66      73.486  44.900 -18.132  1.00121.61           C  
ATOM    509  SD  MET A  66      72.504  46.424 -18.282  1.00121.61           S  
ATOM    510  CE  MET A  66      71.057  45.620 -19.026  1.00121.61           C  
ATOM    511  C   MET A  66      73.621  42.024 -15.611  1.00121.61           C  
ATOM    512  O   MET A  66      74.148  42.367 -14.554  1.00121.61           O  
ATOM    513  N   GLN A  67      72.720  41.030 -15.718  1.00208.88           N  
ATOM    514  CA  GLN A  67      72.162  40.282 -14.633  1.00208.88           C  
ATOM    515  CB  GLN A  67      71.579  38.946 -15.109  1.00208.88           C  
ATOM    516  CG  GLN A  67      70.461  39.121 -16.139  1.00208.88           C  
ATOM    517  CD  GLN A  67      70.255  37.794 -16.854  1.00208.88           C  
ATOM    518  OE1 GLN A  67      71.200  37.034 -17.054  1.00208.88           O  
ATOM    519  NE2 GLN A  67      68.986  37.504 -17.246  1.00208.88           N  
ATOM    520  C   GLN A  67      73.210  39.987 -13.612  1.00208.88           C  
ATOM    521  O   GLN A  67      74.356  39.669 -13.926  1.00208.88           O  
ATOM    522  N   GLU A  68      72.796  40.125 -12.342  1.00104.98           N  
ATOM    523  CA  GLU A  68      73.561  39.863 -11.161  1.00104.98           C  
ATOM    524  CB  GLU A  68      72.987  40.572  -9.923  1.00104.98           C  
ATOM    525  CG  GLU A  68      71.505  40.273  -9.697  1.00104.98           C  
ATOM    526  CD  GLU A  68      70.960  41.347  -8.769  1.00104.98           C  
ATOM    527  OE1 GLU A  68      71.234  42.548  -9.040  1.00104.98           O  
ATOM    528  OE2 GLU A  68      70.266  40.989  -7.782  1.00104.98           O1-
ATOM    529  C   GLU A  68      73.509  38.382 -10.976  1.00104.98           C  
ATOM    530  O   GLU A  68      73.149  37.672 -11.912  1.00104.98           O  
ATOM    531  N   ARG A  69      73.916  37.885  -9.789  1.00120.47           N  
ATOM    532  CA  ARG A  69      73.954  36.477  -9.499  1.00120.47           C  
ATOM    533  CB  ARG A  69      74.122  36.208  -7.991  1.00120.47           C  
ATOM    534  CG  ARG A  69      74.027  34.738  -7.581  1.00120.47           C  
ATOM    535  CD  ARG A  69      73.926  34.539  -6.064  1.00120.47           C  
ATOM    536  NE  ARG A  69      72.689  35.235  -5.606  1.00120.47           N  
ATOM    537  CZ  ARG A  69      72.031  34.814  -4.484  1.00120.47           C  
ATOM    538  NH1 ARG A  69      72.469  33.716  -3.801  1.00120.47           N1+
ATOM    539  NH2 ARG A  69      70.932  35.494  -4.043  1.00120.47           N  
ATOM    540  C   ARG A  69      72.659  35.862  -9.927  1.00120.47           C  
ATOM    541  O   ARG A  69      71.583  36.359  -9.600  1.00120.47           O  
ATOM    542  N   GLN A  70      72.744  34.761 -10.708  1.00112.61           N  
ATOM    543  CA  GLN A  70      71.555  34.127 -11.207  1.00112.61           C  
ATOM    544  CB  GLN A  70      71.271  34.345 -12.698  1.00112.61           C  
ATOM    545  CG  GLN A  70      70.820  35.742 -13.098  1.00112.61           C  
ATOM    546  CD  GLN A  70      70.395  35.624 -14.552  1.00112.61           C  
ATOM    547  OE1 GLN A  70      71.142  35.118 -15.389  1.00112.61           O  
ATOM    548  NE2 GLN A  70      69.146  36.070 -14.855  1.00112.61           N  
ATOM    549  C   GLN A  70      71.678  32.644 -11.110  1.00112.61           C  
ATOM    550  O   GLN A  70      72.771  32.078 -11.110  1.00112.61           O  
ATOM    551  N   ALA A  71      70.510  31.978 -11.070  1.00 32.42           N  
ATOM    552  CA  ALA A  71      70.441  30.551 -11.022  1.00 32.42           C  
ATOM    553  CB  ALA A  71      69.021  30.010 -10.787  1.00 32.42           C  
ATOM    554  C   ALA A  71      70.903  30.042 -12.349  1.00 32.42           C  
ATOM    555  O   ALA A  71      70.865  30.756 -13.351  1.00 32.42           O  
ATOM    556  N   LEU A  72      71.369  28.779 -12.371  1.00 52.21           N  
ATOM    557  CA  LEU A  72      71.909  28.192 -13.564  1.00 52.21           C  
ATOM    558  CB  LEU A  72      72.406  26.748 -13.365  1.00 52.21           C  
ATOM    559  CG  LEU A  72      73.541  26.593 -12.341  1.00 52.21           C  
ATOM    560  CD1 LEU A  72      73.986  25.125 -12.237  1.00 52.21           C  
ATOM    561  CD2 LEU A  72      74.702  27.560 -12.622  1.00 52.21           C  
ATOM    562  C   LEU A  72      70.862  28.115 -14.632  1.00 52.21           C  
ATOM    563  O   LEU A  72      71.140  28.454 -15.781  1.00 52.21           O  
ATOM    564  N   PRO A  73      69.667  27.687 -14.331  1.00138.44           N  
ATOM    565  CA  PRO A  73      68.684  27.550 -15.366  1.00138.44           C  
ATOM    566  CD  PRO A  73      69.380  26.829 -13.195  1.00138.44           C  
ATOM    567  CB  PRO A  73      67.511  26.787 -14.740  1.00138.44           C  
ATOM    568  CG  PRO A  73      67.850  26.702 -13.237  1.00138.44           C  
ATOM    569  C   PRO A  73      68.331  28.856 -15.997  1.00138.44           C  
ATOM    570  O   PRO A  73      68.081  28.888 -17.201  1.00138.44           O  
ATOM    571  N   ASP A  74      68.295  29.940 -15.205  1.00 37.69           N  
ATOM    572  CA  ASP A  74      67.959  31.222 -15.743  1.00 37.69           C  
ATOM    573  CB  ASP A  74      67.836  32.311 -14.663  1.00 37.69           C  
ATOM    574  CG  ASP A  74      66.619  32.009 -13.800  1.00 37.69           C  
ATOM    575  OD1 ASP A  74      65.730  31.241 -14.256  1.00 37.69           O  
ATOM    576  OD2 ASP A  74      66.570  32.547 -12.662  1.00 37.69           O1-
ATOM    577  C   ASP A  74      69.063  31.651 -16.651  1.00 37.69           C  
ATOM    578  O   ASP A  74      68.825  32.204 -17.723  1.00 37.69           O  
ATOM    579  N   LEU A  75      70.315  31.390 -16.236  1.00106.36           N  
ATOM    580  CA  LEU A  75      71.442  31.858 -16.986  1.00106.36           C  
ATOM    581  CB  LEU A  75      72.771  31.566 -16.252  1.00106.36           C  
ATOM    582  CG  LEU A  75      74.076  32.043 -16.934  1.00106.36           C  
ATOM    583  CD1 LEU A  75      75.252  31.896 -15.965  1.00106.36           C  
ATOM    584  CD2 LEU A  75      74.384  31.313 -18.252  1.00106.36           C  
ATOM    585  C   LEU A  75      71.453  31.212 -18.334  1.00106.36           C  
ATOM    586  O   LEU A  75      71.604  31.891 -19.349  1.00106.36           O  
ATOM    587  N   ALA A  76      71.256  29.886 -18.391  1.00 31.62           N  
ATOM    588  CA  ALA A  76      71.341  29.203 -19.649  1.00 31.62           C  
ATOM    589  CB  ALA A  76      71.152  27.683 -19.508  1.00 31.62           C  
ATOM    590  C   ALA A  76      70.281  29.732 -20.562  1.00 31.62           C  
ATOM    591  O   ALA A  76      70.520  29.957 -21.748  1.00 31.62           O  
ATOM    592  N   ALA A  77      69.073  29.961 -20.021  1.00 23.75           N  
ATOM    593  CA  ALA A  77      67.980  30.425 -20.825  1.00 23.75           C  
ATOM    594  CB  ALA A  77      66.675  30.573 -20.025  1.00 23.75           C  
ATOM    595  C   ALA A  77      68.313  31.770 -21.382  1.00 23.75           C  
ATOM    596  O   ALA A  77      67.988  32.069 -22.529  1.00 23.75           O  
ATOM    597  N   ARG A  78      68.951  32.630 -20.570  1.00122.63           N  
ATOM    598  CA  ARG A  78      69.252  33.965 -20.994  1.00122.63           C  
ATOM    599  CB  ARG A  78      69.842  34.828 -19.863  1.00122.63           C  
ATOM    600  CG  ARG A  78      69.917  36.322 -20.193  1.00122.63           C  
ATOM    601  CD  ARG A  78      68.555  37.022 -20.173  1.00122.63           C  
ATOM    602  NE  ARG A  78      68.773  38.461 -20.500  1.00122.63           N  
ATOM    603  CZ  ARG A  78      68.731  38.896 -21.793  1.00122.63           C  
ATOM    604  NH1 ARG A  78      68.459  38.022 -22.806  1.00122.63           N1+
ATOM    605  NH2 ARG A  78      68.954  40.214 -22.073  1.00122.63           N  
ATOM    606  C   ARG A  78      70.249  33.958 -22.118  1.00122.63           C  
ATOM    607  O   ARG A  78      70.128  34.744 -23.057  1.00122.63           O  
ATOM    608  N   ILE A  79      71.290  33.106 -22.025  1.00109.78           N  
ATOM    609  CA  ILE A  79      72.335  33.051 -23.015  1.00109.78           C  
ATOM    610  CB  ILE A  79      73.580  32.337 -22.555  1.00109.78           C  
ATOM    611  CG1 ILE A  79      74.373  33.198 -21.550  1.00109.78           C  
ATOM    612  CG2 ILE A  79      74.400  31.984 -23.809  1.00109.78           C  
ATOM    613  CD1 ILE A  79      73.679  33.457 -20.218  1.00109.78           C  
ATOM    614  C   ILE A  79      71.932  32.457 -24.335  1.00109.78           C  
ATOM    615  O   ILE A  79      72.295  32.995 -25.381  1.00109.78           O  
ATOM    616  N   LEU A  80      71.157  31.358 -24.340  1.00 65.40           N  
ATOM    617  CA  LEU A  80      70.976  30.607 -25.554  1.00 65.40           C  
ATOM    618  CB  LEU A  80      70.098  29.357 -25.351  1.00 65.40           C  
ATOM    619  CG  LEU A  80      69.891  28.529 -26.633  1.00 65.40           C  
ATOM    620  CD1 LEU A  80      71.213  27.901 -27.108  1.00 65.40           C  
ATOM    621  CD2 LEU A  80      68.772  27.491 -26.462  1.00 65.40           C  
ATOM    622  C   LEU A  80      70.390  31.406 -26.693  1.00 65.40           C  
ATOM    623  O   LEU A  80      70.965  31.378 -27.783  1.00 65.40           O  
ATOM    624  N   PRO A  81      69.302  32.114 -26.545  1.00 78.12           N  
ATOM    625  CA  PRO A  81      68.753  32.806 -27.683  1.00 78.12           C  
ATOM    626  CD  PRO A  81      68.276  31.755 -25.581  1.00 78.12           C  
ATOM    627  CB  PRO A  81      67.363  33.271 -27.252  1.00 78.12           C  
ATOM    628  CG  PRO A  81      66.948  32.230 -26.197  1.00 78.12           C  
ATOM    629  C   PRO A  81      69.602  33.893 -28.265  1.00 78.12           C  
ATOM    630  O   PRO A  81      69.730  33.959 -29.487  1.00 78.12           O  
ATOM    631  N   GLN A  82      70.199  34.750 -27.418  1.00 48.52           N  
ATOM    632  CA  GLN A  82      70.975  35.847 -27.913  1.00 48.52           C  
ATOM    633  CB  GLN A  82      71.370  36.873 -26.837  1.00 48.52           C  
ATOM    634  CG  GLN A  82      72.285  36.328 -25.742  1.00 48.52           C  
ATOM    635  CD  GLN A  82      72.560  37.481 -24.787  1.00 48.52           C  
ATOM    636  OE1 GLN A  82      72.912  38.580 -25.215  1.00 48.52           O  
ATOM    637  NE2 GLN A  82      72.381  37.233 -23.463  1.00 48.52           N  
ATOM    638  C   GLN A  82      72.215  35.323 -28.558  1.00 48.52           C  
ATOM    639  O   GLN A  82      72.720  35.908 -29.513  1.00 48.52           O  
ATOM    640  N   ALA A  83      72.760  34.220 -28.015  1.00 32.05           N  
ATOM    641  CA  ALA A  83      73.956  33.652 -28.560  1.00 32.05           C  
ATOM    642  CB  ALA A  83      74.456  32.440 -27.755  1.00 32.05           C  
ATOM    643  C   ALA A  83      73.689  33.179 -29.958  1.00 32.05           C  
ATOM    644  O   ALA A  83      74.480  33.418 -30.869  1.00 32.05           O  
ATOM    645  N   ALA A  84      72.543  32.509 -30.177  1.00 30.43           N  
ATOM    646  CA  ALA A  84      72.261  31.976 -31.477  1.00 30.43           C  
ATOM    647  CB  ALA A  84      70.925  31.218 -31.536  1.00 30.43           C  
ATOM    648  C   ALA A  84      72.180  33.101 -32.461  1.00 30.43           C  
ATOM    649  O   ALA A  84      72.723  33.016 -33.563  1.00 30.43           O  
ATOM    650  N   ARG A  85      71.501  34.198 -32.080  1.00 80.32           N  
ATOM    651  CA  ARG A  85      71.335  35.312 -32.970  1.00 80.32           C  
ATOM    652  CB  ARG A  85      70.420  36.418 -32.416  1.00 80.32           C  
ATOM    653  CG  ARG A  85      70.269  37.593 -33.387  1.00 80.32           C  
ATOM    654  CD  ARG A  85      69.124  38.549 -33.048  1.00 80.32           C  
ATOM    655  NE  ARG A  85      69.561  39.442 -31.938  1.00 80.32           N  
ATOM    656  CZ  ARG A  85      69.306  39.110 -30.638  1.00 80.32           C  
ATOM    657  NH1 ARG A  85      68.701  37.922 -30.338  1.00 80.32           N1+
ATOM    658  NH2 ARG A  85      69.646  39.972 -29.637  1.00 80.32           N  
ATOM    659  C   ARG A  85      72.659  35.941 -33.271  1.00 80.32           C  
ATOM    660  O   ARG A  85      72.940  36.288 -34.417  1.00 80.32           O  
ATOM    661  N   ALA A  86      73.519  36.093 -32.247  1.00 37.30           N  
ATOM    662  CA  ALA A  86      74.770  36.764 -32.450  1.00 37.30           C  
ATOM    663  CB  ALA A  86      75.601  36.885 -31.161  1.00 37.30           C  
ATOM    664  C   ALA A  86      75.594  36.003 -33.446  1.00 37.30           C  
ATOM    665  O   ALA A  86      76.209  36.597 -34.330  1.00 37.30           O  
ATOM    666  N   LEU A  87      75.633  34.663 -33.333  1.00117.17           N  
ATOM    667  CA  LEU A  87      76.417  33.867 -34.240  1.00117.17           C  
ATOM    668  CB  LEU A  87      76.589  32.399 -33.808  1.00117.17           C  
ATOM    669  CG  LEU A  87      77.604  32.230 -32.659  1.00117.17           C  
ATOM    670  CD1 LEU A  87      77.116  32.844 -31.342  1.00117.17           C  
ATOM    671  CD2 LEU A  87      78.038  30.768 -32.507  1.00117.17           C  
ATOM    672  C   LEU A  87      75.841  33.920 -35.627  1.00117.17           C  
ATOM    673  O   LEU A  87      76.558  33.790 -36.616  1.00117.17           O  
ATOM    674  N   LYS A  88      74.516  34.093 -35.726  1.00109.97           N  
ATOM    675  CA  LYS A  88      73.754  34.157 -36.946  1.00109.97           C  
ATOM    676  CB  LYS A  88      72.241  34.202 -36.680  1.00109.97           C  
ATOM    677  CG  LYS A  88      71.380  34.195 -37.942  1.00109.97           C  
ATOM    678  CD  LYS A  88      69.919  33.848 -37.656  1.00109.97           C  
ATOM    679  CE  LYS A  88      69.279  34.749 -36.599  1.00109.97           C  
ATOM    680  NZ  LYS A  88      67.871  34.353 -36.378  1.00109.97           N1+
ATOM    681  C   LYS A  88      74.121  35.380 -37.743  1.00109.97           C  
ATOM    682  O   LYS A  88      73.799  35.471 -38.927  1.00109.97           O  
ATOM    683  N   GLU A  89      74.849  36.334 -37.130  1.00236.07           N  
ATOM    684  CA  GLU A  89      75.103  37.656 -37.657  1.00236.07           C  
ATOM    685  CB  GLU A  89      75.998  38.526 -36.759  1.00236.07           C  
ATOM    686  CG  GLU A  89      75.313  38.931 -35.449  1.00236.07           C  
ATOM    687  CD  GLU A  89      73.968  39.582 -35.757  1.00236.07           C  
ATOM    688  OE1 GLU A  89      72.952  38.841 -35.833  1.00236.07           O  
ATOM    689  OE2 GLU A  89      73.939  40.832 -35.912  1.00236.07           O1-
ATOM    690  C   GLU A  89      75.626  37.700 -39.082  1.00236.07           C  
ATOM    691  O   GLU A  89      75.440  38.731 -39.725  1.00236.07           O  
ATOM    692  N   MET A  90      76.282  36.662 -39.657  1.00322.75           N  
ATOM    693  CA  MET A  90      76.757  35.483 -39.036  1.00322.75           C  
ATOM    694  CB  MET A  90      76.841  34.301 -40.024  1.00322.75           C  
ATOM    695  CG  MET A  90      77.763  34.520 -41.229  1.00322.75           C  
ATOM    696  SD  MET A  90      77.288  35.899 -42.319  1.00322.75           S  
ATOM    697  CE  MET A  90      75.675  35.207 -42.785  1.00322.75           C  
ATOM    698  C   MET A  90      78.080  35.673 -38.413  1.00322.75           C  
ATOM    699  O   MET A  90      78.313  35.486 -37.223  1.00322.75           O  
ATOM    700  N   GLY A  91      79.042  36.065 -39.251  1.00 45.14           N  
ATOM    701  CA  GLY A  91      80.381  36.048 -38.767  1.00 45.14           C  
ATOM    702  C   GLY A  91      80.705  34.636 -38.308  1.00 45.14           C  
ATOM    703  O   GLY A  91      81.746  34.440 -37.683  1.00 45.14           O  
ATOM    704  N   ALA A  92      79.866  33.597 -38.589  1.00133.70           N  
ATOM    705  CA  ALA A  92      80.240  32.357 -37.998  1.00133.70           C  
ATOM    706  CB  ALA A  92      79.420  32.004 -36.747  1.00133.70           C  
ATOM    707  C   ALA A  92      80.077  31.231 -38.950  1.00133.70           C  
ATOM    708  O   ALA A  92      78.989  30.683 -39.131  1.00133.70           O  
ATOM    709  N   ASP A  93      81.185  30.902 -39.621  1.00128.48           N  
ATOM    710  CA  ASP A  93      81.327  29.727 -40.410  1.00128.48           C  
ATOM    711  CB  ASP A  93      82.494  29.859 -41.409  1.00128.48           C  
ATOM    712  CG  ASP A  93      82.409  28.756 -42.454  1.00128.48           C  
ATOM    713  OD1 ASP A  93      82.164  27.581 -42.073  1.00128.48           O  
ATOM    714  OD2 ASP A  93      82.604  29.079 -43.655  1.00128.48           O1-
ATOM    715  C   ASP A  93      81.657  28.640 -39.440  1.00128.48           C  
ATOM    716  O   ASP A  93      81.370  27.465 -39.666  1.00128.48           O  
ATOM    717  N   TYR A  94      82.342  29.026 -38.341  1.00 89.34           N  
ATOM    718  CA  TYR A  94      82.778  28.054 -37.384  1.00 89.34           C  
ATOM    719  CB  TYR A  94      84.206  27.585 -37.723  1.00 89.34           C  
ATOM    720  CG  TYR A  94      84.481  26.236 -37.158  1.00 89.34           C  
ATOM    721  CD1 TYR A  94      84.863  26.055 -35.851  1.00 89.34           C  
ATOM    722  CD2 TYR A  94      84.366  25.135 -37.978  1.00 89.34           C  
ATOM    723  CE1 TYR A  94      85.117  24.789 -35.373  1.00 89.34           C  
ATOM    724  CE2 TYR A  94      84.619  23.868 -37.507  1.00 89.34           C  
ATOM    725  CZ  TYR A  94      84.995  23.694 -36.198  1.00 89.34           C  
ATOM    726  OH  TYR A  94      85.258  22.399 -35.703  1.00 89.34           O  
ATOM    727  C   TYR A  94      82.793  28.753 -36.049  1.00 89.34           C  
ATOM    728  O   TYR A  94      82.921  29.977 -35.991  1.00 89.34           O  
ATOM    729  N   VAL A  95      82.651  27.999 -34.937  1.00 48.76           N  
ATOM    730  CA  VAL A  95      82.659  28.626 -33.640  1.00 48.76           C  
ATOM    731  CB  VAL A  95      81.319  28.593 -32.967  1.00 48.76           C  
ATOM    732  CG1 VAL A  95      81.449  29.221 -31.570  1.00 48.76           C  
ATOM    733  CG2 VAL A  95      80.303  29.296 -33.881  1.00 48.76           C  
ATOM    734  C   VAL A  95      83.622  27.889 -32.754  1.00 48.76           C  
ATOM    735  O   VAL A  95      83.683  26.660 -32.770  1.00 48.76           O  
ATOM    736  N   LEU A  96      84.410  28.636 -31.952  1.00 55.66           N  
ATOM    737  CA  LEU A  96      85.354  28.016 -31.062  1.00 55.66           C  
ATOM    738  CB  LEU A  96      86.813  28.460 -31.290  1.00 55.66           C  
ATOM    739  CG  LEU A  96      87.408  28.018 -32.641  1.00 55.66           C  
ATOM    740  CD1 LEU A  96      88.859  28.495 -32.796  1.00 55.66           C  
ATOM    741  CD2 LEU A  96      87.264  26.503 -32.848  1.00 55.66           C  
ATOM    742  C   LEU A  96      84.996  28.395 -29.659  1.00 55.66           C  
ATOM    743  O   LEU A  96      84.718  29.558 -29.367  1.00 55.66           O  
ATOM    744  N   VAL A  97      84.994  27.403 -28.747  1.00 43.88           N  
ATOM    745  CA  VAL A  97      84.673  27.651 -27.370  1.00 43.88           C  
ATOM    746  CB  VAL A  97      83.371  27.035 -26.941  1.00 43.88           C  
ATOM    747  CG1 VAL A  97      82.233  27.734 -27.703  1.00 43.88           C  
ATOM    748  CG2 VAL A  97      83.437  25.517 -27.188  1.00 43.88           C  
ATOM    749  C   VAL A  97      85.753  27.035 -26.538  1.00 43.88           C  
ATOM    750  O   VAL A  97      86.508  26.187 -27.010  1.00 43.88           O  
ATOM    751  N   HIS A  98      85.876  27.485 -25.275  1.00 60.80           N  
ATOM    752  CA  HIS A  98      86.884  26.966 -24.397  1.00 60.80           C  
ATOM    753  ND1 HIS A  98      90.232  26.598 -23.831  1.00 60.80           N  
ATOM    754  CG  HIS A  98      89.208  27.422 -23.421  1.00 60.80           C  
ATOM    755  CB  HIS A  98      88.101  27.903 -24.310  1.00 60.80           C  
ATOM    756  NE2 HIS A  98      90.605  27.057 -21.687  1.00 60.80           N  
ATOM    757  CD2 HIS A  98      89.451  27.692 -22.109  1.00 60.80           C  
ATOM    758  CE1 HIS A  98      91.038  26.412 -22.755  1.00 60.80           C  
ATOM    759  C   HIS A  98      86.296  26.877 -23.024  1.00 60.80           C  
ATOM    760  O   HIS A  98      85.472  27.702 -22.634  1.00 60.80           O  
ATOM    761  N   GLY A  99      86.690  25.849 -22.247  1.00 60.96           N  
ATOM    762  CA  GLY A  99      86.242  25.797 -20.883  1.00 60.96           C  
ATOM    763  C   GLY A  99      85.003  24.963 -20.708  1.00 60.96           C  
ATOM    764  O   GLY A  99      84.398  24.466 -21.654  1.00 60.96           O  
ATOM    765  N   ASP A 100      84.716  24.703 -19.417  1.00135.37           N  
ATOM    766  CA  ASP A 100      83.648  23.950 -18.816  1.00135.37           C  
ATOM    767  CB  ASP A 100      84.139  23.186 -17.581  1.00135.37           C  
ATOM    768  CG  ASP A 100      85.177  22.199 -18.093  1.00135.37           C  
ATOM    769  OD1 ASP A 100      85.236  21.998 -19.336  1.00135.37           O  
ATOM    770  OD2 ASP A 100      85.932  21.643 -17.251  1.00135.37           O1-
ATOM    771  C   ASP A 100      82.384  24.695 -18.433  1.00135.37           C  
ATOM    772  O   ASP A 100      81.444  24.056 -17.963  1.00135.37           O  
ATOM    773  N   THR A 101      82.329  26.040 -18.504  1.00 53.08           N  
ATOM    774  CA  THR A 101      81.207  26.761 -17.939  1.00 53.08           C  
ATOM    775  CB  THR A 101      81.400  28.248 -17.945  1.00 53.08           C  
ATOM    776  OG1 THR A 101      81.518  28.725 -19.277  1.00 53.08           O  
ATOM    777  CG2 THR A 101      82.673  28.575 -17.147  1.00 53.08           C  
ATOM    778  C   THR A 101      79.899  26.486 -18.631  1.00 53.08           C  
ATOM    779  O   THR A 101      79.852  25.945 -19.735  1.00 53.08           O  
ATOM    780  N   LEU A 102      78.786  26.862 -17.949  1.00168.07           N  
ATOM    781  CA  LEU A 102      77.442  26.692 -18.448  1.00168.07           C  
ATOM    782  CB  LEU A 102      76.322  27.262 -17.554  1.00168.07           C  
ATOM    783  CG  LEU A 102      76.065  26.554 -16.218  1.00168.07           C  
ATOM    784  CD1 LEU A 102      75.659  25.086 -16.429  1.00168.07           C  
ATOM    785  CD2 LEU A 102      77.226  26.756 -15.239  1.00168.07           C  
ATOM    786  C   LEU A 102      77.304  27.512 -19.683  1.00168.07           C  
ATOM    787  O   LEU A 102      76.692  27.092 -20.665  1.00168.07           O  
ATOM    788  N   THR A 103      77.866  28.729 -19.649  1.00 45.71           N  
ATOM    789  CA  THR A 103      77.734  29.627 -20.750  1.00 45.71           C  
ATOM    790  CB  THR A 103      78.395  30.937 -20.504  1.00 45.71           C  
ATOM    791  OG1 THR A 103      77.836  31.579 -19.369  1.00 45.71           O  
ATOM    792  CG2 THR A 103      78.154  31.778 -21.753  1.00 45.71           C  
ATOM    793  C   THR A 103      78.374  29.021 -21.959  1.00 45.71           C  
ATOM    794  O   THR A 103      77.859  29.142 -23.069  1.00 45.71           O  
ATOM    795  N   THR A 104      79.520  28.345 -21.773  1.00 39.09           N  
ATOM    796  CA  THR A 104      80.225  27.766 -22.881  1.00 39.09           C  
ATOM    797  CB  THR A 104      81.463  27.024 -22.468  1.00 39.09           C  
ATOM    798  OG1 THR A 104      82.378  27.899 -21.827  1.00 39.09           O  
ATOM    799  CG2 THR A 104      82.101  26.394 -23.717  1.00 39.09           C  
ATOM    800  C   THR A 104      79.344  26.771 -23.567  1.00 39.09           C  
ATOM    801  O   THR A 104      79.272  26.738 -24.794  1.00 39.09           O  
ATOM    802  N   PHE A 105      78.653  25.918 -22.791  1.00 53.13           N  
ATOM    803  CA  PHE A 105      77.800  24.920 -23.366  1.00 53.13           C  
ATOM    804  CB  PHE A 105      77.227  23.954 -22.316  1.00 53.13           C  
ATOM    805  CG  PHE A 105      76.196  23.123 -22.994  1.00 53.13           C  
ATOM    806  CD1 PHE A 105      76.555  22.129 -23.873  1.00 53.13           C  
ATOM    807  CD2 PHE A 105      74.861  23.335 -22.736  1.00 53.13           C  
ATOM    808  CE1 PHE A 105      75.594  21.368 -24.496  1.00 53.13           C  
ATOM    809  CE2 PHE A 105      73.896  22.576 -23.354  1.00 53.13           C  
ATOM    810  CZ  PHE A 105      74.262  21.590 -24.236  1.00 53.13           C  
ATOM    811  C   PHE A 105      76.653  25.580 -24.067  1.00 53.13           C  
ATOM    812  O   PHE A 105      76.277  25.182 -25.169  1.00 53.13           O  
ATOM    813  N   ALA A 106      76.078  26.628 -23.449  1.00 32.00           N  
ATOM    814  CA  ALA A 106      74.928  27.274 -24.012  1.00 32.00           C  
ATOM    815  CB  ALA A 106      74.439  28.459 -23.164  1.00 32.00           C  
ATOM    816  C   ALA A 106      75.287  27.811 -25.363  1.00 32.00           C  
ATOM    817  O   ALA A 106      74.497  27.723 -26.301  1.00 32.00           O  
ATOM    818  N   VAL A 107      76.492  28.397 -25.491  1.00 35.57           N  
ATOM    819  CA  VAL A 107      76.930  28.957 -26.739  1.00 35.57           C  
ATOM    820  CB  VAL A 107      78.249  29.663 -26.633  1.00 35.57           C  
ATOM    821  CG1 VAL A 107      78.670  30.126 -28.039  1.00 35.57           C  
ATOM    822  CG2 VAL A 107      78.115  30.803 -25.610  1.00 35.57           C  
ATOM    823  C   VAL A 107      77.096  27.863 -27.754  1.00 35.57           C  
ATOM    824  O   VAL A 107      76.684  28.002 -28.905  1.00 35.57           O  
ATOM    825  N   ALA A 108      77.711  26.735 -27.349  1.00 32.54           N  
ATOM    826  CA  ALA A 108      77.978  25.649 -28.248  1.00 32.54           C  
ATOM    827  CB  ALA A 108      78.728  24.487 -27.574  1.00 32.54           C  
ATOM    828  C   ALA A 108      76.683  25.108 -28.763  1.00 32.54           C  
ATOM    829  O   ALA A 108      76.567  24.770 -29.939  1.00 32.54           O  
ATOM    830  N   TRP A 109      75.675  24.998 -27.880  1.00 48.86           N  
ATOM    831  CA  TRP A 109      74.401  24.456 -28.256  1.00 48.86           C  
ATOM    832  CB  TRP A 109      73.444  24.298 -27.063  1.00 48.86           C  
ATOM    833  CG  TRP A 109      72.191  23.521 -27.386  1.00 48.86           C  
ATOM    834  CD2 TRP A 109      71.011  23.517 -26.569  1.00 48.86           C  
ATOM    835  CD1 TRP A 109      71.932  22.698 -28.445  1.00 48.86           C  
ATOM    836  NE1 TRP A 109      70.667  22.173 -28.329  1.00 48.86           N  
ATOM    837  CE2 TRP A 109      70.088  22.669 -27.181  1.00 48.86           C  
ATOM    838  CE3 TRP A 109      70.723  24.164 -25.401  1.00 48.86           C  
ATOM    839  CZ2 TRP A 109      68.856  22.455 -26.632  1.00 48.86           C  
ATOM    840  CZ3 TRP A 109      69.478  23.947 -24.852  1.00 48.86           C  
ATOM    841  CH2 TRP A 109      68.564  23.108 -25.456  1.00 48.86           C  
ATOM    842  C   TRP A 109      73.755  25.387 -29.236  1.00 48.86           C  
ATOM    843  O   TRP A 109      73.145  24.955 -30.213  1.00 48.86           O  
ATOM    844  N   ALA A 110      73.874  26.705 -28.995  1.00 26.32           N  
ATOM    845  CA  ALA A 110      73.252  27.675 -29.850  1.00 26.32           C  
ATOM    846  CB  ALA A 110      73.505  29.121 -29.391  1.00 26.32           C  
ATOM    847  C   ALA A 110      73.836  27.539 -31.221  1.00 26.32           C  
ATOM    848  O   ALA A 110      73.124  27.608 -32.222  1.00 26.32           O  
ATOM    849  N   ALA A 111      75.163  27.341 -31.299  1.00 32.13           N  
ATOM    850  CA  ALA A 111      75.828  27.225 -32.563  1.00 32.13           C  
ATOM    851  CB  ALA A 111      77.351  27.083 -32.413  1.00 32.13           C  
ATOM    852  C   ALA A 111      75.324  26.010 -33.275  1.00 32.13           C  
ATOM    853  O   ALA A 111      75.067  26.048 -34.478  1.00 32.13           O  
ATOM    854  N   PHE A 112      75.148  24.902 -32.531  1.00 40.56           N  
ATOM    855  CA  PHE A 112      74.713  23.651 -33.085  1.00 40.56           C  
ATOM    856  CB  PHE A 112      74.609  22.557 -32.004  1.00 40.56           C  
ATOM    857  CG  PHE A 112      74.104  21.305 -32.633  1.00 40.56           C  
ATOM    858  CD1 PHE A 112      74.943  20.483 -33.347  1.00 40.56           C  
ATOM    859  CD2 PHE A 112      72.783  20.950 -32.492  1.00 40.56           C  
ATOM    860  CE1 PHE A 112      74.466  19.327 -33.921  1.00 40.56           C  
ATOM    861  CE2 PHE A 112      72.300  19.796 -33.062  1.00 40.56           C  
ATOM    862  CZ  PHE A 112      73.143  18.982 -33.779  1.00 40.56           C  
ATOM    863  C   PHE A 112      73.355  23.828 -33.692  1.00 40.56           C  
ATOM    864  O   PHE A 112      73.103  23.379 -34.809  1.00 40.56           O  
ATOM    865  N   LEU A 113      72.445  24.509 -32.973  1.00 45.57           N  
ATOM    866  CA  LEU A 113      71.099  24.688 -33.441  1.00 45.57           C  
ATOM    867  CB  LEU A 113      70.205  25.419 -32.424  1.00 45.57           C  
ATOM    868  CG  LEU A 113      69.978  24.602 -31.138  1.00 45.57           C  
ATOM    869  CD1 LEU A 113      69.042  25.335 -30.164  1.00 45.57           C  
ATOM    870  CD2 LEU A 113      69.509  23.175 -31.465  1.00 45.57           C  
ATOM    871  C   LEU A 113      71.122  25.487 -34.708  1.00 45.57           C  
ATOM    872  O   LEU A 113      70.325  25.263 -35.614  1.00 45.57           O  
ATOM    873  N   GLU A 114      72.031  26.468 -34.780  1.00120.68           N  
ATOM    874  CA  GLU A 114      72.200  27.335 -35.911  1.00120.68           C  
ATOM    875  CB  GLU A 114      73.041  28.586 -35.613  1.00120.68           C  
ATOM    876  CG  GLU A 114      72.277  29.573 -34.728  1.00120.68           C  
ATOM    877  CD  GLU A 114      70.950  29.866 -35.423  1.00120.68           C  
ATOM    878  OE1 GLU A 114      70.943  29.930 -36.682  1.00120.68           O  
ATOM    879  OE2 GLU A 114      69.928  30.028 -34.705  1.00120.68           O1-
ATOM    880  C   GLU A 114      72.804  26.594 -37.066  1.00120.68           C  
ATOM    881  O   GLU A 114      72.797  27.096 -38.189  1.00120.68           O  
ATOM    882  N   GLY A 115      73.419  25.420 -36.816  1.00 34.33           N  
ATOM    883  CA  GLY A 115      73.969  24.666 -37.908  1.00 34.33           C  
ATOM    884  C   GLY A 115      75.379  25.101 -38.155  1.00 34.33           C  
ATOM    885  O   GLY A 115      75.893  24.970 -39.264  1.00 34.33           O  
ATOM    886  N   ILE A 116      76.049  25.636 -37.122  1.00123.68           N  
ATOM    887  CA  ILE A 116      77.409  26.055 -37.289  1.00123.68           C  
ATOM    888  CB  ILE A 116      77.651  27.444 -36.792  1.00123.68           C  
ATOM    889  CG1 ILE A 116      77.219  27.545 -35.324  1.00123.68           C  
ATOM    890  CG2 ILE A 116      76.948  28.435 -37.723  1.00123.68           C  
ATOM    891  CD1 ILE A 116      77.454  28.930 -34.733  1.00123.68           C  
ATOM    892  C   ILE A 116      78.293  25.116 -36.532  1.00123.68           C  
ATOM    893  O   ILE A 116      78.027  24.765 -35.383  1.00123.68           O  
ATOM    894  N   PRO A 117      79.356  24.701 -37.173  1.00 73.81           N  
ATOM    895  CA  PRO A 117      80.252  23.761 -36.559  1.00 73.81           C  
ATOM    896  CD  PRO A 117      79.352  24.576 -38.623  1.00 73.81           C  
ATOM    897  CB  PRO A 117      81.190  23.294 -37.669  1.00 73.81           C  
ATOM    898  CG  PRO A 117      80.329  23.429 -38.940  1.00 73.81           C  
ATOM    899  C   PRO A 117      80.941  24.363 -35.375  1.00 73.81           C  
ATOM    900  O   PRO A 117      81.177  25.570 -35.373  1.00 73.81           O  
ATOM    901  N   VAL A 118      81.263  23.539 -34.354  1.00 40.18           N  
ATOM    902  CA  VAL A 118      81.877  24.057 -33.164  1.00 40.18           C  
ATOM    903  CB  VAL A 118      81.014  23.907 -31.943  1.00 40.18           C  
ATOM    904  CG1 VAL A 118      81.809  24.378 -30.714  1.00 40.18           C  
ATOM    905  CG2 VAL A 118      79.703  24.680 -32.169  1.00 40.18           C  
ATOM    906  C   VAL A 118      83.149  23.321 -32.877  1.00 40.18           C  
ATOM    907  O   VAL A 118      83.259  22.116 -33.100  1.00 40.18           O  
ATOM    908  N   GLY A 119      84.154  24.056 -32.354  1.00 32.74           N  
ATOM    909  CA  GLY A 119      85.408  23.458 -31.988  1.00 32.74           C  
ATOM    910  C   GLY A 119      85.620  23.754 -30.533  1.00 32.74           C  
ATOM    911  O   GLY A 119      85.304  24.846 -30.062  1.00 32.74           O  
ATOM    912  N   HIS A 120      86.183  22.785 -29.779  1.00 77.31           N  
ATOM    913  CA  HIS A 120      86.357  22.964 -28.362  1.00 77.31           C  
ATOM    914  ND1 HIS A 120      84.989  21.197 -25.202  1.00 77.31           N  
ATOM    915  CG  HIS A 120      85.551  22.096 -26.082  1.00 77.31           C  
ATOM    916  CB  HIS A 120      85.702  21.829 -27.551  1.00 77.31           C  
ATOM    917  NE2 HIS A 120      85.520  22.998 -24.014  1.00 77.31           N  
ATOM    918  CD2 HIS A 120      85.870  23.192 -25.338  1.00 77.31           C  
ATOM    919  CE1 HIS A 120      84.994  21.787 -23.981  1.00 77.31           C  
ATOM    920  C   HIS A 120      87.831  22.950 -28.055  1.00 77.31           C  
ATOM    921  O   HIS A 120      88.514  21.950 -28.277  1.00 77.31           O  
ATOM    922  N   VAL A 121      88.362  24.072 -27.520  1.00 61.06           N  
ATOM    923  CA  VAL A 121      89.764  24.161 -27.208  1.00 61.06           C  
ATOM    924  CB  VAL A 121      90.297  25.565 -27.239  1.00 61.06           C  
ATOM    925  CG1 VAL A 121      91.770  25.544 -26.793  1.00 61.06           C  
ATOM    926  CG2 VAL A 121      90.089  26.137 -28.652  1.00 61.06           C  
ATOM    927  C   VAL A 121      90.017  23.615 -25.831  1.00 61.06           C  
ATOM    928  O   VAL A 121      89.209  23.791 -24.921  1.00 61.06           O  
ATOM    929  N   GLU A 122      91.184  22.956 -25.652  1.00117.69           N  
ATOM    930  CA  GLU A 122      91.591  22.325 -24.418  1.00117.69           C  
ATOM    931  CB  GLU A 122      91.861  23.276 -23.236  1.00117.69           C  
ATOM    932  CG  GLU A 122      93.191  24.028 -23.283  1.00117.69           C  
ATOM    933  CD  GLU A 122      93.402  24.641 -21.902  1.00117.69           C  
ATOM    934  OE1 GLU A 122      92.865  24.072 -20.913  1.00117.69           O  
ATOM    935  OE2 GLU A 122      94.105  25.684 -21.818  1.00117.69           O1-
ATOM    936  C   GLU A 122      90.546  21.364 -23.950  1.00117.69           C  
ATOM    937  O   GLU A 122      90.208  21.345 -22.767  1.00117.69           O  
ATOM    938  N   ALA A 123      90.009  20.531 -24.859  1.00 53.58           N  
ATOM    939  CA  ALA A 123      88.981  19.601 -24.472  1.00 53.58           C  
ATOM    940  CB  ALA A 123      87.966  19.315 -25.592  1.00 53.58           C  
ATOM    941  C   ALA A 123      89.548  18.272 -24.047  1.00 53.58           C  
ATOM    942  O   ALA A 123      90.677  17.916 -24.385  1.00 53.58           O  
ATOM    943  N   GLY A 124      88.735  17.487 -23.297  1.00 47.45           N  
ATOM    944  CA  GLY A 124      89.118  16.146 -22.939  1.00 47.45           C  
ATOM    945  C   GLY A 124      89.387  15.943 -21.476  1.00 47.45           C  
ATOM    946  O   GLY A 124      89.445  14.797 -21.032  1.00 47.45           O  
ATOM    947  N   LEU A 125      89.563  17.002 -20.668  1.00104.23           N  
ATOM    948  CA  LEU A 125      89.853  16.725 -19.286  1.00104.23           C  
ATOM    949  CB  LEU A 125      90.409  17.942 -18.531  1.00104.23           C  
ATOM    950  CG  LEU A 125      91.724  18.454 -19.152  1.00104.23           C  
ATOM    951  CD1 LEU A 125      91.481  19.116 -20.519  1.00104.23           C  
ATOM    952  CD2 LEU A 125      92.504  19.346 -18.181  1.00104.23           C  
ATOM    953  C   LEU A 125      88.599  16.247 -18.611  1.00104.23           C  
ATOM    954  O   LEU A 125      87.520  16.791 -18.835  1.00104.23           O  
ATOM    955  N   ARG A 126      88.710  15.196 -17.762  1.00 98.01           N  
ATOM    956  CA  ARG A 126      87.525  14.679 -17.126  1.00 98.01           C  
ATOM    957  CB  ARG A 126      86.980  13.405 -17.796  1.00 98.01           C  
ATOM    958  CG  ARG A 126      86.461  13.603 -19.222  1.00 98.01           C  
ATOM    959  CD  ARG A 126      85.013  14.092 -19.285  1.00 98.01           C  
ATOM    960  NE  ARG A 126      84.585  14.017 -20.709  1.00 98.01           N  
ATOM    961  CZ  ARG A 126      84.874  15.037 -21.564  1.00 98.01           C  
ATOM    962  NH1 ARG A 126      85.553  16.136 -21.120  1.00 98.01           N1+
ATOM    963  NH2 ARG A 126      84.485  14.955 -22.870  1.00 98.01           N  
ATOM    964  C   ARG A 126      87.806  14.305 -15.700  1.00 98.01           C  
ATOM    965  O   ARG A 126      88.861  13.765 -15.371  1.00 98.01           O  
ATOM    966  N   SER A 127      86.856  14.647 -14.803  1.00 46.15           N  
ATOM    967  CA  SER A 127      86.889  14.272 -13.414  1.00 46.15           C  
ATOM    968  CB  SER A 127      85.953  15.124 -12.541  1.00 46.15           C  
ATOM    969  OG  SER A 127      84.599  14.877 -12.894  1.00 46.15           O  
ATOM    970  C   SER A 127      86.437  12.853 -13.287  1.00 46.15           C  
ATOM    971  O   SER A 127      86.896  12.116 -12.417  1.00 46.15           O  
ATOM    972  N   GLY A 128      85.499  12.434 -14.157  1.00 30.55           N  
ATOM    973  CA  GLY A 128      85.010  11.089 -14.108  1.00 30.55           C  
ATOM    974  C   GLY A 128      83.748  11.044 -13.310  1.00 30.55           C  
ATOM    975  O   GLY A 128      83.076  10.013 -13.278  1.00 30.55           O  
ATOM    976  N   ASN A 129      83.383  12.143 -12.616  1.00120.02           N  
ATOM    977  CA  ASN A 129      82.137  12.051 -11.915  1.00120.02           C  
ATOM    978  CB  ASN A 129      82.260  11.765 -10.406  1.00120.02           C  
ATOM    979  CG  ASN A 129      82.900  12.934  -9.689  1.00120.02           C  
ATOM    980  OD1 ASN A 129      82.266  13.571  -8.853  1.00120.02           O  
ATOM    981  ND2 ASN A 129      84.194  13.212  -9.998  1.00120.02           N  
ATOM    982  C   ASN A 129      81.337  13.294 -12.137  1.00120.02           C  
ATOM    983  O   ASN A 129      81.836  14.417 -12.077  1.00120.02           O  
ATOM    984  N   LEU A 130      80.038  13.089 -12.412  1.00101.29           N  
ATOM    985  CA  LEU A 130      79.100  14.131 -12.696  1.00101.29           C  
ATOM    986  CB  LEU A 130      77.740  13.587 -13.160  1.00101.29           C  
ATOM    987  CG  LEU A 130      77.852  12.752 -14.451  1.00101.29           C  
ATOM    988  CD1 LEU A 130      78.577  11.419 -14.197  1.00101.29           C  
ATOM    989  CD2 LEU A 130      76.492  12.583 -15.135  1.00101.29           C  
ATOM    990  C   LEU A 130      78.898  14.952 -11.463  1.00101.29           C  
ATOM    991  O   LEU A 130      78.562  16.133 -11.541  1.00101.29           O  
ATOM    992  N   LYS A 131      79.049  14.322 -10.284  1.00135.43           N  
ATOM    993  CA  LYS A 131      78.825  14.993  -9.036  1.00135.43           C  
ATOM    994  CB  LYS A 131      79.017  14.077  -7.816  1.00135.43           C  
ATOM    995  CG  LYS A 131      78.042  12.900  -7.748  1.00135.43           C  
ATOM    996  CD  LYS A 131      78.343  11.791  -8.757  1.00135.43           C  
ATOM    997  CE  LYS A 131      79.524  10.906  -8.351  1.00135.43           C  
ATOM    998  NZ  LYS A 131      79.108   9.952  -7.297  1.00135.43           N1+
ATOM    999  C   LYS A 131      79.797  16.114  -8.854  1.00135.43           C  
ATOM   1000  O   LYS A 131      79.411  17.190  -8.402  1.00135.43           O  
ATOM   1001  N   GLU A 132      81.091  15.883  -9.164  1.00118.84           N  
ATOM   1002  CA  GLU A 132      82.073  16.914  -8.987  1.00118.84           C  
ATOM   1003  CB  GLU A 132      82.875  16.799  -7.676  1.00118.84           C  
ATOM   1004  CG  GLU A 132      82.100  17.259  -6.441  1.00118.84           C  
ATOM   1005  CD  GLU A 132      82.088  18.783  -6.445  1.00118.84           C  
ATOM   1006  OE1 GLU A 132      83.144  19.384  -6.777  1.00118.84           O  
ATOM   1007  OE2 GLU A 132      81.021  19.364  -6.111  1.00118.84           O1-
ATOM   1008  C   GLU A 132      83.064  16.830 -10.103  1.00118.84           C  
ATOM   1009  O   GLU A 132      83.565  15.757 -10.434  1.00118.84           O  
ATOM   1010  N   PRO A 133      83.355  17.954 -10.696  1.00 83.07           N  
ATOM   1011  CA  PRO A 133      82.695  19.172 -10.329  1.00 83.07           C  
ATOM   1012  CD  PRO A 133      84.667  18.193 -11.272  1.00 83.07           C  
ATOM   1013  CB  PRO A 133      83.636  20.309 -10.731  1.00 83.07           C  
ATOM   1014  CG  PRO A 133      84.621  19.660 -11.721  1.00 83.07           C  
ATOM   1015  C   PRO A 133      81.356  19.247 -10.988  1.00 83.07           C  
ATOM   1016  O   PRO A 133      81.172  18.680 -12.064  1.00 83.07           O  
ATOM   1017  N   PHE A 134      80.409  19.960 -10.358  1.00 75.46           N  
ATOM   1018  CA  PHE A 134      79.090  20.111 -10.892  1.00 75.46           C  
ATOM   1019  CB  PHE A 134      78.021  19.607  -9.900  1.00 75.46           C  
ATOM   1020  CG  PHE A 134      76.656  20.043 -10.312  1.00 75.46           C  
ATOM   1021  CD1 PHE A 134      75.952  19.372 -11.285  1.00 75.46           C  
ATOM   1022  CD2 PHE A 134      76.069  21.127  -9.697  1.00 75.46           C  
ATOM   1023  CE1 PHE A 134      74.690  19.784 -11.645  1.00 75.46           C  
ATOM   1024  CE2 PHE A 134      74.809  21.544 -10.052  1.00 75.46           C  
ATOM   1025  CZ  PHE A 134      74.116  20.872 -11.031  1.00 75.46           C  
ATOM   1026  C   PHE A 134      78.894  21.574 -11.082  1.00 75.46           C  
ATOM   1027  O   PHE A 134      79.291  22.343 -10.206  1.00 75.46           O  
ATOM   1028  N   PRO A 135      78.313  22.041 -12.161  1.00103.37           N  
ATOM   1029  CA  PRO A 135      77.909  21.262 -13.314  1.00103.37           C  
ATOM   1030  CD  PRO A 135      77.481  23.223 -12.003  1.00103.37           C  
ATOM   1031  CB  PRO A 135      76.668  21.954 -13.879  1.00103.37           C  
ATOM   1032  CG  PRO A 135      76.753  23.389 -13.342  1.00103.37           C  
ATOM   1033  C   PRO A 135      78.984  21.092 -14.362  1.00103.37           C  
ATOM   1034  O   PRO A 135      78.661  20.611 -15.448  1.00103.37           O  
ATOM   1035  N   GLU A 136      80.244  21.482 -14.087  1.00106.27           N  
ATOM   1036  CA  GLU A 136      81.285  21.539 -15.084  1.00106.27           C  
ATOM   1037  CB  GLU A 136      82.631  22.004 -14.498  1.00106.27           C  
ATOM   1038  CG  GLU A 136      82.660  23.493 -14.145  1.00106.27           C  
ATOM   1039  CD  GLU A 136      81.845  23.719 -12.880  1.00106.27           C  
ATOM   1040  OE1 GLU A 136      81.575  22.721 -12.160  1.00106.27           O  
ATOM   1041  OE2 GLU A 136      81.479  24.895 -12.617  1.00106.27           O1-
ATOM   1042  C   GLU A 136      81.525  20.232 -15.793  1.00106.27           C  
ATOM   1043  O   GLU A 136      81.708  20.224 -17.010  1.00106.27           O  
ATOM   1044  N   GLU A 137      81.536  19.092 -15.082  1.00 80.49           N  
ATOM   1045  CA  GLU A 137      81.802  17.836 -15.734  1.00 80.49           C  
ATOM   1046  CB  GLU A 137      81.732  16.651 -14.755  1.00 80.49           C  
ATOM   1047  CG  GLU A 137      81.832  15.275 -15.421  1.00 80.49           C  
ATOM   1048  CD  GLU A 137      83.258  15.061 -15.901  1.00 80.49           C  
ATOM   1049  OE1 GLU A 137      84.080  16.007 -15.770  1.00 80.49           O  
ATOM   1050  OE2 GLU A 137      83.545  13.946 -16.412  1.00 80.49           O1-
ATOM   1051  C   GLU A 137      80.751  17.613 -16.775  1.00 80.49           C  
ATOM   1052  O   GLU A 137      81.050  17.210 -17.899  1.00 80.49           O  
ATOM   1053  N   ALA A 138      79.482  17.871 -16.419  1.00 32.18           N  
ATOM   1054  CA  ALA A 138      78.396  17.679 -17.335  1.00 32.18           C  
ATOM   1055  CB  ALA A 138      77.020  17.932 -16.696  1.00 32.18           C  
ATOM   1056  C   ALA A 138      78.539  18.633 -18.481  1.00 32.18           C  
ATOM   1057  O   ALA A 138      78.331  18.264 -19.635  1.00 32.18           O  
ATOM   1058  N   ASN A 139      78.930  19.887 -18.193  1.00 41.43           N  
ATOM   1059  CA  ASN A 139      78.986  20.897 -19.212  1.00 41.43           C  
ATOM   1060  CB  ASN A 139      79.449  22.263 -18.678  1.00 41.43           C  
ATOM   1061  CG  ASN A 139      78.357  22.818 -17.775  1.00 41.43           C  
ATOM   1062  OD1 ASN A 139      77.182  22.488 -17.923  1.00 41.43           O  
ATOM   1063  ND2 ASN A 139      78.757  23.692 -16.812  1.00 41.43           N  
ATOM   1064  C   ASN A 139      79.945  20.497 -20.295  1.00 41.43           C  
ATOM   1065  O   ASN A 139      79.629  20.615 -21.479  1.00 41.43           O  
ATOM   1066  N   ARG A 140      81.145  20.013 -19.923  1.00123.39           N  
ATOM   1067  CA  ARG A 140      82.152  19.664 -20.888  1.00123.39           C  
ATOM   1068  CB  ARG A 140      83.500  19.320 -20.222  1.00123.39           C  
ATOM   1069  CG  ARG A 140      83.429  18.154 -19.234  1.00123.39           C  
ATOM   1070  CD  ARG A 140      84.712  17.942 -18.421  1.00123.39           C  
ATOM   1071  NE  ARG A 140      84.694  18.909 -17.288  1.00123.39           N  
ATOM   1072  CZ  ARG A 140      85.458  18.698 -16.176  1.00123.39           C  
ATOM   1073  NH1 ARG A 140      86.216  17.569 -16.061  1.00123.39           N1+
ATOM   1074  NH2 ARG A 140      85.467  19.626 -15.176  1.00123.39           N  
ATOM   1075  C   ARG A 140      81.710  18.490 -21.713  1.00123.39           C  
ATOM   1076  O   ARG A 140      81.941  18.445 -22.921  1.00123.39           O  
ATOM   1077  N   ARG A 141      81.071  17.495 -21.074  1.00 71.60           N  
ATOM   1078  CA  ARG A 141      80.628  16.314 -21.758  1.00 71.60           C  
ATOM   1079  CB  ARG A 141      79.907  15.359 -20.804  1.00 71.60           C  
ATOM   1080  CG  ARG A 141      80.807  14.645 -19.801  1.00 71.60           C  
ATOM   1081  CD  ARG A 141      80.034  14.273 -18.537  1.00 71.60           C  
ATOM   1082  NE  ARG A 141      80.727  13.139 -17.874  1.00 71.60           N  
ATOM   1083  CZ  ARG A 141      80.278  11.876 -18.132  1.00 71.60           C  
ATOM   1084  NH1 ARG A 141      79.259  11.695 -19.021  1.00 71.60           N1+
ATOM   1085  NH2 ARG A 141      80.831  10.803 -17.498  1.00 71.60           N  
ATOM   1086  C   ARG A 141      79.609  16.702 -22.782  1.00 71.60           C  
ATOM   1087  O   ARG A 141      79.657  16.249 -23.925  1.00 71.60           O  
ATOM   1088  N   LEU A 142      78.658  17.567 -22.386  1.00 40.77           N  
ATOM   1089  CA  LEU A 142      77.587  17.964 -23.254  1.00 40.77           C  
ATOM   1090  CB  LEU A 142      76.588  18.915 -22.569  1.00 40.77           C  
ATOM   1091  CG  LEU A 142      75.823  18.278 -21.396  1.00 40.77           C  
ATOM   1092  CD1 LEU A 142      74.848  19.281 -20.763  1.00 40.77           C  
ATOM   1093  CD2 LEU A 142      75.142  16.967 -21.820  1.00 40.77           C  
ATOM   1094  C   LEU A 142      78.152  18.698 -24.425  1.00 40.77           C  
ATOM   1095  O   LEU A 142      77.751  18.471 -25.565  1.00 40.77           O  
ATOM   1096  N   THR A 143      79.122  19.590 -24.171  1.00111.37           N  
ATOM   1097  CA  THR A 143      79.663  20.402 -25.217  1.00111.37           C  
ATOM   1098  CB  THR A 143      80.637  21.435 -24.721  1.00111.37           C  
ATOM   1099  OG1 THR A 143      80.825  22.430 -25.715  1.00111.37           O  
ATOM   1100  CG2 THR A 143      81.981  20.771 -24.390  1.00111.37           C  
ATOM   1101  C   THR A 143      80.342  19.526 -26.229  1.00111.37           C  
ATOM   1102  O   THR A 143      80.230  19.753 -27.432  1.00111.37           O  
ATOM   1103  N   ASP A 144      81.056  18.484 -25.765  1.00 67.48           N  
ATOM   1104  CA  ASP A 144      81.807  17.608 -26.618  1.00 67.48           C  
ATOM   1105  CB  ASP A 144      82.740  16.668 -25.835  1.00 67.48           C  
ATOM   1106  CG  ASP A 144      83.924  17.514 -25.382  1.00 67.48           C  
ATOM   1107  OD1 ASP A 144      84.100  18.625 -25.951  1.00 67.48           O  
ATOM   1108  OD2 ASP A 144      84.673  17.065 -24.475  1.00 67.48           O1-
ATOM   1109  C   ASP A 144      80.910  16.806 -27.510  1.00 67.48           C  
ATOM   1110  O   ASP A 144      81.310  16.410 -28.602  1.00 67.48           O  
ATOM   1111  N   VAL A 145      79.672  16.517 -27.080  1.00 35.40           N  
ATOM   1112  CA  VAL A 145      78.814  15.747 -27.936  1.00 35.40           C  
ATOM   1113  CB  VAL A 145      77.451  15.529 -27.341  1.00 35.40           C  
ATOM   1114  CG1 VAL A 145      76.580  14.787 -28.368  1.00 35.40           C  
ATOM   1115  CG2 VAL A 145      77.612  14.787 -26.003  1.00 35.40           C  
ATOM   1116  C   VAL A 145      78.641  16.512 -29.220  1.00 35.40           C  
ATOM   1117  O   VAL A 145      78.650  15.937 -30.306  1.00 35.40           O  
ATOM   1118  N   LEU A 146      78.463  17.839 -29.101  1.00 78.10           N  
ATOM   1119  CA  LEU A 146      78.225  18.782 -30.165  1.00 78.10           C  
ATOM   1120  CB  LEU A 146      77.725  20.135 -29.632  1.00 78.10           C  
ATOM   1121  CG  LEU A 146      76.402  20.028 -28.856  1.00 78.10           C  
ATOM   1122  CD1 LEU A 146      75.922  21.407 -28.374  1.00 78.10           C  
ATOM   1123  CD2 LEU A 146      75.341  19.269 -29.669  1.00 78.10           C  
ATOM   1124  C   LEU A 146      79.428  19.085 -31.030  1.00 78.10           C  
ATOM   1125  O   LEU A 146      79.267  19.489 -32.182  1.00 78.10           O  
ATOM   1126  N   THR A 147      80.659  18.965 -30.493  1.00 69.06           N  
ATOM   1127  CA  THR A 147      81.856  19.446 -31.147  1.00 69.06           C  
ATOM   1128  CB  THR A 147      83.045  19.397 -30.237  1.00 69.06           C  
ATOM   1129  OG1 THR A 147      83.306  18.055 -29.848  1.00 69.06           O  
ATOM   1130  CG2 THR A 147      82.743  20.254 -28.996  1.00 69.06           C  
ATOM   1131  C   THR A 147      82.237  18.723 -32.410  1.00 69.06           C  
ATOM   1132  O   THR A 147      82.245  17.495 -32.479  1.00 69.06           O  
ATOM   1133  N   ASP A 148      82.532  19.519 -33.467  1.00 64.08           N  
ATOM   1134  CA  ASP A 148      83.043  19.052 -34.728  1.00 64.08           C  
ATOM   1135  CB  ASP A 148      83.025  20.140 -35.815  1.00 64.08           C  
ATOM   1136  CG  ASP A 148      83.587  19.540 -37.100  1.00 64.08           C  
ATOM   1137  OD1 ASP A 148      83.521  18.293 -37.261  1.00 64.08           O  
ATOM   1138  OD2 ASP A 148      84.116  20.329 -37.928  1.00 64.08           O1-
ATOM   1139  C   ASP A 148      84.472  18.641 -34.565  1.00 64.08           C  
ATOM   1140  O   ASP A 148      84.885  17.590 -35.054  1.00 64.08           O  
ATOM   1141  N   LEU A 149      85.278  19.480 -33.878  1.00 72.75           N  
ATOM   1142  CA  LEU A 149      86.668  19.164 -33.715  1.00 72.75           C  
ATOM   1143  CB  LEU A 149      87.576  19.953 -34.675  1.00 72.75           C  
ATOM   1144  CG  LEU A 149      89.069  19.594 -34.564  1.00 72.75           C  
ATOM   1145  CD1 LEU A 149      89.314  18.120 -34.923  1.00 72.75           C  
ATOM   1146  CD2 LEU A 149      89.935  20.548 -35.402  1.00 72.75           C  
ATOM   1147  C   LEU A 149      87.073  19.480 -32.304  1.00 72.75           C  
ATOM   1148  O   LEU A 149      86.852  20.586 -31.810  1.00 72.75           O  
ATOM   1149  N   ASP A 150      87.685  18.494 -31.613  1.00 88.91           N  
ATOM   1150  CA  ASP A 150      88.127  18.685 -30.259  1.00 88.91           C  
ATOM   1151  CB  ASP A 150      87.848  17.490 -29.328  1.00 88.91           C  
ATOM   1152  CG  ASP A 150      86.364  17.452 -28.992  1.00 88.91           C  
ATOM   1153  OD1 ASP A 150      85.799  18.536 -28.684  1.00 88.91           O  
ATOM   1154  OD2 ASP A 150      85.779  16.337 -29.021  1.00 88.91           O1-
ATOM   1155  C   ASP A 150      89.614  18.860 -30.278  1.00 88.91           C  
ATOM   1156  O   ASP A 150      90.332  18.095 -30.922  1.00 88.91           O  
ATOM   1157  N   PHE A 151      90.118  19.899 -29.579  1.00 76.22           N  
ATOM   1158  CA  PHE A 151      91.539  20.094 -29.525  1.00 76.22           C  
ATOM   1159  CB  PHE A 151      91.949  21.565 -29.709  1.00 76.22           C  
ATOM   1160  CG  PHE A 151      91.501  21.982 -31.068  1.00 76.22           C  
ATOM   1161  CD1 PHE A 151      92.270  21.718 -32.179  1.00 76.22           C  
ATOM   1162  CD2 PHE A 151      90.303  22.639 -31.228  1.00 76.22           C  
ATOM   1163  CE1 PHE A 151      91.847  22.107 -33.429  1.00 76.22           C  
ATOM   1164  CE2 PHE A 151      89.876  23.031 -32.475  1.00 76.22           C  
ATOM   1165  CZ  PHE A 151      90.648  22.764 -33.579  1.00 76.22           C  
ATOM   1166  C   PHE A 151      91.981  19.672 -28.153  1.00 76.22           C  
ATOM   1167  O   PHE A 151      91.824  20.425 -27.193  1.00 76.22           O  
ATOM   1168  N   ALA A 152      92.549  18.451 -28.033  1.00 62.63           N  
ATOM   1169  CA  ALA A 152      92.970  17.924 -26.758  1.00 62.63           C  
ATOM   1170  CB  ALA A 152      92.957  16.386 -26.708  1.00 62.63           C  
ATOM   1171  C   ALA A 152      94.372  18.364 -26.459  1.00 62.63           C  
ATOM   1172  O   ALA A 152      95.246  18.356 -27.325  1.00 62.63           O  
ATOM   1173  N   PRO A 153      94.596  18.767 -25.233  1.00 88.99           N  
ATOM   1174  CA  PRO A 153      95.892  19.174 -24.753  1.00 88.99           C  
ATOM   1175  CD  PRO A 153      93.531  19.059 -24.292  1.00 88.99           C  
ATOM   1176  CB  PRO A 153      95.638  19.865 -23.411  1.00 88.99           C  
ATOM   1177  CG  PRO A 153      94.264  19.332 -22.967  1.00 88.99           C  
ATOM   1178  C   PRO A 153      96.862  18.036 -24.641  1.00 88.99           C  
ATOM   1179  O   PRO A 153      98.059  18.263 -24.828  1.00 88.99           O  
ATOM   1180  N   THR A 154      96.387  16.811 -24.327  1.00 44.25           N  
ATOM   1181  CA  THR A 154      97.303  15.718 -24.135  1.00 44.25           C  
ATOM   1182  CB  THR A 154      97.627  15.455 -22.692  1.00 44.25           C  
ATOM   1183  OG1 THR A 154      96.449  15.108 -21.980  1.00 44.25           O  
ATOM   1184  CG2 THR A 154      98.258  16.723 -22.090  1.00 44.25           C  
ATOM   1185  C   THR A 154      96.703  14.464 -24.683  1.00 44.25           C  
ATOM   1186  O   THR A 154      95.531  14.418 -25.051  1.00 44.25           O  
ATOM   1187  N   PRO A 155      97.518  13.442 -24.765  1.00 64.69           N  
ATOM   1188  CA  PRO A 155      97.057  12.173 -25.252  1.00 64.69           C  
ATOM   1189  CD  PRO A 155      98.940  13.630 -24.998  1.00 64.69           C  
ATOM   1190  CB  PRO A 155      98.310  11.318 -25.426  1.00 64.69           C  
ATOM   1191  CG  PRO A 155      99.408  12.356 -25.722  1.00 64.69           C  
ATOM   1192  C   PRO A 155      96.031  11.597 -24.335  1.00 64.69           C  
ATOM   1193  O   PRO A 155      95.150  10.875 -24.801  1.00 64.69           O  
ATOM   1194  N   LEU A 156      96.134  11.894 -23.026  1.00 32.27           N  
ATOM   1195  CA  LEU A 156      95.205  11.383 -22.064  1.00 32.27           C  
ATOM   1196  CB  LEU A 156      95.575  11.767 -20.622  1.00 32.27           C  
ATOM   1197  CG  LEU A 156      94.590  11.222 -19.574  1.00 32.27           C  
ATOM   1198  CD1 LEU A 156      94.595   9.686 -19.548  1.00 32.27           C  
ATOM   1199  CD2 LEU A 156      94.842  11.843 -18.193  1.00 32.27           C  
ATOM   1200  C   LEU A 156      93.861  11.968 -22.350  1.00 32.27           C  
ATOM   1201  O   LEU A 156      92.842  11.285 -22.270  1.00 32.27           O  
ATOM   1202  N   ALA A 157      93.834  13.268 -22.692  1.00 23.93           N  
ATOM   1203  CA  ALA A 157      92.596  13.947 -22.956  1.00 23.93           C  
ATOM   1204  CB  ALA A 157      92.793  15.437 -23.279  1.00 23.93           C  
ATOM   1205  C   ALA A 157      91.952  13.298 -24.140  1.00 23.93           C  
ATOM   1206  O   ALA A 157      90.740  13.091 -24.160  1.00 23.93           O  
ATOM   1207  N   LYS A 158      92.761  12.954 -25.160  1.00 65.57           N  
ATOM   1208  CA  LYS A 158      92.271  12.330 -26.356  1.00 65.57           C  
ATOM   1209  CB  LYS A 158      93.395  12.050 -27.376  1.00 65.57           C  
ATOM   1210  CG  LYS A 158      92.930  11.382 -28.676  1.00 65.57           C  
ATOM   1211  CD  LYS A 158      94.026  11.280 -29.746  1.00 65.57           C  
ATOM   1212  CE  LYS A 158      93.642  10.433 -30.966  1.00 65.57           C  
ATOM   1213  NZ  LYS A 158      93.087  11.293 -32.034  1.00 65.57           N1+
ATOM   1214  C   LYS A 158      91.668  11.012 -25.982  1.00 65.57           C  
ATOM   1215  O   LYS A 158      90.627  10.620 -26.506  1.00 65.57           O  
ATOM   1216  N   ALA A 159      92.312  10.296 -25.045  1.00 25.89           N  
ATOM   1217  CA  ALA A 159      91.852   8.998 -24.642  1.00 25.89           C  
ATOM   1218  CB  ALA A 159      92.755   8.350 -23.580  1.00 25.89           C  
ATOM   1219  C   ALA A 159      90.485   9.128 -24.050  1.00 25.89           C  
ATOM   1220  O   ALA A 159      89.624   8.279 -24.278  1.00 25.89           O  
ATOM   1221  N   ASN A 160      90.253  10.195 -23.262  1.00 34.45           N  
ATOM   1222  CA  ASN A 160      88.987  10.396 -22.612  1.00 34.45           C  
ATOM   1223  CB  ASN A 160      88.970  11.641 -21.706  1.00 34.45           C  
ATOM   1224  CG  ASN A 160      89.889  11.402 -20.516  1.00 34.45           C  
ATOM   1225  OD1 ASN A 160      90.208  10.263 -20.178  1.00 34.45           O  
ATOM   1226  ND2 ASN A 160      90.322  12.508 -19.853  1.00 34.45           N  
ATOM   1227  C   ASN A 160      87.924  10.605 -23.648  1.00 34.45           C  
ATOM   1228  O   ASN A 160      86.828  10.058 -23.542  1.00 34.45           O  
ATOM   1229  N   LEU A 161      88.232  11.402 -24.688  1.00 51.33           N  
ATOM   1230  CA  LEU A 161      87.289  11.752 -25.712  1.00 51.33           C  
ATOM   1231  CB  LEU A 161      87.906  12.728 -26.732  1.00 51.33           C  
ATOM   1232  CG  LEU A 161      88.239  14.115 -26.144  1.00 51.33           C  
ATOM   1233  CD1 LEU A 161      88.865  15.040 -27.200  1.00 51.33           C  
ATOM   1234  CD2 LEU A 161      86.999  14.748 -25.493  1.00 51.33           C  
ATOM   1235  C   LEU A 161      86.860  10.523 -26.455  1.00 51.33           C  
ATOM   1236  O   LEU A 161      85.679  10.353 -26.754  1.00 51.33           O  
ATOM   1237  N   LEU A 162      87.814   9.625 -26.765  1.00 46.31           N  
ATOM   1238  CA  LEU A 162      87.523   8.430 -27.509  1.00 46.31           C  
ATOM   1239  CB  LEU A 162      88.776   7.572 -27.790  1.00 46.31           C  
ATOM   1240  CG  LEU A 162      89.810   8.233 -28.729  1.00 46.31           C  
ATOM   1241  CD1 LEU A 162      91.024   7.317 -28.959  1.00 46.31           C  
ATOM   1242  CD2 LEU A 162      89.168   8.679 -30.054  1.00 46.31           C  
ATOM   1243  C   LEU A 162      86.569   7.591 -26.716  1.00 46.31           C  
ATOM   1244  O   LEU A 162      85.667   6.970 -27.274  1.00 46.31           O  
ATOM   1245  N   LYS A 163      86.735   7.558 -25.382  1.00101.06           N  
ATOM   1246  CA  LYS A 163      85.894   6.734 -24.562  1.00101.06           C  
ATOM   1247  CB  LYS A 163      86.260   6.776 -23.068  1.00101.06           C  
ATOM   1248  CG  LYS A 163      87.541   6.002 -22.747  1.00101.06           C  
ATOM   1249  CD  LYS A 163      88.038   6.185 -21.314  1.00101.06           C  
ATOM   1250  CE  LYS A 163      88.889   7.437 -21.111  1.00101.06           C  
ATOM   1251  NZ  LYS A 163      89.309   7.532 -19.695  1.00101.06           N1+
ATOM   1252  C   LYS A 163      84.480   7.193 -24.708  1.00101.06           C  
ATOM   1253  O   LYS A 163      83.542   6.398 -24.647  1.00101.06           O  
ATOM   1254  N   GLU A 164      84.309   8.509 -24.887  1.00138.93           N  
ATOM   1255  CA  GLU A 164      83.049   9.181 -24.989  1.00138.93           C  
ATOM   1256  CB  GLU A 164      83.188  10.694 -24.750  1.00138.93           C  
ATOM   1257  CG  GLU A 164      81.898  11.342 -24.246  1.00138.93           C  
ATOM   1258  CD  GLU A 164      82.273  12.586 -23.444  1.00138.93           C  
ATOM   1259  OE1 GLU A 164      82.599  12.437 -22.236  1.00138.93           O  
ATOM   1260  OE2 GLU A 164      82.238  13.702 -24.027  1.00138.93           O1-
ATOM   1261  C   GLU A 164      82.369   8.896 -26.301  1.00138.93           C  
ATOM   1262  O   GLU A 164      81.200   9.237 -26.468  1.00138.93           O  
ATOM   1263  N   GLY A 165      83.088   8.335 -27.299  1.00 34.56           N  
ATOM   1264  CA  GLY A 165      82.438   8.015 -28.543  1.00 34.56           C  
ATOM   1265  C   GLY A 165      82.911   8.945 -29.617  1.00 34.56           C  
ATOM   1266  O   GLY A 165      82.422   8.897 -30.745  1.00 34.56           O  
ATOM   1267  N   LYS A 166      83.871   9.827 -29.293  1.00131.11           N  
ATOM   1268  CA  LYS A 166      84.401  10.731 -30.272  1.00131.11           C  
ATOM   1269  CB  LYS A 166      85.392  11.740 -29.681  1.00131.11           C  
ATOM   1270  CG  LYS A 166      84.788  12.635 -28.612  1.00131.11           C  
ATOM   1271  CD  LYS A 166      83.663  13.513 -29.140  1.00131.11           C  
ATOM   1272  CE  LYS A 166      83.164  14.481 -28.080  1.00131.11           C  
ATOM   1273  NZ  LYS A 166      82.198  13.805 -27.189  1.00131.11           N1+
ATOM   1274  C   LYS A 166      85.207   9.931 -31.249  1.00131.11           C  
ATOM   1275  O   LYS A 166      85.882   8.975 -30.869  1.00131.11           O  
ATOM   1276  N   ARG A 167      85.147  10.312 -32.542  1.00 66.09           N  
ATOM   1277  CA  ARG A 167      85.895   9.639 -33.570  1.00 66.09           C  
ATOM   1278  CB  ARG A 167      85.275   9.768 -34.969  1.00 66.09           C  
ATOM   1279  CG  ARG A 167      83.892   9.127 -35.096  1.00 66.09           C  
ATOM   1280  CD  ARG A 167      83.287   9.285 -36.492  1.00 66.09           C  
ATOM   1281  NE  ARG A 167      83.216  10.747 -36.771  1.00 66.09           N  
ATOM   1282  CZ  ARG A 167      82.669  11.198 -37.939  1.00 66.09           C  
ATOM   1283  NH1 ARG A 167      82.159  10.311 -38.840  1.00 66.09           N1+
ATOM   1284  NH2 ARG A 167      82.634  12.537 -38.202  1.00 66.09           N  
ATOM   1285  C   ARG A 167      87.252  10.265 -33.628  1.00 66.09           C  
ATOM   1286  O   ARG A 167      87.419  11.434 -33.285  1.00 66.09           O  
ATOM   1287  N   GLU A 168      88.271   9.502 -34.075  1.00141.16           N  
ATOM   1288  CA  GLU A 168      89.587  10.066 -34.035  1.00141.16           C  
ATOM   1289  CB  GLU A 168      90.774   9.090 -34.033  1.00141.16           C  
ATOM   1290  CG  GLU A 168      91.037   8.246 -35.266  1.00141.16           C  
ATOM   1291  CD  GLU A 168      92.354   7.565 -34.923  1.00141.16           C  
ATOM   1292  OE1 GLU A 168      92.931   7.922 -33.860  1.00141.16           O  
ATOM   1293  OE2 GLU A 168      92.805   6.691 -35.707  1.00141.16           O1-
ATOM   1294  C   GLU A 168      89.789  11.191 -35.006  1.00141.16           C  
ATOM   1295  O   GLU A 168      90.552  12.110 -34.718  1.00141.16           O  
ATOM   1296  N   GLU A 169      89.114  11.185 -36.169  1.00 92.35           N  
ATOM   1297  CA  GLU A 169      89.328  12.251 -37.113  1.00 92.35           C  
ATOM   1298  CB  GLU A 169      88.534  12.082 -38.422  1.00 92.35           C  
ATOM   1299  CG  GLU A 169      87.030  12.313 -38.285  1.00 92.35           C  
ATOM   1300  CD  GLU A 169      86.795  13.803 -38.499  1.00 92.35           C  
ATOM   1301  OE1 GLU A 169      87.776  14.493 -38.882  1.00 92.35           O  
ATOM   1302  OE2 GLU A 169      85.644  14.270 -38.288  1.00 92.35           O1-
ATOM   1303  C   GLU A 169      88.914  13.539 -36.456  1.00 92.35           C  
ATOM   1304  O   GLU A 169      89.409  14.614 -36.788  1.00 92.35           O  
ATOM   1305  N   GLY A 170      87.947  13.442 -35.528  1.00 68.84           N  
ATOM   1306  CA  GLY A 170      87.362  14.500 -34.747  1.00 68.84           C  
ATOM   1307  C   GLY A 170      88.318  15.087 -33.743  1.00 68.84           C  
ATOM   1308  O   GLY A 170      88.013  16.123 -33.155  1.00 68.84           O  
ATOM   1309  N   ILE A 171      89.425  14.392 -33.405  1.00 63.92           N  
ATOM   1310  CA  ILE A 171      90.278  14.886 -32.353  1.00 63.92           C  
ATOM   1311  CB  ILE A 171      90.485  13.858 -31.283  1.00 63.92           C  
ATOM   1312  CG1 ILE A 171      89.134  13.434 -30.688  1.00 63.92           C  
ATOM   1313  CG2 ILE A 171      91.474  14.422 -30.252  1.00 63.92           C  
ATOM   1314  CD1 ILE A 171      89.220  12.160 -29.852  1.00 63.92           C  
ATOM   1315  C   ILE A 171      91.650  15.223 -32.865  1.00 63.92           C  
ATOM   1316  O   ILE A 171      92.200  14.539 -33.725  1.00 63.92           O  
ATOM   1317  N   LEU A 172      92.231  16.326 -32.341  1.00 79.65           N  
ATOM   1318  CA  LEU A 172      93.565  16.742 -32.682  1.00 79.65           C  
ATOM   1319  CB  LEU A 172      93.583  18.031 -33.530  1.00 79.65           C  
ATOM   1320  CG  LEU A 172      94.981  18.595 -33.867  1.00 79.65           C  
ATOM   1321  CD1 LEU A 172      95.765  17.676 -34.809  1.00 79.65           C  
ATOM   1322  CD2 LEU A 172      94.884  20.029 -34.411  1.00 79.65           C  
ATOM   1323  C   LEU A 172      94.279  17.059 -31.393  1.00 79.65           C  
ATOM   1324  O   LEU A 172      93.784  17.854 -30.596  1.00 79.65           O  
ATOM   1325  N   VAL A 173      95.466  16.449 -31.148  1.00148.64           N  
ATOM   1326  CA  VAL A 173      96.185  16.763 -29.938  1.00148.64           C  
ATOM   1327  CB  VAL A 173      97.005  15.646 -29.365  1.00148.64           C  
ATOM   1328  CG1 VAL A 173      96.062  14.623 -28.728  1.00148.64           C  
ATOM   1329  CG2 VAL A 173      97.866  15.046 -30.483  1.00148.64           C  
ATOM   1330  C   VAL A 173      97.100  17.911 -30.236  1.00148.64           C  
ATOM   1331  O   VAL A 173      98.037  17.799 -31.026  1.00148.64           O  
ATOM   1332  N   THR A 174      96.732  19.084 -29.687  1.00102.36           N  
ATOM   1333  CA  THR A 174      97.408  20.343 -29.841  1.00102.36           C  
ATOM   1334  CB  THR A 174      96.448  21.489 -29.789  1.00102.36           C  
ATOM   1335  OG1 THR A 174      95.857  21.576 -28.502  1.00102.36           O  
ATOM   1336  CG2 THR A 174      95.360  21.241 -30.847  1.00102.36           C  
ATOM   1337  C   THR A 174      98.504  20.652 -28.862  1.00102.36           C  
ATOM   1338  O   THR A 174      99.468  21.334 -29.209  1.00102.36           O  
ATOM   1339  N   GLY A 175      98.379  20.197 -27.601  1.00 56.18           N  
ATOM   1340  CA  GLY A 175      99.280  20.688 -26.595  1.00 56.18           C  
ATOM   1341  C   GLY A 175      98.544  21.860 -26.021  1.00 56.18           C  
ATOM   1342  O   GLY A 175      97.432  22.148 -26.454  1.00 56.18           O  
ATOM   1343  N   GLN A 176      99.130  22.590 -25.050  1.00 76.02           N  
ATOM   1344  CA  GLN A 176      98.377  23.647 -24.431  1.00 76.02           C  
ATOM   1345  CB  GLN A 176      98.659  23.814 -22.930  1.00 76.02           C  
ATOM   1346  CG  GLN A 176      98.176  22.635 -22.089  1.00 76.02           C  
ATOM   1347  CD  GLN A 176      98.521  22.942 -20.640  1.00 76.02           C  
ATOM   1348  OE1 GLN A 176      99.628  22.675 -20.183  1.00 76.02           O  
ATOM   1349  NE2 GLN A 176      97.546  23.537 -19.903  1.00 76.02           N  
ATOM   1350  C   GLN A 176      98.647  24.968 -25.079  1.00 76.02           C  
ATOM   1351  O   GLN A 176      99.783  25.334 -25.377  1.00 76.02           O  
ATOM   1352  N   THR A 177      97.553  25.719 -25.294  1.00 75.11           N  
ATOM   1353  CA  THR A 177      97.537  27.037 -25.858  1.00 75.11           C  
ATOM   1354  CB  THR A 177      96.128  27.513 -26.057  1.00 75.11           C  
ATOM   1355  OG1 THR A 177      95.452  27.567 -24.811  1.00 75.11           O  
ATOM   1356  CG2 THR A 177      95.407  26.551 -27.016  1.00 75.11           C  
ATOM   1357  C   THR A 177      98.185  27.943 -24.867  1.00 75.11           C  
ATOM   1358  O   THR A 177      98.781  28.958 -25.221  1.00 75.11           O  
ATOM   1359  N   GLY A 178      98.087  27.574 -23.579  1.00 52.40           N  
ATOM   1360  CA  GLY A 178      98.581  28.400 -22.519  1.00 52.40           C  
ATOM   1361  C   GLY A 178     100.035  28.677 -22.743  1.00 52.40           C  
ATOM   1362  O   GLY A 178     100.522  29.748 -22.384  1.00 52.40           O  
ATOM   1363  N   VAL A 179     100.789  27.707 -23.295  1.00117.10           N  
ATOM   1364  CA  VAL A 179     102.187  27.953 -23.523  1.00117.10           C  
ATOM   1365  CB  VAL A 179     102.948  26.762 -24.037  1.00117.10           C  
ATOM   1366  CG1 VAL A 179     102.931  25.678 -22.951  1.00117.10           C  
ATOM   1367  CG2 VAL A 179     102.352  26.304 -25.376  1.00117.10           C  
ATOM   1368  C   VAL A 179     102.341  29.069 -24.507  1.00117.10           C  
ATOM   1369  O   VAL A 179     103.195  29.941 -24.349  1.00117.10           O  
ATOM   1370  N   ASP A 180     101.494  29.081 -25.548  1.00 68.41           N  
ATOM   1371  CA  ASP A 180     101.573  30.082 -26.575  1.00 68.41           C  
ATOM   1372  CB  ASP A 180     100.430  29.976 -27.603  1.00 68.41           C  
ATOM   1373  CG  ASP A 180     100.513  28.646 -28.325  1.00 68.41           C  
ATOM   1374  OD1 ASP A 180     100.971  27.650 -27.702  1.00 68.41           O  
ATOM   1375  OD2 ASP A 180     100.147  28.616 -29.529  1.00 68.41           O1-
ATOM   1376  C   ASP A 180     101.361  31.411 -25.930  1.00 68.41           C  
ATOM   1377  O   ASP A 180     102.033  32.387 -26.262  1.00 68.41           O  
ATOM   1378  N   ALA A 181     100.409  31.464 -24.980  1.00 55.01           N  
ATOM   1379  CA  ALA A 181      99.999  32.693 -24.365  1.00 55.01           C  
ATOM   1380  CB  ALA A 181      98.844  32.496 -23.369  1.00 55.01           C  
ATOM   1381  C   ALA A 181     101.131  33.325 -23.616  1.00 55.01           C  
ATOM   1382  O   ALA A 181     101.335  34.536 -23.697  1.00 55.01           O  
ATOM   1383  N   VAL A 182     101.905  32.532 -22.856  1.00119.52           N  
ATOM   1384  CA  VAL A 182     102.949  33.129 -22.081  1.00119.52           C  
ATOM   1385  CB  VAL A 182     103.631  32.177 -21.154  1.00119.52           C  
ATOM   1386  CG1 VAL A 182     104.422  31.170 -21.984  1.00119.52           C  
ATOM   1387  CG2 VAL A 182     104.507  32.995 -20.199  1.00119.52           C  
ATOM   1388  C   VAL A 182     103.980  33.728 -22.991  1.00119.52           C  
ATOM   1389  O   VAL A 182     104.485  34.820 -22.739  1.00119.52           O  
ATOM   1390  N   LEU A 183     104.306  33.031 -24.093  1.00 56.39           N  
ATOM   1391  CA  LEU A 183     105.308  33.474 -25.015  1.00 56.39           C  
ATOM   1392  CB  LEU A 183     105.501  32.479 -26.171  1.00 56.39           C  
ATOM   1393  CG  LEU A 183     106.037  31.115 -25.695  1.00 56.39           C  
ATOM   1394  CD1 LEU A 183     106.220  30.139 -26.867  1.00 56.39           C  
ATOM   1395  CD2 LEU A 183     107.320  31.287 -24.866  1.00 56.39           C  
ATOM   1396  C   LEU A 183     104.867  34.784 -25.589  1.00 56.39           C  
ATOM   1397  O   LEU A 183     105.669  35.705 -25.750  1.00 56.39           O  
ATOM   1398  N   LEU A 184     103.568  34.891 -25.923  1.00 74.83           N  
ATOM   1399  CA  LEU A 184     103.029  36.089 -26.496  1.00 74.83           C  
ATOM   1400  CB  LEU A 184     101.560  35.930 -26.941  1.00 74.83           C  
ATOM   1401  CG  LEU A 184     100.955  37.196 -27.581  1.00 74.83           C  
ATOM   1402  CD1 LEU A 184     101.701  37.581 -28.869  1.00 74.83           C  
ATOM   1403  CD2 LEU A 184      99.443  37.044 -27.815  1.00 74.83           C  
ATOM   1404  C   LEU A 184     103.088  37.192 -25.479  1.00 74.83           C  
ATOM   1405  O   LEU A 184     103.533  38.299 -25.776  1.00 74.83           O  
ATOM   1406  N   ALA A 185     102.684  36.903 -24.226  1.00 43.89           N  
ATOM   1407  CA  ALA A 185     102.613  37.915 -23.207  1.00 43.89           C  
ATOM   1408  CB  ALA A 185     102.110  37.379 -21.857  1.00 43.89           C  
ATOM   1409  C   ALA A 185     103.977  38.478 -22.977  1.00 43.89           C  
ATOM   1410  O   ALA A 185     104.133  39.682 -22.781  1.00 43.89           O  
ATOM   1411  N   ALA A 186     105.005  37.612 -22.985  1.00 39.06           N  
ATOM   1412  CA  ALA A 186     106.345  38.054 -22.734  1.00 39.06           C  
ATOM   1413  CB  ALA A 186     107.357  36.897 -22.760  1.00 39.06           C  
ATOM   1414  C   ALA A 186     106.752  39.027 -23.801  1.00 39.06           C  
ATOM   1415  O   ALA A 186     107.362  40.058 -23.519  1.00 39.06           O  
ATOM   1416  N   LYS A 187     106.427  38.724 -25.070  1.00 92.46           N  
ATOM   1417  CA  LYS A 187     106.835  39.572 -26.155  1.00 92.46           C  
ATOM   1418  CB  LYS A 187     106.465  38.976 -27.525  1.00 92.46           C  
ATOM   1419  CG  LYS A 187     106.876  39.834 -28.724  1.00 92.46           C  
ATOM   1420  CD  LYS A 187     108.389  39.945 -28.917  1.00 92.46           C  
ATOM   1421  CE  LYS A 187     108.779  40.667 -30.208  1.00 92.46           C  
ATOM   1422  NZ  LYS A 187     110.222  40.990 -30.188  1.00 92.46           N1+
ATOM   1423  C   LYS A 187     106.176  40.917 -26.050  1.00 92.46           C  
ATOM   1424  O   LYS A 187     106.814  41.953 -26.228  1.00 92.46           O  
ATOM   1425  N   LEU A 188     104.858  40.930 -25.797  1.00123.36           N  
ATOM   1426  CA  LEU A 188     104.103  42.148 -25.701  1.00123.36           C  
ATOM   1427  CB  LEU A 188     102.591  41.946 -25.902  1.00123.36           C  
ATOM   1428  CG  LEU A 188     102.257  41.531 -27.353  1.00123.36           C  
ATOM   1429  CD1 LEU A 188     102.683  40.091 -27.659  1.00123.36           C  
ATOM   1430  CD2 LEU A 188     100.793  41.793 -27.707  1.00123.36           C  
ATOM   1431  C   LEU A 188     104.366  42.899 -24.428  1.00123.36           C  
ATOM   1432  O   LEU A 188     104.259  44.124 -24.405  1.00123.36           O  
ATOM   1433  N   GLY A 189     104.703  42.190 -23.331  1.00 40.19           N  
ATOM   1434  CA  GLY A 189     104.856  42.807 -22.035  1.00 40.19           C  
ATOM   1435  C   GLY A 189     106.097  43.644 -21.995  1.00 40.19           C  
ATOM   1436  O   GLY A 189     106.898  43.647 -22.930  1.00 40.19           O  
ATOM   1437  N   ARG A 190     106.263  44.415 -20.895  1.00130.81           N  
ATOM   1438  CA  ARG A 190     107.408  45.263 -20.744  1.00130.81           C  
ATOM   1439  CB  ARG A 190     107.097  46.743 -21.025  1.00130.81           C  
ATOM   1440  CG  ARG A 190     106.559  46.997 -22.437  1.00130.81           C  
ATOM   1441  CD  ARG A 190     106.083  48.433 -22.667  1.00130.81           C  
ATOM   1442  NE  ARG A 190     107.243  49.229 -23.156  1.00130.81           N  
ATOM   1443  CZ  ARG A 190     107.138  50.586 -23.253  1.00130.81           C  
ATOM   1444  NH1 ARG A 190     105.991  51.212 -22.859  1.00130.81           N1+
ATOM   1445  NH2 ARG A 190     108.178  51.320 -23.748  1.00130.81           N  
ATOM   1446  C   ARG A 190     107.867  45.186 -19.323  1.00130.81           C  
ATOM   1447  O   ARG A 190     107.059  45.336 -18.409  1.00130.81           O  
ATOM   1448  N   LEU A 191     109.198  45.028 -19.121  1.00123.13           N  
ATOM   1449  CA  LEU A 191     109.823  44.832 -17.837  1.00123.13           C  
ATOM   1450  CB  LEU A 191     111.365  44.804 -17.871  1.00123.13           C  
ATOM   1451  CG  LEU A 191     111.975  43.686 -18.742  1.00123.13           C  
ATOM   1452  CD1 LEU A 191     111.797  43.971 -20.243  1.00123.13           C  
ATOM   1453  CD2 LEU A 191     113.426  43.379 -18.335  1.00123.13           C  
ATOM   1454  C   LEU A 191     109.430  45.930 -16.907  1.00123.13           C  
ATOM   1455  O   LEU A 191     109.043  47.015 -17.335  1.00123.13           O  
ATOM   1456  N   PRO A 192     109.478  45.649 -15.623  1.00 98.05           N  
ATOM   1457  CA  PRO A 192     109.202  46.694 -14.691  1.00 98.05           C  
ATOM   1458  CD  PRO A 192     109.012  44.378 -15.105  1.00 98.05           C  
ATOM   1459  CB  PRO A 192     109.119  46.033 -13.321  1.00 98.05           C  
ATOM   1460  CG  PRO A 192     108.537  44.649 -13.663  1.00 98.05           C  
ATOM   1461  C   PRO A 192     110.254  47.724 -14.879  1.00 98.05           C  
ATOM   1462  O   PRO A 192     111.368  47.381 -15.270  1.00 98.05           O  
ATOM   1463  N   GLU A 193     109.910  48.996 -14.643  1.00 86.76           N  
ATOM   1464  CA  GLU A 193     110.834  50.042 -14.947  1.00 86.76           C  
ATOM   1465  CB  GLU A 193     110.151  51.395 -15.214  1.00 86.76           C  
ATOM   1466  CG  GLU A 193     109.281  51.398 -16.473  1.00 86.76           C  
ATOM   1467  CD  GLU A 193     110.208  51.299 -17.675  1.00 86.76           C  
ATOM   1468  OE1 GLU A 193     111.447  51.217 -17.462  1.00 86.76           O  
ATOM   1469  OE2 GLU A 193     109.690  51.301 -18.823  1.00 86.76           O1-
ATOM   1470  C   GLU A 193     111.812  50.243 -13.834  1.00 86.76           C  
ATOM   1471  O   GLU A 193     111.556  49.906 -12.679  1.00 86.76           O  
ATOM   1472  N   GLY A 194     112.992  50.790 -14.193  1.00 29.91           N  
ATOM   1473  CA  GLY A 194     113.986  51.181 -13.234  1.00 29.91           C  
ATOM   1474  C   GLY A 194     114.807  50.020 -12.766  1.00 29.91           C  
ATOM   1475  O   GLY A 194     115.517  50.136 -11.768  1.00 29.91           O  
ATOM   1476  N   LEU A 195     114.753  48.876 -13.470  1.00 56.23           N  
ATOM   1477  CA  LEU A 195     115.507  47.723 -13.057  1.00 56.23           C  
ATOM   1478  CB  LEU A 195     115.101  46.439 -13.810  1.00 56.23           C  
ATOM   1479  CG  LEU A 195     113.683  45.917 -13.488  1.00 56.23           C  
ATOM   1480  CD1 LEU A 195     113.360  44.650 -14.299  1.00 56.23           C  
ATOM   1481  CD2 LEU A 195     113.498  45.683 -11.978  1.00 56.23           C  
ATOM   1482  C   LEU A 195     116.961  47.974 -13.335  1.00 56.23           C  
ATOM   1483  O   LEU A 195     117.327  48.702 -14.256  1.00 56.23           O  
ATOM   1484  N   PRO A 196     117.799  47.392 -12.519  1.00 66.86           N  
ATOM   1485  CA  PRO A 196     119.220  47.529 -12.716  1.00 66.86           C  
ATOM   1486  CD  PRO A 196     117.459  47.265 -11.109  1.00 66.86           C  
ATOM   1487  CB  PRO A 196     119.864  47.121 -11.393  1.00 66.86           C  
ATOM   1488  CG  PRO A 196     118.783  47.431 -10.345  1.00 66.86           C  
ATOM   1489  C   PRO A 196     119.630  46.657 -13.860  1.00 66.86           C  
ATOM   1490  O   PRO A 196     118.820  45.846 -14.303  1.00 66.86           O  
ATOM   1491  N   GLU A 197     120.872  46.808 -14.358  1.00 38.26           N  
ATOM   1492  CA  GLU A 197     121.357  46.005 -15.447  1.00 38.26           C  
ATOM   1493  CB  GLU A 197     122.835  46.295 -15.778  1.00 38.26           C  
ATOM   1494  CG  GLU A 197     123.408  45.465 -16.927  1.00 38.26           C  
ATOM   1495  CD  GLU A 197     124.880  45.833 -17.073  1.00 38.26           C  
ATOM   1496  OE1 GLU A 197     125.313  46.823 -16.424  1.00 38.26           O  
ATOM   1497  OE2 GLU A 197     125.592  45.126 -17.834  1.00 38.26           O1-
ATOM   1498  C   GLU A 197     121.280  44.573 -15.013  1.00 38.26           C  
ATOM   1499  O   GLU A 197     121.478  44.268 -13.839  1.00 38.26           O  
ATOM   1500  N   GLY A 198     120.991  43.654 -15.962  1.00 32.32           N  
ATOM   1501  CA  GLY A 198     120.854  42.256 -15.649  1.00 32.32           C  
ATOM   1502  C   GLY A 198     122.225  41.700 -15.468  1.00 32.32           C  
ATOM   1503  O   GLY A 198     123.179  42.474 -15.401  1.00 32.32           O  
ATOM   1504  N   PRO A 199     122.409  40.404 -15.382  1.00 77.35           N  
ATOM   1505  CA  PRO A 199     121.361  39.412 -15.493  1.00 77.35           C  
ATOM   1506  CD  PRO A 199     123.691  39.883 -15.832  1.00 77.35           C  
ATOM   1507  CB  PRO A 199     122.087  38.088 -15.708  1.00 77.35           C  
ATOM   1508  CG  PRO A 199     123.410  38.481 -16.381  1.00 77.35           C  
ATOM   1509  C   PRO A 199     120.419  39.366 -14.321  1.00 77.35           C  
ATOM   1510  O   PRO A 199     120.738  39.936 -13.278  1.00 77.35           O  
ATOM   1511  N   TYR A 200     119.253  38.690 -14.469  1.00151.22           N  
ATOM   1512  CA  TYR A 200     118.273  38.691 -13.413  1.00151.22           C  
ATOM   1513  CB  TYR A 200     116.920  39.314 -13.803  1.00151.22           C  
ATOM   1514  CG  TYR A 200     117.100  40.674 -14.380  1.00151.22           C  
ATOM   1515  CD1 TYR A 200     117.145  41.794 -13.583  1.00151.22           C  
ATOM   1516  CD2 TYR A 200     117.222  40.822 -15.742  1.00151.22           C  
ATOM   1517  CE1 TYR A 200     117.305  43.041 -14.143  1.00151.22           C  
ATOM   1518  CE2 TYR A 200     117.381  42.063 -16.309  1.00151.22           C  
ATOM   1519  CZ  TYR A 200     117.423  43.176 -15.506  1.00151.22           C  
ATOM   1520  OH  TYR A 200     117.587  44.452 -16.087  1.00151.22           O  
ATOM   1521  C   TYR A 200     117.877  37.289 -13.049  1.00151.22           C  
ATOM   1522  O   TYR A 200     118.008  36.353 -13.835  1.00151.22           O  
ATOM   1523  N   VAL A 201     117.399  37.134 -11.794  1.00137.78           N  
ATOM   1524  CA  VAL A 201     116.798  35.932 -11.282  1.00137.78           C  
ATOM   1525  CB  VAL A 201     117.578  35.255 -10.197  1.00137.78           C  
ATOM   1526  CG1 VAL A 201     118.780  34.526 -10.803  1.00137.78           C  
ATOM   1527  CG2 VAL A 201     117.999  36.344  -9.209  1.00137.78           C  
ATOM   1528  C   VAL A 201     115.494  36.366 -10.684  1.00137.78           C  
ATOM   1529  O   VAL A 201     115.439  37.332  -9.926  1.00137.78           O  
ATOM   1530  N   THR A 202     114.401  35.644 -10.992  1.00 73.65           N  
ATOM   1531  CA  THR A 202     113.115  36.057 -10.500  1.00 73.65           C  
ATOM   1532  CB  THR A 202     112.021  35.920 -11.518  1.00 73.65           C  
ATOM   1533  OG1 THR A 202     112.304  36.716 -12.660  1.00 73.65           O  
ATOM   1534  CG2 THR A 202     110.694  36.354 -10.877  1.00 73.65           C  
ATOM   1535  C   THR A 202     112.740  35.176  -9.334  1.00 73.65           C  
ATOM   1536  O   THR A 202     113.104  34.000  -9.319  1.00 73.65           O  
ATOM   1537  N   VAL A 203     112.015  35.738  -8.322  1.00106.62           N  
ATOM   1538  CA  VAL A 203     111.602  35.004  -7.131  1.00106.62           C  
ATOM   1539  CB  VAL A 203     112.349  35.427  -5.900  1.00106.62           C  
ATOM   1540  CG1 VAL A 203     111.781  34.658  -4.695  1.00106.62           C  
ATOM   1541  CG2 VAL A 203     113.854  35.206  -6.136  1.00106.62           C  
ATOM   1542  C   VAL A 203     110.098  35.212  -6.814  1.00106.62           C  
ATOM   1543  O   VAL A 203     109.600  36.305  -7.096  1.00106.62           O  
ATOM   1544  N   THR A 204     109.361  34.181  -6.215  1.00180.03           N  
ATOM   1545  CA  THR A 204     107.902  34.184  -5.864  1.00180.03           C  
ATOM   1546  CB  THR A 204     107.056  33.788  -7.046  1.00180.03           C  
ATOM   1547  OG1 THR A 204     107.257  34.697  -8.118  1.00180.03           O  
ATOM   1548  CG2 THR A 204     105.573  33.767  -6.642  1.00180.03           C  
ATOM   1549  C   THR A 204     107.432  33.246  -4.640  1.00180.03           C  
ATOM   1550  O   THR A 204     108.125  32.248  -4.429  1.00180.03           O  
ATOM   1551  N   MET A 205     106.215  33.490  -3.906  1.00404.36           N  
ATOM   1552  CA  MET A 205     105.628  33.019  -2.589  1.00404.36           C  
ATOM   1553  CB  MET A 205     105.514  34.229  -1.654  1.00404.36           C  
ATOM   1554  CG  MET A 205     105.084  35.451  -2.464  1.00404.36           C  
ATOM   1555  SD  MET A 205     105.014  37.024  -1.572  1.00404.36           S  
ATOM   1556  CE  MET A 205     103.476  36.563  -0.731  1.00404.36           C  
ATOM   1557  C   MET A 205     104.277  32.263  -2.521  1.00404.36           C  
ATOM   1558  O   MET A 205     103.218  32.847  -2.756  1.00404.36           O  
ATOM   1559  N   HIS A 206     104.276  30.965  -2.054  1.00129.69           N  
ATOM   1560  CA  HIS A 206     103.113  30.085  -1.892  1.00129.69           C  
ATOM   1561  ND1 HIS A 206     101.558  27.196  -1.088  1.00129.69           N  
ATOM   1562  CG  HIS A 206     102.189  27.761  -2.174  1.00129.69           C  
ATOM   1563  CB  HIS A 206     103.432  28.594  -2.089  1.00129.69           C  
ATOM   1564  NE2 HIS A 206     100.359  26.644  -2.878  1.00129.69           N  
ATOM   1565  CD2 HIS A 206     101.443  27.413  -3.258  1.00129.69           C  
ATOM   1566  CE1 HIS A 206     100.471  26.539  -1.566  1.00129.69           C  
ATOM   1567  C   HIS A 206     102.511  30.245  -0.522  1.00129.69           C  
ATOM   1568  O   HIS A 206     103.201  30.204   0.497  1.00129.69           O  
ATOM   1569  N   ARG A 207     101.171  30.415  -0.489  1.00178.65           N  
ATOM   1570  CA  ARG A 207     100.422  30.730   0.697  1.00178.65           C  
ATOM   1571  CB  ARG A 207      98.956  31.052   0.362  1.00178.65           C  
ATOM   1572  CG  ARG A 207      98.098  31.399   1.579  1.00178.65           C  
ATOM   1573  CD  ARG A 207      96.598  31.414   1.276  1.00178.65           C  
ATOM   1574  NE  ARG A 207      96.110  30.008   1.369  1.00178.65           N  
ATOM   1575  CZ  ARG A 207      95.702  29.514   2.574  1.00178.65           C  
ATOM   1576  NH1 ARG A 207      95.709  30.318   3.677  1.00178.65           N1+
ATOM   1577  NH2 ARG A 207      95.292  28.216   2.679  1.00178.65           N  
ATOM   1578  C   ARG A 207     100.366  29.706   1.778  1.00178.65           C  
ATOM   1579  O   ARG A 207     100.881  29.938   2.870  1.00178.65           O  
ATOM   1580  N   ARG A 208      99.795  28.526   1.492  1.00 99.85           N  
ATOM   1581  CA  ARG A 208      99.408  27.729   2.619  1.00 99.85           C  
ATOM   1582  CB  ARG A 208      98.620  26.473   2.210  1.00 99.85           C  
ATOM   1583  CG  ARG A 208      97.835  25.843   3.364  1.00 99.85           C  
ATOM   1584  CD  ARG A 208      97.047  24.593   2.962  1.00 99.85           C  
ATOM   1585  NE  ARG A 208      96.159  24.235   4.106  1.00 99.85           N  
ATOM   1586  CZ  ARG A 208      95.691  22.959   4.238  1.00 99.85           C  
ATOM   1587  NH1 ARG A 208      96.071  21.998   3.348  1.00 99.85           N1+
ATOM   1588  NH2 ARG A 208      94.846  22.647   5.264  1.00 99.85           N  
ATOM   1589  C   ARG A 208     100.550  27.291   3.471  1.00 99.85           C  
ATOM   1590  O   ARG A 208     100.643  27.663   4.640  1.00 99.85           O  
ATOM   1591  N   GLU A 209     101.461  26.491   2.900  1.00137.57           N  
ATOM   1592  CA  GLU A 209     102.499  25.937   3.714  1.00137.57           C  
ATOM   1593  CB  GLU A 209     103.114  24.671   3.096  1.00137.57           C  
ATOM   1594  CG  GLU A 209     102.159  23.478   3.050  1.00137.57           C  
ATOM   1595  CD  GLU A 209     102.908  22.316   2.417  1.00137.57           C  
ATOM   1596  OE1 GLU A 209     104.097  22.513   2.051  1.00137.57           O  
ATOM   1597  OE2 GLU A 209     102.305  21.218   2.288  1.00137.57           O1-
ATOM   1598  C   GLU A 209     103.641  26.860   3.971  1.00137.57           C  
ATOM   1599  O   GLU A 209     104.113  26.984   5.098  1.00137.57           O  
ATOM   1600  N   ASN A 210     104.090  27.550   2.910  1.00 88.07           N  
ATOM   1601  CA  ASN A 210     105.331  28.268   2.898  1.00 88.07           C  
ATOM   1602  CB  ASN A 210     105.779  28.700   1.491  1.00 88.07           C  
ATOM   1603  CG  ASN A 210     106.444  27.488   0.847  1.00 88.07           C  
ATOM   1604  OD1 ASN A 210     107.406  26.939   1.382  1.00 88.07           O  
ATOM   1605  ND2 ASN A 210     105.920  27.051  -0.330  1.00 88.07           N  
ATOM   1606  C   ASN A 210     105.390  29.458   3.800  1.00 88.07           C  
ATOM   1607  O   ASN A 210     106.498  29.856   4.159  1.00 88.07           O  
ATOM   1608  N   TRP A 211     104.244  30.050   4.201  1.00102.46           N  
ATOM   1609  CA  TRP A 211     104.282  31.315   4.892  1.00102.46           C  
ATOM   1610  CB  TRP A 211     102.934  31.806   5.466  1.00102.46           C  
ATOM   1611  CG  TRP A 211     101.854  32.203   4.484  1.00102.46           C  
ATOM   1612  CD2 TRP A 211     102.091  32.824   3.210  1.00102.46           C  
ATOM   1613  CD1 TRP A 211     100.503  32.034   4.587  1.00102.46           C  
ATOM   1614  NE1 TRP A 211      99.881  32.530   3.466  1.00102.46           N  
ATOM   1615  CE2 TRP A 211     100.846  33.013   2.608  1.00102.46           C  
ATOM   1616  CE3 TRP A 211     103.249  33.201   2.590  1.00102.46           C  
ATOM   1617  CZ2 TRP A 211     100.740  33.589   1.374  1.00102.46           C  
ATOM   1618  CZ3 TRP A 211     103.136  33.781   1.345  1.00102.46           C  
ATOM   1619  CH2 TRP A 211     101.906  33.973   0.749  1.00102.46           C  
ATOM   1620  C   TRP A 211     105.197  31.280   6.081  1.00102.46           C  
ATOM   1621  O   TRP A 211     106.036  32.170   6.215  1.00102.46           O  
ATOM   1622  N   PRO A 212     105.105  30.318   6.949  1.00 85.25           N  
ATOM   1623  CA  PRO A 212     105.943  30.272   8.119  1.00 85.25           C  
ATOM   1624  CD  PRO A 212     103.964  29.426   7.041  1.00 85.25           C  
ATOM   1625  CB  PRO A 212     105.353  29.177   9.013  1.00 85.25           C  
ATOM   1626  CG  PRO A 212     104.398  28.392   8.091  1.00 85.25           C  
ATOM   1627  C   PRO A 212     107.390  30.074   7.790  1.00 85.25           C  
ATOM   1628  O   PRO A 212     108.236  30.351   8.639  1.00 85.25           O  
ATOM   1629  N   LEU A 213     107.679  29.518   6.601  1.00125.34           N  
ATOM   1630  CA  LEU A 213     108.995  29.244   6.093  1.00125.34           C  
ATOM   1631  CB  LEU A 213     109.001  28.270   4.903  1.00125.34           C  
ATOM   1632  CG  LEU A 213     108.570  26.829   5.239  1.00125.34           C  
ATOM   1633  CD1 LEU A 213     107.085  26.740   5.615  1.00125.34           C  
ATOM   1634  CD2 LEU A 213     108.945  25.871   4.102  1.00125.34           C  
ATOM   1635  C   LEU A 213     109.697  30.479   5.615  1.00125.34           C  
ATOM   1636  O   LEU A 213     110.925  30.510   5.552  1.00125.34           O  
ATOM   1637  N   LEU A 214     108.936  31.529   5.256  1.00 80.23           N  
ATOM   1638  CA  LEU A 214     109.472  32.644   4.520  1.00 80.23           C  
ATOM   1639  CB  LEU A 214     108.453  33.778   4.311  1.00 80.23           C  
ATOM   1640  CG  LEU A 214     107.311  33.427   3.344  1.00 80.23           C  
ATOM   1641  CD1 LEU A 214     106.340  34.605   3.180  1.00 80.23           C  
ATOM   1642  CD2 LEU A 214     107.860  32.940   1.993  1.00 80.23           C  
ATOM   1643  C   LEU A 214     110.675  33.274   5.161  1.00 80.23           C  
ATOM   1644  O   LEU A 214     111.627  33.595   4.453  1.00 80.23           O  
ATOM   1645  N   SER A 215     110.698  33.489   6.486  1.00 36.35           N  
ATOM   1646  CA  SER A 215     111.846  34.153   7.041  1.00 36.35           C  
ATOM   1647  CB  SER A 215     111.739  34.372   8.560  1.00 36.35           C  
ATOM   1648  OG  SER A 215     112.903  35.031   9.039  1.00 36.35           O  
ATOM   1649  C   SER A 215     113.078  33.332   6.793  1.00 36.35           C  
ATOM   1650  O   SER A 215     114.108  33.856   6.372  1.00 36.35           O  
ATOM   1651  N   ASP A 216     113.002  32.014   7.046  1.00 39.04           N  
ATOM   1652  CA  ASP A 216     114.133  31.141   6.893  1.00 39.04           C  
ATOM   1653  CB  ASP A 216     113.822  29.700   7.340  1.00 39.04           C  
ATOM   1654  CG  ASP A 216     113.685  29.703   8.854  1.00 39.04           C  
ATOM   1655  OD1 ASP A 216     114.559  30.321   9.521  1.00 39.04           O  
ATOM   1656  OD2 ASP A 216     112.701  29.102   9.364  1.00 39.04           O1-
ATOM   1657  C   ASP A 216     114.546  31.090   5.453  1.00 39.04           C  
ATOM   1658  O   ASP A 216     115.734  31.141   5.136  1.00 39.04           O  
ATOM   1659  N   LEU A 217     113.565  30.981   4.538  1.00 50.94           N  
ATOM   1660  CA  LEU A 217     113.842  30.877   3.133  1.00 50.94           C  
ATOM   1661  CB  LEU A 217     112.577  30.608   2.297  1.00 50.94           C  
ATOM   1662  CG  LEU A 217     111.935  29.236   2.579  1.00 50.94           C  
ATOM   1663  CD1 LEU A 217     110.676  29.016   1.725  1.00 50.94           C  
ATOM   1664  CD2 LEU A 217     112.958  28.099   2.427  1.00 50.94           C  
ATOM   1665  C   LEU A 217     114.448  32.156   2.642  1.00 50.94           C  
ATOM   1666  O   LEU A 217     115.346  32.136   1.803  1.00 50.94           O  
ATOM   1667  N   ALA A 218     113.966  33.308   3.150  1.00 34.31           N  
ATOM   1668  CA  ALA A 218     114.448  34.582   2.698  1.00 34.31           C  
ATOM   1669  CB  ALA A 218     113.742  35.771   3.373  1.00 34.31           C  
ATOM   1670  C   ALA A 218     115.904  34.690   3.009  1.00 34.31           C  
ATOM   1671  O   ALA A 218     116.686  35.180   2.197  1.00 34.31           O  
ATOM   1672  N   GLN A 219     116.306  34.221   4.203  1.00 45.01           N  
ATOM   1673  CA  GLN A 219     117.679  34.285   4.604  1.00 45.01           C  
ATOM   1674  CB  GLN A 219     117.933  33.705   6.005  1.00 45.01           C  
ATOM   1675  CG  GLN A 219     117.374  34.566   7.138  1.00 45.01           C  
ATOM   1676  CD  GLN A 219     118.284  35.777   7.304  1.00 45.01           C  
ATOM   1677  OE1 GLN A 219     119.073  36.109   6.421  1.00 45.01           O  
ATOM   1678  NE2 GLN A 219     118.170  36.457   8.477  1.00 45.01           N  
ATOM   1679  C   GLN A 219     118.493  33.480   3.641  1.00 45.01           C  
ATOM   1680  O   GLN A 219     119.602  33.867   3.278  1.00 45.01           O  
ATOM   1681  N   ALA A 220     117.968  32.324   3.202  1.00 24.04           N  
ATOM   1682  CA  ALA A 220     118.703  31.488   2.296  1.00 24.04           C  
ATOM   1683  CB  ALA A 220     117.956  30.192   1.938  1.00 24.04           C  
ATOM   1684  C   ALA A 220     118.921  32.242   1.021  1.00 24.04           C  
ATOM   1685  O   ALA A 220     120.010  32.208   0.449  1.00 24.04           O  
ATOM   1686  N   LEU A 221     117.879  32.949   0.546  1.00 48.21           N  
ATOM   1687  CA  LEU A 221     117.951  33.689  -0.681  1.00 48.21           C  
ATOM   1688  CB  LEU A 221     116.602  34.304  -1.091  1.00 48.21           C  
ATOM   1689  CG  LEU A 221     115.529  33.249  -1.430  1.00 48.21           C  
ATOM   1690  CD1 LEU A 221     114.202  33.908  -1.839  1.00 48.21           C  
ATOM   1691  CD2 LEU A 221     116.042  32.243  -2.473  1.00 48.21           C  
ATOM   1692  C   LEU A 221     118.942  34.803  -0.520  1.00 48.21           C  
ATOM   1693  O   LEU A 221     119.657  35.153  -1.459  1.00 48.21           O  
ATOM   1694  N   LYS A 222     118.991  35.404   0.684  1.00 87.30           N  
ATOM   1695  CA  LYS A 222     119.906  36.471   0.965  1.00 87.30           C  
ATOM   1696  CB  LYS A 222     119.763  36.970   2.413  1.00 87.30           C  
ATOM   1697  CG  LYS A 222     120.855  37.946   2.848  1.00 87.30           C  
ATOM   1698  CD  LYS A 222     120.838  39.281   2.110  1.00 87.30           C  
ATOM   1699  CE  LYS A 222     121.946  40.224   2.580  1.00 87.30           C  
ATOM   1700  NZ  LYS A 222     121.891  41.492   1.825  0.50 87.30           N1+
ATOM   1701  C   LYS A 222     121.304  35.961   0.792  1.00 87.30           C  
ATOM   1702  O   LYS A 222     122.156  36.637   0.215  1.00 87.30           O  
ATOM   1703  N   ARG A 223     121.575  34.735   1.275  1.00 83.65           N  
ATOM   1704  CA  ARG A 223     122.894  34.175   1.188  1.00 83.65           C  
ATOM   1705  CB  ARG A 223     122.987  32.763   1.793  1.00 83.65           C  
ATOM   1706  CG  ARG A 223     122.787  32.708   3.308  1.00 83.65           C  
ATOM   1707  CD  ARG A 223     122.826  31.283   3.872  1.00 83.65           C  
ATOM   1708  NE  ARG A 223     124.238  30.807   3.818  1.00 83.65           N  
ATOM   1709  CZ  ARG A 223     124.503  29.479   3.649  1.00 83.65           C  
ATOM   1710  NH1 ARG A 223     123.475  28.598   3.472  1.00 83.65           N1+
ATOM   1711  NH2 ARG A 223     125.790  29.028   3.649  1.00 83.65           N  
ATOM   1712  C   ARG A 223     123.252  34.048  -0.256  1.00 83.65           C  
ATOM   1713  O   ARG A 223     124.379  34.335  -0.656  1.00 83.65           O  
ATOM   1714  N   VAL A 224     122.284  33.608  -1.080  1.00 31.71           N  
ATOM   1715  CA  VAL A 224     122.528  33.408  -2.477  1.00 31.71           C  
ATOM   1716  CB  VAL A 224     121.325  32.875  -3.194  1.00 31.71           C  
ATOM   1717  CG1 VAL A 224     121.676  32.708  -4.681  1.00 31.71           C  
ATOM   1718  CG2 VAL A 224     120.879  31.576  -2.502  1.00 31.71           C  
ATOM   1719  C   VAL A 224     122.881  34.721  -3.106  1.00 31.71           C  
ATOM   1720  O   VAL A 224     123.828  34.810  -3.886  1.00 31.71           O  
ATOM   1721  N   ALA A 225     122.139  35.789  -2.758  1.00 34.41           N  
ATOM   1722  CA  ALA A 225     122.345  37.073  -3.369  1.00 34.41           C  
ATOM   1723  CB  ALA A 225     121.373  38.143  -2.842  1.00 34.41           C  
ATOM   1724  C   ALA A 225     123.738  37.540  -3.079  1.00 34.41           C  
ATOM   1725  O   ALA A 225     124.407  38.098  -3.948  1.00 34.41           O  
ATOM   1726  N   GLU A 226     124.213  37.312  -1.843  1.00 36.12           N  
ATOM   1727  CA  GLU A 226     125.522  37.743  -1.445  1.00 36.12           C  
ATOM   1728  CB  GLU A 226     125.829  37.374   0.016  1.00 36.12           C  
ATOM   1729  CG  GLU A 226     124.911  38.069   1.021  1.00 36.12           C  
ATOM   1730  CD  GLU A 226     125.185  37.482   2.398  1.00 36.12           C  
ATOM   1731  OE1 GLU A 226     125.114  36.232   2.534  1.00 36.12           O  
ATOM   1732  OE2 GLU A 226     125.468  38.277   3.334  1.00 36.12           O1-
ATOM   1733  C   GLU A 226     126.532  37.035  -2.292  1.00 36.12           C  
ATOM   1734  O   GLU A 226     127.546  37.612  -2.685  1.00 36.12           O  
ATOM   1735  N   ALA A 227     126.277  35.748  -2.583  1.00 44.44           N  
ATOM   1736  CA  ALA A 227     127.171  34.924  -3.340  1.00 44.44           C  
ATOM   1737  CB  ALA A 227     126.703  33.460  -3.432  1.00 44.44           C  
ATOM   1738  C   ALA A 227     127.315  35.442  -4.739  1.00 44.44           C  
ATOM   1739  O   ALA A 227     128.401  35.354  -5.310  1.00 44.44           O  
ATOM   1740  N   PHE A 228     126.224  35.947  -5.357  1.00 88.54           N  
ATOM   1741  CA  PHE A 228     126.359  36.411  -6.712  1.00 88.54           C  
ATOM   1742  CB  PHE A 228     125.416  35.661  -7.671  1.00 88.54           C  
ATOM   1743  CG  PHE A 228     125.762  34.209  -7.606  1.00 88.54           C  
ATOM   1744  CD1 PHE A 228     126.733  33.671  -8.422  1.00 88.54           C  
ATOM   1745  CD2 PHE A 228     125.116  33.381  -6.717  1.00 88.54           C  
ATOM   1746  CE1 PHE A 228     127.046  32.331  -8.353  1.00 88.54           C  
ATOM   1747  CE2 PHE A 228     125.423  32.041  -6.644  1.00 88.54           C  
ATOM   1748  CZ  PHE A 228     126.391  31.513  -7.463  1.00 88.54           C  
ATOM   1749  C   PHE A 228     125.998  37.871  -6.776  1.00 88.54           C  
ATOM   1750  O   PHE A 228     124.853  38.230  -7.049  1.00 88.54           O  
ATOM   1751  N   PRO A 229     126.961  38.731  -6.575  1.00 81.44           N  
ATOM   1752  CA  PRO A 229     126.729  40.152  -6.617  1.00 81.44           C  
ATOM   1753  CD  PRO A 229     128.130  38.395  -5.785  1.00 81.44           C  
ATOM   1754  CB  PRO A 229     127.954  40.803  -5.967  1.00 81.44           C  
ATOM   1755  CG  PRO A 229     128.989  39.668  -5.849  1.00 81.44           C  
ATOM   1756  C   PRO A 229     126.430  40.647  -7.997  1.00 81.44           C  
ATOM   1757  O   PRO A 229     125.874  41.736  -8.134  1.00 81.44           O  
ATOM   1758  N   HIS A 230     126.817  39.880  -9.027  1.00 61.56           N  
ATOM   1759  CA  HIS A 230     126.631  40.249 -10.399  1.00 61.56           C  
ATOM   1760  ND1 HIS A 230     129.776  40.024 -11.340  1.00 61.56           N  
ATOM   1761  CG  HIS A 230     128.792  39.123 -11.001  1.00 61.56           C  
ATOM   1762  CB  HIS A 230     127.345  39.281 -11.351  1.00 61.56           C  
ATOM   1763  NE2 HIS A 230     130.769  38.396 -10.197  1.00 61.56           N  
ATOM   1764  CD2 HIS A 230     129.416  38.135 -10.303  1.00 61.56           C  
ATOM   1765  CE1 HIS A 230     130.938  39.540 -10.834  1.00 61.56           C  
ATOM   1766  C   HIS A 230     125.174  40.213 -10.749  1.00 61.56           C  
ATOM   1767  O   HIS A 230     124.720  40.996 -11.582  1.00 61.56           O  
ATOM   1768  N   LEU A 231     124.410  39.282 -10.140  1.00 67.22           N  
ATOM   1769  CA  LEU A 231     123.034  39.063 -10.502  1.00 67.22           C  
ATOM   1770  CB  LEU A 231     122.568  37.619 -10.246  1.00 67.22           C  
ATOM   1771  CG  LEU A 231     123.365  36.543 -11.005  1.00 67.22           C  
ATOM   1772  CD1 LEU A 231     122.810  35.139 -10.718  1.00 67.22           C  
ATOM   1773  CD2 LEU A 231     123.454  36.859 -12.506  1.00 67.22           C  
ATOM   1774  C   LEU A 231     122.113  39.931  -9.698  1.00 67.22           C  
ATOM   1775  O   LEU A 231     122.430  40.343  -8.583  1.00 67.22           O  
ATOM   1776  N   THR A 232     120.925  40.229 -10.277  1.00 58.19           N  
ATOM   1777  CA  THR A 232     119.919  41.007  -9.608  1.00 58.19           C  
ATOM   1778  CB  THR A 232     119.421  42.165 -10.426  1.00 58.19           C  
ATOM   1779  OG1 THR A 232     120.494  43.035 -10.756  1.00 58.19           O  
ATOM   1780  CG2 THR A 232     118.352  42.923  -9.620  1.00 58.19           C  
ATOM   1781  C   THR A 232     118.741  40.108  -9.374  1.00 58.19           C  
ATOM   1782  O   THR A 232     118.213  39.502 -10.304  1.00 58.19           O  
ATOM   1783  N   PHE A 233     118.290  40.008  -8.109  1.00 89.69           N  
ATOM   1784  CA  PHE A 233     117.191  39.141  -7.784  1.00 89.69           C  
ATOM   1785  CB  PHE A 233     117.352  38.484  -6.400  1.00 89.69           C  
ATOM   1786  CG  PHE A 233     118.568  37.618  -6.420  1.00 89.69           C  
ATOM   1787  CD1 PHE A 233     119.820  38.181  -6.517  1.00 89.69           C  
ATOM   1788  CD2 PHE A 233     118.464  36.251  -6.306  1.00 89.69           C  
ATOM   1789  CE1 PHE A 233     120.948  37.394  -6.529  1.00 89.69           C  
ATOM   1790  CE2 PHE A 233     119.590  35.459  -6.319  1.00 89.69           C  
ATOM   1791  CZ  PHE A 233     120.835  36.028  -6.434  1.00 89.69           C  
ATOM   1792  C   PHE A 233     115.967  39.997  -7.697  1.00 89.69           C  
ATOM   1793  O   PHE A 233     115.881  40.877  -6.842  1.00 89.69           O  
ATOM   1794  N   VAL A 234     114.976  39.752  -8.578  1.00139.74           N  
ATOM   1795  CA  VAL A 234     113.776  40.538  -8.547  1.00139.74           C  
ATOM   1796  CB  VAL A 234     113.366  41.052  -9.890  1.00139.74           C  
ATOM   1797  CG1 VAL A 234     114.242  42.261 -10.241  1.00139.74           C  
ATOM   1798  CG2 VAL A 234     113.570  39.907 -10.894  1.00139.74           C  
ATOM   1799  C   VAL A 234     112.662  39.730  -7.968  1.00139.74           C  
ATOM   1800  O   VAL A 234     112.340  38.637  -8.435  1.00139.74           O  
ATOM   1801  N   TYR A 235     112.045  40.282  -6.905  1.00185.98           N  
ATOM   1802  CA  TYR A 235     111.015  39.595  -6.188  1.00185.98           C  
ATOM   1803  CB  TYR A 235     111.441  39.439  -4.713  1.00185.98           C  
ATOM   1804  CG  TYR A 235     110.548  38.554  -3.906  1.00185.98           C  
ATOM   1805  CD1 TYR A 235     109.190  38.751  -3.835  1.00185.98           C  
ATOM   1806  CD2 TYR A 235     111.100  37.552  -3.142  1.00185.98           C  
ATOM   1807  CE1 TYR A 235     108.394  37.936  -3.066  1.00185.98           C  
ATOM   1808  CE2 TYR A 235     110.313  36.734  -2.366  1.00185.98           C  
ATOM   1809  CZ  TYR A 235     108.956  36.923  -2.329  1.00185.98           C  
ATOM   1810  OH  TYR A 235     108.144  36.087  -1.536  1.00185.98           O  
ATOM   1811  C   TYR A 235     109.780  40.457  -6.158  1.00185.98           C  
ATOM   1812  O   TYR A 235     109.727  41.401  -5.368  1.00185.98           O  
ATOM   1813  N   PRO A 236     108.779  40.202  -6.967  1.00124.68           N  
ATOM   1814  CA  PRO A 236     107.562  40.951  -6.778  1.00124.68           C  
ATOM   1815  CD  PRO A 236     109.013  39.904  -8.373  1.00124.68           C  
ATOM   1816  CB  PRO A 236     106.761  40.791  -8.067  1.00124.68           C  
ATOM   1817  CG  PRO A 236     107.852  40.572  -9.135  1.00124.68           C  
ATOM   1818  C   PRO A 236     106.925  40.375  -5.552  1.00124.68           C  
ATOM   1819  O   PRO A 236     106.498  39.224  -5.609  1.00124.68           O  
ATOM   1820  N   VAL A 237     106.766  41.146  -4.461  1.00153.99           N  
ATOM   1821  CA  VAL A 237     106.288  40.524  -3.260  1.00153.99           C  
ATOM   1822  CB  VAL A 237     107.021  40.996  -2.034  1.00153.99           C  
ATOM   1823  CG1 VAL A 237     106.300  42.206  -1.432  1.00153.99           C  
ATOM   1824  CG2 VAL A 237     107.248  39.808  -1.095  1.00153.99           C  
ATOM   1825  C   VAL A 237     104.817  40.790  -3.105  1.00153.99           C  
ATOM   1826  O   VAL A 237     104.331  41.896  -3.341  1.00153.99           O  
ATOM   1827  N   HIS A 238     104.062  39.757  -2.682  1.00 70.99           N  
ATOM   1828  CA  HIS A 238     102.640  39.870  -2.539  1.00 70.99           C  
ATOM   1829  ND1 HIS A 238     103.072  36.954  -3.839  1.00 70.99           N  
ATOM   1830  CG  HIS A 238     101.935  37.583  -3.386  1.00 70.99           C  
ATOM   1831  CB  HIS A 238     101.913  38.548  -2.239  1.00 70.99           C  
ATOM   1832  NE2 HIS A 238     101.401  36.216  -5.100  1.00 70.99           N  
ATOM   1833  CD2 HIS A 238     100.923  37.122  -4.169  1.00 70.99           C  
ATOM   1834  CE1 HIS A 238     102.697  36.148  -4.862  1.00 70.99           C  
ATOM   1835  C   HIS A 238     102.347  40.816  -1.420  1.00 70.99           C  
ATOM   1836  O   HIS A 238     103.164  41.033  -0.527  1.00 70.99           O  
ATOM   1837  N   LEU A 239     101.141  41.410  -1.481  1.00 64.56           N  
ATOM   1838  CA  LEU A 239     100.651  42.412  -0.579  1.00 64.56           C  
ATOM   1839  CB  LEU A 239      99.302  43.006  -1.023  1.00 64.56           C  
ATOM   1840  CG  LEU A 239      99.397  43.815  -2.331  1.00 64.56           C  
ATOM   1841  CD1 LEU A 239      98.040  44.433  -2.711  1.00 64.56           C  
ATOM   1842  CD2 LEU A 239     100.525  44.858  -2.259  1.00 64.56           C  
ATOM   1843  C   LEU A 239     100.477  41.883   0.811  1.00 64.56           C  
ATOM   1844  O   LEU A 239     100.601  42.657   1.760  1.00 64.56           O  
ATOM   1845  N   ASN A 240     100.166  40.576   0.966  1.00 73.59           N  
ATOM   1846  CA  ASN A 240      99.873  39.981   2.248  1.00 73.59           C  
ATOM   1847  CB  ASN A 240      99.879  38.441   2.218  1.00 73.59           C  
ATOM   1848  CG  ASN A 240      98.785  37.972   1.272  1.00 73.59           C  
ATOM   1849  OD1 ASN A 240      98.840  38.231   0.071  1.00 73.59           O  
ATOM   1850  ND2 ASN A 240      97.769  37.256   1.826  1.00 73.59           N  
ATOM   1851  C   ASN A 240     100.917  40.394   3.241  1.00 73.59           C  
ATOM   1852  O   ASN A 240     102.118  40.218   3.038  1.00 73.59           O  
ATOM   1853  N   PRO A 241     100.446  40.966   4.317  1.00 64.71           N  
ATOM   1854  CA  PRO A 241     101.324  41.451   5.345  1.00 64.71           C  
ATOM   1855  CD  PRO A 241      99.191  41.702   4.288  1.00 64.71           C  
ATOM   1856  CB  PRO A 241     100.448  42.265   6.294  1.00 64.71           C  
ATOM   1857  CG  PRO A 241      99.317  42.775   5.383  1.00 64.71           C  
ATOM   1858  C   PRO A 241     102.085  40.349   6.002  1.00 64.71           C  
ATOM   1859  O   PRO A 241     103.181  40.602   6.501  1.00 64.71           O  
ATOM   1860  N   VAL A 242     101.528  39.124   6.028  1.00 99.49           N  
ATOM   1861  CA  VAL A 242     102.222  38.043   6.659  1.00 99.49           C  
ATOM   1862  CB  VAL A 242     101.466  36.738   6.646  1.00 99.49           C  
ATOM   1863  CG1 VAL A 242     100.202  36.899   7.503  1.00 99.49           C  
ATOM   1864  CG2 VAL A 242     101.168  36.315   5.196  1.00 99.49           C  
ATOM   1865  C   VAL A 242     103.488  37.837   5.903  1.00 99.49           C  
ATOM   1866  O   VAL A 242     104.545  37.576   6.476  1.00 99.49           O  
ATOM   1867  N   VAL A 243     103.393  37.930   4.569  1.00 59.74           N  
ATOM   1868  CA  VAL A 243     104.519  37.695   3.726  1.00 59.74           C  
ATOM   1869  CB  VAL A 243     104.117  37.663   2.293  1.00 59.74           C  
ATOM   1870  CG1 VAL A 243     105.367  37.408   1.438  1.00 59.74           C  
ATOM   1871  CG2 VAL A 243     103.003  36.613   2.166  1.00 59.74           C  
ATOM   1872  C   VAL A 243     105.548  38.770   3.894  1.00 59.74           C  
ATOM   1873  O   VAL A 243     106.738  38.483   4.021  1.00 59.74           O  
ATOM   1874  N   ARG A 244     105.106  40.043   3.899  1.00 77.35           N  
ATOM   1875  CA  ARG A 244     105.995  41.168   3.968  1.00 77.35           C  
ATOM   1876  CB  ARG A 244     105.279  42.514   3.765  1.00 77.35           C  
ATOM   1877  CG  ARG A 244     104.739  42.676   2.342  1.00 77.35           C  
ATOM   1878  CD  ARG A 244     104.333  44.105   1.976  1.00 77.35           C  
ATOM   1879  NE  ARG A 244     103.972  44.109   0.529  1.00 77.35           N  
ATOM   1880  CZ  ARG A 244     104.151  45.235  -0.220  1.00 77.35           C  
ATOM   1881  NH1 ARG A 244     104.654  46.365   0.359  1.00 77.35           N1+
ATOM   1882  NH2 ARG A 244     103.840  45.231  -1.550  1.00 77.35           N  
ATOM   1883  C   ARG A 244     106.695  41.198   5.284  1.00 77.35           C  
ATOM   1884  O   ARG A 244     107.878  41.527   5.356  1.00 77.35           O  
ATOM   1885  N   GLU A 245     105.986  40.844   6.367  1.00 35.82           N  
ATOM   1886  CA  GLU A 245     106.596  40.925   7.658  1.00 35.82           C  
ATOM   1887  CB  GLU A 245     105.659  40.450   8.787  1.00 35.82           C  
ATOM   1888  CG  GLU A 245     104.466  41.375   9.042  1.00 35.82           C  
ATOM   1889  CD  GLU A 245     103.606  40.759  10.140  1.00 35.82           C  
ATOM   1890  OE1 GLU A 245     103.854  39.574  10.493  1.00 35.82           O  
ATOM   1891  OE2 GLU A 245     102.686  41.461  10.636  1.00 35.82           O1-
ATOM   1892  C   GLU A 245     107.794  40.029   7.656  1.00 35.82           C  
ATOM   1893  O   GLU A 245     108.840  40.383   8.193  1.00 35.82           O  
ATOM   1894  N   ALA A 246     107.657  38.820   7.085  1.00 57.21           N  
ATOM   1895  CA  ALA A 246     108.744  37.881   7.071  1.00 57.21           C  
ATOM   1896  CB  ALA A 246     108.299  36.481   6.617  1.00 57.21           C  
ATOM   1897  C   ALA A 246     109.884  38.281   6.168  1.00 57.21           C  
ATOM   1898  O   ALA A 246     111.045  38.228   6.571  1.00 57.21           O  
ATOM   1899  N   VAL A 247     109.571  38.647   4.907  1.00146.75           N  
ATOM   1900  CA  VAL A 247     110.523  38.916   3.858  1.00146.75           C  
ATOM   1901  CB  VAL A 247     109.856  38.914   2.513  1.00146.75           C  
ATOM   1902  CG1 VAL A 247     110.904  39.204   1.439  1.00146.75           C  
ATOM   1903  CG2 VAL A 247     109.119  37.581   2.317  1.00146.75           C  
ATOM   1904  C   VAL A 247     111.250  40.223   3.963  1.00146.75           C  
ATOM   1905  O   VAL A 247     112.464  40.286   3.777  1.00146.75           O  
ATOM   1906  N   PHE A 248     110.521  41.310   4.265  1.00 90.77           N  
ATOM   1907  CA  PHE A 248     111.062  42.640   4.192  1.00 90.77           C  
ATOM   1908  CB  PHE A 248     110.005  43.720   4.488  1.00 90.77           C  
ATOM   1909  CG  PHE A 248     109.214  43.866   3.233  1.00 90.77           C  
ATOM   1910  CD1 PHE A 248     108.402  42.855   2.775  1.00 90.77           C  
ATOM   1911  CD2 PHE A 248     109.273  45.036   2.516  1.00 90.77           C  
ATOM   1912  CE1 PHE A 248     107.680  43.011   1.615  1.00 90.77           C  
ATOM   1913  CE2 PHE A 248     108.554  45.199   1.356  1.00 90.77           C  
ATOM   1914  CZ  PHE A 248     107.755  44.181   0.900  1.00 90.77           C  
ATOM   1915  C   PHE A 248     112.233  42.838   5.093  1.00 90.77           C  
ATOM   1916  O   PHE A 248     113.246  43.380   4.654  1.00 90.77           O  
ATOM   1917  N   PRO A 249     112.177  42.433   6.319  1.00 85.28           N  
ATOM   1918  CA  PRO A 249     113.273  42.659   7.208  1.00 85.28           C  
ATOM   1919  CD  PRO A 249     110.938  42.151   7.018  1.00 85.28           C  
ATOM   1920  CB  PRO A 249     112.774  42.249   8.598  1.00 85.28           C  
ATOM   1921  CG  PRO A 249     111.423  41.547   8.344  1.00 85.28           C  
ATOM   1922  C   PRO A 249     114.530  41.985   6.754  1.00 85.28           C  
ATOM   1923  O   PRO A 249     115.606  42.499   7.047  1.00 85.28           O  
ATOM   1924  N   VAL A 250     114.428  40.803   6.120  1.00 70.65           N  
ATOM   1925  CA  VAL A 250     115.592  40.096   5.664  1.00 70.65           C  
ATOM   1926  CB  VAL A 250     115.324  38.643   5.407  1.00 70.65           C  
ATOM   1927  CG1 VAL A 250     116.624  37.986   4.912  1.00 70.65           C  
ATOM   1928  CG2 VAL A 250     114.763  38.014   6.695  1.00 70.65           C  
ATOM   1929  C   VAL A 250     116.162  40.678   4.397  1.00 70.65           C  
ATOM   1930  O   VAL A 250     117.361  40.925   4.302  1.00 70.65           O  
ATOM   1931  N   LEU A 251     115.294  40.846   3.376  1.00103.22           N  
ATOM   1932  CA  LEU A 251     115.589  41.270   2.028  1.00103.22           C  
ATOM   1933  CB  LEU A 251     114.513  40.810   1.031  1.00103.22           C  
ATOM   1934  CG  LEU A 251     114.422  39.274   0.927  1.00103.22           C  
ATOM   1935  CD1 LEU A 251     113.383  38.840  -0.118  1.00103.22           C  
ATOM   1936  CD2 LEU A 251     115.805  38.647   0.685  1.00103.22           C  
ATOM   1937  C   LEU A 251     115.814  42.746   1.829  1.00103.22           C  
ATOM   1938  O   LEU A 251     116.507  43.143   0.893  1.00103.22           O  
ATOM   1939  N   LYS A 252     115.222  43.606   2.676  1.00240.19           N  
ATOM   1940  CA  LYS A 252     115.167  45.020   2.409  1.00240.19           C  
ATOM   1941  CB  LYS A 252     114.351  45.819   3.438  1.00240.19           C  
ATOM   1942  CG  LYS A 252     112.876  45.920   3.046  1.00240.19           C  
ATOM   1943  CD  LYS A 252     112.699  46.616   1.692  1.00240.19           C  
ATOM   1944  CE  LYS A 252     111.244  46.839   1.278  1.00240.19           C  
ATOM   1945  NZ  LYS A 252     111.181  47.481  -0.054  1.00240.19           N1+
ATOM   1946  C   LYS A 252     116.471  45.724   2.212  1.00240.19           C  
ATOM   1947  O   LYS A 252     116.506  46.643   1.414  1.00240.19           O  
ATOM   1948  N   GLY A 253     117.544  45.436   2.954  1.00143.28           N  
ATOM   1949  CA  GLY A 253     118.814  46.104   2.782  1.00143.28           C  
ATOM   1950  C   GLY A 253     119.545  45.636   1.560  1.00143.28           C  
ATOM   1951  O   GLY A 253     120.343  46.379   0.988  1.00143.28           O  
ATOM   1952  N   VAL A 254     119.318  44.367   1.172  1.00 90.12           N  
ATOM   1953  CA  VAL A 254     120.075  43.656   0.176  1.00 90.12           C  
ATOM   1954  CB  VAL A 254     119.395  42.381  -0.239  1.00 90.12           C  
ATOM   1955  CG1 VAL A 254     120.256  41.675  -1.296  1.00 90.12           C  
ATOM   1956  CG2 VAL A 254     119.100  41.542   1.015  1.00 90.12           C  
ATOM   1957  C   VAL A 254     120.274  44.477  -1.058  1.00 90.12           C  
ATOM   1958  O   VAL A 254     119.324  44.856  -1.738  1.00 90.12           O  
ATOM   1959  N   ARG A 255     121.558  44.707  -1.408  1.00106.52           N  
ATOM   1960  CA  ARG A 255     121.915  45.549  -2.511  1.00106.52           C  
ATOM   1961  CB  ARG A 255     123.434  45.724  -2.694  1.00106.52           C  
ATOM   1962  CG  ARG A 255     124.078  46.647  -1.657  1.00106.52           C  
ATOM   1963  CD  ARG A 255     125.456  47.166  -2.079  1.00106.52           C  
ATOM   1964  NE  ARG A 255     126.432  46.045  -1.973  1.00106.52           N  
ATOM   1965  CZ  ARG A 255     127.421  46.105  -1.036  1.00106.52           C  
ATOM   1966  NH1 ARG A 255     127.528  47.203  -0.232  1.00106.52           N1+
ATOM   1967  NH2 ARG A 255     128.308  45.074  -0.907  1.00106.52           N  
ATOM   1968  C   ARG A 255     121.382  45.021  -3.806  1.00106.52           C  
ATOM   1969  O   ARG A 255     120.818  45.789  -4.585  1.00106.52           O  
ATOM   1970  N   ASN A 256     121.521  43.709  -4.089  1.00118.39           N  
ATOM   1971  CA  ASN A 256     121.080  43.284  -5.388  1.00118.39           C  
ATOM   1972  CB  ASN A 256     122.086  42.351  -6.079  1.00118.39           C  
ATOM   1973  CG  ASN A 256     122.229  41.102  -5.226  1.00118.39           C  
ATOM   1974  OD1 ASN A 256     121.910  41.108  -4.038  1.00118.39           O  
ATOM   1975  ND2 ASN A 256     122.735  40.002  -5.843  1.00118.39           N  
ATOM   1976  C   ASN A 256     119.772  42.558  -5.312  1.00118.39           C  
ATOM   1977  O   ASN A 256     119.519  41.642  -6.094  1.00118.39           O  
ATOM   1978  N   PHE A 257     118.871  42.976  -4.407  1.00174.97           N  
ATOM   1979  CA  PHE A 257     117.596  42.325  -4.344  1.00174.97           C  
ATOM   1980  CB  PHE A 257     117.293  41.775  -2.938  1.00174.97           C  
ATOM   1981  CG  PHE A 257     116.430  40.569  -3.078  1.00174.97           C  
ATOM   1982  CD1 PHE A 257     115.058  40.650  -3.107  1.00174.97           C  
ATOM   1983  CD2 PHE A 257     117.025  39.333  -3.184  1.00174.97           C  
ATOM   1984  CE1 PHE A 257     114.298  39.511  -3.240  1.00174.97           C  
ATOM   1985  CE2 PHE A 257     116.271  38.191  -3.316  1.00174.97           C  
ATOM   1986  CZ  PHE A 257     114.902  38.281  -3.344  1.00174.97           C  
ATOM   1987  C   PHE A 257     116.618  43.427  -4.616  1.00174.97           C  
ATOM   1988  O   PHE A 257     116.720  44.497  -4.014  1.00174.97           O  
ATOM   1989  N   VAL A 258     115.661  43.217  -5.547  1.00 64.70           N  
ATOM   1990  CA  VAL A 258     114.724  44.269  -5.835  1.00 64.70           C  
ATOM   1991  CB  VAL A 258     114.666  44.618  -7.293  1.00 64.70           C  
ATOM   1992  CG1 VAL A 258     113.618  45.724  -7.503  1.00 64.70           C  
ATOM   1993  CG2 VAL A 258     116.079  45.000  -7.761  1.00 64.70           C  
ATOM   1994  C   VAL A 258     113.366  43.778  -5.448  1.00 64.70           C  
ATOM   1995  O   VAL A 258     112.902  42.750  -5.936  1.00 64.70           O  
ATOM   1996  N   LEU A 259     112.676  44.516  -4.557  1.00 71.22           N  
ATOM   1997  CA  LEU A 259     111.376  44.090  -4.137  1.00 71.22           C  
ATOM   1998  CB  LEU A 259     111.135  44.203  -2.623  1.00 71.22           C  
ATOM   1999  CG  LEU A 259     112.013  43.250  -1.798  1.00 71.22           C  
ATOM   2000  CD1 LEU A 259     111.685  43.345  -0.299  1.00 71.22           C  
ATOM   2001  CD2 LEU A 259     111.926  41.815  -2.341  1.00 71.22           C  
ATOM   2002  C   LEU A 259     110.379  44.969  -4.814  1.00 71.22           C  
ATOM   2003  O   LEU A 259     110.472  46.193  -4.739  1.00 71.22           O  
ATOM   2004  N   LEU A 260     109.394  44.349  -5.499  1.00 66.54           N  
ATOM   2005  CA  LEU A 260     108.408  45.097  -6.232  1.00 66.54           C  
ATOM   2006  CB  LEU A 260     108.485  44.863  -7.749  1.00 66.54           C  
ATOM   2007  CG  LEU A 260     109.825  45.293  -8.372  1.00 66.54           C  
ATOM   2008  CD1 LEU A 260     109.841  45.042  -9.890  1.00 66.54           C  
ATOM   2009  CD2 LEU A 260     110.167  46.748  -8.012  1.00 66.54           C  
ATOM   2010  C   LEU A 260     107.049  44.635  -5.807  1.00 66.54           C  
ATOM   2011  O   LEU A 260     106.916  43.685  -5.043  1.00 66.54           O  
ATOM   2012  N   ASP A 261     105.994  45.341  -6.269  1.00 55.90           N  
ATOM   2013  CA  ASP A 261     104.641  44.947  -5.991  1.00 55.90           C  
ATOM   2014  CB  ASP A 261     103.626  46.101  -6.082  1.00 55.90           C  
ATOM   2015  CG  ASP A 261     103.894  47.071  -4.939  1.00 55.90           C  
ATOM   2016  OD1 ASP A 261     104.255  46.599  -3.829  1.00 55.90           O  
ATOM   2017  OD2 ASP A 261     103.736  48.301  -5.164  1.00 55.90           O1-
ATOM   2018  C   ASP A 261     104.269  43.932  -7.031  1.00 55.90           C  
ATOM   2019  O   ASP A 261     105.037  43.681  -7.958  1.00 55.90           O  
ATOM   2020  N   PRO A 262     103.106  43.349  -6.924  1.00 70.94           N  
ATOM   2021  CA  PRO A 262     102.725  42.330  -7.865  1.00 70.94           C  
ATOM   2022  CD  PRO A 262     102.456  43.168  -5.637  1.00 70.94           C  
ATOM   2023  CB  PRO A 262     101.436  41.722  -7.316  1.00 70.94           C  
ATOM   2024  CG  PRO A 262     101.581  41.910  -5.792  1.00 70.94           C  
ATOM   2025  C   PRO A 262     102.635  42.861  -9.262  1.00 70.94           C  
ATOM   2026  O   PRO A 262     102.154  43.977  -9.452  1.00 70.94           O  
ATOM   2027  N   LEU A 263     103.110  42.066 -10.242  1.00 57.34           N  
ATOM   2028  CA  LEU A 263     103.173  42.459 -11.622  1.00 57.34           C  
ATOM   2029  CB  LEU A 263     104.399  41.868 -12.344  1.00 57.34           C  
ATOM   2030  CG  LEU A 263     105.740  42.344 -11.754  1.00 57.34           C  
ATOM   2031  CD1 LEU A 263     106.938  41.734 -12.501  1.00 57.34           C  
ATOM   2032  CD2 LEU A 263     105.804  43.877 -11.692  1.00 57.34           C  
ATOM   2033  C   LEU A 263     101.957  42.002 -12.375  1.00 57.34           C  
ATOM   2034  O   LEU A 263     101.268  41.067 -11.970  1.00 57.34           O  
ATOM   2035  N   GLU A 264     101.677  42.690 -13.507  1.00 79.64           N  
ATOM   2036  CA  GLU A 264     100.600  42.373 -14.409  1.00 79.64           C  
ATOM   2037  CB  GLU A 264     100.263  43.522 -15.373  1.00 79.64           C  
ATOM   2038  CG  GLU A 264      99.691  44.763 -14.684  1.00 79.64           C  
ATOM   2039  CD  GLU A 264      98.223  44.508 -14.386  1.00 79.64           C  
ATOM   2040  OE1 GLU A 264      97.823  43.314 -14.340  1.00 79.64           O  
ATOM   2041  OE2 GLU A 264      97.478  45.508 -14.203  1.00 79.64           O1-
ATOM   2042  C   GLU A 264     101.084  41.234 -15.242  1.00 79.64           C  
ATOM   2043  O   GLU A 264     102.286  41.093 -15.420  1.00 79.64           O  
ATOM   2044  N   TYR A 265     100.167  40.423 -15.808  1.00 91.94           N  
ATOM   2045  CA  TYR A 265     100.521  39.200 -16.484  1.00 91.94           C  
ATOM   2046  CB  TYR A 265      99.252  38.537 -17.053  1.00 91.94           C  
ATOM   2047  CG  TYR A 265      99.589  37.296 -17.801  1.00 91.94           C  
ATOM   2048  CD1 TYR A 265      99.802  36.109 -17.139  1.00 91.94           C  
ATOM   2049  CD2 TYR A 265      99.672  37.321 -19.176  1.00 91.94           C  
ATOM   2050  CE1 TYR A 265     100.105  34.963 -17.836  1.00 91.94           C  
ATOM   2051  CE2 TYR A 265      99.975  36.178 -19.878  1.00 91.94           C  
ATOM   2052  CZ  TYR A 265     100.193  34.999 -19.208  1.00 91.94           C  
ATOM   2053  OH  TYR A 265     100.503  33.824 -19.925  1.00 91.94           O  
ATOM   2054  C   TYR A 265     101.466  39.439 -17.624  1.00 91.94           C  
ATOM   2055  O   TYR A 265     102.534  38.831 -17.674  1.00 91.94           O  
ATOM   2056  N   GLY A 266     101.079  40.257 -18.617  1.00109.89           N  
ATOM   2057  CA  GLY A 266     101.964  40.521 -19.712  1.00109.89           C  
ATOM   2058  C   GLY A 266     102.946  41.585 -19.440  1.00109.89           C  
ATOM   2059  O   GLY A 266     104.137  41.348 -19.646  1.00109.89           O  
ATOM   2060  N   SER A 267     102.433  42.757 -18.962  1.00178.14           N  
ATOM   2061  CA  SER A 267     103.210  43.950 -18.747  1.00178.14           C  
ATOM   2062  CB  SER A 267     102.459  45.050 -17.981  1.00178.14           C  
ATOM   2063  OG  SER A 267     103.302  46.179 -17.813  1.00178.14           O  
ATOM   2064  C   SER A 267     104.300  43.457 -17.909  1.00178.14           C  
ATOM   2065  O   SER A 267     104.124  43.321 -16.698  1.00178.14           O  
ATOM   2066  N   MET A 268     105.462  43.290 -18.583  1.00292.30           N  
ATOM   2067  CA  MET A 268     106.543  42.399 -18.260  1.00292.30           C  
ATOM   2068  CB  MET A 268     107.774  42.874 -17.522  1.00292.30           C  
ATOM   2069  CG  MET A 268     108.955  41.916 -17.692  1.00292.30           C  
ATOM   2070  SD  MET A 268     110.442  42.062 -16.653  1.00292.30           S  
ATOM   2071  CE  MET A 268     109.679  41.441 -15.130  1.00292.30           C  
ATOM   2072  C   MET A 268     106.131  41.594 -17.153  1.00292.30           C  
ATOM   2073  O   MET A 268     106.744  41.741 -16.092  1.00292.30           O  
ATOM   2074  N   ALA A 269     105.014  40.863 -17.231  1.00234.84           N  
ATOM   2075  CA  ALA A 269     105.278  40.119 -16.094  1.00234.84           C  
ATOM   2076  CB  ALA A 269     104.197  39.183 -15.550  1.00234.84           C  
ATOM   2077  C   ALA A 269     106.304  39.146 -16.608  1.00234.84           C  
ATOM   2078  O   ALA A 269     107.485  39.269 -16.288  1.00234.84           O  
ATOM   2079  N   ALA A 270     105.845  38.393 -17.640  1.00160.85           N  
ATOM   2080  CA  ALA A 270     106.424  37.304 -18.386  1.00160.85           C  
ATOM   2081  CB  ALA A 270     105.492  36.771 -19.487  1.00160.85           C  
ATOM   2082  C   ALA A 270     107.673  37.781 -19.053  1.00160.85           C  
ATOM   2083  O   ALA A 270     108.591  36.997 -19.284  1.00160.85           O  
ATOM   2084  N   LEU A 271     107.740  39.088 -19.385  1.00131.26           N  
ATOM   2085  CA  LEU A 271     108.870  39.677 -20.061  1.00131.26           C  
ATOM   2086  CB  LEU A 271     108.634  41.151 -20.490  1.00131.26           C  
ATOM   2087  CG  LEU A 271     109.550  41.745 -21.598  1.00131.26           C  
ATOM   2088  CD1 LEU A 271     109.333  43.259 -21.734  1.00131.26           C  
ATOM   2089  CD2 LEU A 271     111.036  41.397 -21.462  1.00131.26           C  
ATOM   2090  C   LEU A 271     110.040  39.518 -19.120  1.00131.26           C  
ATOM   2091  O   LEU A 271     111.209  39.523 -19.503  1.00131.26           O  
ATOM   2092  N   MET A 272     109.738  39.241 -17.840  1.00208.86           N  
ATOM   2093  CA  MET A 272     110.681  38.995 -16.789  1.00208.86           C  
ATOM   2094  CB  MET A 272     110.011  38.549 -15.495  1.00208.86           C  
ATOM   2095  CG  MET A 272     110.824  38.879 -14.245  1.00208.86           C  
ATOM   2096  SD  MET A 272     109.894  38.692 -12.696  1.00208.86           S  
ATOM   2097  CE  MET A 272     110.758  40.035 -11.839  1.00208.86           C  
ATOM   2098  C   MET A 272     111.546  37.819 -17.287  1.00208.86           C  
ATOM   2099  O   MET A 272     112.612  37.619 -16.706  1.00208.86           O  
ATOM   2100  N   ARG A 273     111.138  37.068 -18.387  1.00284.10           N  
ATOM   2101  CA  ARG A 273     111.686  35.934 -19.129  1.00284.10           C  
ATOM   2102  CB  ARG A 273     110.983  35.680 -20.475  1.00284.10           C  
ATOM   2103  CG  ARG A 273     111.075  36.858 -21.445  1.00284.10           C  
ATOM   2104  CD  ARG A 273     110.379  36.625 -22.785  1.00284.10           C  
ATOM   2105  NE  ARG A 273     110.551  37.868 -23.591  1.00284.10           N  
ATOM   2106  CZ  ARG A 273     109.864  38.035 -24.757  1.00284.10           C  
ATOM   2107  NH1 ARG A 273     109.032  37.053 -25.210  1.00284.10           N1+
ATOM   2108  NH2 ARG A 273     110.000  39.195 -25.464  1.00284.10           N  
ATOM   2109  C   ARG A 273     113.129  36.283 -19.468  1.00284.10           C  
ATOM   2110  O   ARG A 273     113.904  35.457 -19.947  1.00284.10           O  
ATOM   2111  N   ALA A 274     113.487  37.560 -19.278  1.00106.21           N  
ATOM   2112  CA  ALA A 274     114.822  38.066 -19.365  1.00106.21           C  
ATOM   2113  CB  ALA A 274     114.888  39.574 -19.081  1.00106.21           C  
ATOM   2114  C   ALA A 274     115.683  37.353 -18.342  1.00106.21           C  
ATOM   2115  O   ALA A 274     116.906  37.451 -18.400  1.00106.21           O  
ATOM   2116  N   SER A 275     115.080  36.723 -17.307  1.00 81.93           N  
ATOM   2117  CA  SER A 275     115.821  36.092 -16.235  1.00 81.93           C  
ATOM   2118  CB  SER A 275     114.948  35.805 -15.001  1.00 81.93           C  
ATOM   2119  OG  SER A 275     114.457  37.024 -14.460  1.00 81.93           O  
ATOM   2120  C   SER A 275     116.478  34.793 -16.619  1.00 81.93           C  
ATOM   2121  O   SER A 275     116.029  34.065 -17.502  1.00 81.93           O  
ATOM   2122  N   LEU A 276     117.626  34.523 -15.956  1.00120.61           N  
ATOM   2123  CA  LEU A 276     118.414  33.326 -16.076  1.00120.61           C  
ATOM   2124  CB  LEU A 276     119.807  33.452 -15.446  1.00120.61           C  
ATOM   2125  CG  LEU A 276     120.708  34.449 -16.184  1.00120.61           C  
ATOM   2126  CD1 LEU A 276     120.103  35.858 -16.148  1.00120.61           C  
ATOM   2127  CD2 LEU A 276     122.146  34.394 -15.651  1.00120.61           C  
ATOM   2128  C   LEU A 276     117.741  32.185 -15.385  1.00120.61           C  
ATOM   2129  O   LEU A 276     117.858  31.036 -15.815  1.00120.61           O  
ATOM   2130  N   LEU A 277     117.072  32.468 -14.251  1.00 80.24           N  
ATOM   2131  CA  LEU A 277     116.475  31.418 -13.477  1.00 80.24           C  
ATOM   2132  CB  LEU A 277     117.433  30.894 -12.392  1.00 80.24           C  
ATOM   2133  CG  LEU A 277     116.873  29.766 -11.507  1.00 80.24           C  
ATOM   2134  CD1 LEU A 277     116.599  28.489 -12.315  1.00 80.24           C  
ATOM   2135  CD2 LEU A 277     117.784  29.526 -10.291  1.00 80.24           C  
ATOM   2136  C   LEU A 277     115.262  31.938 -12.775  1.00 80.24           C  
ATOM   2137  O   LEU A 277     115.151  33.127 -12.476  1.00 80.24           O  
ATOM   2138  N   LEU A 278     114.305  31.029 -12.503  1.00 65.79           N  
ATOM   2139  CA  LEU A 278     113.119  31.377 -11.783  1.00 65.79           C  
ATOM   2140  CB  LEU A 278     111.828  31.050 -12.553  1.00 65.79           C  
ATOM   2141  CG  LEU A 278     110.540  31.300 -11.748  1.00 65.79           C  
ATOM   2142  CD1 LEU A 278     110.405  32.774 -11.335  1.00 65.79           C  
ATOM   2143  CD2 LEU A 278     109.308  30.779 -12.505  1.00 65.79           C  
ATOM   2144  C   LEU A 278     113.115  30.557 -10.533  1.00 65.79           C  
ATOM   2145  O   LEU A 278     113.253  29.337 -10.582  1.00 65.79           O  
ATOM   2146  N   VAL A 279     112.980  31.220  -9.368  1.00 68.50           N  
ATOM   2147  CA  VAL A 279     112.923  30.505  -8.129  1.00 68.50           C  
ATOM   2148  CB  VAL A 279     113.807  31.101  -7.072  1.00 68.50           C  
ATOM   2149  CG1 VAL A 279     113.608  30.323  -5.761  1.00 68.50           C  
ATOM   2150  CG2 VAL A 279     115.258  31.096  -7.587  1.00 68.50           C  
ATOM   2151  C   VAL A 279     111.506  30.660  -7.678  1.00 68.50           C  
ATOM   2152  O   VAL A 279     111.032  31.788  -7.550  1.00 68.50           O  
ATOM   2153  N   THR A 280     110.775  29.543  -7.459  1.00160.09           N  
ATOM   2154  CA  THR A 280     109.402  29.703  -7.071  1.00160.09           C  
ATOM   2155  CB  THR A 280     108.489  29.994  -8.226  1.00160.09           C  
ATOM   2156  OG1 THR A 280     107.189  30.319  -7.753  1.00160.09           O  
ATOM   2157  CG2 THR A 280     108.433  28.754  -9.135  1.00160.09           C  
ATOM   2158  C   THR A 280     108.871  28.469  -6.395  1.00160.09           C  
ATOM   2159  O   THR A 280     109.431  27.377  -6.469  1.00160.09           O  
ATOM   2160  N   ASP A 281     107.831  28.704  -5.576  1.00199.72           N  
ATOM   2161  CA  ASP A 281     106.991  27.783  -4.854  1.00199.72           C  
ATOM   2162  CB  ASP A 281     106.396  28.418  -3.592  1.00199.72           C  
ATOM   2163  CG  ASP A 281     107.513  28.923  -2.705  1.00199.72           C  
ATOM   2164  OD1 ASP A 281     108.389  28.112  -2.300  1.00199.72           O  
ATOM   2165  OD2 ASP A 281     107.505  30.153  -2.434  1.00199.72           O1-
ATOM   2166  C   ASP A 281     105.769  27.400  -5.640  1.00199.72           C  
ATOM   2167  O   ASP A 281     105.029  26.517  -5.211  1.00199.72           O  
ATOM   2168  N   SER A 282     105.440  28.134  -6.727  1.00118.87           N  
ATOM   2169  CA  SER A 282     104.141  27.930  -7.319  1.00118.87           C  
ATOM   2170  CB  SER A 282     103.429  29.228  -7.732  1.00118.87           C  
ATOM   2171  OG  SER A 282     104.025  29.761  -8.904  1.00118.87           O  
ATOM   2172  C   SER A 282     104.209  27.081  -8.549  1.00118.87           C  
ATOM   2173  O   SER A 282     105.100  27.214  -9.388  1.00118.87           O  
ATOM   2174  N   GLY A 283     103.222  26.166  -8.670  1.00 28.84           N  
ATOM   2175  CA  GLY A 283     103.118  25.281  -9.792  1.00 28.84           C  
ATOM   2176  C   GLY A 283     102.822  26.069 -11.030  1.00 28.84           C  
ATOM   2177  O   GLY A 283     103.377  25.797 -12.093  1.00 28.84           O  
ATOM   2178  N   GLY A 284     101.925  27.069 -10.928  1.00 28.89           N  
ATOM   2179  CA  GLY A 284     101.525  27.817 -12.087  1.00 28.89           C  
ATOM   2180  C   GLY A 284     102.696  28.552 -12.663  1.00 28.89           C  
ATOM   2181  O   GLY A 284     102.904  28.551 -13.876  1.00 28.89           O  
ATOM   2182  N   LEU A 285     103.491  29.211 -11.804  1.00 74.91           N  
ATOM   2183  CA  LEU A 285     104.615  29.974 -12.262  1.00 74.91           C  
ATOM   2184  CB  LEU A 285     105.263  30.849 -11.176  1.00 74.91           C  
ATOM   2185  CG  LEU A 285     104.379  32.036 -10.751  1.00 74.91           C  
ATOM   2186  CD1 LEU A 285     105.112  32.960  -9.766  1.00 74.91           C  
ATOM   2187  CD2 LEU A 285     103.841  32.792 -11.978  1.00 74.91           C  
ATOM   2188  C   LEU A 285     105.656  29.063 -12.831  1.00 74.91           C  
ATOM   2189  O   LEU A 285     106.348  29.423 -13.781  1.00 74.91           O  
ATOM   2190  N   GLN A 286     105.804  27.857 -12.250  1.00 81.49           N  
ATOM   2191  CA  GLN A 286     106.805  26.944 -12.719  1.00 81.49           C  
ATOM   2192  CB  GLN A 286     106.870  25.649 -11.886  1.00 81.49           C  
ATOM   2193  CG  GLN A 286     107.931  24.658 -12.369  1.00 81.49           C  
ATOM   2194  CD  GLN A 286     107.301  23.784 -13.442  1.00 81.49           C  
ATOM   2195  OE1 GLN A 286     106.316  23.093 -13.190  1.00 81.49           O  
ATOM   2196  NE2 GLN A 286     107.875  23.814 -14.675  1.00 81.49           N  
ATOM   2197  C   GLN A 286     106.490  26.601 -14.141  1.00 81.49           C  
ATOM   2198  O   GLN A 286     107.384  26.538 -14.983  1.00 81.49           O  
ATOM   2199  N   GLU A 287     105.196  26.392 -14.447  1.00 49.63           N  
ATOM   2200  CA  GLU A 287     104.779  26.060 -15.777  1.00 49.63           C  
ATOM   2201  CB  GLU A 287     103.283  25.709 -15.861  1.00 49.63           C  
ATOM   2202  CG  GLU A 287     102.957  24.373 -15.190  1.00 49.63           C  
ATOM   2203  CD  GLU A 287     101.461  24.114 -15.297  1.00 49.63           C  
ATOM   2204  OE1 GLU A 287     100.912  24.230 -16.426  1.00 49.63           O  
ATOM   2205  OE2 GLU A 287     100.848  23.798 -14.244  1.00 49.63           O1-
ATOM   2206  C   GLU A 287     105.046  27.217 -16.690  1.00 49.63           C  
ATOM   2207  O   GLU A 287     105.428  27.037 -17.845  1.00 49.63           O  
ATOM   2208  N   GLU A 288     104.844  28.452 -16.203  1.00103.68           N  
ATOM   2209  CA  GLU A 288     105.050  29.590 -17.047  1.00103.68           C  
ATOM   2210  CB  GLU A 288     104.635  30.913 -16.389  1.00103.68           C  
ATOM   2211  CG  GLU A 288     104.702  32.090 -17.359  1.00103.68           C  
ATOM   2212  CD  GLU A 288     103.999  33.277 -16.720  1.00103.68           C  
ATOM   2213  OE1 GLU A 288     104.131  33.452 -15.480  1.00103.68           O  
ATOM   2214  OE2 GLU A 288     103.321  34.029 -17.470  1.00103.68           O1-
ATOM   2215  C   GLU A 288     106.504  29.679 -17.406  1.00103.68           C  
ATOM   2216  O   GLU A 288     106.857  30.051 -18.524  1.00103.68           O  
ATOM   2217  N   GLY A 289     107.394  29.343 -16.456  1.00 41.99           N  
ATOM   2218  CA  GLY A 289     108.803  29.424 -16.714  1.00 41.99           C  
ATOM   2219  C   GLY A 289     109.155  28.480 -17.818  1.00 41.99           C  
ATOM   2220  O   GLY A 289     109.951  28.808 -18.699  1.00 41.99           O  
ATOM   2221  N   ALA A 290     108.560  27.274 -17.791  1.00 44.91           N  
ATOM   2222  CA  ALA A 290     108.866  26.258 -18.757  1.00 44.91           C  
ATOM   2223  CB  ALA A 290     108.108  24.944 -18.493  1.00 44.91           C  
ATOM   2224  C   ALA A 290     108.498  26.730 -20.131  1.00 44.91           C  
ATOM   2225  O   ALA A 290     109.216  26.475 -21.097  1.00 44.91           O  
ATOM   2226  N   ALA A 291     107.361  27.431 -20.260  1.00 58.30           N  
ATOM   2227  CA  ALA A 291     106.931  27.855 -21.563  1.00 58.30           C  
ATOM   2228  CB  ALA A 291     105.556  28.517 -21.525  1.00 58.30           C  
ATOM   2229  C   ALA A 291     107.947  28.794 -22.141  1.00 58.30           C  
ATOM   2230  O   ALA A 291     108.204  28.795 -23.344  1.00 58.30           O  
ATOM   2231  N   LEU A 292     108.522  29.652 -21.287  1.00 98.57           N  
ATOM   2232  CA  LEU A 292     109.534  30.607 -21.635  1.00 98.57           C  
ATOM   2233  CB  LEU A 292     109.727  31.669 -20.543  1.00 98.57           C  
ATOM   2234  CG  LEU A 292     108.464  32.523 -20.322  1.00 98.57           C  
ATOM   2235  CD1 LEU A 292     108.689  33.574 -19.225  1.00 98.57           C  
ATOM   2236  CD2 LEU A 292     107.957  33.129 -21.641  1.00 98.57           C  
ATOM   2237  C   LEU A 292     110.848  29.926 -21.885  1.00 98.57           C  
ATOM   2238  O   LEU A 292     111.750  30.503 -22.494  1.00 98.57           O  
ATOM   2239  N   GLY A 293     111.041  28.708 -21.347  1.00 50.90           N  
ATOM   2240  CA  GLY A 293     112.308  28.062 -21.554  1.00 50.90           C  
ATOM   2241  C   GLY A 293     113.246  28.569 -20.505  1.00 50.90           C  
ATOM   2242  O   GLY A 293     114.460  28.585 -20.701  1.00 50.90           O  
ATOM   2243  N   VAL A 294     112.698  29.017 -19.358  1.00133.43           N  
ATOM   2244  CA  VAL A 294     113.540  29.494 -18.295  1.00133.43           C  
ATOM   2245  CB  VAL A 294     112.997  30.693 -17.576  1.00133.43           C  
ATOM   2246  CG1 VAL A 294     113.064  31.907 -18.508  1.00133.43           C  
ATOM   2247  CG2 VAL A 294     111.570  30.364 -17.114  1.00133.43           C  
ATOM   2248  C   VAL A 294     113.668  28.408 -17.275  1.00133.43           C  
ATOM   2249  O   VAL A 294     112.690  27.747 -16.936  1.00133.43           O  
ATOM   2250  N   PRO A 295     114.860  28.215 -16.763  1.00 89.34           N  
ATOM   2251  CA  PRO A 295     115.106  27.184 -15.793  1.00 89.34           C  
ATOM   2252  CD  PRO A 295     116.068  28.624 -17.463  1.00 89.34           C  
ATOM   2253  CB  PRO A 295     116.623  27.169 -15.594  1.00 89.34           C  
ATOM   2254  CG  PRO A 295     117.185  27.717 -16.921  1.00 89.34           C  
ATOM   2255  C   PRO A 295     114.347  27.511 -14.550  1.00 89.34           C  
ATOM   2256  O   PRO A 295     114.215  28.694 -14.242  1.00 89.34           O  
ATOM   2257  N   VAL A 296     113.832  26.491 -13.827  1.00 58.02           N  
ATOM   2258  CA  VAL A 296     113.079  26.794 -12.643  1.00 58.02           C  
ATOM   2259  CB  VAL A 296     111.601  26.577 -12.806  1.00 58.02           C  
ATOM   2260  CG1 VAL A 296     110.905  26.894 -11.472  1.00 58.02           C  
ATOM   2261  CG2 VAL A 296     111.103  27.435 -13.982  1.00 58.02           C  
ATOM   2262  C   VAL A 296     113.536  25.926 -11.512  1.00 58.02           C  
ATOM   2263  O   VAL A 296     113.733  24.722 -11.673  1.00 58.02           O  
ATOM   2264  N   VAL A 297     113.719  26.547 -10.327  1.00 56.30           N  
ATOM   2265  CA  VAL A 297     114.070  25.839  -9.129  1.00 56.30           C  
ATOM   2266  CB  VAL A 297     115.250  26.432  -8.409  1.00 56.30           C  
ATOM   2267  CG1 VAL A 297     115.436  25.703  -7.068  0.50 56.30           C  
ATOM   2268  CG2 VAL A 297     116.476  26.344  -9.335  0.50 56.30           C  
ATOM   2269  C   VAL A 297     112.876  25.957  -8.239  1.00 56.30           C  
ATOM   2270  O   VAL A 297     112.367  27.056  -8.023  1.00 56.30           O  
ATOM   2271  N   VAL A 298     112.390  24.823  -7.700  1.00 53.45           N  
ATOM   2272  CA  VAL A 298     111.187  24.860  -6.916  1.00 53.45           C  
ATOM   2273  CB  VAL A 298     110.225  23.770  -7.290  1.00 53.45           C  
ATOM   2274  CG1 VAL A 298     109.025  23.811  -6.332  1.00 53.45           C  
ATOM   2275  CG2 VAL A 298     109.852  23.943  -8.773  1.00 53.45           C  
ATOM   2276  C   VAL A 298     111.524  24.684  -5.468  1.00 53.45           C  
ATOM   2277  O   VAL A 298     112.193  23.723  -5.090  1.00 53.45           O  
ATOM   2278  N   LEU A 299     111.051  25.613  -4.609  1.00136.41           N  
ATOM   2279  CA  LEU A 299     111.339  25.479  -3.207  1.00136.41           C  
ATOM   2280  CB  LEU A 299     111.455  26.815  -2.452  1.00136.41           C  
ATOM   2281  CG  LEU A 299     112.757  27.582  -2.749  1.00136.41           C  
ATOM   2282  CD1 LEU A 299     112.884  27.902  -4.242  1.00136.41           C  
ATOM   2283  CD2 LEU A 299     112.891  28.830  -1.861  1.00136.41           C  
ATOM   2284  C   LEU A 299     110.250  24.694  -2.562  1.00136.41           C  
ATOM   2285  O   LEU A 299     109.420  25.232  -1.827  1.00136.41           O  
ATOM   2286  N   ARG A 300     110.266  23.372  -2.813  1.00166.19           N  
ATOM   2287  CA  ARG A 300     109.331  22.449  -2.243  1.00166.19           C  
ATOM   2288  CB  ARG A 300     108.066  22.225  -3.092  1.00166.19           C  
ATOM   2289  CG  ARG A 300     107.050  23.364  -3.007  1.00166.19           C  
ATOM   2290  CD  ARG A 300     105.929  23.093  -1.999  1.00166.19           C  
ATOM   2291  NE  ARG A 300     105.084  21.987  -2.536  1.00166.19           N  
ATOM   2292  CZ  ARG A 300     104.609  21.021  -1.696  1.00166.19           C  
ATOM   2293  NH1 ARG A 300     104.945  21.049  -0.373  1.00166.19           N1+
ATOM   2294  NH2 ARG A 300     103.800  20.031  -2.176  1.00166.19           N  
ATOM   2295  C   ARG A 300     110.024  21.129  -2.174  1.00166.19           C  
ATOM   2296  O   ARG A 300     111.002  20.890  -2.881  1.00166.19           O  
ATOM   2297  N   ASN A 301     109.561  20.262  -1.256  1.00 51.67           N  
ATOM   2298  CA  ASN A 301     110.088  18.938  -1.118  1.00 51.67           C  
ATOM   2299  CB  ASN A 301     109.640  18.251   0.181  1.00 51.67           C  
ATOM   2300  CG  ASN A 301     110.335  18.950   1.338  1.00 51.67           C  
ATOM   2301  OD1 ASN A 301     111.550  19.142   1.322  1.00 51.67           O  
ATOM   2302  ND2 ASN A 301     109.545  19.352   2.369  1.00 51.67           N  
ATOM   2303  C   ASN A 301     109.622  18.080  -2.258  1.00 51.67           C  
ATOM   2304  O   ASN A 301     110.369  17.234  -2.746  1.00 51.67           O  
ATOM   2305  N   VAL A 302     108.355  18.261  -2.698  1.00111.79           N  
ATOM   2306  CA  VAL A 302     107.817  17.418  -3.735  1.00111.79           C  
ATOM   2307  CB  VAL A 302     106.770  16.456  -3.251  1.00111.79           C  
ATOM   2308  CG1 VAL A 302     107.404  15.506  -2.226  1.00111.79           C  
ATOM   2309  CG2 VAL A 302     105.573  17.256  -2.707  1.00111.79           C  
ATOM   2310  C   VAL A 302     107.134  18.266  -4.760  1.00111.79           C  
ATOM   2311  O   VAL A 302     106.792  19.418  -4.504  1.00111.79           O  
ATOM   2312  N   THR A 303     106.929  17.698  -5.968  1.00117.57           N  
ATOM   2313  CA  THR A 303     106.300  18.453  -7.011  1.00117.57           C  
ATOM   2314  CB  THR A 303     106.879  18.202  -8.373  1.00117.57           C  
ATOM   2315  OG1 THR A 303     108.283  18.385  -8.348  1.00117.57           O  
ATOM   2316  CG2 THR A 303     106.286  19.235  -9.341  1.00117.57           C  
ATOM   2317  C   THR A 303     104.854  18.070  -7.070  1.00117.57           C  
ATOM   2318  O   THR A 303     104.467  16.955  -6.722  1.00117.57           O  
ATOM   2319  N   GLU A 304     104.017  19.035  -7.495  1.00136.27           N  
ATOM   2320  CA  GLU A 304     102.605  18.882  -7.667  1.00136.27           C  
ATOM   2321  CB  GLU A 304     101.884  20.217  -7.913  1.00136.27           C  
ATOM   2322  CG  GLU A 304     102.099  21.237  -6.794  1.00136.27           C  
ATOM   2323  CD  GLU A 304     101.878  20.543  -5.460  1.00136.27           C  
ATOM   2324  OE1 GLU A 304     100.758  20.006  -5.244  1.00136.27           O  
ATOM   2325  OE2 GLU A 304     102.834  20.536  -4.640  1.00136.27           O1-
ATOM   2326  C   GLU A 304     102.368  18.019  -8.868  1.00136.27           C  
ATOM   2327  O   GLU A 304     101.340  17.349  -8.959  1.00136.27           O  
ATOM   2328  N   ARG A 305     103.285  18.065  -9.862  1.00 77.31           N  
ATOM   2329  CA  ARG A 305     103.106  17.287 -11.058  1.00 77.31           C  
ATOM   2330  CB  ARG A 305     102.620  18.142 -12.233  1.00 77.31           C  
ATOM   2331  CG  ARG A 305     101.261  18.788 -11.973  1.00 77.31           C  
ATOM   2332  CD  ARG A 305     100.824  19.768 -13.062  1.00 77.31           C  
ATOM   2333  NE  ARG A 305      99.495  20.301 -12.657  1.00 77.31           N  
ATOM   2334  CZ  ARG A 305      98.349  19.712 -13.102  1.00 77.31           C  
ATOM   2335  NH1 ARG A 305      98.410  18.678 -13.991  1.00 77.31           N1+
ATOM   2336  NH2 ARG A 305      97.142  20.156 -12.650  1.00 77.31           N  
ATOM   2337  C   ARG A 305     104.422  16.685 -11.464  1.00 77.31           C  
ATOM   2338  O   ARG A 305     105.457  17.348 -11.485  1.00 77.31           O  
ATOM   2339  N   PRO A 306     104.394  15.415 -11.773  1.00 77.35           N  
ATOM   2340  CA  PRO A 306     105.543  14.646 -12.177  1.00 77.35           C  
ATOM   2341  CD  PRO A 306     103.199  14.604 -11.622  1.00 77.35           C  
ATOM   2342  CB  PRO A 306     105.091  13.186 -12.122  1.00 77.35           C  
ATOM   2343  CG  PRO A 306     103.562  13.261 -12.276  1.00 77.35           C  
ATOM   2344  C   PRO A 306     106.099  14.988 -13.526  1.00 77.35           C  
ATOM   2345  O   PRO A 306     107.283  14.748 -13.753  1.00 77.35           O  
ATOM   2346  N   GLU A 307     105.283  15.538 -14.440  1.00131.90           N  
ATOM   2347  CA  GLU A 307     105.738  15.721 -15.786  1.00131.90           C  
ATOM   2348  CB  GLU A 307     104.635  16.250 -16.722  1.00131.90           C  
ATOM   2349  CG  GLU A 307     103.939  17.520 -16.225  1.00131.90           C  
ATOM   2350  CD  GLU A 307     102.818  17.114 -15.275  1.00131.90           C  
ATOM   2351  OE1 GLU A 307     102.735  15.909 -14.918  1.00131.90           O  
ATOM   2352  OE2 GLU A 307     102.017  18.011 -14.899  1.00131.90           O1-
ATOM   2353  C   GLU A 307     106.909  16.652 -15.838  1.00131.90           C  
ATOM   2354  O   GLU A 307     107.890  16.373 -16.527  1.00131.90           O  
ATOM   2355  N   GLY A 308     106.854  17.769 -15.092  1.00 28.72           N  
ATOM   2356  CA  GLY A 308     107.910  18.737 -15.150  1.00 28.72           C  
ATOM   2357  C   GLY A 308     109.198  18.128 -14.689  1.00 28.72           C  
ATOM   2358  O   GLY A 308     110.243  18.323 -15.308  1.00 28.72           O  
ATOM   2359  N   LEU A 309     109.150  17.362 -13.586  1.00154.59           N  
ATOM   2360  CA  LEU A 309     110.326  16.758 -13.025  1.00154.59           C  
ATOM   2361  CB  LEU A 309     109.992  15.848 -11.831  1.00154.59           C  
ATOM   2362  CG  LEU A 309     109.601  16.606 -10.560  1.00154.59           C  
ATOM   2363  CD1 LEU A 309     109.193  15.652  -9.431  1.00154.59           C  
ATOM   2364  CD2 LEU A 309     110.764  17.500 -10.129  1.00154.59           C  
ATOM   2365  C   LEU A 309     110.927  15.842 -14.040  1.00154.59           C  
ATOM   2366  O   LEU A 309     112.131  15.885 -14.291  1.00154.59           O  
ATOM   2367  N   LYS A 310     110.091  14.992 -14.662  1.00 30.28           N  
ATOM   2368  CA  LYS A 310     110.584  14.016 -15.591  1.00 30.28           C  
ATOM   2369  CB  LYS A 310     109.497  13.070 -16.129  1.00 30.28           C  
ATOM   2370  CG  LYS A 310     110.046  12.031 -17.113  1.00 30.28           C  
ATOM   2371  CD  LYS A 310     109.078  10.888 -17.432  1.00 30.28           C  
ATOM   2372  CE  LYS A 310     109.645   9.867 -18.423  1.00 30.28           C  
ATOM   2373  NZ  LYS A 310     108.654   8.798 -18.681  1.00 30.28           N1+
ATOM   2374  C   LYS A 310     111.187  14.707 -16.772  1.00 30.28           C  
ATOM   2375  O   LYS A 310     112.220  14.285 -17.289  1.00 30.28           O  
ATOM   2376  N   ALA A 311     110.546  15.798 -17.221  1.00 45.37           N  
ATOM   2377  CA  ALA A 311     110.967  16.535 -18.374  1.00 45.37           C  
ATOM   2378  CB  ALA A 311     110.011  17.687 -18.729  1.00 45.37           C  
ATOM   2379  C   ALA A 311     112.327  17.125 -18.135  1.00 45.37           C  
ATOM   2380  O   ALA A 311     113.115  17.268 -19.070  1.00 45.37           O  
ATOM   2381  N   GLY A 312     112.637  17.520 -16.884  1.00 39.36           N  
ATOM   2382  CA  GLY A 312     113.932  18.083 -16.616  1.00 39.36           C  
ATOM   2383  C   GLY A 312     113.857  19.576 -16.750  1.00 39.36           C  
ATOM   2384  O   GLY A 312     114.870  20.253 -16.926  1.00 39.36           O  
ATOM   2385  N   ILE A 313     112.624  20.110 -16.748  1.00 92.08           N  
ATOM   2386  CA  ILE A 313     112.324  21.514 -16.800  1.00 92.08           C  
ATOM   2387  CB  ILE A 313     110.901  21.789 -17.198  1.00 92.08           C  
ATOM   2388  CG1 ILE A 313     109.911  21.191 -16.186  1.00 92.08           C  
ATOM   2389  CG2 ILE A 313     110.716  21.268 -18.633  1.00 92.08           C  
ATOM   2390  CD1 ILE A 313     108.459  21.581 -16.461  1.00 92.08           C  
ATOM   2391  C   ILE A 313     112.618  22.200 -15.496  1.00 92.08           C  
ATOM   2392  O   ILE A 313     112.920  23.394 -15.487  1.00 92.08           O  
ATOM   2393  N   LEU A 314     112.441  21.496 -14.354  1.00140.08           N  
ATOM   2394  CA  LEU A 314     112.627  22.126 -13.070  1.00140.08           C  
ATOM   2395  CB  LEU A 314     111.296  22.423 -12.346  1.00140.08           C  
ATOM   2396  CG  LEU A 314     110.422  21.184 -12.063  1.00140.08           C  
ATOM   2397  CD1 LEU A 314     110.993  20.329 -10.919  1.00140.08           C  
ATOM   2398  CD2 LEU A 314     108.955  21.580 -11.837  1.00140.08           C  
ATOM   2399  C   LEU A 314     113.480  21.275 -12.178  1.00140.08           C  
ATOM   2400  O   LEU A 314     113.721  20.100 -12.453  1.00140.08           O  
ATOM   2401  N   LYS A 315     113.991  21.885 -11.086  1.00 85.04           N  
ATOM   2402  CA  LYS A 315     114.799  21.192 -10.118  1.00 85.04           C  
ATOM   2403  CB  LYS A 315     116.255  21.695 -10.110  1.00 85.04           C  
ATOM   2404  CG  LYS A 315     117.251  20.799  -9.373  1.00 85.04           C  
ATOM   2405  CD  LYS A 315     118.708  21.163  -9.677  1.00 85.04           C  
ATOM   2406  CE  LYS A 315     119.737  20.177  -9.116  1.00 85.04           C  
ATOM   2407  NZ  LYS A 315     119.737  20.222  -7.636  1.00 85.04           N1+
ATOM   2408  C   LYS A 315     114.210  21.477  -8.765  1.00 85.04           C  
ATOM   2409  O   LYS A 315     113.771  22.595  -8.498  1.00 85.04           O  
ATOM   2410  N   LEU A 316     114.182  20.469  -7.864  1.00115.01           N  
ATOM   2411  CA  LEU A 316     113.617  20.669  -6.553  1.00115.01           C  
ATOM   2412  CB  LEU A 316     112.846  19.452  -6.000  1.00115.01           C  
ATOM   2413  CG  LEU A 316     111.409  19.313  -6.544  1.00115.01           C  
ATOM   2414  CD1 LEU A 316     110.450  20.292  -5.849  1.00115.01           C  
ATOM   2415  CD2 LEU A 316     111.377  19.499  -8.061  1.00115.01           C  
ATOM   2416  C   LEU A 316     114.700  21.007  -5.572  1.00115.01           C  
ATOM   2417  O   LEU A 316     115.692  20.292  -5.435  1.00115.01           O  
ATOM   2418  N   ALA A 317     114.572  22.204  -4.966  1.00 74.65           N  
ATOM   2419  CA  ALA A 317     115.409  22.748  -3.928  1.00 74.65           C  
ATOM   2420  CB  ALA A 317     115.289  24.277  -3.818  1.00 74.65           C  
ATOM   2421  C   ALA A 317     115.131  22.178  -2.566  1.00 74.65           C  
ATOM   2422  O   ALA A 317     116.045  22.007  -1.758  1.00 74.65           O  
ATOM   2423  N   GLY A 318     113.844  21.922  -2.250  1.00 43.61           N  
ATOM   2424  CA  GLY A 318     113.491  21.496  -0.924  1.00 43.61           C  
ATOM   2425  C   GLY A 318     113.200  22.753  -0.148  1.00 43.61           C  
ATOM   2426  O   GLY A 318     113.334  23.854  -0.676  1.00 43.61           O  
ATOM   2427  N   THR A 319     112.670  22.604   1.085  1.00 98.17           N  
ATOM   2428  CA  THR A 319     112.368  23.667   2.013  1.00 98.17           C  
ATOM   2429  CB  THR A 319     111.196  23.359   2.900  1.00 98.17           C  
ATOM   2430  OG1 THR A 319     111.443  22.190   3.666  1.00 98.17           O  
ATOM   2431  CG2 THR A 319     109.949  23.174   2.016  1.00 98.17           C  
ATOM   2432  C   THR A 319     113.519  24.071   2.889  1.00 98.17           C  
ATOM   2433  O   THR A 319     113.517  25.178   3.425  1.00 98.17           O  
ATOM   2434  N   ASP A 320     114.488  23.162   3.128  1.00 75.95           N  
ATOM   2435  CA  ASP A 320     115.566  23.399   4.058  1.00 75.95           C  
ATOM   2436  CB  ASP A 320     116.490  22.177   4.199  1.00 75.95           C  
ATOM   2437  CG  ASP A 320     117.487  22.432   5.318  1.00 75.95           C  
ATOM   2438  OD1 ASP A 320     117.046  22.803   6.440  1.00 75.95           O  
ATOM   2439  OD2 ASP A 320     118.707  22.236   5.070  1.00 75.95           O1-
ATOM   2440  C   ASP A 320     116.404  24.548   3.579  1.00 75.95           C  
ATOM   2441  O   ASP A 320     116.819  24.592   2.424  1.00 75.95           O  
ATOM   2442  N   PRO A 321     116.668  25.483   4.459  1.00 74.94           N  
ATOM   2443  CA  PRO A 321     117.441  26.644   4.102  1.00 74.94           C  
ATOM   2444  CD  PRO A 321     115.786  25.740   5.585  1.00 74.94           C  
ATOM   2445  CB  PRO A 321     117.371  27.572   5.311  1.00 74.94           C  
ATOM   2446  CG  PRO A 321     116.017  27.217   5.957  1.00 74.94           C  
ATOM   2447  C   PRO A 321     118.833  26.353   3.626  1.00 74.94           C  
ATOM   2448  O   PRO A 321     119.265  26.973   2.656  1.00 74.94           O  
ATOM   2449  N   GLU A 322     119.557  25.425   4.279  1.00 88.68           N  
ATOM   2450  CA  GLU A 322     120.897  25.124   3.859  1.00 88.68           C  
ATOM   2451  CB  GLU A 322     121.605  24.122   4.787  1.00 88.68           C  
ATOM   2452  CG  GLU A 322     122.937  23.600   4.240  1.00 88.68           C  
ATOM   2453  CD  GLU A 322     123.960  24.728   4.233  1.00 88.68           C  
ATOM   2454  OE1 GLU A 322     124.015  25.495   5.232  1.00 88.68           O  
ATOM   2455  OE2 GLU A 322     124.712  24.829   3.226  1.00 88.68           O1-
ATOM   2456  C   GLU A 322     120.833  24.504   2.502  1.00 88.68           C  
ATOM   2457  O   GLU A 322     121.631  24.819   1.620  1.00 88.68           O  
ATOM   2458  N   GLY A 323     119.858  23.597   2.308  1.00 20.72           N  
ATOM   2459  CA  GLY A 323     119.723  22.885   1.074  1.00 20.72           C  
ATOM   2460  C   GLY A 323     119.396  23.830  -0.039  1.00 20.72           C  
ATOM   2461  O   GLY A 323     119.905  23.687  -1.149  1.00 20.72           O  
ATOM   2462  N   VAL A 324     118.519  24.816   0.223  1.00 29.94           N  
ATOM   2463  CA  VAL A 324     118.102  25.729  -0.803  1.00 29.94           C  
ATOM   2464  CB  VAL A 324     117.092  26.733  -0.328  1.00 29.94           C  
ATOM   2465  CG1 VAL A 324     116.800  27.712  -1.479  1.00 29.94           C  
ATOM   2466  CG2 VAL A 324     115.848  25.981   0.178  1.00 29.94           C  
ATOM   2467  C   VAL A 324     119.298  26.491  -1.280  1.00 29.94           C  
ATOM   2468  O   VAL A 324     119.478  26.704  -2.477  1.00 29.94           O  
ATOM   2469  N   TYR A 325     120.153  26.920  -0.339  1.00 54.67           N  
ATOM   2470  CA  TYR A 325     121.313  27.692  -0.669  1.00 54.67           C  
ATOM   2471  CB  TYR A 325     122.071  28.114   0.601  1.00 54.67           C  
ATOM   2472  CG  TYR A 325     123.360  28.752   0.225  1.00 54.67           C  
ATOM   2473  CD1 TYR A 325     123.397  30.038  -0.261  1.00 54.67           C  
ATOM   2474  CD2 TYR A 325     124.538  28.061   0.381  1.00 54.67           C  
ATOM   2475  CE1 TYR A 325     124.595  30.623  -0.599  1.00 54.67           C  
ATOM   2476  CE2 TYR A 325     125.738  28.641   0.046  1.00 54.67           C  
ATOM   2477  CZ  TYR A 325     125.766  29.923  -0.445  1.00 54.67           C  
ATOM   2478  OH  TYR A 325     126.999  30.519  -0.788  1.00 54.67           O  
ATOM   2479  C   TYR A 325     122.228  26.869  -1.524  1.00 54.67           C  
ATOM   2480  O   TYR A 325     122.730  27.342  -2.543  1.00 54.67           O  
ATOM   2481  N   ARG A 326     122.458  25.600  -1.142  1.00 57.88           N  
ATOM   2482  CA  ARG A 326     123.378  24.778  -1.874  1.00 57.88           C  
ATOM   2483  CB  ARG A 326     123.567  23.382  -1.248  1.00 57.88           C  
ATOM   2484  CG  ARG A 326     124.086  23.394   0.194  1.00 57.88           C  
ATOM   2485  CD  ARG A 326     124.443  22.000   0.723  1.00 57.88           C  
ATOM   2486  NE  ARG A 326     124.598  22.084   2.205  1.00 57.88           N  
ATOM   2487  CZ  ARG A 326     125.770  21.719   2.803  1.00 57.88           C  
ATOM   2488  NH1 ARG A 326     126.833  21.328   2.044  1.00 57.88           N1+
ATOM   2489  NH2 ARG A 326     125.877  21.733   4.165  1.00 57.88           N  
ATOM   2490  C   ARG A 326     122.879  24.565  -3.272  1.00 57.88           C  
ATOM   2491  O   ARG A 326     123.637  24.697  -4.232  1.00 57.88           O  
ATOM   2492  N   VAL A 327     121.581  24.234  -3.423  1.00 36.17           N  
ATOM   2493  CA  VAL A 327     121.022  23.912  -4.709  1.00 36.17           C  
ATOM   2494  CB  VAL A 327     119.590  23.470  -4.609  1.00 36.17           C  
ATOM   2495  CG1 VAL A 327     119.040  23.264  -6.030  1.00 36.17           C  
ATOM   2496  CG2 VAL A 327     119.527  22.211  -3.727  1.00 36.17           C  
ATOM   2497  C   VAL A 327     121.056  25.094  -5.628  1.00 36.17           C  
ATOM   2498  O   VAL A 327     121.499  24.987  -6.771  1.00 36.17           O  
ATOM   2499  N   VAL A 328     120.588  26.261  -5.149  1.00 37.69           N  
ATOM   2500  CA  VAL A 328     120.515  27.423  -5.989  1.00 37.69           C  
ATOM   2501  CB  VAL A 328     119.862  28.592  -5.311  1.00 37.69           C  
ATOM   2502  CG1 VAL A 328     119.923  29.803  -6.259  1.00 37.69           C  
ATOM   2503  CG2 VAL A 328     118.434  28.189  -4.906  1.00 37.69           C  
ATOM   2504  C   VAL A 328     121.893  27.853  -6.390  1.00 37.69           C  
ATOM   2505  O   VAL A 328     122.143  28.147  -7.557  1.00 37.69           O  
ATOM   2506  N   LYS A 329     122.835  27.899  -5.430  1.00129.74           N  
ATOM   2507  CA  LYS A 329     124.147  28.374  -5.759  1.00129.74           C  
ATOM   2508  CB  LYS A 329     125.074  28.534  -4.539  1.00129.74           C  
ATOM   2509  CG  LYS A 329     125.464  27.227  -3.854  1.00129.74           C  
ATOM   2510  CD  LYS A 329     126.554  27.402  -2.793  1.00129.74           C  
ATOM   2511  CE  LYS A 329     127.929  27.748  -3.367  1.00129.74           C  
ATOM   2512  NZ  LYS A 329     127.926  29.136  -3.876  1.00129.74           N1+
ATOM   2513  C   LYS A 329     124.782  27.438  -6.736  1.00129.74           C  
ATOM   2514  O   LYS A 329     125.427  27.869  -7.689  1.00129.74           O  
ATOM   2515  N   GLY A 330     124.599  26.121  -6.536  1.00 20.72           N  
ATOM   2516  CA  GLY A 330     125.225  25.165  -7.402  1.00 20.72           C  
ATOM   2517  C   GLY A 330     124.715  25.341  -8.799  1.00 20.72           C  
ATOM   2518  O   GLY A 330     125.479  25.282  -9.759  1.00 20.72           O  
ATOM   2519  N   LEU A 331     123.396  25.549  -8.948  1.00111.45           N  
ATOM   2520  CA  LEU A 331     122.796  25.667 -10.245  1.00111.45           C  
ATOM   2521  CB  LEU A 331     121.257  25.627 -10.144  1.00111.45           C  
ATOM   2522  CG  LEU A 331     120.475  25.947 -11.427  1.00111.45           C  
ATOM   2523  CD1 LEU A 331     119.025  25.461 -11.311  1.00111.45           C  
ATOM   2524  CD2 LEU A 331     120.488  27.458 -11.704  1.00111.45           C  
ATOM   2525  C   LEU A 331     123.277  26.897 -10.957  1.00111.45           C  
ATOM   2526  O   LEU A 331     123.600  26.841 -12.142  1.00111.45           O  
ATOM   2527  N   LEU A 332     123.375  28.040 -10.253  1.00 61.97           N  
ATOM   2528  CA  LEU A 332     123.775  29.265 -10.892  1.00 61.97           C  
ATOM   2529  CB  LEU A 332     123.726  30.482  -9.953  1.00 61.97           C  
ATOM   2530  CG  LEU A 332     122.294  30.873  -9.531  1.00 61.97           C  
ATOM   2531  CD1 LEU A 332     122.302  32.097  -8.597  1.00 61.97           C  
ATOM   2532  CD2 LEU A 332     121.380  31.072 -10.755  1.00 61.97           C  
ATOM   2533  C   LEU A 332     125.172  29.106 -11.400  1.00 61.97           C  
ATOM   2534  O   LEU A 332     125.559  29.708 -12.400  1.00 61.97           O  
ATOM   2535  N   GLU A 333     125.978  28.325 -10.668  1.00 84.39           N  
ATOM   2536  CA  GLU A 333     127.350  28.040 -10.967  1.00 84.39           C  
ATOM   2537  CB  GLU A 333     128.085  27.476  -9.744  1.00 84.39           C  
ATOM   2538  CG  GLU A 333     128.214  28.548  -8.656  1.00 84.39           C  
ATOM   2539  CD  GLU A 333     128.617  27.896  -7.346  1.00 84.39           C  
ATOM   2540  OE1 GLU A 333     128.483  26.649  -7.242  1.00 84.39           O  
ATOM   2541  OE2 GLU A 333     129.056  28.636  -6.426  1.00 84.39           O1-
ATOM   2542  C   GLU A 333     127.495  27.125 -12.145  1.00 84.39           C  
ATOM   2543  O   GLU A 333     128.556  27.121 -12.762  1.00 84.39           O  
ATOM   2544  N   ASN A 334     126.472  26.297 -12.463  1.00 80.50           N  
ATOM   2545  CA  ASN A 334     126.582  25.325 -13.524  1.00 80.50           C  
ATOM   2546  CB  ASN A 334     125.978  23.977 -13.081  1.00 80.50           C  
ATOM   2547  CG  ASN A 334     126.339  22.870 -14.056  1.00 80.50           C  
ATOM   2548  OD1 ASN A 334     126.656  23.117 -15.217  1.00 80.50           O  
ATOM   2549  ND2 ASN A 334     126.277  21.601 -13.572  1.00 80.50           N  
ATOM   2550  C   ASN A 334     125.821  25.789 -14.741  1.00 80.50           C  
ATOM   2551  O   ASN A 334     124.609  25.601 -14.832  1.00 80.50           O  
ATOM   2552  N   PRO A 335     126.487  26.376 -15.703  1.00157.57           N  
ATOM   2553  CA  PRO A 335     125.795  26.822 -16.881  1.00157.57           C  
ATOM   2554  CD  PRO A 335     127.657  27.194 -15.430  1.00157.57           C  
ATOM   2555  CB  PRO A 335     126.754  27.752 -17.616  1.00157.57           C  
ATOM   2556  CG  PRO A 335     127.641  28.306 -16.491  1.00157.57           C  
ATOM   2557  C   PRO A 335     125.297  25.699 -17.729  1.00157.57           C  
ATOM   2558  O   PRO A 335     124.331  25.897 -18.464  1.00157.57           O  
ATOM   2559  N   GLU A 336     125.944  24.522 -17.662  1.00 67.13           N  
ATOM   2560  CA  GLU A 336     125.542  23.426 -18.493  1.00 67.13           C  
ATOM   2561  CB  GLU A 336     126.442  22.188 -18.343  1.00 67.13           C  
ATOM   2562  CG  GLU A 336     127.876  22.379 -18.843  1.00 67.13           C  
ATOM   2563  CD  GLU A 336     128.745  22.885 -17.697  1.00 67.13           C  
ATOM   2564  OE1 GLU A 336     128.462  23.991 -17.165  1.00 67.13           O  
ATOM   2565  OE2 GLU A 336     129.711  22.162 -17.336  1.00 67.13           O1-
ATOM   2566  C   GLU A 336     124.167  23.009 -18.094  1.00 67.13           C  
ATOM   2567  O   GLU A 336     123.308  22.773 -18.943  1.00 67.13           O  
ATOM   2568  N   GLU A 337     123.923  22.923 -16.774  1.00 51.66           N  
ATOM   2569  CA  GLU A 337     122.658  22.463 -16.286  1.00 51.66           C  
ATOM   2570  CB  GLU A 337     122.607  22.365 -14.752  1.00 51.66           C  
ATOM   2571  CG  GLU A 337     121.267  21.851 -14.226  1.00 51.66           C  
ATOM   2572  CD  GLU A 337     121.328  21.846 -12.705  1.00 51.66           C  
ATOM   2573  OE1 GLU A 337     122.332  21.326 -12.148  1.00 51.66           O  
ATOM   2574  OE2 GLU A 337     120.366  22.366 -12.079  1.00 51.66           O1-
ATOM   2575  C   GLU A 337     121.596  23.431 -16.699  1.00 51.66           C  
ATOM   2576  O   GLU A 337     120.515  23.031 -17.126  1.00 51.66           O  
ATOM   2577  N   LEU A 338     121.882  24.740 -16.581  1.00 55.98           N  
ATOM   2578  CA  LEU A 338     120.916  25.746 -16.919  1.00 55.98           C  
ATOM   2579  CB  LEU A 338     121.409  27.177 -16.657  1.00 55.98           C  
ATOM   2580  CG  LEU A 338     121.394  27.564 -15.176  1.00 55.98           C  
ATOM   2581  CD1 LEU A 338     121.904  28.998 -14.964  1.00 55.98           C  
ATOM   2582  CD2 LEU A 338     119.987  27.355 -14.601  1.00 55.98           C  
ATOM   2583  C   LEU A 338     120.584  25.683 -18.375  1.00 55.98           C  
ATOM   2584  O   LEU A 338     119.417  25.782 -18.753  1.00 55.98           O  
ATOM   2585  N   SER A 339     121.608  25.484 -19.223  1.00 98.26           N  
ATOM   2586  CA  SER A 339     121.447  25.523 -20.649  1.00 98.26           C  
ATOM   2587  CB  SER A 339     122.759  25.244 -21.407  1.00 98.26           C  
ATOM   2588  OG  SER A 339     123.722  26.248 -21.116  1.00 98.26           O  
ATOM   2589  C   SER A 339     120.485  24.467 -21.046  1.00 98.26           C  
ATOM   2590  O   SER A 339     119.816  24.558 -22.073  1.00 98.26           O  
ATOM   2591  N   ARG A 340     120.349  23.456 -20.186  1.00168.62           N  
ATOM   2592  CA  ARG A 340     119.483  22.373 -20.504  1.00168.62           C  
ATOM   2593  CB  ARG A 340     119.428  21.299 -19.398  1.00168.62           C  
ATOM   2594  CG  ARG A 340     120.780  20.627 -19.151  1.00168.62           C  
ATOM   2595  CD  ARG A 340     120.680  19.309 -18.383  1.00168.62           C  
ATOM   2596  NE  ARG A 340     120.427  18.238 -19.390  1.00168.62           N  
ATOM   2597  CZ  ARG A 340     119.745  17.108 -19.043  1.00168.62           C  
ATOM   2598  NH1 ARG A 340     119.263  16.962 -17.774  1.00168.62           N1+
ATOM   2599  NH2 ARG A 340     119.541  16.126 -19.969  1.00168.62           N  
ATOM   2600  C   ARG A 340     118.082  22.916 -20.717  1.00168.62           C  
ATOM   2601  O   ARG A 340     117.310  22.234 -21.373  1.00168.62           O  
ATOM   2602  N   MET A 341     117.691  24.098 -20.153  1.00326.07           N  
ATOM   2603  CA  MET A 341     116.388  24.703 -20.300  1.00326.07           C  
ATOM   2604  CB  MET A 341     116.115  25.799 -19.265  1.00326.07           C  
ATOM   2605  CG  MET A 341     115.875  25.174 -17.892  1.00326.07           C  
ATOM   2606  SD  MET A 341     117.345  24.372 -17.182  1.00326.07           S  
ATOM   2607  CE  MET A 341     116.417  23.357 -15.997  1.00326.07           C  
ATOM   2608  C   MET A 341     116.031  25.160 -21.656  1.00326.07           C  
ATOM   2609  O   MET A 341     114.878  25.033 -22.062  1.00326.07           O  
ATOM   2610  N   ARG A 342     116.981  25.724 -22.409  1.00131.99           N  
ATOM   2611  CA  ARG A 342     116.597  26.081 -23.737  1.00131.99           C  
ATOM   2612  CB  ARG A 342     117.744  26.710 -24.550  1.00131.99           C  
ATOM   2613  CG  ARG A 342     117.328  27.132 -25.961  1.00131.99           C  
ATOM   2614  CD  ARG A 342     118.503  27.597 -26.825  1.00131.99           C  
ATOM   2615  NE  ARG A 342     119.086  28.813 -26.191  1.00131.99           N  
ATOM   2616  CZ  ARG A 342     118.662  30.052 -26.577  1.00131.99           C  
ATOM   2617  NH1 ARG A 342     117.678  30.174 -27.513  1.00131.99           N1+
ATOM   2618  NH2 ARG A 342     119.232  31.167 -26.033  1.00131.99           N  
ATOM   2619  C   ARG A 342     116.263  24.767 -24.354  1.00131.99           C  
ATOM   2620  O   ARG A 342     115.364  24.637 -25.184  1.00131.99           O  
ATOM   2621  N   LYS A 343     117.002  23.750 -23.889  1.00126.00           N  
ATOM   2622  CA  LYS A 343     116.932  22.416 -24.390  1.00126.00           C  
ATOM   2623  CB  LYS A 343     118.142  21.579 -23.941  1.00126.00           C  
ATOM   2624  CG  LYS A 343     118.266  20.252 -24.688  1.00126.00           C  
ATOM   2625  CD  LYS A 343     119.627  19.582 -24.503  1.00126.00           C  
ATOM   2626  CE  LYS A 343     119.811  18.331 -25.364  1.00126.00           C  
ATOM   2627  NZ  LYS A 343     121.195  17.826 -25.233  1.00126.00           N1+
ATOM   2628  C   LYS A 343     115.706  21.605 -24.080  1.00126.00           C  
ATOM   2629  O   LYS A 343     115.102  21.036 -24.986  1.00126.00           O  
ATOM   2630  N   ALA A 344     115.278  21.555 -22.807  1.00 41.08           N  
ATOM   2631  CA  ALA A 344     114.312  20.580 -22.405  1.00 41.08           C  
ATOM   2632  CB  ALA A 344     113.958  20.640 -20.907  1.00 41.08           C  
ATOM   2633  C   ALA A 344     113.058  20.748 -23.176  1.00 41.08           C  
ATOM   2634  O   ALA A 344     112.574  21.861 -23.375  1.00 41.08           O  
ATOM   2635  N   LYS A 345     112.504  19.609 -23.632  1.00 63.12           N  
ATOM   2636  CA  LYS A 345     111.270  19.651 -24.349  1.00 63.12           C  
ATOM   2637  CB  LYS A 345     110.890  18.317 -25.013  1.00 63.12           C  
ATOM   2638  CG  LYS A 345     109.531  18.354 -25.715  1.00 63.12           C  
ATOM   2639  CD  LYS A 345     109.265  17.141 -26.607  1.00 63.12           C  
ATOM   2640  CE  LYS A 345     107.802  17.003 -27.034  1.00 63.12           C  
ATOM   2641  NZ  LYS A 345     107.340  18.253 -27.676  1.00 63.12           N1+
ATOM   2642  C   LYS A 345     110.213  19.973 -23.351  1.00 63.12           C  
ATOM   2643  O   LYS A 345     110.179  19.407 -22.259  1.00 63.12           O  
ATOM   2644  N   ASN A 346     109.312  20.902 -23.712  1.00 53.19           N  
ATOM   2645  CA  ASN A 346     108.257  21.291 -22.827  1.00 53.19           C  
ATOM   2646  CB  ASN A 346     107.620  22.636 -23.231  1.00 53.19           C  
ATOM   2647  CG  ASN A 346     106.674  23.092 -22.132  1.00 53.19           C  
ATOM   2648  OD1 ASN A 346     105.948  22.289 -21.552  1.00 53.19           O  
ATOM   2649  ND2 ASN A 346     106.678  24.420 -21.833  1.00 53.19           N  
ATOM   2650  C   ASN A 346     107.217  20.219 -22.924  1.00 53.19           C  
ATOM   2651  O   ASN A 346     106.704  19.930 -24.002  1.00 53.19           O  
ATOM   2652  N   PRO A 347     106.925  19.588 -21.818  1.00 94.97           N  
ATOM   2653  CA  PRO A 347     105.957  18.524 -21.776  1.00 94.97           C  
ATOM   2654  CD  PRO A 347     107.804  19.586 -20.664  1.00 94.97           C  
ATOM   2655  CB  PRO A 347     106.156  17.832 -20.424  1.00 94.97           C  
ATOM   2656  CG  PRO A 347     107.010  18.815 -19.599  1.00 94.97           C  
ATOM   2657  C   PRO A 347     104.553  18.995 -22.007  1.00 94.97           C  
ATOM   2658  O   PRO A 347     103.706  18.155 -22.301  1.00 94.97           O  
ATOM   2659  N   TYR A 348     104.273  20.290 -21.761  1.00 97.38           N  
ATOM   2660  CA  TYR A 348     102.988  20.924 -21.926  1.00 97.38           C  
ATOM   2661  CB  TYR A 348     102.911  22.258 -21.168  1.00 97.38           C  
ATOM   2662  CG  TYR A 348     103.234  21.946 -19.746  1.00 97.38           C  
ATOM   2663  CD1 TYR A 348     102.329  21.298 -18.939  1.00 97.38           C  
ATOM   2664  CD2 TYR A 348     104.453  22.306 -19.218  1.00 97.38           C  
ATOM   2665  CE1 TYR A 348     102.637  21.012 -17.629  1.00 97.38           C  
ATOM   2666  CE2 TYR A 348     104.766  22.023 -17.909  1.00 97.38           C  
ATOM   2667  CZ  TYR A 348     103.858  21.374 -17.111  1.00 97.38           C  
ATOM   2668  OH  TYR A 348     104.178  21.081 -15.766  1.00 97.38           O  
ATOM   2669  C   TYR A 348     102.655  21.215 -23.360  1.00 97.38           C  
ATOM   2670  O   TYR A 348     101.512  21.037 -23.779  1.00 97.38           O  
ATOM   2671  N   GLY A 349     103.628  21.721 -24.150  1.00 41.68           N  
ATOM   2672  CA  GLY A 349     103.325  22.071 -25.513  1.00 41.68           C  
ATOM   2673  C   GLY A 349     104.501  22.804 -26.098  1.00 41.68           C  
ATOM   2674  O   GLY A 349     105.377  23.286 -25.384  1.00 41.68           O  
ATOM   2675  N   ASP A 350     104.540  22.869 -27.444  1.00 96.08           N  
ATOM   2676  CA  ASP A 350     105.549  23.500 -28.255  1.00 96.08           C  
ATOM   2677  CB  ASP A 350     105.566  22.958 -29.700  1.00 96.08           C  
ATOM   2678  CG  ASP A 350     104.193  23.135 -30.327  1.00 96.08           C  
ATOM   2679  OD1 ASP A 350     103.305  23.732 -29.660  1.00 96.08           O  
ATOM   2680  OD2 ASP A 350     104.011  22.668 -31.484  1.00 96.08           O1-
ATOM   2681  C   ASP A 350     105.448  25.002 -28.264  1.00 96.08           C  
ATOM   2682  O   ASP A 350     106.408  25.678 -28.633  1.00 96.08           O  
ATOM   2683  N   GLY A 351     104.270  25.566 -27.923  1.00 55.34           N  
ATOM   2684  CA  GLY A 351     104.082  26.995 -27.930  1.00 55.34           C  
ATOM   2685  C   GLY A 351     103.392  27.344 -29.211  1.00 55.34           C  
ATOM   2686  O   GLY A 351     102.998  28.486 -29.441  1.00 55.34           O  
ATOM   2687  N   LYS A 352     103.345  26.357 -30.117  1.00182.62           N  
ATOM   2688  CA  LYS A 352     102.719  26.373 -31.408  1.00182.62           C  
ATOM   2689  CB  LYS A 352     103.406  25.430 -32.407  1.00182.62           C  
ATOM   2690  CG  LYS A 352     104.865  25.807 -32.683  1.00182.62           C  
ATOM   2691  CD  LYS A 352     105.057  27.222 -33.238  1.00182.62           C  
ATOM   2692  CE  LYS A 352     105.394  28.261 -32.165  1.00182.62           C  
ATOM   2693  NZ  LYS A 352     105.590  29.592 -32.785  1.00182.62           N1+
ATOM   2694  C   LYS A 352     101.257  26.021 -31.378  1.00182.62           C  
ATOM   2695  O   LYS A 352     100.578  26.157 -32.393  1.00182.62           O  
ATOM   2696  N   ALA A 353     100.733  25.517 -30.246  1.00 65.89           N  
ATOM   2697  CA  ALA A 353      99.439  24.884 -30.246  1.00 65.89           C  
ATOM   2698  CB  ALA A 353      98.979  24.501 -28.829  1.00 65.89           C  
ATOM   2699  C   ALA A 353      98.365  25.744 -30.836  1.00 65.89           C  
ATOM   2700  O   ALA A 353      97.549  25.258 -31.618  1.00 65.89           O  
ATOM   2701  N   GLY A 354      98.294  27.027 -30.466  1.00 69.43           N  
ATOM   2702  CA  GLY A 354      97.235  27.845 -30.969  1.00 69.43           C  
ATOM   2703  C   GLY A 354      97.356  28.274 -32.367  1.00 69.43           C  
ATOM   2704  O   GLY A 354      96.366  28.236 -33.103  1.00 69.43           O  
ATOM   2705  N   LEU A 355      98.565  28.728 -32.756  1.00 86.61           N  
ATOM   2706  CA  LEU A 355      98.731  29.218 -34.085  1.00 86.61           C  
ATOM   2707  CB  LEU A 355     100.154  29.688 -34.427  1.00 86.61           C  
ATOM   2708  CG  LEU A 355     100.522  31.024 -33.753  1.00 86.61           C  
ATOM   2709  CD1 LEU A 355     100.597  30.883 -32.225  1.00 86.61           C  
ATOM   2710  CD2 LEU A 355     101.791  31.636 -34.369  1.00 86.61           C  
ATOM   2711  C   LEU A 355      98.387  28.055 -34.900  1.00 86.61           C  
ATOM   2712  O   LEU A 355      97.776  28.140 -35.964  1.00 86.61           O  
ATOM   2713  N   MET A 356      98.779  26.912 -34.347  1.00159.11           N  
ATOM   2714  CA  MET A 356      98.476  25.684 -34.960  1.00159.11           C  
ATOM   2715  CB  MET A 356      99.247  24.536 -34.292  1.00159.11           C  
ATOM   2716  CG  MET A 356      98.992  23.159 -34.902  1.00159.11           C  
ATOM   2717  SD  MET A 356      99.917  21.817 -34.098  1.00159.11           S  
ATOM   2718  CE  MET A 356      99.020  21.943 -32.521  1.00159.11           C  
ATOM   2719  C   MET A 356      96.982  25.264 -34.981  1.00159.11           C  
ATOM   2720  O   MET A 356      96.518  24.927 -36.063  1.00159.11           O  
ATOM   2721  N   VAL A 357      96.170  25.325 -33.866  1.00145.86           N  
ATOM   2722  CA  VAL A 357      94.757  24.927 -33.766  1.00145.86           C  
ATOM   2723  CB  VAL A 357      94.137  25.342 -32.465  1.00145.86           C  
ATOM   2724  CG1 VAL A 357      92.617  25.133 -32.552  1.00145.86           C  
ATOM   2725  CG2 VAL A 357      94.802  24.545 -31.329  1.00145.86           C  
ATOM   2726  C   VAL A 357      93.988  25.622 -34.844  1.00145.86           C  
ATOM   2727  O   VAL A 357      92.984  25.111 -35.343  1.00145.86           O  
ATOM   2728  N   ALA A 358      94.441  26.825 -35.221  1.00 48.90           N  
ATOM   2729  CA  ALA A 358      93.772  27.572 -36.241  1.00 48.90           C  
ATOM   2730  CB  ALA A 358      94.483  28.893 -36.578  1.00 48.90           C  
ATOM   2731  C   ALA A 358      93.753  26.740 -37.486  1.00 48.90           C  
ATOM   2732  O   ALA A 358      92.772  26.737 -38.225  1.00 48.90           O  
ATOM   2733  N   ARG A 359      94.851  26.011 -37.745  1.00 83.82           N  
ATOM   2734  CA  ARG A 359      94.995  25.177 -38.902  1.00 83.82           C  
ATOM   2735  CB  ARG A 359      96.412  24.603 -39.041  1.00 83.82           C  
ATOM   2736  CG  ARG A 359      97.413  25.710 -39.389  1.00 83.82           C  
ATOM   2737  CD  ARG A 359      98.860  25.249 -39.556  1.00 83.82           C  
ATOM   2738  NE  ARG A 359      99.652  26.457 -39.925  1.00 83.82           N  
ATOM   2739  CZ  ARG A 359     100.963  26.557 -39.557  1.00 83.82           C  
ATOM   2740  NH1 ARG A 359     101.552  25.539 -38.868  1.00 83.82           N1+
ATOM   2741  NH2 ARG A 359     101.679  27.676 -39.871  1.00 83.82           N  
ATOM   2742  C   ARG A 359      93.983  24.074 -38.862  1.00 83.82           C  
ATOM   2743  O   ARG A 359      93.497  23.632 -39.901  1.00 83.82           O  
ATOM   2744  N   GLY A 360      93.646  23.577 -37.661  1.00 26.67           N  
ATOM   2745  CA  GLY A 360      92.670  22.529 -37.571  1.00 26.67           C  
ATOM   2746  C   GLY A 360      91.364  23.048 -38.094  1.00 26.67           C  
ATOM   2747  O   GLY A 360      90.631  22.330 -38.771  1.00 26.67           O  
ATOM   2748  N   VAL A 361      91.026  24.310 -37.759  1.00 45.25           N  
ATOM   2749  CA  VAL A 361      89.790  24.910 -38.174  1.00 45.25           C  
ATOM   2750  CB  VAL A 361      89.574  26.266 -37.562  1.00 45.25           C  
ATOM   2751  CG1 VAL A 361      88.279  26.868 -38.135  1.00 45.25           C  
ATOM   2752  CG2 VAL A 361      89.567  26.111 -36.032  1.00 45.25           C  
ATOM   2753  C   VAL A 361      89.791  25.081 -39.660  1.00 45.25           C  
ATOM   2754  O   VAL A 361      88.805  24.784 -40.331  1.00 45.25           O  
ATOM   2755  N   ALA A 362      90.924  25.544 -40.217  1.00 41.58           N  
ATOM   2756  CA  ALA A 362      91.011  25.810 -41.621  1.00 41.58           C  
ATOM   2757  CB  ALA A 362      92.399  26.307 -42.039  1.00 41.58           C  
ATOM   2758  C   ALA A 362      90.749  24.538 -42.361  1.00 41.58           C  
ATOM   2759  O   ALA A 362      90.075  24.536 -43.389  1.00 41.58           O  
ATOM   2760  N   TRP A 363      91.275  23.417 -41.843  1.00 69.23           N  
ATOM   2761  CA  TRP A 363      91.132  22.137 -42.477  1.00 69.23           C  
ATOM   2762  CB  TRP A 363      91.915  21.048 -41.727  1.00 69.23           C  
ATOM   2763  CG  TRP A 363      91.750  19.648 -42.259  1.00 69.23           C  
ATOM   2764  CD2 TRP A 363      91.283  18.557 -41.456  1.00 69.23           C  
ATOM   2765  CD1 TRP A 363      92.037  19.132 -43.490  1.00 69.23           C  
ATOM   2766  NE1 TRP A 363      91.763  17.785 -43.506  1.00 69.23           N  
ATOM   2767  CE2 TRP A 363      91.303  17.415 -42.257  1.00 69.23           C  
ATOM   2768  CE3 TRP A 363      90.878  18.509 -40.152  1.00 69.23           C  
ATOM   2769  CZ2 TRP A 363      90.914  16.203 -41.766  1.00 69.23           C  
ATOM   2770  CZ3 TRP A 363      90.483  17.285 -39.660  1.00 69.23           C  
ATOM   2771  CH2 TRP A 363      90.501  16.155 -40.452  1.00 69.23           C  
ATOM   2772  C   TRP A 363      89.681  21.761 -42.541  1.00 69.23           C  
ATOM   2773  O   TRP A 363      89.208  21.264 -43.562  1.00 69.23           O  
ATOM   2774  N   ARG A 364      88.931  21.992 -41.450  1.00146.87           N  
ATOM   2775  CA  ARG A 364      87.539  21.640 -41.414  1.00146.87           C  
ATOM   2776  CB  ARG A 364      86.881  21.944 -40.054  1.00146.87           C  
ATOM   2777  CG  ARG A 364      87.582  21.284 -38.862  1.00146.87           C  
ATOM   2778  CD  ARG A 364      87.831  19.784 -39.020  1.00146.87           C  
ATOM   2779  NE  ARG A 364      86.522  19.080 -38.939  1.00146.87           N  
ATOM   2780  CZ  ARG A 364      86.479  17.737 -39.178  1.00146.87           C  
ATOM   2781  NH1 ARG A 364      87.628  17.076 -39.495  1.00146.87           N1+
ATOM   2782  NH2 ARG A 364      85.301  17.052 -39.103  1.00146.87           N  
ATOM   2783  C   ARG A 364      86.835  22.466 -42.448  1.00146.87           C  
ATOM   2784  O   ARG A 364      85.889  22.014 -43.092  1.00146.87           O  
ATOM   2785  N   LEU A 365      87.282  23.725 -42.591  1.00 86.71           N  
ATOM   2786  CA  LEU A 365      86.779  24.708 -43.507  1.00 86.71           C  
ATOM   2787  CB  LEU A 365      87.312  26.123 -43.222  1.00 86.71           C  
ATOM   2788  CG  LEU A 365      86.817  26.681 -41.874  1.00 86.71           C  
ATOM   2789  CD1 LEU A 365      87.359  28.091 -41.611  1.00 86.71           C  
ATOM   2790  CD2 LEU A 365      85.286  26.621 -41.778  1.00 86.71           C  
ATOM   2791  C   LEU A 365      87.122  24.342 -44.923  1.00 86.71           C  
ATOM   2792  O   LEU A 365      86.475  24.830 -45.847  1.00 86.71           O  
ATOM   2793  N   GLY A 366      88.190  23.541 -45.140  1.00 39.14           N  
ATOM   2794  CA  GLY A 366      88.575  23.148 -46.474  1.00 39.14           C  
ATOM   2795  C   GLY A 366      89.628  24.092 -46.966  1.00 39.14           C  
ATOM   2796  O   GLY A 366      89.980  24.112 -48.145  1.00 39.14           O  
ATOM   2797  N   LEU A 367      90.097  24.959 -46.059  1.00113.41           N  
ATOM   2798  CA  LEU A 367      91.113  25.939 -46.291  1.00113.41           C  
ATOM   2799  CB  LEU A 367      90.933  27.178 -45.402  1.00113.41           C  
ATOM   2800  CG  LEU A 367      89.578  27.835 -45.759  1.00113.41           C  
ATOM   2801  CD1 LEU A 367      89.358  29.179 -45.059  1.00113.41           C  
ATOM   2802  CD2 LEU A 367      89.399  27.933 -47.282  1.00113.41           C  
ATOM   2803  C   LEU A 367      92.513  25.384 -46.271  1.00113.41           C  
ATOM   2804  O   LEU A 367      93.441  26.103 -46.632  1.00113.41           O  
TER   
HEADER    model_1_2_chain_A
ATOM     26  N   MET B   5      57.184   8.136   0.788  1.00318.70           N  
ATOM     27  CA  MET B   5      57.027   7.782  -0.589  1.00318.70           C  
ATOM     28  CB  MET B   5      55.582   7.904  -1.102  1.00318.70           C  
ATOM     29  CG  MET B   5      55.038   9.332  -1.063  1.00318.70           C  
ATOM     30  SD  MET B   5      53.331   9.509  -1.661  1.00318.70           S  
ATOM     31  CE  MET B   5      53.244  11.283  -1.283  1.00318.70           C  
ATOM     32  C   MET B   5      57.870   8.708  -1.398  1.00318.70           C  
ATOM     33  O   MET B   5      58.175   9.825  -0.983  1.00318.70           O  
ATOM     34  N   LYS B   6      58.294   8.232  -2.580  1.00289.71           N  
ATOM     35  CA  LYS B   6      59.083   9.028  -3.465  1.00289.71           C  
ATOM     36  CB  LYS B   6      60.310   8.285  -4.017  1.00289.71           C  
ATOM     37  CG  LYS B   6      61.434   8.168  -2.985  1.00289.71           C  
ATOM     38  CD  LYS B   6      61.027   7.384  -1.744  1.00289.71           C  
ATOM     39  CE  LYS B   6      60.727   5.916  -2.033  1.00289.71           C  
ATOM     40  NZ  LYS B   6      60.350   5.229  -0.781  1.00289.71           N1+
ATOM     41  C   LYS B   6      58.205   9.392  -4.609  1.00289.71           C  
ATOM     42  O   LYS B   6      57.239   8.692  -4.912  1.00289.71           O  
ATOM     43  N   ARG B   7      58.505  10.523  -5.272  1.00110.62           N  
ATOM     44  CA  ARG B   7      57.662  10.923  -6.356  1.00110.62           C  
ATOM     45  CB  ARG B   7      57.166  12.373  -6.228  1.00110.62           C  
ATOM     46  CG  ARG B   7      56.336  12.615  -4.964  1.00110.62           C  
ATOM     47  CD  ARG B   7      55.839  14.055  -4.819  1.00110.62           C  
ATOM     48  NE  ARG B   7      54.447  14.119  -5.345  1.00110.62           N  
ATOM     49  CZ  ARG B   7      53.867  15.334  -5.571  1.00110.62           C  
ATOM     50  NH1 ARG B   7      54.585  16.476  -5.365  1.00110.62           N1+
ATOM     51  NH2 ARG B   7      52.574  15.405  -6.005  1.00110.62           N  
ATOM     52  C   ARG B   7      58.456  10.820  -7.618  1.00110.62           C  
ATOM     53  O   ARG B   7      59.583  11.305  -7.699  1.00110.62           O  
ATOM     54  N   VAL B   8      57.878  10.158  -8.639  1.00 45.48           N  
ATOM     55  CA  VAL B   8      58.548  10.025  -9.897  1.00 45.48           C  
ATOM     56  CB  VAL B   8      58.593   8.609 -10.395  1.00 45.48           C  
ATOM     57  CG1 VAL B   8      59.242   8.589 -11.790  1.00 45.48           C  
ATOM     58  CG2 VAL B   8      59.333   7.753  -9.351  1.00 45.48           C  
ATOM     59  C   VAL B   8      57.777  10.836 -10.886  1.00 45.48           C  
ATOM     60  O   VAL B   8      56.577  10.635 -11.069  1.00 45.48           O  
ATOM     61  N   VAL B   9      58.462  11.780 -11.560  1.00 45.28           N  
ATOM     62  CA  VAL B   9      57.781  12.638 -12.482  1.00 45.28           C  
ATOM     63  CB  VAL B   9      58.203  14.074 -12.374  1.00 45.28           C  
ATOM     64  CG1 VAL B   9      57.469  14.889 -13.453  1.00 45.28           C  
ATOM     65  CG2 VAL B   9      57.941  14.547 -10.935  1.00 45.28           C  
ATOM     66  C   VAL B   9      58.103  12.196 -13.870  1.00 45.28           C  
ATOM     67  O   VAL B   9      59.263  12.016 -14.236  1.00 45.28           O  
ATOM     68  N   LEU B  10      57.046  12.016 -14.679  1.00 88.18           N  
ATOM     69  CA  LEU B  10      57.173  11.590 -16.038  1.00 88.18           C  
ATOM     70  CB  LEU B  10      56.105  10.540 -16.351  1.00 88.18           C  
ATOM     71  CG  LEU B  10      56.171   9.390 -15.330  1.00 88.18           C  
ATOM     72  CD1 LEU B  10      55.059   8.361 -15.546  1.00 88.18           C  
ATOM     73  CD2 LEU B  10      57.572   8.764 -15.308  1.00 88.18           C  
ATOM     74  C   LEU B  10      56.871  12.811 -16.851  1.00 88.18           C  
ATOM     75  O   LEU B  10      55.768  13.348 -16.767  1.00 88.18           O  
ATOM     76  N   ALA B  11      57.843  13.294 -17.654  1.00 49.16           N  
ATOM     77  CA  ALA B  11      57.586  14.495 -18.400  1.00 49.16           C  
ATOM     78  CB  ALA B  11      58.635  15.592 -18.163  1.00 49.16           C  
ATOM     79  C   ALA B  11      57.596  14.188 -19.869  1.00 49.16           C  
ATOM     80  O   ALA B  11      58.547  13.597 -20.381  1.00 49.16           O  
ATOM     81  N   PHE B  12      56.519  14.594 -20.582  1.00 93.57           N  
ATOM     82  CA  PHE B  12      56.434  14.371 -22.003  1.00 93.57           C  
ATOM     83  CB  PHE B  12      56.050  12.924 -22.346  1.00 93.57           C  
ATOM     84  CG  PHE B  12      54.787  12.619 -21.620  1.00 93.57           C  
ATOM     85  CD1 PHE B  12      53.560  12.942 -22.152  1.00 93.57           C  
ATOM     86  CD2 PHE B  12      54.841  12.003 -20.391  1.00 93.57           C  
ATOM     87  CE1 PHE B  12      52.404  12.650 -21.467  1.00 93.57           C  
ATOM     88  CE2 PHE B  12      53.691  11.710 -19.702  1.00 93.57           C  
ATOM     89  CZ  PHE B  12      52.467  12.032 -20.241  1.00 93.57           C  
ATOM     90  C   PHE B  12      55.402  15.293 -22.610  1.00 93.57           C  
ATOM     91  O   PHE B  12      54.428  15.675 -21.965  1.00 93.57           O  
ATOM     92  N   GLY B  13      55.711  15.793 -23.828  1.00100.85           N  
ATOM     93  CA  GLY B  13      54.947  16.668 -24.688  1.00100.85           C  
ATOM     94  C   GLY B  13      53.954  16.100 -25.669  1.00100.85           C  
ATOM     95  O   GLY B  13      52.973  16.775 -25.974  1.00100.85           O  
ATOM     96  N   THR B  14      54.196  14.911 -26.268  1.00 62.82           N  
ATOM     97  CA  THR B  14      53.366  14.550 -27.395  1.00 62.82           C  
ATOM     98  CB  THR B  14      54.146  14.282 -28.649  1.00 62.82           C  
ATOM     99  OG1 THR B  14      54.968  13.137 -28.478  1.00 62.82           O  
ATOM    100  CG2 THR B  14      55.010  15.514 -28.967  1.00 62.82           C  
ATOM    101  C   THR B  14      52.579  13.309 -27.123  1.00 62.82           C  
ATOM    102  O   THR B  14      52.842  12.573 -26.175  1.00 62.82           O  
ATOM    103  N   ARG B  15      51.555  13.063 -27.969  1.00138.29           N  
ATOM    104  CA  ARG B  15      50.721  11.916 -27.776  1.00138.29           C  
ATOM    105  CB  ARG B  15      49.394  11.915 -28.571  1.00138.29           C  
ATOM    106  CG  ARG B  15      49.490  12.022 -30.091  1.00138.29           C  
ATOM    107  CD  ARG B  15      48.825  13.275 -30.655  1.00138.29           C  
ATOM    108  NE  ARG B  15      47.370  13.154 -30.367  1.00138.29           N  
ATOM    109  CZ  ARG B  15      46.555  12.497 -31.242  1.00138.29           C  
ATOM    110  NH1 ARG B  15      47.081  11.959 -32.382  1.00138.29           N1+
ATOM    111  NH2 ARG B  15      45.221  12.385 -30.985  1.00138.29           N  
ATOM    112  C   ARG B  15      51.477  10.639 -28.005  1.00138.29           C  
ATOM    113  O   ARG B  15      51.229   9.681 -27.275  1.00138.29           O  
ATOM    114  N   PRO B  16      52.378  10.522 -28.948  1.00 74.94           N  
ATOM    115  CA  PRO B  16      53.058   9.269 -29.120  1.00 74.94           C  
ATOM    116  CD  PRO B  16      52.424  11.341 -30.147  1.00 74.94           C  
ATOM    117  CB  PRO B  16      53.895   9.419 -30.388  1.00 74.94           C  
ATOM    118  CG  PRO B  16      53.122  10.470 -31.207  1.00 74.94           C  
ATOM    119  C   PRO B  16      53.854   8.948 -27.902  1.00 74.94           C  
ATOM    120  O   PRO B  16      53.948   7.778 -27.538  1.00 74.94           O  
ATOM    121  N   GLU B  17      54.454   9.971 -27.271  1.00121.81           N  
ATOM    122  CA  GLU B  17      55.229   9.748 -26.092  1.00121.81           C  
ATOM    123  CB  GLU B  17      56.230  10.878 -25.774  1.00121.81           C  
ATOM    124  CG  GLU B  17      55.702  12.306 -25.857  1.00121.81           C  
ATOM    125  CD  GLU B  17      56.924  13.196 -26.059  1.00121.81           C  
ATOM    126  OE1 GLU B  17      57.665  12.964 -27.051  1.00121.81           O  
ATOM    127  OE2 GLU B  17      57.143  14.112 -25.225  1.00121.81           O1-
ATOM    128  C   GLU B  17      54.326   9.403 -24.949  1.00121.81           C  
ATOM    129  O   GLU B  17      54.700   8.630 -24.070  1.00121.81           O  
ATOM    130  N   ALA B  18      53.103   9.963 -24.937  1.00 46.18           N  
ATOM    131  CA  ALA B  18      52.153   9.706 -23.889  1.00 46.18           C  
ATOM    132  CB  ALA B  18      50.857  10.519 -24.049  1.00 46.18           C  
ATOM    133  C   ALA B  18      51.778   8.250 -23.899  1.00 46.18           C  
ATOM    134  O   ALA B  18      51.647   7.631 -22.845  1.00 46.18           O  
ATOM    135  N   THR B  19      51.646   7.661 -25.104  1.00133.04           N  
ATOM    136  CA  THR B  19      51.206   6.308 -25.327  1.00133.04           C  
ATOM    137  CB  THR B  19      51.197   5.937 -26.779  1.00133.04           C  
ATOM    138  OG1 THR B  19      50.360   6.822 -27.506  1.00133.04           O  
ATOM    139  CG2 THR B  19      50.683   4.495 -26.904  1.00133.04           C  
ATOM    140  C   THR B  19      52.144   5.356 -24.649  1.00133.04           C  
ATOM    141  O   THR B  19      51.780   4.243 -24.284  1.00133.04           O  
ATOM    142  N   LYS B  20      53.407   5.749 -24.487  1.00237.03           N  
ATOM    143  CA  LYS B  20      54.366   4.938 -23.800  1.00237.03           C  
ATOM    144  CB  LYS B  20      55.801   5.508 -23.823  1.00237.03           C  
ATOM    145  CG  LYS B  20      56.661   5.015 -24.994  1.00237.03           C  
ATOM    146  CD  LYS B  20      56.268   5.500 -26.391  1.00237.03           C  
ATOM    147  CE  LYS B  20      57.187   4.934 -27.481  1.00237.03           C  
ATOM    148  NZ  LYS B  20      56.803   5.450 -28.813  1.00237.03           N1+
ATOM    149  C   LYS B  20      53.934   4.750 -22.332  1.00237.03           C  
ATOM    150  O   LYS B  20      54.695   4.085 -21.630  1.00237.03           O  
ATOM    151  N   MET B  21      52.756   5.324 -21.855  1.00354.11           N  
ATOM    152  CA  MET B  21      52.170   5.477 -20.512  1.00354.11           C  
ATOM    153  CB  MET B  21      50.754   6.090 -20.520  1.00354.11           C  
ATOM    154  CG  MET B  21      49.658   5.051 -20.756  1.00354.11           C  
ATOM    155  SD  MET B  21      49.613   4.395 -22.444  1.00354.11           S  
ATOM    156  CE  MET B  21      49.434   2.639 -22.017  1.00354.11           C  
ATOM    157  C   MET B  21      52.027   4.209 -19.709  1.00354.11           C  
ATOM    158  O   MET B  21      52.213   4.241 -18.495  1.00354.11           O  
ATOM    159  N   ALA B  22      51.620   3.079 -20.301  1.00157.57           N  
ATOM    160  CA  ALA B  22      51.455   1.898 -19.495  1.00157.57           C  
ATOM    161  CB  ALA B  22      50.749   0.720 -20.207  1.00157.57           C  
ATOM    162  C   ALA B  22      52.734   1.472 -18.986  1.00157.57           C  
ATOM    163  O   ALA B  22      52.864   1.094 -17.813  1.00157.57           O  
ATOM    164  N   PRO B  23      53.665   1.557 -19.891  1.00236.78           N  
ATOM    165  CA  PRO B  23      54.938   1.238 -19.443  1.00236.78           C  
ATOM    166  CD  PRO B  23      53.511   1.157 -21.289  1.00236.78           C  
ATOM    167  CB  PRO B  23      55.846   1.230 -20.665  1.00236.78           C  
ATOM    168  CG  PRO B  23      54.892   0.687 -21.743  1.00236.78           C  
ATOM    169  C   PRO B  23      55.332   2.059 -18.298  1.00236.78           C  
ATOM    170  O   PRO B  23      55.610   1.518 -17.230  1.00236.78           O  
ATOM    171  N   VAL B  24      55.268   3.367 -18.455  1.00153.56           N  
ATOM    172  CA  VAL B  24      55.803   4.048 -17.344  1.00153.56           C  
ATOM    173  CB  VAL B  24      56.126   5.465 -17.702  1.00153.56           C  
ATOM    174  CG1 VAL B  24      56.763   6.146 -16.480  1.00153.56           C  
ATOM    175  CG2 VAL B  24      56.949   5.478 -19.000  1.00153.56           C  
ATOM    176  C   VAL B  24      54.899   4.121 -16.154  1.00153.56           C  
ATOM    177  O   VAL B  24      55.170   3.567 -15.090  1.00153.56           O  
ATOM    178  N   TYR B  25      53.759   4.803 -16.367  1.00 85.29           N  
ATOM    179  CA  TYR B  25      52.892   5.263 -15.320  1.00 85.29           C  
ATOM    180  CB  TYR B  25      51.817   6.210 -15.884  1.00 85.29           C  
ATOM    181  CG  TYR B  25      51.012   6.776 -14.767  1.00 85.29           C  
ATOM    182  CD1 TYR B  25      51.445   7.903 -14.107  1.00 85.29           C  
ATOM    183  CD2 TYR B  25      49.826   6.191 -14.387  1.00 85.29           C  
ATOM    184  CE1 TYR B  25      50.708   8.439 -13.078  1.00 85.29           C  
ATOM    185  CE2 TYR B  25      49.084   6.722 -13.358  1.00 85.29           C  
ATOM    186  CZ  TYR B  25      49.525   7.847 -12.703  1.00 85.29           C  
ATOM    187  OH  TYR B  25      48.765   8.394 -11.649  1.00 85.29           O  
ATOM    188  C   TYR B  25      52.190   4.171 -14.586  1.00 85.29           C  
ATOM    189  O   TYR B  25      52.219   4.127 -13.358  1.00 85.29           O  
ATOM    190  N   LEU B  26      51.551   3.245 -15.317  1.00 97.94           N  
ATOM    191  CA  LEU B  26      50.741   2.278 -14.640  1.00 97.94           C  
ATOM    192  CB  LEU B  26      49.902   1.394 -15.577  1.00 97.94           C  
ATOM    193  CG  LEU B  26      48.818   2.187 -16.332  1.00 97.94           C  
ATOM    194  CD1 LEU B  26      49.426   3.094 -17.411  1.00 97.94           C  
ATOM    195  CD2 LEU B  26      47.710   1.267 -16.863  1.00 97.94           C  
ATOM    196  C   LEU B  26      51.580   1.395 -13.773  1.00 97.94           C  
ATOM    197  O   LEU B  26      51.174   1.056 -12.665  1.00 97.94           O  
ATOM    198  N   ALA B  27      52.768   0.991 -14.258  1.00 37.13           N  
ATOM    199  CA  ALA B  27      53.625   0.100 -13.524  1.00 37.13           C  
ATOM    200  CB  ALA B  27      54.882  -0.293 -14.317  1.00 37.13           C  
ATOM    201  C   ALA B  27      54.083   0.747 -12.253  1.00 37.13           C  
ATOM    202  O   ALA B  27      54.136   0.103 -11.207  1.00 37.13           O  
ATOM    203  N   LEU B  28      54.421   2.049 -12.317  1.00 57.31           N  
ATOM    204  CA  LEU B  28      54.927   2.791 -11.193  1.00 57.31           C  
ATOM    205  CB  LEU B  28      55.220   4.261 -11.545  1.00 57.31           C  
ATOM    206  CG  LEU B  28      56.426   4.484 -12.474  1.00 57.31           C  
ATOM    207  CD1 LEU B  28      56.626   5.981 -12.758  1.00 57.31           C  
ATOM    208  CD2 LEU B  28      57.700   3.848 -11.896  1.00 57.31           C  
ATOM    209  C   LEU B  28      53.883   2.818 -10.126  1.00 57.31           C  
ATOM    210  O   LEU B  28      54.185   2.725  -8.937  1.00 57.31           O  
ATOM    211  N   ARG B  29      52.614   2.940 -10.537  1.00116.44           N  
ATOM    212  CA  ARG B  29      51.528   3.029  -9.608  1.00116.44           C  
ATOM    213  CB  ARG B  29      50.167   3.117 -10.320  1.00116.44           C  
ATOM    214  CG  ARG B  29      48.983   3.397  -9.393  1.00116.44           C  
ATOM    215  CD  ARG B  29      47.623   3.148 -10.053  1.00116.44           C  
ATOM    216  NE  ARG B  29      47.565   3.951 -11.307  1.00116.44           N  
ATOM    217  CZ  ARG B  29      46.510   3.795 -12.161  1.00116.44           C  
ATOM    218  NH1 ARG B  29      45.495   2.942 -11.840  1.00116.44           N1+
ATOM    219  NH2 ARG B  29      46.467   4.483 -13.338  1.00116.44           N  
ATOM    220  C   ARG B  29      51.530   1.769  -8.799  1.00116.44           C  
ATOM    221  O   ARG B  29      51.185   1.768  -7.619  1.00116.44           O  
ATOM    222  N   GLY B  30      51.928   0.658  -9.441  1.00 49.47           N  
ATOM    223  CA  GLY B  30      51.927  -0.661  -8.876  1.00 49.47           C  
ATOM    224  C   GLY B  30      52.859  -0.792  -7.705  1.00 49.47           C  
ATOM    225  O   GLY B  30      52.605  -1.611  -6.824  1.00 49.47           O  
ATOM    226  N   ILE B  31      53.976  -0.034  -7.660  1.00 68.36           N  
ATOM    227  CA  ILE B  31      54.949  -0.275  -6.626  1.00 68.36           C  
ATOM    228  CB  ILE B  31      56.363  -0.100  -7.102  1.00 68.36           C  
ATOM    229  CG1 ILE B  31      56.670  -1.113  -8.219  1.00 68.36           C  
ATOM    230  CG2 ILE B  31      57.300  -0.219  -5.890  1.00 68.36           C  
ATOM    231  CD1 ILE B  31      57.972  -0.825  -8.967  1.00 68.36           C  
ATOM    232  C   ILE B  31      54.745   0.623  -5.437  1.00 68.36           C  
ATOM    233  O   ILE B  31      54.548   1.831  -5.548  1.00 68.36           O  
ATOM    234  N   PRO B  32      54.782   0.010  -4.275  1.00 65.27           N  
ATOM    235  CA  PRO B  32      54.581   0.753  -3.059  1.00 65.27           C  
ATOM    236  CD  PRO B  32      54.309  -1.361  -4.150  1.00 65.27           C  
ATOM    237  CB  PRO B  32      54.306  -0.284  -1.971  1.00 65.27           C  
ATOM    238  CG  PRO B  32      53.691  -1.462  -2.744  1.00 65.27           C  
ATOM    239  C   PRO B  32      55.744   1.640  -2.757  1.00 65.27           C  
ATOM    240  O   PRO B  32      56.878   1.269  -3.061  1.00 65.27           O  
ATOM    241  N   GLY B  33      55.479   2.816  -2.160  1.00 25.66           N  
ATOM    242  CA  GLY B  33      56.513   3.726  -1.773  1.00 25.66           C  
ATOM    243  C   GLY B  33      56.782   4.688  -2.890  1.00 25.66           C  
ATOM    244  O   GLY B  33      57.505   5.665  -2.700  1.00 25.66           O  
ATOM    245  N   LEU B  34      56.210   4.447  -4.086  1.00 60.30           N  
ATOM    246  CA  LEU B  34      56.458   5.329  -5.197  1.00 60.30           C  
ATOM    247  CB  LEU B  34      57.083   4.622  -6.414  1.00 60.30           C  
ATOM    248  CG  LEU B  34      58.492   4.049  -6.169  1.00 60.30           C  
ATOM    249  CD1 LEU B  34      59.040   3.364  -7.432  1.00 60.30           C  
ATOM    250  CD2 LEU B  34      59.446   5.118  -5.617  1.00 60.30           C  
ATOM    251  C   LEU B  34      55.164   5.915  -5.673  1.00 60.30           C  
ATOM    252  O   LEU B  34      54.118   5.271  -5.603  1.00 60.30           O  
ATOM    253  N   LYS B  35      55.206   7.177  -6.159  1.00 61.71           N  
ATOM    254  CA  LYS B  35      54.018   7.803  -6.681  1.00 61.71           C  
ATOM    255  CB  LYS B  35      53.465   8.895  -5.747  1.00 61.71           C  
ATOM    256  CG  LYS B  35      52.165   9.540  -6.233  1.00 61.71           C  
ATOM    257  CD  LYS B  35      51.469  10.371  -5.153  1.00 61.71           C  
ATOM    258  CE  LYS B  35      50.170  11.024  -5.623  1.00 61.71           C  
ATOM    259  NZ  LYS B  35      49.510  11.702  -4.486  1.00 61.71           N1+
ATOM    260  C   LYS B  35      54.376   8.461  -7.989  1.00 61.71           C  
ATOM    261  O   LYS B  35      55.240   9.337  -8.038  1.00 61.71           O  
ATOM    262  N   PRO B  36      53.745   8.047  -9.061  1.00 90.89           N  
ATOM    263  CA  PRO B  36      54.008   8.633 -10.351  1.00 90.89           C  
ATOM    264  CD  PRO B  36      53.282   6.676  -9.178  1.00 90.89           C  
ATOM    265  CB  PRO B  36      53.626   7.579 -11.391  1.00 90.89           C  
ATOM    266  CG  PRO B  36      52.757   6.573 -10.619  1.00 90.89           C  
ATOM    267  C   PRO B  36      53.273   9.928 -10.532  1.00 90.89           C  
ATOM    268  O   PRO B  36      52.159  10.055 -10.026  1.00 90.89           O  
ATOM    269  N   LEU B  37      53.874  10.888 -11.265  1.00 69.22           N  
ATOM    270  CA  LEU B  37      53.246  12.151 -11.530  1.00 69.22           C  
ATOM    271  CB  LEU B  37      53.841  13.308 -10.713  1.00 69.22           C  
ATOM    272  CG  LEU B  37      53.687  13.154  -9.189  1.00 69.22           C  
ATOM    273  CD1 LEU B  37      54.299  14.358  -8.463  1.00 69.22           C  
ATOM    274  CD2 LEU B  37      52.225  12.907  -8.785  1.00 69.22           C  
ATOM    275  C   LEU B  37      53.506  12.474 -12.969  1.00 69.22           C  
ATOM    276  O   LEU B  37      54.499  12.020 -13.537  1.00 69.22           O  
ATOM    277  N   VAL B  38      52.616  13.266 -13.606  1.00 50.24           N  
ATOM    278  CA  VAL B  38      52.823  13.573 -14.993  1.00 50.24           C  
ATOM    279  CB  VAL B  38      51.684  13.136 -15.871  1.00 50.24           C  
ATOM    280  CG1 VAL B  38      51.966  13.601 -17.309  1.00 50.24           C  
ATOM    281  CG2 VAL B  38      51.507  11.614 -15.733  1.00 50.24           C  
ATOM    282  C   VAL B  38      52.963  15.055 -15.164  1.00 50.24           C  
ATOM    283  O   VAL B  38      52.154  15.832 -14.658  1.00 50.24           O  
ATOM    284  N   LEU B  39      54.027  15.475 -15.884  1.00 64.52           N  
ATOM    285  CA  LEU B  39      54.243  16.859 -16.212  1.00 64.52           C  
ATOM    286  CB  LEU B  39      55.643  17.372 -15.817  1.00 64.52           C  
ATOM    287  CG  LEU B  39      55.925  18.835 -16.218  1.00 64.52           C  
ATOM    288  CD1 LEU B  39      54.978  19.811 -15.504  1.00 64.52           C  
ATOM    289  CD2 LEU B  39      57.407  19.194 -16.014  1.00 64.52           C  
ATOM    290  C   LEU B  39      54.147  16.952 -17.702  1.00 64.52           C  
ATOM    291  O   LEU B  39      54.926  16.323 -18.415  1.00 64.52           O  
ATOM    292  N   LEU B  40      53.184  17.745 -18.214  1.00 80.24           N  
ATOM    293  CA  LEU B  40      53.032  17.864 -19.639  1.00 80.24           C  
ATOM    294  CB  LEU B  40      51.582  18.094 -20.108  1.00 80.24           C  
ATOM    295  CG  LEU B  40      50.654  16.885 -19.861  1.00 80.24           C  
ATOM    296  CD1 LEU B  40      49.223  17.164 -20.348  1.00 80.24           C  
ATOM    297  CD2 LEU B  40      51.239  15.598 -20.463  1.00 80.24           C  
ATOM    298  C   LEU B  40      53.866  19.024 -20.095  1.00 80.24           C  
ATOM    299  O   LEU B  40      53.766  20.133 -19.571  1.00 80.24           O  
ATOM    300  N   THR B  41      54.817  18.722 -20.998  1.00108.74           N  
ATOM    301  CA  THR B  41      55.747  19.630 -21.607  1.00108.74           C  
ATOM    302  CB  THR B  41      57.076  18.987 -21.874  1.00108.74           C  
ATOM    303  OG1 THR B  41      56.939  17.929 -22.809  1.00108.74           O  
ATOM    304  CG2 THR B  41      57.612  18.441 -20.541  1.00108.74           C  
ATOM    305  C   THR B  41      55.298  20.269 -22.888  1.00108.74           C  
ATOM    306  O   THR B  41      55.912  21.245 -23.310  1.00108.74           O  
ATOM    307  N   GLY B  42      54.308  19.691 -23.602  1.00 57.59           N  
ATOM    308  CA  GLY B  42      54.027  20.174 -24.933  1.00 57.59           C  
ATOM    309  C   GLY B  42      52.861  21.107 -25.029  1.00 57.59           C  
ATOM    310  O   GLY B  42      52.415  21.716 -24.058  1.00 57.59           O  
ATOM    311  N   GLN B  43      52.380  21.235 -26.289  0.50126.10           N  
ATOM    312  CA  GLN B  43      51.281  22.053 -26.712  0.50126.10           C  
ATOM    313  CB  GLN B  43      51.409  22.502 -28.177  0.50126.10           C  
ATOM    314  CG  GLN B  43      52.810  22.976 -28.557  0.50126.10           C  
ATOM    315  CD  GLN B  43      53.569  21.726 -28.997  0.50126.10           C  
ATOM    316  OE1 GLN B  43      54.634  21.402 -28.475  0.50126.10           O  
ATOM    317  NE2 GLN B  43      52.994  20.991 -29.988  0.50126.10           N  
ATOM    318  C   GLN B  43      50.089  21.143 -26.702  0.50126.10           C  
ATOM    319  O   GLN B  43      50.213  19.951 -26.426  0.50126.10           O  
ATOM    320  N   HIS B  44      48.899  21.686 -27.022  0.50120.13           N  
ATOM    321  CA  HIS B  44      47.715  20.883 -27.147  0.50120.13           C  
ATOM    322  ND1 HIS B  44      49.560  20.522 -29.995  1.00120.13           N  
ATOM    323  CG  HIS B  44      48.249  20.435 -29.582  1.00120.13           C  
ATOM    324  CB  HIS B  44      47.822  19.846 -28.276  0.50120.13           C  
ATOM    325  NE2 HIS B  44      48.324  21.406 -31.615  1.00120.13           N  
ATOM    326  CD2 HIS B  44      47.508  20.979 -30.583  1.00120.13           C  
ATOM    327  CE1 HIS B  44      49.548  21.110 -31.217  1.00120.13           C  
ATOM    328  C   HIS B  44      47.436  20.089 -25.906  0.50120.13           C  
ATOM    329  O   HIS B  44      47.440  18.860 -25.938  0.50120.13           O  
ATOM    330  N   ARG B  45      47.155  20.774 -24.784  1.00 53.61           N  
ATOM    331  CA  ARG B  45      46.884  20.134 -23.529  1.00 53.61           C  
ATOM    332  CB  ARG B  45      46.544  21.166 -22.440  1.00 53.61           C  
ATOM    333  CG  ARG B  45      46.218  20.586 -21.062  1.00 53.61           C  
ATOM    334  CD  ARG B  45      45.901  21.676 -20.037  1.00 53.61           C  
ATOM    335  NE  ARG B  45      45.578  21.022 -18.739  1.00 53.61           N  
ATOM    336  CZ  ARG B  45      44.301  20.603 -18.498  1.00 53.61           C  
ATOM    337  NH1 ARG B  45      43.363  20.685 -19.484  1.00 53.61           N1+
ATOM    338  NH2 ARG B  45      43.959  20.105 -17.274  1.00 53.61           N  
ATOM    339  C   ARG B  45      45.698  19.233 -23.684  1.00 53.61           C  
ATOM    340  O   ARG B  45      45.690  18.118 -23.164  1.00 53.61           O  
ATOM    341  N   GLU B  46      44.664  19.685 -24.415  1.00 73.36           N  
ATOM    342  CA  GLU B  46      43.474  18.901 -24.562  1.00 73.36           C  
ATOM    343  CB  GLU B  46      42.384  19.621 -25.369  1.00 73.36           C  
ATOM    344  CG  GLU B  46      41.734  20.762 -24.588  1.00 73.36           C  
ATOM    345  CD  GLU B  46      40.976  20.125 -23.433  1.00 73.36           C  
ATOM    346  OE1 GLU B  46      40.144  19.219 -23.705  1.00 73.36           O  
ATOM    347  OE2 GLU B  46      41.222  20.531 -22.267  1.00 73.36           O1-
ATOM    348  C   GLU B  46      43.799  17.626 -25.269  1.00 73.36           C  
ATOM    349  O   GLU B  46      43.282  16.566 -24.921  1.00 73.36           O  
ATOM    350  N   GLN B  47      44.669  17.701 -26.287  1.00101.24           N  
ATOM    351  CA  GLN B  47      44.998  16.538 -27.058  1.00101.24           C  
ATOM    352  CB  GLN B  47      45.919  16.877 -28.242  1.00101.24           C  
ATOM    353  CG  GLN B  47      46.173  15.709 -29.190  1.00101.24           C  
ATOM    354  CD  GLN B  47      46.967  16.241 -30.376  1.00101.24           C  
ATOM    355  OE1 GLN B  47      47.915  17.007 -30.213  1.00101.24           O  
ATOM    356  NE2 GLN B  47      46.565  15.828 -31.609  1.00101.24           N  
ATOM    357  C   GLN B  47      45.693  15.537 -26.187  1.00101.24           C  
ATOM    358  O   GLN B  47      45.395  14.343 -26.241  1.00101.24           O  
ATOM    359  N   LEU B  48      46.644  15.992 -25.349  1.00108.90           N  
ATOM    360  CA  LEU B  48      47.357  15.052 -24.534  1.00108.90           C  
ATOM    361  CB  LEU B  48      48.579  15.604 -23.775  1.00108.90           C  
ATOM    362  CG  LEU B  48      49.784  15.923 -24.678  0.50108.90           C  
ATOM    363  CD1 LEU B  48      49.597  17.243 -25.431  0.50108.90           C  
ATOM    364  CD2 LEU B  48      51.103  15.841 -23.903  0.50108.90           C  
ATOM    365  C   LEU B  48      46.446  14.431 -23.526  1.00108.90           C  
ATOM    366  O   LEU B  48      46.494  13.223 -23.307  1.00108.90           O  
ATOM    367  N   ARG B  49      45.572  15.229 -22.887  1.00192.17           N  
ATOM    368  CA  ARG B  49      44.747  14.664 -21.866  1.00192.17           C  
ATOM    369  CB  ARG B  49      44.007  15.716 -21.013  1.00192.17           C  
ATOM    370  CG  ARG B  49      43.159  16.736 -21.763  1.00192.17           C  
ATOM    371  CD  ARG B  49      42.806  17.942 -20.886  1.00192.17           C  
ATOM    372  NE  ARG B  49      41.938  17.470 -19.769  1.00192.17           N  
ATOM    373  CZ  ARG B  49      42.487  17.009 -18.607  1.00192.17           C  
ATOM    374  NH1 ARG B  49      43.843  16.984 -18.447  1.00192.17           N1+
ATOM    375  NH2 ARG B  49      41.676  16.582 -17.597  1.00192.17           N  
ATOM    376  C   ARG B  49      43.835  13.641 -22.471  1.00192.17           C  
ATOM    377  O   ARG B  49      43.539  12.623 -21.846  1.00192.17           O  
ATOM    378  N   GLN B  50      43.370  13.869 -23.715  1.00 46.08           N  
ATOM    379  CA  GLN B  50      42.521  12.899 -24.349  1.00 46.08           C  
ATOM    380  CB  GLN B  50      42.010  13.351 -25.728  1.00 46.08           C  
ATOM    381  CG  GLN B  50      41.170  12.282 -26.433  1.00 46.08           C  
ATOM    382  CD  GLN B  50      39.994  11.932 -25.534  1.00 46.08           C  
ATOM    383  OE1 GLN B  50      39.381  12.807 -24.926  1.00 46.08           O  
ATOM    384  NE2 GLN B  50      39.682  10.612 -25.431  1.00 46.08           N  
ATOM    385  C   GLN B  50      43.288  11.625 -24.545  1.00 46.08           C  
ATOM    386  O   GLN B  50      42.758  10.533 -24.335  1.00 46.08           O  
ATOM    387  N   ALA B  51      44.564  11.727 -24.954  1.00 49.01           N  
ATOM    388  CA  ALA B  51      45.345  10.547 -25.201  1.00 49.01           C  
ATOM    389  CB  ALA B  51      46.754  10.870 -25.731  1.00 49.01           C  
ATOM    390  C   ALA B  51      45.501   9.784 -23.918  1.00 49.01           C  
ATOM    391  O   ALA B  51      45.346   8.564 -23.896  1.00 49.01           O  
ATOM    392  N   LEU B  52      45.796  10.502 -22.815  1.00114.37           N  
ATOM    393  CA  LEU B  52      46.013   9.943 -21.507  1.00114.37           C  
ATOM    394  CB  LEU B  52      46.510  10.978 -20.476  1.00114.37           C  
ATOM    395  CG  LEU B  52      48.003  11.361 -20.586  1.00114.37           C  
ATOM    396  CD1 LEU B  52      48.916  10.261 -20.026  1.00114.37           C  
ATOM    397  CD2 LEU B  52      48.396  11.743 -22.017  1.00114.37           C  
ATOM    398  C   LEU B  52      44.749   9.340 -20.969  1.00114.37           C  
ATOM    399  O   LEU B  52      44.795   8.356 -20.233  1.00114.37           O  
ATOM    400  N   SER B  53      43.584   9.918 -21.316  1.00 95.69           N  
ATOM    401  CA  SER B  53      42.314   9.496 -20.781  1.00 95.69           C  
ATOM    402  CB  SER B  53      41.137  10.299 -21.356  1.00 95.69           C  
ATOM    403  OG  SER B  53      41.282  11.673 -21.035  1.00 95.69           O  
ATOM    404  C   SER B  53      42.056   8.064 -21.134  1.00 95.69           C  
ATOM    405  O   SER B  53      41.332   7.357 -20.435  1.00 95.69           O  
ATOM    406  N   LEU B  54      42.657   7.589 -22.231  1.00148.29           N  
ATOM    407  CA  LEU B  54      42.420   6.248 -22.694  1.00148.29           C  
ATOM    408  CB  LEU B  54      43.373   5.928 -23.864  1.00148.29           C  
ATOM    409  CG  LEU B  54      43.199   4.598 -24.633  1.00148.29           C  
ATOM    410  CD1 LEU B  54      44.448   4.345 -25.486  1.00148.29           C  
ATOM    411  CD2 LEU B  54      42.857   3.387 -23.755  1.00148.29           C  
ATOM    412  C   LEU B  54      42.816   5.343 -21.569  1.00148.29           C  
ATOM    413  O   LEU B  54      42.122   4.377 -21.251  1.00148.29           O  
ATOM    414  N   PHE B  55      43.990   5.638 -20.986  1.00194.25           N  
ATOM    415  CA  PHE B  55      44.637   4.915 -19.940  1.00194.25           C  
ATOM    416  CB  PHE B  55      46.157   5.108 -19.987  1.00194.25           C  
ATOM    417  CG  PHE B  55      46.454   4.660 -21.381  1.00194.25           C  
ATOM    418  CD1 PHE B  55      46.442   3.324 -21.709  1.00194.25           C  
ATOM    419  CD2 PHE B  55      46.668   5.586 -22.378  1.00194.25           C  
ATOM    420  CE1 PHE B  55      46.693   2.916 -22.999  1.00194.25           C  
ATOM    421  CE2 PHE B  55      46.923   5.186 -23.670  1.00194.25           C  
ATOM    422  CZ  PHE B  55      46.931   3.848 -23.981  1.00194.25           C  
ATOM    423  C   PHE B  55      44.054   5.228 -18.596  1.00194.25           C  
ATOM    424  O   PHE B  55      44.312   4.506 -17.634  1.00194.25           O  
ATOM    425  N   GLY B  56      43.327   6.358 -18.466  1.00 37.90           N  
ATOM    426  CA  GLY B  56      42.743   6.703 -17.199  1.00 37.90           C  
ATOM    427  C   GLY B  56      43.741   7.503 -16.431  1.00 37.90           C  
ATOM    428  O   GLY B  56      43.756   7.480 -15.202  1.00 37.90           O  
ATOM    429  N   ILE B  57      44.609   8.237 -17.153  1.00 60.70           N  
ATOM    430  CA  ILE B  57      45.629   9.004 -16.503  1.00 60.70           C  
ATOM    431  CB  ILE B  57      46.996   8.703 -17.042  1.00 60.70           C  
ATOM    432  CG1 ILE B  57      47.322   7.211 -16.868  1.00 60.70           C  
ATOM    433  CG2 ILE B  57      48.003   9.644 -16.358  1.00 60.70           C  
ATOM    434  CD1 ILE B  57      48.535   6.759 -17.678  1.00 60.70           C  
ATOM    435  C   ILE B  57      45.384  10.463 -16.743  1.00 60.70           C  
ATOM    436  O   ILE B  57      45.024  10.873 -17.846  1.00 60.70           O  
ATOM    437  N   GLN B  58      45.565  11.282 -15.682  1.00 81.60           N  
ATOM    438  CA  GLN B  58      45.416  12.713 -15.757  1.00 81.60           C  
ATOM    439  CB  GLN B  58      44.394  13.284 -14.756  1.00 81.60           C  
ATOM    440  CG  GLN B  58      42.969  12.757 -14.944  1.00 81.60           C  
ATOM    441  CD  GLN B  58      42.891  11.362 -14.337  1.00 81.60           C  
ATOM    442  OE1 GLN B  58      43.849  10.871 -13.741  1.00 81.60           O  
ATOM    443  NE2 GLN B  58      41.711  10.701 -14.488  1.00 81.60           N  
ATOM    444  C   GLN B  58      46.750  13.303 -15.391  1.00 81.60           C  
ATOM    445  O   GLN B  58      47.517  12.695 -14.646  1.00 81.60           O  
ATOM    446  N   GLU B  59      47.073  14.501 -15.928  1.00104.50           N  
ATOM    447  CA  GLU B  59      48.357  15.098 -15.661  1.00104.50           C  
ATOM    448  CB  GLU B  59      48.864  16.039 -16.770  1.00104.50           C  
ATOM    449  CG  GLU B  59      48.163  17.401 -16.808  1.00104.50           C  
ATOM    450  CD  GLU B  59      46.812  17.282 -17.501  1.00104.50           C  
ATOM    451  OE1 GLU B  59      46.497  16.184 -18.033  1.00104.50           O  
ATOM    452  OE2 GLU B  59      46.078  18.306 -17.511  1.00104.50           O1-
ATOM    453  C   GLU B  59      48.299  15.918 -14.409  1.00104.50           C  
ATOM    454  O   GLU B  59      47.256  16.457 -14.044  1.00104.50           O  
ATOM    455  N   ASP B  60      49.430  15.950 -13.675  1.00 77.46           N  
ATOM    456  CA  ASP B  60      49.583  16.737 -12.485  1.00 77.46           C  
ATOM    457  CB  ASP B  60      50.705  16.196 -11.588  1.00 77.46           C  
ATOM    458  CG  ASP B  60      50.187  14.880 -11.031  1.00 77.46           C  
ATOM    459  OD1 ASP B  60      49.159  14.913 -10.302  1.00 77.46           O  
ATOM    460  OD2 ASP B  60      50.795  13.822 -11.344  1.00 77.46           O1-
ATOM    461  C   ASP B  60      49.859  18.185 -12.783  1.00 77.46           C  
ATOM    462  O   ASP B  60      49.310  19.068 -12.125  1.00 77.46           O  
ATOM    463  N   ARG B  61      50.724  18.480 -13.779  1.00 88.34           N  
ATOM    464  CA  ARG B  61      51.081  19.855 -14.010  1.00 88.34           C  
ATOM    465  CB  ARG B  61      52.322  20.275 -13.207  1.00 88.34           C  
ATOM    466  CG  ARG B  61      52.701  21.747 -13.357  1.00 88.34           C  
ATOM    467  CD  ARG B  61      53.930  22.128 -12.531  1.00 88.34           C  
ATOM    468  NE  ARG B  61      54.206  23.574 -12.766  1.00 88.34           N  
ATOM    469  CZ  ARG B  61      54.786  24.322 -11.784  1.00 88.34           C  
ATOM    470  NH1 ARG B  61      55.101  23.743 -10.588  1.00 88.34           N1+
ATOM    471  NH2 ARG B  61      55.049  25.645 -11.993  1.00 88.34           N  
ATOM    472  C   ARG B  61      51.391  20.036 -15.465  1.00 88.34           C  
ATOM    473  O   ARG B  61      51.639  19.066 -16.177  1.00 88.34           O  
ATOM    474  N   ASN B  62      51.367  21.302 -15.946  1.00 56.18           N  
ATOM    475  CA  ASN B  62      51.637  21.564 -17.336  1.00 56.18           C  
ATOM    476  CB  ASN B  62      50.380  21.957 -18.132  1.00 56.18           C  
ATOM    477  CG  ASN B  62      49.431  20.770 -18.189  1.00 56.18           C  
ATOM    478  OD1 ASN B  62      49.552  19.902 -19.051  1.00 56.18           O  
ATOM    479  ND2 ASN B  62      48.455  20.726 -17.242  1.00 56.18           N  
ATOM    480  C   ASN B  62      52.567  22.741 -17.436  1.00 56.18           C  
ATOM    481  O   ASN B  62      52.478  23.684 -16.654  1.00 56.18           O  
ATOM    482  N   LEU B  63      53.500  22.709 -18.413  1.00103.97           N  
ATOM    483  CA  LEU B  63      54.387  23.817 -18.647  1.00103.97           C  
ATOM    484  CB  LEU B  63      55.719  23.436 -19.319  1.00103.97           C  
ATOM    485  CG  LEU B  63      56.611  22.519 -18.463  1.00103.97           C  
ATOM    486  CD1 LEU B  63      56.014  21.115 -18.336  1.00103.97           C  
ATOM    487  CD2 LEU B  63      58.056  22.501 -18.971  1.00103.97           C  
ATOM    488  C   LEU B  63      53.694  24.773 -19.570  1.00103.97           C  
ATOM    489  O   LEU B  63      52.692  24.425 -20.194  1.00103.97           O  
ATOM    490  N   ASP B  64      54.205  26.023 -19.668  1.00 95.22           N  
ATOM    491  CA  ASP B  64      53.598  27.016 -20.515  1.00 95.22           C  
ATOM    492  CB  ASP B  64      53.690  28.449 -19.964  1.00 95.22           C  
ATOM    493  CG  ASP B  64      52.785  28.589 -18.754  1.00 95.22           C  
ATOM    494  OD1 ASP B  64      52.168  27.573 -18.337  1.00 95.22           O  
ATOM    495  OD2 ASP B  64      52.698  29.730 -18.230  1.00 95.22           O1-
ATOM    496  C   ASP B  64      54.316  27.081 -21.830  1.00 95.22           C  
ATOM    497  O   ASP B  64      55.490  27.445 -21.887  1.00 95.22           O  
ATOM    498  N   VAL B  65      53.599  26.727 -22.921  1.00 96.38           N  
ATOM    499  CA  VAL B  65      54.055  26.822 -24.287  1.00 96.38           C  
ATOM    500  CB  VAL B  65      54.472  25.503 -24.863  1.00 96.38           C  
ATOM    501  CG1 VAL B  65      55.680  24.985 -24.060  1.00 96.38           C  
ATOM    502  CG2 VAL B  65      53.262  24.555 -24.844  1.00 96.38           C  
ATOM    503  C   VAL B  65      52.834  27.301 -25.057  1.00 96.38           C  
ATOM    504  O   VAL B  65      51.714  27.052 -24.623  1.00 96.38           O  
ATOM    505  N   MET B  66      53.000  28.046 -26.181  1.00182.61           N  
ATOM    506  CA  MET B  66      51.932  28.578 -27.013  1.00182.61           C  
ATOM    507  CB  MET B  66      52.504  29.571 -28.049  1.00182.61           C  
ATOM    508  CG  MET B  66      51.576  30.693 -28.537  1.00182.61           C  
ATOM    509  SD  MET B  66      49.958  30.206 -29.206  1.00182.61           S  
ATOM    510  CE  MET B  66      49.126  30.244 -27.590  1.00182.61           C  
ATOM    511  C   MET B  66      51.186  27.549 -27.783  1.00182.61           C  
ATOM    512  O   MET B  66      49.968  27.653 -27.903  1.00182.61           O  
ATOM    513  N   GLN B  67      51.926  26.570 -28.344  1.00238.53           N  
ATOM    514  CA  GLN B  67      51.425  25.513 -29.178  1.00238.53           C  
ATOM    515  CB  GLN B  67      49.955  25.134 -28.918  1.00238.53           C  
ATOM    516  CG  GLN B  67      49.661  24.765 -27.462  1.00238.53           C  
ATOM    517  CD  GLN B  67      48.150  24.789 -27.287  1.00238.53           C  
ATOM    518  OE1 GLN B  67      47.406  24.926 -28.256  1.00238.53           O  
ATOM    519  NE2 GLN B  67      47.682  24.668 -26.015  1.00238.53           N  
ATOM    520  C   GLN B  67      51.513  25.996 -30.596  1.00238.53           C  
ATOM    521  O   GLN B  67      50.678  25.650 -31.428  1.00238.53           O  
ATOM    522  N   GLU B  68      52.548  26.807 -30.901  1.00158.01           N  
ATOM    523  CA  GLU B  68      52.817  27.278 -32.228  1.00158.01           C  
ATOM    524  CB  GLU B  68      52.497  28.759 -32.464  1.00158.01           C  
ATOM    525  CG  GLU B  68      50.996  29.045 -32.469  1.00158.01           C  
ATOM    526  CD  GLU B  68      50.801  30.432 -33.056  1.00158.01           C  
ATOM    527  OE1 GLU B  68      51.749  30.920 -33.728  1.00158.01           O  
ATOM    528  OE2 GLU B  68      49.704  31.019 -32.853  1.00158.01           O1-
ATOM    529  C   GLU B  68      54.283  27.086 -32.393  1.00158.01           C  
ATOM    530  O   GLU B  68      54.984  26.773 -31.434  1.00158.01           O  
ATOM    531  N   ARG B  69      54.789  27.243 -33.625  1.00 91.99           N  
ATOM    532  CA  ARG B  69      56.185  27.018 -33.844  1.00 91.99           C  
ATOM    533  CB  ARG B  69      56.536  26.989 -35.337  1.00 91.99           C  
ATOM    534  CG  ARG B  69      55.842  25.838 -36.068  1.00 91.99           C  
ATOM    535  CD  ARG B  69      55.792  26.008 -37.586  1.00 91.99           C  
ATOM    536  NE  ARG B  69      57.179  25.885 -38.112  1.00 91.99           N  
ATOM    537  CZ  ARG B  69      57.466  26.367 -39.357  1.00 91.99           C  
ATOM    538  NH1 ARG B  69      56.483  26.957 -40.097  1.00 91.99           N1+
ATOM    539  NH2 ARG B  69      58.733  26.265 -39.856  1.00 91.99           N  
ATOM    540  C   ARG B  69      56.943  28.126 -33.195  1.00 91.99           C  
ATOM    541  O   ARG B  69      56.508  29.278 -33.194  1.00 91.99           O  
ATOM    542  N   GLN B  70      58.095  27.781 -32.588  1.00 39.91           N  
ATOM    543  CA  GLN B  70      58.934  28.760 -31.963  1.00 39.91           C  
ATOM    544  CB  GLN B  70      58.828  28.773 -30.424  1.00 39.91           C  
ATOM    545  CG  GLN B  70      59.643  29.882 -29.751  1.00 39.91           C  
ATOM    546  CD  GLN B  70      59.440  29.784 -28.242  1.00 39.91           C  
ATOM    547  OE1 GLN B  70      59.106  28.724 -27.714  1.00 39.91           O  
ATOM    548  NE2 GLN B  70      59.640  30.924 -27.527  1.00 39.91           N  
ATOM    549  C   GLN B  70      60.337  28.398 -32.330  1.00 39.91           C  
ATOM    550  O   GLN B  70      60.627  27.243 -32.634  1.00 39.91           O  
ATOM    551  N   ALA B  71      61.254  29.385 -32.320  1.00 26.78           N  
ATOM    552  CA  ALA B  71      62.612  29.093 -32.680  1.00 26.78           C  
ATOM    553  CB  ALA B  71      63.538  30.321 -32.646  1.00 26.78           C  
ATOM    554  C   ALA B  71      63.119  28.105 -31.682  1.00 26.78           C  
ATOM    555  O   ALA B  71      62.712  28.116 -30.523  1.00 26.78           O  
ATOM    556  N   LEU B  72      64.029  27.213 -32.120  1.00 42.37           N  
ATOM    557  CA  LEU B  72      64.509  26.170 -31.260  1.00 42.37           C  
ATOM    558  CB  LEU B  72      65.491  25.217 -31.958  1.00 42.37           C  
ATOM    559  CG  LEU B  72      64.858  24.432 -33.118  1.00 42.37           C  
ATOM    560  CD1 LEU B  72      65.868  23.457 -33.744  1.00 42.37           C  
ATOM    561  CD2 LEU B  72      63.555  23.749 -32.676  1.00 42.37           C  
ATOM    562  C   LEU B  72      65.215  26.758 -30.081  1.00 42.37           C  
ATOM    563  O   LEU B  72      65.001  26.306 -28.957  1.00 42.37           O  
ATOM    564  N   PRO B  73      66.051  27.742 -30.266  1.00 63.90           N  
ATOM    565  CA  PRO B  73      66.755  28.277 -29.135  1.00 63.90           C  
ATOM    566  CD  PRO B  73      66.795  27.911 -31.503  1.00 63.90           C  
ATOM    567  CB  PRO B  73      67.817  29.209 -29.711  1.00 63.90           C  
ATOM    568  CG  PRO B  73      68.110  28.599 -31.096  1.00 63.90           C  
ATOM    569  C   PRO B  73      65.828  28.921 -28.163  1.00 63.90           C  
ATOM    570  O   PRO B  73      66.088  28.867 -26.961  1.00 63.90           O  
ATOM    571  N   ASP B  74      64.754  29.553 -28.666  1.00 34.79           N  
ATOM    572  CA  ASP B  74      63.815  30.210 -27.811  1.00 34.79           C  
ATOM    573  CB  ASP B  74      62.753  31.006 -28.587  1.00 34.79           C  
ATOM    574  CG  ASP B  74      63.421  32.207 -29.243  1.00 34.79           C  
ATOM    575  OD1 ASP B  74      64.602  32.496 -28.914  1.00 34.79           O  
ATOM    576  OD2 ASP B  74      62.747  32.858 -30.085  1.00 34.79           O1-
ATOM    577  C   ASP B  74      63.089  29.173 -27.022  1.00 34.79           C  
ATOM    578  O   ASP B  74      62.822  29.357 -25.837  1.00 34.79           O  
ATOM    579  N   LEU B  75      62.749  28.044 -27.675  1.00 48.76           N  
ATOM    580  CA  LEU B  75      61.989  27.016 -27.027  1.00 48.76           C  
ATOM    581  CB  LEU B  75      61.634  25.841 -27.954  1.00 48.76           C  
ATOM    582  CG  LEU B  75      60.845  24.718 -27.249  1.00 48.76           C  
ATOM    583  CD1 LEU B  75      59.495  25.222 -26.713  1.00 48.76           C  
ATOM    584  CD2 LEU B  75      60.700  23.491 -28.163  1.00 48.76           C  
ATOM    585  C   LEU B  75      62.763  26.450 -25.883  1.00 48.76           C  
ATOM    586  O   LEU B  75      62.227  26.291 -24.788  1.00 48.76           O  
ATOM    587  N   ALA B  76      64.056  26.150 -26.099  1.00 23.41           N  
ATOM    588  CA  ALA B  76      64.837  25.540 -25.063  1.00 23.41           C  
ATOM    589  CB  ALA B  76      66.284  25.249 -25.498  1.00 23.41           C  
ATOM    590  C   ALA B  76      64.897  26.475 -23.900  1.00 23.41           C  
ATOM    591  O   ALA B  76      64.768  26.062 -22.749  1.00 23.41           O  
ATOM    592  N   ALA B  77      65.079  27.778 -24.181  1.00 26.54           N  
ATOM    593  CA  ALA B  77      65.200  28.765 -23.149  1.00 26.54           C  
ATOM    594  CB  ALA B  77      65.467  30.175 -23.701  1.00 26.54           C  
ATOM    595  C   ALA B  77      63.931  28.825 -22.359  1.00 26.54           C  
ATOM    596  O   ALA B  77      63.961  28.998 -21.143  1.00 26.54           O  
ATOM    597  N   ARG B  78      62.775  28.719 -23.038  1.00131.32           N  
ATOM    598  CA  ARG B  78      61.501  28.812 -22.382  1.00131.32           C  
ATOM    599  CB  ARG B  78      60.343  28.831 -23.400  1.00131.32           C  
ATOM    600  CG  ARG B  78      58.947  29.100 -22.827  1.00131.32           C  
ATOM    601  CD  ARG B  78      58.745  30.523 -22.298  1.00131.32           C  
ATOM    602  NE  ARG B  78      57.276  30.765 -22.201  1.00131.32           N  
ATOM    603  CZ  ARG B  78      56.711  31.219 -21.043  1.00131.32           C  
ATOM    604  NH1 ARG B  78      57.451  31.309 -19.901  1.00131.32           N1+
ATOM    605  NH2 ARG B  78      55.395  31.580 -21.029  1.00131.32           N  
ATOM    606  C   ARG B  78      61.292  27.644 -21.459  1.00131.32           C  
ATOM    607  O   ARG B  78      60.786  27.809 -20.350  1.00131.32           O  
ATOM    608  N   ILE B  79      61.650  26.425 -21.909  1.00113.48           N  
ATOM    609  CA  ILE B  79      61.426  25.223 -21.147  1.00113.48           C  
ATOM    610  CB  ILE B  79      61.620  23.963 -21.944  1.00113.48           C  
ATOM    611  CG1 ILE B  79      60.593  23.888 -23.085  1.00113.48           C  
ATOM    612  CG2 ILE B  79      61.518  22.772 -20.975  1.00113.48           C  
ATOM    613  CD1 ILE B  79      59.147  23.813 -22.593  1.00113.48           C  
ATOM    614  C   ILE B  79      62.293  25.112 -19.926  1.00113.48           C  
ATOM    615  O   ILE B  79      61.803  24.745 -18.859  1.00113.48           O  
ATOM    616  N   LEU B  80      63.595  25.444 -20.033  1.00170.80           N  
ATOM    617  CA  LEU B  80      64.507  25.139 -18.965  1.00170.80           C  
ATOM    618  CB  LEU B  80      65.964  25.566 -19.249  1.00170.80           C  
ATOM    619  CG  LEU B  80      66.695  24.722 -20.309  1.00170.80           C  
ATOM    620  CD1 LEU B  80      68.133  25.222 -20.521  1.00170.80           C  
ATOM    621  CD2 LEU B  80      66.651  23.230 -19.953  1.00170.80           C  
ATOM    622  C   LEU B  80      64.120  25.752 -17.647  1.00170.80           C  
ATOM    623  O   LEU B  80      64.053  25.019 -16.661  1.00170.80           O  
ATOM    624  N   PRO B  81      63.855  27.024 -17.530  1.00 79.05           N  
ATOM    625  CA  PRO B  81      63.552  27.542 -16.224  1.00 79.05           C  
ATOM    626  CD  PRO B  81      64.442  28.035 -18.392  1.00 79.05           C  
ATOM    627  CB  PRO B  81      63.580  29.061 -16.355  1.00 79.05           C  
ATOM    628  CG  PRO B  81      64.570  29.294 -17.513  1.00 79.05           C  
ATOM    629  C   PRO B  81      62.281  27.014 -15.656  1.00 79.05           C  
ATOM    630  O   PRO B  81      62.239  26.704 -14.466  1.00 79.05           O  
ATOM    631  N   GLN B  82      61.236  26.892 -16.492  1.00100.86           N  
ATOM    632  CA  GLN B  82      59.972  26.450 -15.996  1.00100.86           C  
ATOM    633  CB  GLN B  82      58.817  26.643 -16.998  1.00100.86           C  
ATOM    634  CG  GLN B  82      58.942  25.890 -18.320  1.00100.86           C  
ATOM    635  CD  GLN B  82      57.724  26.293 -19.141  1.00100.86           C  
ATOM    636  OE1 GLN B  82      56.601  26.285 -18.640  1.00100.86           O  
ATOM    637  NE2 GLN B  82      57.948  26.679 -20.425  1.00100.86           N  
ATOM    638  C   GLN B  82      60.079  25.028 -15.561  1.00100.86           C  
ATOM    639  O   GLN B  82      59.499  24.640 -14.550  1.00100.86           O  
ATOM    640  N   ALA B  83      60.839  24.211 -16.310  1.00 35.17           N  
ATOM    641  CA  ALA B  83      60.985  22.823 -15.984  1.00 35.17           C  
ATOM    642  CB  ALA B  83      61.821  22.056 -17.021  1.00 35.17           C  
ATOM    643  C   ALA B  83      61.669  22.678 -14.657  1.00 35.17           C  
ATOM    644  O   ALA B  83      61.266  21.858 -13.835  1.00 35.17           O  
ATOM    645  N   ALA B  84      62.722  23.479 -14.404  1.00 31.67           N  
ATOM    646  CA  ALA B  84      63.455  23.342 -13.177  1.00 31.67           C  
ATOM    647  CB  ALA B  84      64.643  24.316 -13.079  1.00 31.67           C  
ATOM    648  C   ALA B  84      62.545  23.635 -12.028  1.00 31.67           C  
ATOM    649  O   ALA B  84      62.532  22.913 -11.033  1.00 31.67           O  
ATOM    650  N   ARG B  85      61.747  24.710 -12.141  1.00123.02           N  
ATOM    651  CA  ARG B  85      60.873  25.098 -11.072  1.00123.02           C  
ATOM    652  CB  ARG B  85      60.163  26.431 -11.354  1.00123.02           C  
ATOM    653  CG  ARG B  85      59.220  26.884 -10.239  1.00123.02           C  
ATOM    654  CD  ARG B  85      58.680  28.296 -10.469  1.00123.02           C  
ATOM    655  NE  ARG B  85      58.374  28.408 -11.923  1.00123.02           N  
ATOM    656  CZ  ARG B  85      58.421  29.627 -12.537  1.00123.02           C  
ATOM    657  NH1 ARG B  85      58.700  30.746 -11.809  1.00123.02           N1+
ATOM    658  NH2 ARG B  85      58.200  29.722 -13.881  1.00123.02           N  
ATOM    659  C   ARG B  85      59.826  24.053 -10.861  1.00123.02           C  
ATOM    660  O   ARG B  85      59.521  23.691  -9.725  1.00123.02           O  
ATOM    661  N   ALA B  86      59.256  23.523 -11.959  1.00 34.52           N  
ATOM    662  CA  ALA B  86      58.178  22.584 -11.847  1.00 34.52           C  
ATOM    663  CB  ALA B  86      57.630  22.155 -13.221  1.00 34.52           C  
ATOM    664  C   ALA B  86      58.643  21.351 -11.135  1.00 34.52           C  
ATOM    665  O   ALA B  86      57.952  20.833 -10.259  1.00 34.52           O  
ATOM    666  N   LEU B  87      59.839  20.848 -11.485  1.00 45.63           N  
ATOM    667  CA  LEU B  87      60.327  19.631 -10.904  1.00 45.63           C  
ATOM    668  CB  LEU B  87      61.654  19.163 -11.526  1.00 45.63           C  
ATOM    669  CG  LEU B  87      61.570  18.851 -13.033  1.00 45.63           C  
ATOM    670  CD1 LEU B  87      62.925  18.365 -13.575  1.00 45.63           C  
ATOM    671  CD2 LEU B  87      60.415  17.887 -13.348  1.00 45.63           C  
ATOM    672  C   LEU B  87      60.581  19.819  -9.439  1.00 45.63           C  
ATOM    673  O   LEU B  87      60.280  18.941  -8.631  1.00 45.63           O  
ATOM    674  N   LYS B  88      61.146  20.980  -9.064  1.00143.77           N  
ATOM    675  CA  LYS B  88      61.563  21.247  -7.716  1.00143.77           C  
ATOM    676  CB  LYS B  88      62.338  22.572  -7.602  1.00143.77           C  
ATOM    677  CG  LYS B  88      63.268  22.630  -6.389  1.00143.77           C  
ATOM    678  CD  LYS B  88      64.452  21.661  -6.487  1.00143.77           C  
ATOM    679  CE  LYS B  88      65.477  21.816  -5.361  1.00143.77           C  
ATOM    680  NZ  LYS B  88      66.192  23.104  -5.501  1.00143.77           N1+
ATOM    681  C   LYS B  88      60.406  21.289  -6.779  1.00143.77           C  
ATOM    682  O   LYS B  88      60.512  20.835  -5.638  1.00143.77           O  
ATOM    683  N   GLU B  89      59.250  21.825  -7.223  1.00 58.48           N  
ATOM    684  CA  GLU B  89      58.152  21.945  -6.309  1.00 58.48           C  
ATOM    685  CB  GLU B  89      56.917  22.635  -6.916  1.00 58.48           C  
ATOM    686  CG  GLU B  89      57.152  24.136  -7.131  1.00 58.48           C  
ATOM    687  CD  GLU B  89      55.830  24.792  -7.498  1.00 58.48           C  
ATOM    688  OE1 GLU B  89      54.799  24.426  -6.873  1.00 58.48           O  
ATOM    689  OE2 GLU B  89      55.833  25.668  -8.403  1.00 58.48           O1-
ATOM    690  C   GLU B  89      57.799  20.575  -5.819  1.00 58.48           C  
ATOM    691  O   GLU B  89      57.478  20.388  -4.648  1.00 58.48           O  
ATOM    692  N   MET B  90      57.851  19.581  -6.716  1.00103.25           N  
ATOM    693  CA  MET B  90      57.557  18.215  -6.428  1.00103.25           C  
ATOM    694  CB  MET B  90      57.493  17.381  -7.715  1.00103.25           C  
ATOM    695  CG  MET B  90      56.421  17.894  -8.679  1.00103.25           C  
ATOM    696  SD  MET B  90      56.476  17.184 -10.350  1.00103.25           S  
ATOM    697  CE  MET B  90      55.375  18.430 -11.084  1.00103.25           C  
ATOM    698  C   MET B  90      58.621  17.662  -5.580  1.00103.25           C  
ATOM    699  O   MET B  90      58.397  16.729  -4.805  1.00103.25           O  
ATOM    700  N   GLY B  91      59.849  18.185  -5.760  1.00 25.56           N  
ATOM    701  CA  GLY B  91      60.914  17.594  -5.038  1.00 25.56           C  
ATOM    702  C   GLY B  91      60.956  16.231  -5.614  1.00 25.56           C  
ATOM    703  O   GLY B  91      61.254  15.265  -4.910  1.00 25.56           O  
ATOM    704  N   ALA B  92      60.597  16.157  -6.920  1.00 62.22           N  
ATOM    705  CA  ALA B  92      60.537  14.926  -7.639  1.00 62.22           C  
ATOM    706  CB  ALA B  92      60.405  15.102  -9.161  1.00 62.22           C  
ATOM    707  C   ALA B  92      61.822  14.243  -7.364  1.00 62.22           C  
ATOM    708  O   ALA B  92      62.897  14.817  -7.507  1.00 62.22           O  
ATOM    709  N   ASP B  93      61.710  13.014  -6.848  1.00 62.25           N  
ATOM    710  CA  ASP B  93      62.834  12.217  -6.484  1.00 62.25           C  
ATOM    711  CB  ASP B  93      62.423  11.007  -5.632  1.00 62.25           C  
ATOM    712  CG  ASP B  93      61.923  11.563  -4.306  1.00 62.25           C  
ATOM    713  OD1 ASP B  93      62.236  12.742  -4.002  1.00 62.25           O  
ATOM    714  OD2 ASP B  93      61.213  10.829  -3.573  1.00 62.25           O1-
ATOM    715  C   ASP B  93      63.499  11.717  -7.721  1.00 62.25           C  
ATOM    716  O   ASP B  93      64.707  11.494  -7.736  1.00 62.25           O  
ATOM    717  N   TYR B  94      62.708  11.473  -8.781  1.00 83.66           N  
ATOM    718  CA  TYR B  94      63.288  10.917  -9.964  1.00 83.66           C  
ATOM    719  CB  TYR B  94      63.113   9.386  -9.963  1.00 83.66           C  
ATOM    720  CG  TYR B  94      64.094   8.733 -10.871  1.00 83.66           C  
ATOM    721  CD1 TYR B  94      63.855   8.573 -12.216  1.00 83.66           C  
ATOM    722  CD2 TYR B  94      65.272   8.261 -10.342  1.00 83.66           C  
ATOM    723  CE1 TYR B  94      64.789   7.954 -13.016  1.00 83.66           C  
ATOM    724  CE2 TYR B  94      66.207   7.643 -11.136  1.00 83.66           C  
ATOM    725  CZ  TYR B  94      65.967   7.491 -12.478  1.00 83.66           C  
ATOM    726  OH  TYR B  94      66.927   6.856 -13.295  1.00 83.66           O  
ATOM    727  C   TYR B  94      62.517  11.490 -11.116  1.00 83.66           C  
ATOM    728  O   TYR B  94      61.348  11.845 -10.965  1.00 83.66           O  
ATOM    729  N   VAL B  95      63.153  11.616 -12.299  1.00 41.10           N  
ATOM    730  CA  VAL B  95      62.433  12.132 -13.429  1.00 41.10           C  
ATOM    731  CB  VAL B  95      62.895  13.495 -13.856  1.00 41.10           C  
ATOM    732  CG1 VAL B  95      62.078  13.934 -15.083  1.00 41.10           C  
ATOM    733  CG2 VAL B  95      62.775  14.448 -12.654  1.00 41.10           C  
ATOM    734  C   VAL B  95      62.653  11.204 -14.584  1.00 41.10           C  
ATOM    735  O   VAL B  95      63.760  10.716 -14.803  1.00 41.10           O  
ATOM    736  N   LEU B  96      61.580  10.931 -15.354  1.00 54.62           N  
ATOM    737  CA  LEU B  96      61.686  10.055 -16.486  1.00 54.62           C  
ATOM    738  CB  LEU B  96      60.716   8.860 -16.417  1.00 54.62           C  
ATOM    739  CG  LEU B  96      61.044   7.851 -15.302  1.00 54.62           C  
ATOM    740  CD1 LEU B  96      60.040   6.690 -15.287  1.00 54.62           C  
ATOM    741  CD2 LEU B  96      62.493   7.354 -15.416  1.00 54.62           C  
ATOM    742  C   LEU B  96      61.332  10.841 -17.709  1.00 54.62           C  
ATOM    743  O   LEU B  96      60.344  11.574 -17.722  1.00 54.62           O  
ATOM    744  N   VAL B  97      62.145  10.710 -18.775  1.00 42.99           N  
ATOM    745  CA  VAL B  97      61.883  11.410 -20.001  1.00 42.99           C  
ATOM    746  CB  VAL B  97      62.910  12.452 -20.331  1.00 42.99           C  
ATOM    747  CG1 VAL B  97      62.852  13.553 -19.258  1.00 42.99           C  
ATOM    748  CG2 VAL B  97      64.282  11.766 -20.436  1.00 42.99           C  
ATOM    749  C   VAL B  97      61.908  10.396 -21.099  1.00 42.99           C  
ATOM    750  O   VAL B  97      62.451   9.305 -20.940  1.00 42.99           O  
ATOM    751  N   HIS B  98      61.283  10.722 -22.248  1.00 69.18           N  
ATOM    752  CA  HIS B  98      61.240   9.780 -23.328  1.00 69.18           C  
ATOM    753  ND1 HIS B  98      59.475   8.728 -25.950  1.00 69.18           N  
ATOM    754  CG  HIS B  98      59.738   8.249 -24.685  1.00 69.18           C  
ATOM    755  CB  HIS B  98      59.856   9.129 -23.480  1.00 69.18           C  
ATOM    756  NE2 HIS B  98      59.648   6.520 -26.131  1.00 69.18           N  
ATOM    757  CD2 HIS B  98      59.842   6.898 -24.814  1.00 69.18           C  
ATOM    758  CE1 HIS B  98      59.431   7.653 -26.774  1.00 69.18           C  
ATOM    759  C   HIS B  98      61.519  10.474 -24.623  1.00 69.18           C  
ATOM    760  O   HIS B  98      61.162  11.633 -24.818  1.00 69.18           O  
ATOM    761  N   GLY B  99      62.200   9.771 -25.548  1.00 61.33           N  
ATOM    762  CA  GLY B  99      62.366  10.299 -26.872  1.00 61.33           C  
ATOM    763  C   GLY B  99      63.526  11.241 -26.997  1.00 61.33           C  
ATOM    764  O   GLY B  99      64.351  11.407 -26.101  1.00 61.33           O  
ATOM    765  N   ASP B 100      63.649  11.742 -28.239  1.00133.91           N  
ATOM    766  CA  ASP B 100      64.604  12.639 -28.830  1.00133.91           C  
ATOM    767  CB  ASP B 100      64.911  12.219 -30.272  0.50133.91           C  
ATOM    768  CG  ASP B 100      65.507  10.819 -30.187  0.50133.91           C  
ATOM    769  OD1 ASP B 100      65.896  10.412 -29.060  0.50133.91           O  
ATOM    770  OD2 ASP B 100      65.574  10.138 -31.244  0.50133.91           O1-
ATOM    771  C   ASP B 100      64.290  14.120 -28.839  1.00133.91           C  
ATOM    772  O   ASP B 100      65.123  14.890 -29.315  1.00133.91           O  
ATOM    773  N   THR B 101      63.084  14.577 -28.448  1.00 63.62           N  
ATOM    774  CA  THR B 101      62.728  15.964 -28.670  1.00 63.62           C  
ATOM    775  CB  THR B 101      61.305  16.272 -28.301  1.00 63.62           C  
ATOM    776  OG1 THR B 101      61.117  16.127 -26.902  1.00 63.62           O  
ATOM    777  CG2 THR B 101      60.379  15.300 -29.056  1.00 63.62           C  
ATOM    778  C   THR B 101      63.609  16.921 -27.919  1.00 63.62           C  
ATOM    779  O   THR B 101      64.308  16.566 -26.972  1.00 63.62           O  
ATOM    780  N   LEU B 102      63.591  18.192 -28.381  1.00 52.68           N  
ATOM    781  CA  LEU B 102      64.357  19.280 -27.832  1.00 52.68           C  
ATOM    782  CB  LEU B 102      64.125  20.579 -28.621  1.00 52.68           C  
ATOM    783  CG  LEU B 102      64.909  21.795 -28.099  1.00 52.68           C  
ATOM    784  CD1 LEU B 102      66.417  21.656 -28.366  1.00 52.68           C  
ATOM    785  CD2 LEU B 102      64.313  23.103 -28.641  1.00 52.68           C  
ATOM    786  C   LEU B 102      63.884  19.517 -26.431  1.00 52.68           C  
ATOM    787  O   LEU B 102      64.681  19.743 -25.520  1.00 52.68           O  
ATOM    788  N   THR B 103      62.554  19.462 -26.220  1.00127.36           N  
ATOM    789  CA  THR B 103      62.009  19.702 -24.919  1.00127.36           C  
ATOM    790  CB  THR B 103      60.506  19.760 -24.876  1.00127.36           C  
ATOM    791  OG1 THR B 103      59.940  18.565 -25.386  1.00127.36           O  
ATOM    792  CG2 THR B 103      60.029  20.969 -25.690  1.00127.36           C  
ATOM    793  C   THR B 103      62.470  18.631 -23.984  1.00127.36           C  
ATOM    794  O   THR B 103      62.712  18.894 -22.807  1.00127.36           O  
ATOM    795  N   THR B 104      62.608  17.390 -24.481  1.00 43.51           N  
ATOM    796  CA  THR B 104      63.024  16.300 -23.643  1.00 43.51           C  
ATOM    797  CB  THR B 104      63.129  14.994 -24.376  1.00 43.51           C  
ATOM    798  OG1 THR B 104      61.865  14.614 -24.900  1.00 43.51           O  
ATOM    799  CG2 THR B 104      63.644  13.925 -23.399  1.00 43.51           C  
ATOM    800  C   THR B 104      64.381  16.578 -23.064  1.00 43.51           C  
ATOM    801  O   THR B 104      64.614  16.340 -21.880  1.00 43.51           O  
ATOM    802  N   PHE B 105      65.327  17.073 -23.880  1.00 59.63           N  
ATOM    803  CA  PHE B 105      66.650  17.333 -23.382  1.00 59.63           C  
ATOM    804  CB  PHE B 105      67.650  17.732 -24.483  1.00 59.63           C  
ATOM    805  CG  PHE B 105      68.937  18.079 -23.813  1.00 59.63           C  
ATOM    806  CD1 PHE B 105      69.745  17.102 -23.277  1.00 59.63           C  
ATOM    807  CD2 PHE B 105      69.347  19.390 -23.736  1.00 59.63           C  
ATOM    808  CE1 PHE B 105      70.931  17.430 -22.659  1.00 59.63           C  
ATOM    809  CE2 PHE B 105      70.531  19.723 -23.121  1.00 59.63           C  
ATOM    810  CZ  PHE B 105      71.327  18.743 -22.579  1.00 59.63           C  
ATOM    811  C   PHE B 105      66.592  18.446 -22.383  1.00 59.63           C  
ATOM    812  O   PHE B 105      67.235  18.391 -21.335  1.00 59.63           O  
ATOM    813  N   ALA B 106      65.796  19.488 -22.679  1.00 33.46           N  
ATOM    814  CA  ALA B 106      65.731  20.636 -21.823  1.00 33.46           C  
ATOM    815  CB  ALA B 106      64.763  21.711 -22.347  1.00 33.46           C  
ATOM    816  C   ALA B 106      65.251  20.214 -20.468  1.00 33.46           C  
ATOM    817  O   ALA B 106      65.757  20.685 -19.451  1.00 33.46           O  
ATOM    818  N   VAL B 107      64.243  19.322 -20.416  1.00 37.75           N  
ATOM    819  CA  VAL B 107      63.720  18.875 -19.158  1.00 37.75           C  
ATOM    820  CB  VAL B 107      62.521  17.984 -19.317  1.00 37.75           C  
ATOM    821  CG1 VAL B 107      62.109  17.467 -17.930  1.00 37.75           C  
ATOM    822  CG2 VAL B 107      61.414  18.773 -20.040  1.00 37.75           C  
ATOM    823  C   VAL B 107      64.773  18.099 -18.424  1.00 37.75           C  
ATOM    824  O   VAL B 107      64.965  18.276 -17.222  1.00 37.75           O  
ATOM    825  N   ALA B 108      65.495  17.215 -19.138  1.00 29.45           N  
ATOM    826  CA  ALA B 108      66.488  16.379 -18.522  1.00 29.45           C  
ATOM    827  CB  ALA B 108      67.143  15.406 -19.517  1.00 29.45           C  
ATOM    828  C   ALA B 108      67.570  17.239 -17.950  1.00 29.45           C  
ATOM    829  O   ALA B 108      68.071  16.977 -16.857  1.00 29.45           O  
ATOM    830  N   TRP B 109      67.971  18.289 -18.684  1.00 67.69           N  
ATOM    831  CA  TRP B 109      69.041  19.116 -18.214  1.00 67.69           C  
ATOM    832  CB  TRP B 109      69.495  20.174 -19.232  1.00 67.69           C  
ATOM    833  CG  TRP B 109      70.818  20.805 -18.870  1.00 67.69           C  
ATOM    834  CD2 TRP B 109      71.292  22.057 -19.389  1.00 67.69           C  
ATOM    835  CD1 TRP B 109      71.792  20.340 -18.036  1.00 67.69           C  
ATOM    836  NE1 TRP B 109      72.847  21.220 -18.008  1.00 67.69           N  
ATOM    837  CE2 TRP B 109      72.551  22.283 -18.835  1.00 67.69           C  
ATOM    838  CE3 TRP B 109      70.724  22.945 -20.255  1.00 67.69           C  
ATOM    839  CZ2 TRP B 109      73.266  23.405 -19.143  1.00 67.69           C  
ATOM    840  CZ3 TRP B 109      71.447  24.076 -20.562  1.00 67.69           C  
ATOM    841  CH2 TRP B 109      72.694  24.302 -20.016  1.00 67.69           C  
ATOM    842  C   TRP B 109      68.581  19.822 -16.978  1.00 67.69           C  
ATOM    843  O   TRP B 109      69.314  19.903 -15.997  1.00 67.69           O  
ATOM    844  N   ALA B 110      67.329  20.318 -16.974  1.00 30.36           N  
ATOM    845  CA  ALA B 110      66.846  21.077 -15.855  1.00 30.36           C  
ATOM    846  CB  ALA B 110      65.387  21.531 -16.028  1.00 30.36           C  
ATOM    847  C   ALA B 110      66.913  20.216 -14.636  1.00 30.36           C  
ATOM    848  O   ALA B 110      67.325  20.671 -13.570  1.00 30.36           O  
ATOM    849  N   ALA B 111      66.524  18.935 -14.766  1.00 30.85           N  
ATOM    850  CA  ALA B 111      66.540  18.040 -13.643  1.00 30.85           C  
ATOM    851  CB  ALA B 111      66.023  16.633 -13.993  1.00 30.85           C  
ATOM    852  C   ALA B 111      67.953  17.889 -13.167  1.00 30.85           C  
ATOM    853  O   ALA B 111      68.218  17.916 -11.966  1.00 30.85           O  
ATOM    854  N   PHE B 112      68.910  17.755 -14.106  1.00 41.15           N  
ATOM    855  CA  PHE B 112      70.282  17.534 -13.752  1.00 41.15           C  
ATOM    856  CB  PHE B 112      71.195  17.349 -14.975  1.00 41.15           C  
ATOM    857  CG  PHE B 112      72.570  17.074 -14.470  1.00 41.15           C  
ATOM    858  CD1 PHE B 112      72.930  15.799 -14.097  1.00 41.15           C  
ATOM    859  CD2 PHE B 112      73.500  18.084 -14.375  1.00 41.15           C  
ATOM    860  CE1 PHE B 112      74.196  15.535 -13.631  1.00 41.15           C  
ATOM    861  CE2 PHE B 112      74.768  17.826 -13.908  1.00 41.15           C  
ATOM    862  CZ  PHE B 112      75.117  16.550 -13.537  1.00 41.15           C  
ATOM    863  C   PHE B 112      70.798  18.712 -12.978  1.00 41.15           C  
ATOM    864  O   PHE B 112      71.485  18.535 -11.972  1.00 41.15           O  
ATOM    865  N   LEU B 113      70.484  19.950 -13.411  1.00108.32           N  
ATOM    866  CA  LEU B 113      70.999  21.083 -12.691  1.00108.32           C  
ATOM    867  CB  LEU B 113      70.620  22.479 -13.241  1.00108.32           C  
ATOM    868  CG  LEU B 113      71.244  22.918 -14.589  1.00108.32           C  
ATOM    869  CD1 LEU B 113      72.768  22.739 -14.609  1.00108.32           C  
ATOM    870  CD2 LEU B 113      70.530  22.334 -15.808  1.00108.32           C  
ATOM    871  C   LEU B 113      70.447  21.038 -11.298  1.00108.32           C  
ATOM    872  O   LEU B 113      71.122  21.400 -10.335  1.00108.32           O  
ATOM    873  N   GLU B 114      69.180  20.608 -11.176  1.00118.10           N  
ATOM    874  CA  GLU B 114      68.450  20.517  -9.941  1.00118.10           C  
ATOM    875  CB  GLU B 114      66.955  20.226 -10.148  1.00118.10           C  
ATOM    876  CG  GLU B 114      66.197  21.402 -10.766  1.00118.10           C  
ATOM    877  CD  GLU B 114      66.235  22.549  -9.768  1.00118.10           C  
ATOM    878  OE1 GLU B 114      65.310  22.614  -8.918  1.00118.10           O  
ATOM    879  OE2 GLU B 114      67.188  23.371  -9.834  1.00118.10           O1-
ATOM    880  C   GLU B 114      69.011  19.440  -9.066  1.00118.10           C  
ATOM    881  O   GLU B 114      68.783  19.455  -7.858  1.00118.10           O  
ATOM    882  N   GLY B 115      69.705  18.436  -9.638  1.00 31.29           N  
ATOM    883  CA  GLY B 115      70.248  17.411  -8.794  1.00 31.29           C  
ATOM    884  C   GLY B 115      69.259  16.296  -8.675  1.00 31.29           C  
ATOM    885  O   GLY B 115      69.339  15.484  -7.754  1.00 31.29           O  
ATOM    886  N   ILE B 116      68.298  16.221  -9.617  1.00 58.69           N  
ATOM    887  CA  ILE B 116      67.317  15.174  -9.584  1.00 58.69           C  
ATOM    888  CB  ILE B 116      65.938  15.662  -9.923  1.00 58.69           C  
ATOM    889  CG1 ILE B 116      65.506  16.746  -8.919  1.00 58.69           C  
ATOM    890  CG2 ILE B 116      64.991  14.450  -9.966  1.00 58.69           C  
ATOM    891  CD1 ILE B 116      64.256  17.516  -9.342  1.00 58.69           C  
ATOM    892  C   ILE B 116      67.727  14.170 -10.626  1.00 58.69           C  
ATOM    893  O   ILE B 116      68.020  14.531 -11.764  1.00 58.69           O  
ATOM    894  N   PRO B 117      67.774  12.909 -10.273  1.00 85.57           N  
ATOM    895  CA  PRO B 117      68.219  11.892 -11.190  1.00 85.57           C  
ATOM    896  CD  PRO B 117      67.882  12.485  -8.890  1.00 85.57           C  
ATOM    897  CB  PRO B 117      68.471  10.639 -10.346  1.00 85.57           C  
ATOM    898  CG  PRO B 117      67.827  10.951  -8.980  1.00 85.57           C  
ATOM    899  C   PRO B 117      67.267  11.694 -12.327  1.00 85.57           C  
ATOM    900  O   PRO B 117      66.062  11.834 -12.128  1.00 85.57           O  
ATOM    901  N   VAL B 118      67.789  11.357 -13.526  1.00 42.97           N  
ATOM    902  CA  VAL B 118      66.924  11.231 -14.666  1.00 42.97           C  
ATOM    903  CB  VAL B 118      67.228  12.234 -15.739  1.00 42.97           C  
ATOM    904  CG1 VAL B 118      66.305  11.970 -16.939  1.00 42.97           C  
ATOM    905  CG2 VAL B 118      67.093  13.646 -15.144  1.00 42.97           C  
ATOM    906  C   VAL B 118      67.075   9.874 -15.285  1.00 42.97           C  
ATOM    907  O   VAL B 118      68.171   9.320 -15.361  1.00 42.97           O  
ATOM    908  N   GLY B 119      65.941   9.311 -15.754  1.00 33.63           N  
ATOM    909  CA  GLY B 119      65.933   8.044 -16.431  1.00 33.63           C  
ATOM    910  C   GLY B 119      65.453   8.330 -17.821  1.00 33.63           C  
ATOM    911  O   GLY B 119      64.575   9.169 -18.018  1.00 33.63           O  
ATOM    912  N   HIS B 120      66.014   7.634 -18.832  1.00 65.90           N  
ATOM    913  CA  HIS B 120      65.635   7.905 -20.192  1.00 65.90           C  
ATOM    914  ND1 HIS B 120      67.469   9.257 -23.323  1.00 65.90           N  
ATOM    915  CG  HIS B 120      66.521   8.857 -22.406  1.00 65.90           C  
ATOM    916  CB  HIS B 120      66.853   8.287 -21.058  1.00 65.90           C  
ATOM    917  NE2 HIS B 120      65.487   9.667 -24.241  1.00 65.90           N  
ATOM    918  CD2 HIS B 120      65.315   9.115 -22.984  1.00 65.90           C  
ATOM    919  CE1 HIS B 120      66.796   9.733 -24.401  1.00 65.90           C  
ATOM    920  C   HIS B 120      65.037   6.658 -20.778  1.00 65.90           C  
ATOM    921  O   HIS B 120      65.710   5.636 -20.908  1.00 65.90           O  
ATOM    922  N   VAL B 121      63.742   6.716 -21.157  1.00 61.45           N  
ATOM    923  CA  VAL B 121      63.072   5.577 -21.717  1.00 61.45           C  
ATOM    924  CB  VAL B 121      61.587   5.617 -21.506  1.00 61.45           C  
ATOM    925  CG1 VAL B 121      60.953   4.399 -22.198  1.00 61.45           C  
ATOM    926  CG2 VAL B 121      61.316   5.689 -19.993  1.00 61.45           C  
ATOM    927  C   VAL B 121      63.322   5.530 -23.192  1.00 61.45           C  
ATOM    928  O   VAL B 121      63.360   6.560 -23.863  1.00 61.45           O  
ATOM    929  N   GLU B 122      63.456   4.301 -23.735  1.00 93.21           N  
ATOM    930  CA  GLU B 122      63.697   4.100 -25.140  1.00 93.21           C  
ATOM    931  CB  GLU B 122      62.521   4.603 -25.997  1.00 93.21           C  
ATOM    932  CG  GLU B 122      62.567   4.194 -27.471  1.00 93.21           C  
ATOM    933  CD  GLU B 122      61.270   4.667 -28.114  1.00 93.21           C  
ATOM    934  OE1 GLU B 122      60.227   3.994 -27.899  1.00 93.21           O  
ATOM    935  OE2 GLU B 122      61.303   5.710 -28.820  1.00 93.21           O1-
ATOM    936  C   GLU B 122      64.953   4.809 -25.550  1.00 93.21           C  
ATOM    937  O   GLU B 122      64.980   5.512 -26.558  1.00 93.21           O  
ATOM    938  N   ALA B 123      66.030   4.649 -24.752  1.00 51.93           N  
ATOM    939  CA  ALA B 123      67.291   5.278 -25.051  1.00 51.93           C  
ATOM    940  CB  ALA B 123      68.033   5.781 -23.800  1.00 51.93           C  
ATOM    941  C   ALA B 123      68.223   4.343 -25.773  1.00 51.93           C  
ATOM    942  O   ALA B 123      68.028   3.129 -25.794  1.00 51.93           O  
ATOM    943  N   GLY B 124      69.284   4.916 -26.389  1.00 52.25           N  
ATOM    944  CA  GLY B 124      70.314   4.124 -27.011  1.00 52.25           C  
ATOM    945  C   GLY B 124      70.241   4.134 -28.509  1.00 52.25           C  
ATOM    946  O   GLY B 124      71.206   3.742 -29.165  1.00 52.25           O  
ATOM    947  N   LEU B 125      69.122   4.581 -29.106  1.00 59.09           N  
ATOM    948  CA  LEU B 125      69.044   4.541 -30.543  1.00 59.09           C  
ATOM    949  CB  LEU B 125      67.625   4.807 -31.071  1.00 59.09           C  
ATOM    950  CG  LEU B 125      66.583   3.777 -30.591  1.00 59.09           C  
ATOM    951  CD1 LEU B 125      65.190   4.095 -31.152  1.00 59.09           C  
ATOM    952  CD2 LEU B 125      67.025   2.338 -30.900  1.00 59.09           C  
ATOM    953  C   LEU B 125      69.942   5.600 -31.109  1.00 59.09           C  
ATOM    954  O   LEU B 125      69.974   6.725 -30.612  1.00 59.09           O  
ATOM    955  N   ARG B 126      70.711   5.262 -32.170  1.00176.61           N  
ATOM    956  CA  ARG B 126      71.549   6.271 -32.756  1.00176.61           C  
ATOM    957  CB  ARG B 126      72.898   6.465 -32.044  1.00176.61           C  
ATOM    958  CG  ARG B 126      72.791   7.582 -31.005  1.00176.61           C  
ATOM    959  CD  ARG B 126      73.879   7.607 -29.940  1.00176.61           C  
ATOM    960  NE  ARG B 126      73.345   6.785 -28.827  1.00176.61           N  
ATOM    961  CZ  ARG B 126      72.532   7.367 -27.898  1.00176.61           C  
ATOM    962  NH1 ARG B 126      72.428   8.725 -27.818  1.00176.61           N1+
ATOM    963  NH2 ARG B 126      71.785   6.590 -27.064  1.00176.61           N  
ATOM    964  C   ARG B 126      71.766   6.063 -34.222  1.00176.61           C  
ATOM    965  O   ARG B 126      71.951   4.948 -34.706  1.00176.61           O  
ATOM    966  N   SER B 127      71.670   7.181 -34.971  1.00 47.71           N  
ATOM    967  CA  SER B 127      71.894   7.248 -36.387  1.00 47.71           C  
ATOM    968  CB  SER B 127      71.303   8.522 -37.016  1.00 47.71           C  
ATOM    969  OG  SER B 127      71.965   9.671 -36.508  1.00 47.71           O  
ATOM    970  C   SER B 127      73.363   7.250 -36.672  1.00 47.71           C  
ATOM    971  O   SER B 127      73.808   6.698 -37.676  1.00 47.71           O  
ATOM    972  N   GLY B 128      74.160   7.883 -35.788  1.00 20.67           N  
ATOM    973  CA  GLY B 128      75.575   7.970 -36.005  1.00 20.67           C  
ATOM    974  C   GLY B 128      75.851   9.216 -36.787  1.00 20.67           C  
ATOM    975  O   GLY B 128      77.000   9.496 -37.125  1.00 20.67           O  
ATOM    976  N   ASN B 129      74.796   9.996 -37.105  1.00 50.38           N  
ATOM    977  CA  ASN B 129      74.981  11.203 -37.862  1.00 50.38           C  
ATOM    978  CB  ASN B 129      74.344  11.095 -39.263  1.00 50.38           C  
ATOM    979  CG  ASN B 129      74.864  12.195 -40.177  1.00 50.38           C  
ATOM    980  OD1 ASN B 129      74.908  13.366 -39.809  1.00 50.38           O  
ATOM    981  ND2 ASN B 129      75.272  11.808 -41.416  1.00 50.38           N  
ATOM    982  C   ASN B 129      74.289  12.318 -37.126  1.00 50.38           C  
ATOM    983  O   ASN B 129      73.073  12.292 -36.947  1.00 50.38           O  
ATOM    984  N   LEU B 130      75.053  13.340 -36.685  1.00 98.98           N  
ATOM    985  CA  LEU B 130      74.495  14.470 -35.988  1.00 98.98           C  
ATOM    986  CB  LEU B 130      75.549  15.428 -35.408  1.00 98.98           C  
ATOM    987  CG  LEU B 130      76.217  14.906 -34.123  1.00 98.98           C  
ATOM    988  CD1 LEU B 130      75.215  14.874 -32.957  1.00 98.98           C  
ATOM    989  CD2 LEU B 130      76.897  13.548 -34.346  1.00 98.98           C  
ATOM    990  C   LEU B 130      73.632  15.244 -36.929  1.00 98.98           C  
ATOM    991  O   LEU B 130      72.669  15.892 -36.523  1.00 98.98           O  
ATOM    992  N   LYS B 131      73.998  15.231 -38.217  1.00147.88           N  
ATOM    993  CA  LYS B 131      73.288  15.949 -39.232  1.00147.88           C  
ATOM    994  CB  LYS B 131      73.985  15.886 -40.599  1.00147.88           C  
ATOM    995  CG  LYS B 131      73.262  16.700 -41.669  1.00147.88           C  
ATOM    996  CD  LYS B 131      73.298  18.207 -41.413  1.00147.88           C  
ATOM    997  CE  LYS B 131      72.430  19.012 -42.381  1.00147.88           C  
ATOM    998  NZ  LYS B 131      71.000  18.775 -42.083  1.00147.88           N1+
ATOM    999  C   LYS B 131      71.905  15.398 -39.402  1.00147.88           C  
ATOM   1000  O   LYS B 131      70.988  16.152 -39.724  1.00147.88           O  
ATOM   1001  N   GLU B 132      71.717  14.069 -39.256  1.00 90.63           N  
ATOM   1002  CA  GLU B 132      70.393  13.532 -39.422  1.00 90.63           C  
ATOM   1003  CB  GLU B 132      70.156  12.913 -40.810  1.00 90.63           C  
ATOM   1004  CG  GLU B 132      69.989  13.946 -41.923  1.00 90.63           C  
ATOM   1005  CD  GLU B 132      68.542  14.415 -41.885  1.00 90.63           C  
ATOM   1006  OE1 GLU B 132      67.639  13.556 -42.071  1.00 90.63           O  
ATOM   1007  OE2 GLU B 132      68.317  15.635 -41.668  1.00 90.63           O1-
ATOM   1008  C   GLU B 132      70.191  12.425 -38.438  1.00 90.63           C  
ATOM   1009  O   GLU B 132      71.047  11.554 -38.291  1.00 90.63           O  
ATOM   1010  N   PRO B 133      69.069  12.428 -37.762  1.00 85.89           N  
ATOM   1011  CA  PRO B 133      68.108  13.491 -37.888  1.00 85.89           C  
ATOM   1012  CD  PRO B 133      68.451  11.183 -37.342  1.00 85.89           C  
ATOM   1013  CB  PRO B 133      66.757  12.897 -37.483  1.00 85.89           C  
ATOM   1014  CG  PRO B 133      67.116  11.613 -36.715  1.00 85.89           C  
ATOM   1015  C   PRO B 133      68.530  14.643 -37.034  1.00 85.89           C  
ATOM   1016  O   PRO B 133      69.171  14.427 -36.007  1.00 85.89           O  
ATOM   1017  N   PHE B 134      68.157  15.876 -37.417  1.00 69.43           N  
ATOM   1018  CA  PHE B 134      68.550  17.027 -36.659  1.00 69.43           C  
ATOM   1019  CB  PHE B 134      69.309  18.051 -37.530  1.00 69.43           C  
ATOM   1020  CG  PHE B 134      69.661  19.260 -36.730  1.00 69.43           C  
ATOM   1021  CD1 PHE B 134      70.773  19.282 -35.920  1.00 69.43           C  
ATOM   1022  CD2 PHE B 134      68.875  20.387 -36.814  1.00 69.43           C  
ATOM   1023  CE1 PHE B 134      71.085  20.408 -35.193  1.00 69.43           C  
ATOM   1024  CE2 PHE B 134      69.182  21.515 -36.090  1.00 69.43           C  
ATOM   1025  CZ  PHE B 134      70.291  21.526 -35.278  1.00 69.43           C  
ATOM   1026  C   PHE B 134      67.295  17.670 -36.174  1.00 69.43           C  
ATOM   1027  O   PHE B 134      66.329  17.740 -36.934  1.00 69.43           O  
ATOM   1028  N   PRO B 135      67.218  18.153 -34.955  1.00103.47           N  
ATOM   1029  CA  PRO B 135      68.232  18.041 -33.927  1.00103.47           C  
ATOM   1030  CD  PRO B 135      66.382  19.325 -34.744  1.00103.47           C  
ATOM   1031  CB  PRO B 135      68.105  19.301 -33.068  1.00103.47           C  
ATOM   1032  CG  PRO B 135      66.668  19.778 -33.306  1.00103.47           C  
ATOM   1033  C   PRO B 135      68.123  16.789 -33.091  1.00103.47           C  
ATOM   1034  O   PRO B 135      68.807  16.716 -32.070  1.00103.47           O  
ATOM   1035  N   GLU B 136      67.273  15.813 -33.465  1.00104.85           N  
ATOM   1036  CA  GLU B 136      66.976  14.681 -32.625  1.00104.85           C  
ATOM   1037  CB  GLU B 136      65.964  13.711 -33.263  1.00104.85           C  
ATOM   1038  CG  GLU B 136      64.531  14.250 -33.292  1.00104.85           C  
ATOM   1039  CD  GLU B 136      64.419  15.277 -34.408  1.00104.85           C  
ATOM   1040  OE1 GLU B 136      65.371  15.359 -35.230  1.00104.85           O  
ATOM   1041  OE2 GLU B 136      63.385  15.994 -34.454  1.00104.85           O1-
ATOM   1042  C   GLU B 136      68.187  13.873 -32.239  1.00104.85           C  
ATOM   1043  O   GLU B 136      68.309  13.478 -31.081  1.00104.85           O  
ATOM   1044  N   GLU B 137      69.120  13.604 -33.169  1.00100.91           N  
ATOM   1045  CA  GLU B 137      70.261  12.786 -32.846  1.00100.91           C  
ATOM   1046  CB  GLU B 137      71.236  12.665 -34.032  1.00100.91           C  
ATOM   1047  CG  GLU B 137      72.613  12.090 -33.679  1.00100.91           C  
ATOM   1048  CD  GLU B 137      72.519  10.581 -33.524  1.00100.91           C  
ATOM   1049  OE1 GLU B 137      71.373  10.063 -33.461  1.00100.91           O  
ATOM   1050  OE2 GLU B 137      73.593   9.926 -33.465  1.00100.91           O1-
ATOM   1051  C   GLU B 137      71.016  13.425 -31.725  1.00100.91           C  
ATOM   1052  O   GLU B 137      71.412  12.754 -30.772  1.00100.91           O  
ATOM   1053  N   ALA B 138      71.240  14.746 -31.810  1.00 34.73           N  
ATOM   1054  CA  ALA B 138      71.971  15.428 -30.786  1.00 34.73           C  
ATOM   1055  CB  ALA B 138      72.237  16.904 -31.128  1.00 34.73           C  
ATOM   1056  C   ALA B 138      71.196  15.380 -29.505  1.00 34.73           C  
ATOM   1057  O   ALA B 138      71.755  15.132 -28.439  1.00 34.73           O  
ATOM   1058  N   ASN B 139      69.868  15.572 -29.575  1.00 39.97           N  
ATOM   1059  CA  ASN B 139      69.082  15.665 -28.378  1.00 39.97           C  
ATOM   1060  CB  ASN B 139      67.589  15.892 -28.663  1.00 39.97           C  
ATOM   1061  CG  ASN B 139      67.415  17.296 -29.230  1.00 39.97           C  
ATOM   1062  OD1 ASN B 139      68.228  18.186 -28.983  1.00 39.97           O  
ATOM   1063  ND2 ASN B 139      66.318  17.504 -30.008  1.00 39.97           N  
ATOM   1064  C   ASN B 139      69.209  14.409 -27.572  1.00 39.97           C  
ATOM   1065  O   ASN B 139      69.392  14.472 -26.357  1.00 39.97           O  
ATOM   1066  N   ARG B 140      69.113  13.227 -28.212  1.00100.53           N  
ATOM   1067  CA  ARG B 140      69.194  12.003 -27.468  1.00100.53           C  
ATOM   1068  CB  ARG B 140      68.773  10.751 -28.271  1.00100.53           C  
ATOM   1069  CG  ARG B 140      69.518  10.491 -29.583  1.00100.53           C  
ATOM   1070  CD  ARG B 140      68.892   9.330 -30.364  1.00100.53           C  
ATOM   1071  NE  ARG B 140      69.423   9.335 -31.756  1.00100.53           N  
ATOM   1072  CZ  ARG B 140      68.608   8.923 -32.772  1.00100.53           C  
ATOM   1073  NH1 ARG B 140      67.322   8.546 -32.505  1.00100.53           N1+
ATOM   1074  NH2 ARG B 140      69.061   8.894 -34.057  1.00100.53           N  
ATOM   1075  C   ARG B 140      70.562  11.807 -26.887  1.00100.53           C  
ATOM   1076  O   ARG B 140      70.693  11.319 -25.766  1.00100.53           O  
ATOM   1077  N   ARG B 141      71.627  12.161 -27.630  1.00127.31           N  
ATOM   1078  CA  ARG B 141      72.950  11.951 -27.112  1.00127.31           C  
ATOM   1079  CB  ARG B 141      74.063  12.170 -28.147  1.00127.31           C  
ATOM   1080  CG  ARG B 141      73.963  11.185 -29.314  1.00127.31           C  
ATOM   1081  CD  ARG B 141      75.284  10.960 -30.047  1.00127.31           C  
ATOM   1082  NE  ARG B 141      75.827  12.294 -30.414  1.00127.31           N  
ATOM   1083  CZ  ARG B 141      77.133  12.409 -30.793  1.00127.31           C  
ATOM   1084  NH1 ARG B 141      77.920  11.299 -30.884  1.00127.31           N1+
ATOM   1085  NH2 ARG B 141      77.655  13.639 -31.074  1.00127.31           N  
ATOM   1086  C   ARG B 141      73.194  12.839 -25.929  1.00127.31           C  
ATOM   1087  O   ARG B 141      73.776  12.404 -24.936  1.00127.31           O  
ATOM   1088  N   LEU B 142      72.752  14.110 -25.992  1.00 94.96           N  
ATOM   1089  CA  LEU B 142      72.952  15.014 -24.894  1.00 94.96           C  
ATOM   1090  CB  LEU B 142      72.470  16.452 -25.162  1.00 94.96           C  
ATOM   1091  CG  LEU B 142      73.433  17.319 -25.993  1.00 94.96           C  
ATOM   1092  CD1 LEU B 142      73.705  16.724 -27.375  1.00 94.96           C  
ATOM   1093  CD2 LEU B 142      72.927  18.765 -26.079  1.00 94.96           C  
ATOM   1094  C   LEU B 142      72.210  14.517 -23.693  1.00 94.96           C  
ATOM   1095  O   LEU B 142      72.714  14.576 -22.574  1.00 94.96           O  
ATOM   1096  N   THR B 143      70.987  14.000 -23.896  1.00 35.48           N  
ATOM   1097  CA  THR B 143      70.179  13.562 -22.795  1.00 35.48           C  
ATOM   1098  CB  THR B 143      68.841  13.036 -23.233  1.00 35.48           C  
ATOM   1099  OG1 THR B 143      68.121  14.039 -23.935  1.00 35.48           O  
ATOM   1100  CG2 THR B 143      68.053  12.590 -21.990  1.00 35.48           C  
ATOM   1101  C   THR B 143      70.880  12.445 -22.078  1.00 35.48           C  
ATOM   1102  O   THR B 143      70.899  12.392 -20.849  1.00 35.48           O  
ATOM   1103  N   ASP B 144      71.496  11.527 -22.839  1.00 64.94           N  
ATOM   1104  CA  ASP B 144      72.125  10.354 -22.300  1.00 64.94           C  
ATOM   1105  CB  ASP B 144      72.548   9.358 -23.389  1.00 64.94           C  
ATOM   1106  CG  ASP B 144      71.263   8.764 -23.950  1.00 64.94           C  
ATOM   1107  OD1 ASP B 144      70.255   8.712 -23.195  1.00 64.94           O  
ATOM   1108  OD2 ASP B 144      71.266   8.362 -25.144  1.00 64.94           O1-
ATOM   1109  C   ASP B 144      73.319  10.689 -21.453  1.00 64.94           C  
ATOM   1110  O   ASP B 144      73.683   9.914 -20.569  1.00 64.94           O  
ATOM   1111  N   VAL B 145      74.001  11.821 -21.708  1.00105.73           N  
ATOM   1112  CA  VAL B 145      75.153  12.102 -20.894  1.00105.73           C  
ATOM   1113  CB  VAL B 145      75.884  13.364 -21.277  1.00105.73           C  
ATOM   1114  CG1 VAL B 145      76.374  13.216 -22.726  1.00105.73           C  
ATOM   1115  CG2 VAL B 145      74.990  14.592 -21.042  1.00105.73           C  
ATOM   1116  C   VAL B 145      74.703  12.236 -19.468  1.00105.73           C  
ATOM   1117  O   VAL B 145      75.362  11.757 -18.546  1.00105.73           O  
ATOM   1118  N   LEU B 146      73.565  12.921 -19.272  1.00 87.10           N  
ATOM   1119  CA  LEU B 146      72.954  13.251 -18.013  1.00 87.10           C  
ATOM   1120  CB  LEU B 146      71.949  14.407 -18.138  1.00 87.10           C  
ATOM   1121  CG  LEU B 146      72.604  15.716 -18.620  1.00 87.10           C  
ATOM   1122  CD1 LEU B 146      71.614  16.891 -18.571  1.00 87.10           C  
ATOM   1123  CD2 LEU B 146      73.910  15.996 -17.860  1.00 87.10           C  
ATOM   1124  C   LEU B 146      72.259  12.103 -17.316  1.00 87.10           C  
ATOM   1125  O   LEU B 146      72.043  12.170 -16.106  1.00 87.10           O  
ATOM   1126  N   THR B 147      71.830  11.054 -18.049  1.00 61.80           N  
ATOM   1127  CA  THR B 147      70.956  10.046 -17.492  1.00 61.80           C  
ATOM   1128  CB  THR B 147      70.384   9.136 -18.538  1.00 61.80           C  
ATOM   1129  OG1 THR B 147      69.682   9.897 -19.511  0.50 61.80           O  
ATOM   1130  CG2 THR B 147      69.426   8.147 -17.853  0.50 61.80           C  
ATOM   1131  C   THR B 147      71.570   9.171 -16.433  1.00 61.80           C  
ATOM   1132  O   THR B 147      72.699   8.696 -16.546  1.00 61.80           O  
ATOM   1133  N   ASP B 148      70.801   8.982 -15.336  1.00 66.07           N  
ATOM   1134  CA  ASP B 148      71.114   8.103 -14.243  1.00 66.07           C  
ATOM   1135  CB  ASP B 148      70.141   8.306 -13.065  1.00 66.07           C  
ATOM   1136  CG  ASP B 148      70.513   7.358 -11.937  1.00 66.07           C  
ATOM   1137  OD1 ASP B 148      71.722   7.293 -11.590  1.00 66.07           O  
ATOM   1138  OD2 ASP B 148      69.589   6.675 -11.418  1.00 66.07           O1-
ATOM   1139  C   ASP B 148      70.945   6.688 -14.704  1.00 66.07           C  
ATOM   1140  O   ASP B 148      71.797   5.835 -14.464  1.00 66.07           O  
ATOM   1141  N   LEU B 149      69.815   6.402 -15.388  1.00 73.40           N  
ATOM   1142  CA  LEU B 149      69.563   5.058 -15.824  1.00 73.40           C  
ATOM   1143  CB  LEU B 149      68.576   4.326 -14.898  1.00 73.40           C  
ATOM   1144  CG  LEU B 149      68.286   2.866 -15.285  1.00 73.40           C  
ATOM   1145  CD1 LEU B 149      69.570   2.020 -15.282  1.00 73.40           C  
ATOM   1146  CD2 LEU B 149      67.198   2.270 -14.376  1.00 73.40           C  
ATOM   1147  C   LEU B 149      68.982   5.107 -17.210  1.00 73.40           C  
ATOM   1148  O   LEU B 149      68.014   5.822 -17.465  1.00 73.40           O  
ATOM   1149  N   ASP B 150      69.565   4.335 -18.152  1.00 62.28           N  
ATOM   1150  CA  ASP B 150      69.074   4.327 -19.504  1.00 62.28           C  
ATOM   1151  CB  ASP B 150      70.176   4.314 -20.575  1.00 62.28           C  
ATOM   1152  CG  ASP B 150      70.840   5.681 -20.627  1.00 62.28           C  
ATOM   1153  OD1 ASP B 150      70.120   6.712 -20.712  1.00 62.28           O  
ATOM   1154  OD2 ASP B 150      72.097   5.700 -20.574  1.00 62.28           O1-
ATOM   1155  C   ASP B 150      68.285   3.077 -19.723  1.00 62.28           C  
ATOM   1156  O   ASP B 150      68.749   1.980 -19.414  1.00 62.28           O  
ATOM   1157  N   PHE B 151      67.056   3.217 -20.264  1.00 89.74           N  
ATOM   1158  CA  PHE B 151      66.259   2.060 -20.530  1.00 89.74           C  
ATOM   1159  CB  PHE B 151      64.786   2.276 -20.158  1.00 89.74           C  
ATOM   1160  CG  PHE B 151      64.803   2.667 -18.721  1.00 89.74           C  
ATOM   1161  CD1 PHE B 151      65.058   1.732 -17.746  1.00 89.74           C  
ATOM   1162  CD2 PHE B 151      64.566   3.972 -18.353  1.00 89.74           C  
ATOM   1163  CE1 PHE B 151      65.079   2.096 -16.421  1.00 89.74           C  
ATOM   1164  CE2 PHE B 151      64.583   4.341 -17.028  1.00 89.74           C  
ATOM   1165  CZ  PHE B 151      64.841   3.401 -16.060  1.00 89.74           C  
ATOM   1166  C   PHE B 151      66.337   1.810 -22.006  1.00 89.74           C  
ATOM   1167  O   PHE B 151      65.638   2.454 -22.784  1.00 89.74           O  
ATOM   1168  N   ALA B 152      67.203   0.858 -22.421  1.00 58.69           N  
ATOM   1169  CA  ALA B 152      67.385   0.558 -23.817  1.00 58.69           C  
ATOM   1170  CB  ALA B 152      68.777  -0.010 -24.141  1.00 58.69           C  
ATOM   1171  C   ALA B 152      66.372  -0.465 -24.244  1.00 58.69           C  
ATOM   1172  O   ALA B 152      66.101  -1.438 -23.542  1.00 58.69           O  
ATOM   1173  N   PRO B 153      65.791  -0.233 -25.390  1.00 86.91           N  
ATOM   1174  CA  PRO B 153      64.833  -1.126 -25.985  1.00 86.91           C  
ATOM   1175  CD  PRO B 153      65.779   1.088 -25.994  1.00 86.91           C  
ATOM   1176  CB  PRO B 153      64.117  -0.303 -27.061  1.00 86.91           C  
ATOM   1177  CG  PRO B 153      65.061   0.882 -27.336  1.00 86.91           C  
ATOM   1178  C   PRO B 153      65.458  -2.378 -26.529  1.00 86.91           C  
ATOM   1179  O   PRO B 153      64.756  -3.382 -26.653  1.00 86.91           O  
ATOM   1180  N   THR B 154      66.760  -2.347 -26.890  1.00 45.68           N  
ATOM   1181  CA  THR B 154      67.350  -3.516 -27.488  1.00 45.68           C  
ATOM   1182  CB  THR B 154      67.341  -3.478 -28.989  1.00 45.68           C  
ATOM   1183  OG1 THR B 154      68.134  -2.398 -29.457  1.00 45.68           O  
ATOM   1184  CG2 THR B 154      65.890  -3.308 -29.464  1.00 45.68           C  
ATOM   1185  C   THR B 154      68.783  -3.636 -27.072  1.00 45.68           C  
ATOM   1186  O   THR B 154      69.362  -2.731 -26.471  1.00 45.68           O  
ATOM   1187  N   PRO B 155      69.358  -4.776 -27.369  1.00 67.26           N  
ATOM   1188  CA  PRO B 155      70.740  -5.004 -27.056  1.00 67.26           C  
ATOM   1189  CD  PRO B 155      68.596  -6.016 -27.388  1.00 67.26           C  
ATOM   1190  CB  PRO B 155      70.984  -6.489 -27.315  1.00 67.26           C  
ATOM   1191  CG  PRO B 155      69.607  -7.126 -27.050  1.00 67.26           C  
ATOM   1192  C   PRO B 155      71.628  -4.081 -27.829  1.00 67.26           C  
ATOM   1193  O   PRO B 155      72.681  -3.701 -27.318  1.00 67.26           O  
ATOM   1194  N   LEU B 156      71.229  -3.710 -29.060  1.00151.99           N  
ATOM   1195  CA  LEU B 156      72.037  -2.827 -29.852  1.00151.99           C  
ATOM   1196  CB  LEU B 156      71.469  -2.521 -31.241  1.00151.99           C  
ATOM   1197  CG  LEU B 156      71.456  -3.709 -32.205  1.00151.99           C  
ATOM   1198  CD1 LEU B 156      71.083  -3.225 -33.610  1.00151.99           C  
ATOM   1199  CD2 LEU B 156      72.776  -4.496 -32.167  1.00151.99           C  
ATOM   1200  C   LEU B 156      72.091  -1.508 -29.167  1.00151.99           C  
ATOM   1201  O   LEU B 156      73.135  -0.861 -29.113  1.00151.99           O  
ATOM   1202  N   ALA B 157      70.942  -1.079 -28.619  1.00 28.70           N  
ATOM   1203  CA  ALA B 157      70.855   0.206 -27.997  1.00 28.70           C  
ATOM   1204  CB  ALA B 157      69.458   0.488 -27.416  1.00 28.70           C  
ATOM   1205  C   ALA B 157      71.830   0.229 -26.867  1.00 28.70           C  
ATOM   1206  O   ALA B 157      72.499   1.235 -26.634  1.00 28.70           O  
ATOM   1207  N   LYS B 158      71.931  -0.897 -26.137  1.00 67.14           N  
ATOM   1208  CA  LYS B 158      72.819  -1.017 -25.017  1.00 67.14           C  
ATOM   1209  CB  LYS B 158      72.729  -2.418 -24.385  1.00 67.14           C  
ATOM   1210  CG  LYS B 158      73.632  -2.652 -23.173  1.00 67.14           C  
ATOM   1211  CD  LYS B 158      73.368  -4.007 -22.512  1.00 67.14           C  
ATOM   1212  CE  LYS B 158      74.296  -4.322 -21.340  1.00 67.14           C  
ATOM   1213  NZ  LYS B 158      73.618  -4.022 -20.060  1.00 67.14           N1+
ATOM   1214  C   LYS B 158      74.224  -0.836 -25.504  1.00 67.14           C  
ATOM   1215  O   LYS B 158      75.013  -0.108 -24.905  1.00 67.14           O  
ATOM   1216  N   ALA B 159      74.567  -1.472 -26.638  1.00 28.01           N  
ATOM   1217  CA  ALA B 159      75.906  -1.415 -27.150  1.00 28.01           C  
ATOM   1218  CB  ALA B 159      76.079  -2.224 -28.447  1.00 28.01           C  
ATOM   1219  C   ALA B 159      76.260   0.006 -27.461  1.00 28.01           C  
ATOM   1220  O   ALA B 159      77.375   0.447 -27.188  1.00 28.01           O  
ATOM   1221  N   ASN B 160      75.306   0.761 -28.034  1.00 66.20           N  
ATOM   1222  CA  ASN B 160      75.543   2.118 -28.444  1.00 66.20           C  
ATOM   1223  CB  ASN B 160      74.291   2.767 -29.068  1.00 66.20           C  
ATOM   1224  CG  ASN B 160      73.869   1.960 -30.295  1.00 66.20           C  
ATOM   1225  OD1 ASN B 160      72.684   1.868 -30.615  1.00 66.20           O  
ATOM   1226  ND2 ASN B 160      74.859   1.348 -30.997  1.00 66.20           N  
ATOM   1227  C   ASN B 160      75.895   2.933 -27.235  1.00 66.20           C  
ATOM   1228  O   ASN B 160      76.832   3.728 -27.259  1.00 66.20           O  
ATOM   1229  N   LEU B 161      75.152   2.742 -26.128  1.00 48.78           N  
ATOM   1230  CA  LEU B 161      75.367   3.507 -24.934  1.00 48.78           C  
ATOM   1231  CB  LEU B 161      74.351   3.165 -23.829  1.00 48.78           C  
ATOM   1232  CG  LEU B 161      72.901   3.575 -24.159  1.00 48.78           C  
ATOM   1233  CD1 LEU B 161      71.937   3.205 -23.021  1.00 48.78           C  
ATOM   1234  CD2 LEU B 161      72.812   5.066 -24.525  1.00 48.78           C  
ATOM   1235  C   LEU B 161      76.733   3.219 -24.389  1.00 48.78           C  
ATOM   1236  O   LEU B 161      77.426   4.125 -23.933  1.00 48.78           O  
ATOM   1237  N   LEU B 162      77.165   1.947 -24.425  1.00102.47           N  
ATOM   1238  CA  LEU B 162      78.445   1.610 -23.866  1.00102.47           C  
ATOM   1239  CB  LEU B 162      78.728   0.100 -23.788  1.00102.47           C  
ATOM   1240  CG  LEU B 162      78.040  -0.574 -22.582  1.00102.47           C  
ATOM   1241  CD1 LEU B 162      76.511  -0.478 -22.647  1.00102.47           C  
ATOM   1242  CD2 LEU B 162      78.534  -2.013 -22.391  1.00102.47           C  
ATOM   1243  C   LEU B 162      79.557   2.300 -24.598  1.00102.47           C  
ATOM   1244  O   LEU B 162      80.560   2.669 -23.991  1.00102.47           O  
ATOM   1245  N   LYS B 163      79.436   2.480 -25.925  1.00 90.85           N  
ATOM   1246  CA  LYS B 163      80.491   3.140 -26.644  1.00 90.85           C  
ATOM   1247  CB  LYS B 163      80.342   3.079 -28.178  1.00 90.85           C  
ATOM   1248  CG  LYS B 163      79.126   3.805 -28.750  1.00 90.85           C  
ATOM   1249  CD  LYS B 163      79.107   3.849 -30.279  1.00 90.85           C  
ATOM   1250  CE  LYS B 163      77.807   4.414 -30.855  1.00 90.85           C  
ATOM   1251  NZ  LYS B 163      77.873   4.419 -32.334  1.00 90.85           N1+
ATOM   1252  C   LYS B 163      80.587   4.574 -26.200  1.00 90.85           C  
ATOM   1253  O   LYS B 163      81.666   5.164 -26.208  1.00 90.85           O  
ATOM   1254  N   GLU B 164      79.439   5.164 -25.817  1.00 95.15           N  
ATOM   1255  CA  GLU B 164      79.281   6.526 -25.384  1.00 95.15           C  
ATOM   1256  CB  GLU B 164      77.812   6.979 -25.329  1.00 95.15           C  
ATOM   1257  CG  GLU B 164      77.200   7.119 -26.725  1.00 95.15           C  
ATOM   1258  CD  GLU B 164      75.812   7.723 -26.592  1.00 95.15           C  
ATOM   1259  OE1 GLU B 164      75.275   7.744 -25.453  1.00 95.15           O  
ATOM   1260  OE2 GLU B 164      75.271   8.182 -27.633  1.00 95.15           O1-
ATOM   1261  C   GLU B 164      79.910   6.770 -24.039  1.00 95.15           C  
ATOM   1262  O   GLU B 164      80.085   7.925 -23.653  1.00 95.15           O  
ATOM   1263  N   GLY B 165      80.201   5.713 -23.252  1.00 34.24           N  
ATOM   1264  CA  GLY B 165      80.829   5.940 -21.977  1.00 34.24           C  
ATOM   1265  C   GLY B 165      79.882   5.609 -20.863  1.00 34.24           C  
ATOM   1266  O   GLY B 165      80.217   5.779 -19.691  1.00 34.24           O  
ATOM   1267  N   LYS B 166      78.669   5.133 -21.192  1.00115.71           N  
ATOM   1268  CA  LYS B 166      77.723   4.789 -20.171  1.00115.71           C  
ATOM   1269  CB  LYS B 166      76.307   4.581 -20.727  1.00115.71           C  
ATOM   1270  CG  LYS B 166      75.762   5.845 -21.394  1.00115.71           C  
ATOM   1271  CD  LYS B 166      75.673   7.036 -20.439  1.00115.71           C  
ATOM   1272  CE  LYS B 166      74.285   7.196 -19.817  1.00115.71           C  
ATOM   1273  NZ  LYS B 166      74.356   7.997 -18.573  1.00115.71           N1+
ATOM   1274  C   LYS B 166      78.159   3.513 -19.518  1.00115.71           C  
ATOM   1275  O   LYS B 166      78.702   2.617 -20.162  1.00115.71           O  
ATOM   1276  N   ARG B 167      77.937   3.415 -18.192  1.00 96.00           N  
ATOM   1277  CA  ARG B 167      78.322   2.246 -17.459  1.00 96.00           C  
ATOM   1278  CB  ARG B 167      78.603   2.524 -15.976  1.00 96.00           C  
ATOM   1279  CG  ARG B 167      79.791   3.463 -15.771  1.00 96.00           C  
ATOM   1280  CD  ARG B 167      80.147   3.691 -14.304  1.00 96.00           C  
ATOM   1281  NE  ARG B 167      78.973   4.339 -13.655  1.00 96.00           N  
ATOM   1282  CZ  ARG B 167      79.118   4.944 -12.440  1.00 96.00           C  
ATOM   1283  NH1 ARG B 167      80.344   4.990 -11.843  1.00 96.00           N1+
ATOM   1284  NH2 ARG B 167      78.036   5.502 -11.823  1.00 96.00           N  
ATOM   1285  C   ARG B 167      77.219   1.241 -17.548  1.00 96.00           C  
ATOM   1286  O   ARG B 167      76.044   1.589 -17.624  1.00 96.00           O  
ATOM   1287  N   GLU B 168      77.595  -0.050 -17.501  1.00 97.59           N  
ATOM   1288  CA  GLU B 168      76.688  -1.156 -17.632  1.00 97.59           C  
ATOM   1289  CB  GLU B 168      77.395  -2.514 -17.486  1.00 97.59           C  
ATOM   1290  CG  GLU B 168      78.171  -2.961 -18.722  1.00 97.59           C  
ATOM   1291  CD  GLU B 168      77.282  -3.937 -19.477  1.00 97.59           C  
ATOM   1292  OE1 GLU B 168      76.985  -5.019 -18.904  1.00 97.59           O  
ATOM   1293  OE2 GLU B 168      76.885  -3.616 -20.629  1.00 97.59           O1-
ATOM   1294  C   GLU B 168      75.668  -1.108 -16.541  1.00 97.59           C  
ATOM   1295  O   GLU B 168      74.498  -1.411 -16.769  1.00 97.59           O  
ATOM   1296  N   GLU B 169      76.077  -0.722 -15.321  1.00 82.33           N  
ATOM   1297  CA  GLU B 169      75.164  -0.735 -14.212  1.00 82.33           C  
ATOM   1298  CB  GLU B 169      75.823  -0.287 -12.893  1.00 82.33           C  
ATOM   1299  CG  GLU B 169      76.287   1.170 -12.886  1.00 82.33           C  
ATOM   1300  CD  GLU B 169      75.164   2.016 -12.306  1.00 82.33           C  
ATOM   1301  OE1 GLU B 169      74.377   1.466 -11.488  1.00 82.33           O  
ATOM   1302  OE2 GLU B 169      75.084   3.223 -12.658  1.00 82.33           O1-
ATOM   1303  C   GLU B 169      74.037   0.202 -14.520  1.00 82.33           C  
ATOM   1304  O   GLU B 169      72.902  -0.006 -14.097  1.00 82.33           O  
ATOM   1305  N   GLY B 170      74.360   1.284 -15.243  1.00 78.89           N  
ATOM   1306  CA  GLY B 170      73.494   2.348 -15.666  1.00 78.89           C  
ATOM   1307  C   GLY B 170      72.503   1.941 -16.726  1.00 78.89           C  
ATOM   1308  O   GLY B 170      71.593   2.715 -17.015  1.00 78.89           O  
ATOM   1309  N   ILE B 171      72.707   0.815 -17.447  1.00110.23           N  
ATOM   1310  CA  ILE B 171      71.795   0.506 -18.524  1.00110.23           C  
ATOM   1311  CB  ILE B 171      72.457   0.249 -19.860  1.00110.23           C  
ATOM   1312  CG1 ILE B 171      73.138   1.503 -20.435  1.00110.23           C  
ATOM   1313  CG2 ILE B 171      71.402  -0.330 -20.814  1.00110.23           C  
ATOM   1314  CD1 ILE B 171      74.526   1.797 -19.885  1.00110.23           C  
ATOM   1315  C   ILE B 171      70.983  -0.729 -18.240  1.00110.23           C  
ATOM   1316  O   ILE B 171      71.477  -1.711 -17.688  1.00110.23           O  
ATOM   1317  N   LEU B 172      69.679  -0.688 -18.606  1.00 78.30           N  
ATOM   1318  CA  LEU B 172      68.816  -1.830 -18.462  1.00 78.30           C  
ATOM   1319  CB  LEU B 172      67.762  -1.644 -17.353  1.00 78.30           C  
ATOM   1320  CG  LEU B 172      66.815  -2.841 -17.146  1.00 78.30           C  
ATOM   1321  CD1 LEU B 172      67.578  -4.082 -16.650  1.00 78.30           C  
ATOM   1322  CD2 LEU B 172      65.650  -2.459 -16.219  1.00 78.30           C  
ATOM   1323  C   LEU B 172      68.089  -2.028 -19.772  1.00 78.30           C  
ATOM   1324  O   LEU B 172      67.509  -1.085 -20.312  1.00 78.30           O  
ATOM   1325  N   VAL B 173      68.100  -3.267 -20.321  1.00 71.93           N  
ATOM   1326  CA  VAL B 173      67.449  -3.549 -21.579  1.00 71.93           C  
ATOM   1327  CB  VAL B 173      68.100  -4.670 -22.337  1.00 71.93           C  
ATOM   1328  CG1 VAL B 173      67.287  -4.948 -23.611  1.00 71.93           C  
ATOM   1329  CG2 VAL B 173      69.568  -4.298 -22.598  1.00 71.93           C  
ATOM   1330  C   VAL B 173      66.043  -3.993 -21.261  1.00 71.93           C  
ATOM   1331  O   VAL B 173      65.839  -5.058 -20.681  1.00 71.93           O  
ATOM   1332  N   THR B 174      65.059  -3.105 -21.530  1.00101.26           N  
ATOM   1333  CA  THR B 174      63.644  -3.273 -21.301  1.00101.26           C  
ATOM   1334  CB  THR B 174      62.997  -1.969 -20.952  1.00101.26           C  
ATOM   1335  OG1 THR B 174      63.097  -1.067 -22.045  1.00101.26           O  
ATOM   1336  CG2 THR B 174      63.724  -1.391 -19.726  1.00101.26           C  
ATOM   1337  C   THR B 174      62.811  -3.891 -22.397  1.00101.26           C  
ATOM   1338  O   THR B 174      61.833  -4.580 -22.111  1.00101.26           O  
ATOM   1339  N   GLY B 175      63.134  -3.640 -23.681  1.00 49.65           N  
ATOM   1340  CA  GLY B 175      62.221  -4.016 -24.731  1.00 49.65           C  
ATOM   1341  C   GLY B 175      61.390  -2.782 -24.943  1.00 49.65           C  
ATOM   1342  O   GLY B 175      61.589  -1.792 -24.243  1.00 49.65           O  
ATOM   1343  N   GLN B 176      60.434  -2.790 -25.897  1.00 98.28           N  
ATOM   1344  CA  GLN B 176      59.669  -1.597 -26.161  1.00 98.28           C  
ATOM   1345  CB  GLN B 176      59.201  -1.438 -27.617  1.00 98.28           C  
ATOM   1346  CG  GLN B 176      60.196  -0.714 -28.518  1.00 98.28           C  
ATOM   1347  CD  GLN B 176      60.029   0.776 -28.228  1.00 98.28           C  
ATOM   1348  OE1 GLN B 176      58.913   1.268 -28.063  1.00 98.28           O  
ATOM   1349  NE2 GLN B 176      61.168   1.515 -28.153  1.00 98.28           N  
ATOM   1350  C   GLN B 176      58.429  -1.514 -25.333  1.00 98.28           C  
ATOM   1351  O   GLN B 176      57.630  -2.445 -25.244  1.00 98.28           O  
ATOM   1352  N   THR B 177      58.250  -0.323 -24.739  1.00 77.36           N  
ATOM   1353  CA  THR B 177      57.122   0.058 -23.944  1.00 77.36           C  
ATOM   1354  CB  THR B 177      57.326   1.424 -23.350  1.00 77.36           C  
ATOM   1355  OG1 THR B 177      57.513   2.388 -24.374  1.00 77.36           O  
ATOM   1356  CG2 THR B 177      58.549   1.387 -22.418  1.00 77.36           C  
ATOM   1357  C   THR B 177      55.943   0.114 -24.864  1.00 77.36           C  
ATOM   1358  O   THR B 177      54.805  -0.111 -24.453  1.00 77.36           O  
ATOM   1359  N   GLY B 178      56.202   0.422 -26.149  1.00 52.71           N  
ATOM   1360  CA  GLY B 178      55.176   0.569 -27.141  1.00 52.71           C  
ATOM   1361  C   GLY B 178      54.409  -0.713 -27.261  1.00 52.71           C  
ATOM   1362  O   GLY B 178      53.221  -0.709 -27.585  1.00 52.71           O  
ATOM   1363  N   VAL B 179      55.085  -1.857 -27.064  1.00 48.63           N  
ATOM   1364  CA  VAL B 179      54.401  -3.115 -27.160  1.00 48.63           C  
ATOM   1365  CB  VAL B 179      55.314  -4.291 -26.952  1.00 48.63           C  
ATOM   1366  CG1 VAL B 179      54.476  -5.582 -26.981  1.00 48.63           C  
ATOM   1367  CG2 VAL B 179      56.421  -4.244 -28.019  1.00 48.63           C  
ATOM   1368  C   VAL B 179      53.347  -3.170 -26.099  1.00 48.63           C  
ATOM   1369  O   VAL B 179      52.209  -3.566 -26.344  1.00 48.63           O  
ATOM   1370  N   ASP B 180      53.702  -2.746 -24.880  1.00 79.28           N  
ATOM   1371  CA  ASP B 180      52.788  -2.796 -23.773  1.00 79.28           C  
ATOM   1372  CB  ASP B 180      53.360  -2.180 -22.496  1.00 79.28           C  
ATOM   1373  CG  ASP B 180      54.437  -3.086 -21.959  1.00 79.28           C  
ATOM   1374  OD1 ASP B 180      55.225  -3.642 -22.771  1.00 79.28           O  
ATOM   1375  OD2 ASP B 180      54.463  -3.246 -20.712  1.00 79.28           O1-
ATOM   1376  C   ASP B 180      51.605  -1.941 -24.080  1.00 79.28           C  
ATOM   1377  O   ASP B 180      50.466  -2.329 -23.823  1.00 79.28           O  
ATOM   1378  N   ALA B 181      51.867  -0.744 -24.634  1.00 61.11           N  
ATOM   1379  CA  ALA B 181      50.848   0.243 -24.832  1.00 61.11           C  
ATOM   1380  CB  ALA B 181      51.410   1.566 -25.383  1.00 61.11           C  
ATOM   1381  C   ALA B 181      49.801  -0.223 -25.797  1.00 61.11           C  
ATOM   1382  O   ALA B 181      48.605  -0.063 -25.556  1.00 61.11           O  
ATOM   1383  N   VAL B 182      50.229  -0.814 -26.923  1.00 83.12           N  
ATOM   1384  CA  VAL B 182      49.317  -1.223 -27.951  1.00 83.12           C  
ATOM   1385  CB  VAL B 182      50.010  -1.779 -29.148  1.00 83.12           C  
ATOM   1386  CG1 VAL B 182      48.900  -2.192 -30.105  1.00 83.12           C  
ATOM   1387  CG2 VAL B 182      50.988  -0.757 -29.740  1.00 83.12           C  
ATOM   1388  C   VAL B 182      48.436  -2.326 -27.467  1.00 83.12           C  
ATOM   1389  O   VAL B 182      47.244  -2.362 -27.772  1.00 83.12           O  
ATOM   1390  N   LEU B 183      49.019  -3.279 -26.719  1.00 65.34           N  
ATOM   1391  CA  LEU B 183      48.292  -4.425 -26.249  1.00 65.34           C  
ATOM   1392  CB  LEU B 183      49.171  -5.400 -25.446  1.00 65.34           C  
ATOM   1393  CG  LEU B 183      50.238  -6.115 -26.296  1.00 65.34           C  
ATOM   1394  CD1 LEU B 183      51.086  -7.076 -25.445  1.00 65.34           C  
ATOM   1395  CD2 LEU B 183      49.596  -6.811 -27.509  1.00 65.34           C  
ATOM   1396  C   LEU B 183      47.195  -3.967 -25.341  1.00 65.34           C  
ATOM   1397  O   LEU B 183      46.073  -4.465 -25.411  1.00 65.34           O  
ATOM   1398  N   LEU B 184      47.516  -3.019 -24.445  1.00137.00           N  
ATOM   1399  CA  LEU B 184      46.597  -2.470 -23.488  1.00137.00           C  
ATOM   1400  CB  LEU B 184      47.347  -1.547 -22.499  1.00137.00           C  
ATOM   1401  CG  LEU B 184      46.523  -0.882 -21.373  1.00137.00           C  
ATOM   1402  CD1 LEU B 184      45.526   0.151 -21.908  1.00137.00           C  
ATOM   1403  CD2 LEU B 184      45.881  -1.920 -20.443  1.00137.00           C  
ATOM   1404  C   LEU B 184      45.556  -1.672 -24.210  1.00137.00           C  
ATOM   1405  O   LEU B 184      44.359  -1.783 -23.943  1.00137.00           O  
ATOM   1406  N   ALA B 185      45.999  -0.863 -25.185  1.00 56.42           N  
ATOM   1407  CA  ALA B 185      45.128   0.028 -25.891  1.00 56.42           C  
ATOM   1408  CB  ALA B 185      45.911   0.861 -26.918  1.00 56.42           C  
ATOM   1409  C   ALA B 185      44.081  -0.779 -26.588  1.00 56.42           C  
ATOM   1410  O   ALA B 185      42.900  -0.434 -26.547  1.00 56.42           O  
ATOM   1411  N   ALA B 186      44.480  -1.922 -27.176  1.00 55.31           N  
ATOM   1412  CA  ALA B 186      43.578  -2.715 -27.961  1.00 55.31           C  
ATOM   1413  CB  ALA B 186      44.220  -4.014 -28.482  1.00 55.31           C  
ATOM   1414  C   ALA B 186      42.408  -3.093 -27.107  1.00 55.31           C  
ATOM   1415  O   ALA B 186      41.273  -3.114 -27.577  1.00 55.31           O  
ATOM   1416  N   LYS B 187      42.652  -3.444 -25.834  1.00 81.70           N  
ATOM   1417  CA  LYS B 187      41.579  -3.807 -24.952  1.00 81.70           C  
ATOM   1418  CB  LYS B 187      42.071  -4.338 -23.596  1.00 81.70           C  
ATOM   1419  CG  LYS B 187      42.861  -5.645 -23.659  1.00 81.70           C  
ATOM   1420  CD  LYS B 187      43.618  -5.935 -22.360  1.00 81.70           C  
ATOM   1421  CE  LYS B 187      44.330  -7.289 -22.340  1.00 81.70           C  
ATOM   1422  NZ  LYS B 187      43.338  -8.384 -22.263  1.00 81.70           N1+
ATOM   1423  C   LYS B 187      40.728  -2.615 -24.615  1.00 81.70           C  
ATOM   1424  O   LYS B 187      39.501  -2.698 -24.596  1.00 81.70           O  
ATOM   1425  N   LEU B 188      41.379  -1.480 -24.294  1.00 83.58           N  
ATOM   1426  CA  LEU B 188      40.699  -0.300 -23.837  1.00 83.58           C  
ATOM   1427  CB  LEU B 188      41.626   0.761 -23.223  1.00 83.58           C  
ATOM   1428  CG  LEU B 188      42.253   0.319 -21.889  1.00 83.58           C  
ATOM   1429  CD1 LEU B 188      42.993   1.484 -21.211  1.00 83.58           C  
ATOM   1430  CD2 LEU B 188      41.209  -0.338 -20.974  1.00 83.58           C  
ATOM   1431  C   LEU B 188      39.884   0.372 -24.883  1.00 83.58           C  
ATOM   1432  O   LEU B 188      38.790   0.859 -24.610  1.00 83.58           O  
ATOM   1433  N   GLY B 189      40.368   0.432 -26.125  1.00 61.25           N  
ATOM   1434  CA  GLY B 189      39.606   1.246 -27.012  1.00 61.25           C  
ATOM   1435  C   GLY B 189      38.407   0.513 -27.490  1.00 61.25           C  
ATOM   1436  O   GLY B 189      38.164  -0.642 -27.152  1.00 61.25           O  
ATOM   1437  N   ARG B 190      37.654   1.211 -28.354  1.00134.23           N  
ATOM   1438  CA  ARG B 190      36.485   0.701 -28.970  1.00134.23           C  
ATOM   1439  CB  ARG B 190      35.225   1.435 -28.484  1.00134.23           C  
ATOM   1440  CG  ARG B 190      34.874   1.094 -27.033  1.00134.23           C  
ATOM   1441  CD  ARG B 190      34.085   2.184 -26.302  1.00134.23           C  
ATOM   1442  NE  ARG B 190      33.397   3.024 -27.321  1.00134.23           N  
ATOM   1443  CZ  ARG B 190      32.781   4.177 -26.930  1.00134.23           C  
ATOM   1444  NH1 ARG B 190      32.766   4.528 -25.609  1.00134.23           N1+
ATOM   1445  NH2 ARG B 190      32.185   4.984 -27.854  1.00134.23           N  
ATOM   1446  C   ARG B 190      36.617   0.901 -30.446  1.00134.23           C  
ATOM   1447  O   ARG B 190      37.132   1.919 -30.906  1.00134.23           O  
ATOM   1448  N   LEU B 191      36.131  -0.084 -31.227  1.00110.87           N  
ATOM   1449  CA  LEU B 191      36.219  -0.013 -32.655  1.00110.87           C  
ATOM   1450  CB  LEU B 191      35.809  -1.287 -33.419  1.00110.87           C  
ATOM   1451  CG  LEU B 191      36.736  -2.495 -33.208  1.00110.87           C  
ATOM   1452  CD1 LEU B 191      36.554  -3.101 -31.812  1.00110.87           C  
ATOM   1453  CD2 LEU B 191      36.578  -3.526 -34.335  1.00110.87           C  
ATOM   1454  C   LEU B 191      35.301   1.057 -33.122  1.00110.87           C  
ATOM   1455  O   LEU B 191      34.465   1.584 -32.389  1.00110.87           O  
ATOM   1456  N   PRO B 192      35.488   1.397 -34.361  1.00 86.75           N  
ATOM   1457  CA  PRO B 192      34.682   2.423 -34.947  1.00 86.75           C  
ATOM   1458  CD  PRO B 192      36.788   1.283 -35.001  1.00 86.75           C  
ATOM   1459  CB  PRO B 192      35.310   2.715 -36.306  1.00 86.75           C  
ATOM   1460  CG  PRO B 192      36.798   2.371 -36.090  1.00 86.75           C  
ATOM   1461  C   PRO B 192      33.266   1.963 -34.991  1.00 86.75           C  
ATOM   1462  O   PRO B 192      33.014   0.773 -35.179  1.00 86.75           O  
ATOM   1463  N   GLU B 193      32.329   2.903 -34.800  1.00128.29           N  
ATOM   1464  CA  GLU B 193      30.939   2.577 -34.744  1.00128.29           C  
ATOM   1465  CB  GLU B 193      30.129   3.655 -34.006  1.00128.29           C  
ATOM   1466  CG  GLU B 193      28.687   3.257 -33.712  1.00128.29           C  
ATOM   1467  CD  GLU B 193      28.726   2.276 -32.555  1.00128.29           C  
ATOM   1468  OE1 GLU B 193      29.609   1.377 -32.573  1.00128.29           O  
ATOM   1469  OE2 GLU B 193      27.879   2.419 -31.634  1.00128.29           O1-
ATOM   1470  C   GLU B 193      30.376   2.471 -36.132  1.00128.29           C  
ATOM   1471  O   GLU B 193      30.810   3.168 -37.047  1.00128.29           O  
ATOM   1472  N   GLY B 194      29.380   1.576 -36.313  1.00 28.26           N  
ATOM   1473  CA  GLY B 194      28.672   1.469 -37.560  1.00 28.26           C  
ATOM   1474  C   GLY B 194      29.318   0.487 -38.486  1.00 28.26           C  
ATOM   1475  O   GLY B 194      28.832   0.283 -39.599  1.00 28.26           O  
ATOM   1476  N   LEU B 195      30.412  -0.170 -38.061  1.00 53.66           N  
ATOM   1477  CA  LEU B 195      31.084  -1.092 -38.931  1.00 53.66           C  
ATOM   1478  CB  LEU B 195      32.447  -1.575 -38.394  1.00 53.66           C  
ATOM   1479  CG  LEU B 195      33.523  -0.473 -38.330  1.00 53.66           C  
ATOM   1480  CD1 LEU B 195      34.858  -1.016 -37.796  1.00 53.66           C  
ATOM   1481  CD2 LEU B 195      33.675   0.227 -39.689  1.00 53.66           C  
ATOM   1482  C   LEU B 195      30.228  -2.306 -39.129  1.00 53.66           C  
ATOM   1483  O   LEU B 195      29.406  -2.674 -38.292  1.00 53.66           O  
ATOM   1484  N   PRO B 196      30.415  -2.900 -40.277  1.00 72.99           N  
ATOM   1485  CA  PRO B 196      29.710  -4.104 -40.637  1.00 72.99           C  
ATOM   1486  CD  PRO B 196      30.737  -2.093 -41.445  1.00 72.99           C  
ATOM   1487  CB  PRO B 196      29.848  -4.230 -42.152  1.00 72.99           C  
ATOM   1488  CG  PRO B 196      30.045  -2.783 -42.630  1.00 72.99           C  
ATOM   1489  C   PRO B 196      30.339  -5.249 -39.905  1.00 72.99           C  
ATOM   1490  O   PRO B 196      31.328  -5.030 -39.209  1.00 72.99           O  
ATOM   1491  N   GLU B 197      29.770  -6.465 -40.026  1.00 48.51           N  
ATOM   1492  CA  GLU B 197      30.306  -7.623 -39.369  1.00 48.51           C  
ATOM   1493  CB  GLU B 197      29.325  -8.810 -39.318  1.00 48.51           C  
ATOM   1494  CG  GLU B 197      28.783  -9.243 -40.682  1.00 48.51           C  
ATOM   1495  CD  GLU B 197      27.784 -10.365 -40.433  1.00 48.51           C  
ATOM   1496  OE1 GLU B 197      26.841 -10.142 -39.628  1.00 48.51           O  
ATOM   1497  OE2 GLU B 197      27.950 -11.456 -41.040  1.00 48.51           O1-
ATOM   1498  C   GLU B 197      31.573  -8.037 -40.058  1.00 48.51           C  
ATOM   1499  O   GLU B 197      31.800  -7.704 -41.221  1.00 48.51           O  
ATOM   1500  N   GLY B 198      32.444  -8.772 -39.327  1.00 37.77           N  
ATOM   1501  CA  GLY B 198      33.737  -9.174 -39.815  1.00 37.77           C  
ATOM   1502  C   GLY B 198      33.597 -10.399 -40.655  1.00 37.77           C  
ATOM   1503  O   GLY B 198      32.482 -10.814 -40.968  1.00 37.77           O  
ATOM   1504  N   PRO B 199      34.693 -11.010 -41.041  1.00 75.87           N  
ATOM   1505  CA  PRO B 199      36.029 -10.605 -40.660  1.00 75.87           C  
ATOM   1506  CD  PRO B 199      34.628 -12.430 -41.350  1.00 75.87           C  
ATOM   1507  CB  PRO B 199      36.940 -11.752 -41.089  1.00 75.87           C  
ATOM   1508  CG  PRO B 199      36.026 -12.988 -41.049  1.00 75.87           C  
ATOM   1509  C   PRO B 199      36.435  -9.291 -41.259  1.00 75.87           C  
ATOM   1510  O   PRO B 199      35.755  -8.822 -42.170  1.00 75.87           O  
ATOM   1511  N   TYR B 200      37.537  -8.679 -40.761  1.00 78.22           N  
ATOM   1512  CA  TYR B 200      37.916  -7.368 -41.225  1.00 78.22           C  
ATOM   1513  CB  TYR B 200      37.939  -6.310 -40.106  1.00 78.22           C  
ATOM   1514  CG  TYR B 200      36.628  -6.292 -39.395  1.00 78.22           C  
ATOM   1515  CD1 TYR B 200      35.515  -5.702 -39.953  1.00 78.22           C  
ATOM   1516  CD2 TYR B 200      36.526  -6.856 -38.144  1.00 78.22           C  
ATOM   1517  CE1 TYR B 200      34.318  -5.695 -39.274  1.00 78.22           C  
ATOM   1518  CE2 TYR B 200      35.333  -6.851 -37.459  1.00 78.22           C  
ATOM   1519  CZ  TYR B 200      34.227  -6.269 -38.028  1.00 78.22           C  
ATOM   1520  OH  TYR B 200      32.999  -6.261 -37.332  1.00 78.22           O  
ATOM   1521  C   TYR B 200      39.332  -7.381 -41.736  1.00 78.22           C  
ATOM   1522  O   TYR B 200      40.140  -8.232 -41.364  1.00 78.22           O  
ATOM   1523  N   VAL B 201      39.645  -6.427 -42.644  1.00 59.97           N  
ATOM   1524  CA  VAL B 201      40.973  -6.219 -43.160  1.00 59.97           C  
ATOM   1525  CB  VAL B 201      41.106  -6.585 -44.611  1.00 59.97           C  
ATOM   1526  CG1 VAL B 201      42.517  -6.209 -45.093  1.00 59.97           C  
ATOM   1527  CG2 VAL B 201      40.768  -8.077 -44.768  1.00 59.97           C  
ATOM   1528  C   VAL B 201      41.230  -4.740 -43.057  1.00 59.97           C  
ATOM   1529  O   VAL B 201      40.497  -3.936 -43.630  1.00 59.97           O  
ATOM   1530  N   THR B 202      42.292  -4.333 -42.331  1.00 63.59           N  
ATOM   1531  CA  THR B 202      42.540  -2.925 -42.146  1.00 63.59           C  
ATOM   1532  CB  THR B 202      43.060  -2.602 -40.775  1.00 63.59           C  
ATOM   1533  OG1 THR B 202      42.135  -3.035 -39.788  1.00 63.59           O  
ATOM   1534  CG2 THR B 202      43.274  -1.085 -40.666  1.00 63.59           C  
ATOM   1535  C   THR B 202      43.563  -2.436 -43.142  1.00 63.59           C  
ATOM   1536  O   THR B 202      44.493  -3.166 -43.483  1.00 63.59           O  
ATOM   1537  N   VAL B 203      43.405  -1.173 -43.629  1.00 92.41           N  
ATOM   1538  CA  VAL B 203      44.325  -0.568 -44.579  1.00 92.41           C  
ATOM   1539  CB  VAL B 203      43.771  -0.523 -45.972  1.00 92.41           C  
ATOM   1540  CG1 VAL B 203      44.799   0.157 -46.893  1.00 92.41           C  
ATOM   1541  CG2 VAL B 203      43.398  -1.954 -46.391  1.00 92.41           C  
ATOM   1542  C   VAL B 203      44.628   0.888 -44.170  1.00 92.41           C  
ATOM   1543  O   VAL B 203      43.702   1.554 -43.701  1.00 92.41           O  
ATOM   1544  N   THR B 204      45.910   1.408 -44.332  1.00154.83           N  
ATOM   1545  CA  THR B 204      46.326   2.794 -43.976  1.00154.83           C  
ATOM   1546  CB  THR B 204      46.572   2.967 -42.504  1.00154.83           C  
ATOM   1547  OG1 THR B 204      47.651   2.143 -42.089  1.00154.83           O  
ATOM   1548  CG2 THR B 204      45.296   2.594 -41.729  1.00154.83           C  
ATOM   1549  C   THR B 204      47.635   3.332 -44.681  1.00154.83           C  
ATOM   1550  O   THR B 204      48.383   2.500 -45.195  1.00154.83           O  
ATOM   1551  N   MET B 205      48.000   4.703 -44.672  0.00406.36           N  
ATOM   1552  CA  MET B 205      49.094   5.255 -45.508  0.00406.36           C  
ATOM   1553  CB  MET B 205      48.648   5.591 -46.938  0.00406.36           C  
ATOM   1554  CG  MET B 205      47.932   6.936 -47.060  0.00406.36           C  
ATOM   1555  SD  MET B 205      47.718   7.494 -48.776  1.00406.36           S  
ATOM   1556  CE  MET B 205      49.499   7.649 -49.096  1.00406.36           C  
ATOM   1557  C   MET B 205      49.960   6.449 -45.121  0.00406.36           C  
ATOM   1558  O   MET B 205      49.508   7.480 -44.617  0.00406.36           O  
ATOM   1559  N   HIS B 206      51.268   6.314 -45.511  0.00169.49           N  
ATOM   1560  CA  HIS B 206      52.375   7.246 -45.423  0.00169.49           C  
ATOM   1561  ND1 HIS B 206      56.205   7.094 -45.078  1.00169.49           N  
ATOM   1562  CG  HIS B 206      54.896   7.500 -45.210  0.00169.49           C  
ATOM   1563  CB  HIS B 206      53.756   6.570 -45.511  0.00169.49           C  
ATOM   1564  NE2 HIS B 206      56.189   9.294 -44.759  1.00169.49           N  
ATOM   1565  CD2 HIS B 206      54.904   8.847 -45.012  1.00169.49           C  
ATOM   1566  CE1 HIS B 206      56.935   8.206 -44.809  1.00169.49           C  
ATOM   1567  C   HIS B 206      52.263   8.212 -46.568  0.00169.49           C  
ATOM   1568  O   HIS B 206      52.020   7.834 -47.714  0.00169.49           O  
ATOM   1569  N   ARG B 207      52.408   9.512 -46.260  0.00178.92           N  
ATOM   1570  CA  ARG B 207      52.268  10.551 -47.239  0.00178.92           C  
ATOM   1571  CB  ARG B 207      52.078  11.942 -46.612  0.00178.92           C  
ATOM   1572  CG  ARG B 207      50.715  12.119 -45.940  0.00178.92           C  
ATOM   1573  CD  ARG B 207      50.487  13.520 -45.368  0.00178.92           C  
ATOM   1574  NE  ARG B 207      50.350  14.459 -46.517  0.00178.92           N  
ATOM   1575  CZ  ARG B 207      49.995  15.759 -46.298  0.00178.92           C  
ATOM   1576  NH1 ARG B 207      49.735  16.190 -45.030  0.00178.92           N1+
ATOM   1577  NH2 ARG B 207      49.906  16.631 -47.345  0.00178.92           N  
ATOM   1578  C   ARG B 207      53.379  10.671 -48.218  0.00178.92           C  
ATOM   1579  O   ARG B 207      53.141  10.773 -49.419  0.00178.92           O  
ATOM   1580  N   ARG B 208      54.630  10.643 -47.743  1.00124.96           N  
ATOM   1581  CA  ARG B 208      55.673  11.023 -48.640  1.00124.96           C  
ATOM   1582  CB  ARG B 208      57.071  10.987 -48.003  1.00124.96           C  
ATOM   1583  CG  ARG B 208      57.382  12.148 -47.062  1.00124.96           C  
ATOM   1584  CD  ARG B 208      58.882  12.265 -46.795  1.00124.96           C  
ATOM   1585  NE  ARG B 208      59.553  12.073 -48.113  1.00124.96           N  
ATOM   1586  CZ  ARG B 208      60.737  12.692 -48.388  1.00124.96           C  
ATOM   1587  NH1 ARG B 208      61.326  13.494 -47.454  1.00124.96           N1+
ATOM   1588  NH2 ARG B 208      61.330  12.512 -49.604  1.00124.96           N  
ATOM   1589  C   ARG B 208      55.767  10.139 -49.834  1.00124.96           C  
ATOM   1590  O   ARG B 208      55.760  10.615 -50.968  1.00124.96           O  
ATOM   1591  N   GLU B 209      55.826   8.820 -49.616  0.00115.84           N  
ATOM   1592  CA  GLU B 209      56.223   8.029 -50.734  0.00115.84           C  
ATOM   1593  CB  GLU B 209      56.659   6.609 -50.332  0.00115.84           C  
ATOM   1594  CG  GLU B 209      57.982   6.595 -49.565  0.00115.84           C  
ATOM   1595  CD  GLU B 209      58.336   5.151 -49.243  0.00115.84           C  
ATOM   1596  OE1 GLU B 209      58.486   4.349 -50.203  0.00115.84           O  
ATOM   1597  OE2 GLU B 209      58.466   4.833 -48.031  0.00115.84           O1-
ATOM   1598  C   GLU B 209      55.263   7.885 -51.865  0.00115.84           C  
ATOM   1599  O   GLU B 209      55.584   8.268 -52.987  0.00115.84           O  
ATOM   1600  N   ASN B 210      54.042   7.373 -51.635  0.00195.29           N  
ATOM   1601  CA  ASN B 210      53.338   7.103 -52.854  0.00195.29           C  
ATOM   1602  CB  ASN B 210      52.802   5.660 -52.962  0.00195.29           C  
ATOM   1603  CG  ASN B 210      51.905   5.353 -51.772  0.00195.29           C  
ATOM   1604  OD1 ASN B 210      52.380   5.234 -50.645  0.00195.29           O  
ATOM   1605  ND2 ASN B 210      50.575   5.214 -52.023  0.00195.29           N  
ATOM   1606  C   ASN B 210      52.206   8.047 -53.060  0.00195.29           C  
ATOM   1607  O   ASN B 210      51.043   7.655 -52.986  0.00195.29           O  
ATOM   1608  N   TRP B 211      52.511   9.326 -53.345  0.00155.24           N  
ATOM   1609  CA  TRP B 211      51.411  10.183 -53.657  0.00155.24           C  
ATOM   1610  CB  TRP B 211      51.723  11.695 -53.720  0.00155.24           C  
ATOM   1611  CG  TRP B 211      51.918  12.377 -52.387  0.00155.24           C  
ATOM   1612  CD2 TRP B 211      50.899  12.459 -51.379  0.00155.24           C  
ATOM   1613  CD1 TRP B 211      53.013  13.013 -51.880  0.00155.24           C  
ATOM   1614  NE1 TRP B 211      52.733  13.500 -50.625  0.00155.24           N  
ATOM   1615  CE2 TRP B 211      51.437  13.162 -50.302  0.00155.24           C  
ATOM   1616  CE3 TRP B 211      49.620  11.984 -51.350  0.00155.24           C  
ATOM   1617  CZ2 TRP B 211      50.701  13.405 -49.178  0.00155.24           C  
ATOM   1618  CZ3 TRP B 211      48.880  12.232 -50.216  0.00155.24           C  
ATOM   1619  CH2 TRP B 211      49.410  12.929 -49.150  0.00155.24           C  
ATOM   1620  C   TRP B 211      50.830   9.754 -54.976  0.00155.24           C  
ATOM   1621  O   TRP B 211      49.616   9.600 -55.077  0.00155.24           O  
ATOM   1622  N   PRO B 212      51.629   9.569 -56.004  0.00 75.07           N  
ATOM   1623  CA  PRO B 212      51.078   9.150 -57.270  0.00 75.07           C  
ATOM   1624  CD  PRO B 212      52.836  10.363 -56.185  0.00 75.07           C  
ATOM   1625  CB  PRO B 212      52.160   9.417 -58.314  0.00 75.07           C  
ATOM   1626  CG  PRO B 212      52.985  10.561 -57.704  0.00 75.07           C  
ATOM   1627  C   PRO B 212      50.589   7.735 -57.290  0.00 75.07           C  
ATOM   1628  O   PRO B 212      49.589   7.453 -57.948  0.00 75.07           O  
ATOM   1629  N   LEU B 213      51.281   6.840 -56.564  0.00105.08           N  
ATOM   1630  CA  LEU B 213      51.022   5.430 -56.538  0.00105.08           C  
ATOM   1631  CB  LEU B 213      52.068   4.646 -55.728  0.00105.08           C  
ATOM   1632  CG  LEU B 213      53.510   4.803 -56.249  0.00105.08           C  
ATOM   1633  CD1 LEU B 213      53.641   4.316 -57.700  0.00105.08           C  
ATOM   1634  CD2 LEU B 213      54.034   6.233 -56.041  0.00105.08           C  
ATOM   1635  C   LEU B 213      49.703   5.194 -55.887  0.00105.08           C  
ATOM   1636  O   LEU B 213      49.039   4.191 -56.148  0.00105.08           O  
ATOM   1637  N   LEU B 214      49.282   6.133 -55.024  0.00 66.70           N  
ATOM   1638  CA  LEU B 214      48.127   5.918 -54.211  0.00 66.70           C  
ATOM   1639  CB  LEU B 214      47.768   7.130 -53.336  0.00 66.70           C  
ATOM   1640  CG  LEU B 214      46.599   6.851 -52.372  0.00 66.70           C  
ATOM   1641  CD1 LEU B 214      46.938   5.697 -51.414  0.00 66.70           C  
ATOM   1642  CD2 LEU B 214      46.169   8.122 -51.622  0.00 66.70           C  
ATOM   1643  C   LEU B 214      46.945   5.574 -55.069  0.00 66.70           C  
ATOM   1644  O   LEU B 214      46.133   4.738 -54.680  0.00 66.70           O  
ATOM   1645  N   SER B 215      46.804   6.197 -56.252  1.00 40.97           N  
ATOM   1646  CA  SER B 215      45.688   5.892 -57.104  1.00 40.97           C  
ATOM   1647  CB  SER B 215      45.672   6.751 -58.380  1.00 40.97           C  
ATOM   1648  OG  SER B 215      45.514   8.123 -58.048  1.00 40.97           O  
ATOM   1649  C   SER B 215      45.732   4.453 -57.536  1.00 40.97           C  
ATOM   1650  O   SER B 215      44.758   3.720 -57.367  1.00 40.97           O  
ATOM   1651  N   ASP B 216      46.869   3.992 -58.093  1.00113.25           N  
ATOM   1652  CA  ASP B 216      46.913   2.644 -58.598  1.00113.25           C  
ATOM   1653  CB  ASP B 216      48.131   2.312 -59.497  1.00113.25           C  
ATOM   1654  CG  ASP B 216      49.462   2.593 -58.815  1.00113.25           C  
ATOM   1655  OD1 ASP B 216      49.750   3.788 -58.543  1.00113.25           O  
ATOM   1656  OD2 ASP B 216      50.223   1.617 -58.580  1.00113.25           O1-
ATOM   1657  C   ASP B 216      46.757   1.649 -57.491  1.00113.25           C  
ATOM   1658  O   ASP B 216      46.118   0.613 -57.674  1.00113.25           O  
ATOM   1659  N   LEU B 217      47.314   1.930 -56.303  1.00106.47           N  
ATOM   1660  CA  LEU B 217      47.169   1.000 -55.223  1.00106.47           C  
ATOM   1661  CB  LEU B 217      48.007   1.364 -53.984  1.00106.47           C  
ATOM   1662  CG  LEU B 217      49.511   1.048 -54.159  1.00106.47           C  
ATOM   1663  CD1 LEU B 217      50.155   1.840 -55.303  1.00106.47           C  
ATOM   1664  CD2 LEU B 217      50.271   1.216 -52.838  1.00106.47           C  
ATOM   1665  C   LEU B 217      45.719   0.895 -54.856  1.00106.47           C  
ATOM   1666  O   LEU B 217      45.244  -0.187 -54.511  1.00106.47           O  
ATOM   1667  N   ALA B 218      44.974   2.015 -54.926  1.00 33.01           N  
ATOM   1668  CA  ALA B 218      43.579   2.006 -54.583  1.00 33.01           C  
ATOM   1669  CB  ALA B 218      42.929   3.396 -54.700  1.00 33.01           C  
ATOM   1670  C   ALA B 218      42.872   1.095 -55.527  1.00 33.01           C  
ATOM   1671  O   ALA B 218      41.961   0.367 -55.136  1.00 33.01           O  
ATOM   1672  N   GLN B 219      43.278   1.119 -56.808  1.00 49.18           N  
ATOM   1673  CA  GLN B 219      42.628   0.312 -57.794  1.00 49.18           C  
ATOM   1674  CB  GLN B 219      43.150   0.563 -59.216  1.00 49.18           C  
ATOM   1675  CG  GLN B 219      42.221  -0.019 -60.279  1.00 49.18           C  
ATOM   1676  CD  GLN B 219      40.907   0.747 -60.185  1.00 49.18           C  
ATOM   1677  OE1 GLN B 219      39.955   0.300 -59.548  1.00 49.18           O  
ATOM   1678  NE2 GLN B 219      40.855   1.944 -60.828  1.00 49.18           N  
ATOM   1679  C   GLN B 219      42.843  -1.130 -57.450  1.00 49.18           C  
ATOM   1680  O   GLN B 219      41.948  -1.956 -57.620  1.00 49.18           O  
ATOM   1681  N   ALA B 220      44.048  -1.476 -56.963  1.00 26.71           N  
ATOM   1682  CA  ALA B 220      44.350  -2.835 -56.609  1.00 26.71           C  
ATOM   1683  CB  ALA B 220      45.811  -3.026 -56.168  1.00 26.71           C  
ATOM   1684  C   ALA B 220      43.476  -3.255 -55.467  1.00 26.71           C  
ATOM   1685  O   ALA B 220      42.971  -4.377 -55.439  1.00 26.71           O  
ATOM   1686  N   LEU B 221      43.267  -2.346 -54.495  1.00 47.33           N  
ATOM   1687  CA  LEU B 221      42.507  -2.640 -53.312  1.00 47.33           C  
ATOM   1688  CB  LEU B 221      42.432  -1.448 -52.340  1.00 47.33           C  
ATOM   1689  CG  LEU B 221      43.793  -1.035 -51.749  1.00 47.33           C  
ATOM   1690  CD1 LEU B 221      43.644   0.154 -50.788  1.00 47.33           C  
ATOM   1691  CD2 LEU B 221      44.508  -2.229 -51.097  1.00 47.33           C  
ATOM   1692  C   LEU B 221      41.100  -2.976 -53.707  1.00 47.33           C  
ATOM   1693  O   LEU B 221      40.475  -3.854 -53.114  1.00 47.33           O  
ATOM   1694  N   LYS B 222      40.545  -2.267 -54.706  1.00116.76           N  
ATOM   1695  CA  LYS B 222      39.194  -2.536 -55.109  1.00116.76           C  
ATOM   1696  CB  LYS B 222      38.673  -1.606 -56.215  1.00116.76           C  
ATOM   1697  CG  LYS B 222      37.332  -2.075 -56.790  1.00116.76           C  
ATOM   1698  CD  LYS B 222      36.174  -2.028 -55.795  1.00116.76           C  
ATOM   1699  CE  LYS B 222      34.921  -2.755 -56.289  1.00116.76           C  
ATOM   1700  NZ  LYS B 222      34.425  -2.122 -57.531  1.00116.76           N1+
ATOM   1701  C   LYS B 222      39.084  -3.925 -55.649  1.00116.76           C  
ATOM   1702  O   LYS B 222      38.134  -4.642 -55.339  1.00116.76           O  
ATOM   1703  N   ARG B 223      40.059  -4.340 -56.475  1.00116.11           N  
ATOM   1704  CA  ARG B 223      40.013  -5.625 -57.114  1.00116.11           C  
ATOM   1705  CB  ARG B 223      41.168  -5.834 -58.108  1.00116.11           C  
ATOM   1706  CG  ARG B 223      41.011  -5.012 -59.389  1.00116.11           C  
ATOM   1707  CD  ARG B 223      42.242  -5.042 -60.299  1.00116.11           C  
ATOM   1708  NE  ARG B 223      42.710  -6.454 -60.392  1.00116.11           N  
ATOM   1709  CZ  ARG B 223      43.342  -6.892 -61.521  1.00116.11           C  
ATOM   1710  NH1 ARG B 223      43.470  -6.061 -62.596  1.00116.11           N1+
ATOM   1711  NH2 ARG B 223      43.852  -8.156 -61.572  1.00116.11           N  
ATOM   1712  C   ARG B 223      40.079  -6.721 -56.099  1.00116.11           C  
ATOM   1713  O   ARG B 223      39.396  -7.734 -56.236  1.00116.11           O  
ATOM   1714  N   VAL B 224      40.925  -6.566 -55.064  1.00 36.09           N  
ATOM   1715  CA  VAL B 224      41.053  -7.597 -54.075  1.00 36.09           C  
ATOM   1716  CB  VAL B 224      42.167  -7.361 -53.093  1.00 36.09           C  
ATOM   1717  CG1 VAL B 224      43.501  -7.376 -53.860  1.00 36.09           C  
ATOM   1718  CG2 VAL B 224      41.899  -6.057 -52.329  1.00 36.09           C  
ATOM   1719  C   VAL B 224      39.769  -7.708 -53.315  1.00 36.09           C  
ATOM   1720  O   VAL B 224      39.344  -8.805 -52.956  1.00 36.09           O  
ATOM   1721  N   ALA B 225      39.110  -6.563 -53.057  1.00 34.81           N  
ATOM   1722  CA  ALA B 225      37.889  -6.544 -52.302  1.00 34.81           C  
ATOM   1723  CB  ALA B 225      37.311  -5.127 -52.156  1.00 34.81           C  
ATOM   1724  C   ALA B 225      36.883  -7.366 -53.037  1.00 34.81           C  
ATOM   1725  O   ALA B 225      36.087  -8.082 -52.433  1.00 34.81           O  
ATOM   1726  N   GLU B 226      36.895  -7.259 -54.375  1.00 78.06           N  
ATOM   1727  CA  GLU B 226      35.999  -7.974 -55.231  1.00 78.06           C  
ATOM   1728  CB  GLU B 226      36.186  -7.542 -56.692  1.00 78.06           C  
ATOM   1729  CG  GLU B 226      35.049  -7.940 -57.624  1.00 78.06           C  
ATOM   1730  CD  GLU B 226      35.283  -7.206 -58.938  1.00 78.06           C  
ATOM   1731  OE1 GLU B 226      36.181  -6.324 -58.968  1.00 78.06           O  
ATOM   1732  OE2 GLU B 226      34.564  -7.514 -59.925  1.00 78.06           O1-
ATOM   1733  C   GLU B 226      36.304  -9.436 -55.107  1.00 78.06           C  
ATOM   1734  O   GLU B 226      35.409 -10.278 -55.145  1.00 78.06           O  
ATOM   1735  N   ALA B 227      37.600  -9.763 -54.955  1.00 45.35           N  
ATOM   1736  CA  ALA B 227      38.059 -11.115 -54.834  1.00 45.35           C  
ATOM   1737  CB  ALA B 227      39.591 -11.219 -54.732  1.00 45.35           C  
ATOM   1738  C   ALA B 227      37.482 -11.708 -53.591  1.00 45.35           C  
ATOM   1739  O   ALA B 227      37.227 -12.910 -53.546  1.00 45.35           O  
ATOM   1740  N   PHE B 228      37.329 -10.900 -52.519  1.00 84.19           N  
ATOM   1741  CA  PHE B 228      36.762 -11.453 -51.322  1.00 84.19           C  
ATOM   1742  CB  PHE B 228      37.780 -11.466 -50.170  1.00 84.19           C  
ATOM   1743  CG  PHE B 228      38.954 -12.248 -50.662  1.00 84.19           C  
ATOM   1744  CD1 PHE B 228      38.980 -13.623 -50.593  1.00 84.19           C  
ATOM   1745  CD2 PHE B 228      40.037 -11.595 -51.204  1.00 84.19           C  
ATOM   1746  CE1 PHE B 228      40.068 -14.330 -51.056  1.00 84.19           C  
ATOM   1747  CE2 PHE B 228      41.127 -12.296 -51.668  1.00 84.19           C  
ATOM   1748  CZ  PHE B 228      41.146 -13.668 -51.593  1.00 84.19           C  
ATOM   1749  C   PHE B 228      35.582 -10.615 -50.904  1.00 84.19           C  
ATOM   1750  O   PHE B 228      35.726  -9.643 -50.163  1.00 84.19           O  
ATOM   1751  N   PRO B 229      34.409 -10.976 -51.362  1.00165.01           N  
ATOM   1752  CA  PRO B 229      33.216 -10.260 -50.983  1.00165.01           C  
ATOM   1753  CD  PRO B 229      34.295 -11.538 -52.698  1.00165.01           C  
ATOM   1754  CB  PRO B 229      32.145 -10.662 -51.991  1.00165.01           C  
ATOM   1755  CG  PRO B 229      32.950 -11.035 -53.246  1.00165.01           C  
ATOM   1756  C   PRO B 229      32.829 -10.540 -49.567  1.00165.01           C  
ATOM   1757  O   PRO B 229      32.040  -9.791 -48.993  1.00165.01           O  
ATOM   1758  N   HIS B 230      33.345 -11.648 -49.015  1.00105.31           N  
ATOM   1759  CA  HIS B 230      33.060 -12.122 -47.697  1.00105.31           C  
ATOM   1760  ND1 HIS B 230      33.509 -14.609 -49.796  1.00105.31           N  
ATOM   1761  CG  HIS B 230      33.043 -14.503 -48.502  1.00105.31           C  
ATOM   1762  CB  HIS B 230      33.600 -13.546 -47.487  1.00105.31           C  
ATOM   1763  NE2 HIS B 230      31.844 -16.071 -49.599  1.00105.31           N  
ATOM   1764  CD2 HIS B 230      32.027 -15.403 -48.400  1.00105.31           C  
ATOM   1765  CE1 HIS B 230      32.756 -15.561 -50.406  1.00105.31           C  
ATOM   1766  C   HIS B 230      33.676 -11.216 -46.674  1.00105.31           C  
ATOM   1767  O   HIS B 230      33.192 -11.148 -45.546  1.00105.31           O  
ATOM   1768  N   LEU B 231      34.783 -10.521 -47.021  1.00109.43           N  
ATOM   1769  CA  LEU B 231      35.466  -9.746 -46.023  1.00109.43           C  
ATOM   1770  CB  LEU B 231      36.995  -9.903 -46.038  1.00109.43           C  
ATOM   1771  CG  LEU B 231      37.479 -11.355 -45.886  1.00109.43           C  
ATOM   1772  CD1 LEU B 231      37.354 -12.134 -47.206  1.00109.43           C  
ATOM   1773  CD2 LEU B 231      38.880 -11.415 -45.268  1.00109.43           C  
ATOM   1774  C   LEU B 231      35.199  -8.278 -46.167  1.00109.43           C  
ATOM   1775  O   LEU B 231      34.921  -7.775 -47.253  1.00109.43           O  
ATOM   1776  N   THR B 232      35.302  -7.550 -45.032  1.00 46.01           N  
ATOM   1777  CA  THR B 232      35.059  -6.135 -45.006  1.00 46.01           C  
ATOM   1778  CB  THR B 232      34.199  -5.712 -43.848  1.00 46.01           C  
ATOM   1779  OG1 THR B 232      32.950  -6.385 -43.894  1.00 46.01           O  
ATOM   1780  CG2 THR B 232      33.984  -4.190 -43.914  1.00 46.01           C  
ATOM   1781  C   THR B 232      36.382  -5.439 -44.859  1.00 46.01           C  
ATOM   1782  O   THR B 232      37.174  -5.762 -43.975  1.00 46.01           O  
ATOM   1783  N   PHE B 233      36.653  -4.453 -45.739  1.00 75.02           N  
ATOM   1784  CA  PHE B 233      37.900  -3.740 -45.704  1.00 75.02           C  
ATOM   1785  CB  PHE B 233      38.480  -3.513 -47.113  1.00 75.02           C  
ATOM   1786  CG  PHE B 233      38.784  -4.845 -47.709  1.00 75.02           C  
ATOM   1787  CD1 PHE B 233      37.765  -5.659 -48.146  1.00 75.02           C  
ATOM   1788  CD2 PHE B 233      40.083  -5.276 -47.851  1.00 75.02           C  
ATOM   1789  CE1 PHE B 233      38.033  -6.889 -48.700  1.00 75.02           C  
ATOM   1790  CE2 PHE B 233      40.358  -6.505 -48.405  1.00 75.02           C  
ATOM   1791  CZ  PHE B 233      39.332  -7.317 -48.830  1.00 75.02           C  
ATOM   1792  C   PHE B 233      37.639  -2.385 -45.120  1.00 75.02           C  
ATOM   1793  O   PHE B 233      36.893  -1.589 -45.688  1.00 75.02           O  
ATOM   1794  N   VAL B 234      38.269  -2.077 -43.968  1.00 65.36           N  
ATOM   1795  CA  VAL B 234      38.045  -0.801 -43.352  1.00 65.36           C  
ATOM   1796  CB  VAL B 234      37.843  -0.895 -41.864  1.00 65.36           C  
ATOM   1797  CG1 VAL B 234      37.609   0.515 -41.297  1.00 65.36           C  
ATOM   1798  CG2 VAL B 234      36.701  -1.887 -41.580  1.00 65.36           C  
ATOM   1799  C   VAL B 234      39.268   0.030 -43.591  1.00 65.36           C  
ATOM   1800  O   VAL B 234      40.376  -0.397 -43.274  1.00 65.36           O  
ATOM   1801  N   TYR B 235      39.100   1.230 -44.193  1.00123.56           N  
ATOM   1802  CA  TYR B 235      40.236   2.064 -44.475  1.00123.56           C  
ATOM   1803  CB  TYR B 235      40.577   2.019 -45.982  1.00123.56           C  
ATOM   1804  CG  TYR B 235      41.594   3.030 -46.390  1.00123.56           C  
ATOM   1805  CD1 TYR B 235      42.836   3.093 -45.802  1.00123.56           C  
ATOM   1806  CD2 TYR B 235      41.314   3.886 -47.431  1.00123.56           C  
ATOM   1807  CE1 TYR B 235      43.761   4.025 -46.216  1.00123.56           C  
ATOM   1808  CE2 TYR B 235      42.234   4.817 -47.851  1.00123.56           C  
ATOM   1809  CZ  TYR B 235      43.462   4.892 -47.240  1.00123.56           C  
ATOM   1810  OH  TYR B 235      44.410   5.846 -47.668  1.00123.56           O  
ATOM   1811  C   TYR B 235      39.985   3.476 -44.019  1.00123.56           C  
ATOM   1812  O   TYR B 235      39.191   4.206 -44.617  1.00123.56           O  
ATOM   1813  N   PRO B 236      40.627   3.872 -42.940  1.00139.27           N  
ATOM   1814  CA  PRO B 236      40.487   5.238 -42.497  1.00139.27           C  
ATOM   1815  CD  PRO B 236      40.760   2.960 -41.814  1.00139.27           C  
ATOM   1816  CB  PRO B 236      40.867   5.254 -41.019  1.00139.27           C  
ATOM   1817  CG  PRO B 236      40.556   3.820 -40.555  1.00139.27           C  
ATOM   1818  C   PRO B 236      41.313   6.156 -43.338  1.00139.27           C  
ATOM   1819  O   PRO B 236      42.537   6.059 -43.291  1.00139.27           O  
ATOM   1820  N   VAL B 237      40.682   7.109 -44.044  1.00 82.20           N  
ATOM   1821  CA  VAL B 237      41.407   8.011 -44.887  1.00 82.20           C  
ATOM   1822  CB  VAL B 237      40.628   8.443 -46.098  1.00 82.20           C  
ATOM   1823  CG1 VAL B 237      41.479   9.422 -46.925  1.00 82.20           C  
ATOM   1824  CG2 VAL B 237      40.204   7.183 -46.870  1.00 82.20           C  
ATOM   1825  C   VAL B 237      41.748   9.229 -44.088  1.00 82.20           C  
ATOM   1826  O   VAL B 237      41.049   9.600 -43.152  1.00 82.20           O  
ATOM   1827  N   HIS B 238      42.854   9.883 -44.466  1.00106.86           N  
ATOM   1828  CA  HIS B 238      43.425  11.050 -43.857  1.00106.86           C  
ATOM   1829  ND1 HIS B 238      45.651   9.037 -45.050  1.00106.86           N  
ATOM   1830  CG  HIS B 238      45.718  10.151 -44.243  1.00106.86           C  
ATOM   1831  CB  HIS B 238      44.825  11.342 -44.410  1.00106.86           C  
ATOM   1832  NE2 HIS B 238      47.239   8.638 -43.547  1.00106.86           N  
ATOM   1833  CD2 HIS B 238      46.693   9.892 -43.332  1.00106.86           C  
ATOM   1834  CE1 HIS B 238      46.580   8.163 -44.589  1.00106.86           C  
ATOM   1835  C   HIS B 238      42.546  12.242 -44.113  1.00106.86           C  
ATOM   1836  O   HIS B 238      42.805  13.328 -43.600  1.00106.86           O  
ATOM   1837  N   LEU B 239      41.548  12.120 -45.005  1.00168.29           N  
ATOM   1838  CA  LEU B 239      40.714  13.256 -45.290  1.00168.29           C  
ATOM   1839  CB  LEU B 239      39.934  13.816 -44.089  1.00168.29           C  
ATOM   1840  CG  LEU B 239      38.721  12.963 -43.693  1.00168.29           C  
ATOM   1841  CD1 LEU B 239      37.656  12.966 -44.800  1.00168.29           C  
ATOM   1842  CD2 LEU B 239      39.140  11.555 -43.270  1.00168.29           C  
ATOM   1843  C   LEU B 239      41.572  14.340 -45.834  1.00168.29           C  
ATOM   1844  O   LEU B 239      41.264  15.523 -45.696  1.00168.29           O  
ATOM   1845  N   ASN B 240      42.682  13.948 -46.484  1.00 61.69           N  
ATOM   1846  CA  ASN B 240      43.552  14.908 -47.093  1.00 61.69           C  
ATOM   1847  CB  ASN B 240      45.018  14.444 -47.143  1.00 61.69           C  
ATOM   1848  CG  ASN B 240      45.866  15.604 -47.633  1.00 61.69           C  
ATOM   1849  OD1 ASN B 240      45.874  16.678 -47.033  1.00 61.69           O  
ATOM   1850  ND2 ASN B 240      46.602  15.384 -48.756  1.00 61.69           N  
ATOM   1851  C   ASN B 240      43.066  15.081 -48.497  1.00 61.69           C  
ATOM   1852  O   ASN B 240      42.628  14.123 -49.129  1.00 61.69           O  
ATOM   1853  N   PRO B 241      43.097  16.280 -49.006  1.00 68.32           N  
ATOM   1854  CA  PRO B 241      42.612  16.485 -50.342  1.00 68.32           C  
ATOM   1855  CD  PRO B 241      42.935  17.468 -48.183  1.00 68.32           C  
ATOM   1856  CB  PRO B 241      42.569  17.998 -50.535  1.00 68.32           C  
ATOM   1857  CG  PRO B 241      42.308  18.526 -49.111  1.00 68.32           C  
ATOM   1858  C   PRO B 241      43.393  15.725 -51.368  1.00 68.32           C  
ATOM   1859  O   PRO B 241      42.800  15.276 -52.348  1.00 68.32           O  
ATOM   1860  N   VAL B 242      44.718  15.583 -51.180  1.00 54.20           N  
ATOM   1861  CA  VAL B 242      45.527  14.866 -52.126  1.00 54.20           C  
ATOM   1862  CB  VAL B 242      46.994  14.935 -51.802  1.00 54.20           C  
ATOM   1863  CG1 VAL B 242      47.772  14.094 -52.829  1.00 54.20           C  
ATOM   1864  CG2 VAL B 242      47.422  16.411 -51.753  1.00 54.20           C  
ATOM   1865  C   VAL B 242      45.143  13.423 -52.076  1.00 54.20           C  
ATOM   1866  O   VAL B 242      45.017  12.767 -53.109  1.00 54.20           O  
ATOM   1867  N   VAL B 243      45.006  12.890 -50.845  1.00 64.26           N  
ATOM   1868  CA  VAL B 243      44.705  11.506 -50.630  1.00 64.26           C  
ATOM   1869  CB  VAL B 243      44.858  11.121 -49.188  1.00 64.26           C  
ATOM   1870  CG1 VAL B 243      44.514   9.629 -49.038  1.00 64.26           C  
ATOM   1871  CG2 VAL B 243      46.273  11.496 -48.721  1.00 64.26           C  
ATOM   1872  C   VAL B 243      43.300  11.159 -51.017  1.00 64.26           C  
ATOM   1873  O   VAL B 243      43.072  10.269 -51.834  1.00 64.26           O  
ATOM   1874  N   ARG B 244      42.313  11.898 -50.470  1.00126.13           N  
ATOM   1875  CA  ARG B 244      40.932  11.541 -50.656  1.00126.13           C  
ATOM   1876  CB  ARG B 244      39.958  12.461 -49.902  1.00126.13           C  
ATOM   1877  CG  ARG B 244      38.501  12.052 -50.119  1.00126.13           C  
ATOM   1878  CD  ARG B 244      37.472  12.907 -49.381  1.00126.13           C  
ATOM   1879  NE  ARG B 244      36.132  12.504 -49.895  1.00126.13           N  
ATOM   1880  CZ  ARG B 244      35.647  13.082 -51.032  1.00126.13           C  
ATOM   1881  NH1 ARG B 244      36.374  14.052 -51.661  1.00126.13           N1+
ATOM   1882  NH2 ARG B 244      34.446  12.685 -51.547  1.00126.13           N  
ATOM   1883  C   ARG B 244      40.593  11.591 -52.105  1.00126.13           C  
ATOM   1884  O   ARG B 244      39.950  10.688 -52.642  1.00126.13           O  
ATOM   1885  N   GLU B 245      41.073  12.632 -52.795  1.00 52.96           N  
ATOM   1886  CA  GLU B 245      40.730  12.805 -54.171  1.00 52.96           C  
ATOM   1887  CB  GLU B 245      41.398  14.052 -54.779  1.00 52.96           C  
ATOM   1888  CG  GLU B 245      40.893  14.414 -56.175  1.00 52.96           C  
ATOM   1889  CD  GLU B 245      41.422  15.802 -56.514  1.00 52.96           C  
ATOM   1890  OE1 GLU B 245      41.178  16.740 -55.709  1.00 52.96           O  
ATOM   1891  OE2 GLU B 245      42.081  15.944 -57.579  1.00 52.96           O1-
ATOM   1892  C   GLU B 245      41.190  11.595 -54.922  1.00 52.96           C  
ATOM   1893  O   GLU B 245      40.560  11.199 -55.899  1.00 52.96           O  
ATOM   1894  N   ALA B 246      42.351  11.032 -54.538  1.00 70.23           N  
ATOM   1895  CA  ALA B 246      42.893   9.866 -55.183  1.00 70.23           C  
ATOM   1896  CB  ALA B 246      44.368   9.636 -54.816  1.00 70.23           C  
ATOM   1897  C   ALA B 246      42.168   8.574 -54.884  1.00 70.23           C  
ATOM   1898  O   ALA B 246      41.962   7.772 -55.793  1.00 70.23           O  
ATOM   1899  N   VAL B 247      41.878   8.291 -53.589  1.00 77.39           N  
ATOM   1900  CA  VAL B 247      41.279   7.047 -53.154  1.00 77.39           C  
ATOM   1901  CB  VAL B 247      41.608   6.724 -51.723  1.00 77.39           C  
ATOM   1902  CG1 VAL B 247      43.132   6.548 -51.606  1.00 77.39           C  
ATOM   1903  CG2 VAL B 247      41.035   7.823 -50.813  1.00 77.39           C  
ATOM   1904  C   VAL B 247      39.787   6.942 -53.292  1.00 77.39           C  
ATOM   1905  O   VAL B 247      39.273   5.945 -53.799  1.00 77.39           O  
ATOM   1906  N   PHE B 248      39.050   7.979 -52.855  1.00 82.78           N  
ATOM   1907  CA  PHE B 248      37.616   7.909 -52.771  1.00 82.78           C  
ATOM   1908  CB  PHE B 248      36.965   9.172 -52.185  1.00 82.78           C  
ATOM   1909  CG  PHE B 248      36.968   9.051 -50.701  1.00 82.78           C  
ATOM   1910  CD1 PHE B 248      38.131   9.122 -49.971  1.00 82.78           C  
ATOM   1911  CD2 PHE B 248      35.777   8.880 -50.036  1.00 82.78           C  
ATOM   1912  CE1 PHE B 248      38.102   9.013 -48.600  1.00 82.78           C  
ATOM   1913  CE2 PHE B 248      35.741   8.771 -48.666  1.00 82.78           C  
ATOM   1914  CZ  PHE B 248      36.908   8.836 -47.945  1.00 82.78           C  
ATOM   1915  C   PHE B 248      36.992   7.652 -54.094  1.00 82.78           C  
ATOM   1916  O   PHE B 248      36.069   6.843 -54.175  1.00 82.78           O  
ATOM   1917  N   PRO B 249      37.432   8.285 -55.134  1.00 78.32           N  
ATOM   1918  CA  PRO B 249      36.792   8.061 -56.392  1.00 78.32           C  
ATOM   1919  CD  PRO B 249      38.041   9.602 -55.050  1.00 78.32           C  
ATOM   1920  CB  PRO B 249      37.431   9.063 -57.351  1.00 78.32           C  
ATOM   1921  CG  PRO B 249      37.796  10.245 -56.427  1.00 78.32           C  
ATOM   1922  C   PRO B 249      36.887   6.618 -56.776  1.00 78.32           C  
ATOM   1923  O   PRO B 249      36.041   6.158 -57.537  1.00 78.32           O  
ATOM   1924  N   VAL B 250      37.949   5.911 -56.347  1.00 78.61           N  
ATOM   1925  CA  VAL B 250      38.082   4.507 -56.621  1.00 78.61           C  
ATOM   1926  CB  VAL B 250      39.503   4.037 -56.517  1.00 78.61           C  
ATOM   1927  CG1 VAL B 250      39.545   2.522 -56.788  1.00 78.61           C  
ATOM   1928  CG2 VAL B 250      40.364   4.869 -57.482  1.00 78.61           C  
ATOM   1929  C   VAL B 250      37.265   3.621 -55.707  1.00 78.61           C  
ATOM   1930  O   VAL B 250      36.568   2.722 -56.169  1.00 78.61           O  
ATOM   1931  N   LEU B 251      37.415   3.816 -54.375  1.00 92.37           N  
ATOM   1932  CA  LEU B 251      36.845   3.029 -53.303  1.00 92.37           C  
ATOM   1933  CB  LEU B 251      37.653   3.139 -51.999  1.00 92.37           C  
ATOM   1934  CG  LEU B 251      39.069   2.548 -52.129  1.00 92.37           C  
ATOM   1935  CD1 LEU B 251      39.826   2.602 -50.792  1.00 92.37           C  
ATOM   1936  CD2 LEU B 251      39.027   1.136 -52.737  1.00 92.37           C  
ATOM   1937  C   LEU B 251      35.407   3.294 -52.959  1.00 92.37           C  
ATOM   1938  O   LEU B 251      34.708   2.392 -52.501  1.00 92.37           O  
ATOM   1939  N   LYS B 252      34.919   4.530 -53.154  1.00 57.94           N  
ATOM   1940  CA  LYS B 252      33.647   4.942 -52.624  1.00 57.94           C  
ATOM   1941  CB  LYS B 252      33.266   6.356 -53.096  1.00 57.94           C  
ATOM   1942  CG  LYS B 252      32.132   7.006 -52.303  1.00 57.94           C  
ATOM   1943  CD  LYS B 252      32.036   8.516 -52.541  1.00 57.94           C  
ATOM   1944  CE  LYS B 252      30.916   9.202 -51.757  1.00 57.94           C  
ATOM   1945  NZ  LYS B 252      30.933  10.657 -52.028  1.00 57.94           N1+
ATOM   1946  C   LYS B 252      32.558   4.004 -53.049  1.00 57.94           C  
ATOM   1947  O   LYS B 252      31.685   3.665 -52.253  1.00 57.94           O  
ATOM   1948  N   GLY B 253      32.585   3.559 -54.313  1.00 38.71           N  
ATOM   1949  CA  GLY B 253      31.576   2.696 -54.854  1.00 38.71           C  
ATOM   1950  C   GLY B 253      31.573   1.349 -54.196  1.00 38.71           C  
ATOM   1951  O   GLY B 253      30.515   0.742 -54.038  1.00 38.71           O  
ATOM   1952  N   VAL B 254      32.752   0.829 -53.806  1.00132.07           N  
ATOM   1953  CA  VAL B 254      32.801  -0.526 -53.336  1.00132.07           C  
ATOM   1954  CB  VAL B 254      34.202  -1.063 -53.253  1.00132.07           C  
ATOM   1955  CG1 VAL B 254      34.977  -0.317 -52.162  1.00132.07           C  
ATOM   1956  CG2 VAL B 254      34.134  -2.579 -53.048  1.00132.07           C  
ATOM   1957  C   VAL B 254      32.108  -0.672 -52.013  1.00132.07           C  
ATOM   1958  O   VAL B 254      32.507  -0.108 -50.994  1.00132.07           O  
ATOM   1959  N   ARG B 255      31.028  -1.480 -52.013  1.00150.21           N  
ATOM   1960  CA  ARG B 255      30.256  -1.745 -50.834  1.00150.21           C  
ATOM   1961  CB  ARG B 255      28.957  -2.524 -51.074  1.00150.21           C  
ATOM   1962  CG  ARG B 255      27.832  -1.613 -51.549  1.00150.21           C  
ATOM   1963  CD  ARG B 255      26.437  -2.180 -51.297  1.00150.21           C  
ATOM   1964  NE  ARG B 255      25.472  -1.071 -51.535  1.00150.21           N  
ATOM   1965  CZ  ARG B 255      25.207  -0.177 -50.538  1.00150.21           C  
ATOM   1966  NH1 ARG B 255      25.824  -0.304 -49.326  1.00150.21           N1+
ATOM   1967  NH2 ARG B 255      24.330   0.849 -50.746  1.00150.21           N  
ATOM   1968  C   ARG B 255      31.092  -2.529 -49.887  1.00150.21           C  
ATOM   1969  O   ARG B 255      30.882  -2.498 -48.676  1.00150.21           O  
ATOM   1970  N   ASN B 256      32.039  -3.295 -50.446  1.00 81.07           N  
ATOM   1971  CA  ASN B 256      32.912  -4.142 -49.691  1.00 81.07           C  
ATOM   1972  CB  ASN B 256      33.817  -4.985 -50.606  1.00 81.07           C  
ATOM   1973  CG  ASN B 256      34.238  -6.222 -49.833  1.00 81.07           C  
ATOM   1974  OD1 ASN B 256      35.389  -6.656 -49.895  1.00 81.07           O  
ATOM   1975  ND2 ASN B 256      33.263  -6.822 -49.101  1.00 81.07           N  
ATOM   1976  C   ASN B 256      33.793  -3.289 -48.819  1.00 81.07           C  
ATOM   1977  O   ASN B 256      34.208  -3.722 -47.745  1.00 81.07           O  
ATOM   1978  N   PHE B 257      34.135  -2.063 -49.272  1.00100.36           N  
ATOM   1979  CA  PHE B 257      35.005  -1.195 -48.516  1.00100.36           C  
ATOM   1980  CB  PHE B 257      35.876  -0.245 -49.358  1.00100.36           C  
ATOM   1981  CG  PHE B 257      37.160  -0.885 -49.754  1.00100.36           C  
ATOM   1982  CD1 PHE B 257      37.223  -1.842 -50.739  1.00100.36           C  
ATOM   1983  CD2 PHE B 257      38.321  -0.482 -49.134  1.00100.36           C  
ATOM   1984  CE1 PHE B 257      38.432  -2.400 -51.083  1.00100.36           C  
ATOM   1985  CE2 PHE B 257      39.532  -1.036 -49.474  1.00100.36           C  
ATOM   1986  CZ  PHE B 257      39.585  -2.001 -50.451  1.00100.36           C  
ATOM   1987  C   PHE B 257      34.240  -0.274 -47.621  1.00100.36           C  
ATOM   1988  O   PHE B 257      33.103   0.104 -47.898  1.00100.36           O  
ATOM   1989  N   VAL B 258      34.874   0.089 -46.486  1.00133.62           N  
ATOM   1990  CA  VAL B 258      34.328   1.075 -45.599  1.00133.62           C  
ATOM   1991  CB  VAL B 258      33.977   0.573 -44.228  1.00133.62           C  
ATOM   1992  CG1 VAL B 258      32.712  -0.283 -44.316  1.00133.62           C  
ATOM   1993  CG2 VAL B 258      35.176  -0.212 -43.682  1.00133.62           C  
ATOM   1994  C   VAL B 258      35.370   2.132 -45.422  1.00133.62           C  
ATOM   1995  O   VAL B 258      36.465   1.871 -44.924  1.00133.62           O  
ATOM   1996  N   LEU B 259      35.041   3.377 -45.816  1.00 63.72           N  
ATOM   1997  CA  LEU B 259      35.996   4.430 -45.668  1.00 63.72           C  
ATOM   1998  CB  LEU B 259      36.059   5.387 -46.868  1.00 63.72           C  
ATOM   1999  CG  LEU B 259      36.573   4.720 -48.158  1.00 63.72           C  
ATOM   2000  CD1 LEU B 259      36.676   5.741 -49.303  1.00 63.72           C  
ATOM   2001  CD2 LEU B 259      37.888   3.959 -47.921  1.00 63.72           C  
ATOM   2002  C   LEU B 259      35.615   5.219 -44.456  1.00 63.72           C  
ATOM   2003  O   LEU B 259      34.458   5.596 -44.284  1.00 63.72           O  
ATOM   2004  N   LEU B 260      36.604   5.468 -43.575  1.00 66.70           N  
ATOM   2005  CA  LEU B 260      36.366   6.176 -42.349  1.00 66.70           C  
ATOM   2006  CB  LEU B 260      36.527   5.283 -41.106  1.00 66.70           C  
ATOM   2007  CG  LEU B 260      35.537   4.100 -41.051  1.00 66.70           C  
ATOM   2008  CD1 LEU B 260      35.751   3.252 -39.787  1.00 66.70           C  
ATOM   2009  CD2 LEU B 260      34.081   4.570 -41.205  1.00 66.70           C  
ATOM   2010  C   LEU B 260      37.370   7.279 -42.233  1.00 66.70           C  
ATOM   2011  O   LEU B 260      38.293   7.377 -43.035  1.00 66.70           O  
ATOM   2012  N   ASP B 261      37.187   8.169 -41.236  1.00 62.22           N  
ATOM   2013  CA  ASP B 261      38.099   9.253 -40.993  1.00 62.22           C  
ATOM   2014  CB  ASP B 261      37.469  10.400 -40.181  1.00 62.22           C  
ATOM   2015  CG  ASP B 261      36.363  11.044 -41.007  1.00 62.22           C  
ATOM   2016  OD1 ASP B 261      36.681  11.668 -42.054  1.00 62.22           O  
ATOM   2017  OD2 ASP B 261      35.179  10.925 -40.593  1.00 62.22           O1-
ATOM   2018  C   ASP B 261      39.205   8.692 -40.150  1.00 62.22           C  
ATOM   2019  O   ASP B 261      39.187   7.519 -39.784  1.00 62.22           O  
ATOM   2020  N   PRO B 262      40.165   9.507 -39.808  1.00 66.53           N  
ATOM   2021  CA  PRO B 262      41.287   9.040 -39.038  1.00 66.53           C  
ATOM   2022  CD  PRO B 262      40.491  10.677 -40.603  1.00 66.53           C  
ATOM   2023  CB  PRO B 262      42.292  10.188 -39.039  1.00 66.53           C  
ATOM   2024  CG  PRO B 262      41.986  10.935 -40.352  1.00 66.53           C  
ATOM   2025  C   PRO B 262      40.822   8.622 -37.679  1.00 66.53           C  
ATOM   2026  O   PRO B 262      39.856   9.197 -37.181  1.00 66.53           O  
ATOM   2027  N   LEU B 263      41.487   7.620 -37.065  1.00 55.58           N  
ATOM   2028  CA  LEU B 263      41.043   7.122 -35.793  1.00 55.58           C  
ATOM   2029  CB  LEU B 263      40.893   5.590 -35.760  1.00 55.58           C  
ATOM   2030  CG  LEU B 263      39.853   5.037 -36.752  1.00 55.58           C  
ATOM   2031  CD1 LEU B 263      39.762   3.506 -36.658  1.00 55.58           C  
ATOM   2032  CD2 LEU B 263      38.490   5.730 -36.582  1.00 55.58           C  
ATOM   2033  C   LEU B 263      42.048   7.464 -34.737  1.00 55.58           C  
ATOM   2034  O   LEU B 263      43.228   7.654 -35.026  1.00 55.58           O  
ATOM   2035  N   GLU B 264      41.585   7.571 -33.471  1.00 52.00           N  
ATOM   2036  CA  GLU B 264      42.478   7.842 -32.378  1.00 52.00           C  
ATOM   2037  CB  GLU B 264      41.816   8.354 -31.084  1.00 52.00           C  
ATOM   2038  CG  GLU B 264      41.330   9.802 -31.171  1.00 52.00           C  
ATOM   2039  CD  GLU B 264      41.041  10.289 -29.756  1.00 52.00           C  
ATOM   2040  OE1 GLU B 264      41.076   9.447 -28.819  1.00 52.00           O  
ATOM   2041  OE2 GLU B 264      40.788  11.511 -29.593  1.00 52.00           O1-
ATOM   2042  C   GLU B 264      43.160   6.563 -32.047  1.00 52.00           C  
ATOM   2043  O   GLU B 264      42.629   5.492 -32.315  1.00 52.00           O  
ATOM   2044  N   TYR B 265      44.354   6.644 -31.435  1.00 99.07           N  
ATOM   2045  CA  TYR B 265      45.148   5.476 -31.201  1.00 99.07           C  
ATOM   2046  CB  TYR B 265      46.421   5.877 -30.432  1.00 99.07           C  
ATOM   2047  CG  TYR B 265      47.226   4.693 -30.023  1.00 99.07           C  
ATOM   2048  CD1 TYR B 265      48.067   4.070 -30.915  1.00 99.07           C  
ATOM   2049  CD2 TYR B 265      47.157   4.226 -28.729  1.00 99.07           C  
ATOM   2050  CE1 TYR B 265      48.815   2.985 -30.527  1.00 99.07           C  
ATOM   2051  CE2 TYR B 265      47.902   3.142 -28.334  1.00 99.07           C  
ATOM   2052  CZ  TYR B 265      48.730   2.522 -29.237  1.00 99.07           C  
ATOM   2053  OH  TYR B 265      49.497   1.411 -28.837  1.00 99.07           O  
ATOM   2054  C   TYR B 265      44.382   4.502 -30.373  1.00 99.07           C  
ATOM   2055  O   TYR B 265      44.203   3.345 -30.755  1.00 99.07           O  
ATOM   2056  N   GLY B 266      43.980   4.974 -29.185  1.00172.46           N  
ATOM   2057  CA  GLY B 266      43.276   4.266 -28.175  1.00172.46           C  
ATOM   2058  C   GLY B 266      41.825   4.139 -28.283  1.00172.46           C  
ATOM   2059  O   GLY B 266      41.392   3.044 -27.957  1.00172.46           O  
ATOM   2060  N   SER B 267      41.061   5.230 -28.605  1.00190.30           N  
ATOM   2061  CA  SER B 267      39.637   5.074 -28.791  1.00190.30           C  
ATOM   2062  CB  SER B 267      38.938   6.331 -29.334  1.00190.30           C  
ATOM   2063  OG  SER B 267      39.026   7.384 -28.386  1.00190.30           O  
ATOM   2064  C   SER B 267      39.754   4.098 -29.862  1.00190.30           C  
ATOM   2065  O   SER B 267      40.014   4.514 -30.990  1.00190.30           O  
ATOM   2066  N   MET B 268      39.426   2.830 -29.524  1.00310.45           N  
ATOM   2067  CA  MET B 268      40.257   1.824 -30.106  1.00310.45           C  
ATOM   2068  CB  MET B 268      40.150   0.348 -29.806  1.00310.45           C  
ATOM   2069  CG  MET B 268      41.214  -0.263 -28.874  1.00310.45           C  
ATOM   2070  SD  MET B 268      42.952  -0.064 -29.357  1.00310.45           S  
ATOM   2071  CE  MET B 268      43.494   1.398 -28.489  1.00310.45           C  
ATOM   2072  C   MET B 268      40.471   1.902 -31.489  1.00310.45           C  
ATOM   2073  O   MET B 268      39.692   1.453 -32.330  1.00310.45           O  
ATOM   2074  N   ALA B 269      41.576   2.585 -31.740  1.00201.16           N  
ATOM   2075  CA  ALA B 269      41.835   2.383 -33.076  1.00201.16           C  
ATOM   2076  CB  ALA B 269      43.045   3.149 -33.628  1.00201.16           C  
ATOM   2077  C   ALA B 269      42.257   0.933 -33.136  1.00201.16           C  
ATOM   2078  O   ALA B 269      41.601   0.138 -33.801  1.00201.16           O  
ATOM   2079  N   ALA B 270      43.245   0.556 -32.265  1.00201.13           N  
ATOM   2080  CA  ALA B 270      43.956  -0.708 -32.184  1.00201.13           C  
ATOM   2081  CB  ALA B 270      45.199  -0.755 -31.259  1.00201.13           C  
ATOM   2082  C   ALA B 270      43.020  -1.881 -31.940  1.00201.13           C  
ATOM   2083  O   ALA B 270      43.420  -3.016 -32.187  1.00201.13           O  
ATOM   2084  N   LEU B 271      41.773  -1.675 -31.423  1.00147.76           N  
ATOM   2085  CA  LEU B 271      40.804  -2.729 -31.168  1.00147.76           C  
ATOM   2086  CB  LEU B 271      39.479  -2.372 -30.457  1.00147.76           C  
ATOM   2087  CG  LEU B 271      38.762  -3.494 -29.652  1.00147.76           C  
ATOM   2088  CD1 LEU B 271      37.468  -2.964 -29.014  1.00147.76           C  
ATOM   2089  CD2 LEU B 271      38.531  -4.794 -30.430  1.00147.76           C  
ATOM   2090  C   LEU B 271      40.446  -3.227 -32.522  1.00147.76           C  
ATOM   2091  O   LEU B 271      39.954  -4.337 -32.705  1.00147.76           O  
ATOM   2092  N   MET B 272      40.799  -2.418 -33.543  1.00214.66           N  
ATOM   2093  CA  MET B 272      40.691  -2.751 -34.931  1.00214.66           C  
ATOM   2094  CB  MET B 272      41.187  -1.658 -35.898  1.00214.66           C  
ATOM   2095  CG  MET B 272      42.682  -1.344 -35.841  1.00214.66           C  
ATOM   2096  SD  MET B 272      43.191  -0.048 -37.012  1.00214.66           S  
ATOM   2097  CE  MET B 272      44.936  -0.044 -36.513  1.00214.66           C  
ATOM   2098  C   MET B 272      41.518  -4.041 -35.111  1.00214.66           C  
ATOM   2099  O   MET B 272      41.392  -4.660 -36.164  1.00214.66           O  
ATOM   2100  N   ARG B 273      42.330  -4.478 -34.074  1.00265.36           N  
ATOM   2101  CA  ARG B 273      43.085  -5.694 -33.815  1.00265.36           C  
ATOM   2102  CB  ARG B 273      43.556  -5.825 -32.363  1.00265.36           C  
ATOM   2103  CG  ARG B 273      44.251  -7.162 -32.125  1.00265.36           C  
ATOM   2104  CD  ARG B 273      44.520  -7.455 -30.656  1.00265.36           C  
ATOM   2105  NE  ARG B 273      45.050  -8.841 -30.582  1.00265.36           N  
ATOM   2106  CZ  ARG B 273      45.257  -9.413 -29.363  1.00265.36           C  
ATOM   2107  NH1 ARG B 273      44.987  -8.696 -28.231  1.00265.36           N1+
ATOM   2108  NH2 ARG B 273      45.724 -10.692 -29.280  1.00265.36           N  
ATOM   2109  C   ARG B 273      42.145  -6.856 -34.072  1.00265.36           C  
ATOM   2110  O   ARG B 273      42.545  -8.016 -34.140  1.00265.36           O  
ATOM   2111  N   ALA B 274      40.841  -6.559 -34.140  1.00118.68           N  
ATOM   2112  CA  ALA B 274      39.780  -7.437 -34.543  1.00118.68           C  
ATOM   2113  CB  ALA B 274      38.404  -6.751 -34.528  1.00118.68           C  
ATOM   2114  C   ALA B 274      40.038  -7.910 -35.965  1.00118.68           C  
ATOM   2115  O   ALA B 274      39.332  -8.787 -36.463  1.00118.68           O  
ATOM   2116  N   SER B 275      40.947  -7.248 -36.717  1.00 87.57           N  
ATOM   2117  CA  SER B 275      41.191  -7.592 -38.103  1.00 87.57           C  
ATOM   2118  CB  SER B 275      41.861  -6.457 -38.898  1.00 87.57           C  
ATOM   2119  OG  SER B 275      41.009  -5.321 -38.935  1.00 87.57           O  
ATOM   2120  C   SER B 275      42.037  -8.823 -38.298  1.00 87.57           C  
ATOM   2121  O   SER B 275      42.865  -9.189 -37.466  1.00 87.57           O  
ATOM   2122  N   LEU B 276      41.770  -9.527 -39.426  1.00134.89           N  
ATOM   2123  CA  LEU B 276      42.487 -10.685 -39.887  1.00134.89           C  
ATOM   2124  CB  LEU B 276      41.698 -11.540 -40.888  1.00134.89           C  
ATOM   2125  CG  LEU B 276      40.553 -12.299 -40.197  1.00134.89           C  
ATOM   2126  CD1 LEU B 276      39.532 -11.330 -39.582  1.00134.89           C  
ATOM   2127  CD2 LEU B 276      39.921 -13.334 -41.133  1.00134.89           C  
ATOM   2128  C   LEU B 276      43.815 -10.323 -40.480  1.00134.89           C  
ATOM   2129  O   LEU B 276      44.746 -11.122 -40.409  1.00134.89           O  
ATOM   2130  N   LEU B 277      43.923  -9.145 -41.138  1.00 81.53           N  
ATOM   2131  CA  LEU B 277      45.151  -8.749 -41.780  1.00 81.53           C  
ATOM   2132  CB  LEU B 277      45.224  -9.253 -43.233  1.00 81.53           C  
ATOM   2133  CG  LEU B 277      46.440  -8.754 -44.032  1.00 81.53           C  
ATOM   2134  CD1 LEU B 277      47.764  -9.222 -43.411  1.00 81.53           C  
ATOM   2135  CD2 LEU B 277      46.308  -9.137 -45.515  1.00 81.53           C  
ATOM   2136  C   LEU B 277      45.240  -7.251 -41.815  1.00 81.53           C  
ATOM   2137  O   LEU B 277      44.226  -6.555 -41.802  1.00 81.53           O  
ATOM   2138  N   LEU B 278      46.479  -6.711 -41.847  1.00 66.41           N  
ATOM   2139  CA  LEU B 278      46.659  -5.286 -41.916  1.00 66.41           C  
ATOM   2140  CB  LEU B 278      47.426  -4.707 -40.712  1.00 66.41           C  
ATOM   2141  CG  LEU B 278      47.677  -3.187 -40.797  1.00 66.41           C  
ATOM   2142  CD1 LEU B 278      46.365  -2.389 -40.807  1.00 66.41           C  
ATOM   2143  CD2 LEU B 278      48.644  -2.722 -39.696  1.00 66.41           C  
ATOM   2144  C   LEU B 278      47.461  -4.967 -43.137  1.00 66.41           C  
ATOM   2145  O   LEU B 278      48.540  -5.519 -43.342  1.00 66.41           O  
ATOM   2146  N   VAL B 279      46.943  -4.057 -43.989  1.00 58.08           N  
ATOM   2147  CA  VAL B 279      47.678  -3.660 -45.155  1.00 58.08           C  
ATOM   2148  CB  VAL B 279      46.866  -3.698 -46.416  1.00 58.08           C  
ATOM   2149  CG1 VAL B 279      47.725  -3.146 -47.567  1.00 58.08           C  
ATOM   2150  CG2 VAL B 279      46.374  -5.138 -46.638  1.00 58.08           C  
ATOM   2151  C   VAL B 279      48.077  -2.238 -44.931  1.00 58.08           C  
ATOM   2152  O   VAL B 279      47.213  -1.368 -44.809  1.00 58.08           O  
ATOM   2153  N   THR B 280      49.400  -1.962 -44.857  1.00158.48           N  
ATOM   2154  CA  THR B 280      49.808  -0.606 -44.608  1.00158.48           C  
ATOM   2155  CB  THR B 280      49.786  -0.240 -43.152  1.00158.48           C  
ATOM   2156  OG1 THR B 280      50.091   1.137 -42.992  1.00158.48           O  
ATOM   2157  CG2 THR B 280      50.814  -1.106 -42.406  1.00158.48           C  
ATOM   2158  C   THR B 280      51.210  -0.354 -45.103  1.00158.48           C  
ATOM   2159  O   THR B 280      51.980  -1.266 -45.397  1.00158.48           O  
ATOM   2160  N   ASP B 281      51.488   0.936 -45.365  1.00137.28           N  
ATOM   2161  CA  ASP B 281      52.753   1.539 -45.699  1.00137.28           C  
ATOM   2162  CB  ASP B 281      52.665   2.574 -46.830  1.00137.28           C  
ATOM   2163  CG  ASP B 281      51.696   3.657 -46.412  1.00137.28           C  
ATOM   2164  OD1 ASP B 281      51.348   3.719 -45.203  1.00137.28           O  
ATOM   2165  OD2 ASP B 281      51.273   4.424 -47.315  1.00137.28           O1-
ATOM   2166  C   ASP B 281      53.475   2.128 -44.515  1.00137.28           C  
ATOM   2167  O   ASP B 281      54.505   2.775 -44.703  1.00137.28           O  
ATOM   2168  N   SER B 282      52.904   2.065 -43.291  1.00 70.54           N  
ATOM   2169  CA  SER B 282      53.527   2.757 -42.186  1.00 70.54           C  
ATOM   2170  CB  SER B 282      52.504   3.480 -41.293  1.00 70.54           C  
ATOM   2171  OG  SER B 282      51.803   4.454 -42.054  1.00 70.54           O  
ATOM   2172  C   SER B 282      54.301   1.805 -41.316  1.00 70.54           C  
ATOM   2173  O   SER B 282      53.841   0.712 -40.986  1.00 70.54           O  
ATOM   2174  N   GLY B 283      55.531   2.216 -40.936  1.00 33.00           N  
ATOM   2175  CA  GLY B 283      56.411   1.440 -40.105  1.00 33.00           C  
ATOM   2176  C   GLY B 283      55.846   1.306 -38.723  1.00 33.00           C  
ATOM   2177  O   GLY B 283      55.938   0.245 -38.110  1.00 33.00           O  
ATOM   2178  N   GLY B 284      55.267   2.397 -38.185  1.00 39.60           N  
ATOM   2179  CA  GLY B 284      54.788   2.387 -36.831  1.00 39.60           C  
ATOM   2180  C   GLY B 284      53.674   1.398 -36.668  1.00 39.60           C  
ATOM   2181  O   GLY B 284      53.648   0.632 -35.707  1.00 39.60           O  
ATOM   2182  N   LEU B 285      52.717   1.387 -37.610  1.00134.53           N  
ATOM   2183  CA  LEU B 285      51.591   0.502 -37.529  1.00134.53           C
[truncated: 50,309 more chars]
