# Supplementary material for: Structural Descriptors for Subunit Interface Regions in Homodimers: Effect of Lipid Membrane and Secondary Structure Type
Source: J Chem Inf Model. 2025 Mar 27;65(7):3117–26. doi: 10.1021/acs.jcim.4c01233 (PMC12004529; doi:10.1021/acs.jcim.4c01233)
Supplement: Supplementary file 3 — ci4c01233_si_003.tar [file ci4c01233_si_003.tar › database/alpha/3fef_cytop.pdb]

ATOM      1  N   MET A   1     109.448 -10.525  22.862  1.00108.87           N  
ATOM      2  CA  MET A   1     108.011 -10.470  22.519  1.00108.87           C  
ATOM      3  C   MET A   1     107.240 -10.002  23.705  1.00108.87           C  
ATOM      4  O   MET A   1     106.413  -9.096  23.604  1.00108.87           O  
ATOM      5  CB  MET A   1     107.530 -11.864  22.081  1.00108.87           C  
ATOM      6  CG  MET A   1     106.151 -11.859  21.422  1.00108.87           C  
ATOM      7  SD  MET A   1     105.797 -13.351  20.448  1.00108.87           S  
ATOM      8  CE  MET A   1     106.682 -12.761  18.975  1.00108.87           C  
ATOM      9  N   SER A   2     107.499 -10.607  24.878  1.00131.92           N  
ATOM     10  CA  SER A   2     106.835 -10.140  26.055  1.00131.92           C  
ATOM     11  C   SER A   2     107.477  -8.836  26.382  1.00131.92           C  
ATOM     12  O   SER A   2     108.653  -8.632  26.086  1.00131.92           O  
ATOM     13  CB  SER A   2     107.004 -11.072  27.270  1.00131.92           C  
ATOM     14  OG  SER A   2     106.318 -10.543  28.395  1.00131.92           O  
ATOM     15  N   LEU A   3     106.721  -7.903  26.992  1.00184.28           N  
ATOM     16  CA  LEU A   3     107.322  -6.640  27.289  1.00184.28           C  
ATOM     17  C   LEU A   3     107.679  -6.618  28.730  1.00184.28           C  
ATOM     18  O   LEU A   3     106.986  -7.182  29.574  1.00184.28           O  
ATOM     19  CB  LEU A   3     106.454  -5.391  27.030  1.00184.28           C  
ATOM     20  CG  LEU A   3     106.166  -5.071  25.553  1.00184.28           C  
ATOM     21  CD1 LEU A   3     107.465  -4.802  24.773  1.00184.28           C  
ATOM     22  CD2 LEU A   3     105.255  -6.126  24.912  1.00184.28           C  
ATOM     23  N   ASP A   4     108.837  -6.012  29.030  1.00107.25           N  
ATOM     24  CA  ASP A   4     109.275  -5.865  30.382  1.00107.25           C  
ATOM     25  C   ASP A   4     109.055  -4.445  30.818  1.00107.25           C  
ATOM     26  O   ASP A   4     108.584  -3.609  30.050  1.00107.25           O  
ATOM     27  CB  ASP A   4     110.757  -6.253  30.553  1.00107.25           C  
ATOM     28  CG  ASP A   4     111.613  -5.427  29.599  1.00107.25           C  
ATOM     29  OD1 ASP A   4     111.045  -4.598  28.840  1.00107.25           O  
ATOM     30  OD2 ASP A   4     112.857  -5.632  29.610  1.00107.25           O1-
ATOM     31  N   GLN A   5     109.398  -4.153  32.089  1.00107.67           N  
ATOM     32  CA  GLN A   5     109.351  -2.841  32.681  1.00107.67           C  
ATOM     33  C   GLN A   5     108.011  -2.167  32.610  1.00107.67           C  
ATOM     34  O   GLN A   5     107.936  -0.965  32.360  1.00107.67           O  
ATOM     35  CB  GLN A   5     110.397  -1.871  32.106  1.00107.67           C  
ATOM     36  CG  GLN A   5     111.807  -2.169  32.608  1.00107.67           C  
ATOM     37  CD  GLN A   5     111.813  -1.839  34.093  1.00107.67           C  
ATOM     38  NE2 GLN A   5     112.762  -2.451  34.850  1.00107.67           N  
ATOM     39  OE1 GLN A   5     110.989  -1.059  34.569  1.00107.67           O  
ATOM     40  N   ILE A   6     106.911  -2.898  32.857  1.00113.37           N  
ATOM     41  CA  ILE A   6     105.634  -2.243  32.910  1.00113.37           C  
ATOM     42  C   ILE A   6     105.371  -1.874  34.333  1.00113.37           C  
ATOM     43  O   ILE A   6     105.674  -2.637  35.247  1.00113.37           O  
ATOM     44  CB  ILE A   6     104.493  -3.077  32.407  1.00113.37           C  
ATOM     45  CG1 ILE A   6     104.539  -3.119  30.874  1.00113.37           C  
ATOM     46  CG2 ILE A   6     103.184  -2.490  32.960  1.00113.37           C  
ATOM     47  CD1 ILE A   6     105.868  -3.601  30.323  1.00113.37           C  
ATOM     48  N   LYS A   7     104.839  -0.654  34.559  1.00 59.63           N  
ATOM     49  CA  LYS A   7     104.604  -0.233  35.910  1.00 59.63           C  
ATOM     50  C   LYS A   7     103.140  -0.033  36.151  1.00 59.63           C  
ATOM     51  O   LYS A   7     102.449   0.646  35.390  1.00 59.63           O  
ATOM     52  CB  LYS A   7     105.283   1.090  36.289  1.00 59.63           C  
ATOM     53  CG  LYS A   7     104.983   1.466  37.741  1.00 59.63           C  
ATOM     54  CD  LYS A   7     105.773   2.656  38.280  1.00 59.63           C  
ATOM     55  CE  LYS A   7     105.341   3.052  39.694  1.00 59.63           C  
ATOM     56  NZ  LYS A   7     106.106   4.235  40.149  1.00 59.63           N1+
ATOM     57  N   ILE A   8     102.642  -0.612  37.262  1.00 48.47           N  
ATOM     58  CA  ILE A   8     101.258  -0.494  37.617  1.00 48.47           C  
ATOM     59  C   ILE A   8     101.177   0.204  38.940  1.00 48.47           C  
ATOM     60  O   ILE A   8     101.855  -0.169  39.898  1.00 48.47           O  
ATOM     61  CB  ILE A   8     100.579  -1.818  37.815  1.00 48.47           C  
ATOM     62  CG1 ILE A   8     100.607  -2.650  36.525  1.00 48.47           C  
ATOM     63  CG2 ILE A   8      99.160  -1.549  38.341  1.00 48.47           C  
ATOM     64  CD1 ILE A   8     100.201  -4.107  36.745  1.00 48.47           C  
ATOM     65  N   ALA A   9     100.338   1.255  39.019  1.00 41.89           N  
ATOM     66  CA  ALA A   9     100.125   1.926  40.268  1.00 41.89           C  
ATOM     67  C   ALA A   9      98.832   1.386  40.785  1.00 41.89           C  
ATOM     68  O   ALA A   9      97.854   1.286  40.045  1.00 41.89           O  
ATOM     69  CB  ALA A   9      99.969   3.450  40.137  1.00 41.89           C  
ATOM     70  N   TYR A  10      98.793   0.999  42.075  1.00175.90           N  
ATOM     71  CA  TYR A  10      97.580   0.408  42.557  1.00175.90           C  
ATOM     72  C   TYR A  10      97.090   1.260  43.688  1.00175.90           C  
ATOM     73  O   TYR A  10      97.724   1.338  44.739  1.00175.90           O  
ATOM     74  CB  TYR A  10      97.819  -1.002  43.125  1.00175.90           C  
ATOM     75  CG  TYR A  10      96.535  -1.757  43.112  1.00175.90           C  
ATOM     76  CD1 TYR A  10      95.575  -1.574  44.079  1.00175.90           C  
ATOM     77  CD2 TYR A  10      96.295  -2.651  42.092  1.00175.90           C  
ATOM     78  CE1 TYR A  10      94.398  -2.286  44.033  1.00175.90           C  
ATOM     79  CE2 TYR A  10      95.124  -3.365  42.040  1.00175.90           C  
ATOM     80  CZ  TYR A  10      94.173  -3.185  43.015  1.00175.90           C  
ATOM     81  OH  TYR A  10      92.966  -3.915  42.970  1.00175.90           O  
ATOM     82  N   ILE A  11      95.919   1.904  43.515  1.00 76.63           N  
ATOM     83  CA  ILE A  11      95.395   2.719  44.573  1.00 76.63           C  
ATOM     84  C   ILE A  11      94.364   1.895  45.272  1.00 76.63           C  
ATOM     85  O   ILE A  11      93.403   1.425  44.663  1.00 76.63           O  
ATOM     86  CB  ILE A  11      94.773   3.999  44.100  1.00 76.63           C  
ATOM     87  CG1 ILE A  11      95.855   4.888  43.464  1.00 76.63           C  
ATOM     88  CG2 ILE A  11      94.058   4.658  45.290  1.00 76.63           C  
ATOM     89  CD1 ILE A  11      95.301   6.118  42.750  1.00 76.63           C  
ATOM     90  N   GLY A  12      94.524   1.749  46.603  1.00 66.18           N  
ATOM     91  CA  GLY A  12      93.711   0.836  47.352  1.00 66.18           C  
ATOM     92  C   GLY A  12      94.490  -0.448  47.434  1.00 66.18           C  
ATOM     93  O   GLY A  12      93.931  -1.538  47.536  1.00 66.18           O  
ATOM     94  N   GLY A  13      95.831  -0.309  47.457  1.00 70.56           N  
ATOM     95  CA  GLY A  13      96.827  -1.352  47.438  1.00 70.56           C  
ATOM     96  C   GLY A  13      96.684  -2.297  48.602  1.00 70.56           C  
ATOM     97  O   GLY A  13      97.294  -3.366  48.607  1.00 70.56           O  
ATOM     98  N   GLY A  14      96.031  -1.850  49.686  1.00 66.30           N  
ATOM     99  CA  GLY A  14      95.736  -2.638  50.859  1.00 66.30           C  
ATOM    100  C   GLY A  14      94.671  -3.664  50.561  1.00 66.30           C  
ATOM    101  O   GLY A  14      94.499  -4.634  51.300  1.00 66.30           O  
ATOM    102  N   SER A  15      93.874  -3.418  49.504  1.00 83.37           N  
ATOM    103  CA  SER A  15      92.705  -4.181  49.160  1.00 83.37           C  
ATOM    104  C   SER A  15      92.895  -5.656  49.304  1.00 83.37           C  
ATOM    105  O   SER A  15      93.924  -6.231  48.949  1.00 83.37           O  
ATOM    106  CB  SER A  15      92.217  -3.923  47.721  1.00 83.37           C  
ATOM    107  OG  SER A  15      91.064  -4.705  47.445  1.00 83.37           O  
ATOM    108  N   GLN A  16      91.913  -6.272  49.987  1.00134.85           N  
ATOM    109  CA  GLN A  16      91.802  -7.687  50.141  1.00134.85           C  
ATOM    110  C   GLN A  16      91.082  -8.346  48.998  1.00134.85           C  
ATOM    111  O   GLN A  16      91.226  -9.558  48.846  1.00134.85           O  
ATOM    112  CB  GLN A  16      91.168  -8.087  51.479  1.00134.85           C  
ATOM    113  CG  GLN A  16      92.100  -7.714  52.635  1.00134.85           C  
ATOM    114  CD  GLN A  16      91.503  -8.219  53.934  1.00134.85           C  
ATOM    115  NE2 GLN A  16      90.199  -7.908  54.162  1.00134.85           N  
ATOM    116  OE1 GLN A  16      92.182  -8.868  54.729  1.00134.85           O  
ATOM    117  N   GLY A  17      90.116  -7.652  48.333  1.00 90.35           N  
ATOM    118  CA  GLY A  17      89.437  -8.267  47.211  1.00 90.35           C  
ATOM    119  C   GLY A  17      90.092  -8.192  45.852  1.00 90.35           C  
ATOM    120  O   GLY A  17      90.603  -9.182  45.331  1.00 90.35           O  
ATOM    121  N   TRP A  18      90.125  -6.973  45.265  1.00 90.11           N  
ATOM    122  CA  TRP A  18      90.556  -6.751  43.908  1.00 90.11           C  
ATOM    123  C   TRP A  18      92.035  -6.897  43.751  1.00 90.11           C  
ATOM    124  O   TRP A  18      92.508  -7.457  42.767  1.00 90.11           O  
ATOM    125  CB  TRP A  18      90.099  -5.389  43.359  1.00 90.11           C  
ATOM    126  CG  TRP A  18      88.597  -5.317  43.171  1.00 90.11           C  
ATOM    127  CD1 TRP A  18      87.637  -4.831  44.012  1.00 90.11           C  
ATOM    128  CD2 TRP A  18      87.907  -5.802  42.007  1.00 90.11           C  
ATOM    129  CE2 TRP A  18      86.545  -5.580  42.211  1.00 90.11           C  
ATOM    130  CE3 TRP A  18      88.371  -6.388  40.864  1.00 90.11           C  
ATOM    131  NE1 TRP A  18      86.393  -4.982  43.444  1.00 90.11           N  
ATOM    132  CZ2 TRP A  18      85.622  -5.939  41.270  1.00 90.11           C  
ATOM    133  CZ3 TRP A  18      87.437  -6.749  39.917  1.00 90.11           C  
ATOM    134  CH2 TRP A  18      86.090  -6.527  40.116  1.00 90.11           C  
ATOM    135  N   ALA A  19      92.816  -6.394  44.721  1.00 50.39           N  
ATOM    136  CA  ALA A  19      94.247  -6.426  44.608  1.00 50.39           C  
ATOM    137  C   ALA A  19      94.700  -7.850  44.523  1.00 50.39           C  
ATOM    138  O   ALA A  19      95.609  -8.175  43.762  1.00 50.39           O  
ATOM    139  CB  ALA A  19      94.957  -5.779  45.809  1.00 50.39           C  
ATOM    140  N   ARG A  20      94.088  -8.740  45.320  1.00179.76           N  
ATOM    141  CA  ARG A  20      94.498 -10.111  45.354  1.00179.76           C  
ATOM    142  C   ARG A  20      94.164 -10.802  44.063  1.00179.76           C  
ATOM    143  O   ARG A  20      94.951 -11.612  43.573  1.00179.76           O  
ATOM    144  CB  ARG A  20      93.893 -10.863  46.547  1.00179.76           C  
ATOM    145  CG  ARG A  20      94.711 -12.090  46.937  1.00179.76           C  
ATOM    146  CD  ARG A  20      94.761 -12.308  48.449  1.00179.76           C  
ATOM    147  NE  ARG A  20      95.549 -11.182  49.035  1.00179.76           N  
ATOM    148  CZ  ARG A  20      95.199 -10.669  50.252  1.00179.76           C  
ATOM    149  NH1 ARG A  20      94.133 -11.192  50.922  1.00179.76           N1+
ATOM    150  NH2 ARG A  20      95.904  -9.635  50.798  1.00179.76           N  
ATOM    151  N   SER A  21      92.998 -10.478  43.463  1.00106.14           N  
ATOM    152  CA  SER A  21      92.542 -11.108  42.252  1.00106.14           C  
ATOM    153  C   SER A  21      93.505 -10.768  41.165  1.00106.14           C  
ATOM    154  O   SER A  21      93.593 -11.438  40.139  1.00106.14           O  
ATOM    155  CB  SER A  21      91.146 -10.637  41.800  1.00106.14           C  
ATOM    156  OG  SER A  21      91.187  -9.285  41.367  1.00106.14           O  
ATOM    157  N   LEU A  22      94.310  -9.734  41.402  1.00186.23           N  
ATOM    158  CA  LEU A  22      95.283  -9.287  40.465  1.00186.23           C  
ATOM    159  C   LEU A  22      96.298 -10.442  40.238  1.00186.23           C  
ATOM    160  O   LEU A  22      97.191 -10.236  39.421  1.00186.23           O  
ATOM    161  CB  LEU A  22      96.009  -8.001  40.891  1.00186.23           C  
ATOM    162  CG  LEU A  22      96.892  -7.407  39.780  1.00186.23           C  
ATOM    163  CD1 LEU A  22      96.081  -7.115  38.506  1.00186.23           C  
ATOM    164  CD2 LEU A  22      97.644  -6.163  40.279  1.00186.23           C  
ATOM    165  N   MET A  23      96.194 -11.645  40.936  1.00324.18           N  
ATOM    166  CA  MET A  23      96.970 -12.889  40.949  1.00324.18           C  
ATOM    167  C   MET A  23      97.045 -13.343  39.535  1.00324.18           C  
ATOM    168  O   MET A  23      97.853 -14.194  39.170  1.00324.18           O  
ATOM    169  CB  MET A  23      96.336 -14.041  41.757  1.00324.18           C  
ATOM    170  CG  MET A  23      95.240 -14.815  41.017  1.00324.18           C  
ATOM    171  SD  MET A  23      93.561 -14.130  41.108  1.00324.18           S  
ATOM    172  CE  MET A  23      92.986 -15.293  42.380  1.00324.18           C  
ATOM    173  N   SER A  24      96.132 -12.831  38.710  1.00 71.16           N  
ATOM    174  CA  SER A  24      96.231 -13.128  37.319  1.00 71.16           C  
ATOM    175  C   SER A  24      97.599 -12.690  36.851  1.00 71.16           C  
ATOM    176  O   SER A  24      98.114 -13.220  35.868  1.00 71.16           O  
ATOM    177  CB  SER A  24      95.184 -12.382  36.477  1.00 71.16           C  
ATOM    178  OG  SER A  24      93.875 -12.790  36.849  1.00 71.16           O  
ATOM    179  N   ASP A  25      98.232 -11.712  37.536  1.00 54.43           N  
ATOM    180  CA  ASP A  25      99.542 -11.230  37.163  1.00 54.43           C  
ATOM    181  C   ASP A  25     100.547 -12.333  37.297  1.00 54.43           C  
ATOM    182  O   ASP A  25     101.461 -12.464  36.487  1.00 54.43           O  
ATOM    183  CB  ASP A  25     100.076 -10.095  38.062  1.00 54.43           C  
ATOM    184  CG  ASP A  25      99.418  -8.772  37.706  1.00 54.43           C  
ATOM    185  OD1 ASP A  25      99.022  -8.598  36.523  1.00 54.43           O  
ATOM    186  OD2 ASP A  25      99.320  -7.906  38.615  1.00 54.43           O1-
ATOM    187  N   LEU A  26     100.414 -13.167  38.337  1.00146.12           N  
ATOM    188  CA  LEU A  26     101.416 -14.168  38.551  1.00146.12           C  
ATOM    189  C   LEU A  26     101.449 -15.118  37.389  1.00146.12           C  
ATOM    190  O   LEU A  26     102.520 -15.568  36.998  1.00146.12           O  
ATOM    191  CB  LEU A  26     101.215 -14.942  39.875  1.00146.12           C  
ATOM    192  CG  LEU A  26      99.932 -15.788  39.976  1.00146.12           C  
ATOM    193  CD1 LEU A  26     100.025 -17.052  39.116  1.00146.12           C  
ATOM    194  CD2 LEU A  26      99.563 -16.091  41.438  1.00146.12           C  
ATOM    195  N   SER A  27     100.276 -15.467  36.825  1.00104.58           N  
ATOM    196  CA  SER A  27     100.155 -16.439  35.769  1.00104.58           C  
ATOM    197  C   SER A  27     100.420 -15.867  34.405  1.00104.58           C  
ATOM    198  O   SER A  27     100.585 -16.620  33.447  1.00104.58           O  
ATOM    199  CB  SER A  27      98.749 -17.059  35.703  1.00104.58           C  
ATOM    200  OG  SER A  27      98.451 -17.733  36.917  1.00104.58           O  
ATOM    201  N   ILE A  28     100.470 -14.532  34.265  1.00131.00           N  
ATOM    202  CA  ILE A  28     100.547 -13.950  32.953  1.00131.00           C  
ATOM    203  C   ILE A  28     101.968 -13.881  32.502  1.00131.00           C  
ATOM    204  O   ILE A  28     102.745 -13.018  32.907  1.00131.00           O  
ATOM    205  CB  ILE A  28      99.920 -12.580  32.955  1.00131.00           C  
ATOM    206  CG1 ILE A  28     100.612 -11.695  34.008  1.00131.00           C  
ATOM    207  CG2 ILE A  28      98.406 -12.742  33.178  1.00131.00           C  
ATOM    208  CD1 ILE A  28     100.026 -10.294  34.198  1.00131.00           C  
ATOM    209  N   ASP A  29     102.343 -14.880  31.679  1.00 90.00           N  
ATOM    210  CA  ASP A  29     103.642 -14.969  31.089  1.00 90.00           C  
ATOM    211  C   ASP A  29     103.743 -13.939  30.014  1.00 90.00           C  
ATOM    212  O   ASP A  29     104.740 -13.228  29.898  1.00 90.00           O  
ATOM    213  CB  ASP A  29     103.872 -16.358  30.473  1.00 90.00           C  
ATOM    214  CG  ASP A  29     105.350 -16.522  30.172  1.00 90.00           C  
ATOM    215  OD1 ASP A  29     106.041 -15.482  30.001  1.00 90.00           O  
ATOM    216  OD2 ASP A  29     105.809 -17.694  30.112  1.00 90.00           O1-
ATOM    217  N   GLU A  30     102.686 -13.843  29.184  1.00126.20           N  
ATOM    218  CA  GLU A  30     102.713 -12.916  28.099  1.00126.20           C  
ATOM    219  C   GLU A  30     102.634 -11.548  28.642  1.00126.20           C  
ATOM    220  O   GLU A  30     103.401 -10.678  28.233  1.00126.20           O  
ATOM    221  CB  GLU A  30     101.562 -13.114  27.088  1.00126.20           C  
ATOM    222  CG  GLU A  30     100.154 -13.038  27.682  1.00126.20           C  
ATOM    223  CD  GLU A  30      99.166 -13.256  26.541  1.00126.20           C  
ATOM    224  OE1 GLU A  30      99.497 -12.857  25.391  1.00126.20           O  
ATOM    225  OE2 GLU A  30      98.071 -13.823  26.799  1.00126.20           O1-
ATOM    226  N   ARG A  31     101.740 -11.355  29.632  1.00268.15           N  
ATOM    227  CA  ARG A  31     101.611 -10.062  30.212  1.00268.15           C  
ATOM    228  C   ARG A  31     102.940  -9.665  30.722  1.00268.15           C  
ATOM    229  O   ARG A  31     103.705 -10.470  31.250  1.00268.15           O  
ATOM    230  CB  ARG A  31     100.577  -9.966  31.338  1.00268.15           C  
ATOM    231  CG  ARG A  31      99.143  -9.825  30.834  1.00268.15           C  
ATOM    232  CD  ARG A  31      98.663  -8.373  30.838  1.00268.15           C  
ATOM    233  NE  ARG A  31      99.882  -7.518  30.795  1.00268.15           N  
ATOM    234  CZ  ARG A  31     100.399  -7.017  31.956  1.00268.15           C  
ATOM    235  NH1 ARG A  31      99.742  -7.220  33.134  1.00268.15           N1+
ATOM    236  NH2 ARG A  31     101.570  -6.314  31.940  1.00268.15           N  
ATOM    237  N   MET A  32     103.238  -8.373  30.543  1.00259.13           N  
ATOM    238  CA  MET A  32     104.525  -7.846  30.835  1.00259.13           C  
ATOM    239  C   MET A  32     104.859  -8.085  32.256  1.00259.13           C  
ATOM    240  O   MET A  32     103.994  -8.305  33.100  1.00259.13           O  
ATOM    241  CB  MET A  32     104.618  -6.330  30.628  1.00259.13           C  
ATOM    242  CG  MET A  32     104.505  -5.923  29.166  1.00259.13           C  
ATOM    243  SD  MET A  32     102.830  -5.946  28.492  1.00259.13           S  
ATOM    244  CE  MET A  32     103.338  -5.170  26.933  1.00259.13           C  
ATOM    245  N   SER A  33     106.174  -8.118  32.520  1.00120.28           N  
ATOM    246  CA  SER A  33     106.660  -8.168  33.858  1.00120.28           C  
ATOM    247  C   SER A  33     106.867  -6.735  34.210  1.00120.28           C  
ATOM    248  O   SER A  33     106.794  -5.872  33.337  1.00120.28           O  
ATOM    249  CB  SER A  33     108.012  -8.886  34.007  1.00120.28           C  
ATOM    250  OG  SER A  33     107.876 -10.261  33.679  1.00120.28           O  
ATOM    251  N   GLY A  34     107.115  -6.427  35.496  1.00 28.68           N  
ATOM    252  CA  GLY A  34     107.293  -5.045  35.829  1.00 28.68           C  
ATOM    253  C   GLY A  34     107.129  -4.894  37.307  1.00 28.68           C  
ATOM    254  O   GLY A  34     107.370  -5.828  38.069  1.00 28.68           O  
ATOM    255  N   THR A  35     106.718  -3.690  37.752  1.00 36.66           N  
ATOM    256  CA  THR A  35     106.597  -3.450  39.161  1.00 36.66           C  
ATOM    257  C   THR A  35     105.230  -2.929  39.480  1.00 36.66           C  
ATOM    258  O   THR A  35     104.581  -2.280  38.659  1.00 36.66           O  
ATOM    259  CB  THR A  35     107.580  -2.433  39.660  1.00 36.66           C  
ATOM    260  CG2 THR A  35     109.000  -2.927  39.331  1.00 36.66           C  
ATOM    261  OG1 THR A  35     107.344  -1.178  39.037  1.00 36.66           O  
ATOM    262  N   VAL A  36     104.754  -3.222  40.709  1.00 50.10           N  
ATOM    263  CA  VAL A  36     103.466  -2.752  41.128  1.00 50.10           C  
ATOM    264  C   VAL A  36     103.665  -1.884  42.333  1.00 50.10           C  
ATOM    265  O   VAL A  36     104.170  -2.331  43.363  1.00 50.10           O  
ATOM    266  CB  VAL A  36     102.552  -3.869  41.539  1.00 50.10           C  
ATOM    267  CG1 VAL A  36     101.234  -3.265  42.045  1.00 50.10           C  
ATOM    268  CG2 VAL A  36     102.387  -4.832  40.351  1.00 50.10           C  
ATOM    269  N   ALA A  37     103.250  -0.606  42.243  1.00 40.56           N  
ATOM    270  CA  ALA A  37     103.383   0.258  43.381  1.00 40.56           C  
ATOM    271  C   ALA A  37     102.075   0.211  44.109  1.00 40.56           C  
ATOM    272  O   ALA A  37     101.030   0.530  43.544  1.00 40.56           O  
ATOM    273  CB  ALA A  37     103.659   1.726  43.013  1.00 40.56           C  
ATOM    274  N   LEU A  38     102.109  -0.182  45.399  1.00 57.20           N  
ATOM    275  CA  LEU A  38     100.910  -0.323  46.183  1.00 57.20           C  
ATOM    276  C   LEU A  38     100.733   0.903  47.028  1.00 57.20           C  
ATOM    277  O   LEU A  38     101.588   1.225  47.851  1.00 57.20           O  
ATOM    278  CB  LEU A  38     100.997  -1.493  47.180  1.00 57.20           C  
ATOM    279  CG  LEU A  38     101.121  -2.889  46.541  1.00 57.20           C  
ATOM    280  CD1 LEU A  38     101.245  -3.981  47.617  1.00 57.20           C  
ATOM    281  CD2 LEU A  38      99.959  -3.162  45.571  1.00 57.20           C  
ATOM    282  N   TYR A  39      99.601   1.620  46.864  1.00 56.63           N  
ATOM    283  CA  TYR A  39      99.381   2.786  47.679  1.00 56.63           C  
ATOM    284  C   TYR A  39      98.063   2.655  48.385  1.00 56.63           C  
ATOM    285  O   TYR A  39      97.055   2.290  47.779  1.00 56.63           O  
ATOM    286  CB  TYR A  39      99.336   4.094  46.867  1.00 56.63           C  
ATOM    287  CG  TYR A  39      99.019   5.200  47.813  1.00 56.63           C  
ATOM    288  CD1 TYR A  39     100.002   5.770  48.590  1.00 56.63           C  
ATOM    289  CD2 TYR A  39      97.730   5.666  47.921  1.00 56.63           C  
ATOM    290  CE1 TYR A  39      99.703   6.791  49.462  1.00 56.63           C  
ATOM    291  CE2 TYR A  39      97.425   6.686  48.790  1.00 56.63           C  
ATOM    292  CZ  TYR A  39      98.412   7.250  49.564  1.00 56.63           C  
ATOM    293  OH  TYR A  39      98.098   8.297  50.456  1.00 56.63           O  
ATOM    294  N   ASP A  40      98.042   2.932  49.708  1.00 77.18           N  
ATOM    295  CA  ASP A  40      96.799   2.884  50.430  1.00 77.18           C  
ATOM    296  C   ASP A  40      96.950   3.720  51.671  1.00 77.18           C  
ATOM    297  O   ASP A  40      98.031   3.811  52.250  1.00 77.18           O  
ATOM    298  CB  ASP A  40      96.371   1.456  50.827  1.00 77.18           C  
ATOM    299  CG  ASP A  40      94.852   1.403  51.012  1.00 77.18           C  
ATOM    300  OD1 ASP A  40      94.241   2.429  51.409  1.00 77.18           O  
ATOM    301  OD2 ASP A  40      94.274   0.318  50.737  1.00 77.18           O1-
ATOM    302  N   LEU A  41      95.848   4.350  52.120  1.00 43.65           N  
ATOM    303  CA  LEU A  41      95.887   5.190  53.281  1.00 43.65           C  
ATOM    304  C   LEU A  41      96.356   4.327  54.403  1.00 43.65           C  
ATOM    305  O   LEU A  41      97.123   4.770  55.257  1.00 43.65           O  
ATOM    306  CB  LEU A  41      94.504   5.752  53.655  1.00 43.65           C  
ATOM    307  CG  LEU A  41      93.897   6.654  52.561  1.00 43.65           C  
ATOM    308  CD1 LEU A  41      92.519   7.194  52.979  1.00 43.65           C  
ATOM    309  CD2 LEU A  41      94.873   7.765  52.142  1.00 43.65           C  
ATOM    310  N   ASP A  42      95.894   3.061  54.429  1.00 59.19           N  
ATOM    311  CA  ASP A  42      96.314   2.128  55.435  1.00 59.19           C  
ATOM    312  C   ASP A  42      97.549   1.447  54.917  1.00 59.19           C  
ATOM    313  O   ASP A  42      97.465   0.485  54.158  1.00 59.19           O  
ATOM    314  CB  ASP A  42      95.262   1.031  55.671  1.00 59.19           C  
ATOM    315  CG  ASP A  42      95.765   0.082  56.745  1.00 59.19           C  
ATOM    316  OD1 ASP A  42      96.791   0.409  57.398  1.00 59.19           O  
ATOM    317  OD2 ASP A  42      95.131  -0.993  56.919  1.00 59.19           O1-
ATOM    318  N   PHE A  43      98.733   1.915  55.359  1.00102.31           N  
ATOM    319  CA  PHE A  43     100.015   1.429  54.919  1.00102.31           C  
ATOM    320  C   PHE A  43     100.163  -0.002  55.337  1.00102.31           C  
ATOM    321  O   PHE A  43     100.753  -0.814  54.628  1.00102.31           O  
ATOM    322  CB  PHE A  43     101.188   2.204  55.548  1.00102.31           C  
ATOM    323  CG  PHE A  43     102.449   1.793  54.862  1.00102.31           C  
ATOM    324  CD1 PHE A  43     103.053   0.588  55.143  1.00102.31           C  
ATOM    325  CD2 PHE A  43     103.039   2.629  53.942  1.00102.31           C  
ATOM    326  CE1 PHE A  43     104.217   0.219  54.507  1.00102.31           C  
ATOM    327  CE2 PHE A  43     104.201   2.267  53.303  1.00102.31           C  
ATOM    328  CZ  PHE A  43     104.792   1.059  53.584  1.00102.31           C  
ATOM    329  N   GLU A  44      99.620  -0.341  56.515  1.00 53.00           N  
ATOM    330  CA  GLU A  44      99.761  -1.646  57.094  1.00 53.00           C  
ATOM    331  C   GLU A  44      99.284  -2.679  56.122  1.00 53.00           C  
ATOM    332  O   GLU A  44      99.957  -3.684  55.895  1.00 53.00           O  
ATOM    333  CB  GLU A  44      98.870  -1.771  58.344  1.00 53.00           C  
ATOM    334  CG  GLU A  44      98.852  -3.148  59.010  1.00 53.00           C  
ATOM    335  CD  GLU A  44      97.796  -3.095  60.108  1.00 53.00           C  
ATOM    336  OE1 GLU A  44      97.276  -1.978  60.377  1.00 53.00           O  
ATOM    337  OE2 GLU A  44      97.493  -4.172  60.688  1.00 53.00           O1-
ATOM    338  N   ALA A  45      98.100  -2.455  55.526  1.00 32.11           N  
ATOM    339  CA  ALA A  45      97.542  -3.406  54.611  1.00 32.11           C  
ATOM    340  C   ALA A  45      98.394  -3.499  53.383  1.00 32.11           C  
ATOM    341  O   ALA A  45      98.648  -4.590  52.874  1.00 32.11           O  
ATOM    342  CB  ALA A  45      96.119  -3.028  54.163  1.00 32.11           C  
ATOM    343  N   ALA A  46      98.868  -2.347  52.875  1.00 26.59           N  
ATOM    344  CA  ALA A  46      99.623  -2.328  51.657  1.00 26.59           C  
ATOM    345  C   ALA A  46     100.877  -3.119  51.839  1.00 26.59           C  
ATOM    346  O   ALA A  46     101.276  -3.879  50.957  1.00 26.59           O  
ATOM    347  CB  ALA A  46     100.033  -0.907  51.235  1.00 26.59           C  
ATOM    348  N   GLN A  47     101.534  -2.972  53.002  0.50 56.68           N  
ATOM    349  CA  GLN A  47     102.773  -3.667  53.182  0.50 56.68           C  
ATOM    350  C   GLN A  47     102.526  -5.144  53.181  0.50 56.68           C  
ATOM    351  O   GLN A  47     103.344  -5.907  52.669  0.50 56.68           O  
ATOM    352  CB  GLN A  47     103.558  -3.285  54.449  0.50 56.68           C  
ATOM    353  CG  GLN A  47     104.952  -3.919  54.447  0.50 56.68           C  
ATOM    354  CD  GLN A  47     105.835  -3.191  55.447  0.50 56.68           C  
ATOM    355  NE2 GLN A  47     107.146  -3.549  55.461  0.50 56.68           N  
ATOM    356  OE1 GLN A  47     105.376  -2.325  56.190  0.50 56.68           O  
ATOM    357  N   LYS A  48     101.397  -5.599  53.758  1.00 74.69           N  
ATOM    358  CA  LYS A  48     101.137  -7.012  53.780  1.00 74.69           C  
ATOM    359  C   LYS A  48     100.971  -7.516  52.379  1.00 74.69           C  
ATOM    360  O   LYS A  48     101.447  -8.602  52.051  1.00 74.69           O  
ATOM    361  CB  LYS A  48      99.894  -7.421  54.593  1.00 74.69           C  
ATOM    362  CG  LYS A  48     100.104  -7.296  56.105  1.00 74.69           C  
ATOM    363  CD  LYS A  48      98.868  -7.638  56.941  1.00 74.69           C  
ATOM    364  CE  LYS A  48      99.048  -7.374  58.438  1.00 74.69           C  
ATOM    365  NZ  LYS A  48     100.142  -8.208  58.980  1.00 74.69           N1+
ATOM    366  N   ASN A  49     100.285  -6.751  51.508  1.00 70.74           N  
ATOM    367  CA  ASN A  49     100.151  -7.167  50.139  1.00 70.74           C  
ATOM    368  C   ASN A  49     101.495  -7.189  49.494  1.00 70.74           C  
ATOM    369  O   ASN A  49     101.735  -7.975  48.580  1.00 70.74           O  
ATOM    370  CB  ASN A  49      99.251  -6.290  49.248  1.00 70.74           C  
ATOM    371  CG  ASN A  49      97.865  -6.916  49.186  1.00 70.74           C  
ATOM    372  ND2 ASN A  49      96.880  -6.149  48.649  1.00 70.74           N  
ATOM    373  OD1 ASN A  49      97.672  -8.074  49.558  1.00 70.74           O  
ATOM    374  N   GLU A  50     102.403  -6.296  49.920  1.00 50.43           N  
ATOM    375  CA  GLU A  50     103.700  -6.261  49.318  1.00 50.43           C  
ATOM    376  C   GLU A  50     104.391  -7.567  49.570  1.00 50.43           C  
ATOM    377  O   GLU A  50     105.022  -8.122  48.671  1.00 50.43           O  
ATOM    378  CB  GLU A  50     104.611  -5.175  49.907  1.00 50.43           C  
ATOM    379  CG  GLU A  50     105.986  -5.134  49.238  1.00 50.43           C  
ATOM    380  CD  GLU A  50     106.893  -4.238  50.066  1.00 50.43           C  
ATOM    381  OE1 GLU A  50     106.959  -4.456  51.305  1.00 50.43           O  
ATOM    382  OE2 GLU A  50     107.538  -3.331  49.474  1.00 50.43           O1-
ATOM    383  N   VAL A  51     104.299  -8.078  50.813  1.00 40.08           N  
ATOM    384  CA  VAL A  51     104.954  -9.298  51.205  1.00 40.08           C  
ATOM    385  C   VAL A  51     104.379 -10.467  50.466  1.00 40.08           C  
ATOM    386  O   VAL A  51     105.115 -11.300  49.938  1.00 40.08           O  
ATOM    387  CB  VAL A  51     104.795  -9.591  52.668  1.00 40.08           C  
ATOM    388  CG1 VAL A  51     105.408 -10.972  52.958  1.00 40.08           C  
ATOM    389  CG2 VAL A  51     105.430  -8.443  53.469  1.00 40.08           C  
ATOM    390  N   ILE A  52     103.039 -10.561  50.414  1.00 45.80           N  
ATOM    391  CA  ILE A  52     102.382 -11.647  49.749  1.00 45.80           C  
ATOM    392  C   ILE A  52     102.719 -11.575  48.289  1.00 45.80           C  
ATOM    393  O   ILE A  52     102.953 -12.591  47.637  1.00 45.80           O  
ATOM    394  CB  ILE A  52     100.883 -11.583  49.852  1.00 45.80           C  
ATOM    395  CG1 ILE A  52     100.427 -11.709  51.315  1.00 45.80           C  
ATOM    396  CG2 ILE A  52     100.298 -12.672  48.939  1.00 45.80           C  
ATOM    397  CD1 ILE A  52      98.946 -11.389  51.520  1.00 45.80           C  
ATOM    398  N   GLY A  53     102.742 -10.353  47.731  1.00 32.25           N  
ATOM    399  CA  GLY A  53     102.966 -10.182  46.323  1.00 32.25           C  
ATOM    400  C   GLY A  53     104.319 -10.690  45.920  1.00 32.25           C  
ATOM    401  O   GLY A  53     104.454 -11.337  44.881  1.00 32.25           O  
ATOM    402  N   ASN A  54     105.350 -10.404  46.738  1.00 65.31           N  
ATOM    403  CA  ASN A  54     106.720 -10.761  46.472  1.00 65.31           C  
ATOM    404  C   ASN A  54     106.842 -12.254  46.456  1.00 65.31           C  
ATOM    405  O   ASN A  54     107.738 -12.810  45.829  1.00 65.31           O  
ATOM    406  CB  ASN A  54     107.687 -10.246  47.555  1.00 65.31           C  
ATOM    407  CG  ASN A  54     107.739  -8.726  47.484  1.00 65.31           C  
ATOM    408  ND2 ASN A  54     108.084  -8.078  48.628  1.00 65.31           N  
ATOM    409  OD1 ASN A  54     107.489  -8.133  46.437  1.00 65.31           O  
ATOM    410  N   HIS A  55     106.001 -12.938  47.241  1.00 97.77           N  
ATOM    411  CA  HIS A  55     105.981 -14.368  47.332  1.00 97.77           C  
ATOM    412  C   HIS A  55     105.277 -15.010  46.173  1.00 97.77           C  
ATOM    413  O   HIS A  55     105.271 -16.234  46.066  1.00 97.77           O  
ATOM    414  CB  HIS A  55     105.423 -14.888  48.663  1.00 97.77           C  
ATOM    415  CG  HIS A  55     106.409 -14.600  49.757  1.00 97.77           C  
ATOM    416  CD2 HIS A  55     106.344 -13.745  50.814  1.00 97.77           C  
ATOM    417  ND1 HIS A  55     107.649 -15.194  49.829  1.00 97.77           N  
ATOM    418  CE1 HIS A  55     108.271 -14.670  50.915  1.00 97.77           C  
ATOM    419  NE2 HIS A  55     107.518 -13.787  51.545  1.00 97.77           N  
ATOM    420  N   SER A  56     104.593 -14.229  45.315  1.00 64.07           N  
ATOM    421  CA  SER A  56     103.798 -14.843  44.286  1.00 64.07           C  
ATOM    422  C   SER A  56     104.469 -14.841  42.938  1.00 64.07           C  
ATOM    423  O   SER A  56     105.079 -13.860  42.517  1.00 64.07           O  
ATOM    424  CB  SER A  56     102.463 -14.109  44.077  1.00 64.07           C  
ATOM    425  OG  SER A  56     101.774 -13.989  45.311  1.00 64.07           O  
ATOM    426  N   GLY A  57     104.350 -15.980  42.218  1.00 44.58           N  
ATOM    427  CA  GLY A  57     104.775 -16.085  40.850  1.00 44.58           C  
ATOM    428  C   GLY A  57     106.255 -16.245  40.704  1.00 44.58           C  
ATOM    429  O   GLY A  57     106.988 -16.531  41.647  1.00 44.58           O  
ATOM    430  N   ASN A  58     106.697 -16.020  39.451  1.00 91.08           N  
ATOM    431  CA  ASN A  58     108.020 -16.182  38.917  1.00 91.08           C  
ATOM    432  C   ASN A  58     108.954 -15.199  39.532  1.00 91.08           C  
ATOM    433  O   ASN A  58     110.165 -15.413  39.548  1.00 91.08           O  
ATOM    434  CB  ASN A  58     108.100 -15.873  37.410  1.00 91.08           C  
ATOM    435  CG  ASN A  58     107.277 -16.850  36.581  1.00 91.08           C  
ATOM    436  ND2 ASN A  58     106.249 -17.494  37.194  1.00 91.08           N  
ATOM    437  OD1 ASN A  58     107.536 -17.018  35.389  1.00 91.08           O  
ATOM    438  N   GLY A  59     108.427 -14.081  40.046  1.00 40.56           N  
ATOM    439  CA  GLY A  59     109.311 -13.021  40.411  1.00 40.56           C  
ATOM    440  C   GLY A  59     109.143 -12.089  39.266  1.00 40.56           C  
ATOM    441  O   GLY A  59     109.890 -11.130  39.080  1.00 40.56           O  
ATOM    442  N   ARG A  60     108.099 -12.393  38.470  1.00116.02           N  
ATOM    443  CA  ARG A  60     107.743 -11.634  37.314  1.00116.02           C  
ATOM    444  C   ARG A  60     107.437 -10.238  37.738  1.00116.02           C  
ATOM    445  O   ARG A  60     107.803  -9.293  37.041  1.00116.02           O  
ATOM    446  CB  ARG A  60     106.488 -12.145  36.591  1.00116.02           C  
ATOM    447  CG  ARG A  60     106.001 -11.137  35.546  1.00116.02           C  
ATOM    448  CD  ARG A  60     104.965 -11.688  34.567  1.00116.02           C  
ATOM    449  NE  ARG A  60     105.674 -12.681  33.714  1.00116.02           N  
ATOM    450  CZ  ARG A  60     105.739 -13.985  34.104  1.00116.02           C  
ATOM    451  NH1 ARG A  60     105.085 -14.388  35.231  1.00116.02           N1+
ATOM    452  NH2 ARG A  60     106.453 -14.884  33.365  1.00116.02           N  
ATOM    453  N   TRP A  61     106.745 -10.059  38.883  1.00 72.70           N  
ATOM    454  CA  TRP A  61     106.418  -8.717  39.276  1.00 72.70           C  
ATOM    455  C   TRP A  61     106.949  -8.421  40.649  1.00 72.70           C  
ATOM    456  O   TRP A  61     106.842  -9.227  41.573  1.00 72.70           O  
ATOM    457  CB  TRP A  61     104.906  -8.428  39.302  1.00 72.70           C  
ATOM    458  CG  TRP A  61     104.242  -8.395  37.943  1.00 72.70           C  
ATOM    459  CD1 TRP A  61     103.722  -9.425  37.215  1.00 72.70           C  
ATOM    460  CD2 TRP A  61     104.024  -7.201  37.171  1.00 72.70           C  
ATOM    461  CE2 TRP A  61     103.372  -7.583  35.998  1.00 72.70           C  
ATOM    462  CE3 TRP A  61     104.333  -5.893  37.419  1.00 72.70           C  
ATOM    463  NE1 TRP A  61     103.194  -8.948  36.038  1.00 72.70           N  
ATOM    464  CZ2 TRP A  61     103.017  -6.658  35.057  1.00 72.70           C  
ATOM    465  CZ3 TRP A  61     103.983  -4.967  36.459  1.00 72.70           C  
ATOM    466  CH2 TRP A  61     103.338  -5.342  35.300  1.00 72.70           C  
ATOM    467  N   ARG A  62     107.524  -7.209  40.809  1.00105.96           N  
ATOM    468  CA  ARG A  62     108.063  -6.771  42.067  1.00105.96           C  
ATOM    469  C   ARG A  62     107.044  -5.852  42.679  1.00105.96           C  
ATOM    470  O   ARG A  62     106.500  -4.977  42.006  1.00105.96           O  
ATOM    471  CB  ARG A  62     109.356  -5.951  41.920  1.00105.96           C  
ATOM    472  CG  ARG A  62     109.968  -5.545  43.259  1.00105.96           C  
ATOM    473  CD  ARG A  62     110.681  -6.701  43.960  1.00105.96           C  
ATOM    474  NE  ARG A  62     110.887  -6.307  45.379  1.00105.96           N  
ATOM    475  CZ  ARG A  62     111.417  -7.211  46.252  1.00105.96           C  
ATOM    476  NH1 ARG A  62     111.860  -8.418  45.792  1.00105.96           N1+
ATOM    477  NH2 ARG A  62     111.495  -6.914  47.581  1.00105.96           N  
ATOM    478  N   TYR A  63     106.774  -6.017  43.991  1.00 61.62           N  
ATOM    479  CA  TYR A  63     105.765  -5.223  44.637  1.00 61.62           C  
ATOM    480  C   TYR A  63     106.422  -4.350  45.655  1.00 61.62           C  
ATOM    481  O   TYR A  63     107.362  -4.767  46.330  1.00 61.62           O  
ATOM    482  CB  TYR A  63     104.744  -6.057  45.430  1.00 61.62           C  
ATOM    483  CG  TYR A  63     103.959  -6.894  44.483  1.00 61.62           C  
ATOM    484  CD1 TYR A  63     104.483  -8.065  43.986  1.00 61.62           C  
ATOM    485  CD2 TYR A  63     102.693  -6.512  44.104  1.00 61.62           C  
ATOM    486  CE1 TYR A  63     103.756  -8.841  43.114  1.00 61.62           C  
ATOM    487  CE2 TYR A  63     101.962  -7.285  43.232  1.00 61.62           C  
ATOM    488  CZ  TYR A  63     102.494  -8.450  42.737  1.00 61.62           C  
ATOM    489  OH  TYR A  63     101.746  -9.244  41.842  1.00 61.62           O  
ATOM    490  N   GLU A  64     105.960  -3.086  45.765  1.00 86.69           N  
ATOM    491  CA  GLU A  64     106.500  -2.231  46.785  1.00 86.69           C  
ATOM    492  C   GLU A  64     105.400  -1.365  47.324  1.00 86.69           C  
ATOM    493  O   GLU A  64     104.699  -0.690  46.569  1.00 86.69           O  
ATOM    494  CB  GLU A  64     107.600  -1.276  46.294  1.00 86.69           C  
ATOM    495  CG  GLU A  64     107.098  -0.233  45.296  1.00 86.69           C  
ATOM    496  CD  GLU A  64     108.202   0.796  45.104  1.00 86.69           C  
ATOM    497  OE1 GLU A  64     109.379   0.378  44.930  1.00 86.69           O  
ATOM    498  OE2 GLU A  64     107.886   2.015  45.135  1.00 86.69           O1-
ATOM    499  N   ALA A  65     105.212  -1.371  48.660  1.00 46.54           N  
ATOM    500  CA  ALA A  65     104.238  -0.501  49.256  1.00 46.54           C  
ATOM    501  C   ALA A  65     104.837   0.875  49.272  1.00 46.54           C  
ATOM    502  O   ALA A  65     105.999   1.039  49.644  1.00 46.54           O  
ATOM    503  CB  ALA A  65     103.885  -0.882  50.704  1.00 46.54           C  
ATOM    504  N   VAL A  66     104.047   1.904  48.894  1.00 44.77           N  
ATOM    505  CA  VAL A  66     104.545   3.256  48.827  1.00 44.77           C  
ATOM    506  C   VAL A  66     103.672   4.139  49.672  1.00 44.77           C  
ATOM    507  O   VAL A  66     102.481   3.883  49.839  1.00 44.77           O  
ATOM    508  CB  VAL A  66     104.519   3.817  47.436  1.00 44.77           C  
ATOM    509  CG1 VAL A  66     105.476   2.995  46.559  1.00 44.77           C  
ATOM    510  CG2 VAL A  66     103.064   3.808  46.937  1.00 44.77           C  
ATOM    511  N   SER A  67     104.280   5.192  50.260  1.00 64.83           N  
ATOM    512  CA  SER A  67     103.611   6.092  51.161  1.00 64.83           C  
ATOM    513  C   SER A  67     102.766   7.141  50.489  1.00 64.83           C  
ATOM    514  O   SER A  67     101.845   7.661  51.119  1.00 64.83           O  
ATOM    515  CB  SER A  67     104.574   6.817  52.120  1.00 64.83           C  
ATOM    516  OG  SER A  67     105.402   7.722  51.407  1.00 64.83           O  
ATOM    517  N   THR A  68     103.038   7.515  49.219  1.00115.16           N  
ATOM    518  CA  THR A  68     102.269   8.617  48.694  1.00115.16           C  
ATOM    519  C   THR A  68     101.778   8.297  47.309  1.00115.16           C  
ATOM    520  O   THR A  68     102.312   7.424  46.629  1.00115.16           O  
ATOM    521  CB  THR A  68     103.088   9.871  48.576  1.00115.16           C  
ATOM    522  CG2 THR A  68     102.163  11.041  48.213  1.00115.16           C  
ATOM    523  OG1 THR A  68     103.712  10.161  49.813  1.00115.16           O  
ATOM    524  N   LEU A  69     100.729   9.026  46.862  1.00 57.83           N  
ATOM    525  CA  LEU A  69     100.134   8.876  45.563  1.00 57.83           C  
ATOM    526  C   LEU A  69     101.142   9.227  44.515  1.00 57.83           C  
ATOM    527  O   LEU A  69     101.280   8.519  43.520  1.00 57.83           O  
ATOM    528  CB  LEU A  69      98.928   9.809  45.343  1.00 57.83           C  
ATOM    529  CG  LEU A  69      97.661   9.406  46.118  1.00 57.83           C  
ATOM    530  CD1 LEU A  69      96.507  10.386  45.852  1.00 57.83           C  
ATOM    531  CD2 LEU A  69      97.262   7.957  45.794  1.00 57.83           C  
ATOM    532  N   LYS A  70     101.904  10.315  44.736  1.00 49.92           N  
ATOM    533  CA  LYS A  70     102.845  10.797  43.768  1.00 49.92           C  
ATOM    534  C   LYS A  70     103.812   9.704  43.443  1.00 49.92           C  
ATOM    535  O   LYS A  70     104.116   9.467  42.276  1.00 49.92           O  
ATOM    536  CB  LYS A  70     103.671  11.972  44.318  1.00 49.92           C  
ATOM    537  CG  LYS A  70     104.705  12.541  43.345  1.00 49.92           C  
ATOM    538  CD  LYS A  70     105.371  13.818  43.865  1.00 49.92           C  
ATOM    539  CE  LYS A  70     106.533  14.309  42.999  1.00 49.92           C  
ATOM    540  NZ  LYS A  70     107.182  15.475  43.640  1.00 49.92           N1+
ATOM    541  N   LYS A  71     104.319   9.003  44.470  1.00115.08           N  
ATOM    542  CA  LYS A  71     105.285   7.967  44.242  1.00115.08           C  
ATOM    543  C   LYS A  71     104.671   6.854  43.452  1.00115.08           C  
ATOM    544  O   LYS A  71     105.300   6.299  42.554  1.00115.08           O  
ATOM    545  CB  LYS A  71     105.828   7.319  45.530  1.00115.08           C  
ATOM    546  CG  LYS A  71     106.820   8.179  46.314  1.00115.08           C  
ATOM    547  CD  LYS A  71     107.286   7.518  47.614  1.00115.08           C  
ATOM    548  CE  LYS A  71     106.467   7.905  48.843  1.00115.08           C  
ATOM    549  NZ  LYS A  71     106.984   9.164  49.426  1.00115.08           N1+
ATOM    550  N   ALA A  72     103.423   6.479  43.780  1.00 40.25           N  
ATOM    551  CA  ALA A  72     102.810   5.375  43.105  1.00 40.25           C  
ATOM    552  C   ALA A  72     102.624   5.701  41.652  1.00 40.25           C  
ATOM    553  O   ALA A  72     102.893   4.873  40.785  1.00 40.25           O  
ATOM    554  CB  ALA A  72     101.426   5.027  43.680  1.00 40.25           C  
ATOM    555  N   LEU A  73     102.152   6.928  41.362  1.00 67.39           N  
ATOM    556  CA  LEU A  73     101.778   7.376  40.049  1.00 67.39           C  
ATOM    557  C   LEU A  73     102.928   7.565  39.106  1.00 67.39           C  
ATOM    558  O   LEU A  73     102.797   7.266  37.920  1.00 67.39           O  
ATOM    559  CB  LEU A  73     100.985   8.692  40.095  1.00 67.39           C  
ATOM    560  CG  LEU A  73      99.638   8.552  40.832  1.00 67.39           C  
ATOM    561  CD1 LEU A  73      98.864   9.881  40.856  1.00 67.39           C  
ATOM    562  CD2 LEU A  73      98.811   7.389  40.261  1.00 67.39           C  
ATOM    563  N   SER A  74     104.076   8.070  39.593  1.00 94.06           N  
ATOM    564  CA  SER A  74     105.166   8.436  38.729  1.00 94.06           C  
ATOM    565  C   SER A  74     105.525   7.309  37.805  1.00 94.06           C  
ATOM    566  O   SER A  74     105.793   6.190  38.234  1.00 94.06           O  
ATOM    567  CB  SER A  74     106.432   8.818  39.511  1.00 94.06           C  
ATOM    568  OG  SER A  74     107.474   9.165  38.615  1.00 94.06           O  
ATOM    569  N   ALA A  75     105.535   7.617  36.491  1.00 56.41           N  
ATOM    570  CA  ALA A  75     105.904   6.720  35.431  1.00 56.41           C  
ATOM    571  C   ALA A  75     105.013   5.511  35.387  1.00 56.41           C  
ATOM    572  O   ALA A  75     105.417   4.474  34.867  1.00 56.41           O  
ATOM    573  CB  ALA A  75     107.359   6.235  35.546  1.00 56.41           C  
ATOM    574  N   ALA A  76     103.770   5.602  35.903  1.00 53.70           N  
ATOM    575  CA  ALA A  76     102.904   4.453  35.877  1.00 53.70           C  
ATOM    576  C   ALA A  76     102.256   4.312  34.525  1.00 53.70           C  
ATOM    577  O   ALA A  76     101.806   5.292  33.934  1.00 53.70           O  
ATOM    578  CB  ALA A  76     101.782   4.519  36.929  1.00 53.70           C  
ATOM    579  N   ASP A  77     102.265   3.079  33.970  1.00 78.36           N  
ATOM    580  CA  ASP A  77     101.599   2.754  32.735  1.00 78.36           C  
ATOM    581  C   ASP A  77     100.132   2.534  32.963  1.00 78.36           C  
ATOM    582  O   ASP A  77      99.297   2.905  32.137  1.00 78.36           O  
ATOM    583  CB  ASP A  77     102.185   1.503  32.060  1.00 78.36           C  
ATOM    584  CG  ASP A  77     103.568   1.881  31.545  1.00 78.36           C  
ATOM    585  OD1 ASP A  77     103.752   3.063  31.148  1.00 78.36           O  
ATOM    586  OD2 ASP A  77     104.463   0.995  31.553  1.00 78.36           O1-
ATOM    587  N   ILE A  78      99.780   1.887  34.092  1.00120.48           N  
ATOM    588  CA  ILE A  78      98.396   1.623  34.342  1.00120.48           C  
ATOM    589  C   ILE A  78      98.098   1.972  35.763  1.00120.48           C  
ATOM    590  O   ILE A  78      98.951   1.834  36.639  1.00120.48           O  
ATOM    591  CB  ILE A  78      97.998   0.197  34.116  1.00120.48           C  
ATOM    592  CG1 ILE A  78      96.478   0.109  33.966  1.00120.48           C  
ATOM    593  CG2 ILE A  78      98.539  -0.656  35.270  1.00120.48           C  
ATOM    594  CD1 ILE A  78      96.023  -1.211  33.359  1.00120.48           C  
ATOM    595  N   VAL A  79      96.873   2.480  36.016  1.00 51.73           N  
ATOM    596  CA  VAL A  79      96.475   2.806  37.353  1.00 51.73           C  
ATOM    597  C   VAL A  79      95.210   2.058  37.639  1.00 51.73           C  
ATOM    598  O   VAL A  79      94.235   2.139  36.892  1.00 51.73           O  
ATOM    599  CB  VAL A  79      96.189   4.266  37.543  1.00 51.73           C  
ATOM    600  CG1 VAL A  79      95.718   4.496  38.988  1.00 51.73           C  
ATOM    601  CG2 VAL A  79      97.449   5.061  37.161  1.00 51.73           C  
ATOM    602  N   ILE A  80      95.204   1.305  38.754  1.00106.19           N  
ATOM    603  CA  ILE A  80      94.056   0.545  39.159  1.00106.19           C  
ATOM    604  C   ILE A  80      93.538   1.170  40.413  1.00106.19           C  
ATOM    605  O   ILE A  80      94.309   1.493  41.317  1.00106.19           O  
ATOM    606  CB  ILE A  80      94.362  -0.890  39.497  1.00106.19           C  
ATOM    607  CG1 ILE A  80      94.765  -1.707  38.254  1.00106.19           C  
ATOM    608  CG2 ILE A  80      93.142  -1.458  40.235  1.00106.19           C  
ATOM    609  CD1 ILE A  80      96.170  -1.424  37.729  1.00106.19           C  
ATOM    610  N   ILE A  81      92.208   1.393  40.492  1.00 68.45           N  
ATOM    611  CA  ILE A  81      91.686   1.995  41.681  1.00 68.45           C  
ATOM    612  C   ILE A  81      90.628   1.113  42.266  1.00 68.45           C  
ATOM    613  O   ILE A  81      89.620   0.810  41.627  1.00 68.45           O  
ATOM    614  CB  ILE A  81      91.071   3.343  41.430  1.00 68.45           C  
ATOM    615  CG1 ILE A  81      92.115   4.298  40.827  1.00 68.45           C  
ATOM    616  CG2 ILE A  81      90.476   3.850  42.754  1.00 68.45           C  
ATOM    617  CD1 ILE A  81      91.520   5.589  40.268  1.00 68.45           C  
ATOM    618  N   SER A  82      90.850   0.656  43.511  1.00 70.94           N  
ATOM    619  CA  SER A  82      89.856  -0.117  44.194  1.00 70.94           C  
ATOM    620  C   SER A  82      89.930   0.277  45.632  1.00 70.94           C  
ATOM    621  O   SER A  82      90.707  -0.293  46.396  1.00 70.94           O  
ATOM    622  CB  SER A  82      90.110  -1.634  44.120  1.00 70.94           C  
ATOM    623  OG  SER A  82      89.092  -2.335  44.817  1.00 70.94           O  
ATOM    624  N   ILE A  83      89.095   1.247  46.051  1.00 60.42           N  
ATOM    625  CA  ILE A  83      89.148   1.689  47.415  1.00 60.42           C  
ATOM    626  C   ILE A  83      87.755   1.781  47.937  1.00 60.42           C  
ATOM    627  O   ILE A  83      86.792   1.723  47.175  1.00 60.42           O  
ATOM    628  CB  ILE A  83      89.801   3.032  47.596  1.00 60.42           C  
ATOM    629  CG1 ILE A  83      89.018   4.120  46.847  1.00 60.42           C  
ATOM    630  CG2 ILE A  83      91.275   2.913  47.173  1.00 60.42           C  
ATOM    631  CD1 ILE A  83      89.466   5.537  47.201  1.00 60.42           C  
ATOM    632  N   LEU A  84      87.614   1.858  49.275  1.00172.34           N  
ATOM    633  CA  LEU A  84      86.308   2.022  49.846  1.00172.34           C  
ATOM    634  C   LEU A  84      86.147   3.472  50.140  1.00172.34           C  
ATOM    635  O   LEU A  84      86.946   4.046  50.880  1.00172.34           O  
ATOM    636  CB  LEU A  84      86.095   1.335  51.208  1.00172.34           C  
ATOM    637  CG  LEU A  84      85.985  -0.197  51.178  1.00172.34           C  
ATOM    638  CD1 LEU A  84      84.725  -0.645  50.421  1.00172.34           C  
ATOM    639  CD2 LEU A  84      87.277  -0.847  50.666  1.00172.34           C  
ATOM    640  N   PRO A  85      85.148   4.086  49.565  1.00169.57           N  
ATOM    641  CA  PRO A  85      84.887   5.457  49.893  1.00169.57           C  
ATOM    642  C   PRO A  85      84.362   5.431  51.275  1.00169.57           C  
ATOM    643  O   PRO A  85      83.303   4.839  51.475  1.00169.57           O  
ATOM    644  CB  PRO A  85      83.888   5.960  48.856  1.00169.57           C  
ATOM    645  CG  PRO A  85      84.172   5.069  47.631  1.00169.57           C  
ATOM    646  CD  PRO A  85      84.710   3.752  48.220  1.00169.57           C  
ATOM    647  N   GLY A  86      84.986   6.152  52.220  1.00 81.62           N  
ATOM    648  CA  GLY A  86      84.506   5.906  53.532  1.00 81.62           C  
ATOM    649  C   GLY A  86      84.985   4.533  53.807  1.00 81.62           C  
ATOM    650  O   GLY A  86      84.243   3.554  53.795  1.00 81.62           O  
ATOM    651  N   SER A  87      86.297   4.415  54.060  1.00 63.60           N  
ATOM    652  CA  SER A  87      86.829   3.131  54.385  1.00 63.60           C  
ATOM    653  C   SER A  87      86.105   2.686  55.609  1.00 63.60           C  
ATOM    654  O   SER A  87      86.024   1.491  55.893  1.00 63.60           O  
ATOM    655  CB  SER A  87      88.325   3.168  54.740  1.00 63.60           C  
ATOM    656  OG  SER A  87      88.781   1.859  55.049  1.00 63.60           O  
ATOM    657  N   LEU A  88      85.544   3.648  56.369  1.00159.48           N  
ATOM    658  CA  LEU A  88      84.878   3.268  57.561  1.00159.48           C  
ATOM    659  C   LEU A  88      83.622   2.519  57.249  1.00159.48           C  
ATOM    660  O   LEU A  88      82.779   2.949  56.463  1.00159.48           O  
ATOM    661  CB  LEU A  88      84.593   4.448  58.509  1.00159.48           C  
ATOM    662  CG  LEU A  88      84.162   4.010  59.920  1.00159.48           C  
ATOM    663  CD1 LEU A  88      85.233   3.115  60.571  1.00159.48           C  
ATOM    664  CD2 LEU A  88      83.829   5.230  60.796  1.00159.48           C  
ATOM    665  N   ASP A  89      83.500   1.333  57.871  1.00 97.44           N  
ATOM    666  CA  ASP A  89      82.369   0.461  57.759  1.00 97.44           C  
ATOM    667  C   ASP A  89      81.244   1.108  58.496  1.00 97.44           C  
ATOM    668  O   ASP A  89      80.076   0.859  58.214  1.00 97.44           O  
ATOM    669  CB  ASP A  89      82.612  -0.915  58.407  1.00 97.44           C  
ATOM    670  CG  ASP A  89      81.533  -1.861  57.907  1.00 97.44           C  
ATOM    671  OD1 ASP A  89      80.917  -1.547  56.854  1.00 97.44           O  
ATOM    672  OD2 ASP A  89      81.317  -2.916  58.561  1.00 97.44           O1-
ATOM    673  N   ASP A  90      81.595   1.997  59.449  1.00 77.17           N  
ATOM    674  CA  ASP A  90      80.693   2.711  60.318  1.00 77.17           C  
ATOM    675  C   ASP A  90      79.772   3.522  59.465  1.00 77.17           C  
ATOM    676  O   ASP A  90      78.710   3.969  59.896  1.00 77.17           O  
ATOM    677  CB  ASP A  90      81.400   3.656  61.304  1.00 77.17           C  
ATOM    678  CG  ASP A  90      82.044   2.816  62.402  1.00 77.17           C  
ATOM    679  OD1 ASP A  90      81.804   1.578  62.426  1.00 77.17           O  
ATOM    680  OD2 ASP A  90      82.774   3.410  63.241  1.00 77.17           O1-
ATOM    681  N   MET A  91      80.155   3.677  58.193  1.00176.33           N  
ATOM    682  CA  MET A  91      79.434   4.380  57.186  1.00176.33           C  
ATOM    683  C   MET A  91      78.090   3.674  57.004  1.00176.33           C  
ATOM    684  O   MET A  91      77.281   4.196  56.244  1.00176.33           O  
ATOM    685  CB  MET A  91      80.126   4.447  55.813  1.00176.33           C  
ATOM    686  CG  MET A  91      81.436   5.241  55.814  1.00176.33           C  
ATOM    687  SD  MET A  91      81.329   6.899  56.553  1.00176.33           S  
ATOM    688  CE  MET A  91      81.464   6.289  58.259  1.00176.33           C  
ATOM    689  N   GLU A  92      77.817   2.514  57.704  1.00241.05           N  
ATOM    690  CA  GLU A  92      76.667   1.604  57.760  1.00241.05           C  
ATOM    691  C   GLU A  92      75.401   2.418  57.774  1.00241.05           C  
ATOM    692  O   GLU A  92      74.300   1.895  57.582  1.00241.05           O  
ATOM    693  CB  GLU A  92      76.580   0.827  59.087  1.00241.05           C  
ATOM    694  CG  GLU A  92      77.785  -0.052  59.394  1.00241.05           C  
ATOM    695  CD  GLU A  92      77.515  -0.828  60.675  1.00241.05           C  
ATOM    696  OE1 GLU A  92      77.365  -0.178  61.743  1.00241.05           O  
ATOM    697  OE2 GLU A  92      77.461  -2.085  60.601  1.00241.05           O1-
ATOM    698  N   VAL A  93      75.520   3.706  58.108  1.00 73.90           N  
ATOM    699  CA  VAL A  93      74.413   4.600  58.020  1.00 73.90           C  
ATOM    700  C   VAL A  93      73.870   4.546  56.616  1.00 73.90           C  
ATOM    701  O   VAL A  93      72.656   4.576  56.427  1.00 73.90           O  
ATOM    702  CB  VAL A  93      74.825   6.020  58.283  1.00 73.90           C  
ATOM    703  CG1 VAL A  93      73.634   6.952  58.006  1.00 73.90           C  
ATOM    704  CG2 VAL A  93      75.365   6.113  59.720  1.00 73.90           C  
ATOM    705  N   ASP A  94      74.739   4.453  55.586  1.00 74.73           N  
ATOM    706  CA  ASP A  94      74.262   4.454  54.225  1.00 74.73           C  
ATOM    707  C   ASP A  94      73.257   3.352  54.057  1.00 74.73           C  
ATOM    708  O   ASP A  94      72.153   3.582  53.565  1.00 74.73           O  
ATOM    709  CB  ASP A  94      75.371   4.157  53.203  1.00 74.73           C  
ATOM    710  CG  ASP A  94      76.344   5.319  53.195  1.00 74.73           C  
ATOM    711  OD1 ASP A  94      75.903   6.467  53.464  1.00 74.73           O  
ATOM    712  OD2 ASP A  94      77.547   5.065  52.923  1.00 74.73           O1-
ATOM    713  N   VAL A  95      73.621   2.118  54.453  1.00 90.83           N  
ATOM    714  CA  VAL A  95      72.762   0.980  54.276  1.00 90.83           C  
ATOM    715  C   VAL A  95      71.588   0.921  55.221  1.00 90.83           C  
ATOM    716  O   VAL A  95      70.474   0.653  54.784  1.00 90.83           O  
ATOM    717  CB  VAL A  95      73.495  -0.321  54.427  1.00 90.83           C  
ATOM    718  CG1 VAL A  95      72.481  -1.469  54.266  1.00 90.83           C  
ATOM    719  CG2 VAL A  95      74.647  -0.359  53.407  1.00 90.83           C  
ATOM    720  N   HIS A  96      71.822   1.078  56.544  1.00120.73           N  
ATOM    721  CA  HIS A  96      70.815   0.886  57.566  1.00120.73           C  
ATOM    722  C   HIS A  96      69.866   2.009  57.878  1.00120.73           C  
ATOM    723  O   HIS A  96      68.685   1.757  58.108  1.00120.73           O  
ATOM    724  CB  HIS A  96      71.398   0.405  58.901  1.00120.73           C  
ATOM    725  CG  HIS A  96      71.708  -1.057  58.845  1.00120.73           C  
ATOM    726  CD2 HIS A  96      72.896  -1.718  58.824  1.00120.73           C  
ATOM    727  ND1 HIS A  96      70.734  -2.028  58.789  1.00120.73           N  
ATOM    728  CE1 HIS A  96      71.376  -3.222  58.739  1.00120.73           C  
ATOM    729  NE2 HIS A  96      72.688  -3.084  58.757  1.00120.73           N  
ATOM    730  N   LEU A  97      70.317   3.275  57.902  1.00192.14           N  
ATOM    731  CA  LEU A  97      69.455   4.297  58.442  1.00192.14           C  
ATOM    732  C   LEU A  97      68.153   4.430  57.721  1.00192.14           C  
ATOM    733  O   LEU A  97      67.142   4.672  58.377  1.00192.14           O  
ATOM    734  CB  LEU A  97      70.054   5.711  58.497  1.00192.14           C  
ATOM    735  CG  LEU A  97      71.007   5.922  59.679  1.00192.14           C  
ATOM    736  CD1 LEU A  97      71.348   7.409  59.846  1.00192.14           C  
ATOM    737  CD2 LEU A  97      70.435   5.308  60.964  1.00192.14           C  
ATOM    738  N   PRO A  98      68.076   4.286  56.436  1.00 87.68           N  
ATOM    739  CA  PRO A  98      66.815   4.513  55.792  1.00 87.68           C  
ATOM    740  C   PRO A  98      65.745   3.569  56.240  1.00 87.68           C  
ATOM    741  O   PRO A  98      64.580   3.816  55.937  1.00 87.68           O  
ATOM    742  CB  PRO A  98      67.112   4.466  54.294  1.00 87.68           C  
ATOM    743  CG  PRO A  98      68.570   4.957  54.204  1.00 87.68           C  
ATOM    744  CD  PRO A  98      69.199   4.554  55.550  1.00 87.68           C  
ATOM    745  N   GLU A  99      66.103   2.490  56.956  1.00113.70           N  
ATOM    746  CA  GLU A  99      65.144   1.516  57.393  1.00113.70           C  
ATOM    747  C   GLU A  99      64.165   2.163  58.325  1.00113.70           C  
ATOM    748  O   GLU A  99      63.017   1.732  58.423  1.00113.70           O  
ATOM    749  CB  GLU A  99      65.785   0.300  58.085  1.00113.70           C  
ATOM    750  CG  GLU A  99      66.533   0.625  59.374  1.00113.70           C  
ATOM    751  CD  GLU A  99      67.387  -0.582  59.731  1.00113.70           C  
ATOM    752  OE1 GLU A  99      67.199  -1.656  59.102  1.00113.70           O  
ATOM    753  OE2 GLU A  99      68.252  -0.440  60.636  1.00113.70           O1-
ATOM    754  N   ARG A 100      64.591   3.218  59.042  1.00174.75           N  
ATOM    755  CA  ARG A 100      63.718   3.879  59.968  1.00174.75           C  
ATOM    756  C   ARG A 100      62.530   4.340  59.175  1.00174.75           C  
ATOM    757  O   ARG A 100      61.390   4.277  59.634  1.00174.75           O  
ATOM    758  CB  ARG A 100      64.341   5.161  60.538  1.00174.75           C  
ATOM    759  CG  ARG A 100      65.765   4.997  61.064  1.00174.75           C  
ATOM    760  CD  ARG A 100      66.270   6.245  61.793  1.00174.75           C  
ATOM    761  NE  ARG A 100      65.994   7.419  60.915  1.00174.75           N  
ATOM    762  CZ  ARG A 100      66.973   7.958  60.132  1.00174.75           C  
ATOM    763  NH1 ARG A 100      68.238   7.447  60.170  1.00174.75           N1+
ATOM    764  NH2 ARG A 100      66.684   9.010  59.312  1.00174.75           N  
ATOM    765  N   CYS A 101      62.801   4.860  57.965  1.00 72.02           N  
ATOM    766  CA  CYS A 101      61.844   5.357  57.020  1.00 72.02           C  
ATOM    767  C   CYS A 101      61.090   4.236  56.368  1.00 72.02           C  
ATOM    768  O   CYS A 101      60.046   4.474  55.763  1.00 72.02           O  
ATOM    769  CB  CYS A 101      62.485   6.216  55.917  1.00 72.02           C  
ATOM    770  SG  CYS A 101      63.185   7.752  56.591  1.00 72.02           S  
ATOM    771  N   GLY A 102      61.612   2.994  56.411  1.00 36.22           N  
ATOM    772  CA  GLY A 102      60.910   1.900  55.797  1.00 36.22           C  
ATOM    773  C   GLY A 102      61.551   1.575  54.481  1.00 36.22           C  
ATOM    774  O   GLY A 102      60.984   0.840  53.672  1.00 36.22           O  
ATOM    775  N   ILE A 103      62.767   2.104  54.244  1.00123.99           N  
ATOM    776  CA  ILE A 103      63.491   1.891  53.021  1.00123.99           C  
ATOM    777  C   ILE A 103      64.506   0.815  53.259  1.00123.99           C  
ATOM    778  O   ILE A 103      65.364   0.945  54.132  1.00123.99           O  
ATOM    779  CB  ILE A 103      64.329   3.081  52.638  1.00123.99           C  
ATOM    780  CG1 ILE A 103      63.490   4.354  52.428  1.00123.99           C  
ATOM    781  CG2 ILE A 103      65.181   2.683  51.423  1.00123.99           C  
ATOM    782  CD1 ILE A 103      62.564   4.312  51.217  1.00123.99           C  
ATOM    783  N   TYR A 104      64.457  -0.275  52.467  1.00 91.39           N  
ATOM    784  CA  TYR A 104      65.445  -1.303  52.654  1.00 91.39           C  
ATOM    785  C   TYR A 104      66.282  -1.391  51.417  1.00 91.39           C  
ATOM    786  O   TYR A 104      65.820  -1.131  50.306  1.00 91.39           O  
ATOM    787  CB  TYR A 104      64.868  -2.678  53.032  1.00 91.39           C  
ATOM    788  CG  TYR A 104      64.370  -2.535  54.436  1.00 91.39           C  
ATOM    789  CD1 TYR A 104      65.234  -2.661  55.502  1.00 91.39           C  
ATOM    790  CD2 TYR A 104      63.043  -2.267  54.690  1.00 91.39           C  
ATOM    791  CE1 TYR A 104      64.783  -2.525  56.795  1.00 91.39           C  
ATOM    792  CE2 TYR A 104      62.587  -2.130  55.980  1.00 91.39           C  
ATOM    793  CZ  TYR A 104      63.457  -2.259  57.037  1.00 91.39           C  
ATOM    794  OH  TYR A 104      62.991  -2.118  58.362  1.00 91.39           O  
ATOM    795  N   GLN A 105      67.582  -1.699  51.609  1.00 70.06           N  
ATOM    796  CA  GLN A 105      68.517  -1.757  50.523  1.00 70.06           C  
ATOM    797  C   GLN A 105      69.318  -3.010  50.649  1.00 70.06           C  
ATOM    798  O   GLN A 105      69.722  -3.410  51.742  1.00 70.06           O  
ATOM    799  CB  GLN A 105      69.512  -0.587  50.535  1.00 70.06           C  
ATOM    800  CG  GLN A 105      68.832   0.772  50.364  1.00 70.06           C  
ATOM    801  CD  GLN A 105      69.860   1.855  50.647  1.00 70.06           C  
ATOM    802  NE2 GLN A 105      69.567   2.711  51.662  1.00 70.06           N  
ATOM    803  OE1 GLN A 105      70.902   1.928  49.998  1.00 70.06           O  
ATOM    804  N   SER A 106      69.510  -3.700  49.510  1.00 88.99           N  
ATOM    805  CA  SER A 106      70.292  -4.896  49.490  1.00 88.99           C  
ATOM    806  C   SER A 106      71.759  -4.595  49.614  1.00 88.99           C  
ATOM    807  O   SER A 106      72.405  -5.140  50.504  1.00 88.99           O  
ATOM    808  CB  SER A 106      70.072  -5.694  48.200  1.00 88.99           C  
ATOM    809  OG  SER A 106      70.406  -4.887  47.083  1.00 88.99           O  
ATOM    810  N   VAL A 107      72.353  -3.886  48.616  1.00120.17           N  
ATOM    811  CA  VAL A 107      73.748  -3.495  48.649  1.00120.17           C  
ATOM    812  C   VAL A 107      74.007  -2.105  49.176  1.00120.17           C  
ATOM    813  O   VAL A 107      74.838  -1.892  50.059  1.00120.17           O  
ATOM    814  CB  VAL A 107      74.385  -3.600  47.298  1.00120.17           C  
ATOM    815  CG1 VAL A 107      75.854  -3.166  47.410  1.00120.17           C  
ATOM    816  CG2 VAL A 107      74.185  -5.035  46.787  1.00120.17           C  
ATOM    817  N   GLY A 108      73.307  -1.102  48.592  1.00 67.01           N  
ATOM    818  CA  GLY A 108      73.420   0.280  48.993  1.00 67.01           C  
ATOM    819  C   GLY A 108      74.684   0.950  48.510  1.00 67.01           C  
ATOM    820  O   GLY A 108      75.034   2.004  49.036  1.00 67.01           O  
ATOM    821  N   ASP A 109      75.475   0.327  47.610  1.00138.91           N  
ATOM    822  CA  ASP A 109      76.651   0.967  47.068  1.00138.91           C  
ATOM    823  C   ASP A 109      76.390   1.757  45.806  1.00138.91           C  
ATOM    824  O   ASP A 109      77.193   2.606  45.437  1.00138.91           O  
ATOM    825  CB  ASP A 109      77.820  -0.009  46.810  1.00138.91           C  
ATOM    826  CG  ASP A 109      77.434  -1.046  45.763  1.00138.91           C  
ATOM    827  OD1 ASP A 109      76.235  -1.103  45.381  1.00138.91           O  
ATOM    828  OD2 ASP A 109      78.342  -1.806  45.335  1.00138.91           O1-
ATOM    829  N   THR A 110      75.406   1.347  44.984  1.00130.88           N  
ATOM    830  CA  THR A 110      75.153   1.987  43.711  1.00130.88           C  
ATOM    831  C   THR A 110      74.159   3.121  43.661  1.00130.88           C  
ATOM    832  O   THR A 110      74.482   4.234  43.254  1.00130.88           O  
ATOM    833  CB  THR A 110      74.704   0.977  42.700  1.00130.88           C  
ATOM    834  CG2 THR A 110      74.485   1.668  41.344  1.00130.88           C  
ATOM    835  OG1 THR A 110      75.692  -0.034  42.579  1.00130.88           O  
ATOM    836  N   VAL A 111      72.906   2.860  44.095  1.00111.03           N  
ATOM    837  CA  VAL A 111      71.828   3.805  43.962  1.00111.03           C  
ATOM    838  C   VAL A 111      71.058   3.772  45.241  1.00111.03           C  
ATOM    839  O   VAL A 111      71.549   3.270  46.250  1.00111.03           O  
ATOM    840  CB  VAL A 111      70.875   3.487  42.840  1.00111.03           C  
ATOM    841  CG1 VAL A 111      71.624   3.618  41.503  1.00111.03           C  
ATOM    842  CG2 VAL A 111      70.279   2.088  43.071  1.00111.03           C  
ATOM    843  N   GLY A 112      69.845   4.361  45.255  1.00 52.51           N  
ATOM    844  CA  GLY A 112      69.096   4.363  46.480  1.00 52.51           C  
ATOM    845  C   GLY A 112      69.738   5.381  47.375  1.00 52.51           C  
ATOM    846  O   GLY A 112      70.699   6.041  46.983  1.00 52.51           O  
ATOM    847  N   PRO A 113      69.257   5.526  48.579  1.00153.19           N  
ATOM    848  CA  PRO A 113      69.803   6.491  49.492  1.00153.19           C  
ATOM    849  C   PRO A 113      71.256   6.261  49.775  1.00153.19           C  
ATOM    850  O   PRO A 113      72.026   7.220  49.797  1.00153.19           O  
ATOM    851  CB  PRO A 113      68.935   6.399  50.745  1.00153.19           C  
ATOM    852  CG  PRO A 113      67.585   5.864  50.225  1.00153.19           C  
ATOM    853  CD  PRO A 113      67.946   5.043  48.977  1.00153.19           C  
ATOM    854  N   GLY A 114      71.655   4.998  49.999  1.00 45.34           N  
ATOM    855  CA  GLY A 114      73.023   4.686  50.322  1.00 45.34           C  
ATOM    856  C   GLY A 114      73.907   4.993  49.162  1.00 45.34           C  
ATOM    857  O   GLY A 114      75.021   5.485  49.334  1.00 45.34           O  
ATOM    858  N   GLY A 115      73.440   4.681  47.940  1.00 40.59           N  
ATOM    859  CA  GLY A 115      74.267   4.894  46.794  1.00 40.59           C  
ATOM    860  C   GLY A 115      74.539   6.357  46.659  1.00 40.59           C  
ATOM    861  O   GLY A 115      75.672   6.758  46.406  1.00 40.59           O  
ATOM    862  N   ILE A 116      73.499   7.195  46.837  1.00 69.89           N  
ATOM    863  CA  ILE A 116      73.635   8.612  46.650  1.00 69.89           C  
ATOM    864  C   ILE A 116      74.584   9.178  47.667  1.00 69.89           C  
ATOM    865  O   ILE A 116      75.498   9.926  47.325  1.00 69.89           O  
ATOM    866  CB  ILE A 116      72.333   9.340  46.815  1.00 69.89           C  
ATOM    867  CG1 ILE A 116      71.303   8.839  45.791  1.00 69.89           C  
ATOM    868  CG2 ILE A 116      72.611  10.849  46.714  1.00 69.89           C  
ATOM    869  CD1 ILE A 116      69.887   9.325  46.082  1.00 69.89           C  
ATOM    870  N   ILE A 117      74.408   8.831  48.954  1.00119.97           N  
ATOM    871  CA  ILE A 117      75.266   9.380  49.965  1.00119.97           C  
ATOM    872  C   ILE A 117      76.667   8.898  49.753  1.00119.97           C  
ATOM    873  O   ILE A 117      77.615   9.670  49.888  1.00119.97           O  
ATOM    874  CB  ILE A 117      74.853   9.043  51.367  1.00119.97           C  
ATOM    875  CG1 ILE A 117      73.538   9.765  51.709  1.00119.97           C  
ATOM    876  CG2 ILE A 117      76.016   9.410  52.306  1.00119.97           C  
ATOM    877  CD1 ILE A 117      73.650  11.290  51.640  1.00119.97           C  
ATOM    878  N   ARG A 118      76.843   7.606  49.419  1.00181.94           N  
ATOM    879  CA  ARG A 118      78.173   7.101  49.237  1.00181.94           C  
ATOM    880  C   ARG A 118      78.827   7.821  48.110  1.00181.94           C  
ATOM    881  O   ARG A 118      79.992   8.200  48.213  1.00181.94           O  
ATOM    882  CB  ARG A 118      78.255   5.591  48.941  1.00181.94           C  
ATOM    883  CG  ARG A 118      78.322   4.700  50.180  1.00181.94           C  
ATOM    884  CD  ARG A 118      78.583   3.220  49.867  1.00181.94           C  
ATOM    885  NE  ARG A 118      79.919   3.102  49.209  1.00181.94           N  
ATOM    886  CZ  ARG A 118      80.687   1.987  49.396  1.00181.94           C  
ATOM    887  NH1 ARG A 118      80.273   1.003  50.246  1.00181.94           N1+
ATOM    888  NH2 ARG A 118      81.874   1.854  48.734  1.00181.94           N  
ATOM    889  N   GLY A 119      78.090   8.046  47.007  1.00 38.49           N  
ATOM    890  CA  GLY A 119      78.674   8.693  45.873  1.00 38.49           C  
ATOM    891  C   GLY A 119      79.124  10.053  46.291  1.00 38.49           C  
ATOM    892  O   GLY A 119      80.212  10.498  45.931  1.00 38.49           O  
ATOM    893  N   LEU A 120      78.305  10.752  47.093  1.00118.84           N  
ATOM    894  CA  LEU A 120      78.686  12.079  47.475  1.00118.84           C  
ATOM    895  C   LEU A 120      79.980  12.036  48.230  1.00118.84           C  
ATOM    896  O   LEU A 120      80.821  12.913  48.041  1.00118.84           O  
ATOM    897  CB  LEU A 120      77.626  12.852  48.281  1.00118.84           C  
ATOM    898  CG  LEU A 120      76.569  13.533  47.384  1.00118.84           C  
ATOM    899  CD1 LEU A 120      75.801  12.526  46.519  1.00118.84           C  
ATOM    900  CD2 LEU A 120      75.640  14.443  48.202  1.00118.84           C  
ATOM    901  N   ARG A 121      80.186  11.028  49.102  1.00165.60           N  
ATOM    902  CA  ARG A 121      81.422  10.932  49.837  1.00165.60           C  
ATOM    903  C   ARG A 121      82.563  10.688  48.895  1.00165.60           C  
ATOM    904  O   ARG A 121      83.663  11.200  49.088  1.00165.60           O  
ATOM    905  CB  ARG A 121      81.506   9.752  50.817  1.00165.60           C  
ATOM    906  CG  ARG A 121      80.707   9.898  52.107  1.00165.60           C  
ATOM    907  CD  ARG A 121      81.186   8.929  53.190  1.00165.60           C  
ATOM    908  NE  ARG A 121      80.156   8.900  54.262  1.00165.60           N  
ATOM    909  CZ  ARG A 121      79.093   8.058  54.119  1.00165.60           C  
ATOM    910  NH1 ARG A 121      78.999   7.288  52.998  1.00165.60           N1+
ATOM    911  NH2 ARG A 121      78.133   7.986  55.085  1.00165.60           N  
ATOM    912  N   ALA A 122      82.334   9.855  47.869  1.00 68.22           N  
ATOM    913  CA  ALA A 122      83.346   9.439  46.937  1.00 68.22           C  
ATOM    914  C   ALA A 122      83.854  10.578  46.094  1.00 68.22           C  
ATOM    915  O   ALA A 122      85.022  10.595  45.710  1.00 68.22           O  
ATOM    916  CB  ALA A 122      82.851   8.343  45.975  1.00 68.22           C  
ATOM    917  N   VAL A 123      82.995  11.563  45.778  1.00 63.90           N  
ATOM    918  CA  VAL A 123      83.345  12.574  44.814  1.00 63.90           C  
ATOM    919  C   VAL A 123      84.642  13.262  45.136  1.00 63.90           C  
ATOM    920  O   VAL A 123      85.498  13.345  44.255  1.00 63.90           O  
ATOM    921  CB  VAL A 123      82.287  13.633  44.679  1.00 63.90           C  
ATOM    922  CG1 VAL A 123      82.802  14.717  43.718  1.00 63.90           C  
ATOM    923  CG2 VAL A 123      80.975  12.965  44.231  1.00 63.90           C  
ATOM    924  N   PRO A 124      84.876  13.761  46.317  1.00 80.26           N  
ATOM    925  CA  PRO A 124      86.113  14.455  46.567  1.00 80.26           C  
ATOM    926  C   PRO A 124      87.308  13.550  46.546  1.00 80.26           C  
ATOM    927  O   PRO A 124      88.415  14.033  46.304  1.00 80.26           O  
ATOM    928  CB  PRO A 124      85.910  15.218  47.879  1.00 80.26           C  
ATOM    929  CG  PRO A 124      84.599  14.659  48.465  1.00 80.26           C  
ATOM    930  CD  PRO A 124      83.826  14.166  47.231  1.00 80.26           C  
ATOM    931  N   ILE A 125      87.115  12.247  46.824  1.00 55.62           N  
ATOM    932  CA  ILE A 125      88.200  11.308  46.841  1.00 55.62           C  
ATOM    933  C   ILE A 125      88.736  11.190  45.447  1.00 55.62           C  
ATOM    934  O   ILE A 125      89.942  11.247  45.216  1.00 55.62           O  
ATOM    935  CB  ILE A 125      87.730   9.928  47.209  1.00 55.62           C  
ATOM    936  CG1 ILE A 125      87.035   9.924  48.580  1.00 55.62           C  
ATOM    937  CG2 ILE A 125      88.936   8.978  47.122  1.00 55.62           C  
ATOM    938  CD1 ILE A 125      86.206   8.663  48.832  1.00 55.62           C  
ATOM    939  N   PHE A 126      87.821  11.010  44.478  1.00160.51           N  
ATOM    940  CA  PHE A 126      88.165  10.816  43.099  1.00160.51           C  
ATOM    941  C   PHE A 126      88.677  12.071  42.473  1.00160.51           C  
ATOM    942  O   PHE A 126      89.535  12.019  41.593  1.00160.51           O  
ATOM    943  CB  PHE A 126      87.016  10.202  42.279  1.00160.51           C  
ATOM    944  CG  PHE A 126      87.003   8.752  42.654  1.00160.51           C  
ATOM    945  CD1 PHE A 126      86.342   8.313  43.778  1.00160.51           C  
ATOM    946  CD2 PHE A 126      87.684   7.829  41.890  1.00160.51           C  
ATOM    947  CE1 PHE A 126      86.346   6.979  44.118  1.00160.51           C  
ATOM    948  CE2 PHE A 126      87.691   6.495  42.223  1.00160.51           C  
ATOM    949  CZ  PHE A 126      87.019   6.066  43.341  1.00160.51           C  
ATOM    950  N   ALA A 127      88.154  13.242  42.883  1.00 28.78           N  
ATOM    951  CA  ALA A 127      88.633  14.461  42.303  1.00 28.78           C  
ATOM    952  C   ALA A 127      90.094  14.564  42.605  1.00 28.78           C  
ATOM    953  O   ALA A 127      90.888  14.937  41.742  1.00 28.78           O  
ATOM    954  CB  ALA A 127      87.951  15.713  42.884  1.00 28.78           C  
ATOM    955  N   GLU A 128      90.493  14.225  43.846  1.00 42.07           N  
ATOM    956  CA  GLU A 128      91.876  14.324  44.221  1.00 42.07           C  
ATOM    957  C   GLU A 128      92.688  13.330  43.447  1.00 42.07           C  
ATOM    958  O   GLU A 128      93.800  13.633  43.015  1.00 42.07           O  
ATOM    959  CB  GLU A 128      92.136  14.101  45.721  1.00 42.07           C  
ATOM    960  CG  GLU A 128      93.590  14.389  46.102  1.00 42.07           C  
ATOM    961  CD  GLU A 128      93.702  14.386  47.619  1.00 42.07           C  
ATOM    962  OE1 GLU A 128      93.291  15.398  48.247  1.00 42.07           O  
ATOM    963  OE2 GLU A 128      94.202  13.369  48.170  1.00 42.07           O1-
ATOM    964  N   ILE A 129      92.156  12.109  43.255  1.00 43.93           N  
ATOM    965  CA  ILE A 129      92.870  11.102  42.522  1.00 43.93           C  
ATOM    966  C   ILE A 129      93.038  11.573  41.109  1.00 43.93           C  
ATOM    967  O   ILE A 129      94.119  11.460  40.534  1.00 43.93           O  
ATOM    968  CB  ILE A 129      92.158   9.781  42.510  1.00 43.93           C  
ATOM    969  CG1 ILE A 129      92.094   9.206  43.935  1.00 43.93           C  
ATOM    970  CG2 ILE A 129      92.868   8.858  41.507  1.00 43.93           C  
ATOM    971  CD1 ILE A 129      91.173   7.995  44.067  1.00 43.93           C  
ATOM    972  N   ALA A 130      91.976  12.155  40.523  1.00 34.79           N  
ATOM    973  CA  ALA A 130      92.014  12.580  39.151  1.00 34.79           C  
ATOM    974  C   ALA A 130      93.087  13.611  38.976  1.00 34.79           C  
ATOM    975  O   ALA A 130      93.785  13.610  37.965  1.00 34.79           O  
ATOM    976  CB  ALA A 130      90.692  13.211  38.681  1.00 34.79           C  
ATOM    977  N   ARG A 131      93.233  14.535  39.945  1.00 59.06           N  
ATOM    978  CA  ARG A 131      94.242  15.553  39.837  1.00 59.06           C  
ATOM    979  C   ARG A 131      95.596  14.918  39.862  1.00 59.06           C  
ATOM    980  O   ARG A 131      96.493  15.336  39.133  1.00 59.06           O  
ATOM    981  CB  ARG A 131      94.237  16.583  40.984  1.00 59.06           C  
ATOM    982  CG  ARG A 131      93.209  17.704  40.831  1.00 59.06           C  
ATOM    983  CD  ARG A 131      93.483  18.888  41.763  1.00 59.06           C  
ATOM    984  NE  ARG A 131      93.027  18.508  43.127  1.00 59.06           N  
ATOM    985  CZ  ARG A 131      91.799  18.923  43.553  1.00 59.06           C  
ATOM    986  NH1 ARG A 131      91.043  19.728  42.752  1.00 59.06           N1+
ATOM    987  NH2 ARG A 131      91.329  18.539  44.775  1.00 59.06           N  
ATOM    988  N   ALA A 132      95.784  13.902  40.725  1.00 34.36           N  
ATOM    989  CA  ALA A 132      97.067  13.273  40.871  1.00 34.36           C  
ATOM    990  C   ALA A 132      97.444  12.611  39.586  1.00 34.36           C  
ATOM    991  O   ALA A 132      98.580  12.733  39.128  1.00 34.36           O  
ATOM    992  CB  ALA A 132      97.079  12.186  41.960  1.00 34.36           C  
ATOM    993  N   ILE A 133      96.488  11.898  38.960  1.00 97.58           N  
ATOM    994  CA  ILE A 133      96.762  11.243  37.718  1.00 97.58           C  
ATOM    995  C   ILE A 133      97.121  12.276  36.704  1.00 97.58           C  
ATOM    996  O   ILE A 133      98.071  12.090  35.945  1.00 97.58           O  
ATOM    997  CB  ILE A 133      95.594  10.480  37.143  1.00 97.58           C  
ATOM    998  CG1 ILE A 133      95.393   9.113  37.825  1.00 97.58           C  
ATOM    999  CG2 ILE A 133      95.802  10.388  35.623  1.00 97.58           C  
ATOM   1000  CD1 ILE A 133      94.840   9.154  39.245  1.00 97.58           C  
ATOM   1001  N   ARG A 134      96.383  13.402  36.655  1.00176.03           N  
ATOM   1002  CA  ARG A 134      96.701  14.337  35.619  1.00176.03           C  
ATOM   1003  C   ARG A 134      98.096  14.832  35.822  1.00176.03           C  
ATOM   1004  O   ARG A 134      98.849  14.983  34.863  1.00176.03           O  
ATOM   1005  CB  ARG A 134      95.788  15.574  35.522  1.00176.03           C  
ATOM   1006  CG  ARG A 134      95.846  16.533  36.707  1.00176.03           C  
ATOM   1007  CD  ARG A 134      95.424  17.952  36.315  1.00176.03           C  
ATOM   1008  NE  ARG A 134      93.947  18.059  36.454  1.00176.03           N  
ATOM   1009  CZ  ARG A 134      93.422  18.641  37.570  1.00176.03           C  
ATOM   1010  NH1 ARG A 134      94.259  19.140  38.527  1.00176.03           N1+
ATOM   1011  NH2 ARG A 134      92.069  18.741  37.721  1.00176.03           N  
ATOM   1012  N   ASP A 135      98.486  15.130  37.075  1.00 71.23           N  
ATOM   1013  CA  ASP A 135      99.810  15.655  37.240  1.00 71.23           C  
ATOM   1014  C   ASP A 135     100.881  14.650  36.911  1.00 71.23           C  
ATOM   1015  O   ASP A 135     101.722  14.907  36.052  1.00 71.23           O  
ATOM   1016  CB  ASP A 135     100.083  16.183  38.658  1.00 71.23           C  
ATOM   1017  CG  ASP A 135      99.379  17.527  38.789  1.00 71.23           C  
ATOM   1018  OD1 ASP A 135      99.021  18.110  37.731  1.00 71.23           O  
ATOM   1019  OD2 ASP A 135      99.199  17.991  39.946  1.00 71.23           O1-
ATOM   1020  N   TYR A 136     100.917  13.503  37.622  1.00123.77           N  
ATOM   1021  CA  TYR A 136     101.978  12.538  37.454  1.00123.77           C  
ATOM   1022  C   TYR A 136     101.821  11.555  36.312  1.00123.77           C  
ATOM   1023  O   TYR A 136     102.783  11.206  35.631  1.00123.77           O  
ATOM   1024  CB  TYR A 136     102.206  11.763  38.759  1.00123.77           C  
ATOM   1025  CG  TYR A 136     102.346  12.864  39.752  1.00123.77           C  
ATOM   1026  CD1 TYR A 136     103.445  13.690  39.731  1.00123.77           C  
ATOM   1027  CD2 TYR A 136     101.368  13.076  40.697  1.00123.77           C  
ATOM   1028  CE1 TYR A 136     103.565  14.715  40.638  1.00123.77           C  
ATOM   1029  CE2 TYR A 136     101.483  14.099  41.609  1.00123.77           C  
ATOM   1030  CZ  TYR A 136     102.584  14.921  41.578  1.00123.77           C  
ATOM   1031  OH  TYR A 136     102.706  15.975  42.509  1.00123.77           O  
ATOM   1032  N   ALA A 137     100.607  10.984  36.231  1.00160.94           N  
ATOM   1033  CA  ALA A 137      99.991   9.950  35.431  1.00160.94           C  
ATOM   1034  C   ALA A 137      99.454  10.241  34.058  1.00160.94           C  
ATOM   1035  O   ALA A 137      99.047   9.262  33.439  1.00160.94           O  
ATOM   1036  CB  ALA A 137      98.849   9.246  36.181  1.00160.94           C  
ATOM   1037  N   PRO A 138      99.327  11.440  33.561  1.00137.36           N  
ATOM   1038  CA  PRO A 138      98.452  11.749  32.440  1.00137.36           C  
ATOM   1039  C   PRO A 138      98.254  10.755  31.321  1.00137.36           C  
ATOM   1040  O   PRO A 138      97.122  10.643  30.852  1.00137.36           O  
ATOM   1041  CB  PRO A 138      98.942  13.092  31.899  1.00137.36           C  
ATOM   1042  CG  PRO A 138     100.426  13.130  32.301  1.00137.36           C  
ATOM   1043  CD  PRO A 138     100.467  12.341  33.617  1.00137.36           C  
ATOM   1044  N   GLU A 139      99.305  10.069  30.848  1.00125.00           N  
ATOM   1045  CA  GLU A 139      99.224   9.116  29.773  1.00125.00           C  
ATOM   1046  C   GLU A 139      98.627   7.787  30.159  1.00125.00           C  
ATOM   1047  O   GLU A 139      98.125   7.069  29.299  1.00125.00           O  
ATOM   1048  CB  GLU A 139     100.588   8.816  29.137  1.00125.00           C  
ATOM   1049  CG  GLU A 139     101.195  10.043  28.462  1.00125.00           C  
ATOM   1050  CD  GLU A 139     100.117  10.639  27.569  1.00125.00           C  
ATOM   1051  OE1 GLU A 139      99.430   9.853  26.863  1.00125.00           O  
ATOM   1052  OE2 GLU A 139      99.955  11.889  27.593  1.00125.00           O1-
ATOM   1053  N   SER A 140      98.701   7.386  31.439  1.00 55.43           N  
ATOM   1054  CA  SER A 140      98.334   6.047  31.826  1.00 55.43           C  
ATOM   1055  C   SER A 140      96.873   5.756  31.651  1.00 55.43           C  
ATOM   1056  O   SER A 140      96.032   6.650  31.575  1.00 55.43           O  
ATOM   1057  CB  SER A 140      98.692   5.726  33.287  1.00 55.43           C  
ATOM   1058  OG  SER A 140      97.984   6.593  34.161  1.00 55.43           O  
ATOM   1059  N   TRP A 141      96.554   4.447  31.525  1.00 87.86           N  
ATOM   1060  CA  TRP A 141      95.192   3.994  31.487  1.00 87.86           C  
ATOM   1061  C   TRP A 141      94.781   3.726  32.900  1.00 87.86           C  
ATOM   1062  O   TRP A 141      95.560   3.187  33.685  1.00 87.86           O  
ATOM   1063  CB  TRP A 141      94.982   2.714  30.665  1.00 87.86           C  
ATOM   1064  CG  TRP A 141      94.999   2.976  29.181  1.00 87.86           C  
ATOM   1065  CD1 TRP A 141      96.039   3.031  28.302  1.00 87.86           C  
ATOM   1066  CD2 TRP A 141      93.810   3.239  28.428  1.00 87.86           C  
ATOM   1067  CE2 TRP A 141      94.198   3.448  27.106  1.00 87.86           C  
ATOM   1068  CE3 TRP A 141      92.501   3.306  28.810  1.00 87.86           C  
ATOM   1069  NE1 TRP A 141      95.570   3.317  27.042  1.00 87.86           N  
ATOM   1070  CZ2 TRP A 141      93.276   3.726  26.139  1.00 87.86           C  
ATOM   1071  CZ3 TRP A 141      91.574   3.585  27.832  1.00 87.86           C  
ATOM   1072  CH2 TRP A 141      91.956   3.791  26.523  1.00 87.86           C  
ATOM   1073  N   VAL A 142      93.535   4.100  33.259  1.00 52.66           N  
ATOM   1074  CA  VAL A 142      93.082   3.929  34.612  1.00 52.66           C  
ATOM   1075  C   VAL A 142      91.934   2.963  34.609  1.00 52.66           C  
ATOM   1076  O   VAL A 142      91.020   3.081  33.795  1.00 52.66           O  
ATOM   1077  CB  VAL A 142      92.574   5.209  35.219  1.00 52.66           C  
ATOM   1078  CG1 VAL A 142      92.069   4.921  36.643  1.00 52.66           C  
ATOM   1079  CG2 VAL A 142      93.690   6.265  35.155  1.00 52.66           C  
ATOM   1080  N   ILE A 143      91.956   1.961  35.516  1.00 59.75           N  
ATOM   1081  CA  ILE A 143      90.844   1.051  35.587  1.00 59.75           C  
ATOM   1082  C   ILE A 143      90.232   1.194  36.950  1.00 59.75           C  
ATOM   1083  O   ILE A 143      90.893   0.972  37.963  1.00 59.75           O  
ATOM   1084  CB  ILE A 143      91.213  -0.393  35.394  1.00 59.75           C  
ATOM   1085  CG1 ILE A 143      91.825  -0.597  33.995  1.00 59.75           C  
ATOM   1086  CG2 ILE A 143      89.953  -1.240  35.642  1.00 59.75           C  
ATOM   1087  CD1 ILE A 143      92.470  -1.967  33.785  1.00 59.75           C  
ATOM   1088  N   ASN A 144      88.933   1.560  37.010  1.00 82.64           N  
ATOM   1089  CA  ASN A 144      88.303   1.805  38.280  1.00 82.64           C  
ATOM   1090  C   ASN A 144      87.355   0.695  38.638  1.00 82.64           C  
ATOM   1091  O   ASN A 144      86.421   0.378  37.903  1.00 82.64           O  
ATOM   1092  CB  ASN A 144      87.498   3.116  38.302  1.00 82.64           C  
ATOM   1093  CG  ASN A 144      86.878   3.291  39.681  1.00 82.64           C  
ATOM   1094  ND2 ASN A 144      85.573   3.674  39.708  1.00 82.64           N  
ATOM   1095  OD1 ASN A 144      87.528   3.082  40.704  1.00 82.64           O  
ATOM   1096  N   TYR A 145      87.667   0.006  39.749  1.00102.56           N  
ATOM   1097  CA  TYR A 145      86.883  -1.020  40.382  1.00102.56           C  
ATOM   1098  C   TYR A 145      85.827  -0.473  41.304  1.00102.56           C  
ATOM   1099  O   TYR A 145      84.809  -1.118  41.546  1.00102.56           O  
ATOM   1100  CB  TYR A 145      87.736  -1.991  41.209  1.00102.56           C  
ATOM   1101  CG  TYR A 145      88.638  -2.689  40.252  1.00102.56           C  
ATOM   1102  CD1 TYR A 145      88.169  -3.717  39.468  1.00102.56           C  
ATOM   1103  CD2 TYR A 145      89.957  -2.318  40.146  1.00102.56           C  
ATOM   1104  CE1 TYR A 145      89.003  -4.362  38.586  1.00102.56           C  
ATOM   1105  CE2 TYR A 145      90.795  -2.960  39.265  1.00102.56           C  
ATOM   1106  CZ  TYR A 145      90.319  -3.985  38.485  1.00102.56           C  
ATOM   1107  OH  TYR A 145      91.177  -4.646  37.580  1.00102.56           O  
ATOM   1108  N   THR A 146      86.087   0.704  41.903  1.00 67.09           N  
ATOM   1109  CA  THR A 146      85.336   1.229  43.013  1.00 67.09           C  
ATOM   1110  C   THR A 146      83.922   1.636  42.698  1.00 67.09           C  
ATOM   1111  O   THR A 146      83.581   2.043  41.590  1.00 67.09           O  
ATOM   1112  CB  THR A 146      86.037   2.408  43.632  1.00 67.09           C  
ATOM   1113  CG2 THR A 146      85.253   2.882  44.866  1.00 67.09           C  
ATOM   1114  OG1 THR A 146      87.352   2.036  44.018  1.00 67.09           O  
ATOM   1115  N   ASN A 147      83.068   1.489  43.739  1.00133.17           N  
ATOM   1116  CA  ASN A 147      81.691   1.894  43.839  1.00133.17           C  
ATOM   1117  C   ASN A 147      81.734   2.706  45.121  1.00133.17           C  
ATOM   1118  O   ASN A 147      82.710   2.564  45.841  1.00133.17           O  
ATOM   1119  CB  ASN A 147      80.733   0.721  44.114  1.00133.17           C  
ATOM   1120  CG  ASN A 147      80.851  -0.285  42.977  1.00133.17           C  
ATOM   1121  ND2 ASN A 147      80.079  -0.062  41.881  1.00133.17           N  
ATOM   1122  OD1 ASN A 147      81.608  -1.250  43.061  1.00133.17           O  
ATOM   1123  N   PRO A 148      80.856   3.537  45.580  1.00 91.38           N  
ATOM   1124  CA  PRO A 148      79.608   3.867  45.002  1.00 91.38           C  
ATOM   1125  C   PRO A 148      79.766   4.550  43.710  1.00 91.38           C  
ATOM   1126  O   PRO A 148      80.583   5.461  43.590  1.00 91.38           O  
ATOM   1127  CB  PRO A 148      78.941   4.826  45.976  1.00 91.38           C  
ATOM   1128  CG  PRO A 148      80.147   5.559  46.585  1.00 91.38           C  
ATOM   1129  CD  PRO A 148      81.239   4.484  46.612  1.00 91.38           C  
ATOM   1130  N   MET A 149      78.935   4.111  42.765  1.00394.81           N  
ATOM   1131  CA  MET A 149      78.704   4.683  41.479  1.00394.81           C  
ATOM   1132  C   MET A 149      79.969   4.651  40.630  1.00394.81           C  
ATOM   1133  O   MET A 149      81.013   4.564  41.269  1.00394.81           O  
ATOM   1134  CB  MET A 149      78.086   6.084  41.612  1.00394.81           C  
ATOM   1135  CG  MET A 149      76.646   6.002  42.128  1.00394.81           C  
ATOM   1136  SD  MET A 149      75.980   7.515  42.884  1.00394.81           S  
ATOM   1137  CE  MET A 149      74.248   6.999  42.702  1.00394.81           C  
ATOM   1138  N   SER A 150      80.051   4.803  39.240  1.00278.56           N  
ATOM   1139  CA  SER A 150      79.298   5.233  38.065  1.00278.56           C  
ATOM   1140  C   SER A 150      79.464   6.718  38.152  1.00278.56           C  
ATOM   1141  O   SER A 150      79.707   7.429  37.176  1.00278.56           O  
ATOM   1142  CB  SER A 150      77.802   4.877  38.124  1.00278.56           C  
ATOM   1143  OG  SER A 150      77.165   5.234  36.906  1.00278.56           O  
ATOM   1144  N   VAL A 151      79.393   7.215  39.394  1.00 75.05           N  
ATOM   1145  CA  VAL A 151      79.705   8.571  39.710  1.00 75.05           C  
ATOM   1146  C   VAL A 151      81.194   8.720  39.778  1.00 75.05           C  
ATOM   1147  O   VAL A 151      81.745   9.721  39.328  1.00 75.05           O  
ATOM   1148  CB  VAL A 151      79.094   9.036  40.996  1.00 75.05           C  
ATOM   1149  CG1 VAL A 151      79.671  10.414  41.365  1.00 75.05           C  
ATOM   1150  CG2 VAL A 151      77.572   9.074  40.776  1.00 75.05           C  
ATOM   1151  N   CYS A 152      81.888   7.706  40.340  1.00 41.25           N  
ATOM   1152  CA  CYS A 152      83.310   7.794  40.530  1.00 41.25           C  
ATOM   1153  C   CYS A 152      83.977   7.937  39.206  1.00 41.25           C  
ATOM   1154  O   CYS A 152      84.838   8.796  39.020  1.00 41.25           O  
ATOM   1155  CB  CYS A 152      83.903   6.548  41.209  1.00 41.25           C  
ATOM   1156  SG  CYS A 152      83.298   6.326  42.908  1.00 41.25           S  
ATOM   1157  N   THR A 153      83.576   7.105  38.233  1.00 36.90           N  
ATOM   1158  CA  THR A 153      84.199   7.158  36.945  1.00 36.90           C  
ATOM   1159  C   THR A 153      83.907   8.496  36.348  1.00 36.90           C  
ATOM   1160  O   THR A 153      84.760   9.100  35.703  1.00 36.90           O  
ATOM   1161  CB  THR A 153      83.683   6.112  36.003  1.00 36.90           C  
ATOM   1162  CG2 THR A 153      84.426   6.251  34.663  1.00 36.90           C  
ATOM   1163  OG1 THR A 153      83.899   4.818  36.546  1.00 36.90           O  
ATOM   1164  N   ARG A 154      82.678   8.995  36.564  1.00133.83           N  
ATOM   1165  CA  ARG A 154      82.259  10.240  35.990  1.00133.83           C  
ATOM   1166  C   ARG A 154      83.113  11.353  36.511  1.00133.83           C  
ATOM   1167  O   ARG A 154      83.477  12.256  35.759  1.00133.83           O  
ATOM   1168  CB  ARG A 154      80.806  10.595  36.354  1.00133.83           C  
ATOM   1169  CG  ARG A 154      80.316  11.920  35.761  1.00133.83           C  
ATOM   1170  CD  ARG A 154      79.948  11.849  34.278  1.00133.83           C  
ATOM   1171  NE  ARG A 154      79.498  13.209  33.865  1.00133.83           N  
ATOM   1172  CZ  ARG A 154      80.397  14.089  33.336  1.00133.83           C  
ATOM   1173  NH1 ARG A 154      81.689  13.697  33.134  1.00133.83           N1+
ATOM   1174  NH2 ARG A 154      80.006  15.351  32.998  1.00133.83           N  
ATOM   1175  N   VAL A 155      83.444  11.326  37.817  1.00 41.50           N  
ATOM   1176  CA  VAL A 155      84.191  12.398  38.417  1.00 41.50           C  
ATOM   1177  C   VAL A 155      85.553  12.478  37.816  1.00 41.50           C  
ATOM   1178  O   VAL A 155      86.078  13.569  37.596  1.00 41.50           O  
ATOM   1179  CB  VAL A 155      84.346  12.257  39.902  1.00 41.50           C  
ATOM   1180  CG1 VAL A 155      85.275  13.378  40.400  1.00 41.50           C  
ATOM   1181  CG2 VAL A 155      82.945  12.290  40.538  1.00 41.50           C  
ATOM   1182  N   LEU A 156      86.170  11.323  37.519  1.00 63.20           N  
ATOM   1183  CA  LEU A 156      87.497  11.374  36.984  1.00 63.20           C  
ATOM   1184  C   LEU A 156      87.480  12.154  35.706  1.00 63.20           C  
ATOM   1185  O   LEU A 156      88.352  12.990  35.474  1.00 63.20           O  
ATOM   1186  CB  LEU A 156      88.086   9.979  36.716  1.00 63.20           C  
ATOM   1187  CG  LEU A 156      88.313   9.185  38.016  1.00 63.20           C  
ATOM   1188  CD1 LEU A 156      88.915   7.799  37.739  1.00 63.20           C  
ATOM   1189  CD2 LEU A 156      89.137  10.005  39.025  1.00 63.20           C  
ATOM   1190  N   TYR A 157      86.479  11.919  34.841  1.00 61.65           N  
ATOM   1191  CA  TYR A 157      86.399  12.628  33.592  1.00 61.65           C  
ATOM   1192  C   TYR A 157      86.143  14.082  33.811  1.00 61.65           C  
ATOM   1193  O   TYR A 157      86.690  14.919  33.096  1.00 61.65           O  
ATOM   1194  CB  TYR A 157      85.306  12.103  32.645  1.00 61.65           C  
ATOM   1195  CG  TYR A 157      85.839  10.889  31.969  1.00 61.65           C  
ATOM   1196  CD1 TYR A 157      85.835   9.660  32.585  1.00 61.65           C  
ATOM   1197  CD2 TYR A 157      86.348  10.998  30.695  1.00 61.65           C  
ATOM   1198  CE1 TYR A 157      86.335   8.555  31.933  1.00 61.65           C  
ATOM   1199  CE2 TYR A 157      86.847   9.900  30.040  1.00 61.65           C  
ATOM   1200  CZ  TYR A 157      86.841   8.676  30.661  1.00 61.65           C  
ATOM   1201  OH  TYR A 157      87.355   7.548  29.989  1.00 61.65           O  
ATOM   1202  N   LYS A 158      85.273  14.426  34.776  1.00 85.23           N  
ATOM   1203  CA  LYS A 158      84.928  15.802  34.987  1.00 85.23           C  
ATOM   1204  C   LYS A 158      86.140  16.565  35.421  1.00 85.23           C  
ATOM   1205  O   LYS A 158      86.396  17.665  34.933  1.00 85.23           O  
ATOM   1206  CB  LYS A 158      83.866  15.974  36.084  1.00 85.23           C  
ATOM   1207  CG  LYS A 158      82.554  15.276  35.731  1.00 85.23           C  
ATOM   1208  CD  LYS A 158      81.529  15.246  36.863  1.00 85.23           C  
ATOM   1209  CE  LYS A 158      80.734  16.545  36.979  1.00 85.23           C  
ATOM   1210  NZ  LYS A 158      79.513  16.315  37.775  1.00 85.23           N1+
ATOM   1211  N   VAL A 159      86.902  16.011  36.380  1.00 53.33           N  
ATOM   1212  CA  VAL A 159      88.063  16.695  36.876  1.00 53.33           C  
ATOM   1213  C   VAL A 159      89.149  16.717  35.847  1.00 53.33           C  
ATOM   1214  O   VAL A 159      89.841  17.724  35.701  1.00 53.33           O  
ATOM   1215  CB  VAL A 159      88.611  16.095  38.133  1.00 53.33           C  
ATOM   1216  CG1 VAL A 159      89.895  16.853  38.517  1.00 53.33           C  
ATOM   1217  CG2 VAL A 159      87.510  16.168  39.207  1.00 53.33           C  
ATOM   1218  N   PHE A 160      89.367  15.592  35.137  1.00116.27           N  
ATOM   1219  CA  PHE A 160      90.381  15.585  34.120  1.00116.27           C  
ATOM   1220  C   PHE A 160      89.757  14.982  32.889  1.00116.27           C  
ATOM   1221  O   PHE A 160      89.680  13.762  32.741  1.00116.27           O  
ATOM   1222  CB  PHE A 160      91.614  14.783  34.587  1.00116.27           C  
ATOM   1223  CG  PHE A 160      92.686  14.806  33.557  1.00116.27           C  
ATOM   1224  CD1 PHE A 160      93.112  15.995  33.013  1.00116.27           C  
ATOM   1225  CD2 PHE A 160      93.319  13.641  33.189  1.00116.27           C  
ATOM   1226  CE1 PHE A 160      94.114  16.014  32.073  1.00116.27           C  
ATOM   1227  CE2 PHE A 160      94.323  13.653  32.252  1.00116.27           C  
ATOM   1228  CZ  PHE A 160      94.719  14.842  31.688  1.00116.27           C  
ATOM   1229  N   PRO A 161      89.325  15.826  31.982  1.00 84.46           N  
ATOM   1230  CA  PRO A 161      88.639  15.349  30.807  1.00 84.46           C  
ATOM   1231  C   PRO A 161      89.476  14.496  29.907  1.00 84.46           C  
ATOM   1232  O   PRO A 161      88.928  13.622  29.233  1.00 84.46           O  
ATOM   1233  CB  PRO A 161      88.047  16.587  30.143  1.00 84.46           C  
ATOM   1234  CG  PRO A 161      87.793  17.535  31.330  1.00 84.46           C  
ATOM   1235  CD  PRO A 161      88.861  17.148  32.370  1.00 84.46           C  
ATOM   1236  N   GLY A 162      90.793  14.759  29.874  1.00 61.22           N  
ATOM   1237  CA  GLY A 162      91.761  14.071  29.070  1.00 61.22           C  
ATOM   1238  C   GLY A 162      91.964  12.664  29.553  1.00 61.22           C  
ATOM   1239  O   GLY A 162      92.422  11.804  28.804  1.00 61.22           O  
ATOM   1240  N   ILE A 163      91.701  12.412  30.846  1.00100.32           N  
ATOM   1241  CA  ILE A 163      91.997  11.149  31.466  1.00100.32           C  
ATOM   1242  C   ILE A 163      91.527   9.975  30.648  1.00100.32           C  
ATOM   1243  O   ILE A 163      90.480  10.006  30.003  1.00100.32           O  
ATOM   1244  CB  ILE A 163      91.419  11.017  32.848  1.00100.32           C  
ATOM   1245  CG1 ILE A 163      92.092   9.867  33.612  1.00100.32           C  
ATOM   1246  CG2 ILE A 163      89.895  10.856  32.713  1.00100.32           C  
ATOM   1247  CD1 ILE A 163      91.794   9.878  35.111  1.00100.32           C  
ATOM   1248  N   LYS A 164      92.346   8.898  30.627  1.00 89.98           N  
ATOM   1249  CA  LYS A 164      91.962   7.698  29.936  1.00 89.98           C  
ATOM   1250  C   LYS A 164      91.575   6.694  30.979  1.00 89.98           C  
ATOM   1251  O   LYS A 164      92.427   5.989  31.519  1.00 89.98           O  
ATOM   1252  CB  LYS A 164      93.093   7.084  29.105  1.00 89.98           C  
ATOM   1253  CG  LYS A 164      93.478   7.964  27.923  1.00 89.98           C  
ATOM   1254  CD  LYS A 164      94.781   7.540  27.258  1.00 89.98           C  
ATOM   1255  CE  LYS A 164      95.111   8.354  26.013  1.00 89.98           C  
ATOM   1256  NZ  LYS A 164      96.256   7.747  25.307  1.00 89.98           N1+
ATOM   1257  N   ALA A 165      90.261   6.571  31.267  1.00 63.56           N  
ATOM   1258  CA  ALA A 165      89.880   5.683  32.327  1.00 63.56           C  
ATOM   1259  C   ALA A 165      88.671   4.880  31.963  1.00 63.56           C  
ATOM   1260  O   ALA A 165      87.792   5.324  31.222  1.00 63.56           O  
ATOM   1261  CB  ALA A 165      89.536   6.415  33.635  1.00 63.56           C  
ATOM   1262  N   ILE A 166      88.620   3.638  32.491  1.00127.00           N  
ATOM   1263  CA  ILE A 166      87.468   2.809  32.313  1.00127.00           C  
ATOM   1264  C   ILE A 166      87.137   2.188  33.636  1.00127.00           C  
ATOM   1265  O   ILE A 166      87.975   2.123  34.535  1.00127.00           O  
ATOM   1266  CB  ILE A 166      87.610   1.722  31.285  1.00127.00           C  
ATOM   1267  CG1 ILE A 166      88.688   0.696  31.667  1.00127.00           C  
ATOM   1268  CG2 ILE A 166      87.849   2.408  29.929  1.00127.00           C  
ATOM   1269  CD1 ILE A 166      90.102   1.264  31.667  1.00127.00           C  
ATOM   1270  N   GLY A 167      85.869   1.756  33.798  1.00 53.38           N  
ATOM   1271  CA  GLY A 167      85.443   1.124  35.016  1.00 53.38           C  
ATOM   1272  C   GLY A 167      85.147  -0.307  34.681  1.00 53.38           C  
ATOM   1273  O   GLY A 167      84.561  -0.607  33.643  1.00 53.38           O  
ATOM   1274  N   CYS A 168      85.541  -1.235  35.576  1.00 56.23           N  
ATOM   1275  CA  CYS A 168      85.335  -2.635  35.324  1.00 56.23           C  
ATOM   1276  C   CYS A 168      84.436  -3.218  36.364  1.00 56.23           C  
ATOM   1277  O   CYS A 168      84.496  -2.860  37.539  1.00 56.23           O  
ATOM   1278  CB  CYS A 168      86.634  -3.461  35.341  1.00 56.23           C  
ATOM   1279  SG  CYS A 168      87.741  -3.028  33.967  1.00 56.23           S  
ATOM   1280  N   CYS A 169      83.570  -4.153  35.919  1.00 71.63           N  
ATOM   1281  CA  CYS A 169      82.634  -4.808  36.786  1.00 71.63           C  
ATOM   1282  C   CYS A 169      82.474  -6.222  36.287  1.00 71.63           C  
ATOM   1283  O   CYS A 169      82.509  -6.477  35.085  1.00 71.63           O  
ATOM   1284  CB  CYS A 169      81.253  -4.124  36.747  1.00 71.63           C  
ATOM   1285  SG  CYS A 169      80.023  -4.904  37.830  1.00 71.63           S  
ATOM   1286  N   HIS A 170      82.388  -7.185  37.230  1.00105.91           N  
ATOM   1287  CA  HIS A 170      82.220  -8.600  37.010  1.00105.91           C  
ATOM   1288  C   HIS A 170      80.798  -9.064  36.811  1.00105.91           C  
ATOM   1289  O   HIS A 170      80.583 -10.199  36.388  1.00105.91           O  
ATOM   1290  CB  HIS A 170      82.896  -9.494  38.069  1.00105.91           C  
ATOM   1291  CG  HIS A 170      82.703  -9.064  39.489  1.00105.91           C  
ATOM   1292  CD2 HIS A 170      81.655  -9.257  40.334  1.00105.91           C  
ATOM   1293  ND1 HIS A 170      83.645  -8.365  40.210  1.00105.91           N  
ATOM   1294  CE1 HIS A 170      83.126  -8.173  41.448  1.00105.91           C  
ATOM   1295  NE2 HIS A 170      81.918  -8.697  41.571  1.00105.91           N  
ATOM   1296  N   GLU A 171      79.782  -8.240  37.127  1.00105.58           N  
ATOM   1297  CA  GLU A 171      78.417  -8.708  37.164  1.00105.58           C  
ATOM   1298  C   GLU A 171      78.008  -9.393  35.892  1.00105.58           C  
ATOM   1299  O   GLU A 171      77.338 -10.424  35.936  1.00105.58           O  
ATOM   1300  CB  GLU A 171      77.406  -7.576  37.408  1.00105.58           C  
ATOM   1301  CG  GLU A 171      77.470  -7.014  38.825  1.00105.58           C  
ATOM   1302  CD  GLU A 171      77.141  -8.164  39.765  1.00105.58           C  
ATOM   1303  OE1 GLU A 171      76.047  -8.767  39.604  1.00105.58           O  
ATOM   1304  OE2 GLU A 171      77.988  -8.459  40.648  1.00105.58           O1-
ATOM   1305  N   VAL A 172      78.404  -8.868  34.722  1.00 54.30           N  
ATOM   1306  CA  VAL A 172      77.971  -9.455  33.486  1.00 54.30           C  
ATOM   1307  C   VAL A 172      78.458 -10.875  33.396  1.00 54.30           C  
ATOM   1308  O   VAL A 172      77.797 -11.730  32.812  1.00 54.30           O  
ATOM   1309  CB  VAL A 172      78.462  -8.713  32.275  1.00 54.30           C  
ATOM   1310  CG1 VAL A 172      77.996  -9.464  31.016  1.00 54.30           C  
ATOM   1311  CG2 VAL A 172      77.948  -7.264  32.352  1.00 54.30           C  
ATOM   1312  N   PHE A 173      79.631 -11.178  33.978  1.00 80.81           N  
ATOM   1313  CA  PHE A 173      80.188 -12.495  33.851  1.00 80.81           C  
ATOM   1314  C   PHE A 173      79.241 -13.503  34.442  1.00 80.81           C  
ATOM   1315  O   PHE A 173      79.068 -14.592  33.897  1.00 80.81           O  
ATOM   1316  CB  PHE A 173      81.560 -12.632  34.538  1.00 80.81           C  
ATOM   1317  CG  PHE A 173      82.419 -11.569  33.937  1.00 80.81           C  
ATOM   1318  CD1 PHE A 173      82.724 -11.577  32.595  1.00 80.81           C  
ATOM   1319  CD2 PHE A 173      82.935 -10.565  34.723  1.00 80.81           C  
ATOM   1320  CE1 PHE A 173      83.517 -10.594  32.044  1.00 80.81           C  
ATOM   1321  CE2 PHE A 173      83.729  -9.582  34.179  1.00 80.81           C  
ATOM   1322  CZ  PHE A 173      84.020  -9.592  32.836  1.00 80.81           C  
ATOM   1323  N   GLY A 174      78.596 -13.166  35.576  1.00 35.11           N  
ATOM   1324  CA  GLY A 174      77.707 -14.069  36.257  1.00 35.11           C  
ATOM   1325  C   GLY A 174      76.543 -14.435  35.385  1.00 35.11           C  
ATOM   1326  O   GLY A 174      76.038 -15.554  35.463  1.00 35.11           O  
ATOM   1327  N   THR A 175      76.038 -13.482  34.582  1.00115.46           N  
ATOM   1328  CA  THR A 175      74.916 -13.764  33.730  1.00115.46           C  
ATOM   1329  C   THR A 175      75.350 -14.707  32.649  1.00115.46           C  
ATOM   1330  O   THR A 175      74.596 -15.586  32.234  1.00115.46           O  
ATOM   1331  CB  THR A 175      74.317 -12.543  33.083  1.00115.46           C  
ATOM   1332  CG2 THR A 175      75.222 -12.074  31.935  1.00115.46           C  
ATOM   1333  OG1 THR A 175      73.032 -12.852  32.570  1.00115.46           O  
ATOM   1334  N   GLN A 176      76.592 -14.537  32.158  1.00 53.24           N  
ATOM   1335  CA  GLN A 176      77.108 -15.359  31.104  1.00 53.24           C  
ATOM   1336  C   GLN A 176      77.173 -16.777  31.582  1.00 53.24           C  
ATOM   1337  O   GLN A 176      76.866 -17.701  30.831  1.00 53.24           O  
ATOM   1338  CB  GLN A 176      78.522 -14.952  30.666  1.00 53.24           C  
ATOM   1339  CG  GLN A 176      78.558 -13.638  29.886  1.00 53.24           C  
ATOM   1340  CD  GLN A 176      80.017 -13.281  29.662  1.00 53.24           C  
ATOM   1341  NE2 GLN A 176      80.459 -13.287  28.376  1.00 53.24           N  
ATOM   1342  OE1 GLN A 176      80.748 -13.004  30.611  1.00 53.24           O  
ATOM   1343  N   LYS A 177      77.583 -16.988  32.846  1.00 93.83           N  
ATOM   1344  CA  LYS A 177      77.690 -18.304  33.407  1.00 93.83           C  
ATOM   1345  C   LYS A 177      76.330 -18.925  33.459  1.00 93.83           C  
ATOM   1346  O   LYS A 177      76.171 -20.117  33.207  1.00 93.83           O  
ATOM   1347  CB  LYS A 177      78.220 -18.294  34.849  1.00 93.83           C  
ATOM   1348  CG  LYS A 177      79.729 -18.082  34.954  1.00 93.83           C  
ATOM   1349  CD  LYS A 177      80.531 -19.241  34.365  1.00 93.83           C  
ATOM   1350  CE  LYS A 177      82.038 -19.110  34.578  1.00 93.83           C  
ATOM   1351  NZ  LYS A 177      82.730 -20.275  33.987  1.00 93.83           N1+
ATOM   1352  N   LEU A 178      75.311 -18.117  33.798  1.00126.06           N  
ATOM   1353  CA  LEU A 178      73.966 -18.595  33.954  1.00126.06           C  
ATOM   1354  C   LEU A 178      73.514 -19.116  32.623  1.00126.06           C  
ATOM   1355  O   LEU A 178      72.908 -20.183  32.527  1.00126.06           O  
ATOM   1356  CB  LEU A 178      72.995 -17.459  34.336  1.00126.06           C  
ATOM   1357  CG  LEU A 178      71.595 -17.911  34.801  1.00126.06           C  
ATOM   1358  CD1 LEU A 178      70.820 -18.701  33.740  1.00126.06           C  
ATOM   1359  CD2 LEU A 178      71.692 -18.650  36.139  1.00126.06           C  
ATOM   1360  N   LEU A 179      73.818 -18.352  31.560  1.00 71.45           N  
ATOM   1361  CA  LEU A 179      73.436 -18.652  30.208  1.00 71.45           C  
ATOM   1362  C   LEU A 179      74.132 -19.906  29.744  1.00 71.45           C  
ATOM   1363  O   LEU A 179      73.550 -20.716  29.022  1.00 71.45           O  
ATOM   1364  CB  LEU A 179      73.801 -17.520  29.231  1.00 71.45           C  
ATOM   1365  CG  LEU A 179      73.069 -16.194  29.527  1.00 71.45           C  
ATOM   1366  CD1 LEU A 179      73.456 -15.097  28.521  1.00 71.45           C  
ATOM   1367  CD2 LEU A 179      71.549 -16.405  29.625  1.00 71.45           C  
ATOM   1368  N   ALA A 180      75.389 -20.110  30.185  1.00 65.70           N  
ATOM   1369  CA  ALA A 180      76.226 -21.221  29.808  1.00 65.70           C  
ATOM   1370  C   ALA A 180      75.503 -22.477  30.177  1.00 65.70           C  
ATOM   1371  O   ALA A 180      75.677 -23.533  29.570  1.00 65.70           O  
ATOM   1372  CB  ALA A 180      77.575 -21.232  30.546  1.00 65.70           C  
ATOM   1373  N   GLU A 181      74.623 -22.373  31.182  1.00192.81           N  
ATOM   1374  CA  GLU A 181      73.811 -23.442  31.695  1.00192.81           C  
ATOM   1375  C   GLU A 181      72.965 -24.053  30.563  1.00192.81           C  
ATOM   1376  O   GLU A 181      72.222 -24.989  30.845  1.00192.81           O  
ATOM   1377  CB  GLU A 181      72.858 -23.009  32.825  1.00192.81           C  
ATOM   1378  CG  GLU A 181      73.548 -22.736  34.168  1.00192.81           C  
ATOM   1379  CD  GLU A 181      73.674 -24.044  34.947  1.00192.81           C  
ATOM   1380  OE1 GLU A 181      72.645 -24.488  35.522  1.00192.81           O  
ATOM   1381  OE2 GLU A 181      74.796 -24.614  34.983  1.00192.81           O1-
ATOM   1382  N   MET A 182      73.075 -23.552  29.287  1.00312.25           N  
ATOM   1383  CA  MET A 182      72.455 -23.897  28.020  1.00312.25           C  
ATOM   1384  C   MET A 182      72.630 -25.381  27.873  1.00312.25           C  
ATOM   1385  O   MET A 182      71.899 -26.044  27.135  1.00312.25           O  
ATOM   1386  CB  MET A 182      73.183 -23.172  26.871  1.00312.25           C  
ATOM   1387  CG  MET A 182      72.880 -23.688  25.471  1.00312.25           C  
ATOM   1388  SD  MET A 182      73.833 -25.160  24.993  1.00312.25           S  
ATOM   1389  CE  MET A 182      75.358 -24.219  24.694  1.00312.25           C  
ATOM   1390  N   VAL A 183      73.633 -25.945  28.560  1.00 64.02           N  
ATOM   1391  CA  VAL A 183      73.798 -27.366  28.540  1.00 64.02           C  
ATOM   1392  C   VAL A 183      72.496 -27.999  28.960  1.00 64.02           C  
ATOM   1393  O   VAL A 183      72.033 -28.957  28.343  1.00 64.02           O  
ATOM   1394  CB  VAL A 183      74.835 -27.815  29.532  1.00 64.02           C  
ATOM   1395  CG1 VAL A 183      74.947 -29.347  29.491  1.00 64.02           C  
ATOM   1396  CG2 VAL A 183      76.151 -27.075  29.238  1.00 64.02           C  
ATOM   1397  N   THR A 184      71.861 -27.445  30.010  1.00123.84           N  
ATOM   1398  CA  THR A 184      70.674 -27.989  30.616  1.00123.84           C  
ATOM   1399  C   THR A 184      69.456 -27.961  29.741  1.00123.84           C  
ATOM   1400  O   THR A 184      68.658 -28.895  29.794  1.00123.84           O  
ATOM   1401  CB  THR A 184      70.300 -27.291  31.888  1.00123.84           C  
ATOM   1402  CG2 THR A 184      71.493 -27.368  32.856  1.00123.84           C  
ATOM   1403  OG1 THR A 184      69.962 -25.937  31.625  1.00123.84           O  
ATOM   1404  N   GLU A 185      69.276 -26.919  28.904  1.00134.18           N  
ATOM   1405  CA  GLU A 185      67.999 -26.729  28.264  1.00134.18           C  
ATOM   1406  C   GLU A 185      67.526 -27.912  27.510  1.00134.18           C  
ATOM   1407  O   GLU A 185      66.470 -28.467  27.804  1.00134.18           O  
ATOM   1408  CB  GLU A 185      67.997 -25.556  27.272  1.00134.18           C  
ATOM   1409  CG  GLU A 185      67.909 -24.182  27.938  1.00134.18           C  
ATOM   1410  CD  GLU A 185      66.454 -23.952  28.324  1.00134.18           C  
ATOM   1411  OE1 GLU A 185      66.003 -24.566  29.328  1.00134.18           O  
ATOM   1412  OE2 GLU A 185      65.772 -23.160  27.618  1.00134.18           O1-
ATOM   1413  N   ARG A 186      68.310 -28.365  26.542  1.00289.18           N  
ATOM   1414  CA  ARG A 186      67.833 -29.439  25.744  1.00289.18           C  
ATOM   1415  C   ARG A 186      68.850 -29.431  24.689  1.00289.18           C  
ATOM   1416  O   ARG A 186      68.985 -30.353  23.887  1.00289.18           O  
ATOM   1417  CB  ARG A 186      66.451 -29.112  25.140  1.00289.18           C  
ATOM   1418  CG  ARG A 186      65.833 -30.196  24.257  1.00289.18           C  
ATOM   1419  CD  ARG A 186      64.352 -29.947  23.952  1.00289.18           C  
ATOM   1420  NE  ARG A 186      64.173 -28.486  23.720  1.00289.18           N  
ATOM   1421  CZ  ARG A 186      64.417 -27.951  22.489  1.00289.18           C  
ATOM   1422  NH1 ARG A 186      64.846 -28.753  21.471  1.00289.18           N1+
ATOM   1423  NH2 ARG A 186      64.232 -26.614  22.277  1.00289.18           N  
ATOM   1424  N   LEU A 187      69.615 -28.326  24.708  1.00 99.12           N  
ATOM   1425  CA  LEU A 187      70.659 -28.216  23.763  1.00 99.12           C  
ATOM   1426  C   LEU A 187      71.605 -29.329  24.086  1.00 99.12           C  
ATOM   1427  O   LEU A 187      72.094 -30.020  23.194  1.00 99.12           O  
ATOM   1428  CB  LEU A 187      71.343 -26.837  23.799  1.00 99.12           C  
ATOM   1429  CG  LEU A 187      70.348 -25.701  23.457  1.00 99.12           C  
ATOM   1430  CD1 LEU A 187      71.043 -24.345  23.275  1.00 99.12           C  
ATOM   1431  CD2 LEU A 187      69.467 -26.065  22.252  1.00 99.12           C  
ATOM   1432  N   GLY A 188      71.868 -29.541  25.392  1.00 29.21           N  
ATOM   1433  CA  GLY A 188      72.639 -30.673  25.825  1.00 29.21           C  
ATOM   1434  C   GLY A 188      74.037 -30.562  25.314  1.00 29.21           C  
ATOM   1435  O   GLY A 188      74.688 -31.573  25.057  1.00 29.21           O  
ATOM   1436  N   ILE A 189      74.547 -29.332  25.148  1.00134.06           N  
ATOM   1437  CA  ILE A 189      75.893 -29.204  24.677  1.00134.06           C  
ATOM   1438  C   ILE A 189      76.656 -28.545  25.775  1.00134.06           C  
ATOM   1439  O   ILE A 189      76.118 -27.708  26.499  1.00134.06           O  
ATOM   1440  CB  ILE A 189      76.067 -28.273  23.507  1.00134.06           C  
ATOM   1441  CG1 ILE A 189      75.234 -28.700  22.292  1.00134.06           C  
ATOM   1442  CG2 ILE A 189      77.572 -28.184  23.207  1.00134.06           C  
ATOM   1443  CD1 ILE A 189      75.173 -27.619  21.211  1.00134.06           C  
ATOM   1444  N   GLU A 190      77.931 -28.930  25.951  1.00 86.06           N  
ATOM   1445  CA  GLU A 190      78.716 -28.293  26.966  1.00 86.06           C  
ATOM   1446  C   GLU A 190      79.144 -26.963  26.435  1.00 86.06           C  
ATOM   1447  O   GLU A 190      79.182 -26.741  25.225  1.00 86.06           O  
ATOM   1448  CB  GLU A 190      80.024 -29.013  27.337  1.00 86.06           C  
ATOM   1449  CG  GLU A 190      79.854 -30.413  27.918  1.00 86.06           C  
ATOM   1450  CD  GLU A 190      79.904 -31.377  26.748  1.00 86.06           C  
ATOM   1451  OE1 GLU A 190      78.909 -31.440  25.978  1.00 86.06           O  
ATOM   1452  OE2 GLU A 190      80.954 -32.057  26.601  1.00 86.06           O1-
ATOM   1453  N   VAL A 191      79.433 -26.025  27.355  1.00 61.19           N  
ATOM   1454  CA  VAL A 191      79.967 -24.743  26.993  1.00 61.19           C  
ATOM   1455  C   VAL A 191      81.332 -24.713  27.605  1.00 61.19           C  
ATOM   1456  O   VAL A 191      81.480 -24.849  28.819  1.00 61.19           O  
ATOM   1457  CB  VAL A 191      79.174 -23.604  27.566  1.00 61.19           C  
ATOM   1458  CG1 VAL A 191      79.941 -22.297  27.326  1.00 61.19           C  
ATOM   1459  CG2 VAL A 191      77.772 -23.620  26.930  1.00 61.19           C  
ATOM   1460  N   PRO A 192      82.342 -24.576  26.789  1.00107.62           N  
ATOM   1461  CA  PRO A 192      83.690 -24.593  27.285  1.00107.62           C  
ATOM   1462  C   PRO A 192      84.034 -23.425  28.141  1.00107.62           C  
ATOM   1463  O   PRO A 192      84.800 -23.589  29.090  1.00107.62           O  
ATOM   1464  CB  PRO A 192      84.586 -24.712  26.055  1.00107.62           C  
ATOM   1465  CG  PRO A 192      83.692 -25.415  25.019  1.00107.62           C  
ATOM   1466  CD  PRO A 192      82.260 -25.005  25.404  1.00107.62           C  
ATOM   1467  N   ARG A 193      83.495 -22.234  27.830  1.00154.31           N  
ATOM   1468  CA  ARG A 193      83.889 -21.092  28.592  1.00154.31           C  
ATOM   1469  C   ARG A 193      82.759 -20.117  28.558  1.00154.31           C  
ATOM   1470  O   ARG A 193      81.980 -20.087  27.609  1.00154.31           O  
ATOM   1471  CB  ARG A 193      85.086 -20.377  27.962  1.00154.31           C  
ATOM   1472  CG  ARG A 193      86.284 -21.289  27.703  1.00154.31           C  
ATOM   1473  CD  ARG A 193      87.215 -20.697  26.650  1.00154.31           C  
ATOM   1474  NE  ARG A 193      86.340 -20.345  25.497  1.00154.31           N  
ATOM   1475  CZ  ARG A 193      86.425 -19.104  24.941  1.00154.31           C  
ATOM   1476  NH1 ARG A 193      87.374 -18.229  25.385  1.00154.31           N1+
ATOM   1477  NH2 ARG A 193      85.554 -18.736  23.956  1.00154.31           N  
ATOM   1478  N   ARG A 194      82.667 -19.271  29.597  1.00104.58           N  
ATOM   1479  CA  ARG A 194      81.636 -18.278  29.693  1.00104.58           C  
ATOM   1480  C   ARG A 194      81.846 -17.302  28.578  1.00104.58           C  
ATOM   1481  O   ARG A 194      80.897 -16.694  28.087  1.00104.58           O  
ATOM   1482  CB  ARG A 194      81.672 -17.483  31.010  1.00104.58           C  
ATOM   1483  CG  ARG A 194      82.960 -16.686  31.209  1.00104.58           C  
ATOM   1484  CD  ARG A 194      82.868 -15.673  32.348  1.00104.58           C  
ATOM   1485  NE  ARG A 194      84.148 -14.912  32.382  1.00104.58           N  
ATOM   1486  CZ  ARG A 194      84.331 -13.855  31.537  1.00104.58           C  
ATOM   1487  NH1 ARG A 194      83.389 -13.566  30.592  1.00104.58           N1+
ATOM   1488  NH2 ARG A 194      85.451 -13.082  31.639  1.00104.58           N  
ATOM   1489  N   GLU A 195      83.110 -17.125  28.151  1.00 90.93           N  
ATOM   1490  CA  GLU A 195      83.440 -16.169  27.131  1.00 90.93           C  
ATOM   1491  C   GLU A 195      82.685 -16.480  25.876  1.00 90.93           C  
ATOM   1492  O   GLU A 195      82.258 -15.569  25.169  1.00 90.93           O  
ATOM   1493  CB  GLU A 195      84.934 -16.158  26.750  1.00 90.93           C  
ATOM   1494  CG  GLU A 195      85.864 -15.561  27.814  1.00 90.93           C  
ATOM   1495  CD  GLU A 195      86.350 -16.667  28.741  1.00 90.93           C  
ATOM   1496  OE1 GLU A 195      85.964 -17.844  28.517  1.00 90.93           O  
ATOM   1497  OE2 GLU A 195      87.120 -16.351  29.685  1.00 90.93           O1-
ATOM   1498  N   ASP A 196      82.486 -17.771  25.563  1.00163.79           N  
ATOM   1499  CA  ASP A 196      81.837 -18.135  24.336  1.00163.79           C  
ATOM   1500  C   ASP A 196      80.401 -17.696  24.328  1.00163.79           C  
ATOM   1501  O   ASP A 196      79.739 -17.749  23.292  1.00163.79           O  
ATOM   1502  CB  ASP A 196      82.048 -19.601  23.891  1.00163.79           C  
ATOM   1503  CG  ASP A 196      81.559 -20.571  24.937  1.00163.79           C  
ATOM   1504  OD1 ASP A 196      80.505 -20.278  25.559  1.00163.79           O  
ATOM   1505  OD2 ASP A 196      82.237 -21.615  25.137  1.00163.79           O1-
ATOM   1506  N   ILE A 197      79.851 -17.288  25.488  1.00122.12           N  
ATOM   1507  CA  ILE A 197      78.511 -16.773  25.476  1.00122.12           C  
ATOM   1508  C   ILE A 197      78.667 -15.342  25.059  1.00122.12           C  
ATOM   1509  O   ILE A 197      79.048 -14.480  25.849  1.00122.12           O  
ATOM   1510  CB  ILE A 197      77.883 -16.770  26.839  1.00122.12           C  
ATOM   1511  CG1 ILE A 197      77.904 -18.185  27.442  1.00122.12           C  
ATOM   1512  CG2 ILE A 197      76.468 -16.185  26.710  1.00122.12           C  
ATOM   1513  CD1 ILE A 197      77.140 -19.218  26.616  1.00122.12           C  
ATOM   1514  N   ARG A 198      78.366 -15.058  23.779  1.00127.89           N  
ATOM   1515  CA  ARG A 198      78.597 -13.751  23.242  1.00127.89           C  
ATOM   1516  C   ARG A 198      77.343 -12.966  23.406  1.00127.89           C  
ATOM   1517  O   ARG A 198      76.290 -13.320  22.878  1.00127.89           O  
ATOM   1518  CB  ARG A 198      79.001 -13.842  21.766  1.00127.89           C  
ATOM   1519  CG  ARG A 198      80.293 -14.654  21.660  1.00127.89           C  
ATOM   1520  CD  ARG A 198      80.684 -15.116  20.260  1.00127.89           C  
ATOM   1521  NE  ARG A 198      81.989 -15.826  20.397  1.00127.89           N  
ATOM   1522  CZ  ARG A 198      82.057 -17.189  20.451  1.00127.89           C  
ATOM   1523  NH1 ARG A 198      80.938 -17.947  20.253  1.00127.89           N1+
ATOM   1524  NH2 ARG A 198      83.256 -17.797  20.692  1.00127.89           N  
ATOM   1525  N   VAL A 199      77.431 -11.854  24.160  1.00 51.84           N  
ATOM   1526  CA  VAL A 199      76.234 -11.124  24.438  1.00 51.84           C  
ATOM   1527  C   VAL A 199      76.400  -9.683  24.082  1.00 51.84           C  
ATOM   1528  O   VAL A 199      77.503  -9.138  24.102  1.00 51.84           O  
ATOM   1529  CB  VAL A 199      75.842 -11.194  25.888  1.00 51.84           C  
ATOM   1530  CG1 VAL A 199      75.500 -12.655  26.227  1.00 51.84           C  
ATOM   1531  CG2 VAL A 199      76.990 -10.628  26.743  1.00 51.84           C  
ATOM   1532  N   ASN A 200      75.277  -9.038  23.704  1.00 82.53           N  
ATOM   1533  CA  ASN A 200      75.292  -7.630  23.439  1.00 82.53           C  
ATOM   1534  C   ASN A 200      74.743  -7.012  24.690  1.00 82.53           C  
ATOM   1535  O   ASN A 200      73.537  -7.049  24.933  1.00 82.53           O  
ATOM   1536  CB  ASN A 200      74.387  -7.229  22.262  1.00 82.53           C  
ATOM   1537  CG  ASN A 200      74.786  -5.832  21.818  1.00 82.53           C  
ATOM   1538  ND2 ASN A 200      73.987  -4.813  22.227  1.00 82.53           N  
ATOM   1539  OD1 ASN A 200      75.780  -5.656  21.115  1.00 82.53           O  
ATOM   1540  N   VAL A 201      75.630  -6.416  25.513  1.00126.24           N  
ATOM   1541  CA  VAL A 201      75.246  -5.928  26.809  1.00126.24           C  
ATOM   1542  C   VAL A 201      75.281  -4.433  26.826  1.00126.24           C  
ATOM   1543  O   VAL A 201      76.124  -3.808  26.184  1.00126.24           O  
ATOM   1544  CB  VAL A 201      76.149  -6.418  27.904  1.00126.24           C  
ATOM   1545  CG1 VAL A 201      77.563  -5.871  27.652  1.00126.24           C  
ATOM   1546  CG2 VAL A 201      75.555  -6.001  29.259  1.00126.24           C  
ATOM   1547  N   LEU A 202      74.354  -3.827  27.602  1.00167.71           N  
ATOM   1548  CA  LEU A 202      74.196  -2.407  27.513  1.00167.71           C  
ATOM   1549  C   LEU A 202      73.459  -1.926  28.742  1.00167.71           C  
ATOM   1550  O   LEU A 202      72.623  -2.645  29.290  1.00167.71           O  
ATOM   1551  CB  LEU A 202      73.359  -2.202  26.243  1.00167.71           C  
ATOM   1552  CG  LEU A 202      72.962  -0.811  25.771  1.00167.71           C  
ATOM   1553  CD1 LEU A 202      74.186   0.061  25.450  1.00167.71           C  
ATOM   1554  CD2 LEU A 202      72.035  -0.983  24.556  1.00167.71           C  
ATOM   1555  N   GLY A 203      73.758  -0.694  29.223  1.00 58.94           N  
ATOM   1556  CA  GLY A 203      73.065  -0.176  30.378  1.00 58.94           C  
ATOM   1557  C   GLY A 203      74.011   0.649  31.198  1.00 58.94           C  
ATOM   1558  O   GLY A 203      74.923   1.292  30.680  1.00 58.94           O  
ATOM   1559  N   ILE A 204      73.782   0.676  32.524  1.00185.86           N  
ATOM   1560  CA  ILE A 204      74.631   1.395  33.434  1.00185.86           C  
ATOM   1561  C   ILE A 204      75.093   0.323  34.369  1.00185.86           C  
ATOM   1562  O   ILE A 204      74.449  -0.718  34.459  1.00185.86           O  
ATOM   1563  CB  ILE A 204      73.903   2.376  34.303  1.00185.86           C  
ATOM   1564  CG1 ILE A 204      73.027   3.320  33.478  1.00185.86           C  
ATOM   1565  CG2 ILE A 204      74.954   3.141  35.117  1.00185.86           C  
ATOM   1566  CD1 ILE A 204      72.055   4.116  34.346  1.00185.86           C  
ATOM   1567  N   ASN A 205      76.207   0.521  35.101  1.00170.51           N  
ATOM   1568  CA  ASN A 205      76.679  -0.581  35.893  1.00170.51           C  
ATOM   1569  C   ASN A 205      75.653  -1.011  36.901  1.00170.51           C  
ATOM   1570  O   ASN A 205      74.953  -0.205  37.510  1.00170.51           O  
ATOM   1571  CB  ASN A 205      78.071  -0.426  36.547  1.00170.51           C  
ATOM   1572  CG  ASN A 205      78.060   0.704  37.549  1.00170.51           C  
ATOM   1573  ND2 ASN A 205      78.378   0.390  38.834  1.00170.51           N  
ATOM   1574  OD1 ASN A 205      77.779   1.844  37.192  1.00170.51           O  
ATOM   1575  N   HIS A 206      75.559  -2.349  37.056  1.00133.92           N  
ATOM   1576  CA  HIS A 206      74.678  -3.110  37.901  1.00133.92           C  
ATOM   1577  C   HIS A 206      73.256  -3.030  37.397  1.00133.92           C  
ATOM   1578  O   HIS A 206      72.351  -3.634  37.969  1.00133.92           O  
ATOM   1579  CB  HIS A 206      74.732  -2.621  39.356  1.00133.92           C  
ATOM   1580  CG  HIS A 206      76.114  -2.755  39.928  1.00133.92           C  
ATOM   1581  CD2 HIS A 206      77.141  -3.562  39.544  1.00133.92           C  
ATOM   1582  ND1 HIS A 206      76.587  -2.032  40.999  1.00133.92           N  
ATOM   1583  CE1 HIS A 206      77.866  -2.432  41.208  1.00133.92           C  
ATOM   1584  NE2 HIS A 206      78.247  -3.360  40.349  1.00133.92           N  
ATOM   1585  N   PHE A 207      73.033  -2.207  36.359  1.00227.63           N  
ATOM   1586  CA  PHE A 207      71.838  -1.967  35.584  1.00227.63           C  
ATOM   1587  C   PHE A 207      71.869  -2.581  34.194  1.00227.63           C  
ATOM   1588  O   PHE A 207      71.148  -2.105  33.321  1.00227.63           O  
ATOM   1589  CB  PHE A 207      71.471  -0.465  35.517  1.00227.63           C  
ATOM   1590  CG  PHE A 207      70.052  -0.331  35.070  1.00227.63           C  
ATOM   1591  CD1 PHE A 207      69.017  -0.766  35.867  1.00227.63           C  
ATOM   1592  CD2 PHE A 207      69.750   0.244  33.858  1.00227.63           C  
ATOM   1593  CE1 PHE A 207      67.710  -0.643  35.458  1.00227.63           C  
ATOM   1594  CE2 PHE A 207      68.445   0.371  33.444  1.00227.63           C  
ATOM   1595  CZ  PHE A 207      67.420  -0.074  34.243  1.00227.63           C  
ATOM   1596  N   THR A 208      72.844  -3.450  33.857  1.00111.09           N  
ATOM   1597  CA  THR A 208      73.022  -3.879  32.483  1.00111.09           C  
ATOM   1598  C   THR A 208      72.023  -4.891  31.966  1.00111.09           C  
ATOM   1599  O   THR A 208      71.413  -5.655  32.715  1.00111.09           O  
ATOM   1600  CB  THR A 208      74.425  -4.343  32.220  1.00111.09           C  
ATOM   1601  CG2 THR A 208      75.365  -3.128  32.304  1.00111.09           C  
ATOM   1602  OG1 THR A 208      74.804  -5.323  33.174  1.00111.09           O  
ATOM   1603  N   TRP A 209      71.839  -4.898  30.616  1.00105.35           N  
ATOM   1604  CA  TRP A 209      70.856  -5.734  29.975  1.00105.35           C  
ATOM   1605  C   TRP A 209      71.429  -6.338  28.725  1.00105.35           C  
ATOM   1606  O   TRP A 209      72.259  -5.733  28.047  1.00105.35           O  
ATOM   1607  CB  TRP A 209      69.611  -4.940  29.553  1.00105.35           C  
ATOM   1608  CG  TRP A 209      68.883  -4.329  30.723  1.00105.35           C  
ATOM   1609  CD1 TRP A 209      69.194  -3.202  31.424  1.00105.35           C  
ATOM   1610  CD2 TRP A 209      67.685  -4.859  31.311  1.00105.35           C  
ATOM   1611  CE2 TRP A 209      67.330  -4.006  32.357  1.00105.35           C  
ATOM   1612  CE3 TRP A 209      66.941  -5.961  31.003  1.00105.35           C  
ATOM   1613  NE1 TRP A 209      68.267  -2.995  32.416  1.00105.35           N  
ATOM   1614  CZ2 TRP A 209      66.220  -4.244  33.115  1.00105.35           C  
ATOM   1615  CZ3 TRP A 209      65.823  -6.201  31.772  1.00105.35           C  
ATOM   1616  CH2 TRP A 209      65.470  -5.358  32.806  1.00105.35           C  
ATOM   1617  N   ILE A 210      70.968  -7.566  28.387  1.00124.04           N  
ATOM   1618  CA  ILE A 210      71.433  -8.269  27.222  1.00124.04           C  
ATOM   1619  C   ILE A 210      70.299  -8.313  26.240  1.00124.04           C  
ATOM   1620  O   ILE A 210      69.294  -8.985  26.467  1.00124.04           O  
ATOM   1621  CB  ILE A 210      71.742  -9.713  27.510  1.00124.04           C  
ATOM   1622  CG1 ILE A 210      72.835  -9.860  28.581  1.00124.04           C  
ATOM   1623  CG2 ILE A 210      72.094 -10.394  26.177  1.00124.04           C  
ATOM   1624  CD1 ILE A 210      74.208  -9.375  28.134  1.00124.04           C  
ATOM   1625  N   THR A 211      70.417  -7.531  25.152  1.00 81.15           N  
ATOM   1626  CA  THR A 211      69.469  -7.471  24.075  1.00 81.15           C  
ATOM   1627  C   THR A 211      69.645  -8.620  23.126  1.00 81.15           C  
ATOM   1628  O   THR A 211      68.680  -9.066  22.509  1.00 81.15           O  
ATOM   1629  CB  THR A 211      69.594  -6.192  23.297  1.00 81.15           C  
ATOM   1630  CG2 THR A 211      69.367  -5.014  24.260  1.00 81.15           C  
ATOM   1631  OG1 THR A 211      70.882  -6.090  22.708  1.00 81.15           O  
ATOM   1632  N   LYS A 212      70.897  -9.086  22.928  1.00104.43           N  
ATOM   1633  CA  LYS A 212      71.142 -10.172  22.017  1.00104.43           C  
ATOM   1634  C   LYS A 212      72.168 -11.054  22.654  1.00104.43           C  
ATOM   1635  O   LYS A 212      73.055 -10.574  23.358  1.00104.43           O  
ATOM   1636  CB  LYS A 212      71.763  -9.742  20.677  1.00104.43           C  
ATOM   1637  CG  LYS A 212      70.901  -8.808  19.828  1.00104.43           C  
ATOM   1638  CD  LYS A 212      71.661  -8.232  18.630  1.00104.43           C  
ATOM   1639  CE  LYS A 212      72.664  -7.137  18.995  1.00104.43           C  
ATOM   1640  NZ  LYS A 212      71.947  -5.874  19.277  1.00104.43           N1+
ATOM   1641  N   ALA A 213      72.067 -12.381  22.426  1.00 44.23           N  
ATOM   1642  CA  ALA A 213      73.044 -13.270  22.979  1.00 44.23           C  
ATOM   1643  C   ALA A 213      73.103 -14.496  22.131  1.00 44.23           C  
ATOM   1644  O   ALA A 213      72.097 -14.931  21.572  1.00 44.23           O  
ATOM   1645  CB  ALA A 213      72.710 -13.727  24.409  1.00 44.23           C  
ATOM   1646  N   SER A 214      74.305 -15.095  22.018  1.00 97.63           N  
ATOM   1647  CA  SER A 214      74.406 -16.261  21.196  1.00 97.63           C  
ATOM   1648  C   SER A 214      75.503 -17.129  21.708  1.00 97.63           C  
ATOM   1649  O   SER A 214      76.430 -16.679  22.383  1.00 97.63           O  
ATOM   1650  CB  SER A 214      74.795 -15.954  19.739  1.00 97.63           C  
ATOM   1651  OG  SER A 214      73.806 -15.157  19.111  1.00 97.63           O  
ATOM   1652  N   TYR A 215      75.373 -18.435  21.423  1.00 90.61           N  
ATOM   1653  CA  TYR A 215      76.431 -19.367  21.637  1.00 90.61           C  
ATOM   1654  C   TYR A 215      76.634 -19.926  20.273  1.00 90.61           C  
ATOM   1655  O   TYR A 215      75.782 -20.664  19.781  1.00 90.61           O  
ATOM   1656  CB  TYR A 215      76.051 -20.526  22.580  1.00 90.61           C  
ATOM   1657  CG  TYR A 215      77.201 -21.476  22.635  1.00 90.61           C  
ATOM   1658  CD1 TYR A 215      78.348 -21.149  23.319  1.00 90.61           C  
ATOM   1659  CD2 TYR A 215      77.122 -22.705  22.017  1.00 90.61           C  
ATOM   1660  CE1 TYR A 215      79.404 -22.027  23.367  1.00 90.61           C  
ATOM   1661  CE2 TYR A 215      78.176 -23.588  22.063  1.00 90.61           C  
ATOM   1662  CZ  TYR A 215      79.322 -23.245  22.738  1.00 90.61           C  
ATOM   1663  OH  TYR A 215      80.410 -24.142  22.791  1.00 90.61           O  
ATOM   1664  N   ARG A 216      77.746 -19.566  19.603  1.00135.64           N  
ATOM   1665  CA  ARG A 216      77.895 -20.092  18.284  1.00135.64           C  
ATOM   1666  C   ARG A 216      76.759 -19.545  17.477  1.00135.64           C  
ATOM   1667  O   ARG A 216      76.417 -18.368  17.557  1.00135.64           O  
ATOM   1668  CB  ARG A 216      77.837 -21.625  18.238  1.00135.64           C  
ATOM   1669  CG  ARG A 216      78.958 -22.286  19.040  1.00135.64           C  
ATOM   1670  CD  ARG A 216      78.807 -23.802  19.151  1.00135.64           C  
ATOM   1671  NE  ARG A 216      79.166 -24.386  17.830  1.00135.64           N  
ATOM   1672  CZ  ARG A 216      79.009 -25.726  17.624  1.00135.64           C  
ATOM   1673  NH1 ARG A 216      78.509 -26.513  18.622  1.00135.64           N1+
ATOM   1674  NH2 ARG A 216      79.347 -26.279  16.422  1.00135.64           N  
ATOM   1675  N   HIS A 217      76.169 -20.418  16.645  1.00 70.07           N  
ATOM   1676  CA  HIS A 217      75.085 -20.126  15.752  1.00 70.07           C  
ATOM   1677  C   HIS A 217      73.793 -19.874  16.485  1.00 70.07           C  
ATOM   1678  O   HIS A 217      72.921 -19.187  15.953  1.00 70.07           O  
ATOM   1679  CB  HIS A 217      74.824 -21.268  14.752  1.00 70.07           C  
ATOM   1680  CG  HIS A 217      74.438 -22.555  15.419  1.00 70.07           C  
ATOM   1681  CD2 HIS A 217      73.210 -23.109  15.621  1.00 70.07           C  
ATOM   1682  ND1 HIS A 217      75.342 -23.433  15.972  1.00 70.07           N  
ATOM   1683  CE1 HIS A 217      74.624 -24.467  16.478  1.00 70.07           C  
ATOM   1684  NE2 HIS A 217      73.325 -24.315  16.290  1.00 70.07           N  
ATOM   1685  N   ILE A 218      73.624 -20.440  17.700  1.00 79.16           N  
ATOM   1686  CA  ILE A 218      72.351 -20.458  18.384  1.00 79.16           C  
ATOM   1687  C   ILE A 218      72.016 -19.184  19.100  1.00 79.16           C  
ATOM   1688  O   ILE A 218      72.832 -18.607  19.818  1.00 79.16           O  
ATOM   1689  CB  ILE A 218      72.266 -21.556  19.402  1.00 79.16           C  
ATOM   1690  CG1 ILE A 218      72.529 -22.917  18.737  1.00 79.16           C  
ATOM   1691  CG2 ILE A 218      70.891 -21.465  20.084  1.00 79.16           C  
ATOM   1692  CD1 ILE A 218      72.820 -24.033  19.739  1.00 79.16           C  
ATOM   1693  N   ASP A 219      70.754 -18.733  18.910  1.00 59.69           N  
ATOM   1694  CA  ASP A 219      70.220 -17.562  19.550  1.00 59.69           C  
ATOM   1695  C   ASP A 219      69.770 -17.956  20.927  1.00 59.69           C  
ATOM   1696  O   ASP A 219      68.945 -18.850  21.097  1.00 59.69           O  
ATOM   1697  CB  ASP A 219      69.001 -16.981  18.813  1.00 59.69           C  
ATOM   1698  CG  ASP A 219      68.552 -15.714  19.526  1.00 59.69           C  
ATOM   1699  OD1 ASP A 219      69.243 -15.298  20.494  1.00 59.69           O  
ATOM   1700  OD2 ASP A 219      67.506 -15.145  19.113  1.00 59.69           O1-
ATOM   1701  N   LEU A 220      70.353 -17.308  21.952  1.00 86.47           N  
ATOM   1702  CA  LEU A 220      70.082 -17.562  23.340  1.00 86.47           C  
ATOM   1703  C   LEU A 220      68.764 -17.023  23.810  1.00 86.47           C  
ATOM   1704  O   LEU A 220      68.177 -17.567  24.742  1.00 86.47           O  
ATOM   1705  CB  LEU A 220      71.172 -17.005  24.273  1.00 86.47           C  
ATOM   1706  CG  LEU A 220      72.546 -17.646  24.010  1.00 86.47           C  
ATOM   1707  CD1 LEU A 220      73.580 -17.240  25.072  1.00 86.47           C  
ATOM   1708  CD2 LEU A 220      72.421 -19.168  23.835  1.00 86.47           C  
ATOM   1709  N   LEU A 221      68.275 -15.917  23.216  1.00115.89           N  
ATOM   1710  CA  LEU A 221      67.123 -15.252  23.762  1.00115.89           C  
ATOM   1711  C   LEU A 221      65.894 -16.110  23.792  1.00115.89           C  
ATOM   1712  O   LEU A 221      65.214 -16.117  24.818  1.00115.89           O  
ATOM   1713  CB  LEU A 221      66.785 -13.924  23.062  1.00115.89           C  
ATOM   1714  CG  LEU A 221      67.757 -12.787  23.442  1.00115.89           C  
ATOM   1715  CD1 LEU A 221      69.191 -13.068  22.971  1.00115.89           C  
ATOM   1716  CD2 LEU A 221      67.225 -11.423  22.981  1.00115.89           C  
ATOM   1717  N   PRO A 222      65.547 -16.825  22.758  1.00 75.04           N  
ATOM   1718  CA  PRO A 222      64.351 -17.623  22.831  1.00 75.04           C  
ATOM   1719  C   PRO A 222      64.482 -18.721  23.839  1.00 75.04           C  
ATOM   1720  O   PRO A 222      63.483 -19.113  24.438  1.00 75.04           O  
ATOM   1721  CB  PRO A 222      64.074 -18.082  21.403  1.00 75.04           C  
ATOM   1722  CG  PRO A 222      64.675 -16.949  20.547  1.00 75.04           C  
ATOM   1723  CD  PRO A 222      65.821 -16.379  21.403  1.00 75.04           C  
ATOM   1724  N   ILE A 223      65.703 -19.242  24.032  1.00 90.50           N  
ATOM   1725  CA  ILE A 223      65.945 -20.278  24.990  1.00 90.50           C  
ATOM   1726  C   ILE A 223      65.727 -19.742  26.368  1.00 90.50           C  
ATOM   1727  O   ILE A 223      65.193 -20.436  27.234  1.00 90.50           O  
ATOM   1728  CB  ILE A 223      67.344 -20.828  24.932  1.00 90.50           C  
ATOM   1729  CG1 ILE A 223      67.553 -21.653  23.650  1.00 90.50           C  
ATOM   1730  CG2 ILE A 223      67.592 -21.633  26.219  1.00 90.50           C  
ATOM   1731  CD1 ILE A 223      67.536 -20.833  22.364  1.00 90.50           C  
ATOM   1732  N   PHE A 224      66.164 -18.492  26.609  1.00 97.87           N  
ATOM   1733  CA  PHE A 224      66.056 -17.880  27.900  1.00 97.87           C  
ATOM   1734  C   PHE A 224      64.610 -17.708  28.223  1.00 97.87           C  
ATOM   1735  O   PHE A 224      64.206 -17.854  29.376  1.00 97.87           O  
ATOM   1736  CB  PHE A 224      66.749 -16.506  27.967  1.00 97.87           C  
ATOM   1737  CG  PHE A 224      66.668 -15.998  29.367  1.00 97.87           C  
ATOM   1738  CD1 PHE A 224      67.633 -16.333  30.290  1.00 97.87           C  
ATOM   1739  CD2 PHE A 224      65.625 -15.190  29.759  1.00 97.87           C  
ATOM   1740  CE1 PHE A 224      67.559 -15.865  31.581  1.00 97.87           C  
ATOM   1741  CE2 PHE A 224      65.547 -14.719  31.047  1.00 97.87           C  
ATOM   1742  CZ  PHE A 224      66.516 -15.056  31.960  1.00 97.87           C  
ATOM   1743  N   ARG A 225      63.788 -17.370  27.214  1.00141.75           N  
ATOM   1744  CA  ARG A 225      62.399 -17.148  27.480  1.00141.75           C  
ATOM   1745  C   ARG A 225      61.752 -18.418  27.947  1.00141.75           C  
ATOM   1746  O   ARG A 225      60.944 -18.406  28.874  1.00141.75           O  
ATOM   1747  CB  ARG A 225      61.616 -16.606  26.278  1.00141.75           C  
ATOM   1748  CG  ARG A 225      60.170 -16.263  26.634  1.00141.75           C  
ATOM   1749  CD  ARG A 225      59.416 -15.630  25.469  1.00141.75           C  
ATOM   1750  NE  ARG A 225      60.154 -16.034  24.243  1.00141.75           N  
ATOM   1751  CZ  ARG A 225      60.001 -17.296  23.750  1.00141.75           C  
ATOM   1752  NH1 ARG A 225      59.176 -18.179  24.383  1.00141.75           N1+
ATOM   1753  NH2 ARG A 225      60.693 -17.682  22.638  1.00141.75           N  
ATOM   1754  N   GLU A 226      62.096 -19.555  27.317  1.00 73.69           N  
ATOM   1755  CA  GLU A 226      61.524 -20.828  27.666  1.00 73.69           C  
ATOM   1756  C   GLU A 226      61.941 -21.131  29.071  1.00 73.69           C  
ATOM   1757  O   GLU A 226      61.151 -21.568  29.909  1.00 73.69           O  
ATOM   1758  CB  GLU A 226      62.113 -21.956  26.801  1.00 73.69           C  
ATOM   1759  CG  GLU A 226      61.974 -21.731  25.292  1.00 73.69           C  
ATOM   1760  CD  GLU A 226      60.704 -22.399  24.792  1.00 73.69           C  
ATOM   1761  OE1 GLU A 226      60.193 -23.317  25.488  1.00 73.69           O  
ATOM   1762  OE2 GLU A 226      60.232 -22.002  23.693  1.00 73.69           O1-
ATOM   1763  N   PHE A 227      63.225 -20.859  29.353  1.00 73.34           N  
ATOM   1764  CA  PHE A 227      63.879 -21.146  30.592  1.00 73.34           C  
ATOM   1765  C   PHE A 227      63.202 -20.352  31.667  1.00 73.34           C  
ATOM   1766  O   PHE A 227      62.976 -20.847  32.771  1.00 73.34           O  
ATOM   1767  CB  PHE A 227      65.365 -20.747  30.517  1.00 73.34           C  
ATOM   1768  CG  PHE A 227      66.111 -21.299  31.681  1.00 73.34           C  
ATOM   1769  CD1 PHE A 227      66.410 -22.642  31.747  1.00 73.34           C  
ATOM   1770  CD2 PHE A 227      66.540 -20.470  32.690  1.00 73.34           C  
ATOM   1771  CE1 PHE A 227      67.110 -23.156  32.813  1.00 73.34           C  
ATOM   1772  CE2 PHE A 227      67.240 -20.978  33.758  1.00 73.34           C  
ATOM   1773  CZ  PHE A 227      67.523 -22.321  33.824  1.00 73.34           C  
ATOM   1774  N   SER A 228      62.871 -19.084  31.362  1.00 41.04           N  
ATOM   1775  CA  SER A 228      62.237 -18.199  32.299  1.00 41.04           C  
ATOM   1776  C   SER A 228      60.865 -18.697  32.621  1.00 41.04           C  
ATOM   1777  O   SER A 228      60.432 -18.633  33.770  1.00 41.04           O  
ATOM   1778  CB  SER A 228      62.086 -16.771  31.744  1.00 41.04           C  
ATOM   1779  OG  SER A 228      61.455 -15.931  32.701  1.00 41.04           O  
ATOM   1780  N   ALA A 229      60.138 -19.206  31.611  1.00 31.40           N  
ATOM   1781  CA  ALA A 229      58.784 -19.627  31.831  1.00 31.40           C  
ATOM   1782  C   ALA A 229      58.756 -20.761  32.801  1.00 31.40           C  
ATOM   1783  O   ALA A 229      57.918 -20.795  33.700  1.00 31.40           O  
ATOM   1784  CB  ALA A 229      58.092 -20.116  30.548  1.00 31.40           C  
ATOM   1785  N   HIS A 230      59.659 -21.742  32.634  1.00 64.16           N  
ATOM   1786  CA  HIS A 230      59.595 -22.872  33.512  1.00 64.16           C  
ATOM   1787  C   HIS A 230      59.979 -22.518  34.921  1.00 64.16           C  
ATOM   1788  O   HIS A 230      59.250 -22.802  35.868  1.00 64.16           O  
ATOM   1789  CB  HIS A 230      60.504 -24.030  33.080  1.00 64.16           C  
ATOM   1790  CG  HIS A 230      60.337 -25.228  33.967  1.00 64.16           C  
ATOM   1791  CD2 HIS A 230      59.601 -26.359  33.798  1.00 64.16           C  
ATOM   1792  ND1 HIS A 230      60.950 -25.357  35.193  1.00 64.16           N  
ATOM   1793  CE1 HIS A 230      60.560 -26.552  35.702  1.00 64.16           C  
ATOM   1794  NE2 HIS A 230      59.741 -27.197  34.892  1.00 64.16           N  
ATOM   1795  N   TYR A 231      61.161 -21.896  35.066  1.00121.50           N  
ATOM   1796  CA  TYR A 231      61.843 -21.543  36.280  1.00121.50           C  
ATOM   1797  C   TYR A 231      61.335 -20.330  36.989  1.00121.50           C  
ATOM   1798  O   TYR A 231      61.744 -20.081  38.118  1.00121.50           O  
ATOM   1799  CB  TYR A 231      63.369 -21.510  36.121  1.00121.50           C  
ATOM   1800  CG  TYR A 231      63.688 -22.951  35.901  1.00121.50           C  
ATOM   1801  CD1 TYR A 231      63.561 -23.844  36.941  1.00121.50           C  
ATOM   1802  CD2 TYR A 231      64.102 -23.419  34.674  1.00121.50           C  
ATOM   1803  CE1 TYR A 231      63.839 -25.178  36.762  1.00121.50           C  
ATOM   1804  CE2 TYR A 231      64.383 -24.753  34.490  1.00121.50           C  
ATOM   1805  CZ  TYR A 231      64.252 -25.636  35.535  1.00121.50           C  
ATOM   1806  OH  TYR A 231      64.538 -27.005  35.348  1.00121.50           O  
ATOM   1807  N   GLY A 232      60.517 -19.484  36.350  1.00 63.46           N  
ATOM   1808  CA  GLY A 232      60.176 -18.223  36.949  1.00 63.46           C  
ATOM   1809  C   GLY A 232      59.636 -18.360  38.346  1.00 63.46           C  
ATOM   1810  O   GLY A 232      59.998 -17.572  39.218  1.00 63.46           O  
ATOM   1811  N   GLU A 233      58.727 -19.309  38.612  1.00116.53           N  
ATOM   1812  CA  GLU A 233      58.225 -19.379  39.953  1.00116.53           C  
ATOM   1813  C   GLU A 233      59.216 -19.973  40.922  1.00116.53           C  
ATOM   1814  O   GLU A 233      59.483 -19.403  41.978  1.00116.53           O  
ATOM   1815  CB  GLU A 233      56.920 -20.165  40.024  1.00116.53           C  
ATOM   1816  CG  GLU A 233      56.135 -19.863  41.290  1.00116.53           C  
ATOM   1817  CD  GLU A 233      54.696 -20.165  40.942  1.00116.53           C  
ATOM   1818  OE1 GLU A 233      54.197 -19.550  39.961  1.00116.53           O  
ATOM   1819  OE2 GLU A 233      54.077 -21.012  41.637  1.00116.53           O1-
ATOM   1820  N   SER A 234      59.801 -21.137  40.574  1.00 45.63           N  
ATOM   1821  CA  SER A 234      60.674 -21.880  41.446  1.00 45.63           C  
ATOM   1822  C   SER A 234      62.011 -21.224  41.604  1.00 45.63           C  
ATOM   1823  O   SER A 234      62.643 -21.320  42.654  1.00 45.63           O  
ATOM   1824  CB  SER A 234      60.923 -23.307  40.930  1.00 45.63           C  
ATOM   1825  OG  SER A 234      61.557 -23.260  39.662  1.00 45.63           O  
ATOM   1826  N   GLY A 235      62.480 -20.538  40.554  1.00 29.28           N  
ATOM   1827  CA  GLY A 235      63.785 -19.954  40.531  1.00 29.28           C  
ATOM   1828  C   GLY A 235      64.672 -20.988  39.914  1.00 29.28           C  
ATOM   1829  O   GLY A 235      64.245 -22.123  39.707  1.00 29.28           O  
ATOM   1830  N   TYR A 236      65.918 -20.615  39.563  1.00 68.13           N  
ATOM   1831  CA  TYR A 236      66.821 -21.591  39.026  1.00 68.13           C  
ATOM   1832  C   TYR A 236      68.143 -21.388  39.697  1.00 68.13           C  
ATOM   1833  O   TYR A 236      68.608 -20.258  39.837  1.00 68.13           O  
ATOM   1834  CB  TYR A 236      67.036 -21.462  37.507  1.00 68.13           C  
ATOM   1835  CG  TYR A 236      67.900 -22.594  37.060  1.00 68.13           C  
ATOM   1836  CD1 TYR A 236      67.354 -23.837  36.828  1.00 68.13           C  
ATOM   1837  CD2 TYR A 236      69.250 -22.415  36.867  1.00 68.13           C  
ATOM   1838  CE1 TYR A 236      68.141 -24.887  36.416  1.00 68.13           C  
ATOM   1839  CE2 TYR A 236      70.044 -23.461  36.453  1.00 68.13           C  
ATOM   1840  CZ  TYR A 236      69.489 -24.699  36.227  1.00 68.13           C  
ATOM   1841  OH  TYR A 236      70.302 -25.773  35.805  1.00 68.13           O  
ATOM   1842  N   GLU A 237      68.804 -22.488  40.113  1.00 55.57           N  
ATOM   1843  CA  GLU A 237      70.040 -22.345  40.830  1.00 55.57           C  
ATOM   1844  C   GLU A 237      71.147 -22.963  40.029  1.00 55.57           C  
ATOM   1845  O   GLU A 237      70.965 -23.988  39.372  1.00 55.57           O  
ATOM   1846  CB  GLU A 237      69.997 -23.015  42.212  1.00 55.57           C  
ATOM   1847  CG  GLU A 237      69.028 -22.305  43.162  1.00 55.57           C  
ATOM   1848  CD  GLU A 237      68.843 -23.167  44.401  1.00 55.57           C  
ATOM   1849  OE1 GLU A 237      68.491 -24.366  44.235  1.00 55.57           O  
ATOM   1850  OE2 GLU A 237      69.046 -22.639  45.527  1.00 55.57           O1-
ATOM   1851  N   LEU A 238      72.345 -22.344  40.075  1.00 60.33           N  
ATOM   1852  CA  LEU A 238      73.457 -22.840  39.322  1.00 60.33           C  
ATOM   1853  C   LEU A 238      73.818 -24.177  39.863  1.00 60.33           C  
ATOM   1854  O   LEU A 238      73.570 -24.480  41.029  1.00 60.33           O  
ATOM   1855  CB  LEU A 238      74.712 -21.952  39.363  1.00 60.33           C  
ATOM   1856  CG  LEU A 238      74.516 -20.588  38.678  1.00 60.33           C  
ATOM   1857  CD1 LEU A 238      75.801 -19.747  38.731  1.00 60.33           C  
ATOM   1858  CD2 LEU A 238      73.962 -20.750  37.252  1.00 60.33           C  
ATOM   1859  N   GLU A 239      74.405 -25.029  39.004  1.00 83.44           N  
ATOM   1860  CA  GLU A 239      74.703 -26.359  39.433  1.00 83.44           C  
ATOM   1861  C   GLU A 239      75.616 -26.293  40.614  1.00 83.44           C  
ATOM   1862  O   GLU A 239      76.583 -25.532  40.641  1.00 83.44           O  
ATOM   1863  CB  GLU A 239      75.362 -27.215  38.337  1.00 83.44           C  
ATOM   1864  CG  GLU A 239      75.409 -28.709  38.662  1.00 83.44           C  
ATOM   1865  CD  GLU A 239      76.006 -29.432  37.462  1.00 83.44           C  
ATOM   1866  OE1 GLU A 239      77.214 -29.215  37.181  1.00 83.44           O  
ATOM   1867  OE2 GLU A 239      75.259 -30.209  36.807  1.00 83.44           O1-
ATOM   1868  N   GLY A 240      75.283 -27.086  41.649  1.00 26.41           N  
ATOM   1869  CA  GLY A 240      76.117 -27.219  42.806  1.00 26.41           C  
ATOM   1870  C   GLY A 240      75.930 -26.080  43.760  1.00 26.41           C  
ATOM   1871  O   GLY A 240      76.708 -25.946  44.702  1.00 26.41           O  
ATOM   1872  N   GLU A 241      74.912 -25.218  43.574  1.00110.09           N  
ATOM   1873  CA  GLU A 241      74.826 -24.166  44.546  1.00110.09           C  
ATOM   1874  C   GLU A 241      73.425 -24.045  45.046  1.00110.09           C  
ATOM   1875  O   GLU A 241      72.494 -24.626  44.493  1.00110.09           O  
ATOM   1876  CB  GLU A 241      75.267 -22.778  44.049  1.00110.09           C  
ATOM   1877  CG  GLU A 241      74.356 -22.156  42.996  1.00110.09           C  
ATOM   1878  CD  GLU A 241      74.734 -20.684  42.906  1.00110.09           C  
ATOM   1879  OE1 GLU A 241      75.893 -20.349  43.271  1.00110.09           O  
ATOM   1880  OE2 GLU A 241      73.869 -19.874  42.482  1.00110.09           O1-
ATOM   1881  N   CYS A 242      73.269 -23.315  46.171  1.00 98.89           N  
ATOM   1882  CA  CYS A 242      71.979 -23.058  46.739  1.00 98.89           C  
ATOM   1883  C   CYS A 242      71.920 -21.581  46.979  1.00 98.89           C  
ATOM   1884  O   CYS A 242      72.910 -20.963  47.364  1.00 98.89           O  
ATOM   1885  CB  CYS A 242      71.747 -23.749  48.091  1.00 98.89           C  
ATOM   1886  SG  CYS A 242      72.811 -23.091  49.404  1.00 98.89           S  
ATOM   1887  N   TRP A 243      70.731 -20.984  46.784  1.00 85.50           N  
ATOM   1888  CA  TRP A 243      70.543 -19.566  46.900  1.00 85.50           C  
ATOM   1889  C   TRP A 243      70.810 -19.135  48.315  1.00 85.50           C  
ATOM   1890  O   TRP A 243      71.229 -18.004  48.560  1.00 85.50           O  
ATOM   1891  CB  TRP A 243      69.122 -19.136  46.489  1.00 85.50           C  
ATOM   1892  CG  TRP A 243      68.030 -19.699  47.362  1.00 85.50           C  
ATOM   1893  CD1 TRP A 243      67.483 -20.950  47.369  1.00 85.50           C  
ATOM   1894  CD2 TRP A 243      67.323 -18.939  48.352  1.00 85.50           C  
ATOM   1895  CE2 TRP A 243      66.383 -19.790  48.930  1.00 85.50           C  
ATOM   1896  CE3 TRP A 243      67.443 -17.636  48.742  1.00 85.50           C  
ATOM   1897  NE1 TRP A 243      66.496 -21.023  48.324  1.00 85.50           N  
ATOM   1898  CZ2 TRP A 243      65.549 -19.349  49.918  1.00 85.50           C  
ATOM   1899  CZ3 TRP A 243      66.602 -17.197  49.739  1.00 85.50           C  
ATOM   1900  CH2 TRP A 243      65.672 -18.037  50.316  1.00 85.50           C  
ATOM   1901  N   ARG A 244      70.533 -20.033  49.277  1.00 80.80           N  
ATOM   1902  CA  ARG A 244      70.667 -19.839  50.698  1.00 80.80           C  
ATOM   1903  C   ARG A 244      72.101 -19.735  51.120  1.00 80.80           C  
ATOM   1904  O   ARG A 244      72.387 -19.158  52.168  1.00 80.80           O  
ATOM   1905  CB  ARG A 244      70.089 -21.008  51.513  1.00 80.80           C  
ATOM   1906  CG  ARG A 244      68.586 -21.239  51.345  1.00 80.80           C  
ATOM   1907  CD  ARG A 244      68.117 -22.513  52.054  1.00 80.80           C  
ATOM   1908  NE  ARG A 244      66.652 -22.669  51.834  1.00 80.80           N  
ATOM   1909  CZ  ARG A 244      65.769 -22.490  52.861  1.00 80.80           C  
ATOM   1910  NH1 ARG A 244      66.216 -22.128  54.098  1.00 80.80           N1+
ATOM   1911  NH2 ARG A 244      64.435 -22.694  52.653  1.00 80.80           N  
ATOM   1912  N   ASP A 245      73.042 -20.305  50.340  1.00121.10           N  
ATOM   1913  CA  ASP A 245      74.389 -20.441  50.825  1.00121.10           C  
ATOM   1914  C   ASP A 245      74.973 -19.131  51.277  1.00121.10           C  
ATOM   1915  O   ASP A 245      75.583 -19.077  52.344  1.00121.10           O  
ATOM   1916  CB  ASP A 245      75.356 -21.117  49.827  1.00121.10           C  
ATOM   1917  CG  ASP A 245      75.524 -20.299  48.555  1.00121.10           C  
ATOM   1918  OD1 ASP A 245      74.680 -19.402  48.299  1.00121.10           O  
ATOM   1919  OD2 ASP A 245      76.503 -20.577  47.811  1.00121.10           O1-
ATOM   1920  N   SER A 246      74.800 -18.031  50.522  1.00 46.25           N  
ATOM   1921  CA  SER A 246      75.395 -16.809  50.977  1.00 46.25           C  
ATOM   1922  C   SER A 246      74.542 -15.665  50.534  1.00 46.25           C  
ATOM   1923  O   SER A 246      73.570 -15.837  49.803  1.00 46.25           O  
ATOM   1924  CB  SER A 246      76.799 -16.562  50.408  1.00 46.25           C  
ATOM   1925  OG  SER A 246      76.726 -16.383  49.001  1.00 46.25           O  
ATOM   1926  N   VAL A 247      74.904 -14.449  50.985  1.00 58.89           N  
ATOM   1927  CA  VAL A 247      74.195 -13.243  50.667  1.00 58.89           C  
ATOM   1928  C   VAL A 247      74.327 -12.974  49.198  1.00 58.89           C  
ATOM   1929  O   VAL A 247      73.522 -12.255  48.612  1.00 58.89           O  
ATOM   1930  CB  VAL A 247      74.713 -12.039  51.401  1.00 58.89           C  
ATOM   1931  CG1 VAL A 247      74.489 -12.257  52.908  1.00 58.89           C  
ATOM   1932  CG2 VAL A 247      76.183 -11.809  51.008  1.00 58.89           C  
ATOM   1933  N   PHE A 248      75.408 -13.489  48.594  1.00 88.39           N  
ATOM   1934  CA  PHE A 248      75.774 -13.303  47.218  1.00 88.39           C  
ATOM   1935  C   PHE A 248      74.864 -14.031  46.267  1.00 88.39           C  
ATOM   1936  O   PHE A 248      74.671 -13.580  45.140  1.00 88.39           O  
ATOM   1937  CB  PHE A 248      77.208 -13.792  46.959  1.00 88.39           C  
ATOM   1938  CG  PHE A 248      78.074 -13.062  47.931  1.00 88.39           C  
ATOM   1939  CD1 PHE A 248      78.448 -11.758  47.703  1.00 88.39           C  
ATOM   1940  CD2 PHE A 248      78.513 -13.687  49.078  1.00 88.39           C  
ATOM   1941  CE1 PHE A 248      79.243 -11.090  48.604  1.00 88.39           C  
ATOM   1942  CE2 PHE A 248      79.308 -13.025  49.984  1.00 88.39           C  
ATOM   1943  CZ  PHE A 248      79.675 -11.722  49.746  1.00 88.39           C  
ATOM   1944  N   CYS A 249      74.325 -15.200  46.668  1.00 64.45           N  
ATOM   1945  CA  CYS A 249      73.620 -16.069  45.753  1.00 64.45           C  
ATOM   1946  C   CYS A 249      72.158 -15.775  45.586  1.00 64.45           C  
ATOM   1947  O   CYS A 249      71.551 -15.019  46.345  1.00 64.45           O  
ATOM   1948  CB  CYS A 249      73.766 -17.558  46.101  1.00 64.45           C  
ATOM   1949  SG  CYS A 249      75.481 -18.120  45.871  1.00 64.45           S  
ATOM   1950  N   SER A 250      71.564 -16.374  44.521  1.00 73.24           N  
ATOM   1951  CA  SER A 250      70.161 -16.222  44.257  1.00 73.24           C  
ATOM   1952  C   SER A 250      69.712 -17.279  43.283  1.00 73.24           C  
ATOM   1953  O   SER A 250      70.512 -18.036  42.737  1.00 73.24           O  
ATOM   1954  CB  SER A 250      69.792 -14.882  43.607  1.00 73.24           C  
ATOM   1955  OG  SER A 250      70.245 -14.865  42.261  1.00 73.24           O  
ATOM   1956  N   ALA A 251      68.372 -17.417  43.184  1.00119.13           N  
ATOM   1957  CA  ALA A 251      67.529 -18.189  42.302  1.00119.13           C  
ATOM   1958  C   ALA A 251      67.351 -17.538  40.946  1.00119.13           C  
ATOM   1959  O   ALA A 251      66.814 -18.149  40.025  1.00119.13           O  
ATOM   1960  CB  ALA A 251      66.138 -18.444  42.904  1.00119.13           C  
ATOM   1961  N   HIS A 252      67.659 -16.232  40.820  1.00 99.75           N  
ATOM   1962  CA  HIS A 252      67.473 -15.501  39.589  1.00 99.75           C  
ATOM   1963  C   HIS A 252      66.014 -15.259  39.325  1.00 99.75           C  
ATOM   1964  O   HIS A 252      65.611 -15.012  38.188  1.00 99.75           O  
ATOM   1965  CB  HIS A 252      68.041 -16.256  38.374  1.00 99.75           C  
ATOM   1966  CG  HIS A 252      69.483 -16.644  38.535  1.00 99.75           C  
ATOM   1967  CD2 HIS A 252      70.619 -15.980  38.187  1.00 99.75           C  
ATOM   1968  ND1 HIS A 252      69.899 -17.829  39.101  1.00 99.75           N  
ATOM   1969  CE1 HIS A 252      71.256 -17.823  39.068  1.00 99.75           C  
ATOM   1970  NE2 HIS A 252      71.738 -16.721  38.522  1.00 99.75           N  
ATOM   1971  N   ARG A 253      65.186 -15.267  40.386  1.00101.31           N  
ATOM   1972  CA  ARG A 253      63.783 -14.993  40.251  1.00101.31           C  
ATOM   1973  C   ARG A 253      63.596 -13.574  39.797  1.00101.31           C  
ATOM   1974  O   ARG A 253      62.725 -13.297  38.976  1.00101.31           O  
ATOM   1975  CB  ARG A 253      63.008 -15.155  41.568  1.00101.31           C  
ATOM   1976  CG  ARG A 253      63.000 -16.592  42.089  1.00101.31           C  
ATOM   1977  CD  ARG A 253      61.917 -16.848  43.136  1.00101.31           C  
ATOM   1978  NE  ARG A 253      60.626 -16.945  42.400  1.00101.31           N  
ATOM   1979  CZ  ARG A 253      59.575 -16.143  42.737  1.00101.31           C  
ATOM   1980  NH1 ARG A 253      59.689 -15.271  43.782  1.00101.31           N1+
ATOM   1981  NH2 ARG A 253      58.407 -16.218  42.034  1.00101.31           N  
ATOM   1982  N   VAL A 254      64.389 -12.620  40.329  1.00147.75           N  
ATOM   1983  CA  VAL A 254      64.183 -11.255  39.917  1.00147.75           C  
ATOM   1984  C   VAL A 254      64.535 -11.091  38.472  1.00147.75           C  
ATOM   1985  O   VAL A 254      63.880 -10.334  37.760  1.00147.75           O  
ATOM   1986  CB  VAL A 254      64.903 -10.192  40.703  1.00147.75           C  
ATOM   1987  CG1 VAL A 254      64.386 -10.187  42.141  1.00147.75           C  
ATOM   1988  CG2 VAL A 254      66.403 -10.395  40.590  1.00147.75           C  
ATOM   1989  N   ALA A 255      65.592 -11.779  37.997  1.00 37.17           N  
ATOM   1990  CA  ALA A 255      65.994 -11.657  36.623  1.00 37.17           C  
ATOM   1991  C   ALA A 255      64.889 -12.170  35.746  1.00 37.17           C  
ATOM   1992  O   ALA A 255      64.589 -11.581  34.709  1.00 37.17           O  
ATOM   1993  CB  ALA A 255      67.260 -12.466  36.293  1.00 37.17           C  
ATOM   1994  N   PHE A 256      64.248 -13.289  36.139  1.00 60.24           N  
ATOM   1995  CA  PHE A 256      63.199 -13.844  35.331  1.00 60.24           C  
ATOM   1996  C   PHE A 256      62.059 -12.877  35.272  1.00 60.24           C  
ATOM   1997  O   PHE A 256      61.458 -12.685  34.217  1.00 60.24           O  
ATOM   1998  CB  PHE A 256      62.602 -15.162  35.866  1.00 60.24           C  
ATOM   1999  CG  PHE A 256      63.617 -16.249  35.792  1.00 60.24           C  
ATOM   2000  CD1 PHE A 256      64.106 -16.669  34.578  1.00 60.24           C  
ATOM   2001  CD2 PHE A 256      64.046 -16.881  36.937  1.00 60.24           C  
ATOM   2002  CE1 PHE A 256      65.034 -17.681  34.511  1.00 60.24           C  
ATOM   2003  CE2 PHE A 256      64.974 -17.893  36.878  1.00 60.24           C  
ATOM   2004  CZ  PHE A 256      65.473 -18.291  35.662  1.00 60.24           C  
ATOM   2005  N   ASP A 257      61.716 -12.254  36.415  1.00 47.59           N  
ATOM   2006  CA  ASP A 257      60.581 -11.372  36.465  1.00 47.59           C  
ATOM   2007  C   ASP A 257      60.801 -10.184  35.575  1.00 47.59           C  
ATOM   2008  O   ASP A 257      59.889  -9.758  34.868  1.00 47.59           O  
ATOM   2009  CB  ASP A 257      60.285 -10.838  37.877  1.00 47.59           C  
ATOM   2010  CG  ASP A 257      58.896 -10.213  37.854  1.00 47.59           C  
ATOM   2011  OD1 ASP A 257      58.184 -10.383  36.828  1.00 47.59           O  
ATOM   2012  OD2 ASP A 257      58.524  -9.556  38.862  1.00 47.59           O1-
ATOM   2013  N   LEU A 258      62.019  -9.611  35.595  1.00 54.31           N  
ATOM   2014  CA  LEU A 258      62.321  -8.445  34.808  1.00 54.31           C  
ATOM   2015  C   LEU A 258      62.262  -8.806  33.352  1.00 54.31           C  
ATOM   2016  O   LEU A 258      61.786  -8.027  32.529  1.00 54.31           O  
ATOM   2017  CB  LEU A 258      63.706  -7.856  35.136  1.00 54.31           C  
ATOM   2018  CG  LEU A 258      63.816  -7.373  36.600  1.00 54.31           C  
ATOM   2019  CD1 LEU A 258      65.183  -6.731  36.885  1.00 54.31           C  
ATOM   2020  CD2 LEU A 258      62.637  -6.463  36.982  1.00 54.31           C  
ATOM   2021  N   PHE A 259      62.730 -10.017  32.999  1.00 71.26           N  
ATOM   2022  CA  PHE A 259      62.765 -10.457  31.633  1.00 71.26           C  
ATOM   2023  C   PHE A 259      61.375 -10.481  31.073  1.00 71.26           C  
ATOM   2024  O   PHE A 259      61.135  -9.986  29.973  1.00 71.26           O  
ATOM   2025  CB  PHE A 259      63.358 -11.876  31.517  1.00 71.26           C  
ATOM   2026  CG  PHE A 259      63.258 -12.354  30.109  1.00 71.26           C  
ATOM   2027  CD1 PHE A 259      64.166 -11.955  29.157  1.00 71.26           C  
ATOM   2028  CD2 PHE A 259      62.257 -13.229  29.751  1.00 71.26           C  
ATOM   2029  CE1 PHE A 259      64.067 -12.408  27.861  1.00 71.26           C  
ATOM   2030  CE2 PHE A 259      62.154 -13.685  28.459  1.00 71.26           C  
ATOM   2031  CZ  PHE A 259      63.060 -13.275  27.510  1.00 71.26           C  
ATOM   2032  N   GLU A 260      60.404 -11.031  31.825  1.00 78.41           N  
ATOM   2033  CA  GLU A 260      59.080 -11.147  31.287  1.00 78.41           C  
ATOM   2034  C   GLU A 260      58.555  -9.778  30.990  1.00 78.41           C  
ATOM   2035  O   GLU A 260      57.911  -9.563  29.962  1.00 78.41           O  
ATOM   2036  CB  GLU A 260      58.108 -11.843  32.252  1.00 78.41           C  
ATOM   2037  CG  GLU A 260      58.511 -13.284  32.582  1.00 78.41           C  
ATOM   2038  CD  GLU A 260      58.463 -14.129  31.314  1.00 78.41           C  
ATOM   2039  OE1 GLU A 260      58.299 -13.549  30.207  1.00 78.41           O  
ATOM   2040  OE2 GLU A 260      58.594 -15.376  31.440  1.00 78.41           O1-
ATOM   2041  N   THR A 261      58.784  -8.811  31.896  1.00 50.94           N  
ATOM   2042  CA  THR A 261      58.273  -7.499  31.630  1.00 50.94           C  
ATOM   2043  C   THR A 261      58.978  -6.859  30.461  1.00 50.94           C  
ATOM   2044  O   THR A 261      58.344  -6.431  29.498  1.00 50.94           O  
ATOM   2045  CB  THR A 261      58.429  -6.569  32.798  1.00 50.94           C  
ATOM   2046  CG2 THR A 261      57.841  -5.200  32.416  1.00 50.94           C  
ATOM   2047  OG1 THR A 261      57.755  -7.091  33.935  1.00 50.94           O  
ATOM   2048  N   TYR A 262      60.321  -6.772  30.540  1.00 93.04           N  
ATOM   2049  CA  TYR A 262      61.153  -6.063  29.598  1.00 93.04           C  
ATOM   2050  C   TYR A 262      61.431  -6.718  28.274  1.00 93.04           C  
ATOM   2051  O   TYR A 262      61.474  -6.031  27.254  1.00 93.04           O  
ATOM   2052  CB  TYR A 262      62.494  -5.632  30.207  1.00 93.04           C  
ATOM   2053  CG  TYR A 262      62.180  -4.550  31.183  1.00 93.04           C  
ATOM   2054  CD1 TYR A 262      61.933  -3.273  30.735  1.00 93.04           C  
ATOM   2055  CD2 TYR A 262      62.132  -4.803  32.533  1.00 93.04           C  
ATOM   2056  CE1 TYR A 262      61.645  -2.260  31.618  1.00 93.04           C  
ATOM   2057  CE2 TYR A 262      61.844  -3.795  33.424  1.00 93.04           C  
ATOM   2058  CZ  TYR A 262      61.602  -2.522  32.967  1.00 93.04           C  
ATOM   2059  OH  TYR A 262      61.307  -1.485  33.878  1.00 93.04           O  
ATOM   2060  N   GLY A 263      61.690  -8.041  28.236  1.00 31.07           N  
ATOM   2061  CA  GLY A 263      61.984  -8.663  26.971  1.00 31.07           C  
ATOM   2062  C   GLY A 263      63.470  -8.696  26.726  1.00 31.07           C  
ATOM   2063  O   GLY A 263      63.914  -9.147  25.671  1.00 31.07           O  
ATOM   2064  N   ALA A 264      64.285  -8.207  27.683  1.00 49.16           N  
ATOM   2065  CA  ALA A 264      65.717  -8.254  27.556  1.00 49.16           C  
ATOM   2066  C   ALA A 264      66.200  -8.964  28.783  1.00 49.16           C  
ATOM   2067  O   ALA A 264      65.505  -8.983  29.795  1.00 49.16           O  
ATOM   2068  CB  ALA A 264      66.383  -6.868  27.523  1.00 49.16           C  
ATOM   2069  N   ILE A 265      67.408  -9.562  28.741  1.00 78.52           N  
ATOM   2070  CA  ILE A 265      67.860 -10.347  29.861  1.00 78.52           C  
ATOM   2071  C   ILE A 265      68.615  -9.487  30.831  1.00 78.52           C  
ATOM   2072  O   ILE A 265      69.611  -8.855  30.486  1.00 78.52           O  
ATOM   2073  CB  ILE A 265      68.789 -11.455  29.449  1.00 78.52           C  
ATOM   2074  CG1 ILE A 265      68.075 -12.439  28.506  1.00 78.52           C  
ATOM   2075  CG2 ILE A 265      69.364 -12.101  30.720  1.00 78.52           C  
ATOM   2076  CD1 ILE A 265      69.021 -13.440  27.842  1.00 78.52           C  
ATOM   2077  N   PRO A 266      68.157  -9.450  32.059  1.00108.85           N  
ATOM   2078  CA  PRO A 266      68.841  -8.671  33.058  1.00108.85           C  
ATOM   2079  C   PRO A 266      70.188  -9.280  33.314  1.00108.85           C  
ATOM   2080  O   PRO A 266      70.294 -10.480  33.547  1.00108.85           O  
ATOM   2081  CB  PRO A 266      67.913  -8.639  34.268  1.00108.85           C  
ATOM   2082  CG  PRO A 266      66.510  -8.787  33.646  1.00108.85           C  
ATOM   2083  CD  PRO A 266      66.741  -9.592  32.354  1.00108.85           C  
ATOM   2084  N   ALA A 267      71.214  -8.436  33.198  1.00162.02           N  
ATOM   2085  CA  ALA A 267      72.638  -8.581  33.277  1.00162.02           C  
ATOM   2086  C   ALA A 267      73.319  -8.626  34.612  1.00162.02           C  
ATOM   2087  O   ALA A 267      74.546  -8.585  34.604  1.00162.02           O  
ATOM   2088  CB  ALA A 267      73.369  -7.567  32.390  1.00162.02           C  
ATOM   2089  N   ALA A 268      72.641  -8.433  35.762  1.00 63.25           N  
ATOM   2090  CA  ALA A 268      73.395  -8.412  36.996  1.00 63.25           C  
ATOM   2091  C   ALA A 268      72.706  -9.271  38.017  1.00 63.25           C  
ATOM   2092  O   ALA A 268      71.619  -9.789  37.777  1.00 63.25           O  
ATOM   2093  CB  ALA A 268      73.530  -7.003  37.596  1.00 63.25           C  
ATOM   2094  N   GLY A 269      73.347  -9.460  39.191  1.00 36.14           N  
ATOM   2095  CA  GLY A 269      72.782 -10.285  40.222  1.00 36.14           C  
ATOM   2096  C   GLY A 269      71.504  -9.653  40.677  1.00 36.14           C  
ATOM   2097  O   GLY A 269      71.303  -8.446  40.557  1.00 36.14           O  
ATOM   2098  N   ASP A 270      70.618 -10.482  41.258  1.00 67.44           N  
ATOM   2099  CA  ASP A 270      69.309 -10.087  41.689  1.00 67.44           C  
ATOM   2100  C   ASP A 270      69.450  -8.987  42.701  1.00 67.44           C  
ATOM   2101  O   ASP A 270      68.679  -8.029  42.710  1.00 67.44           O  
ATOM   2102  CB  ASP A 270      68.573 -11.240  42.399  1.00 67.44           C  
ATOM   2103  CG  ASP A 270      68.377 -12.399  41.424  1.00 67.44           C  
ATOM   2104  OD1 ASP A 270      68.889 -12.306  40.276  1.00 67.44           O  
ATOM   2105  OD2 ASP A 270      67.699 -13.386  41.814  1.00 67.44           O1-
ATOM   2106  N   ARG A 271      70.467  -9.089  43.574  1.00111.16           N  
ATOM   2107  CA  ARG A 271      70.676  -8.156  44.642  1.00111.16           C  
ATOM   2108  C   ARG A 271      70.867  -6.773  44.086  1.00111.16           C  
ATOM   2109  O   ARG A 271      70.400  -5.803  44.679  1.00111.16           O  
ATOM   2110  CB  ARG A 271      71.936  -8.501  45.457  1.00111.16           C  
ATOM   2111  CG  ARG A 271      73.201  -8.518  44.593  1.00111.16           C  
ATOM   2112  CD  ARG A 271      74.426  -9.142  45.264  1.00111.16           C  
ATOM   2113  NE  ARG A 271      74.898  -8.216  46.330  1.00111.16           N  
ATOM   2114  CZ  ARG A 271      76.003  -8.549  47.057  1.00111.16           C  
ATOM   2115  NH1 ARG A 271      76.648  -9.721  46.792  1.00111.16           N1+
ATOM   2116  NH2 ARG A 271      76.463  -7.720  48.039  1.00111.16           N  
ATOM   2117  N   HIS A 272      71.625  -6.628  42.983  1.00 76.25           N  
ATOM   2118  CA  HIS A 272      71.849  -5.335  42.386  1.00 76.25           C  
ATOM   2119  C   HIS A 272      70.647  -4.824  41.636  1.00 76.25           C  
ATOM   2120  O   HIS A 272      70.309  -3.645  41.719  1.00 76.25           O  
ATOM   2121  CB  HIS A 272      73.041  -5.298  41.414  1.00 76.25           C  
ATOM   2122  CG  HIS A 272      74.362  -5.420  42.113  1.00 76.25           C  
ATOM   2123  CD2 HIS A 272      75.044  -4.498  42.847  1.00 76.25           C  
ATOM   2124  ND1 HIS A 272      75.135  -6.559  42.130  1.00 76.25           N  
ATOM   2125  CE1 HIS A 272      76.239  -6.273  42.864  1.00 76.25           C  
ATOM   2126  NE2 HIS A 272      76.228  -5.034  43.321  1.00 76.25           N  
ATOM   2127  N   LEU A 273      69.966  -5.709  40.886  1.00 75.45           N  
ATOM   2128  CA  LEU A 273      68.871  -5.356  40.017  1.00 75.45           C  
ATOM   2129  C   LEU A 273      67.771  -4.770  40.840  1.00 75.45           C  
ATOM   2130  O   LEU A 273      67.124  -3.798  40.452  1.00 75.45           O  
ATOM   2131  CB  LEU A 273      68.235  -6.601  39.369  1.00 75.45           C  
ATOM   2132  CG  LEU A 273      69.199  -7.486  38.557  1.00 75.45           C  
ATOM   2133  CD1 LEU A 273      68.458  -8.693  37.952  1.00 75.45           C  
ATOM   2134  CD2 LEU A 273      69.968  -6.669  37.504  1.00 75.45           C  
ATOM   2135  N   ALA A 274      67.565  -5.344  42.033  1.00 68.37           N  
ATOM   2136  CA  ALA A 274      66.453  -5.034  42.881  1.00 68.37           C  
ATOM   2137  C   ALA A 274      66.429  -3.577  43.245  1.00 68.37           C  
ATOM   2138  O   ALA A 274      65.365  -3.016  43.493  1.00 68.37           O  
ATOM   2139  CB  ALA A 274      66.470  -5.840  44.191  1.00 68.37           C  
ATOM   2140  N   GLU A 275      67.601  -2.939  43.352  1.00105.56           N  
ATOM   2141  CA  GLU A 275      67.723  -1.575  43.794  1.00105.56           C  
ATOM   2142  C   GLU A 275      67.234  -0.545  42.807  1.00105.56           C  
ATOM   2143  O   GLU A 275      66.911   0.573  43.205  1.00105.56           O  
ATOM   2144  CB  GLU A 275      69.167  -1.250  44.195  1.00105.56           C  
ATOM   2145  CG  GLU A 275      69.618  -2.147  45.351  1.00105.56           C  
ATOM   2146  CD  GLU A 275      71.011  -1.737  45.804  1.00105.56           C  
ATOM   2147  OE1 GLU A 275      71.935  -1.682  44.949  1.00105.56           O  
ATOM   2148  OE2 GLU A 275      71.163  -1.471  47.026  1.00105.56           O1-
ATOM   2149  N   PHE A 276      67.256  -0.859  41.498  1.00220.05           N  
ATOM   2150  CA  PHE A 276      66.940   0.038  40.410  1.00220.05           C  
ATOM   2151  C   PHE A 276      65.485   0.389  40.224  1.00220.05           C  
ATOM   2152  O   PHE A 276      65.197   1.475  39.724  1.00220.05           O  
ATOM   2153  CB  PHE A 276      67.477  -0.461  39.047  1.00220.05           C  
ATOM   2154  CG  PHE A 276      68.966  -0.334  39.062  1.00220.05           C  
ATOM   2155  CD1 PHE A 276      69.748  -1.367  39.525  1.00220.05           C  
ATOM   2156  CD2 PHE A 276      69.585   0.819  38.626  1.00220.05           C  
ATOM   2157  CE1 PHE A 276      71.119  -1.258  39.545  1.00220.05           C  
ATOM   2158  CE2 PHE A 276      70.956   0.935  38.643  1.00220.05           C  
ATOM   2159  CZ  PHE A 276      71.726  -0.106  39.105  1.00220.05           C  
ATOM   2160  N   LEU A 277      64.523  -0.509  40.521  1.00157.56           N  
ATOM   2161  CA  LEU A 277      63.163  -0.158  40.191  1.00157.56           C  
ATOM   2162  C   LEU A 277      62.190  -0.623  41.226  1.00157.56           C  
ATOM   2163  O   LEU A 277      62.534  -1.315  42.180  1.00157.56           O  
ATOM   2164  CB  LEU A 277      62.727  -0.696  38.819  1.00157.56           C  
ATOM   2165  CG  LEU A 277      63.406  -2.023  38.432  1.00157.56           C  
ATOM   2166  CD1 LEU A 277      63.100  -3.142  39.440  1.00157.56           C  
ATOM   2167  CD2 LEU A 277      63.070  -2.409  36.982  1.00157.56           C  
ATOM   2168  N   PRO A 278      60.960  -0.201  41.045  1.00 69.61           N  
ATOM   2169  CA  PRO A 278      59.918  -0.573  41.961  1.00 69.61           C  
ATOM   2170  C   PRO A 278      59.617  -2.036  41.865  1.00 69.61           C  
ATOM   2171  O   PRO A 278      59.680  -2.589  40.768  1.00 69.61           O  
ATOM   2172  CB  PRO A 278      58.735   0.335  41.640  1.00 69.61           C  
ATOM   2173  CG  PRO A 278      59.401   1.604  41.076  1.00 69.61           C  
ATOM   2174  CD  PRO A 278      60.709   1.099  40.441  1.00 69.61           C  
ATOM   2175  N   GLY A 279      59.289  -2.680  43.006  1.00 32.03           N  
ATOM   2176  CA  GLY A 279      58.982  -4.079  43.003  1.00 32.03           C  
ATOM   2177  C   GLY A 279      58.844  -4.510  44.435  1.00 32.03           C  
ATOM   2178  O   GLY A 279      59.154  -3.759  45.359  1.00 32.03           O  
ATOM   2179  N   PRO A 280      58.333  -5.699  44.624  1.00 91.61           N  
ATOM   2180  CA  PRO A 280      58.190  -6.292  45.931  1.00 91.61           C  
ATOM   2181  C   PRO A 280      59.493  -6.844  46.424  1.00 91.61           C  
ATOM   2182  O   PRO A 280      59.548  -7.298  47.566  1.00 91.61           O  
ATOM   2183  CB  PRO A 280      57.117  -7.374  45.792  1.00 91.61           C  
ATOM   2184  CG  PRO A 280      57.015  -7.627  44.278  1.00 91.61           C  
ATOM   2185  CD  PRO A 280      57.415  -6.279  43.660  1.00 91.61           C  
ATOM   2186  N   TYR A 281      60.548  -6.785  45.596  1.00 99.69           N  
ATOM   2187  CA  TYR A 281      61.772  -7.511  45.805  1.00 99.69           C  
ATOM   2188  C   TYR A 281      62.451  -7.203  47.117  1.00 99.69           C  
ATOM   2189  O   TYR A 281      62.776  -8.116  47.875  1.00 99.69           O  
ATOM   2190  CB  TYR A 281      62.789  -7.213  44.683  1.00 99.69           C  
ATOM   2191  CG  TYR A 281      62.081  -7.362  43.374  1.00 99.69           C  
ATOM   2192  CD1 TYR A 281      61.636  -8.584  42.928  1.00 99.69           C  
ATOM   2193  CD2 TYR A 281      61.880  -6.260  42.572  1.00 99.69           C  
ATOM   2194  CE1 TYR A 281      60.987  -8.697  41.719  1.00 99.69           C  
ATOM   2195  CE2 TYR A 281      61.233  -6.366  41.363  1.00 99.69           C  
ATOM   2196  CZ  TYR A 281      60.782  -7.589  40.935  1.00 99.69           C  
ATOM   2197  OH  TYR A 281      60.115  -7.704  39.696  1.00 99.69           O  
ATOM   2198  N   LEU A 282      62.658  -5.917  47.443  1.00 78.62           N  
ATOM   2199  CA  LEU A 282      63.422  -5.502  48.597  1.00 78.62           C  
ATOM   2200  C   LEU A 282      62.762  -5.906  49.884  1.00 78.62           C  
ATOM   2201  O   LEU A 282      63.441  -6.202  50.866  1.00 78.62           O  
ATOM   2202  CB  LEU A 282      63.585  -3.970  48.658  1.00 78.62           C  
ATOM   2203  CG  LEU A 282      64.477  -3.377  47.551  1.00 78.62           C  
ATOM   2204  CD1 LEU A 282      64.568  -1.844  47.663  1.00 78.62           C  
ATOM   2205  CD2 LEU A 282      65.863  -4.046  47.548  1.00 78.62           C  
ATOM   2206  N   LYS A 283      61.424  -5.811  49.948  1.00180.61           N  
ATOM   2207  CA  LYS A 283      60.684  -6.137  51.139  1.00180.61           C  
ATOM   2208  C   LYS A 283      60.613  -7.623  51.363  1.00180.61           C  
ATOM   2209  O   LYS A 283      60.648  -8.100  52.496  1.00180.61           O  
ATOM   2210  CB  LYS A 283      59.249  -5.584  51.068  1.00180.61           C  
ATOM   2211  CG  LYS A 283      58.425  -5.721  52.350  1.00180.61           C  
ATOM   2212  CD  LYS A 283      58.037  -7.156  52.712  1.00180.61           C  
ATOM   2213  CE  LYS A 283      57.186  -7.255  53.981  1.00180.61           C  
ATOM   2214  NZ  LYS A 283      55.796  -6.829  53.698  1.00180.61           N1+
ATOM   2215  N   GLN A 284      60.408  -8.347  50.248  1.00186.37           N  
ATOM   2216  CA  GLN A 284      60.208  -9.749  49.982  1.00186.37           C  
ATOM   2217  C   GLN A 284      61.428 -10.616  49.814  1.00186.37           C  
ATOM   2218  O   GLN A 284      61.194 -11.774  49.482  1.00186.37           O  
ATOM   2219  CB  GLN A 284      59.294 -10.001  48.776  1.00186.37           C  
ATOM   2220  CG  GLN A 284      57.839  -9.611  49.047  1.00186.37           C  
ATOM   2221  CD  GLN A 284      57.304 -10.558  50.111  1.00186.37           C  
ATOM   2222  NE2 GLN A 284      55.959 -10.557  50.308  1.00186.37           N  
ATOM   2223  OE1 GLN A 284      58.065 -11.280  50.755  1.00186.37           O  
ATOM   2224  N   PRO A 285      62.670 -10.199  49.918  1.00109.73           N  
ATOM   2225  CA  PRO A 285      63.803 -10.960  49.427  1.00109.73           C  
ATOM   2226  C   PRO A 285      63.820 -12.454  49.601  1.00109.73           C  
ATOM   2227  O   PRO A 285      64.334 -13.125  48.709  1.00109.73           O  
ATOM   2228  CB  PRO A 285      65.040 -10.323  50.053  1.00109.73           C  
ATOM   2229  CG  PRO A 285      64.509  -9.747  51.371  1.00109.73           C  
ATOM   2230  CD  PRO A 285      63.061  -9.358  51.038  1.00109.73           C  
ATOM   2231  N   GLU A 286      63.304 -13.006  50.711  1.00131.50           N  
ATOM   2232  CA  GLU A 286      63.307 -14.431  50.882  1.00131.50           C  
ATOM   2233  C   GLU A 286      62.418 -15.050  49.843  1.00131.50           C  
ATOM   2234  O   GLU A 286      62.749 -16.085  49.274  1.00131.50           O  
ATOM   2235  CB  GLU A 286      62.766 -14.860  52.253  1.00131.50           C  
ATOM   2236  CG  GLU A 286      63.591 -14.331  53.426  1.00131.50           C  
ATOM   2237  CD  GLU A 286      63.205 -12.874  53.661  1.00131.50           C  
ATOM   2238  OE1 GLU A 286      63.839 -11.972  53.051  1.00131.50           O  
ATOM   2239  OE2 GLU A 286      62.263 -12.645  54.464  1.00131.50           O1-
ATOM   2240  N   VAL A 287      61.251 -14.434  49.577  1.00 43.15           N  
ATOM   2241  CA  VAL A 287      60.326 -14.950  48.604  1.00 43.15           C  
ATOM   2242  C   VAL A 287      60.975 -14.900  47.252  1.00 43.15           C  
ATOM   2243  O   VAL A 287      60.825 -15.813  46.443  1.00 43.15           O  
ATOM   2244  CB  VAL A 287      59.066 -14.137  48.517  1.00 43.15           C  
ATOM   2245  CG1 VAL A 287      58.190 -14.701  47.385  1.00 43.15           C  
ATOM   2246  CG2 VAL A 287      58.384 -14.140  49.895  1.00 43.15           C  
ATOM   2247  N   TRP A 288      61.690 -13.797  46.971  1.00134.61           N  
ATOM   2248  CA  TRP A 288      62.374 -13.551  45.734  1.00134.61           C  
ATOM   2249  C   TRP A 288      63.623 -14.370  45.613  1.00134.61           C  
ATOM   2250  O   TRP A 288      64.256 -14.384  44.560  1.00134.61           O  
ATOM   2251  CB  TRP A 288      62.599 -12.067  45.417  1.00134.61           C  
ATOM   2252  CG  TRP A 288      61.273 -11.466  45.014  1.00134.61           C  
ATOM   2253  CD1 TRP A 288      60.385 -10.741  45.751  1.00134.61           C  
ATOM   2254  CD2 TRP A 288      60.671 -11.657  43.723  1.00134.61           C  
ATOM   2255  CE2 TRP A 288      59.426 -11.030  43.752  1.00134.61           C  
ATOM   2256  CE3 TRP A 288      61.115 -12.312  42.608  1.00134.61           C  
ATOM   2257  NE1 TRP A 288      59.263 -10.471  45.002  1.00134.61           N  
ATOM   2258  CZ2 TRP A 288      58.601 -11.047  42.662  1.00134.61           C  
ATOM   2259  CZ3 TRP A 288      60.284 -12.319  41.508  1.00134.61           C  
ATOM   2260  CH2 TRP A 288      59.052 -11.699  41.535  1.00134.61           C  
ATOM   2261  N   LYS A 289      64.042 -15.025  46.712  1.00168.11           N  
ATOM   2262  CA  LYS A 289      65.163 -15.927  46.693  1.00168.11           C  
ATOM   2263  C   LYS A 289      66.489 -15.241  46.521  1.00168.11           C  
ATOM   2264  O   LYS A 289      67.358 -15.753  45.817  1.00168.11           O  
ATOM   2265  CB  LYS A 289      65.081 -16.958  45.550  1.00168.11           C  
ATOM   2266  CG  LYS A 289      63.874 -17.900  45.578  1.00168.11           C  
ATOM   2267  CD  LYS A 289      63.875 -18.945  46.693  1.00168.11           C  
ATOM   2268  CE  LYS A 289      63.251 -18.454  47.997  1.00168.11           C  
ATOM   2269  NZ  LYS A 289      62.859 -19.602  48.845  1.00168.11           N1+
ATOM   2270  N   PHE A 290      66.684 -14.062  47.141  1.00 88.80           N  
ATOM   2271  CA  PHE A 290      67.993 -13.467  47.166  1.00 88.80           C  
ATOM   2272  C   PHE A 290      68.124 -12.825  48.513  1.00 88.80           C  
ATOM   2273  O   PHE A 290      67.203 -12.913  49.323  1.00 88.80           O  
ATOM   2274  CB  PHE A 290      68.293 -12.441  46.050  1.00 88.80           C  
ATOM   2275  CG  PHE A 290      67.486 -11.195  46.179  1.00 88.80           C  
ATOM   2276  CD1 PHE A 290      66.207 -11.120  45.679  1.00 88.80           C  
ATOM   2277  CD2 PHE A 290      68.032 -10.085  46.782  1.00 88.80           C  
ATOM   2278  CE1 PHE A 290      65.480  -9.959  45.795  1.00 88.80           C  
ATOM   2279  CE2 PHE A 290      67.310  -8.922  46.902  1.00 88.80           C  
ATOM   2280  CZ  PHE A 290      66.030  -8.859  46.409  1.00 88.80           C  
ATOM   2281  N   HIS A 291      69.278 -12.191  48.819  1.00 65.29           N  
ATOM   2282  CA  HIS A 291      69.414 -11.671  50.154  1.00 65.29           C  
ATOM   2283  C   HIS A 291      69.881 -10.248  50.125  1.00 65.29           C  
ATOM   2284  O   HIS A 291      70.333  -9.734  49.103  1.00 65.29           O  
ATOM   2285  CB  HIS A 291      70.431 -12.452  51.007  1.00 65.29           C  
ATOM   2286  CG  HIS A 291      70.060 -13.896  51.184  1.00 65.29           C  
ATOM   2287  CD2 HIS A 291      70.477 -14.994  50.495  1.00 65.29           C  
ATOM   2288  ND1 HIS A 291      69.173 -14.361  52.129  1.00 65.29           N  
ATOM   2289  CE1 HIS A 291      69.096 -15.707  51.966  1.00 65.29           C  
ATOM   2290  NE2 HIS A 291      69.869 -16.137  50.986  1.00 65.29           N  
ATOM   2291  N   LEU A 292      69.701  -9.563  51.273  1.00 64.68           N  
ATOM   2292  CA  LEU A 292      70.198  -8.243  51.520  1.00 64.68           C  
ATOM   2293  C   LEU A 292      71.570  -8.461  52.079  1.00 64.68           C  
ATOM   2294  O   LEU A 292      71.864  -9.548  52.576  1.00 64.68           O  
ATOM   2295  CB  LEU A 292      69.390  -7.498  52.600  1.00 64.68           C  
ATOM   2296  CG  LEU A 292      67.898  -7.332  52.253  1.00 64.68           C  
ATOM   2297  CD1 LEU A 292      67.140  -6.585  53.363  1.00 64.68           C  
ATOM   2298  CD2 LEU A 292      67.715  -6.692  50.868  1.00 64.68           C  
ATOM   2299  N   THR A 293      72.465  -7.455  51.988  1.00 64.86           N  
ATOM   2300  CA  THR A 293      73.772  -7.613  52.569  1.00 64.86           C  
ATOM   2301  C   THR A 293      73.885  -6.616  53.683  1.00 64.86           C  
ATOM   2302  O   THR A 293      74.012  -5.413  53.458  1.00 64.86           O  
ATOM   2303  CB  THR A 293      74.888  -7.331  51.600  1.00 64.86           C  
ATOM   2304  CG2 THR A 293      76.235  -7.559  52.306  1.00 64.86           C  
ATOM   2305  OG1 THR A 293      74.784  -8.187  50.471  1.00 64.86           O  
ATOM   2306  N   PRO A 294      73.839  -7.098  54.893  1.00119.84           N  
ATOM   2307  CA  PRO A 294      73.914  -6.283  56.075  1.00119.84           C  
ATOM   2308  C   PRO A 294      75.327  -5.809  56.245  1.00119.84           C  
ATOM   2309  O   PRO A 294      76.247  -6.464  55.760  1.00119.84           O  
ATOM   2310  CB  PRO A 294      73.479  -7.193  57.223  1.00119.84           C  
ATOM   2311  CG  PRO A 294      73.781  -8.612  56.703  1.00119.84           C  
ATOM   2312  CD  PRO A 294      73.582  -8.496  55.184  1.00119.84           C  
ATOM   2313  N   ILE A 295      75.535  -4.679  56.941  1.00111.34           N  
ATOM   2314  CA  ILE A 295      76.867  -4.185  57.124  1.00111.34           C  
ATOM   2315  C   ILE A 295      77.662  -5.139  57.958  1.00111.34           C  
ATOM   2316  O   ILE A 295      78.867  -5.279  57.758  1.00111.34           O  
ATOM   2317  CB  ILE A 295      76.946  -2.834  57.759  1.00111.34           C  
ATOM   2318  CG1 ILE A 295      76.357  -1.769  56.817  1.00111.34           C  
ATOM   2319  CG2 ILE A 295      78.433  -2.596  58.081  1.00111.34           C  
ATOM   2320  CD1 ILE A 295      74.878  -1.961  56.508  1.00111.34           C  
ATOM   2321  N   SER A 296      77.015  -5.804  58.934  1.00 36.52           N  
ATOM   2322  CA  SER A 296      77.718  -6.685  59.821  1.00 36.52           C  
ATOM   2323  C   SER A 296      78.397  -7.741  59.010  1.00 36.52           C  
ATOM   2324  O   SER A 296      79.483  -8.198  59.362  1.00 36.52           O  
ATOM   2325  CB  SER A 296      76.788  -7.374  60.832  1.00 36.52           C  
ATOM   2326  OG  SER A 296      75.840  -8.176  60.146  1.00 36.52           O  
ATOM   2327  N   PHE A 297      77.784  -8.144  57.884  1.00 43.47           N  
ATOM   2328  CA  PHE A 297      78.363  -9.159  57.055  1.00 43.47           C  
ATOM   2329  C   PHE A 297      79.680  -8.646  56.549  1.00 43.47           C  
ATOM   2330  O   PHE A 297      80.668  -9.375  56.494  1.00 43.47           O  
ATOM   2331  CB  PHE A 297      77.483  -9.491  55.839  1.00 43.47           C  
ATOM   2332  CG  PHE A 297      78.096 -10.661  55.159  1.00 43.47           C  
ATOM   2333  CD1 PHE A 297      77.781 -11.940  55.559  1.00 43.47           C  
ATOM   2334  CD2 PHE A 297      78.986 -10.478  54.127  1.00 43.47           C  
ATOM   2335  CE1 PHE A 297      78.344 -13.026  54.932  1.00 43.47           C  
ATOM   2336  CE2 PHE A 297      79.552 -11.560  53.498  1.00 43.47           C  
ATOM   2337  CZ  PHE A 297      79.234 -12.835  53.901  1.00 43.47           C  
ATOM   2338  N   ARG A 298      79.730  -7.364  56.149  1.00114.92           N  
ATOM   2339  CA  ARG A 298      80.954  -6.810  55.647  1.00114.92           C  
ATOM   2340  C   ARG A 298      82.004  -6.818  56.704  1.00114.92           C  
ATOM   2341  O   ARG A 298      83.162  -7.115  56.422  1.00114.92           O  
ATOM   2342  CB  ARG A 298      80.847  -5.337  55.212  1.00114.92           C  
ATOM   2343  CG  ARG A 298      80.445  -5.105  53.758  1.00114.92           C  
ATOM   2344  CD  ARG A 298      78.974  -5.322  53.408  1.00114.92           C  
ATOM   2345  NE  ARG A 298      78.875  -5.005  51.955  1.00114.92           N  
ATOM   2346  CZ  ARG A 298      77.714  -4.559  51.394  1.00114.92           C  
ATOM   2347  NH1 ARG A 298      76.579  -4.441  52.141  1.00114.92           N1+
ATOM   2348  NH2 ARG A 298      77.694  -4.225  50.070  1.00114.92           N  
ATOM   2349  N   LYS A 299      81.656  -6.449  57.948  1.00135.71           N  
ATOM   2350  CA  LYS A 299      82.690  -6.413  58.938  1.00135.71           C  
ATOM   2351  C   LYS A 299      83.184  -7.798  59.230  1.00135.71           C  
ATOM   2352  O   LYS A 299      84.384  -8.008  59.406  1.00135.71           O  
ATOM   2353  CB  LYS A 299      82.304  -5.622  60.207  1.00135.71           C  
ATOM   2354  CG  LYS A 299      80.932  -5.923  60.810  1.00135.71           C  
ATOM   2355  CD  LYS A 299      80.659  -5.081  62.061  1.00135.71           C  
ATOM   2356  CE  LYS A 299      80.824  -3.577  61.804  1.00135.71           C  
ATOM   2357  NZ  LYS A 299      80.523  -2.794  63.025  1.00135.71           N1+
ATOM   2358  N   GLN A 300      82.282  -8.797  59.272  1.00 87.07           N  
ATOM   2359  CA  GLN A 300      82.702 -10.141  59.555  1.00 87.07           C  
ATOM   2360  C   GLN A 300      83.582 -10.638  58.444  1.00 87.07           C  
ATOM   2361  O   GLN A 300      84.621 -11.249  58.691  1.00 87.07           O  
ATOM   2362  CB  GLN A 300      81.508 -11.104  59.711  1.00 87.07           C  
ATOM   2363  CG  GLN A 300      80.697 -11.305  58.431  1.00 87.07           C  
ATOM   2364  CD  GLN A 300      79.332 -11.860  58.807  1.00 87.07           C  
ATOM   2365  NE2 GLN A 300      78.505 -11.019  59.484  1.00 87.07           N  
ATOM   2366  OE1 GLN A 300      79.007 -13.006  58.501  1.00 87.07           O  
ATOM   2367  N   ASP A 301      83.204 -10.356  57.182  1.00 46.72           N  
ATOM   2368  CA  ASP A 301      83.944 -10.839  56.053  1.00 46.72           C  
ATOM   2369  C   ASP A 301      85.318 -10.260  56.095  1.00 46.72           C  
ATOM   2370  O   ASP A 301      86.304 -10.943  55.823  1.00 46.72           O  
ATOM   2371  CB  ASP A 301      83.327 -10.412  54.712  1.00 46.72           C  
ATOM   2372  CG  ASP A 301      84.167 -11.041  53.613  1.00 46.72           C  
ATOM   2373  OD1 ASP A 301      84.548 -12.232  53.771  1.00 46.72           O  
ATOM   2374  OD2 ASP A 301      84.459 -10.335  52.611  1.00 46.72           O1-
ATOM   2375  N   ARG A 302      85.411  -8.971  56.453  1.00 81.94           N  
ATOM   2376  CA  ARG A 302      86.671  -8.298  56.475  1.00 81.94           C  
ATOM   2377  C   ARG A 302      87.566  -8.974  57.465  1.00 81.94           C  
ATOM   2378  O   ARG A 302      88.744  -9.190  57.193  1.00 81.94           O  
ATOM   2379  CB  ARG A 302      86.531  -6.819  56.874  1.00 81.94           C  
ATOM   2380  CG  ARG A 302      87.863  -6.073  56.921  1.00 81.94           C  
ATOM   2381  CD  ARG A 302      87.730  -4.597  57.302  1.00 81.94           C  
ATOM   2382  NE  ARG A 302      87.411  -3.830  56.067  1.00 81.94           N  
ATOM   2383  CZ  ARG A 302      86.226  -3.164  55.953  1.00 81.94           C  
ATOM   2384  NH1 ARG A 302      85.266  -3.301  56.913  1.00 81.94           N1+
ATOM   2385  NH2 ARG A 302      86.005  -2.350  54.881  1.00 81.94           N  
ATOM   2386  N   ALA A 303      87.023  -9.344  58.637  1.00 25.41           N  
ATOM   2387  CA  ALA A 303      87.830  -9.939  59.667  1.00 25.41           C  
ATOM   2388  C   ALA A 303      88.391 -11.241  59.187  1.00 25.41           C  
ATOM   2389  O   ALA A 303      89.561 -11.542  59.415  1.00 25.41           O  
ATOM   2390  CB  ALA A 303      87.038 -10.228  60.955  1.00 25.41           C  
ATOM   2391  N   GLU A 304      87.563 -12.043  58.495  1.00 89.83           N  
ATOM   2392  CA  GLU A 304      87.956 -13.341  58.023  1.00 89.83           C  
ATOM   2393  C   GLU A 304      89.072 -13.158  57.051  1.00 89.83           C  
ATOM   2394  O   GLU A 304      90.058 -13.894  57.072  1.00 89.83           O  
ATOM   2395  CB  GLU A 304      86.814 -14.009  57.243  1.00 89.83           C  
ATOM   2396  CG  GLU A 304      85.552 -14.243  58.073  1.00 89.83           C  
ATOM   2397  CD  GLU A 304      84.378 -14.374  57.110  1.00 89.83           C  
ATOM   2398  OE1 GLU A 304      84.468 -13.800  55.993  1.00 89.83           O  
ATOM   2399  OE2 GLU A 304      83.372 -15.036  57.479  1.00 89.83           O1-
ATOM   2400  N   LYS A 305      88.933 -12.154  56.169  1.00 92.97           N  
ATOM   2401  CA  LYS A 305      89.913 -11.901  55.159  1.00 92.97           C  
ATOM   2402  C   LYS A 305      91.197 -11.500  55.807  1.00 92.97           C  
ATOM   2403  O   LYS A 305      92.274 -11.876  55.350  1.00 92.97           O  
ATOM   2404  CB  LYS A 305      89.484 -10.793  54.188  1.00 92.97           C  
ATOM   2405  CG  LYS A 305      88.284 -11.194  53.329  1.00 92.97           C  
ATOM   2406  CD  LYS A 305      88.550 -12.406  52.435  1.00 92.97           C  
ATOM   2407  CE  LYS A 305      87.332 -12.824  51.608  1.00 92.97           C  
ATOM   2408  NZ  LYS A 305      87.686 -13.937  50.701  1.00 92.97           N1+
ATOM   2409  N   ARG A 306      91.120 -10.712  56.894  1.00 87.08           N  
ATOM   2410  CA  ARG A 306      92.327 -10.307  57.549  1.00 87.08           C  
ATOM   2411  C   ARG A 306      93.035 -11.514  58.084  1.00 87.08           C  
ATOM   2412  O   ARG A 306      94.263 -11.577  58.049  1.00 87.08           O  
ATOM   2413  CB  ARG A 306      92.120  -9.272  58.673  1.00 87.08           C  
ATOM   2414  CG  ARG A 306      92.086  -7.822  58.161  1.00 87.08           C  
ATOM   2415  CD  ARG A 306      90.876  -7.476  57.293  1.00 87.08           C  
ATOM   2416  NE  ARG A 306      91.078  -6.119  56.703  1.00 87.08           N  
ATOM   2417  CZ  ARG A 306      90.682  -5.000  57.378  1.00 87.08           C  
ATOM   2418  NH1 ARG A 306      90.207  -5.102  58.653  1.00 87.08           N1+
ATOM   2419  NH2 ARG A 306      90.755  -3.777  56.775  1.00 87.08           N  
ATOM   2420  N   GLN A 307      92.286 -12.509  58.596  1.00 40.84           N  
ATOM   2421  CA  GLN A 307      92.914 -13.687  59.125  1.00 40.84           C  
ATOM   2422  C   GLN A 307      93.616 -14.412  58.019  1.00 40.84           C  
ATOM   2423  O   GLN A 307      94.741 -14.878  58.192  1.00 40.84           O  
ATOM   2424  CB  GLN A 307      91.925 -14.682  59.753  1.00 40.84           C  
ATOM   2425  CG  GLN A 307      91.276 -14.187  61.046  1.00 40.84           C  
ATOM   2426  CD  GLN A 307      90.474 -15.350  61.609  1.00 40.84           C  
ATOM   2427  NE2 GLN A 307      90.211 -16.368  60.748  1.00 40.84           N  
ATOM   2428  OE1 GLN A 307      90.104 -15.361  62.782  1.00 40.84           O  
ATOM   2429  N   GLU A 308      92.979 -14.514  56.838  1.00 35.79           N  
ATOM   2430  CA  GLU A 308      93.590 -15.252  55.773  1.00 35.79           C  
ATOM   2431  C   GLU A 308      94.869 -14.574  55.394  1.00 35.79           C  
ATOM   2432  O   GLU A 308      95.873 -15.231  55.121  1.00 35.79           O  
ATOM   2433  CB  GLU A 308      92.736 -15.339  54.499  1.00 35.79           C  
ATOM   2434  CG  GLU A 308      93.432 -16.159  53.412  1.00 35.79           C  
ATOM   2435  CD  GLU A 308      92.560 -16.175  52.170  1.00 35.79           C  
ATOM   2436  OE1 GLU A 308      91.393 -15.707  52.250  1.00 35.79           O  
ATOM   2437  OE2 GLU A 308      93.059 -16.655  51.118  1.00 35.79           O1-
ATOM   2438  N   THR A 309      94.867 -13.229  55.384  1.00 38.04           N  
ATOM   2439  CA  THR A 309      96.042 -12.507  54.994  1.00 38.04           C  
ATOM   2440  C   THR A 309      97.146 -12.830  55.950  1.00 38.04           C  
ATOM   2441  O   THR A 309      98.297 -12.997  55.552  1.00 38.04           O  
ATOM   2442  CB  THR A 309      95.847 -11.015  54.982  1.00 38.04           C  
ATOM   2443  CG2 THR A 309      97.165 -10.355  54.541  1.00 38.04           C  
ATOM   2444  OG1 THR A 309      94.806 -10.658  54.083  1.00 38.04           O  
ATOM   2445  N   GLU A 310      96.818 -12.934  57.248  1.00 83.96           N  
ATOM   2446  CA  GLU A 310      97.799 -13.221  58.251  1.00 83.96           C  
ATOM   2447  C   GLU A 310      98.374 -14.575  58.007  1.00 83.96           C  
ATOM   2448  O   GLU A 310      99.565 -14.798  58.220  1.00 83.96           O  
ATOM   2449  CB  GLU A 310      97.203 -13.249  59.665  1.00 83.96           C  
ATOM   2450  CG  GLU A 310      96.832 -11.858  60.169  1.00 83.96           C  
ATOM   2451  CD  GLU A 310      98.136 -11.081  60.213  1.00 83.96           C  
ATOM   2452  OE1 GLU A 310      99.146 -11.665  60.690  1.00 83.96           O  
ATOM   2453  OE2 GLU A 310      98.148  -9.907  59.759  1.00 83.96           O1-
ATOM   2454  N   ARG A 311      97.532 -15.529  57.572  1.00 91.79           N  
ATOM   2455  CA  ARG A 311      97.998 -16.869  57.394  1.00 91.79           C  
ATOM   2456  C   ARG A 311      99.056 -16.907  56.333  1.00 91.79           C  
ATOM   2457  O   ARG A 311     100.103 -17.525  56.517  1.00 91.79           O  
ATOM   2458  CB  ARG A 311      96.875 -17.845  57.005  1.00 91.79           C  
ATOM   2459  CG  ARG A 311      97.316 -19.310  56.990  1.00 91.79           C  
ATOM   2460  CD  ARG A 311      96.189 -20.278  56.621  1.00 91.79           C  
ATOM   2461  NE  ARG A 311      95.709 -19.888  55.267  1.00 91.79           N  
ATOM   2462  CZ  ARG A 311      94.392 -20.030  54.937  1.00 91.79           C  
ATOM   2463  NH1 ARG A 311      93.512 -20.558  55.836  1.00 91.79           N1+
ATOM   2464  NH2 ARG A 311      93.951 -19.633  53.710  1.00 91.79           N  
ATOM   2465  N   LEU A 312      98.827 -16.214  55.202  1.00 43.11           N  
ATOM   2466  CA  LEU A 312      99.771 -16.227  54.121  1.00 43.11           C  
ATOM   2467  C   LEU A 312     101.047 -15.604  54.588  1.00 43.11           C  
ATOM   2468  O   LEU A 312     102.131 -16.025  54.193  1.00 43.11           O  
ATOM   2469  CB  LEU A 312      99.288 -15.456  52.880  1.00 43.11           C  
ATOM   2470  CG  LEU A 312      98.073 -16.106  52.190  1.00 43.11           C  
ATOM   2471  CD1 LEU A 312      97.652 -15.326  50.933  1.00 43.11           C  
ATOM   2472  CD2 LEU A 312      98.327 -17.596  51.909  1.00 43.11           C  
ATOM   2473  N   ILE A 313     100.947 -14.571  55.442  1.00103.62           N  
ATOM   2474  CA  ILE A 313     102.099 -13.865  55.927  1.00103.62           C  
ATOM   2475  C   ILE A 313     102.957 -14.809  56.718  1.00103.62           C  
ATOM   2476  O   ILE A 313     104.172 -14.856  56.533  1.00103.62           O  
ATOM   2477  CB  ILE A 313     101.728 -12.772  56.889  1.00103.62           C  
ATOM   2478  CG1 ILE A 313     100.704 -11.799  56.279  1.00103.62           C  
ATOM   2479  CG2 ILE A 313     103.032 -12.085  57.326  1.00103.62           C  
ATOM   2480  CD1 ILE A 313     101.226 -11.011  55.084  1.00103.62           C  
ATOM   2481  N   VAL A 314     102.350 -15.580  57.641  1.00 99.14           N  
ATOM   2482  CA  VAL A 314     103.125 -16.465  58.468  1.00 99.14           C  
ATOM   2483  C   VAL A 314     103.715 -17.575  57.648  1.00 99.14           C  
ATOM   2484  O   VAL A 314     104.895 -17.900  57.776  1.00 99.14           O  
ATOM   2485  CB  VAL A 314     102.332 -17.066  59.593  1.00 99.14           C  
ATOM   2486  CG1 VAL A 314     101.205 -17.943  59.021  1.00 99.14           C  
ATOM   2487  CG2 VAL A 314     103.310 -17.819  60.508  1.00 99.14           C  
ATOM   2488  N   GLN A 315     102.890 -18.168  56.767  1.00 68.05           N  
ATOM   2489  CA  GLN A 315     103.237 -19.269  55.915  1.00 68.05           C  
ATOM   2490  C   GLN A 315     104.243 -18.777  54.929  1.00 68.05           C  
ATOM   2491  O   GLN A 315     104.988 -19.557  54.341  1.00 68.05           O  
ATOM   2492  CB  GLN A 315     102.030 -19.844  55.156  1.00 68.05           C  
ATOM   2493  CG  GLN A 315     101.000 -20.495  56.082  1.00 68.05           C  
ATOM   2494  CD  GLN A 315      99.858 -21.026  55.227  1.00 68.05           C  
ATOM   2495  NE2 GLN A 315      99.476 -22.309  55.459  1.00 68.05           N  
ATOM   2496  OE1 GLN A 315      99.325 -20.321  54.370  1.00 68.05           O  
ATOM   2497  N   GLN A 316     104.268 -17.454  54.699  1.00104.43           N  
ATOM   2498  CA  GLN A 316     105.193 -16.882  53.770  1.00104.43           C  
ATOM   2499  C   GLN A 316     104.850 -17.363  52.396  1.00104.43           C  
ATOM   2500  O   GLN A 316     105.722 -17.553  51.549  1.00104.43           O  
ATOM   2501  CB  GLN A 316     106.642 -17.267  54.090  1.00104.43           C  
ATOM   2502  CG  GLN A 316     107.658 -16.529  53.230  1.00104.43           C  
ATOM   2503  CD  GLN A 316     109.045 -16.996  53.639  1.00104.43           C  
ATOM   2504  NE2 GLN A 316     110.094 -16.335  53.080  1.00104.43           N  
ATOM   2505  OE1 GLN A 316     109.194 -17.923  54.434  1.00104.43           O  
ATOM   2506  N   ARG A 317     103.542 -17.567  52.150  1.00136.68           N  
ATOM   2507  CA  ARG A 317     103.043 -17.996  50.877  1.00136.68           C  
ATOM   2508  C   ARG A 317     102.544 -16.802  50.117  1.00136.68           C  
ATOM   2509  O   ARG A 317     102.274 -15.748  50.694  1.00136.68           O  
ATOM   2510  CB  ARG A 317     101.865 -18.968  51.000  1.00136.68           C  
ATOM   2511  CG  ARG A 317     102.208 -20.251  51.754  1.00136.68           C  
ATOM   2512  CD  ARG A 317     101.022 -21.203  51.843  1.00136.68           C  
ATOM   2513  NE  ARG A 317     100.503 -21.334  50.453  1.00136.68           N  
ATOM   2514  CZ  ARG A 317     101.071 -22.234  49.600  1.00136.68           C  
ATOM   2515  NH1 ARG A 317     102.029 -23.095  50.053  1.00136.68           N1+
ATOM   2516  NH2 ARG A 317     100.695 -22.267  48.288  1.00136.68           N  
ATOM   2517  N   GLY A 318     102.447 -16.943  48.777  1.00 33.27           N  
ATOM   2518  CA  GLY A 318     101.931 -15.901  47.929  1.00 33.27           C  
ATOM   2519  C   GLY A 318     100.489 -16.199  47.626  1.00 33.27           C  
ATOM   2520  O   GLY A 318      99.866 -17.066  48.233  1.00 33.27           O  
ATOM   2521  N   VAL A 319      99.916 -15.476  46.646  1.00 51.55           N  
ATOM   2522  CA  VAL A 319      98.544 -15.661  46.263  1.00 51.55           C  
ATOM   2523  C   VAL A 319      98.468 -16.893  45.425  1.00 51.55           C  
ATOM   2524  O   VAL A 319      99.469 -17.346  44.874  1.00 51.55           O  
ATOM   2525  CB  VAL A 319      98.008 -14.540  45.422  1.00 51.55           C  
ATOM   2526  CG1 VAL A 319      98.083 -13.233  46.228  1.00 51.55           C  
ATOM   2527  CG2 VAL A 319      98.792 -14.505  44.099  1.00 51.55           C  
ATOM   2528  N   ALA A 320      97.266 -17.496  45.331  1.00 41.74           N  
ATOM   2529  CA  ALA A 320      97.129 -18.670  44.524  1.00 41.74           C  
ATOM   2530  C   ALA A 320      97.410 -18.286  43.111  1.00 41.74           C  
ATOM   2531  O   ALA A 320      96.941 -17.258  42.621  1.00 41.74           O  
ATOM   2532  CB  ALA A 320      95.724 -19.289  44.569  1.00 41.74           C  
ATOM   2533  N   GLU A 321      98.208 -19.122  42.420  1.00 68.62           N  
ATOM   2534  CA  GLU A 321      98.486 -18.872  41.044  1.00 68.62           C  
ATOM   2535  C   GLU A 321      97.329 -19.457  40.312  1.00 68.62           C  
ATOM   2536  O   GLU A 321      97.436 -20.518  39.705  1.00 68.62           O  
ATOM   2537  CB  GLU A 321      99.769 -19.580  40.571  1.00 68.62           C  
ATOM   2538  CG  GLU A 321     101.031 -18.939  41.160  1.00 68.62           C  
ATOM   2539  CD  GLU A 321     102.245 -19.401  40.363  1.00 68.62           C  
ATOM   2540  OE1 GLU A 321     102.089 -20.323  39.519  1.00 68.62           O  
ATOM   2541  OE2 GLU A 321     103.346 -18.829  40.586  1.00 68.62           O1-
ATOM   2542  N   LYS A 322      96.187 -18.743  40.336  1.00129.39           N  
ATOM   2543  CA  LYS A 322      94.963 -19.247  39.785  1.00129.39           C  
ATOM   2544  C   LYS A 322      94.259 -18.107  39.122  1.00129.39           C  
ATOM   2545  O   LYS A 322      94.264 -16.991  39.633  1.00129.39           O  
ATOM   2546  CB  LYS A 322      94.044 -19.744  40.910  1.00129.39           C  
ATOM   2547  CG  LYS A 322      93.809 -18.641  41.949  1.00129.39           C  
ATOM   2548  CD  LYS A 322      92.906 -19.031  43.117  1.00129.39           C  
ATOM   2549  CE  LYS A 322      91.588 -19.679  42.704  1.00129.39           C  
ATOM   2550  NZ  LYS A 322      90.749 -19.902  43.902  1.00129.39           N1+
ATOM   2551  N   ALA A 323      93.618 -18.361  37.964  1.00 35.85           N  
ATOM   2552  CA  ALA A 323      92.929 -17.300  37.281  1.00 35.85           C  
ATOM   2553  C   ALA A 323      91.763 -16.866  38.119  1.00 35.85           C  
ATOM   2554  O   ALA A 323      91.013 -17.690  38.641  1.00 35.85           O  
ATOM   2555  CB  ALA A 323      92.390 -17.706  35.899  1.00 35.85           C  
ATOM   2556  N   SER A 324      91.604 -15.535  38.271  1.00 57.36           N  
ATOM   2557  CA  SER A 324      90.565 -14.922  39.058  1.00 57.36           C  
ATOM   2558  C   SER A 324      89.238 -14.973  38.356  1.00 57.36           C  
ATOM   2559  O   SER A 324      88.192 -15.011  39.005  1.00 57.36           O  
ATOM   2560  CB  SER A 324      90.850 -13.441  39.368  1.00 57.36           C  
ATOM   2561  OG  SER A 324      90.839 -12.678  38.171  1.00 57.36           O  
ATOM   2562  N   GLY A 325      89.236 -14.979  37.008  1.00 32.18           N  
ATOM   2563  CA  GLY A 325      87.993 -14.937  36.290  1.00 32.18           C  
ATOM   2564  C   GLY A 325      87.734 -13.506  35.938  1.00 32.18           C  
ATOM   2565  O   GLY A 325      86.742 -13.179  35.286  1.00 32.18           O  
ATOM   2566  N   GLU A 326      88.630 -12.608  36.387  1.00155.85           N  
ATOM   2567  CA  GLU A 326      88.500 -11.206  36.120  1.00155.85           C  
ATOM   2568  C   GLU A 326      89.241 -10.894  34.846  1.00155.85           C  
ATOM   2569  O   GLU A 326      90.130 -11.634  34.434  1.00155.85           O  
ATOM   2570  CB  GLU A 326      89.074 -10.354  37.260  1.00155.85           C  
ATOM   2571  CG  GLU A 326      88.483  -8.954  37.303  1.00155.85           C  
ATOM   2572  CD  GLU A 326      86.993  -9.106  37.582  1.00155.85           C  
ATOM   2573  OE1 GLU A 326      86.640  -9.793  38.578  1.00155.85           O  
ATOM   2574  OE2 GLU A 326      86.185  -8.538  36.799  1.00155.85           O1-
ATOM   2575  N   GLU A 327      88.804  -9.833  34.138  1.00138.73           N  
ATOM   2576  CA  GLU A 327      89.353  -9.325  32.906  1.00138.73           C  
ATOM   2577  C   GLU A 327      90.511  -8.373  33.067  1.00138.73           C  
ATOM   2578  O   GLU A 327      91.208  -8.100  32.090  1.00138.73           O  
ATOM   2579  CB  GLU A 327      88.294  -8.649  32.020  1.00138.73           C  
ATOM   2580  CG  GLU A 327      87.275  -9.650  31.467  1.00138.73           C  
ATOM   2581  CD  GLU A 327      88.022 -10.655  30.596  1.00138.73           C  
ATOM   2582  OE1 GLU A 327      89.156 -10.328  30.153  1.00138.73           O  
ATOM   2583  OE2 GLU A 327      87.470 -11.764  30.366  1.00138.73           O1-
ATOM   2584  N   GLY A 328      90.745  -7.820  34.275  1.00 57.36           N  
ATOM   2585  CA  GLY A 328      91.646  -6.703  34.424  1.00 57.36           C  
ATOM   2586  C   GLY A 328      92.999  -6.939  33.805  1.00 57.36           C  
ATOM   2587  O   GLY A 328      93.490  -6.082  33.070  1.00 57.36           O  
ATOM   2588  N   VAL A 329      93.642  -8.091  34.059  1.00 47.77           N  
ATOM   2589  CA  VAL A 329      94.959  -8.333  33.527  1.00 47.77           C  
ATOM   2590  C   VAL A 329      94.901  -8.441  32.035  1.00 47.77           C  
ATOM   2591  O   VAL A 329      95.795  -7.964  31.337  1.00 47.77           O  
ATOM   2592  CB  VAL A 329      95.565  -9.599  34.058  1.00 47.77           C  
ATOM   2593  CG1 VAL A 329      96.936  -9.801  33.392  1.00 47.77           C  
ATOM   2594  CG2 VAL A 329      95.627  -9.505  35.594  1.00 47.77           C  
ATOM   2595  N   ASN A 330      93.849  -9.098  31.512  1.00 35.02           N  
ATOM   2596  CA  ASN A 330      93.696  -9.281  30.099  1.00 35.02           C  
ATOM   2597  C   ASN A 330      93.546  -7.933  29.473  1.00 35.02           C  
ATOM   2598  O   ASN A 330      94.095  -7.673  28.403  1.00 35.02           O  
ATOM   2599  CB  ASN A 330      92.461 -10.126  29.743  1.00 35.02           C  
ATOM   2600  CG  ASN A 330      92.744 -11.552  30.193  1.00 35.02           C  
ATOM   2601  ND2 ASN A 330      91.717 -12.221  30.783  1.00 35.02           N  
ATOM   2602  OD1 ASN A 330      93.853 -12.057  30.029  1.00 35.02           O  
ATOM   2603  N   ILE A 331      92.796  -7.033  30.134  1.00 46.51           N  
ATOM   2604  CA  ILE A 331      92.592  -5.717  29.606  1.00 46.51           C  
ATOM   2605  C   ILE A 331      93.908  -5.010  29.556  1.00 46.51           C  
ATOM   2606  O   ILE A 331      94.198  -4.302  28.594  1.00 46.51           O  
ATOM   2607  CB  ILE A 331      91.650  -4.867  30.412  1.00 46.51           C  
ATOM   2608  CG1 ILE A 331      90.224  -5.443  30.363  1.00 46.51           C  
ATOM   2609  CG2 ILE A 331      91.746  -3.426  29.884  1.00 46.51           C  
ATOM   2610  CD1 ILE A 331      89.236  -4.710  31.270  1.00 46.51           C  
ATOM   2611  N   ILE A 332      94.744  -5.175  30.599  1.00 46.13           N  
ATOM   2612  CA  ILE A 332      96.007  -4.495  30.625  1.00 46.13           C  
ATOM   2613  C   ILE A 332      96.824  -4.971  29.466  1.00 46.13           C  
ATOM   2614  O   ILE A 332      97.424  -4.171  28.753  1.00 46.13           O  
ATOM   2615  CB  ILE A 332      96.804  -4.772  31.867  1.00 46.13           C  
ATOM   2616  CG1 ILE A 332      96.068  -4.253  33.113  1.00 46.13           C  
ATOM   2617  CG2 ILE A 332      98.201  -4.156  31.682  1.00 46.13           C  
ATOM   2618  CD1 ILE A 332      96.689  -4.723  34.429  1.00 46.13           C  
ATOM   2619  N   ALA A 333      96.845  -6.294  29.224  1.00 37.17           N  
ATOM   2620  CA  ALA A 333      97.655  -6.832  28.169  1.00 37.17           C  
ATOM   2621  C   ALA A 333      97.207  -6.245  26.865  1.00 37.17           C  
ATOM   2622  O   ALA A 333      98.033  -5.885  26.028  1.00 37.17           O  
ATOM   2623  CB  ALA A 333      97.530  -8.361  28.054  1.00 37.17           C  
ATOM   2624  N   ALA A 334      95.882  -6.125  26.660  1.00 28.64           N  
ATOM   2625  CA  ALA A 334      95.358  -5.606  25.427  1.00 28.64           C  
ATOM   2626  C   ALA A 334      95.803  -4.185  25.266  1.00 28.64           C  
ATOM   2627  O   ALA A 334      96.147  -3.748  24.169  1.00 28.64           O  
ATOM   2628  CB  ALA A 334      93.820  -5.619  25.384  1.00 28.64           C  
ATOM   2629  N   LEU A 335      95.814  -3.423  26.372  1.00 53.24           N  
ATOM   2630  CA  LEU A 335      96.176  -2.035  26.334  1.00 53.24           C  
ATOM   2631  C   LEU A 335      97.603  -1.920  25.885  1.00 53.24           C  
ATOM   2632  O   LEU A 335      97.976  -0.964  25.206  1.00 53.24           O  
ATOM   2633  CB  LEU A 335      96.043  -1.363  27.713  1.00 53.24           C  
ATOM   2634  CG  LEU A 335      94.593  -1.326  28.233  1.00 53.24           C  
ATOM   2635  CD1 LEU A 335      94.502  -0.645  29.608  1.00 53.24           C  
ATOM   2636  CD2 LEU A 335      93.648  -0.692  27.201  1.00 53.24           C  
ATOM   2637  N   LEU A 336      98.444  -2.881  26.307  1.00124.54           N  
ATOM   2638  CA  LEU A 336      99.837  -2.961  25.958  1.00124.54           C  
ATOM   2639  C   LEU A 336     100.021  -3.302  24.512  1.00124.54           C  
ATOM   2640  O   LEU A 336     101.067  -2.996  23.943  1.00124.54           O  
ATOM   2641  CB  LEU A 336     100.648  -3.972  26.790  1.00124.54           C  
ATOM   2642  CG  LEU A 336     101.072  -3.450  28.178  1.00124.54           C  
ATOM   2643  CD1 LEU A 336     102.151  -2.362  28.058  1.00124.54           C  
ATOM   2644  CD2 LEU A 336      99.875  -2.984  29.012  1.00124.54           C  
ATOM   2645  N   GLY A 337      99.041  -3.981  23.883  1.00 29.71           N  
ATOM   2646  CA  GLY A 337      99.203  -4.352  22.503  1.00 29.71           C  
ATOM   2647  C   GLY A 337      99.532  -5.809  22.449  1.00 29.71           C  
ATOM   2648  O   GLY A 337      99.805  -6.363  21.384  1.00 29.71           O  
ATOM   2649  N   LEU A 338      99.512  -6.458  23.624  1.00 78.14           N  
ATOM   2650  CA  LEU A 338      99.799  -7.854  23.776  1.00 78.14           C  
ATOM   2651  C   LEU A 338      98.726  -8.670  23.128  1.00 78.14           C  
ATOM   2652  O   LEU A 338      98.961  -9.821  22.774  1.00 78.14           O  
ATOM   2653  CB  LEU A 338      99.912  -8.301  25.237  1.00 78.14           C  
ATOM   2654  CG  LEU A 338     101.074  -7.628  25.983  1.00 78.14           C  
ATOM   2655  CD1 LEU A 338     101.329  -8.340  27.318  1.00 78.14           C  
ATOM   2656  CD2 LEU A 338     102.330  -7.510  25.105  1.00 78.14           C  
ATOM   2657  N   GLY A 339      97.493  -8.139  23.030  1.00 28.58           N  
ATOM   2658  CA  GLY A 339      96.428  -8.864  22.400  1.00 28.58           C  
ATOM   2659  C   GLY A 339      95.359  -7.866  22.082  1.00 28.58           C  
ATOM   2660  O   GLY A 339      95.561  -6.667  22.256  1.00 28.58           O  
ATOM   2661  N   GLU A 340      94.205  -8.337  21.562  1.00 78.51           N  
ATOM   2662  CA  GLU A 340      93.098  -7.455  21.317  1.00 78.51           C  
ATOM   2663  C   GLU A 340      91.924  -8.128  21.955  1.00 78.51           C  
ATOM   2664  O   GLU A 340      91.846  -9.355  21.963  1.00 78.51           O  
ATOM   2665  CB  GLU A 340      92.793  -7.202  19.824  1.00 78.51           C  
ATOM   2666  CG  GLU A 340      92.138  -8.363  19.076  1.00 78.51           C  
ATOM   2667  CD  GLU A 340      90.647  -8.069  18.983  1.00 78.51           C  
ATOM   2668  OE1 GLU A 340      90.058  -7.628  20.007  1.00 78.51           O  
ATOM   2669  OE2 GLU A 340      90.079  -8.269  17.877  1.00 78.51           O1-
ATOM   2670  N   LEU A 341      90.985  -7.351  22.536  1.00 72.21           N  
ATOM   2671  CA  LEU A 341      89.935  -7.996  23.266  1.00 72.21           C  
ATOM   2672  C   LEU A 341      88.666  -7.207  23.165  1.00 72.21           C  
ATOM   2673  O   LEU A 341      88.683  -5.995  22.954  1.00 72.21           O  
ATOM   2674  CB  LEU A 341      90.292  -8.123  24.758  1.00 72.21           C  
ATOM   2675  CG  LEU A 341      89.229  -8.801  25.638  1.00 72.21           C  
ATOM   2676  CD1 LEU A 341      88.976 -10.253  25.203  1.00 72.21           C  
ATOM   2677  CD2 LEU A 341      89.610  -8.688  27.123  1.00 72.21           C  
ATOM   2678  N   VAL A 342      87.517  -7.907  23.279  1.00 58.06           N  
ATOM   2679  CA  VAL A 342      86.243  -7.245  23.327  1.00 58.06           C  
ATOM   2680  C   VAL A 342      85.602  -7.659  24.620  1.00 58.06           C  
ATOM   2681  O   VAL A 342      85.310  -8.837  24.818  1.00 58.06           O  
ATOM   2682  CB  VAL A 342      85.314  -7.648  22.217  1.00 58.06           C  
ATOM   2683  CG1 VAL A 342      83.938  -7.006  22.466  1.00 58.06           C  
ATOM   2684  CG2 VAL A 342      85.953  -7.250  20.875  1.00 58.06           C  
ATOM   2685  N   THR A 343      85.389  -6.696  25.547  1.00142.58           N  
ATOM   2686  CA  THR A 343      84.736  -6.983  26.800  1.00142.58           C  
ATOM   2687  C   THR A 343      83.943  -5.766  27.195  1.00142.58           C  
ATOM   2688  O   THR A 343      84.052  -4.713  26.571  1.00142.58           O  
ATOM   2689  CB  THR A 343      85.649  -7.287  27.957  1.00142.58           C  
ATOM   2690  CG2 THR A 343      86.513  -8.505  27.618  1.00142.58           C  
ATOM   2691  OG1 THR A 343      86.471  -6.170  28.258  1.00142.58           O  
ATOM   2692  N   ASN A 344      83.108  -5.887  28.251  1.00 84.06           N  
ATOM   2693  CA  ASN A 344      82.267  -4.793  28.676  1.00 84.06           C  
ATOM   2694  C   ASN A 344      82.981  -3.858  29.632  1.00 84.06           C  
ATOM   2695  O   ASN A 344      83.738  -4.316  30.487  1.00 84.06           O  
ATOM   2696  CB  ASN A 344      80.943  -5.268  29.308  1.00 84.06           C  
ATOM   2697  CG  ASN A 344      81.253  -6.283  30.401  1.00 84.06           C  
ATOM   2698  ND2 ASN A 344      80.924  -5.935  31.674  1.00 84.06           N  
ATOM   2699  OD1 ASN A 344      81.770  -7.367  30.128  1.00 84.06           O  
ATOM   2700  N   VAL A 345      82.733  -2.516  29.505  1.00161.96           N  
ATOM   2701  CA  VAL A 345      83.359  -1.477  30.319  1.00161.96           C  
ATOM   2702  C   VAL A 345      82.523  -0.168  30.293  1.00161.96           C  
ATOM   2703  O   VAL A 345      81.523  -0.132  29.582  1.00161.96           O  
ATOM   2704  CB  VAL A 345      84.770  -1.222  29.862  1.00161.96           C  
ATOM   2705  CG1 VAL A 345      84.750  -0.814  28.382  1.00161.96           C  
ATOM   2706  CG2 VAL A 345      85.441  -0.212  30.796  1.00161.96           C  
ATOM   2707  N   ASN A 346      82.880   0.933  31.061  1.00179.90           N  
ATOM   2708  CA  ASN A 346      82.082   2.190  31.195  1.00179.90           C  
ATOM   2709  C   ASN A 346      82.833   3.541  30.783  1.00179.90           C  
ATOM   2710  O   ASN A 346      84.057   3.529  30.933  1.00179.90           O  
ATOM   2711  CB  ASN A 346      81.621   2.418  32.642  1.00179.90           C  
ATOM   2712  CG  ASN A 346      80.791   1.231  33.113  1.00179.90           C  
ATOM   2713  ND2 ASN A 346      79.474   1.228  32.781  1.00179.90           N  
ATOM   2714  OD1 ASN A 346      81.304   0.332  33.778  1.00179.90           O  
ATOM   2715  N   MET A 347      82.153   4.719  30.308  1.00343.30           N  
ATOM   2716  CA  MET A 347      82.709   6.029  29.883  1.00343.30           C  
ATOM   2717  C   MET A 347      81.798   6.784  28.959  1.00343.30           C  
ATOM   2718  O   MET A 347      81.034   6.183  28.198  1.00343.30           O  
ATOM   2719  CB  MET A 347      84.033   5.724  29.146  1.00343.30           C  
ATOM   2720  CG  MET A 347      83.865   4.644  28.072  1.00343.30           C  
ATOM   2721  SD  MET A 347      85.373   4.211  27.154  1.00343.30           S  
ATOM   2722  CE  MET A 347      85.129   5.449  25.847  1.00343.30           C  
ATOM   2723  N   PRO A 348      82.019   8.102  28.948  1.00 95.25           N  
ATOM   2724  CA  PRO A 348      81.140   9.057  28.321  1.00 95.25           C  
ATOM   2725  C   PRO A 348      80.474   8.556  27.100  1.00 95.25           C  
ATOM   2726  O   PRO A 348      81.106   8.400  26.056  1.00 95.25           O  
ATOM   2727  CB  PRO A 348      81.971  10.315  28.051  1.00 95.25           C  
ATOM   2728  CG  PRO A 348      83.418   9.818  28.047  1.00 95.25           C  
ATOM   2729  CD  PRO A 348      83.376   8.636  29.018  1.00 95.25           C  
ATOM   2730  N   ASN A 349      79.171   8.293  27.264  1.00103.10           N  
ATOM   2731  CA  ASN A 349      78.343   7.763  26.240  1.00103.10           C  
ATOM   2732  C   ASN A 349      78.525   8.634  25.044  1.00103.10           C  
ATOM   2733  O   ASN A 349      78.095   9.783  25.007  1.00103.10           O  
ATOM   2734  CB  ASN A 349      76.858   7.815  26.651  1.00103.10           C  
ATOM   2735  CG  ASN A 349      75.978   7.203  25.576  1.00103.10           C  
ATOM   2736  ND2 ASN A 349      74.637   7.267  25.798  1.00103.10           N  
ATOM   2737  OD1 ASN A 349      76.461   6.695  24.566  1.00103.10           O  
ATOM   2738  N   GLN A 350      79.271   8.092  24.073  1.00111.07           N  
ATOM   2739  CA  GLN A 350      79.551   8.634  22.778  1.00111.07           C  
ATOM   2740  C   GLN A 350      78.415   8.335  21.852  1.00111.07           C  
ATOM   2741  O   GLN A 350      78.374   8.843  20.732  1.00111.07           O  
ATOM   2742  CB  GLN A 350      80.871   8.130  22.180  1.00111.07           C  
ATOM   2743  CG  GLN A 350      82.067   8.574  23.026  1.00111.07           C  
ATOM   2744  CD  GLN A 350      81.850  10.037  23.406  1.00111.07           C  
ATOM   2745  NE2 GLN A 350      82.468  10.968  22.633  1.00111.07           N  
ATOM   2746  OE1 GLN A 350      81.146  10.345  24.367  1.00111.07           O  
ATOM   2747  N   GLY A 351      77.488   7.446  22.267  1.00 46.60           N  
ATOM   2748  CA  GLY A 351      76.445   7.030  21.371  1.00 46.60           C  
ATOM   2749  C   GLY A 351      76.396   5.530  21.357  1.00 46.60           C  
ATOM   2750  O   GLY A 351      75.612   4.937  20.617  1.00 46.60           O  
ATOM   2751  N   GLN A 352      77.234   4.877  22.190  1.00 99.10           N  
ATOM   2752  CA  GLN A 352      77.250   3.440  22.271  1.00 99.10           C  
ATOM   2753  C   GLN A 352      75.922   2.971  22.778  1.00 99.10           C  
ATOM   2754  O   GLN A 352      75.495   1.859  22.472  1.00 99.10           O  
ATOM   2755  CB  GLN A 352      78.337   2.843  23.192  1.00 99.10           C  
ATOM   2756  CG  GLN A 352      78.190   3.149  24.685  1.00 99.10           C  
ATOM   2757  CD  GLN A 352      79.126   4.296  25.029  1.00 99.10           C  
ATOM   2758  NE2 GLN A 352      80.089   4.033  25.954  1.00 99.10           N  
ATOM   2759  OE1 GLN A 352      79.015   5.392  24.481  1.00 99.10           O  
ATOM   2760  N   VAL A 353      75.265   3.770  23.641  1.00125.85           N  
ATOM   2761  CA  VAL A 353      73.945   3.399  24.055  1.00125.85           C  
ATOM   2762  C   VAL A 353      73.034   4.506  23.612  1.00125.85           C  
ATOM   2763  O   VAL A 353      73.282   5.679  23.884  1.00125.85           O  
ATOM   2764  CB  VAL A 353      73.820   3.186  25.540  1.00125.85           C  
ATOM   2765  CG1 VAL A 353      73.953   4.524  26.275  1.00125.85           C  
ATOM   2766  CG2 VAL A 353      72.502   2.456  25.817  1.00125.85           C  
ATOM   2767  N   LEU A 354      71.950   4.157  22.891  1.00105.95           N  
ATOM   2768  CA  LEU A 354      71.082   5.160  22.339  1.00105.95           C  
ATOM   2769  C   LEU A 354      70.152   5.698  23.377  1.00105.95           C  
ATOM   2770  O   LEU A 354      69.780   5.013  24.325  1.00105.95           O  
ATOM   2771  CB  LEU A 354      70.211   4.659  21.170  1.00105.95           C  
ATOM   2772  CG  LEU A 354      70.992   4.350  19.879  1.00105.95           C  
ATOM   2773  CD1 LEU A 354      71.571   5.630  19.258  1.00105.95           C  
ATOM   2774  CD2 LEU A 354      72.053   3.263  20.109  1.00105.95           C  
ATOM   2775  N   ASN A 355      69.758   6.974  23.192  1.00 82.12           N  
ATOM   2776  CA  ASN A 355      68.781   7.657  23.989  1.00 82.12           C  
ATOM   2777  C   ASN A 355      69.234   7.888  25.401  1.00 82.12           C  
ATOM   2778  O   ASN A 355      68.400   8.142  26.268  1.00 82.12           O  
ATOM   2779  CB  ASN A 355      67.459   6.877  24.082  1.00 82.12           C  
ATOM   2780  CG  ASN A 355      66.908   6.716  22.675  1.00 82.12           C  
ATOM   2781  ND2 ASN A 355      66.454   5.478  22.341  1.00 82.12           N  
ATOM   2782  OD1 ASN A 355      66.891   7.663  21.891  1.00 82.12           O  
ATOM   2783  N   LEU A 356      70.548   7.825  25.688  1.00128.65           N  
ATOM   2784  CA  LEU A 356      71.011   8.156  27.011  1.00128.65           C  
ATOM   2785  C   LEU A 356      71.891   9.357  26.876  1.00128.65           C  
ATOM   2786  O   LEU A 356      72.482   9.584  25.823  1.00128.65           O  
ATOM   2787  CB  LEU A 356      71.826   7.058  27.730  1.00128.65           C  
ATOM   2788  CG  LEU A 356      70.992   5.903  28.331  1.00128.65           C  
ATOM   2789  CD1 LEU A 356      70.255   5.090  27.258  1.00128.65           C  
ATOM   2790  CD2 LEU A 356      71.855   5.019  29.247  1.00128.65           C  
ATOM   2791  N   PRO A 357      72.017  10.131  27.920  1.00 82.55           N  
ATOM   2792  CA  PRO A 357      72.795  11.335  27.811  1.00 82.55           C  
ATOM   2793  C   PRO A 357      74.223  11.046  27.503  1.00 82.55           C  
ATOM   2794  O   PRO A 357      74.733  10.008  27.919  1.00 82.55           O  
ATOM   2795  CB  PRO A 357      72.550  12.098  29.109  1.00 82.55           C  
ATOM   2796  CG  PRO A 357      71.124  11.667  29.508  1.00 82.55           C  
ATOM   2797  CD  PRO A 357      70.967  10.252  28.918  1.00 82.55           C  
ATOM   2798  N   ILE A 358      74.882  11.953  26.758  1.00 95.10           N  
ATOM   2799  CA  ILE A 358      76.236  11.708  26.372  1.00 95.10           C  
ATOM   2800  C   ILE A 358      77.129  12.091  27.498  1.00 95.10           C  
ATOM   2801  O   ILE A 358      76.802  12.945  28.322  1.00 95.10           O  
ATOM   2802  CB  ILE A 358      76.713  12.431  25.145  1.00 95.10           C  
ATOM   2803  CG1 ILE A 358      76.794  13.946  25.373  1.00 95.10           C  
ATOM   2804  CG2 ILE A 358      75.789  12.024  23.985  1.00 95.10           C  
ATOM   2805  CD1 ILE A 358      77.634  14.654  24.310  1.00 95.10           C  
ATOM   2806  N   GLN A 359      78.285  11.414  27.551  1.00171.39           N  
ATOM   2807  CA  GLN A 359      79.302  11.624  28.531  1.00171.39           C  
ATOM   2808  C   GLN A 359      78.913  10.926  29.795  1.00171.39           C  
ATOM   2809  O   GLN A 359      79.746  10.717  30.675  1.00171.39           O  
ATOM   2810  CB  GLN A 359      79.480  13.119  28.843  1.00171.39           C  
ATOM   2811  CG  GLN A 359      80.845  13.473  29.411  1.00171.39           C  
ATOM   2812  CD  GLN A 359      81.798  13.538  28.226  1.00171.39           C  
ATOM   2813  NE2 GLN A 359      83.101  13.253  28.481  1.00171.39           N  
ATOM   2814  OE1 GLN A 359      81.394  13.831  27.102  1.00171.39           O  
ATOM   2815  N   ALA A 360      77.661  10.449  29.882  1.00 57.80           N  
ATOM   2816  CA  ALA A 360      77.291   9.725  31.059  1.00 57.80           C  
ATOM   2817  C   ALA A 360      78.034   8.430  30.994  1.00 57.80           C  
ATOM   2818  O   ALA A 360      78.405   7.974  29.913  1.00 57.80           O  
ATOM   2819  CB  ALA A 360      75.787   9.410  31.143  1.00 57.80           C  
ATOM   2820  N   ILE A 361      78.275   7.793  32.155  1.00135.14           N  
ATOM   2821  CA  ILE A 361      79.052   6.586  32.157  1.00135.14           C  
ATOM   2822  C   ILE A 361      78.107   5.428  31.976  1.00135.14           C  
ATOM   2823  O   ILE A 361      77.255   5.178  32.828  1.00135.14           O  
ATOM   2824  CB  ILE A 361      79.764   6.378  33.464  1.00135.14           C  
ATOM   2825  CG1 ILE A 361      80.671   7.581  33.773  1.00135.14           C  
ATOM   2826  CG2 ILE A 361      80.512   5.038  33.404  1.00135.14           C  
ATOM   2827  CD1 ILE A 361      81.719   7.859  32.696  1.00135.14           C  
ATOM   2828  N   VAL A 362      78.247   4.696  30.842  1.00 86.68           N  
ATOM   2829  CA  VAL A 362      77.412   3.570  30.516  1.00 86.68           C  
ATOM   2830  C   VAL A 362      78.275   2.354  30.305  1.00 86.68           C  
ATOM   2831  O   VAL A 362      79.472   2.471  30.054  1.00 86.68           O  
ATOM   2832  CB  VAL A 362      76.584   3.778  29.279  1.00 86.68           C  
ATOM   2833  CG1 VAL A 362      75.592   4.923  29.546  1.00 86.68           C  
ATOM   2834  CG2 VAL A 362      77.524   4.040  28.092  1.00 86.68           C  
ATOM   2835  N   GLU A 363      77.689   1.137  30.429  1.00 94.89           N  
ATOM   2836  CA  GLU A 363      78.462  -0.071  30.287  1.00 94.89           C  
ATOM   2837  C   GLU A 363      78.054  -0.774  29.020  1.00 94.89           C  
ATOM   2838  O   GLU A 363      76.877  -1.055  28.792  1.00 94.89           O  
ATOM   2839  CB  GLU A 363      78.262  -1.025  31.477  1.00 94.89           C  
ATOM   2840  CG  GLU A 363      79.280  -2.159  31.563  1.00 94.89           C  
ATOM   2841  CD  GLU A 363      79.209  -2.704  32.982  1.00 94.89           C  
ATOM   2842  OE1 GLU A 363      78.494  -2.087  33.817  1.00 94.89           O  
ATOM   2843  OE2 GLU A 363      79.878  -3.736  33.253  1.00 94.89           O1-
ATOM   2844  N   THR A 364      79.050  -1.062  28.155  1.00135.05           N  
ATOM   2845  CA  THR A 364      78.842  -1.717  26.894  1.00135.05           C  
ATOM   2846  C   THR A 364      80.098  -2.451  26.528  1.00135.05           C  
ATOM   2847  O   THR A 364      81.120  -2.336  27.203  1.00135.05           O  
ATOM   2848  CB  THR A 364      78.518  -0.725  25.813  1.00135.05           C  
ATOM   2849  CG2 THR A 364      79.591   0.370  25.789  1.00135.05           C  
ATOM   2850  OG1 THR A 364      78.414  -1.362  24.553  1.00135.05           O  
ATOM   2851  N   ASN A 365      80.044  -3.266  25.453  1.00 51.47           N  
ATOM   2852  CA  ASN A 365      81.225  -3.952  25.013  1.00 51.47           C  
ATOM   2853  C   ASN A 365      82.090  -2.939  24.339  1.00 51.47           C  
ATOM   2854  O   ASN A 365      81.601  -1.953  23.788  1.00 51.47           O  
ATOM   2855  CB  ASN A 365      80.952  -5.096  24.020  1.00 51.47           C  
ATOM   2856  CG  ASN A 365      80.308  -6.241  24.792  1.00 51.47           C  
ATOM   2857  ND2 ASN A 365      79.604  -7.147  24.063  1.00 51.47           N  
ATOM   2858  OD1 ASN A 365      80.436  -6.332  26.011  1.00 51.47           O  
ATOM   2859  N   ALA A 366      83.419  -3.150  24.398  1.00 42.17           N  
ATOM   2860  CA  ALA A 366      84.325  -2.226  23.789  1.00 42.17           C  
ATOM   2861  C   ALA A 366      85.432  -3.005  23.158  1.00 42.17           C  
ATOM   2862  O   ALA A 366      85.737  -4.126  23.559  1.00 42.17           O  
ATOM   2863  CB  ALA A 366      84.964  -1.253  24.796  1.00 42.17           C  
ATOM   2864  N   PHE A 367      86.051  -2.400  22.129  1.00 76.74           N  
ATOM   2865  CA  PHE A 367      87.151  -2.957  21.401  1.00 76.74           C  
ATOM   2866  C   PHE A 367      88.377  -2.435  22.078  1.00 76.74           C  
ATOM   2867  O   PHE A 367      88.555  -1.226  22.216  1.00 76.74           O  
ATOM   2868  CB  PHE A 367      87.107  -2.477  19.935  1.00 76.74           C  
ATOM   2869  CG  PHE A 367      88.253  -2.985  19.133  1.00 76.74           C  
ATOM   2870  CD1 PHE A 367      88.386  -4.324  18.848  1.00 76.74           C  
ATOM   2871  CD2 PHE A 367      89.173  -2.101  18.620  1.00 76.74           C  
ATOM   2872  CE1 PHE A 367      89.443  -4.774  18.092  1.00 76.74           C  
ATOM   2873  CE2 PHE A 367      90.228  -2.547  17.861  1.00 76.74           C  
ATOM   2874  CZ  PHE A 367      90.368  -3.887  17.598  1.00 76.74           C  
ATOM   2875  N   ILE A 368      89.255  -3.347  22.542  1.00 54.03           N  
ATOM   2876  CA  ILE A 368      90.399  -2.912  23.287  1.00 54.03           C  
ATOM   2877  C   ILE A 368      91.617  -3.347  22.546  1.00 54.03           C  
ATOM   2878  O   ILE A 368      91.762  -4.514  22.188  1.00 54.03           O  
ATOM   2879  CB  ILE A 368      90.437  -3.524  24.658  1.00 54.03           C  
ATOM   2880  CG1 ILE A 368      89.158  -3.147  25.427  1.00 54.03           C  
ATOM   2881  CG2 ILE A 368      91.727  -3.074  25.361  1.00 54.03           C  
ATOM   2882  CD1 ILE A 368      88.947  -3.959  26.705  1.00 54.03           C  
ATOM   2883  N   THR A 369      92.529  -2.389  22.303  1.00 84.93           N  
ATOM   2884  CA  THR A 369      93.720  -2.639  21.549  1.00 84.93           C  
ATOM   2885  C   THR A 369      94.775  -1.801  22.200  1.00 84.93           C  
ATOM   2886  O   THR A 369      94.525  -1.190  23.237  1.00 84.93           O  
ATOM   2887  CB  THR A 369      93.534  -2.192  20.127  1.00 84.93           C  
ATOM   2888  CG2 THR A 369      94.729  -2.609  19.263  1.00 84.93           C  
ATOM   2889  OG1 THR A 369      92.375  -2.809  19.602  1.00 84.93           O  
ATOM   2890  N   ARG A 370      95.988  -1.733  21.618  1.00101.15           N  
ATOM   2891  CA  ARG A 370      97.000  -1.002  22.311  1.00101.15           C  
ATOM   2892  C   ARG A 370      96.590   0.426  22.446  1.00101.15           C  
ATOM   2893  O   ARG A 370      96.257   1.099  21.473  1.00101.15           O  
ATOM   2894  CB  ARG A 370      98.395  -0.997  21.671  1.00101.15           C  
ATOM   2895  CG  ARG A 370      99.344  -0.198  22.563  1.00101.15           C  
ATOM   2896  CD  ARG A 370     100.722   0.121  21.990  1.00101.15           C  
ATOM   2897  NE  ARG A 370     101.352   1.031  22.987  1.00101.15           N  
ATOM   2898  CZ  ARG A 370     102.414   1.815  22.647  1.00101.15           C  
ATOM   2899  NH1 ARG A 370     102.963   1.721  21.402  1.00101.15           N1+
ATOM   2900  NH2 ARG A 370     102.915   2.703  23.555  1.00101.15           N  
ATOM   2901  N   ASN A 371      96.600   0.907  23.702  1.00 74.51           N  
ATOM   2902  CA  ASN A 371      96.321   2.275  24.018  1.00 74.51           C  
ATOM   2903  C   ASN A 371      94.990   2.669  23.452  1.00 74.51           C  
ATOM   2904  O   ASN A 371      94.785   3.830  23.101  1.00 74.51           O  
ATOM   2905  CB  ASN A 371      97.395   3.236  23.470  1.00 74.51           C  
ATOM   2906  CG  ASN A 371      97.209   4.617  24.088  1.00 74.51           C  
ATOM   2907  ND2 ASN A 371      97.657   5.670  23.356  1.00 74.51           N  
ATOM   2908  OD1 ASN A 371      96.657   4.758  25.178  1.00 74.51           O  
ATOM   2909  N   ARG A 372      94.027   1.732  23.347  1.00116.49           N  
ATOM   2910  CA  ARG A 372      92.765   2.168  22.820  1.00116.49           C  
ATOM   2911  C   ARG A 372      91.651   1.396  23.437  1.00116.49           C  
ATOM   2912  O   ARG A 372      91.703   0.172  23.547  1.00116.49           O  
ATOM   2913  CB  ARG A 372      92.607   1.971  21.304  1.00116.49           C  
ATOM   2914  CG  ARG A 372      93.490   2.899  20.477  1.00116.49           C  
ATOM   2915  CD  ARG A 372      93.283   2.769  18.971  1.00116.49           C  
ATOM   2916  NE  ARG A 372      93.658   1.385  18.566  1.00116.49           N  
ATOM   2917  CZ  ARG A 372      94.972   1.072  18.366  1.00116.49           C  
ATOM   2918  NH1 ARG A 372      95.941   1.990  18.645  1.00116.49           N1+
ATOM   2919  NH2 ARG A 372      95.318  -0.159  17.889  1.00116.49           N  
ATOM   2920  N   VAL A 373      90.606   2.119  23.878  1.00 67.03           N  
ATOM   2921  CA  VAL A 373      89.406   1.472  24.310  1.00 67.03           C  
ATOM   2922  C   VAL A 373      88.325   2.129  23.507  1.00 67.03           C  
ATOM   2923  O   VAL A 373      88.098   3.331  23.636  1.00 67.03           O  
ATOM   2924  CB  VAL A 373      89.080   1.680  25.761  1.00 67.03           C  
ATOM   2925  CG1 VAL A 373      87.681   1.100  26.035  1.00 67.03           C  
ATOM   2926  CG2 VAL A 373      90.187   1.034  26.614  1.00 67.03           C  
ATOM   2927  N   GLN A 374      87.620   1.358  22.654  1.00 80.28           N  
ATOM   2928  CA  GLN A 374      86.647   1.985  21.807  1.00 80.28           C  
ATOM   2929  C   GLN A 374      85.349   1.247  21.926  1.00 80.28           C  
ATOM   2930  O   GLN A 374      85.258   0.050  21.657  1.00 80.28           O  
ATOM   2931  CB  GLN A 374      87.109   2.017  20.341  1.00 80.28           C  
ATOM   2932  CG  GLN A 374      88.370   2.878  20.186  1.00 80.28           C  
ATOM   2933  CD  GLN A 374      89.015   2.614  18.833  1.00 80.28           C  
ATOM   2934  NE2 GLN A 374      88.640   3.427  17.810  1.00 80.28           N  
ATOM   2935  OE1 GLN A 374      89.841   1.714  18.692  1.00 80.28           O  
ATOM   2936  N   PRO A 375      84.328   1.967  22.312  1.00 72.83           N  
ATOM   2937  CA  PRO A 375      83.052   1.340  22.524  1.00 72.83           C  
ATOM   2938  C   PRO A 375      82.412   0.895  21.255  1.00 72.83           C  
ATOM   2939  O   PRO A 375      82.700   1.460  20.201  1.00 72.83           O  
ATOM   2940  CB  PRO A 375      82.217   2.347  23.312  1.00 72.83           C  
ATOM   2941  CG  PRO A 375      83.271   3.146  24.098  1.00 72.83           C  
ATOM   2942  CD  PRO A 375      84.528   3.091  23.214  1.00 72.83           C  
ATOM   2943  N   ILE A 376      81.541  -0.128  21.344  1.00 50.27           N  
ATOM   2944  CA  ILE A 376      80.854  -0.637  20.196  1.00 50.27           C  
ATOM   2945  C   ILE A 376      79.422  -0.223  20.339  1.00 50.27           C  
ATOM   2946  O   ILE A 376      78.835  -0.358  21.413  1.00 50.27           O  
ATOM   2947  CB  ILE A 376      80.881  -2.135  20.090  1.00 50.27           C  
ATOM   2948  CG1 ILE A 376      82.324  -2.640  19.907  1.00 50.27           C  
ATOM   2949  CG2 ILE A 376      79.934  -2.539  18.949  1.00 50.27           C  
ATOM   2950  CD1 ILE A 376      82.462  -4.158  20.034  1.00 50.27           C  
ATOM   2951  N   LEU A 377      78.826   0.326  19.259  1.00 71.84           N  
ATOM   2952  CA  LEU A 377      77.468   0.787  19.358  1.00 71.84           C  
ATOM   2953  C   LEU A 377      76.564  -0.389  19.583  1.00 71.84           C  
ATOM   2954  O   LEU A 377      76.462  -1.294  18.756  1.00 71.84           O  
ATOM   2955  CB  LEU A 377      76.985   1.588  18.137  1.00 71.84           C  
ATOM   2956  CG  LEU A 377      77.782   2.894  17.935  1.00 71.84           C  
ATOM   2957  CD1 LEU A 377      77.139   3.786  16.862  1.00 71.84           C  
ATOM   2958  CD2 LEU A 377      78.014   3.627  19.267  1.00 71.84           C  
ATOM   2959  N   SER A 378      75.931  -0.406  20.773  1.00 91.44           N  
ATOM   2960  CA  SER A 378      75.074  -1.462  21.242  1.00 91.44           C  
ATOM   2961  C   SER A 378      73.603  -1.295  20.966  1.00 91.44           C  
ATOM   2962  O   SER A 378      72.843  -2.232  21.206  1.00 91.44           O  
ATOM   2963  CB  SER A 378      75.276  -1.751  22.735  1.00 91.44           C  
ATOM   2964  OG  SER A 378      76.580  -2.279  22.925  1.00 91.44           O  
ATOM   2965  N   GLY A 379      73.123  -0.124  20.500  1.00 35.79           N  
ATOM   2966  CA  GLY A 379      71.704  -0.021  20.257  1.00 35.79           C  
ATOM   2967  C   GLY A 379      70.989   0.502  21.472  1.00 35.79           C  
ATOM   2968  O   GLY A 379      71.574   1.179  22.315  1.00 35.79           O  
ATOM   2969  N   ALA A 380      69.673   0.200  21.581  1.00 54.85           N  
ATOM   2970  CA  ALA A 380      68.871   0.766  22.632  1.00 54.85           C  
ATOM   2971  C   ALA A 380      68.351  -0.295  23.554  1.00 54.85           C  
ATOM   2972  O   ALA A 380      68.264  -1.473  23.208  1.00 54.85           O  
ATOM   2973  CB  ALA A 380      67.659   1.556  22.110  1.00 54.85           C  
ATOM   2974  N   LEU A 381      68.038   0.124  24.797  1.00129.79           N  
ATOM   2975  CA  LEU A 381      67.459  -0.730  25.796  1.00129.79           C  
ATOM   2976  C   LEU A 381      65.993  -0.795  25.525  1.00129.79           C  
ATOM   2977  O   LEU A 381      65.479  -0.102  24.648  1.00129.79           O  
ATOM   2978  CB  LEU A 381      67.599  -0.204  27.239  1.00129.79           C  
ATOM   2979  CG  LEU A 381      69.011  -0.284  27.851  1.00129.79           C  
ATOM   2980  CD1 LEU A 381      69.439  -1.739  28.062  1.00129.79           C  
ATOM   2981  CD2 LEU A 381      70.034   0.523  27.052  1.00129.79           C  
ATOM   2982  N   PRO A 382      65.304  -1.649  26.233  1.00 78.69           N  
ATOM   2983  CA  PRO A 382      63.876  -1.666  26.105  1.00 78.69           C  
ATOM   2984  C   PRO A 382      63.409  -0.361  26.671  1.00 78.69           C  
ATOM   2985  O   PRO A 382      64.115   0.206  27.501  1.00 78.69           O  
ATOM   2986  CB  PRO A 382      63.412  -2.911  26.853  1.00 78.69           C  
ATOM   2987  CG  PRO A 382      64.604  -3.875  26.702  1.00 78.69           C  
ATOM   2988  CD  PRO A 382      65.834  -2.956  26.583  1.00 78.69           C  
ATOM   2989  N   LYS A 383      62.231   0.132  26.248  1.00114.53           N  
ATOM   2990  CA  LYS A 383      61.782   1.444  26.622  1.00114.53           C  
ATOM   2991  C   LYS A 383      61.666   1.589  28.108  1.00114.53           C  
ATOM   2992  O   LYS A 383      62.097   2.597  28.665  1.00114.53           O  
ATOM   2993  CB  LYS A 383      60.405   1.792  26.034  1.00114.53           C  
ATOM   2994  CG  LYS A 383      59.900   3.166  26.476  1.00114.53           C  
ATOM   2995  CD  LYS A 383      60.806   4.312  26.023  1.00114.53           C  
ATOM   2996  CE  LYS A 383      61.162   4.250  24.538  1.00114.53           C  
ATOM   2997  NZ  LYS A 383      62.200   5.258  24.225  1.00114.53           N1+
ATOM   2998  N   GLY A 384      61.085   0.593  28.796  1.00 31.60           N  
ATOM   2999  CA  GLY A 384      60.881   0.700  30.214  1.00 31.60           C  
ATOM   3000  C   GLY A 384      62.208   0.793  30.912  1.00 31.60           C  
ATOM   3001  O   GLY A 384      62.356   1.510  31.902  1.00 31.60           O  
ATOM   3002  N   VAL A 385      63.201   0.054  30.386  1.00 82.71           N  
ATOM   3003  CA  VAL A 385      64.533  -0.082  30.916  1.00 82.71           C  
ATOM   3004  C   VAL A 385      65.222   1.236  30.903  1.00 82.71           C  
ATOM   3005  O   VAL A 385      66.121   1.507  31.697  1.00 82.71           O  
ATOM   3006  CB  VAL A 385      65.382  -1.013  30.098  1.00 82.71           C  
ATOM   3007  CG1 VAL A 385      66.802  -1.026  30.687  1.00 82.71           C  
ATOM   3008  CG2 VAL A 385      64.709  -2.395  30.055  1.00 82.71           C  
ATOM   3009  N   GLU A 386      64.777   2.110  30.000  1.00174.31           N  
ATOM   3010  CA  GLU A 386      65.331   3.407  29.788  1.00174.31           C  
ATOM   3011  C   GLU A 386      65.290   4.214  31.099  1.00174.31           C  
ATOM   3012  O   GLU A 386      65.761   5.349  31.081  1.00174.31           O  
ATOM   3013  CB  GLU A 386      64.639   4.160  28.633  1.00174.31           C  
ATOM   3014  CG  GLU A 386      65.435   5.339  28.063  1.00174.31           C  
ATOM   3015  CD  GLU A 386      64.934   5.603  26.645  1.00174.31           C  
ATOM   3016  OE1 GLU A 386      65.063   4.681  25.794  1.00174.31           O  
ATOM   3017  OE2 GLU A 386      64.415   6.723  26.390  1.00174.31           O1-
ATOM   3018  N   MET A 387      64.747   3.662  32.248  1.00306.65           N  
ATOM   3019  CA  MET A 387      64.575   4.156  33.620  1.00306.65           C  
ATOM   3020  C   MET A 387      65.957   4.541  34.041  1.00306.65           C  
ATOM   3021  O   MET A 387      66.169   5.318  34.975  1.00306.65           O  
ATOM   3022  CB  MET A 387      64.075   3.045  34.554  1.00306.65           C  
ATOM   3023  CG  MET A 387      63.886   3.463  36.009  1.00306.65           C  
ATOM   3024  SD  MET A 387      63.188   2.143  37.043  1.00306.65           S  
ATOM   3025  CE  MET A 387      64.571   0.995  36.781  1.00306.65           C  
ATOM   3026  N   LEU A 388      66.947   3.954  33.348  1.00213.54           N  
ATOM   3027  CA  LEU A 388      68.312   4.286  33.578  1.00213.54           C  
ATOM   3028  C   LEU A 388      68.504   5.751  33.362  1.00213.54           C  
ATOM   3029  O   LEU A 388      69.347   6.366  34.010  1.00213.54           O  
ATOM   3030  CB  LEU A 388      69.316   3.454  32.752  1.00213.54           C  
ATOM   3031  CG  LEU A 388      68.986   3.255  31.265  1.00213.54           C  
ATOM   3032  CD1 LEU A 388      69.071   4.571  30.481  1.00213.54           C  
ATOM   3033  CD2 LEU A 388      69.855   2.138  30.661  1.00213.54           C  
ATOM   3034  N   ALA A 389      67.764   6.365  32.426  1.00 57.11           N  
ATOM   3035  CA  ALA A 389      67.937   7.777  32.257  1.00 57.11           C  
ATOM   3036  C   ALA A 389      67.492   8.539  33.480  1.00 57.11           C  
ATOM   3037  O   ALA A 389      68.230   9.390  33.972  1.00 57.11           O  
ATOM   3038  CB  ALA A 389      67.142   8.330  31.060  1.00 57.11           C  
ATOM   3039  N   ALA A 390      66.281   8.256  34.010  1.00116.71           N  
ATOM   3040  CA  ALA A 390      65.752   9.158  35.001  1.00116.71           C  
ATOM   3041  C   ALA A 390      66.380   9.202  36.330  1.00116.71           C  
ATOM   3042  O   ALA A 390      67.045  10.170  36.699  1.00116.71           O  
ATOM   3043  CB  ALA A 390      64.254   8.927  35.256  1.00116.71           C  
ATOM   3044  N   ARG A 391      66.205   8.136  37.107  1.00133.87           N  
ATOM   3045  CA  ARG A 391      66.788   8.340  38.378  1.00133.87           C  
ATOM   3046  C   ARG A 391      68.221   8.195  38.174  1.00133.87           C  
ATOM   3047  O   ARG A 391      69.040   8.975  38.647  1.00133.87           O  
ATOM   3048  CB  ARG A 391      66.433   7.293  39.430  1.00133.87           C  
ATOM   3049  CG  ARG A 391      67.242   7.514  40.710  1.00133.87           C  
ATOM   3050  CD  ARG A 391      68.472   6.615  40.844  1.00133.87           C  
ATOM   3051  NE  ARG A 391      69.244   7.108  42.019  1.00133.87           N  
ATOM   3052  CZ  ARG A 391      70.580   7.356  41.890  1.00133.87           C  
ATOM   3053  NH1 ARG A 391      71.209   7.079  40.711  1.00133.87           N1+
ATOM   3054  NH2 ARG A 391      71.282   7.890  42.932  1.00133.87           N  
ATOM   3055  N   HIS A 392      68.538   7.170  37.388  1.00169.44           N  
ATOM   3056  CA  HIS A 392      69.885   6.812  37.516  1.00169.44           C  
ATOM   3057  C   HIS A 392      70.825   7.794  36.933  1.00169.44           C  
ATOM   3058  O   HIS A 392      71.609   8.400  37.661  1.00169.44           O  
ATOM   3059  CB  HIS A 392      70.097   5.394  36.981  1.00169.44           C  
ATOM   3060  CG  HIS A 392      69.081   4.527  37.669  1.00169.44           C  
ATOM   3061  CD2 HIS A 392      67.893   4.037  37.217  1.00169.44           C  
ATOM   3062  ND1 HIS A 392      69.166   4.140  38.989  1.00169.44           N  
ATOM   3063  CE1 HIS A 392      68.034   3.445  39.268  1.00169.44           C  
ATOM   3064  NE2 HIS A 392      67.231   3.357  38.224  1.00169.44           N  
ATOM   3065  N   ILE A 393      70.711   8.036  35.621  1.00105.68           N  
ATOM   3066  CA  ILE A 393      71.675   8.890  34.995  1.00105.68           C  
ATOM   3067  C   ILE A 393      71.534  10.276  35.526  1.00105.68           C  
ATOM   3068  O   ILE A 393      72.515  10.904  35.921  1.00105.68           O  
ATOM   3069  CB  ILE A 393      71.505   8.964  33.503  1.00105.68           C  
ATOM   3070  CG1 ILE A 393      71.765   7.593  32.850  1.00105.68           C  
ATOM   3071  CG2 ILE A 393      72.426  10.078  32.978  1.00105.68           C  
ATOM   3072  CD1 ILE A 393      73.202   7.093  33.001  1.00105.68           C  
ATOM   3073  N   SER A 394      70.292  10.779  35.584  1.00 68.99           N  
ATOM   3074  CA  SER A 394      70.104  12.138  35.992  1.00 68.99           C  
ATOM   3075  C   SER A 394      70.638  12.294  37.377  1.00 68.99           C  
ATOM   3076  O   SER A 394      71.354  13.252  37.665  1.00 68.99           O  
ATOM   3077  CB  SER A 394      68.625  12.559  36.020  1.00 68.99           C  
ATOM   3078  OG  SER A 394      68.516  13.913  36.432  1.00 68.99           O  
ATOM   3079  N   ASN A 395      70.308  11.347  38.277  1.00 62.14           N  
ATOM   3080  CA  ASN A 395      70.752  11.485  39.632  1.00 62.14           C  
ATOM   3081  C   ASN A 395      72.236  11.329  39.726  1.00 62.14           C  
ATOM   3082  O   ASN A 395      72.882  12.021  40.512  1.00 62.14           O  
ATOM   3083  CB  ASN A 395      70.081  10.532  40.631  1.00 62.14           C  
ATOM   3084  CG  ASN A 395      68.621  10.963  40.699  1.00 62.14           C  
ATOM   3085  ND2 ASN A 395      67.795  10.214  41.476  1.00 62.14           N  
ATOM   3086  OD1 ASN A 395      68.226  11.949  40.078  1.00 62.14           O  
ATOM   3087  N   GLN A 396      72.829  10.410  38.943  1.00112.85           N  
ATOM   3088  CA  GLN A 396      74.250  10.230  39.035  1.00112.85           C  
ATOM   3089  C   GLN A 396      74.960  11.473  38.576  1.00112.85           C  
ATOM   3090  O   GLN A 396      75.956  11.876  39.175  1.00112.85           O  
ATOM   3091  CB  GLN A 396      74.757   8.983  38.285  1.00112.85           C  
ATOM   3092  CG  GLN A 396      74.517   8.964  36.777  1.00112.85           C  
ATOM   3093  CD  GLN A 396      74.881   7.563  36.298  1.00112.85           C  
ATOM   3094  NE2 GLN A 396      74.059   6.555  36.699  1.00112.85           N  
ATOM   3095  OE1 GLN A 396      75.874   7.367  35.599  1.00112.85           O  
ATOM   3096  N   GLU A 397      74.463  12.130  37.510  1.00 76.77           N  
ATOM   3097  CA  GLU A 397      75.097  13.329  37.033  1.00 76.77           C  
ATOM   3098  C   GLU A 397      74.996  14.380  38.098  1.00 76.77           C  
ATOM   3099  O   GLU A 397      75.958  15.100  38.363  1.00 76.77           O  
ATOM   3100  CB  GLU A 397      74.433  13.887  35.761  1.00 76.77           C  
ATOM   3101  CG  GLU A 397      74.646  13.019  34.517  1.00 76.77           C  
ATOM   3102  CD  GLU A 397      76.052  13.277  33.988  1.00 76.77           C  
ATOM   3103  OE1 GLU A 397      76.415  14.472  33.822  1.00 76.77           O  
ATOM   3104  OE2 GLU A 397      76.783  12.279  33.746  1.00 76.77           O1-
ATOM   3105  N   ALA A 398      73.823  14.488  38.747  1.00 37.08           N  
ATOM   3106  CA  ALA A 398      73.599  15.487  39.756  1.00 37.08           C  
ATOM   3107  C   ALA A 398      74.522  15.252  40.917  1.00 37.08           C  
ATOM   3108  O   ALA A 398      75.075  16.200  41.474  1.00 37.08           O  
ATOM   3109  CB  ALA A 398      72.158  15.466  40.297  1.00 37.08           C  
ATOM   3110  N   VAL A 399      74.717  13.983  41.325  1.00118.82           N  
ATOM   3111  CA  VAL A 399      75.551  13.744  42.470  1.00118.82           C  
ATOM   3112  C   VAL A 399      76.958  14.161  42.175  1.00118.82           C  
ATOM   3113  O   VAL A 399      77.628  14.733  43.033  1.00118.82           O  
ATOM   3114  CB  VAL A 399      75.552  12.321  42.972  1.00118.82           C  
ATOM   3115  CG1 VAL A 399      74.149  11.997  43.501  1.00118.82           C  
ATOM   3116  CG2 VAL A 399      76.015  11.365  41.868  1.00118.82           C  
ATOM   3117  N   ALA A 400      77.450  13.888  40.953  1.00 42.68           N  
ATOM   3118  CA  ALA A 400      78.799  14.251  40.635  1.00 42.68           C  
ATOM   3119  C   ALA A 400      78.941  15.741  40.726  1.00 42.68           C  
ATOM   3120  O   ALA A 400      79.894  16.236  41.322  1.00 42.68           O  
ATOM   3121  CB  ALA A 400      79.209  13.812  39.220  1.00 42.68           C  
ATOM   3122  N   ASP A 401      77.984  16.500  40.160  1.00 43.64           N  
ATOM   3123  CA  ASP A 401      78.063  17.936  40.205  1.00 43.64           C  
ATOM   3124  C   ASP A 401      77.978  18.393  41.626  1.00 43.64           C  
ATOM   3125  O   ASP A 401      78.766  19.228  42.069  1.00 43.64           O  
ATOM   3126  CB  ASP A 401      76.901  18.635  39.475  1.00 43.64           C  
ATOM   3127  CG  ASP A 401      77.127  18.548  37.976  1.00 43.64           C  
ATOM   3128  OD1 ASP A 401      78.299  18.715  37.546  1.00 43.64           O  
ATOM   3129  OD2 ASP A 401      76.130  18.319  37.238  1.00 43.64           O1-
ATOM   3130  N   ALA A 402      77.035  17.820  42.393  1.00 32.59           N  
ATOM   3131  CA  ALA A 402      76.799  18.259  43.735  1.00 32.59           C  
ATOM   3132  C   ALA A 402      78.050  18.078  44.530  1.00 32.59           C  
ATOM   3133  O   ALA A 402      78.401  18.935  45.335  1.00 32.59           O  
ATOM   3134  CB  ALA A 402      75.687  17.455  44.434  1.00 32.59           C  
ATOM   3135  N   GLY A 403      78.762  16.956  44.336  1.00 31.91           N  
ATOM   3136  CA  GLY A 403      79.941  16.711  45.120  1.00 31.91           C  
ATOM   3137  C   GLY A 403      81.014  17.724  44.845  1.00 31.91           C  
ATOM   3138  O   GLY A 403      81.628  18.241  45.775  1.00 31.91           O  
ATOM   3139  N   LEU A 404      81.294  18.031  43.562  1.00102.02           N  
ATOM   3140  CA  LEU A 404      82.358  18.961  43.282  1.00102.02           C  
ATOM   3141  C   LEU A 404      82.002  20.334  43.777  1.00102.02           C  
ATOM   3142  O   LEU A 404      82.834  21.032  44.354  1.00102.02           O  
ATOM   3143  CB  LEU A 404      82.703  19.073  41.785  1.00102.02           C  
ATOM   3144  CG  LEU A 404      83.453  17.852  41.214  1.00102.02           C  
ATOM   3145  CD1 LEU A 404      82.609  16.573  41.268  1.00102.02           C  
ATOM   3146  CD2 LEU A 404      83.979  18.142  39.802  1.00102.02           C  
ATOM   3147  N   THR A 405      80.747  20.749  43.528  1.00 72.57           N  
ATOM   3148  CA  THR A 405      80.191  22.037  43.848  1.00 72.57           C  
ATOM   3149  C   THR A 405      79.884  22.184  45.313  1.00 72.57           C  
ATOM   3150  O   THR A 405      79.776  23.302  45.812  1.00 72.57           O  
ATOM   3151  CB  THR A 405      78.939  22.320  43.065  1.00 72.57           C  
ATOM   3152  CG2 THR A 405      79.275  22.214  41.568  1.00 72.57           C  
ATOM   3153  OG1 THR A 405      77.918  21.390  43.396  1.00 72.57           O  
ATOM   3154  N   LYS A 406      79.708  21.070  46.048  1.00 71.48           N  
ATOM   3155  CA  LYS A 406      79.278  21.132  47.419  1.00 71.48           C  
ATOM   3156  C   LYS A 406      77.904  21.724  47.467  1.00 71.48           C  
ATOM   3157  O   LYS A 406      77.582  22.522  48.345  1.00 71.48           O  
ATOM   3158  CB  LYS A 406      80.197  21.952  48.339  1.00 71.48           C  
ATOM   3159  CG  LYS A 406      81.404  21.149  48.821  1.00 71.48           C  
ATOM   3160  CD  LYS A 406      82.503  21.987  49.475  1.00 71.48           C  
ATOM   3161  CE  LYS A 406      83.562  21.128  50.169  1.00 71.48           C  
ATOM   3162  NZ  LYS A 406      84.784  21.922  50.415  1.00 71.48           N1+
ATOM   3163  N   ASP A 407      77.052  21.323  46.503  1.00 54.75           N  
ATOM   3164  CA  ASP A 407      75.690  21.772  46.434  1.00 54.75           C  
ATOM   3165  C   ASP A 407      74.832  20.689  47.014  1.00 54.75           C  
ATOM   3166  O   ASP A 407      74.421  19.763  46.317  1.00 54.75           O  
ATOM   3167  CB  ASP A 407      75.214  21.986  44.983  1.00 54.75           C  
ATOM   3168  CG  ASP A 407      73.765  22.462  44.971  1.00 54.75           C  
ATOM   3169  OD1 ASP A 407      73.192  22.676  46.072  1.00 54.75           O  
ATOM   3170  OD2 ASP A 407      73.208  22.614  43.850  1.00 54.75           O1-
ATOM   3171  N   THR A 408      74.522  20.794  48.318  1.00 40.50           N  
ATOM   3172  CA  THR A 408      73.720  19.817  48.999  1.00 40.50           C  
ATOM   3173  C   THR A 408      72.329  19.857  48.447  1.00 40.50           C  
ATOM   3174  O   THR A 408      71.643  18.836  48.391  1.00 40.50           O  
ATOM   3175  CB  THR A 408      73.618  20.068  50.477  1.00 40.50           C  
ATOM   3176  CG2 THR A 408      75.033  20.080  51.080  1.00 40.50           C  
ATOM   3177  OG1 THR A 408      72.971  21.308  50.722  1.00 40.50           O  
ATOM   3178  N   GLY A 409      71.863  21.052  48.041  1.00 24.03           N  
ATOM   3179  CA  GLY A 409      70.517  21.166  47.562  1.00 24.03           C  
ATOM   3180  C   GLY A 409      70.345  20.290  46.359  1.00 24.03           C  
ATOM   3181  O   GLY A 409      69.338  19.595  46.233  1.00 24.03           O  
ATOM   3182  N   LEU A 410      71.324  20.297  45.436  1.00 43.65           N  
ATOM   3183  CA  LEU A 410      71.187  19.524  44.232  1.00 43.65           C  
ATOM   3184  C   LEU A 410      71.201  18.062  44.559  1.00 43.65           C  
ATOM   3185  O   LEU A 410      70.471  17.275  43.959  1.00 43.65           O  
ATOM   3186  CB  LEU A 410      72.289  19.797  43.197  1.00 43.65           C  
ATOM   3187  CG  LEU A 410      72.107  18.978  41.906  1.00 43.65           C  
ATOM   3188  CD1 LEU A 410      70.779  19.323  41.210  1.00 43.65           C  
ATOM   3189  CD2 LEU A 410      73.316  19.131  40.971  1.00 43.65           C  
ATOM   3190  N   ALA A 411      72.043  17.660  45.528  1.00 37.99           N  
ATOM   3191  CA  ALA A 411      72.172  16.281  45.910  1.00 37.99           C  
ATOM   3192  C   ALA A 411      70.856  15.790  46.433  1.00 37.99           C  
ATOM   3193  O   ALA A 411      70.487  14.633  46.236  1.00 37.99           O  
ATOM   3194  CB  ALA A 411      73.219  16.069  47.015  1.00 37.99           C  
ATOM   3195  N   PHE A 412      70.120  16.659  47.146  1.00 75.37           N  
ATOM   3196  CA  PHE A 412      68.853  16.294  47.709  1.00 75.37           C  
ATOM   3197  C   PHE A 412      67.883  16.025  46.598  1.00 75.37           C  
ATOM   3198  O   PHE A 412      67.026  15.151  46.711  1.00 75.37           O  
ATOM   3199  CB  PHE A 412      68.284  17.372  48.648  1.00 75.37           C  
ATOM   3200  CG  PHE A 412      67.012  16.854  49.233  1.00 75.37           C  
ATOM   3201  CD1 PHE A 412      67.022  15.767  50.079  1.00 75.37           C  
ATOM   3202  CD2 PHE A 412      65.812  17.471  48.966  1.00 75.37           C  
ATOM   3203  CE1 PHE A 412      65.853  15.290  50.627  1.00 75.37           C  
ATOM   3204  CE2 PHE A 412      64.641  17.001  49.511  1.00 75.37           C  
ATOM   3205  CZ  PHE A 412      64.659  15.906  50.341  1.00 75.37           C  
ATOM   3206  N   GLN A 413      67.975  16.786  45.495  1.00 84.98           N  
ATOM   3207  CA  GLN A 413      67.071  16.601  44.398  1.00 84.98           C  
ATOM   3208  C   GLN A 413      67.255  15.222  43.842  1.00 84.98           C  
ATOM   3209  O   GLN A 413      66.278  14.533  43.555  1.00 84.98           O  
ATOM   3210  CB  GLN A 413      67.339  17.609  43.283  1.00 84.98           C  
ATOM   3211  CG  GLN A 413      67.183  19.039  43.785  1.00 84.98           C  
ATOM   3212  CD  GLN A 413      67.545  19.943  42.634  1.00 84.98           C  
ATOM   3213  NE2 GLN A 413      68.527  20.853  42.869  1.00 84.98           N  
ATOM   3214  OE1 GLN A 413      66.981  19.831  41.547  1.00 84.98           O  
ATOM   3215  N   ALA A 414      68.516  14.775  43.684  1.00 34.64           N  
ATOM   3216  CA  ALA A 414      68.761  13.458  43.166  1.00 34.64           C  
ATOM   3217  C   ALA A 414      68.186  12.479  44.139  1.00 34.64           C  
ATOM   3218  O   ALA A 414      67.502  11.528  43.770  1.00 34.64           O  
ATOM   3219  CB  ALA A 414      70.260  13.139  43.017  1.00 34.64           C  
ATOM   3220  N   PHE A 415      68.395  12.741  45.436  1.00101.76           N  
ATOM   3221  CA  PHE A 415      67.965  11.859  46.478  1.00101.76           C  
ATOM   3222  C   PHE A 415      66.483  11.669  46.338  1.00101.76           C  
ATOM   3223  O   PHE A 415      65.983  10.553  46.453  1.00101.76           O  
ATOM   3224  CB  PHE A 415      68.268  12.465  47.862  1.00101.76           C  
ATOM   3225  CG  PHE A 415      68.062  11.452  48.935  1.00101.76           C  
ATOM   3226  CD1 PHE A 415      69.103  10.642  49.327  1.00101.76           C  
ATOM   3227  CD2 PHE A 415      66.842  11.317  49.553  1.00101.76           C  
ATOM   3228  CE1 PHE A 415      68.934   9.705  50.318  1.00101.76           C  
ATOM   3229  CE2 PHE A 415      66.666  10.381  50.546  1.00101.76           C  
ATOM   3230  CZ  PHE A 415      67.711   9.576  50.930  1.00101.76           C  
ATOM   3231  N   LEU A 416      65.739  12.762  46.086  1.00 70.79           N  
ATOM   3232  CA  LEU A 416      64.307  12.703  45.938  1.00 70.79           C  
ATOM   3233  C   LEU A 416      63.915  11.934  44.707  1.00 70.79           C  
ATOM   3234  O   LEU A 416      62.885  11.262  44.692  1.00 70.79           O  
ATOM   3235  CB  LEU A 416      63.663  14.093  45.838  1.00 70.79           C  
ATOM   3236  CG  LEU A 416      63.688  14.881  47.160  1.00 70.79           C  
ATOM   3237  CD1 LEU A 416      63.036  16.263  46.989  1.00 70.79           C  
ATOM   3238  CD2 LEU A 416      63.058  14.064  48.304  1.00 70.79           C  
ATOM   3239  N   ASN A 417      64.714  12.051  43.633  1.00 78.96           N  
ATOM   3240  CA  ASN A 417      64.453  11.466  42.342  1.00 78.96           C  
ATOM   3241  C   ASN A 417      64.606   9.964  42.357  1.00 78.96           C  
ATOM   3242  O   ASN A 417      64.136   9.284  41.447  1.00 78.96           O  
ATOM   3243  CB  ASN A 417      65.375  12.034  41.249  1.00 78.96           C  
ATOM   3244  CG  ASN A 417      64.704  11.832  39.898  1.00 78.96           C  
ATOM   3245  ND2 ASN A 417      65.285  12.452  38.836  1.00 78.96           N  
ATOM   3246  OD1 ASN A 417      63.686  11.150  39.787  1.00 78.96           O  
ATOM   3247  N   ASP A 418      65.333   9.412  43.349  1.00104.93           N  
ATOM   3248  CA  ASP A 418      65.618   7.997  43.424  1.00104.93           C  
ATOM   3249  C   ASP A 418      64.358   7.193  43.638  1.00104.93           C  
ATOM   3250  O   ASP A 418      63.524   7.528  44.476  1.00104.93           O  
ATOM   3251  CB  ASP A 418      66.583   7.683  44.584  1.00104.93           C  
ATOM   3252  CG  ASP A 418      66.899   6.197  44.605  1.00104.93           C  
ATOM   3253  OD1 ASP A 418      67.439   5.683  43.589  1.00104.93           O  
ATOM   3254  OD2 ASP A 418      66.619   5.561  45.656  1.00104.93           O1-
ATOM   3255  N   PRO A 419      64.212   6.099  42.917  1.00 94.23           N  
ATOM   3256  CA  PRO A 419      63.033   5.282  43.024  1.00 94.23           C  
ATOM   3257  C   PRO A 419      62.854   4.666  44.379  1.00 94.23           C  
ATOM   3258  O   PRO A 419      61.727   4.315  44.724  1.00 94.23           O  
ATOM   3259  CB  PRO A 419      63.112   4.266  41.887  1.00 94.23           C  
ATOM   3260  CG  PRO A 419      63.923   5.004  40.811  1.00 94.23           C  
ATOM   3261  CD  PRO A 419      64.824   5.961  41.610  1.00 94.23           C  
ATOM   3262  N   LEU A 420      63.939   4.477  45.146  1.00133.17           N  
ATOM   3263  CA  LEU A 420      63.826   3.892  46.450  1.00133.17           C  
ATOM   3264  C   LEU A 420      63.163   4.831  47.415  1.00133.17           C  
ATOM   3265  O   LEU A 420      62.554   4.382  48.383  1.00133.17           O  
ATOM   3266  CB  LEU A 420      65.160   3.490  47.106  1.00133.17           C  
ATOM   3267  CG  LEU A 420      65.836   2.246  46.504  1.00133.17           C  
ATOM   3268  CD1 LEU A 420      66.404   2.518  45.106  1.00133.17           C  
ATOM   3269  CD2 LEU A 420      66.875   1.669  47.476  1.00133.17           C  
ATOM   3270  N   VAL A 421      63.306   6.158  47.219  1.00 82.78           N  
ATOM   3271  CA  VAL A 421      62.817   7.089  48.202  1.00 82.78           C  
ATOM   3272  C   VAL A 421      61.369   7.443  47.974  1.00 82.78           C  
ATOM   3273  O   VAL A 421      61.050   8.412  47.286  1.00 82.78           O  
ATOM   3274  CB  VAL A 421      63.601   8.366  48.203  1.00 82.78           C  
ATOM   3275  CG1 VAL A 421      63.015   9.308  49.264  1.00 82.78           C  
ATOM   3276  CG2 VAL A 421      65.081   8.017  48.426  1.00 82.78           C  
ATOM   3277  N   GLN A 422      60.466   6.638  48.575  1.00104.42           N  
ATOM   3278  CA  GLN A 422      59.024   6.720  48.569  1.00104.42           C  
ATOM   3279  C   GLN A 422      58.451   7.730  49.527  1.00104.42           C  
ATOM   3280  O   GLN A 422      57.298   8.122  49.378  1.00104.42           O  
ATOM   3281  CB  GLN A 422      58.337   5.392  48.928  1.00104.42           C  
ATOM   3282  CG  GLN A 422      58.506   4.278  47.894  1.00104.42           C  
ATOM   3283  CD  GLN A 422      57.618   3.126  48.343  1.00104.42           C  
ATOM   3284  NE2 GLN A 422      57.282   2.205  47.400  1.00104.42           N  
ATOM   3285  OE1 GLN A 422      57.223   3.054  49.506  1.00104.42           O  
ATOM   3286  N   ILE A 423      59.194   8.079  50.590  1.00103.62           N  
ATOM   3287  CA  ILE A 423      58.789   8.870  51.728  1.00103.62           C  
ATOM   3288  C   ILE A 423      58.474  10.307  51.429  1.00103.62           C  
ATOM   3289  O   ILE A 423      58.834  10.857  50.391  1.00103.62           O  
ATOM   3290  CB  ILE A 423      59.826   8.819  52.812  1.00103.62           C  
ATOM   3291  CG1 ILE A 423      61.157   9.401  52.301  1.00103.62           C  
ATOM   3292  CG2 ILE A 423      59.940   7.358  53.276  1.00103.62           C  
ATOM   3293  CD1 ILE A 423      62.248   9.488  53.367  1.00103.62           C  
ATOM   3294  N   ASP A 424      57.730  10.934  52.371  1.00 94.57           N  
ATOM   3295  CA  ASP A 424      57.332  12.311  52.296  1.00 94.57           C  
ATOM   3296  C   ASP A 424      58.594  13.116  52.217  1.00 94.57           C  
ATOM   3297  O   ASP A 424      59.663  12.648  52.603  1.00 94.57           O  
ATOM   3298  CB  ASP A 424      56.571  12.773  53.550  1.00 94.57           C  
ATOM   3299  CG  ASP A 424      55.874  14.084  53.234  1.00 94.57           C  
ATOM   3300  OD1 ASP A 424      55.479  14.266  52.051  1.00 94.57           O  
ATOM   3301  OD2 ASP A 424      55.731  14.921  54.165  1.00 94.57           O1-
ATOM   3302  N   ARG A 425      58.500  14.354  51.688  1.00 90.31           N  
ATOM   3303  CA  ARG A 425      59.658  15.174  51.481  1.00 90.31           C  
ATOM   3304  C   ARG A 425      60.318  15.487  52.787  1.00 90.31           C  
ATOM   3305  O   ARG A 425      61.542  15.438  52.895  1.00 90.31           O  
ATOM   3306  CB  ARG A 425      59.341  16.525  50.813  1.00 90.31           C  
ATOM   3307  CG  ARG A 425      60.596  17.321  50.443  1.00 90.31           C  
ATOM   3308  CD  ARG A 425      60.318  18.765  50.015  1.00 90.31           C  
ATOM   3309  NE  ARG A 425      59.375  18.721  48.862  1.00 90.31           N  
ATOM   3310  CZ  ARG A 425      59.588  19.516  47.773  1.00 90.31           C  
ATOM   3311  NH1 ARG A 425      60.694  20.312  47.712  1.00 90.31           N1+
ATOM   3312  NH2 ARG A 425      58.693  19.511  46.742  1.00 90.31           N  
ATOM   3313  N   SER A 426      59.518  15.810  53.819  1.00 73.44           N  
ATOM   3314  CA  SER A 426      60.047  16.212  55.090  1.00 73.44           C  
ATOM   3315  C   SER A 426      60.856  15.098  55.663  1.00 73.44           C  
ATOM   3316  O   SER A 426      61.963  15.309  56.156  1.00 73.44           O  
ATOM   3317  CB  SER A 426      58.929  16.520  56.097  1.00 73.44           C  
ATOM   3318  OG  SER A 426      58.068  17.516  55.568  1.00 73.44           O  
ATOM   3319  N   ASP A 427      60.313  13.869  55.606  1.00 35.88           N  
ATOM   3320  CA  ASP A 427      60.986  12.739  56.171  1.00 35.88           C  
ATOM   3321  C   ASP A 427      62.273  12.544  55.434  1.00 35.88           C  
ATOM   3322  O   ASP A 427      63.316  12.306  56.038  1.00 35.88           O  
ATOM   3323  CB  ASP A 427      60.170  11.445  56.013  1.00 35.88           C  
ATOM   3324  CG  ASP A 427      58.912  11.573  56.861  1.00 35.88           C  
ATOM   3325  OD1 ASP A 427      59.029  12.042  58.025  1.00 35.88           O  
ATOM   3326  OD2 ASP A 427      57.815  11.218  56.353  1.00 35.88           O1-
ATOM   3327  N   ALA A 428      62.224  12.664  54.096  1.00 33.09           N  
ATOM   3328  CA  ALA A 428      63.376  12.441  53.271  1.00 33.09           C  
ATOM   3329  C   ALA A 428      64.434  13.445  53.592  1.00 33.09           C  
ATOM   3330  O   ALA A 428      65.618  13.117  53.645  1.00 33.09           O  
ATOM   3331  CB  ALA A 428      63.071  12.570  51.768  1.00 33.09           C  
ATOM   3332  N   GLU A 429      64.028  14.705  53.809  1.00 50.91           N  
ATOM   3333  CA  GLU A 429      64.978  15.748  54.043  1.00 50.91           C  
ATOM   3334  C   GLU A 429      65.691  15.479  55.333  1.00 50.91           C  
ATOM   3335  O   GLU A 429      66.901  15.683  55.428  1.00 50.91           O  
ATOM   3336  CB  GLU A 429      64.311  17.133  54.079  1.00 50.91           C  
ATOM   3337  CG  GLU A 429      65.277  18.297  53.851  1.00 50.91           C  
ATOM   3338  CD  GLU A 429      64.451  19.482  53.367  1.00 50.91           C  
ATOM   3339  OE1 GLU A 429      63.209  19.315  53.244  1.00 50.91           O  
ATOM   3340  OE2 GLU A 429      65.045  20.562  53.105  1.00 50.91           O1-
ATOM   3341  N   GLN A 430      64.966  15.012  56.370  1.00103.20           N  
ATOM   3342  CA  GLN A 430      65.613  14.769  57.628  1.00103.20           C  
ATOM   3343  C   GLN A 430      66.551  13.606  57.482  1.00103.20           C  
ATOM   3344  O   GLN A 430      67.667  13.633  57.997  1.00103.20           O  
ATOM   3345  CB  GLN A 430      64.645  14.473  58.789  1.00103.20           C  
ATOM   3346  CG  GLN A 430      63.980  13.098  58.755  1.00103.20           C  
ATOM   3347  CD  GLN A 430      64.800  12.202  59.672  1.00103.20           C  
ATOM   3348  NE2 GLN A 430      65.725  12.823  60.454  1.00103.20           N  
ATOM   3349  OE1 GLN A 430      64.625  10.984  59.696  1.00103.20           O  
ATOM   3350  N   LEU A 431      66.123  12.554  56.755  1.00 58.74           N  
ATOM   3351  CA  LEU A 431      66.936  11.382  56.573  1.00 58.74           C  
ATOM   3352  C   LEU A 431      68.188  11.768  55.848  1.00 58.74           C  
ATOM   3353  O   LEU A 431      69.284  11.349  56.213  1.00 58.74           O  
ATOM   3354  CB  LEU A 431      66.232  10.310  55.724  1.00 58.74           C  
ATOM   3355  CG  LEU A 431      67.131   9.115  55.353  1.00 58.74           C  
ATOM   3356  CD1 LEU A 431      67.635   8.370  56.598  1.00 58.74           C  
ATOM   3357  CD2 LEU A 431      66.427   8.191  54.345  1.00 58.74           C  
ATOM   3358  N   PHE A 432      68.047  12.610  54.812  1.00 72.40           N  
ATOM   3359  CA  PHE A 432      69.137  13.019  53.972  1.00 72.40           C  
ATOM   3360  C   PHE A 432      70.141  13.782  54.792  1.00 72.40           C  
ATOM   3361  O   PHE A 432      71.343  13.542  54.692  1.00 72.40           O  
ATOM   3362  CB  PHE A 432      68.630  13.924  52.830  1.00 72.40           C  
ATOM   3363  CG  PHE A 432      69.707  14.201  51.837  1.00 72.40           C  
ATOM   3364  CD1 PHE A 432      70.047  13.259  50.892  1.00 72.40           C  
ATOM   3365  CD2 PHE A 432      70.356  15.414  51.825  1.00 72.40           C  
ATOM   3366  CE1 PHE A 432      71.033  13.513  49.967  1.00 72.40           C  
ATOM   3367  CE2 PHE A 432      71.342  15.674  50.901  1.00 72.40           C  
ATOM   3368  CZ  PHE A 432      71.682  14.724  49.969  1.00 72.40           C  
ATOM   3369  N   ASN A 433      69.656  14.678  55.672  1.00 75.00           N  
ATOM   3370  CA  ASN A 433      70.469  15.553  56.475  1.00 75.00           C  
ATOM   3371  C   ASN A 433      71.367  14.725  57.326  1.00 75.00           C  
ATOM   3372  O   ASN A 433      72.417  15.179  57.775  1.00 75.00           O  
ATOM   3373  CB  ASN A 433      69.653  16.480  57.392  1.00 75.00           C  
ATOM   3374  CG  ASN A 433      68.993  17.547  56.526  1.00 75.00           C  
ATOM   3375  ND2 ASN A 433      69.377  17.609  55.223  1.00 75.00           N  
ATOM   3376  OD1 ASN A 433      68.154  18.311  57.001  1.00 75.00           O  
ATOM   3377  N   ASP A 434      70.980  13.462  57.545  1.00 95.93           N  
ATOM   3378  CA  ASP A 434      71.754  12.544  58.327  1.00 95.93           C  
ATOM   3379  C   ASP A 434      73.133  12.444  57.678  1.00 95.93           C  
ATOM   3380  O   ASP A 434      74.047  11.909  58.301  1.00 95.93           O  
ATOM   3381  CB  ASP A 434      71.145  11.130  58.372  1.00 95.93           C  
ATOM   3382  CG  ASP A 434      69.855  11.194  59.179  1.00 95.93           C  
ATOM   3383  OD1 ASP A 434      69.687  12.186  59.937  1.00 95.93           O  
ATOM   3384  OD2 ASP A 434      69.017  10.261  59.052  1.00 95.93           O1-
ATOM   3385  N   MET A 435      73.318  12.925  56.410  1.00216.43           N  
ATOM   3386  CA  MET A 435      74.568  12.936  55.679  1.00216.43           C  
ATOM   3387  C   MET A 435      75.520  13.688  56.539  1.00216.43           C  
ATOM   3388  O   MET A 435      76.714  13.383  56.564  1.00216.43           O  
ATOM   3389  CB  MET A 435      74.461  13.640  54.314  1.00216.43           C  
ATOM   3390  CG  MET A 435      75.585  13.271  53.340  1.00216.43           C  
ATOM   3391  SD  MET A 435      77.214  13.991  53.706  1.00216.43           S  
ATOM   3392  CE  MET A 435      76.983  15.448  52.646  1.00216.43           C  
ATOM   3393  N   LEU A 436      74.996  14.697  57.262  1.00282.22           N  
ATOM   3394  CA  LEU A 436      75.816  15.373  58.216  1.00282.22           C  
ATOM   3395  C   LEU A 436      76.310  14.297  59.122  1.00282.22           C  
ATOM   3396  O   LEU A 436      75.533  13.481  59.613  1.00282.22           O  
ATOM   3397  CB  LEU A 436      75.022  16.351  59.096  1.00282.22           C  
ATOM   3398  CG  LEU A 436      75.840  16.976  60.239  1.00282.22           C  
ATOM   3399  CD1 LEU A 436      76.904  17.948  59.707  1.00282.22           C  
ATOM   3400  CD2 LEU A 436      74.922  17.596  61.306  1.00282.22           C  
ATOM   3401  N   GLN A 437      77.626  14.265  59.380  1.00223.59           N  
ATOM   3402  CA  GLN A 437      78.131  13.185  60.171  1.00223.59           C  
ATOM   3403  C   GLN A 437      78.088  13.594  61.603  1.00223.59           C  
ATOM   3404  O   GLN A 437      78.795  14.511  62.016  1.00223.59           O  
ATOM   3405  CB  GLN A 437      79.600  12.858  59.859  1.00223.59           C  
ATOM   3406  CG  GLN A 437      79.860  12.540  58.385  1.00223.59           C  
ATOM   3407  CD  GLN A 437      79.349  11.140  58.084  1.00223.59           C  
ATOM   3408  NE2 GLN A 437      79.354  10.764  56.778  1.00223.59           N  
ATOM   3409  OE1 GLN A 437      78.967  10.395  58.986  1.00223.59           O  
TER   
ATOM   3410  N   MET B   1      43.814  34.419   3.152  1.00 50.40           N  
ATOM   3411  CA  MET B   1      44.249  35.468   2.201  1.00 50.40           C  
ATOM   3412  C   MET B   1      43.754  36.803   2.652  1.00 50.40           C  
ATOM   3413  O   MET B   1      44.403  37.480   3.448  1.00 50.40           O  
ATOM   3414  CB  MET B   1      43.694  35.164   0.798  1.00 50.40           C  
ATOM   3415  CG  MET B   1      44.250  33.867   0.204  1.00 50.40           C  
ATOM   3416  SD  MET B   1      43.624  33.457  -1.452  1.00 50.40           S  
ATOM   3417  CE  MET B   1      44.419  31.825  -1.511  1.00 50.40           C  
ATOM   3418  N   SER B   2      42.571  37.212   2.157  1.00133.39           N  
ATOM   3419  CA  SER B   2      42.031  38.484   2.537  1.00133.39           C  
ATOM   3420  C   SER B   2      41.508  38.363   3.930  1.00133.39           C  
ATOM   3421  O   SER B   2      41.459  37.273   4.498  1.00133.39           O  
ATOM   3422  CB  SER B   2      40.887  38.975   1.633  1.00133.39           C  
ATOM   3423  OG  SER B   2      41.388  39.271   0.339  1.00133.39           O  
ATOM   3424  N   LEU B   3      41.124  39.508   4.524  1.00237.68           N  
ATOM   3425  CA  LEU B   3      40.660  39.537   5.874  1.00237.68           C  
ATOM   3426  C   LEU B   3      39.404  38.748   5.973  1.00237.68           C  
ATOM   3427  O   LEU B   3      39.168  38.053   6.960  1.00237.68           O  
ATOM   3428  CB  LEU B   3      40.399  40.961   6.374  1.00237.68           C  
ATOM   3429  CG  LEU B   3      41.701  41.771   6.389  1.00237.68           C  
ATOM   3430  CD1 LEU B   3      41.504  43.168   6.997  1.00237.68           C  
ATOM   3431  CD2 LEU B   3      42.829  40.956   7.039  1.00237.68           C  
ATOM   3432  N   ASP B   4      38.546  38.839   4.947  1.00 70.09           N  
ATOM   3433  CA  ASP B   4      37.304  38.138   5.039  1.00 70.09           C  
ATOM   3434  C   ASP B   4      37.408  36.756   4.483  1.00 70.09           C  
ATOM   3435  O   ASP B   4      38.448  36.330   3.983  1.00 70.09           O  
ATOM   3436  CB  ASP B   4      36.130  38.854   4.353  1.00 70.09           C  
ATOM   3437  CG  ASP B   4      35.728  40.003   5.267  1.00 70.09           C  
ATOM   3438  OD1 ASP B   4      35.934  39.869   6.503  1.00 70.09           O  
ATOM   3439  OD2 ASP B   4      35.215  41.028   4.747  1.00 70.09           O1-
ATOM   3440  N   GLN B   5      36.281  36.023   4.590  1.00130.32           N  
ATOM   3441  CA  GLN B   5      36.126  34.680   4.117  1.00130.32           C  
ATOM   3442  C   GLN B   5      37.167  33.793   4.729  1.00130.32           C  
ATOM   3443  O   GLN B   5      37.730  32.930   4.058  1.00130.32           O  
ATOM   3444  CB  GLN B   5      36.191  34.567   2.582  1.00130.32           C  
ATOM   3445  CG  GLN B   5      35.809  33.184   2.051  1.00130.32           C  
ATOM   3446  CD  GLN B   5      34.303  33.018   2.183  1.00130.32           C  
ATOM   3447  NE2 GLN B   5      33.867  32.322   3.266  1.00130.32           N  
ATOM   3448  OE1 GLN B   5      33.535  33.492   1.347  1.00130.32           O  
ATOM   3449  N   ILE B   6      37.435  33.991   6.036  1.00109.42           N  
ATOM   3450  CA  ILE B   6      38.351  33.166   6.775  1.00109.42           C  
ATOM   3451  C   ILE B   6      37.531  32.046   7.340  1.00109.42           C  
ATOM   3452  O   ILE B   6      36.420  32.268   7.817  1.00109.42           O  
ATOM   3453  CB  ILE B   6      38.990  33.878   7.930  1.00109.42           C  
ATOM   3454  CG1 ILE B   6      39.806  35.083   7.431  1.00109.42           C  
ATOM   3455  CG2 ILE B   6      39.822  32.854   8.719  1.00109.42           C  
ATOM   3456  CD1 ILE B   6      40.946  34.708   6.483  1.00109.42           C  
ATOM   3457  N   LYS B   7      38.042  30.800   7.266  1.00112.56           N  
ATOM   3458  CA  LYS B   7      37.294  29.672   7.750  1.00112.56           C  
ATOM   3459  C   LYS B   7      37.993  29.075   8.933  1.00112.56           C  
ATOM   3460  O   LYS B   7      39.181  28.761   8.878  1.00112.56           O  
ATOM   3461  CB  LYS B   7      37.168  28.560   6.694  1.00112.56           C  
ATOM   3462  CG  LYS B   7      36.394  27.323   7.148  1.00112.56           C  
ATOM   3463  CD  LYS B   7      34.901  27.551   7.374  1.00112.56           C  
ATOM   3464  CE  LYS B   7      34.176  26.271   7.790  1.00112.56           C  
ATOM   3465  NZ  LYS B   7      34.278  25.258   6.712  1.00112.56           N1+
ATOM   3466  N   ILE B   8      37.254  28.902  10.050  1.00 44.90           N  
ATOM   3467  CA  ILE B   8      37.836  28.292  11.211  1.00 44.90           C  
ATOM   3468  C   ILE B   8      36.986  27.119  11.599  1.00 44.90           C  
ATOM   3469  O   ILE B   8      35.762  27.215  11.674  1.00 44.90           O  
ATOM   3470  CB  ILE B   8      37.947  29.217  12.391  1.00 44.90           C  
ATOM   3471  CG1 ILE B   8      38.900  30.381  12.061  1.00 44.90           C  
ATOM   3472  CG2 ILE B   8      38.383  28.396  13.618  1.00 44.90           C  
ATOM   3473  CD1 ILE B   8      38.875  31.505  13.094  1.00 44.90           C  
ATOM   3474  N   ALA B   9      37.630  25.958  11.844  1.00 36.90           N  
ATOM   3475  CA  ALA B   9      36.904  24.788  12.246  1.00 36.90           C  
ATOM   3476  C   ALA B   9      37.119  24.625  13.719  1.00 36.90           C  
ATOM   3477  O   ALA B   9      38.242  24.735  14.210  1.00 36.90           O  
ATOM   3478  CB  ALA B   9      37.397  23.499  11.570  1.00 36.90           C  
ATOM   3479  N   TYR B  10      36.030  24.365  14.471  1.00163.89           N  
ATOM   3480  CA  TYR B  10      36.178  24.241  15.894  1.00163.89           C  
ATOM   3481  C   TYR B  10      35.766  22.850  16.274  1.00163.89           C  
ATOM   3482  O   TYR B  10      34.592  22.492  16.183  1.00163.89           O  
ATOM   3483  CB  TYR B  10      35.262  25.208  16.670  1.00163.89           C  
ATOM   3484  CG  TYR B  10      35.678  25.264  18.102  1.00163.89           C  
ATOM   3485  CD1 TYR B  10      35.230  24.333  19.010  1.00163.89           C  
ATOM   3486  CD2 TYR B  10      36.527  26.259  18.532  1.00163.89           C  
ATOM   3487  CE1 TYR B  10      35.623  24.399  20.327  1.00163.89           C  
ATOM   3488  CE2 TYR B  10      36.923  26.329  19.848  1.00163.89           C  
ATOM   3489  CZ  TYR B  10      36.469  25.396  20.749  1.00163.89           C  
ATOM   3490  OH  TYR B  10      36.869  25.458  22.100  1.00163.89           O  
ATOM   3491  N   ILE B  11      36.727  22.035  16.751  1.00 71.09           N  
ATOM   3492  CA  ILE B  11      36.409  20.692  17.150  1.00 71.09           C  
ATOM   3493  C   ILE B  11      36.188  20.733  18.630  1.00 71.09           C  
ATOM   3494  O   ILE B  11      37.069  21.135  19.390  1.00 71.09           O  
ATOM   3495  CB  ILE B  11      37.507  19.701  16.869  1.00 71.09           C  
ATOM   3496  CG1 ILE B  11      37.770  19.618  15.358  1.00 71.09           C  
ATOM   3497  CG2 ILE B  11      37.118  18.344  17.478  1.00 71.09           C  
ATOM   3498  CD1 ILE B  11      39.045  18.854  15.005  1.00 71.09           C  
ATOM   3499  N   GLY B  12      35.000  20.268  19.076  1.00 59.43           N  
ATOM   3500  CA  GLY B  12      34.619  20.376  20.458  1.00 59.43           C  
ATOM   3501  C   GLY B  12      33.790  21.625  20.602  1.00 59.43           C  
ATOM   3502  O   GLY B  12      33.721  22.231  21.669  1.00 59.43           O  
ATOM   3503  N   GLY B  13      33.099  21.993  19.506  1.00 77.64           N  
ATOM   3504  CA  GLY B  13      32.302  23.179  19.299  1.00 77.64           C  
ATOM   3505  C   GLY B  13      31.133  23.287  20.243  1.00 77.64           C  
ATOM   3506  O   GLY B  13      30.487  24.332  20.308  1.00 77.64           O  
ATOM   3507  N   GLY B  14      30.720  22.167  20.859  1.00 67.19           N  
ATOM   3508  CA  GLY B  14      29.662  22.118  21.838  1.00 67.19           C  
ATOM   3509  C   GLY B  14      30.107  22.842  23.076  1.00 67.19           C  
ATOM   3510  O   GLY B  14      29.307  23.178  23.949  1.00 67.19           O  
ATOM   3511  N   SER B  15      31.431  23.025  23.208  1.00 94.98           N  
ATOM   3512  CA  SER B  15      32.080  23.547  24.376  1.00 94.98           C  
ATOM   3513  C   SER B  15      31.383  24.740  24.948  1.00 94.98           C  
ATOM   3514  O   SER B  15      30.678  25.492  24.275  1.00 94.98           O  
ATOM   3515  CB  SER B  15      33.545  23.940  24.114  1.00 94.98           C  
ATOM   3516  OG  SER B  15      34.144  24.444  25.299  1.00 94.98           O  
ATOM   3517  N   GLN B  16      31.407  24.779  26.294  1.00164.61           N  
ATOM   3518  CA  GLN B  16      30.967  25.871  27.106  1.00164.61           C  
ATOM   3519  C   GLN B  16      32.068  26.851  27.380  1.00164.61           C  
ATOM   3520  O   GLN B  16      31.782  28.030  27.570  1.00164.61           O  
ATOM   3521  CB  GLN B  16      30.449  25.379  28.464  1.00164.61           C  
ATOM   3522  CG  GLN B  16      29.256  24.430  28.342  1.00164.61           C  
ATOM   3523  CD  GLN B  16      27.970  25.242  28.365  1.00164.61           C  
ATOM   3524  NE2 GLN B  16      26.812  24.529  28.337  1.00164.61           N  
ATOM   3525  OE1 GLN B  16      27.989  26.470  28.423  1.00164.61           O  
ATOM   3526  N   GLY B  17      33.316  26.351  27.610  1.00 92.34           N  
ATOM   3527  CA  GLY B  17      34.405  27.233  27.955  1.00 92.34           C  
ATOM   3528  C   GLY B  17      35.081  27.988  26.844  1.00 92.34           C  
ATOM   3529  O   GLY B  17      34.828  29.172  26.643  1.00 92.34           O  
ATOM   3530  N   TRP B  18      35.898  27.278  26.033  1.00 94.10           N  
ATOM   3531  CA  TRP B  18      36.756  27.893  25.057  1.00 94.10           C  
ATOM   3532  C   TRP B  18      35.972  28.463  23.929  1.00 94.10           C  
ATOM   3533  O   TRP B  18      36.288  29.535  23.422  1.00 94.10           O  
ATOM   3534  CB  TRP B  18      37.833  26.939  24.516  1.00 94.10           C  
ATOM   3535  CG  TRP B  18      38.860  26.592  25.570  1.00 94.10           C  
ATOM   3536  CD1 TRP B  18      38.999  25.460  26.319  1.00 94.10           C  
ATOM   3537  CD2 TRP B  18      39.888  27.495  26.000  1.00 94.10           C  
ATOM   3538  CE2 TRP B  18      40.609  26.849  27.008  1.00 94.10           C  
ATOM   3539  CE3 TRP B  18      40.204  28.760  25.597  1.00 94.10           C  
ATOM   3540  NE1 TRP B  18      40.053  25.601  27.192  1.00 94.10           N  
ATOM   3541  CZ2 TRP B  18      41.659  27.465  27.626  1.00 94.10           C  
ATOM   3542  CZ3 TRP B  18      41.268  29.375  26.218  1.00 94.10           C  
ATOM   3543  CH2 TRP B  18      41.981  28.739  27.214  1.00 94.10           C  
ATOM   3544  N   ALA B  19      34.921  27.750  23.501  1.00 45.12           N  
ATOM   3545  CA  ALA B  19      34.144  28.191  22.382  1.00 45.12           C  
ATOM   3546  C   ALA B  19      33.524  29.520  22.694  1.00 45.12           C  
ATOM   3547  O   ALA B  19      33.559  30.431  21.871  1.00 45.12           O  
ATOM   3548  CB  ALA B  19      33.008  27.212  22.038  1.00 45.12           C  
ATOM   3549  N   ARG B  20      32.958  29.678  23.904  1.00142.31           N  
ATOM   3550  CA  ARG B  20      32.291  30.897  24.264  1.00142.31           C  
ATOM   3551  C   ARG B  20      33.286  32.015  24.326  1.00142.31           C  
ATOM   3552  O   ARG B  20      33.004  33.123  23.870  1.00142.31           O  
ATOM   3553  CB  ARG B  20      31.589  30.800  25.627  1.00142.31           C  
ATOM   3554  CG  ARG B  20      30.437  29.802  25.568  1.00142.31           C  
ATOM   3555  CD  ARG B  20      29.286  30.285  24.686  1.00142.31           C  
ATOM   3556  NE  ARG B  20      28.466  29.091  24.345  1.00142.31           N  
ATOM   3557  CZ  ARG B  20      27.488  28.651  25.189  1.00142.31           C  
ATOM   3558  NH1 ARG B  20      27.232  29.315  26.354  1.00142.31           N1+
ATOM   3559  NH2 ARG B  20      26.760  27.544  24.860  1.00142.31           N  
ATOM   3560  N   SER B  21      34.488  31.730  24.871  1.00110.10           N  
ATOM   3561  CA  SER B  21      35.533  32.697  25.069  1.00110.10           C  
ATOM   3562  C   SER B  21      35.974  33.216  23.744  1.00110.10           C  
ATOM   3563  O   SER B  21      36.518  34.315  23.638  1.00110.10           O  
ATOM   3564  CB  SER B  21      36.795  32.116  25.728  1.00110.10           C  
ATOM   3565  OG  SER B  21      36.553  31.792  27.087  1.00110.10           O  
ATOM   3566  N   LEU B  22      35.677  32.453  22.689  1.00183.52           N  
ATOM   3567  CA  LEU B  22      36.046  32.741  21.340  1.00183.52           C  
ATOM   3568  C   LEU B  22      35.391  34.079  20.930  1.00183.52           C  
ATOM   3569  O   LEU B  22      35.623  34.505  19.802  1.00183.52           O  
ATOM   3570  CB  LEU B  22      35.670  31.633  20.337  1.00183.52           C  
ATOM   3571  CG  LEU B  22      36.280  31.853  18.938  1.00183.52           C  
ATOM   3572  CD1 LEU B  22      37.815  31.934  19.011  1.00183.52           C  
ATOM   3573  CD2 LEU B  22      35.800  30.781  17.946  1.00183.52           C  
ATOM   3574  N   MET B  23      34.571  34.746  21.822  1.00321.02           N  
ATOM   3575  CA  MET B  23      33.810  35.987  21.787  1.00321.02           C  
ATOM   3576  C   MET B  23      34.780  37.035  21.375  1.00321.02           C  
ATOM   3577  O   MET B  23      34.410  38.107  20.897  1.00321.02           O  
ATOM   3578  CB  MET B  23      33.270  36.342  23.183  1.00321.02           C  
ATOM   3579  CG  MET B  23      34.377  36.471  24.235  1.00321.02           C  
ATOM   3580  SD  MET B  23      33.807  36.529  25.963  1.00321.02           S  
ATOM   3581  CE  MET B  23      33.384  34.765  26.060  1.00321.02           C  
ATOM   3582  N   SER B  24      36.065  36.774  21.597  1.00113.37           N  
ATOM   3583  CA  SER B  24      37.040  37.712  21.145  1.00113.37           C  
ATOM   3584  C   SER B  24      36.860  37.885  19.658  1.00113.37           C  
ATOM   3585  O   SER B  24      37.276  38.902  19.105  1.00113.37           O  
ATOM   3586  CB  SER B  24      38.483  37.264  21.421  1.00113.37           C  
ATOM   3587  OG  SER B  24      39.386  38.280  21.010  1.00113.37           O  
ATOM   3588  N   ASP B  25      36.247  36.901  18.961  1.00 56.58           N  
ATOM   3589  CA  ASP B  25      36.031  37.015  17.544  1.00 56.58           C  
ATOM   3590  C   ASP B  25      35.084  38.138  17.255  1.00 56.58           C  
ATOM   3591  O   ASP B  25      35.308  38.919  16.331  1.00 56.58           O  
ATOM   3592  CB  ASP B  25      35.479  35.731  16.896  1.00 56.58           C  
ATOM   3593  CG  ASP B  25      36.639  34.761  16.702  1.00 56.58           C  
ATOM   3594  OD1 ASP B  25      37.809  35.223  16.782  1.00 56.58           O  
ATOM   3595  OD2 ASP B  25      36.374  33.552  16.465  1.00 56.58           O1-
ATOM   3596  N   LEU B  26      34.016  38.284  18.059  1.00152.70           N  
ATOM   3597  CA  LEU B  26      33.030  39.284  17.770  1.00152.70           C  
ATOM   3598  C   LEU B  26      33.633  40.659  17.847  1.00152.70           C  
ATOM   3599  O   LEU B  26      33.191  41.557  17.138  1.00152.70           O  
ATOM   3600  CB  LEU B  26      31.772  39.198  18.662  1.00152.70           C  
ATOM   3601  CG  LEU B  26      32.023  39.243  20.178  1.00152.70           C  
ATOM   3602  CD1 LEU B  26      32.513  40.627  20.629  1.00152.70           C  
ATOM   3603  CD2 LEU B  26      30.791  38.754  20.957  1.00152.70           C  
ATOM   3604  N   SER B  27      34.606  40.891  18.749  1.00102.40           N  
ATOM   3605  CA  SER B  27      35.213  42.193  18.899  1.00102.40           C  
ATOM   3606  C   SER B  27      36.310  42.489  17.898  1.00102.40           C  
ATOM   3607  O   SER B  27      36.629  43.656  17.674  1.00102.40           O  
ATOM   3608  CB  SER B  27      35.809  42.417  20.301  1.00102.40           C  
ATOM   3609  OG  SER B  27      36.301  43.745  20.417  1.00102.40           O  
ATOM   3610  N   ILE B  28      36.936  41.472  17.272  1.00 79.41           N  
ATOM   3611  CA  ILE B  28      38.077  41.735  16.426  1.00 79.41           C  
ATOM   3612  C   ILE B  28      37.615  42.468  15.204  1.00 79.41           C  
ATOM   3613  O   ILE B  28      36.773  41.965  14.465  1.00 79.41           O  
ATOM   3614  CB  ILE B  28      38.714  40.469  15.929  1.00 79.41           C  
ATOM   3615  CG1 ILE B  28      39.158  39.577  17.101  1.00 79.41           C  
ATOM   3616  CG2 ILE B  28      39.851  40.858  14.971  1.00 79.41           C  
ATOM   3617  CD1 ILE B  28      39.447  38.136  16.683  1.00 79.41           C  
ATOM   3618  N   ASP B  29      38.176  43.670  14.938  1.00103.79           N  
ATOM   3619  CA  ASP B  29      37.767  44.406  13.772  1.00103.79           C  
ATOM   3620  C   ASP B  29      38.816  44.241  12.730  1.00103.79           C  
ATOM   3621  O   ASP B  29      38.873  45.011  11.772  1.00103.79           O  
ATOM   3622  CB  ASP B  29      37.658  45.927  13.982  1.00103.79           C  
ATOM   3623  CG  ASP B  29      36.394  46.257  14.759  1.00103.79           C  
ATOM   3624  OD1 ASP B  29      35.702  45.310  15.218  1.00103.79           O  
ATOM   3625  OD2 ASP B  29      36.105  47.476  14.900  1.00103.79           O1-
ATOM   3626  N   GLU B  30      39.610  43.166  12.836  1.00108.70           N  
ATOM   3627  CA  GLU B  30      40.683  42.897  11.930  1.00108.70           C  
ATOM   3628  C   GLU B  30      40.099  42.673  10.585  1.00108.70           C  
ATOM   3629  O   GLU B  30      40.830  42.592   9.597  1.00108.70           O  
ATOM   3630  CB  GLU B  30      41.552  41.704  12.324  1.00108.70           C  
ATOM   3631  CG  GLU B  30      42.472  42.046  13.493  1.00108.70           C  
ATOM   3632  CD  GLU B  30      43.466  40.912  13.639  1.00108.70           C  
ATOM   3633  OE1 GLU B  30      43.247  39.861  12.985  1.00108.70           O  
ATOM   3634  OE2 GLU B  30      44.453  41.077  14.404  1.00108.70           O1-
ATOM   3635  N   ARG B  31      38.767  42.484  10.537  1.00282.66           N  
ATOM   3636  CA  ARG B  31      38.087  42.255   9.303  1.00282.66           C  
ATOM   3637  C   ARG B  31      38.431  40.872   8.915  1.00282.66           C  
ATOM   3638  O   ARG B  31      38.131  40.415   7.815  1.00282.66           O  
ATOM   3639  CB  ARG B  31      38.558  43.230   8.205  1.00282.66           C  
ATOM   3640  CG  ARG B  31      38.380  44.705   8.588  1.00282.66           C  
ATOM   3641  CD  ARG B  31      37.371  45.462   7.727  1.00282.66           C  
ATOM   3642  NE  ARG B  31      37.978  45.606   6.375  1.00282.66           N  
ATOM   3643  CZ  ARG B  31      37.495  46.537   5.503  1.00282.66           C  
ATOM   3644  NH1 ARG B  31      36.463  47.347   5.877  1.00282.66           N1+
ATOM   3645  NH2 ARG B  31      38.046  46.661   4.260  1.00282.66           N  
ATOM   3646  N   MET B  32      39.033  40.151   9.877  1.00182.53           N  
ATOM   3647  CA  MET B  32      39.354  38.774   9.695  1.00182.53           C  
ATOM   3648  C   MET B  32      38.066  38.071   9.972  1.00182.53           C  
ATOM   3649  O   MET B  32      37.986  37.195  10.831  1.00182.53           O  
ATOM   3650  CB  MET B  32      40.391  38.324  10.741  1.00182.53           C  
ATOM   3651  CG  MET B  32      40.847  36.867  10.679  1.00182.53           C  
ATOM   3652  SD  MET B  32      42.099  36.463  11.937  1.00182.53           S  
ATOM   3653  CE  MET B  32      41.002  36.680  13.371  1.00182.53           C  
ATOM   3654  N   SER B  33      37.021  38.451   9.210  1.00104.61           N  
ATOM   3655  CA  SER B  33      35.715  37.895   9.373  1.00104.61           C  
ATOM   3656  C   SER B  33      35.688  36.646   8.569  1.00104.61           C  
ATOM   3657  O   SER B  33      36.618  36.368   7.813  1.00104.61           O  
ATOM   3658  CB  SER B  33      34.577  38.815   8.894  1.00104.61           C  
ATOM   3659  OG  SER B  33      34.564  40.011   9.659  1.00104.61           O  
ATOM   3660  N   GLY B  34      34.619  35.845   8.731  1.00 29.38           N  
ATOM   3661  CA  GLY B  34      34.546  34.612   8.008  1.00 29.38           C  
ATOM   3662  C   GLY B  34      33.540  33.743   8.691  1.00 29.38           C  
ATOM   3663  O   GLY B  34      32.617  34.236   9.336  1.00 29.38           O  
ATOM   3664  N   THR B  35      33.697  32.411   8.558  1.00 96.89           N  
ATOM   3665  CA  THR B  35      32.746  31.503   9.134  1.00 96.89           C  
ATOM   3666  C   THR B  35      33.433  30.533  10.046  1.00 96.89           C  
ATOM   3667  O   THR B  35      34.622  30.245   9.908  1.00 96.89           O  
ATOM   3668  CB  THR B  35      32.012  30.707   8.094  1.00 96.89           C  
ATOM   3669  CG2 THR B  35      33.033  29.922   7.257  1.00 96.89           C  
ATOM   3670  OG1 THR B  35      31.072  29.833   8.701  1.00 96.89           O  
ATOM   3671  N   VAL B  36      32.674  30.025  11.042  1.00 48.50           N  
ATOM   3672  CA  VAL B  36      33.188  29.053  11.961  1.00 48.50           C  
ATOM   3673  C   VAL B  36      32.336  27.824  11.858  1.00 48.50           C  
ATOM   3674  O   VAL B  36      31.116  27.885  12.012  1.00 48.50           O  
ATOM   3675  CB  VAL B  36      33.127  29.510  13.387  1.00 48.50           C  
ATOM   3676  CG1 VAL B  36      33.547  28.341  14.289  1.00 48.50           C  
ATOM   3677  CG2 VAL B  36      34.007  30.760  13.539  1.00 48.50           C  
ATOM   3678  N   ALA B  37      32.967  26.658  11.604  1.00 41.67           N  
ATOM   3679  CA  ALA B  37      32.219  25.435  11.516  1.00 41.67           C  
ATOM   3680  C   ALA B  37      32.376  24.730  12.827  1.00 41.67           C  
ATOM   3681  O   ALA B  37      33.480  24.344  13.210  1.00 41.67           O  
ATOM   3682  CB  ALA B  37      32.723  24.483  10.417  1.00 41.67           C  
ATOM   3683  N   LEU B  38      31.250  24.513  13.535  1.00 53.29           N  
ATOM   3684  CA  LEU B  38      31.297  23.915  14.841  1.00 53.29           C  
ATOM   3685  C   LEU B  38      31.043  22.446  14.712  1.00 53.29           C  
ATOM   3686  O   LEU B  38      30.043  22.025  14.135  1.00 53.29           O  
ATOM   3687  CB  LEU B  38      30.223  24.465  15.804  1.00 53.29           C  
ATOM   3688  CG  LEU B  38      30.410  25.947  16.185  1.00 53.29           C  
ATOM   3689  CD1 LEU B  38      29.307  26.430  17.143  1.00 53.29           C  
ATOM   3690  CD2 LEU B  38      31.816  26.204  16.749  1.00 53.29           C  
ATOM   3691  N   TYR B  39      31.962  21.622  15.256  1.00 66.95           N  
ATOM   3692  CA  TYR B  39      31.801  20.195  15.211  1.00 66.95           C  
ATOM   3693  C   TYR B  39      31.897  19.665  16.607  1.00 66.95           C  
ATOM   3694  O   TYR B  39      32.719  20.112  17.405  1.00 66.95           O  
ATOM   3695  CB  TYR B  39      32.879  19.479  14.367  1.00 66.95           C  
ATOM   3696  CG  TYR B  39      32.816  18.012  14.644  1.00 66.95           C  
ATOM   3697  CD1 TYR B  39      31.866  17.205  14.059  1.00 66.95           C  
ATOM   3698  CD2 TYR B  39      33.740  17.441  15.490  1.00 66.95           C  
ATOM   3699  CE1 TYR B  39      31.832  15.856  14.331  1.00 66.95           C  
ATOM   3700  CE2 TYR B  39      33.710  16.094  15.766  1.00 66.95           C  
ATOM   3701  CZ  TYR B  39      32.752  15.297  15.188  1.00 66.95           C  
ATOM   3702  OH  TYR B  39      32.718  13.914  15.470  1.00 66.95           O  
ATOM   3703  N   ASP B  40      31.007  18.714  16.951  1.00 80.07           N  
ATOM   3704  CA  ASP B  40      31.074  18.101  18.244  1.00 80.07           C  
ATOM   3705  C   ASP B  40      30.322  16.817  18.161  1.00 80.07           C  
ATOM   3706  O   ASP B  40      29.309  16.718  17.471  1.00 80.07           O  
ATOM   3707  CB  ASP B  40      30.493  18.960  19.382  1.00 80.07           C  
ATOM   3708  CG  ASP B  40      30.964  18.363  20.701  1.00 80.07           C  
ATOM   3709  OD1 ASP B  40      30.411  17.307  21.112  1.00 80.07           O  
ATOM   3710  OD2 ASP B  40      31.901  18.949  21.307  1.00 80.07           O1-
ATOM   3711  N   LEU B  41      30.796  15.796  18.892  1.00146.08           N  
ATOM   3712  CA  LEU B  41      30.179  14.510  18.817  1.00146.08           C  
ATOM   3713  C   LEU B  41      28.759  14.712  19.244  1.00146.08           C  
ATOM   3714  O   LEU B  41      27.845  14.098  18.696  1.00146.08           O  
ATOM   3715  CB  LEU B  41      30.888  13.486  19.710  1.00146.08           C  
ATOM   3716  CG  LEU B  41      30.404  12.049  19.494  1.00146.08           C  
ATOM   3717  CD1 LEU B  41      30.520  11.634  18.018  1.00146.08           C  
ATOM   3718  CD2 LEU B  41      31.182  11.093  20.402  1.00146.08           C  
ATOM   3719  N   ASP B  42      28.542  15.613  20.224  1.00 54.54           N  
ATOM   3720  CA  ASP B  42      27.204  15.925  20.640  1.00 54.54           C  
ATOM   3721  C   ASP B  42      26.745  17.053  19.759  1.00 54.54           C  
ATOM   3722  O   ASP B  42      27.070  18.217  19.985  1.00 54.54           O  
ATOM   3723  CB  ASP B  42      27.137  16.375  22.113  1.00 54.54           C  
ATOM   3724  CG  ASP B  42      25.688  16.351  22.580  1.00 54.54           C  
ATOM   3725  OD1 ASP B  42      24.781  16.474  21.715  1.00 54.54           O  
ATOM   3726  OD2 ASP B  42      25.471  16.202  23.813  1.00 54.54           O1-
ATOM   3727  N   PHE B  43      25.947  16.719  18.727  1.00110.94           N  
ATOM   3728  CA  PHE B  43      25.523  17.642  17.711  1.00110.94           C  
ATOM   3729  C   PHE B  43      24.638  18.702  18.303  1.00110.94           C  
ATOM   3730  O   PHE B  43      24.690  19.862  17.896  1.00110.94           O  
ATOM   3731  CB  PHE B  43      24.773  16.946  16.566  1.00110.94           C  
ATOM   3732  CG  PHE B  43      24.797  17.866  15.395  1.00110.94           C  
ATOM   3733  CD1 PHE B  43      23.881  18.883  15.262  1.00110.94           C  
ATOM   3734  CD2 PHE B  43      25.754  17.704  14.419  1.00110.94           C  
ATOM   3735  CE1 PHE B  43      23.922  19.720  14.172  1.00110.94           C  
ATOM   3736  CE2 PHE B  43      25.800  18.538  13.328  1.00110.94           C  
ATOM   3737  CZ  PHE B  43      24.880  19.548  13.202  1.00110.94           C  
ATOM   3738  N   GLU B  44      23.800  18.328  19.286  1.00 58.32           N  
ATOM   3739  CA  GLU B  44      22.854  19.227  19.890  1.00 58.32           C  
ATOM   3740  C   GLU B  44      23.577  20.414  20.443  1.00 58.32           C  
ATOM   3741  O   GLU B  44      23.154  21.555  20.247  1.00 58.32           O  
ATOM   3742  CB  GLU B  44      22.163  18.563  21.093  1.00 58.32           C  
ATOM   3743  CG  GLU B  44      21.396  19.521  22.005  1.00 58.32           C  
ATOM   3744  CD  GLU B  44      21.251  18.820  23.351  1.00 58.32           C  
ATOM   3745  OE1 GLU B  44      22.198  18.083  23.735  1.00 58.32           O  
ATOM   3746  OE2 GLU B  44      20.196  19.012  24.012  1.00 58.32           O1-
ATOM   3747  N   ALA B  45      24.691  20.165  21.154  1.00 33.54           N  
ATOM   3748  CA  ALA B  45      25.441  21.208  21.792  1.00 33.54           C  
ATOM   3749  C   ALA B  45      26.020  22.132  20.765  1.00 33.54           C  
ATOM   3750  O   ALA B  45      26.017  23.348  20.943  1.00 33.54           O  
ATOM   3751  CB  ALA B  45      26.616  20.666  22.625  1.00 33.54           C  
ATOM   3752  N   ALA B  46      26.537  21.578  19.653  1.00 26.85           N  
ATOM   3753  CA  ALA B  46      27.152  22.412  18.660  1.00 26.85           C  
ATOM   3754  C   ALA B  46      26.115  23.350  18.134  1.00 26.85           C  
ATOM   3755  O   ALA B  46      26.385  24.527  17.899  1.00 26.85           O  
ATOM   3756  CB  ALA B  46      27.713  21.630  17.459  1.00 26.85           C  
ATOM   3757  N   GLN B  47      24.884  22.845  17.952  1.00 43.04           N  
ATOM   3758  CA  GLN B  47      23.831  23.633  17.380  1.00 43.04           C  
ATOM   3759  C   GLN B  47      23.520  24.813  18.256  1.00 43.04           C  
ATOM   3760  O   GLN B  47      23.305  25.919  17.764  1.00 43.04           O  
ATOM   3761  CB  GLN B  47      22.545  22.816  17.163  1.00 43.04           C  
ATOM   3762  CG  GLN B  47      22.747  21.677  16.157  1.00 43.04           C  
ATOM   3763  CD  GLN B  47      21.424  20.956  15.931  1.00 43.04           C  
ATOM   3764  NE2 GLN B  47      20.987  20.893  14.645  1.00 43.04           N  
ATOM   3765  OE1 GLN B  47      20.798  20.464  16.868  1.00 43.04           O  
ATOM   3766  N   LYS B  48      23.498  24.616  19.586  1.00 54.46           N  
ATOM   3767  CA  LYS B  48      23.168  25.690  20.480  1.00 54.46           C  
ATOM   3768  C   LYS B  48      24.214  26.756  20.387  1.00 54.46           C  
ATOM   3769  O   LYS B  48      23.908  27.942  20.490  1.00 54.46           O  
ATOM   3770  CB  LYS B  48      23.032  25.227  21.939  1.00 54.46           C  
ATOM   3771  CG  LYS B  48      21.860  24.259  22.105  1.00 54.46           C  
ATOM   3772  CD  LYS B  48      21.790  23.563  23.463  1.00 54.46           C  
ATOM   3773  CE  LYS B  48      20.686  22.505  23.536  1.00 54.46           C  
ATOM   3774  NZ  LYS B  48      20.506  22.053  24.933  1.00 54.46           N1+
ATOM   3775  N   ASN B  49      25.489  26.359  20.220  1.00 52.84           N  
ATOM   3776  CA  ASN B  49      26.539  27.320  20.056  1.00 52.84           C  
ATOM   3777  C   ASN B  49      26.319  28.015  18.757  1.00 52.84           C  
ATOM   3778  O   ASN B  49      26.622  29.197  18.621  1.00 52.84           O  
ATOM   3779  CB  ASN B  49      27.945  26.698  20.048  1.00 52.84           C  
ATOM   3780  CG  ASN B  49      28.358  26.480  21.497  1.00 52.84           C  
ATOM   3781  ND2 ASN B  49      28.535  25.194  21.901  1.00 52.84           N  
ATOM   3782  OD1 ASN B  49      28.523  27.437  22.255  1.00 52.84           O  
ATOM   3783  N   GLU B  50      25.801  27.288  17.751  1.00 44.20           N  
ATOM   3784  CA  GLU B  50      25.550  27.895  16.481  1.00 44.20           C  
ATOM   3785  C   GLU B  50      24.537  28.980  16.675  1.00 44.20           C  
ATOM   3786  O   GLU B  50      24.720  30.110  16.223  1.00 44.20           O  
ATOM   3787  CB  GLU B  50      24.953  26.903  15.471  1.00 44.20           C  
ATOM   3788  CG  GLU B  50      24.672  27.521  14.101  1.00 44.20           C  
ATOM   3789  CD  GLU B  50      24.032  26.446  13.239  1.00 44.20           C  
ATOM   3790  OE1 GLU B  50      23.862  25.309  13.755  1.00 44.20           O  
ATOM   3791  OE2 GLU B  50      23.701  26.741  12.060  1.00 44.20           O1-
ATOM   3792  N   VAL B  51      23.443  28.673  17.396  1.00 40.42           N  
ATOM   3793  CA  VAL B  51      22.411  29.653  17.558  1.00 40.42           C  
ATOM   3794  C   VAL B  51      22.967  30.839  18.286  1.00 40.42           C  
ATOM   3795  O   VAL B  51      22.795  31.977  17.853  1.00 40.42           O  
ATOM   3796  CB  VAL B  51      21.225  29.140  18.326  1.00 40.42           C  
ATOM   3797  CG1 VAL B  51      20.227  30.297  18.521  1.00 40.42           C  
ATOM   3798  CG2 VAL B  51      20.637  27.936  17.568  1.00 40.42           C  
ATOM   3799  N   ILE B  52      23.679  30.596  19.402  1.00 51.85           N  
ATOM   3800  CA  ILE B  52      24.210  31.640  20.234  1.00 51.85           C  
ATOM   3801  C   ILE B  52      25.263  32.425  19.506  1.00 51.85           C  
ATOM   3802  O   ILE B  52      25.372  33.638  19.669  1.00 51.85           O  
ATOM   3803  CB  ILE B  52      24.794  31.117  21.512  1.00 51.85           C  
ATOM   3804  CG1 ILE B  52      23.692  30.444  22.351  1.00 51.85           C  
ATOM   3805  CG2 ILE B  52      25.478  32.289  22.234  1.00 51.85           C  
ATOM   3806  CD1 ILE B  52      24.220  29.613  23.519  1.00 51.85           C  
ATOM   3807  N   GLY B  53      26.100  31.744  18.710  1.00 31.65           N  
ATOM   3808  CA  GLY B  53      27.163  32.396  18.000  1.00 31.65           C  
ATOM   3809  C   GLY B  53      26.589  33.361  17.012  1.00 31.65           C  
ATOM   3810  O   GLY B  53      27.119  34.454  16.823  1.00 31.65           O  
ATOM   3811  N   ASN B  54      25.487  32.963  16.349  1.00 77.29           N  
ATOM   3812  CA  ASN B  54      24.863  33.748  15.318  1.00 77.29           C  
ATOM   3813  C   ASN B  54      24.253  34.987  15.894  1.00 77.29           C  
ATOM   3814  O   ASN B  54      23.971  35.943  15.179  1.00 77.29           O  
ATOM   3815  CB  ASN B  54      23.823  32.956  14.511  1.00 77.29           C  
ATOM   3816  CG  ASN B  54      24.632  32.036  13.605  1.00 77.29           C  
ATOM   3817  ND2 ASN B  54      24.020  30.904  13.167  1.00 77.29           N  
ATOM   3818  OD1 ASN B  54      25.785  32.324  13.287  1.00 77.29           O  
ATOM   3819  N   HIS B  55      23.924  34.957  17.191  1.00102.48           N  
ATOM   3820  CA  HIS B  55      23.416  36.095  17.899  1.00102.48           C  
ATOM   3821  C   HIS B  55      24.513  37.040  18.296  1.00102.48           C  
ATOM   3822  O   HIS B  55      24.241  38.066  18.916  1.00102.48           O  
ATOM   3823  CB  HIS B  55      22.536  35.734  19.104  1.00102.48           C  
ATOM   3824  CG  HIS B  55      21.179  35.303  18.626  1.00102.48           C  
ATOM   3825  CD2 HIS B  55      20.050  36.040  18.441  1.00102.48           C  
ATOM   3826  ND1 HIS B  55      20.859  34.023  18.230  1.00102.48           N  
ATOM   3827  CE1 HIS B  55      19.562  34.052  17.826  1.00102.48           C  
ATOM   3828  NE2 HIS B  55      19.030  35.255  17.935  1.00102.48           N  
ATOM   3829  N   SER B  56      25.792  36.684  18.051  1.00 64.49           N  
ATOM   3830  CA  SER B  56      26.879  37.508  18.519  1.00 64.49           C  
ATOM   3831  C   SER B  56      27.502  38.317  17.415  1.00 64.49           C  
ATOM   3832  O   SER B  56      27.331  38.039  16.231  1.00 64.49           O  
ATOM   3833  CB  SER B  56      28.022  36.679  19.121  1.00 64.49           C  
ATOM   3834  OG  SER B  56      27.529  35.868  20.177  1.00 64.49           O  
ATOM   3835  N   GLY B  57      28.211  39.398  17.809  1.00 44.79           N  
ATOM   3836  CA  GLY B  57      28.977  40.202  16.900  1.00 44.79           C  
ATOM   3837  C   GLY B  57      28.073  40.872  15.916  1.00 44.79           C  
ATOM   3838  O   GLY B  57      26.855  40.905  16.073  1.00 44.79           O  
ATOM   3839  N   ASN B  58      28.704  41.447  14.874  1.00 79.03           N  
ATOM   3840  CA  ASN B  58      28.103  42.138  13.771  1.00 79.03           C  
ATOM   3841  C   ASN B  58      27.481  41.168  12.827  1.00 79.03           C  
ATOM   3842  O   ASN B  58      26.628  41.539  12.023  1.00 79.03           O  
ATOM   3843  CB  ASN B  58      29.115  42.930  12.934  1.00 79.03           C  
ATOM   3844  CG  ASN B  58      29.621  44.078  13.781  1.00 79.03           C  
ATOM   3845  ND2 ASN B  58      29.480  45.322  13.251  1.00 79.03           N  
ATOM   3846  OD1 ASN B  58      30.118  43.875  14.888  1.00 79.03           O  
ATOM   3847  N   GLY B  59      27.899  39.894  12.887  1.00 44.15           N  
ATOM   3848  CA  GLY B  59      27.537  38.994  11.842  1.00 44.15           C  
ATOM   3849  C   GLY B  59      28.804  38.918  11.070  1.00 44.15           C  
ATOM   3850  O   GLY B  59      28.858  38.452   9.933  1.00 44.15           O  
ATOM   3851  N   ARG B  60      29.870  39.420  11.726  1.00140.39           N  
ATOM   3852  CA  ARG B  60      31.196  39.393  11.204  1.00140.39           C  
ATOM   3853  C   ARG B  60      31.529  37.953  11.011  1.00140.39           C  
ATOM   3854  O   ARG B  60      32.207  37.588  10.051  1.00140.39           O  
ATOM   3855  CB  ARG B  60      32.255  39.918  12.185  1.00140.39           C  
ATOM   3856  CG  ARG B  60      32.209  41.416  12.461  1.00140.39           C  
ATOM   3857  CD  ARG B  60      33.469  41.904  13.177  1.00140.39           C  
ATOM   3858  NE  ARG B  60      33.368  43.381  13.322  1.00140.39           N  
ATOM   3859  CZ  ARG B  60      33.486  44.172  12.217  1.00140.39           C  
ATOM   3860  NH1 ARG B  60      33.557  43.607  10.977  1.00140.39           N1+
ATOM   3861  NH2 ARG B  60      33.519  45.530  12.349  1.00140.39           N  
ATOM   3862  N   TRP B  61      31.073  37.103  11.949  1.00 71.66           N  
ATOM   3863  CA  TRP B  61      31.342  35.695  11.877  1.00 71.66           C  
ATOM   3864  C   TRP B  61      30.049  34.937  11.763  1.00 71.66           C  
ATOM   3865  O   TRP B  61      29.110  35.148  12.528  1.00 71.66           O  
ATOM   3866  CB  TRP B  61      32.059  35.180  13.131  1.00 71.66           C  
ATOM   3867  CG  TRP B  61      33.449  35.741  13.283  1.00 71.66           C  
ATOM   3868  CD1 TRP B  61      33.856  36.933  13.808  1.00 71.66           C  
ATOM   3869  CD2 TRP B  61      34.636  35.052  12.869  1.00 71.66           C  
ATOM   3870  CE2 TRP B  61      35.717  35.876  13.167  1.00 71.66           C  
ATOM   3871  CE3 TRP B  61      34.808  33.829  12.287  1.00 71.66           C  
ATOM   3872  NE1 TRP B  61      35.225  37.030  13.743  1.00 71.66           N  
ATOM   3873  CZ2 TRP B  61      36.996  35.489  12.888  1.00 71.66           C  
ATOM   3874  CZ3 TRP B  61      36.099  33.441  12.004  1.00 71.66           C  
ATOM   3875  CH2 TRP B  61      37.171  34.256  12.300  1.00 71.66           C  
ATOM   3876  N   ARG B  62      30.000  33.999  10.796  1.00119.93           N  
ATOM   3877  CA  ARG B  62      28.850  33.181  10.523  1.00119.93           C  
ATOM   3878  C   ARG B  62      29.148  31.853  11.160  1.00119.93           C  
ATOM   3879  O   ARG B  62      30.235  31.311  10.973  1.00119.93           O  
ATOM   3880  CB  ARG B  62      28.726  32.947   9.008  1.00119.93           C  
ATOM   3881  CG  ARG B  62      27.385  32.448   8.475  1.00119.93           C  
ATOM   3882  CD  ARG B  62      27.457  32.239   6.958  1.00119.93           C  
ATOM   3883  NE  ARG B  62      26.074  32.098   6.423  1.00119.93           N  
ATOM   3884  CZ  ARG B  62      25.396  33.193   5.966  1.00119.93           C  
ATOM   3885  NH1 ARG B  62      25.968  34.433   6.013  1.00119.93           N1+
ATOM   3886  NH2 ARG B  62      24.140  33.047   5.450  1.00119.93           N  
ATOM   3887  N   TYR B  63      28.189  31.283  11.921  1.00 64.42           N  
ATOM   3888  CA  TYR B  63      28.452  30.048  12.613  1.00 64.42           C  
ATOM   3889  C   TYR B  63      27.558  28.983  12.069  1.00 64.42           C  
ATOM   3890  O   TYR B  63      26.436  29.254  11.642  1.00 64.42           O  
ATOM   3891  CB  TYR B  63      28.161  30.095  14.127  1.00 64.42           C  
ATOM   3892  CG  TYR B  63      29.181  30.937  14.812  1.00 64.42           C  
ATOM   3893  CD1 TYR B  63      29.062  32.308  14.838  1.00 64.42           C  
ATOM   3894  CD2 TYR B  63      30.253  30.344  15.441  1.00 64.42           C  
ATOM   3895  CE1 TYR B  63      30.006  33.076  15.477  1.00 64.42           C  
ATOM   3896  CE2 TYR B  63      31.201  31.108  16.083  1.00 64.42           C  
ATOM   3897  CZ  TYR B  63      31.076  32.478  16.097  1.00 64.42           C  
ATOM   3898  OH  TYR B  63      32.040  33.274  16.751  1.00 64.42           O  
ATOM   3899  N   GLU B  64      28.062  27.731  12.037  1.00 56.57           N  
ATOM   3900  CA  GLU B  64      27.237  26.664  11.559  1.00 56.57           C  
ATOM   3901  C   GLU B  64      27.670  25.378  12.192  1.00 56.57           C  
ATOM   3902  O   GLU B  64      28.851  25.028  12.190  1.00 56.57           O  
ATOM   3903  CB  GLU B  64      27.307  26.489  10.033  1.00 56.57           C  
ATOM   3904  CG  GLU B  64      26.323  25.459   9.478  1.00 56.57           C  
ATOM   3905  CD  GLU B  64      26.458  25.482   7.963  1.00 56.57           C  
ATOM   3906  OE1 GLU B  64      26.454  26.607   7.394  1.00 56.57           O  
ATOM   3907  OE2 GLU B  64      26.575  24.385   7.355  1.00 56.57           O1-
ATOM   3908  N   ALA B  65      26.702  24.641  12.770  1.00 35.43           N  
ATOM   3909  CA  ALA B  65      27.008  23.365  13.347  1.00 35.43           C  
ATOM   3910  C   ALA B  65      27.161  22.403  12.211  1.00 35.43           C  
ATOM   3911  O   ALA B  65      26.374  22.429  11.266  1.00 35.43           O  
ATOM   3912  CB  ALA B  65      25.897  22.835  14.270  1.00 35.43           C  
ATOM   3913  N   VAL B  66      28.181  21.520  12.275  1.00 42.42           N  
ATOM   3914  CA  VAL B  66      28.378  20.580  11.208  1.00 42.42           C  
ATOM   3915  C   VAL B  66      28.473  19.204  11.794  1.00 42.42           C  
ATOM   3916  O   VAL B  66      28.977  19.008  12.898  1.00 42.42           O  
ATOM   3917  CB  VAL B  66      29.616  20.836  10.396  1.00 42.42           C  
ATOM   3918  CG1 VAL B  66      29.461  22.201   9.701  1.00 42.42           C  
ATOM   3919  CG2 VAL B  66      30.847  20.742  11.314  1.00 42.42           C  
ATOM   3920  N   SER B  67      27.950  18.219  11.039  1.00100.21           N  
ATOM   3921  CA  SER B  67      27.827  16.844  11.432  1.00100.21           C  
ATOM   3922  C   SER B  67      29.132  16.102  11.443  1.00100.21           C  
ATOM   3923  O   SER B  67      29.303  15.186  12.246  1.00100.21           O  
ATOM   3924  CB  SER B  67      26.916  16.052  10.479  1.00100.21           C  
ATOM   3925  OG  SER B  67      25.635  16.659  10.405  1.00100.21           O  
ATOM   3926  N   THR B  68      30.083  16.428  10.544  1.00 51.85           N  
ATOM   3927  CA  THR B  68      31.261  15.601  10.539  1.00 51.85           C  
ATOM   3928  C   THR B  68      32.500  16.430  10.494  1.00 51.85           C  
ATOM   3929  O   THR B  68      32.488  17.604  10.126  1.00 51.85           O  
ATOM   3930  CB  THR B  68      31.326  14.624   9.403  1.00 51.85           C  
ATOM   3931  CG2 THR B  68      30.110  13.686   9.483  1.00 51.85           C  
ATOM   3932  OG1 THR B  68      31.343  15.310   8.165  1.00 51.85           O  
ATOM   3933  N   LEU B  69      33.621  15.797  10.883  1.00141.41           N  
ATOM   3934  CA  LEU B  69      34.874  16.473  10.964  1.00141.41           C  
ATOM   3935  C   LEU B  69      35.262  16.900   9.582  1.00141.41           C  
ATOM   3936  O   LEU B  69      35.710  18.027   9.385  1.00141.41           O  
ATOM   3937  CB  LEU B  69      35.977  15.605  11.593  1.00141.41           C  
ATOM   3938  CG  LEU B  69      37.220  16.417  11.999  1.00141.41           C  
ATOM   3939  CD1 LEU B  69      36.860  17.496  13.031  1.00141.41           C  
ATOM   3940  CD2 LEU B  69      38.346  15.507  12.507  1.00141.41           C  
ATOM   3941  N   LYS B  70      35.036  16.030   8.577  1.00 45.73           N  
ATOM   3942  CA  LYS B  70      35.433  16.330   7.229  1.00 45.73           C  
ATOM   3943  C   LYS B  70      34.769  17.593   6.798  1.00 45.73           C  
ATOM   3944  O   LYS B  70      35.385  18.445   6.159  1.00 45.73           O  
ATOM   3945  CB  LYS B  70      35.007  15.259   6.213  1.00 45.73           C  
ATOM   3946  CG  LYS B  70      35.284  15.695   4.771  1.00 45.73           C  
ATOM   3947  CD  LYS B  70      35.142  14.592   3.720  1.00 45.73           C  
ATOM   3948  CE  LYS B  70      35.332  15.109   2.292  1.00 45.73           C  
ATOM   3949  NZ  LYS B  70      35.256  13.990   1.326  1.00 45.73           N1+
ATOM   3950  N   LYS B  71      33.479  17.741   7.137  1.00161.66           N  
ATOM   3951  CA  LYS B  71      32.740  18.905   6.748  1.00161.66           C  
ATOM   3952  C   LYS B  71      33.394  20.089   7.383  1.00161.66           C  
ATOM   3953  O   LYS B  71      33.663  21.099   6.737  1.00161.66           O  
ATOM   3954  CB  LYS B  71      31.321  18.926   7.342  1.00161.66           C  
ATOM   3955  CG  LYS B  71      30.465  17.698   7.060  1.00161.66           C  
ATOM   3956  CD  LYS B  71      30.069  17.502   5.603  1.00161.66           C  
ATOM   3957  CE  LYS B  71      29.227  16.243   5.399  1.00161.66           C  
ATOM   3958  NZ  LYS B  71      28.174  16.164   6.436  1.00161.66           N1+
ATOM   3959  N   ALA B  72      33.678  19.968   8.690  1.00 37.87           N  
ATOM   3960  CA  ALA B  72      34.199  21.066   9.444  1.00 37.87           C  
ATOM   3961  C   ALA B  72      35.538  21.463   8.912  1.00 37.87           C  
ATOM   3962  O   ALA B  72      35.822  22.649   8.756  1.00 37.87           O  
ATOM   3963  CB  ALA B  72      34.387  20.716  10.930  1.00 37.87           C  
ATOM   3964  N   LEU B  73      36.388  20.464   8.616  1.00 63.95           N  
ATOM   3965  CA  LEU B  73      37.752  20.672   8.224  1.00 63.95           C  
ATOM   3966  C   LEU B  73      37.895  21.296   6.868  1.00 63.95           C  
ATOM   3967  O   LEU B  73      38.817  22.080   6.650  1.00 63.95           O  
ATOM   3968  CB  LEU B  73      38.571  19.371   8.242  1.00 63.95           C  
ATOM   3969  CG  LEU B  73      38.690  18.760   9.652  1.00 63.95           C  
ATOM   3970  CD1 LEU B  73      39.621  17.537   9.657  1.00 63.95           C  
ATOM   3971  CD2 LEU B  73      39.091  19.825  10.688  1.00 63.95           C  
ATOM   3972  N   SER B  74      36.993  20.969   5.924  1.00 52.95           N  
ATOM   3973  CA  SER B  74      37.145  21.368   4.549  1.00 52.95           C  
ATOM   3974  C   SER B  74      37.430  22.836   4.414  1.00 52.95           C  
ATOM   3975  O   SER B  74      36.683  23.691   4.885  1.00 52.95           O  
ATOM   3976  CB  SER B  74      35.902  21.063   3.695  1.00 52.95           C  
ATOM   3977  OG  SER B  74      36.112  21.474   2.352  1.00 52.95           O  
ATOM   3978  N   ALA B  75      38.550  23.141   3.724  1.00 56.26           N  
ATOM   3979  CA  ALA B  75      38.986  24.474   3.411  1.00 56.26           C  
ATOM   3980  C   ALA B  75      39.148  25.307   4.649  1.00 56.26           C  
ATOM   3981  O   ALA B  75      38.986  26.524   4.592  1.00 56.26           O  
ATOM   3982  CB  ALA B  75      38.019  25.213   2.469  1.00 56.26           C  
ATOM   3983  N   ALA B  76      39.500  24.697   5.799  1.00 54.48           N  
ATOM   3984  CA  ALA B  76      39.641  25.482   6.995  1.00 54.48           C  
ATOM   3985  C   ALA B  76      41.030  26.040   7.098  1.00 54.48           C  
ATOM   3986  O   ALA B  76      42.017  25.335   6.894  1.00 54.48           O  
ATOM   3987  CB  ALA B  76      39.366  24.685   8.282  1.00 54.48           C  
ATOM   3988  N   ASP B  77      41.132  27.357   7.375  1.00 61.49           N  
ATOM   3989  CA  ASP B  77      42.394  28.011   7.589  1.00 61.49           C  
ATOM   3990  C   ASP B  77      42.926  27.670   8.951  1.00 61.49           C  
ATOM   3991  O   ASP B  77      44.127  27.466   9.129  1.00 61.49           O  
ATOM   3992  CB  ASP B  77      42.288  29.539   7.482  1.00 61.49           C  
ATOM   3993  CG  ASP B  77      41.998  29.859   6.023  1.00 61.49           C  
ATOM   3994  OD1 ASP B  77      42.346  29.016   5.154  1.00 61.49           O  
ATOM   3995  OD2 ASP B  77      41.418  30.945   5.759  1.00 61.49           O1-
ATOM   3996  N   ILE B  78      42.040  27.624   9.968  1.00 74.54           N  
ATOM   3997  CA  ILE B  78      42.513  27.333  11.291  1.00 74.54           C  
ATOM   3998  C   ILE B  78      41.632  26.316  11.930  1.00 74.54           C  
ATOM   3999  O   ILE B  78      40.428  26.270  11.685  1.00 74.54           O  
ATOM   4000  CB  ILE B  78      42.645  28.531  12.177  1.00 74.54           C  
ATOM   4001  CG1 ILE B  78      43.778  29.403  11.617  1.00 74.54           C  
ATOM   4002  CG2 ILE B  78      42.887  28.074  13.625  1.00 74.54           C  
ATOM   4003  CD1 ILE B  78      43.976  30.715  12.365  1.00 74.54           C  
ATOM   4004  N   VAL B  79      42.246  25.434  12.745  1.00 49.16           N  
ATOM   4005  CA  VAL B  79      41.511  24.409  13.423  1.00 49.16           C  
ATOM   4006  C   VAL B  79      41.736  24.587  14.896  1.00 49.16           C  
ATOM   4007  O   VAL B  79      42.871  24.726  15.352  1.00 49.16           O  
ATOM   4008  CB  VAL B  79      41.975  23.028  13.058  1.00 49.16           C  
ATOM   4009  CG1 VAL B  79      41.221  22.003  13.919  1.00 49.16           C  
ATOM   4010  CG2 VAL B  79      41.791  22.830  11.542  1.00 49.16           C  
ATOM   4011  N   ILE B  80      40.641  24.575  15.682  1.00124.55           N  
ATOM   4012  CA  ILE B  80      40.695  24.759  17.109  1.00124.55           C  
ATOM   4013  C   ILE B  80      40.270  23.457  17.725  1.00124.55           C  
ATOM   4014  O   ILE B  80      39.265  22.876  17.319  1.00124.55           O  
ATOM   4015  CB  ILE B  80      39.670  25.742  17.620  1.00124.55           C  
ATOM   4016  CG1 ILE B  80      39.827  27.156  17.028  1.00124.55           C  
ATOM   4017  CG2 ILE B  80      39.739  25.713  19.155  1.00124.55           C  
ATOM   4018  CD1 ILE B  80      41.036  27.940  17.532  1.00124.55           C  
ATOM   4019  N   ILE B  81      41.034  22.945  18.713  1.00 69.74           N  
ATOM   4020  CA  ILE B  81      40.603  21.724  19.333  1.00 69.74           C  
ATOM   4021  C   ILE B  81      40.460  21.944  20.808  1.00 69.74           C  
ATOM   4022  O   ILE B  81      41.426  22.259  21.500  1.00 69.74           O  
ATOM   4023  CB  ILE B  81      41.570  20.584  19.176  1.00 69.74           C  
ATOM   4024  CG1 ILE B  81      41.744  20.210  17.697  1.00 69.74           C  
ATOM   4025  CG2 ILE B  81      41.075  19.413  20.039  1.00 69.74           C  
ATOM   4026  CD1 ILE B  81      42.884  19.222  17.460  1.00 69.74           C  
ATOM   4027  N   SER B  82      39.225  21.793  21.325  1.00118.05           N  
ATOM   4028  CA  SER B  82      39.010  21.867  22.740  1.00118.05           C  
ATOM   4029  C   SER B  82      37.987  20.833  23.058  1.00118.05           C  
ATOM   4030  O   SER B  82      36.787  21.077  22.952  1.00118.05           O  
ATOM   4031  CB  SER B  82      38.439  23.208  23.226  1.00118.05           C  
ATOM   4032  OG  SER B  82      39.433  24.216  23.150  1.00118.05           O  
ATOM   4033  N   ILE B  83      38.441  19.651  23.504  1.00 65.71           N  
ATOM   4034  CA  ILE B  83      37.506  18.606  23.773  1.00 65.71           C  
ATOM   4035  C   ILE B  83      37.807  18.054  25.118  1.00 65.71           C  
ATOM   4036  O   ILE B  83      38.828  18.374  25.725  1.00 65.71           O  
ATOM   4037  CB  ILE B  83      37.547  17.477  22.779  1.00 65.71           C  
ATOM   4038  CG1 ILE B  83      38.910  16.766  22.806  1.00 65.71           C  
ATOM   4039  CG2 ILE B  83      37.177  18.052  21.402  1.00 65.71           C  
ATOM   4040  CD1 ILE B  83      38.940  15.478  21.983  1.00 65.71           C  
ATOM   4041  N   LEU B  84      36.861  17.261  25.646  1.00 71.44           N  
ATOM   4042  CA  LEU B  84      37.025  16.622  26.916  1.00 71.44           C  
ATOM   4043  C   LEU B  84      37.253  15.179  26.612  1.00 71.44           C  
ATOM   4044  O   LEU B  84      36.309  14.466  26.274  1.00 71.44           O  
ATOM   4045  CB  LEU B  84      35.736  16.717  27.756  1.00 71.44           C  
ATOM   4046  CG  LEU B  84      35.796  16.058  29.146  1.00 71.44           C  
ATOM   4047  CD1 LEU B  84      36.726  16.819  30.101  1.00 71.44           C  
ATOM   4048  CD2 LEU B  84      34.387  15.842  29.721  1.00 71.44           C  
ATOM   4049  N   PRO B  85      38.483  14.734  26.688  1.00129.31           N  
ATOM   4050  CA  PRO B  85      38.782  13.360  26.406  1.00129.31           C  
ATOM   4051  C   PRO B  85      37.956  12.548  27.329  1.00129.31           C  
ATOM   4052  O   PRO B  85      38.270  12.514  28.517  1.00129.31           O  
ATOM   4053  CB  PRO B  85      40.256  13.183  26.731  1.00129.31           C  
ATOM   4054  CG  PRO B  85      40.460  14.194  27.875  1.00129.31           C  
ATOM   4055  CD  PRO B  85      39.478  15.337  27.558  1.00129.31           C  
ATOM   4056  N   GLY B  86      36.966  11.825  26.792  1.00 48.04           N  
ATOM   4057  CA  GLY B  86      36.072  11.085  27.615  1.00 48.04           C  
ATOM   4058  C   GLY B  86      34.858  11.915  27.657  1.00 48.04           C  
ATOM   4059  O   GLY B  86      34.880  13.072  28.078  1.00 48.04           O  
ATOM   4060  N   SER B  87      33.739  11.323  27.227  1.00 72.85           N  
ATOM   4061  CA  SER B  87      32.508  12.032  27.285  1.00 72.85           C  
ATOM   4062  C   SER B  87      32.147  12.120  28.725  1.00 72.85           C  
ATOM   4063  O   SER B  87      31.196  12.813  29.081  1.00 72.85           O  
ATOM   4064  CB  SER B  87      31.355  11.316  26.561  1.00 72.85           C  
ATOM   4065  OG  SER B  87      30.168  12.089  26.667  1.00 72.85           O  
ATOM   4066  N   LEU B  88      32.909  11.429  29.604  1.00116.07           N  
ATOM   4067  CA  LEU B  88      32.430  11.386  30.943  1.00116.07           C  
ATOM   4068  C   LEU B  88      33.206  12.158  31.956  1.00116.07           C  
ATOM   4069  O   LEU B  88      34.433  12.106  32.037  1.00116.07           O  
ATOM   4070  CB  LEU B  88      32.312   9.961  31.516  1.00116.07           C  
ATOM   4071  CG  LEU B  88      31.251   9.083  30.830  1.00116.07           C  
ATOM   4072  CD1 LEU B  88      31.108   7.728  31.542  1.00116.07           C  
ATOM   4073  CD2 LEU B  88      29.915   9.829  30.697  1.00116.07           C  
ATOM   4074  N   ASP B  89      32.433  12.930  32.747  1.00 75.40           N  
ATOM   4075  CA  ASP B  89      32.871  13.535  33.967  1.00 75.40           C  
ATOM   4076  C   ASP B  89      32.958  12.395  34.931  1.00 75.40           C  
ATOM   4077  O   ASP B  89      33.703  12.437  35.908  1.00 75.40           O  
ATOM   4078  CB  ASP B  89      31.904  14.594  34.533  1.00 75.40           C  
ATOM   4079  CG  ASP B  89      32.222  15.920  33.856  1.00 75.40           C  
ATOM   4080  OD1 ASP B  89      33.434  16.251  33.764  1.00 75.40           O  
ATOM   4081  OD2 ASP B  89      31.267  16.618  33.423  1.00 75.40           O1-
ATOM   4082  N   ASP B  90      32.185  11.321  34.644  1.00 87.15           N  
ATOM   4083  CA  ASP B  90      32.132  10.102  35.412  1.00 87.15           C  
ATOM   4084  C   ASP B  90      33.478   9.469  35.355  1.00 87.15           C  
ATOM   4085  O   ASP B  90      33.824   8.593  36.146  1.00 87.15           O  
ATOM   4086  CB  ASP B  90      31.051   9.105  34.967  1.00 87.15           C  
ATOM   4087  CG  ASP B  90      29.765   9.559  35.645  1.00 87.15           C  
ATOM   4088  OD1 ASP B  90      29.863   9.999  36.823  1.00 87.15           O  
ATOM   4089  OD2 ASP B  90      28.681   9.480  35.009  1.00 87.15           O1-
ATOM   4090  N   MET B  91      34.297   9.979  34.428  1.00169.02           N  
ATOM   4091  CA  MET B  91      35.664   9.615  34.250  1.00169.02           C  
ATOM   4092  C   MET B  91      36.386   9.988  35.540  1.00169.02           C  
ATOM   4093  O   MET B  91      37.555   9.631  35.663  1.00169.02           O  
ATOM   4094  CB  MET B  91      36.400  10.331  33.105  1.00169.02           C  
ATOM   4095  CG  MET B  91      36.011   9.848  31.709  1.00169.02           C  
ATOM   4096  SD  MET B  91      37.152  10.427  30.422  1.00169.02           S  
ATOM   4097  CE  MET B  91      36.947  12.169  30.891  1.00169.02           C  
ATOM   4098  N   GLU B  92      35.709  10.677  36.526  1.00228.19           N  
ATOM   4099  CA  GLU B  92      36.092  11.181  37.838  1.00228.19           C  
ATOM   4100  C   GLU B  92      36.894  10.120  38.542  1.00228.19           C  
ATOM   4101  O   GLU B  92      37.524  10.367  39.569  1.00228.19           O  
ATOM   4102  CB  GLU B  92      34.891  11.484  38.752  1.00228.19           C  
ATOM   4103  CG  GLU B  92      34.147  10.223  39.201  1.00228.19           C  
ATOM   4104  CD  GLU B  92      33.083  10.613  40.218  1.00228.19           C  
ATOM   4105  OE1 GLU B  92      32.856  11.837  40.406  1.00228.19           O  
ATOM   4106  OE2 GLU B  92      32.484   9.684  40.822  1.00228.19           O1-
ATOM   4107  N   VAL B  93      36.824   8.874  38.058  1.00 74.16           N  
ATOM   4108  CA  VAL B  93      37.672   7.852  38.576  1.00 74.16           C  
ATOM   4109  C   VAL B  93      39.096   8.340  38.472  1.00 74.16           C  
ATOM   4110  O   VAL B  93      39.893   8.104  39.378  1.00 74.16           O  
ATOM   4111  CB  VAL B  93      37.580   6.587  37.780  1.00 74.16           C  
ATOM   4112  CG1 VAL B  93      38.625   5.597  38.315  1.00 74.16           C  
ATOM   4113  CG2 VAL B  93      36.134   6.070  37.850  1.00 74.16           C  
ATOM   4114  N   ASP B  94      39.459   9.063  37.388  1.00 68.41           N  
ATOM   4115  CA  ASP B  94      40.829   9.485  37.217  1.00 68.41           C  
ATOM   4116  C   ASP B  94      41.276  10.266  38.419  1.00 68.41           C  
ATOM   4117  O   ASP B  94      42.351  10.014  38.959  1.00 68.41           O  
ATOM   4118  CB  ASP B  94      41.023  10.431  36.023  1.00 68.41           C  
ATOM   4119  CG  ASP B  94      40.797   9.655  34.739  1.00 68.41           C  
ATOM   4120  OD1 ASP B  94      40.732   8.398  34.802  1.00 68.41           O  
ATOM   4121  OD2 ASP B  94      40.691  10.318  33.673  1.00 68.41           O1-
ATOM   4122  N   VAL B  95      40.476  11.262  38.841  1.00 91.32           N  
ATOM   4123  CA  VAL B  95      40.837  12.135  39.925  1.00 91.32           C  
ATOM   4124  C   VAL B  95      40.737  11.533  41.306  1.00 91.32           C  
ATOM   4125  O   VAL B  95      41.639  11.722  42.115  1.00 91.32           O  
ATOM   4126  CB  VAL B  95      39.988  13.370  39.949  1.00 91.32           C  
ATOM   4127  CG1 VAL B  95      40.397  14.230  41.157  1.00 91.32           C  
ATOM   4128  CG2 VAL B  95      40.129  14.079  38.593  1.00 91.32           C  
ATOM   4129  N   HIS B  96      39.585  10.910  41.637  1.00104.88           N  
ATOM   4130  CA  HIS B  96      39.256  10.396  42.949  1.00104.88           C  
ATOM   4131  C   HIS B  96      39.724   9.012  43.284  1.00104.88           C  
ATOM   4132  O   HIS B  96      40.077   8.734  44.428  1.00104.88           O  
ATOM   4133  CB  HIS B  96      37.747  10.460  43.218  1.00104.88           C  
ATOM   4134  CG  HIS B  96      37.294  11.884  43.277  1.00104.88           C  
ATOM   4135  CD2 HIS B  96      36.864  12.709  42.284  1.00104.88           C  
ATOM   4136  ND1 HIS B  96      37.285  12.639  44.427  1.00104.88           N  
ATOM   4137  CE1 HIS B  96      36.854  13.877  44.077  1.00104.88           C  
ATOM   4138  NE2 HIS B  96      36.586  13.967  42.786  1.00104.88           N  
ATOM   4139  N   LEU B  97      39.742   8.099  42.302  1.00 76.89           N  
ATOM   4140  CA  LEU B  97      39.971   6.707  42.581  1.00 76.89           C  
ATOM   4141  C   LEU B  97      41.269   6.493  43.307  1.00 76.89           C  
ATOM   4142  O   LEU B  97      41.312   5.676  44.226  1.00 76.89           O  
ATOM   4143  CB  LEU B  97      40.034   5.860  41.299  1.00 76.89           C  
ATOM   4144  CG  LEU B  97      40.278   4.361  41.560  1.00 76.89           C  
ATOM   4145  CD1 LEU B  97      39.096   3.716  42.298  1.00 76.89           C  
ATOM   4146  CD2 LEU B  97      40.646   3.619  40.266  1.00 76.89           C  
ATOM   4147  N   PRO B  98      42.323   7.180  42.971  1.00 85.48           N  
ATOM   4148  CA  PRO B  98      43.585   6.935  43.621  1.00 85.48           C  
ATOM   4149  C   PRO B  98      43.600   7.258  45.082  1.00 85.48           C  
ATOM   4150  O   PRO B  98      44.570   6.912  45.753  1.00 85.48           O  
ATOM   4151  CB  PRO B  98      44.619   7.717  42.814  1.00 85.48           C  
ATOM   4152  CG  PRO B  98      44.032   7.723  41.392  1.00 85.48           C  
ATOM   4153  CD  PRO B  98      42.512   7.647  41.603  1.00 85.48           C  
ATOM   4154  N   GLU B  99      42.548   7.912  45.598  1.00 51.27           N  
ATOM   4155  CA  GLU B  99      42.492   8.310  46.975  1.00 51.27           C  
ATOM   4156  C   GLU B  99      42.554   7.097  47.859  1.00 51.27           C  
ATOM   4157  O   GLU B  99      43.080   7.170  48.969  1.00 51.27           O  
ATOM   4158  CB  GLU B  99      41.210   9.091  47.312  1.00 51.27           C  
ATOM   4159  CG  GLU B  99      41.149  10.462  46.631  1.00 51.27           C  
ATOM   4160  CD  GLU B  99      39.796  11.092  46.936  1.00 51.27           C  
ATOM   4161  OE1 GLU B  99      39.124  10.611  47.886  1.00 51.27           O  
ATOM   4162  OE2 GLU B  99      39.416  12.060  46.225  1.00 51.27           O1-
ATOM   4163  N   ARG B 100      42.036   5.942  47.389  1.00186.88           N  
ATOM   4164  CA  ARG B 100      41.994   4.755  48.206  1.00186.88           C  
ATOM   4165  C   ARG B 100      43.399   4.469  48.637  1.00186.88           C  
ATOM   4166  O   ARG B 100      43.660   4.091  49.778  1.00186.88           O  
ATOM   4167  CB  ARG B 100      41.646   3.476  47.429  1.00186.88           C  
ATOM   4168  CG  ARG B 100      40.482   3.564  46.451  1.00186.88           C  
ATOM   4169  CD  ARG B 100      40.141   2.200  45.847  1.00186.88           C  
ATOM   4170  NE  ARG B 100      41.405   1.557  45.373  1.00186.88           N  
ATOM   4171  CZ  ARG B 100      41.348   0.580  44.418  1.00186.88           C  
ATOM   4172  NH1 ARG B 100      40.153   0.286  43.830  1.00186.88           N1+
ATOM   4173  NH2 ARG B 100      42.471  -0.106  44.049  1.00186.88           N  
ATOM   4174  N   CYS B 101      44.331   4.613  47.681  1.00 68.50           N  
ATOM   4175  CA  CYS B 101      45.739   4.379  47.833  1.00 68.50           C  
ATOM   4176  C   CYS B 101      46.369   5.443  48.676  1.00 68.50           C  
ATOM   4177  O   CYS B 101      47.482   5.258  49.164  1.00 68.50           O  
ATOM   4178  CB  CYS B 101      46.497   4.335  46.495  1.00 68.50           C  
ATOM   4179  SG  CYS B 101      46.099   2.852  45.524  1.00 68.50           S  
ATOM   4180  N   GLY B 102      45.709   6.607  48.833  1.00 31.32           N  
ATOM   4181  CA  GLY B 102      46.311   7.649  49.613  1.00 31.32           C  
ATOM   4182  C   GLY B 102      46.955   8.626  48.680  1.00 31.32           C  
ATOM   4183  O   GLY B 102      47.813   9.410  49.084  1.00 31.32           O  
ATOM   4184  N   ILE B 103      46.552   8.600  47.394  1.00 58.90           N  
ATOM   4185  CA  ILE B 103      47.095   9.509  46.427  1.00 58.90           C  
ATOM   4186  C   ILE B 103      46.061  10.557  46.141  1.00 58.90           C  
ATOM   4187  O   ILE B 103      44.942  10.249  45.731  1.00 58.90           O  
ATOM   4188  CB  ILE B 103      47.428   8.846  45.126  1.00 58.90           C  
ATOM   4189  CG1 ILE B 103      48.516   7.781  45.335  1.00 58.90           C  
ATOM   4190  CG2 ILE B 103      47.799   9.941  44.111  1.00 58.90           C  
ATOM   4191  CD1 ILE B 103      48.668   6.842  44.141  1.00 58.90           C  
ATOM   4192  N   TYR B 104      46.426  11.842  46.339  1.00 70.31           N  
ATOM   4193  CA  TYR B 104      45.495  12.921  46.141  1.00 70.31           C  
ATOM   4194  C   TYR B 104      45.960  13.760  44.990  1.00 70.31           C  
ATOM   4195  O   TYR B 104      47.158  13.908  44.748  1.00 70.31           O  
ATOM   4196  CB  TYR B 104      45.344  13.829  47.375  1.00 70.31           C  
ATOM   4197  CG  TYR B 104      44.670  13.004  48.418  1.00 70.31           C  
ATOM   4198  CD1 TYR B 104      43.298  12.899  48.435  1.00 70.31           C  
ATOM   4199  CD2 TYR B 104      45.401  12.332  49.371  1.00 70.31           C  
ATOM   4200  CE1 TYR B 104      42.661  12.139  49.387  1.00 70.31           C  
ATOM   4201  CE2 TYR B 104      44.769  11.570  50.326  1.00 70.31           C  
ATOM   4202  CZ  TYR B 104      43.397  11.473  50.336  1.00 70.31           C  
ATOM   4203  OH  TYR B 104      42.752  10.691  51.316  1.00 70.31           O  
ATOM   4204  N   GLN B 105      44.998  14.297  44.211  1.00136.20           N  
ATOM   4205  CA  GLN B 105      45.348  15.091  43.068  1.00136.20           C  
ATOM   4206  C   GLN B 105      44.474  16.312  42.984  1.00136.20           C  
ATOM   4207  O   GLN B 105      43.270  16.265  43.229  1.00136.20           O  
ATOM   4208  CB  GLN B 105      45.338  14.262  41.767  1.00136.20           C  
ATOM   4209  CG  GLN B 105      44.016  13.544  41.493  1.00136.20           C  
ATOM   4210  CD  GLN B 105      44.296  12.361  40.569  1.00136.20           C  
ATOM   4211  NE2 GLN B 105      44.439  12.624  39.243  1.00136.20           N  
ATOM   4212  OE1 GLN B 105      44.391  11.221  41.020  1.00136.20           O  
ATOM   4213  N   SER B 106      45.117  17.467  42.702  1.00142.66           N  
ATOM   4214  CA  SER B 106      44.471  18.746  42.591  1.00142.66           C  
ATOM   4215  C   SER B 106      43.574  18.787  41.395  1.00142.66           C  
ATOM   4216  O   SER B 106      42.365  18.949  41.543  1.00142.66           O  
ATOM   4217  CB  SER B 106      45.481  19.880  42.349  1.00142.66           C  
ATOM   4218  OG  SER B 106      46.500  19.860  43.335  1.00142.66           O  
ATOM   4219  N   VAL B 107      44.186  18.864  40.187  1.00187.16           N  
ATOM   4220  CA  VAL B 107      43.478  18.851  38.931  1.00187.16           C  
ATOM   4221  C   VAL B 107      43.323  17.486  38.288  1.00187.16           C  
ATOM   4222  O   VAL B 107      42.221  17.078  37.921  1.00187.16           O  
ATOM   4223  CB  VAL B 107      44.063  19.838  37.960  1.00187.16           C  
ATOM   4224  CG1 VAL B 107      45.446  19.379  37.500  1.00187.16           C  
ATOM   4225  CG2 VAL B 107      43.057  20.064  36.831  1.00187.16           C  
ATOM   4226  N   GLY B 108      44.446  16.744  38.119  1.00 68.63           N  
ATOM   4227  CA  GLY B 108      44.425  15.413  37.546  1.00 68.63           C  
ATOM   4228  C   GLY B 108      44.242  15.383  36.041  1.00 68.63           C  
ATOM   4229  O   GLY B 108      43.911  14.331  35.497  1.00 68.63           O  
ATOM   4230  N   ASP B 109      44.324  16.522  35.326  1.00136.78           N  
ATOM   4231  CA  ASP B 109      44.212  16.502  33.884  1.00136.78           C  
ATOM   4232  C   ASP B 109      45.536  16.301  33.174  1.00136.78           C  
ATOM   4233  O   ASP B 109      45.554  15.943  31.996  1.00136.78           O  
ATOM   4234  CB  ASP B 109      43.553  17.777  33.322  1.00136.78           C  
ATOM   4235  CG  ASP B 109      44.404  18.995  33.654  1.00136.78           C  
ATOM   4236  OD1 ASP B 109      45.291  18.887  34.543  1.00136.78           O  
ATOM   4237  OD2 ASP B 109      44.166  20.059  33.025  1.00136.78           O1-
ATOM   4238  N   THR B 110      46.644  16.776  33.788  1.00128.84           N  
ATOM   4239  CA  THR B 110      47.964  16.740  33.200  1.00128.84           C  
ATOM   4240  C   THR B 110      48.850  15.546  33.462  1.00128.84           C  
ATOM   4241  O   THR B 110      49.266  14.858  32.534  1.00128.84           O  
ATOM   4242  CB  THR B 110      48.740  17.958  33.591  1.00128.84           C  
ATOM   4243  CG2 THR B 110      50.129  17.911  32.935  1.00128.84           C  
ATOM   4244  OG1 THR B 110      48.038  19.115  33.164  1.00128.84           O  
ATOM   4245  N   VAL B 111      49.153  15.263  34.750  1.00100.85           N  
ATOM   4246  CA  VAL B 111      50.075  14.213  35.106  1.00100.85           C  
ATOM   4247  C   VAL B 111      49.493  13.489  36.274  1.00100.85           C  
ATOM   4248  O   VAL B 111      48.322  13.670  36.599  1.00100.85           O  
ATOM   4249  CB  VAL B 111      51.442  14.695  35.499  1.00100.85           C  
ATOM   4250  CG1 VAL B 111      52.122  15.303  34.261  1.00100.85           C  
ATOM   4251  CG2 VAL B 111      51.297  15.684  36.668  1.00100.85           C  
ATOM   4252  N   GLY B 112      50.290  12.602  36.907  1.00 48.24           N  
ATOM   4253  CA  GLY B 112      49.772  11.840  38.008  1.00 48.24           C  
ATOM   4254  C   GLY B 112      48.972  10.721  37.411  1.00 48.24           C  
ATOM   4255  O   GLY B 112      48.851  10.621  36.193  1.00 48.24           O  
ATOM   4256  N   PRO B 113      48.423   9.866  38.234  1.00127.83           N  
ATOM   4257  CA  PRO B 113      47.653   8.747  37.752  1.00127.83           C  
ATOM   4258  C   PRO B 113      46.549   9.192  36.841  1.00127.83           C  
ATOM   4259  O   PRO B 113      46.312   8.547  35.821  1.00127.83           O  
ATOM   4260  CB  PRO B 113      47.100   8.080  39.010  1.00127.83           C  
ATOM   4261  CG  PRO B 113      46.971   9.250  40.006  1.00127.83           C  
ATOM   4262  CD  PRO B 113      48.113  10.203  39.612  1.00127.83           C  
ATOM   4263  N   GLY B 114      45.847  10.279  37.201  1.00 41.03           N  
ATOM   4264  CA  GLY B 114      44.746  10.772  36.413  1.00 41.03           C  
ATOM   4265  C   GLY B 114      45.243  11.270  35.095  1.00 41.03           C  
ATOM   4266  O   GLY B 114      44.593  11.087  34.066  1.00 41.03           O  
ATOM   4267  N   GLY B 115      46.402  11.951  35.095  1.00 38.74           N  
ATOM   4268  CA  GLY B 115      46.887  12.497  33.863  1.00 38.74           C  
ATOM   4269  C   GLY B 115      47.198  11.378  32.924  1.00 38.74           C  
ATOM   4270  O   GLY B 115      46.874  11.446  31.739  1.00 38.74           O  
ATOM   4271  N   ILE B 116      47.829  10.306  33.438  1.00101.45           N  
ATOM   4272  CA  ILE B 116      48.250   9.227  32.594  1.00101.45           C  
ATOM   4273  C   ILE B 116      47.064   8.579  31.953  1.00101.45           C  
ATOM   4274  O   ILE B 116      47.053   8.363  30.744  1.00101.45           O  
ATOM   4275  CB  ILE B 116      48.991   8.162  33.348  1.00101.45           C  
ATOM   4276  CG1 ILE B 116      50.286   8.742  33.941  1.00101.45           C  
ATOM   4277  CG2 ILE B 116      49.224   6.975  32.397  1.00101.45           C  
ATOM   4278  CD1 ILE B 116      51.242   9.280  32.879  1.00101.45           C  
ATOM   4279  N   ILE B 117      46.022   8.262  32.740  1.00103.32           N  
ATOM   4280  CA  ILE B 117      44.870   7.581  32.219  1.00103.32           C  
ATOM   4281  C   ILE B 117      44.146   8.452  31.240  1.00103.32           C  
ATOM   4282  O   ILE B 117      43.697   7.994  30.191  1.00103.32           O  
ATOM   4283  CB  ILE B 117      43.910   7.148  33.286  1.00103.32           C  
ATOM   4284  CG1 ILE B 117      44.588   6.113  34.203  1.00103.32           C  
ATOM   4285  CG2 ILE B 117      42.640   6.620  32.599  1.00103.32           C  
ATOM   4286  CD1 ILE B 117      45.055   4.860  33.460  1.00103.32           C  
ATOM   4287  N   ARG B 118      44.010   9.747  31.556  1.00 98.55           N  
ATOM   4288  CA  ARG B 118      43.297  10.647  30.700  1.00 98.55           C  
ATOM   4289  C   ARG B 118      44.009  10.708  29.385  1.00 98.55           C  
ATOM   4290  O   ARG B 118      43.376  10.737  28.329  1.00 98.55           O  
ATOM   4291  CB  ARG B 118      43.214  12.054  31.314  1.00 98.55           C  
ATOM   4292  CG  ARG B 118      42.281  13.022  30.588  1.00 98.55           C  
ATOM   4293  CD  ARG B 118      42.117  14.344  31.343  1.00 98.55           C  
ATOM   4294  NE  ARG B 118      41.277  15.242  30.504  1.00 98.55           N  
ATOM   4295  CZ  ARG B 118      40.716  16.364  31.038  1.00 98.55           C  
ATOM   4296  NH1 ARG B 118      40.885  16.645  32.363  1.00 98.55           N1+
ATOM   4297  NH2 ARG B 118      39.986  17.203  30.248  1.00 98.55           N  
ATOM   4298  N   GLY B 119      45.356  10.721  29.415  1.00 38.91           N  
ATOM   4299  CA  GLY B 119      46.136  10.782  28.211  1.00 38.91           C  
ATOM   4300  C   GLY B 119      45.872   9.563  27.376  1.00 38.91           C  
ATOM   4301  O   GLY B 119      45.674   9.665  26.166  1.00 38.91           O  
ATOM   4302  N   LEU B 120      45.828   8.370  28.002  1.00105.51           N  
ATOM   4303  CA  LEU B 120      45.616   7.181  27.224  1.00105.51           C  
ATOM   4304  C   LEU B 120      44.314   7.306  26.505  1.00105.51           C  
ATOM   4305  O   LEU B 120      44.219   6.950  25.331  1.00105.51           O  
ATOM   4306  CB  LEU B 120      45.565   5.873  28.038  1.00105.51           C  
ATOM   4307  CG  LEU B 120      46.934   5.261  28.402  1.00105.51           C  
ATOM   4308  CD1 LEU B 120      47.792   6.183  29.274  1.00105.51           C  
ATOM   4309  CD2 LEU B 120      46.750   3.873  29.033  1.00105.51           C  
ATOM   4310  N   ARG B 121      43.282   7.837  27.186  1.00163.74           N  
ATOM   4311  CA  ARG B 121      41.993   7.960  26.567  1.00163.74           C  
ATOM   4312  C   ARG B 121      42.086   8.879  25.388  1.00163.74           C  
ATOM   4313  O   ARG B 121      41.439   8.657  24.367  1.00163.74           O  
ATOM   4314  CB  ARG B 121      40.902   8.568  27.459  1.00163.74           C  
ATOM   4315  CG  ARG B 121      40.422   7.669  28.594  1.00163.74           C  
ATOM   4316  CD  ARG B 121      39.031   8.060  29.093  1.00163.74           C  
ATOM   4317  NE  ARG B 121      38.853   7.442  30.432  1.00163.74           N  
ATOM   4318  CZ  ARG B 121      39.342   8.109  31.515  1.00163.74           C  
ATOM   4319  NH1 ARG B 121      39.982   9.299  31.324  1.00163.74           N1+
ATOM   4320  NH2 ARG B 121      39.201   7.590  32.769  1.00163.74           N  
ATOM   4321  N   ALA B 122      42.879   9.956  25.520  1.00 80.53           N  
ATOM   4322  CA  ALA B 122      43.037  11.005  24.549  1.00 80.53           C  
ATOM   4323  C   ALA B 122      43.665  10.552  23.266  1.00 80.53           C  
ATOM   4324  O   ALA B 122      43.345  11.069  22.197  1.00 80.53           O  
ATOM   4325  CB  ALA B 122      44.035  12.051  25.010  1.00 80.53           C  
ATOM   4326  N   VAL B 123      44.625   9.616  23.344  1.00 65.76           N  
ATOM   4327  CA  VAL B 123      45.434   9.312  22.193  1.00 65.76           C  
ATOM   4328  C   VAL B 123      44.625   8.930  20.984  1.00 65.76           C  
ATOM   4329  O   VAL B 123      44.798   9.562  19.944  1.00 65.76           O  
ATOM   4330  CB  VAL B 123      46.425   8.211  22.441  1.00 65.76           C  
ATOM   4331  CG1 VAL B 123      47.136   7.894  21.114  1.00 65.76           C  
ATOM   4332  CG2 VAL B 123      47.381   8.652  23.566  1.00 65.76           C  
ATOM   4333  N   PRO B 124      43.756   7.956  21.015  1.00 71.08           N  
ATOM   4334  CA  PRO B 124      43.020   7.564  19.841  1.00 71.08           C  
ATOM   4335  C   PRO B 124      42.199   8.689  19.291  1.00 71.08           C  
ATOM   4336  O   PRO B 124      42.039   8.761  18.073  1.00 71.08           O  
ATOM   4337  CB  PRO B 124      42.175   6.365  20.278  1.00 71.08           C  
ATOM   4338  CG  PRO B 124      42.009   6.563  21.797  1.00 71.08           C  
ATOM   4339  CD  PRO B 124      43.301   7.284  22.220  1.00 71.08           C  
ATOM   4340  N   ILE B 125      41.654   9.562  20.158  1.00 48.43           N  
ATOM   4341  CA  ILE B 125      40.837  10.635  19.677  1.00 48.43           C  
ATOM   4342  C   ILE B 125      41.675  11.584  18.876  1.00 48.43           C  
ATOM   4343  O   ILE B 125      41.252  12.060  17.824  1.00 48.43           O  
ATOM   4344  CB  ILE B 125      40.140  11.372  20.779  1.00 48.43           C  
ATOM   4345  CG1 ILE B 125      39.150  10.421  21.477  1.00 48.43           C  
ATOM   4346  CG2 ILE B 125      39.470  12.620  20.182  1.00 48.43           C  
ATOM   4347  CD1 ILE B 125      38.570  10.976  22.775  1.00 48.43           C  
ATOM   4348  N   PHE B 126      42.885  11.905  19.366  1.00155.64           N  
ATOM   4349  CA  PHE B 126      43.757  12.812  18.672  1.00155.64           C  
ATOM   4350  C   PHE B 126      44.300  12.217  17.405  1.00155.64           C  
ATOM   4351  O   PHE B 126      44.495  12.931  16.423  1.00155.64           O  
ATOM   4352  CB  PHE B 126      44.883  13.348  19.566  1.00155.64           C  
ATOM   4353  CG  PHE B 126      44.189  14.321  20.460  1.00155.64           C  
ATOM   4354  CD1 PHE B 126      43.608  13.915  21.640  1.00155.64           C  
ATOM   4355  CD2 PHE B 126      44.094  15.645  20.095  1.00155.64           C  
ATOM   4356  CE1 PHE B 126      42.957  14.820  22.447  1.00155.64           C  
ATOM   4357  CE2 PHE B 126      43.447  16.553  20.898  1.00155.64           C  
ATOM   4358  CZ  PHE B 126      42.880  16.143  22.080  1.00155.64           C  
ATOM   4359  N   ALA B 127      44.584  10.900  17.388  1.00 28.31           N  
ATOM   4360  CA  ALA B 127      45.109  10.282  16.201  1.00 28.31           C  
ATOM   4361  C   ALA B 127      44.104  10.447  15.105  1.00 28.31           C  
ATOM   4362  O   ALA B 127      44.454  10.762  13.968  1.00 28.31           O  
ATOM   4363  CB  ALA B 127      45.348   8.770  16.377  1.00 28.31           C  
ATOM   4364  N   GLU B 128      42.814  10.251  15.430  1.00 34.19           N  
ATOM   4365  CA  GLU B 128      41.775  10.352  14.448  1.00 34.19           C  
ATOM   4366  C   GLU B 128      41.723  11.751  13.921  1.00 34.19           C  
ATOM   4367  O   GLU B 128      41.626  11.968  12.715  1.00 34.19           O  
ATOM   4368  CB  GLU B 128      40.385  10.048  15.028  1.00 34.19           C  
ATOM   4369  CG  GLU B 128      39.267  10.150  13.990  1.00 34.19           C  
ATOM   4370  CD  GLU B 128      37.954   9.852  14.696  1.00 34.19           C  
ATOM   4371  OE1 GLU B 128      37.959   9.853  15.956  1.00 34.19           O  
ATOM   4372  OE2 GLU B 128      36.932   9.622  13.996  1.00 34.19           O1-
ATOM   4373  N   ILE B 129      41.804  12.746  14.823  1.00 45.32           N  
ATOM   4374  CA  ILE B 129      41.722  14.120  14.422  1.00 45.32           C  
ATOM   4375  C   ILE B 129      42.897  14.438  13.547  1.00 45.32           C  
ATOM   4376  O   ILE B 129      42.766  15.166  12.563  1.00 45.32           O  
ATOM   4377  CB  ILE B 129      41.677  15.070  15.585  1.00 45.32           C  
ATOM   4378  CG1 ILE B 129      40.395  14.827  16.403  1.00 45.32           C  
ATOM   4379  CG2 ILE B 129      41.785  16.501  15.035  1.00 45.32           C  
ATOM   4380  CD1 ILE B 129      40.368  15.547  17.751  1.00 45.32           C  
ATOM   4381  N   ALA B 130      44.081  13.893  13.881  1.00 34.00           N  
ATOM   4382  CA  ALA B 130      45.281  14.152  13.136  1.00 34.00           C  
ATOM   4383  C   ALA B 130      45.112  13.680  11.723  1.00 34.00           C  
ATOM   4384  O   ALA B 130      45.535  14.359  10.789  1.00 34.00           O  
ATOM   4385  CB  ALA B 130      46.504  13.417  13.712  1.00 34.00           C  
ATOM   4386  N   ARG B 131      44.500  12.499  11.526  1.00 49.41           N  
ATOM   4387  CA  ARG B 131      44.322  11.958  10.205  1.00 49.41           C  
ATOM   4388  C   ARG B 131      43.413  12.840   9.401  1.00 49.41           C  
ATOM   4389  O   ARG B 131      43.677  13.124   8.234  1.00 49.41           O  
ATOM   4390  CB  ARG B 131      43.692  10.554  10.209  1.00 49.41           C  
ATOM   4391  CG  ARG B 131      44.611   9.469  10.772  1.00 49.41           C  
ATOM   4392  CD  ARG B 131      44.125   8.047  10.482  1.00 49.41           C  
ATOM   4393  NE  ARG B 131      42.947   7.771  11.351  1.00 49.41           N  
ATOM   4394  CZ  ARG B 131      43.101   7.032  12.489  1.00 49.41           C  
ATOM   4395  NH1 ARG B 131      44.321   6.515  12.812  1.00 49.41           N1+
ATOM   4396  NH2 ARG B 131      42.030   6.794  13.299  1.00 49.41           N  
ATOM   4397  N   ALA B 132      42.310  13.307  10.010  1.00 31.60           N  
ATOM   4398  CA  ALA B 132      41.351  14.090   9.285  1.00 31.60           C  
ATOM   4399  C   ALA B 132      41.999  15.355   8.823  1.00 31.60           C  
ATOM   4400  O   ALA B 132      41.819  15.773   7.680  1.00 31.60           O  
ATOM   4401  CB  ALA B 132      40.132  14.465  10.142  1.00 31.60           C  
ATOM   4402  N   ILE B 133      42.796  15.988   9.700  1.00 43.32           N  
ATOM   4403  CA  ILE B 133      43.419  17.232   9.369  1.00 43.32           C  
ATOM   4404  C   ILE B 133      44.353  17.018   8.224  1.00 43.32           C  
ATOM   4405  O   ILE B 133      44.393  17.822   7.295  1.00 43.32           O  
ATOM   4406  CB  ILE B 133      44.205  17.807  10.513  1.00 43.32           C  
ATOM   4407  CG1 ILE B 133      43.256  18.177  11.666  1.00 43.32           C  
ATOM   4408  CG2 ILE B 133      45.035  18.988   9.985  1.00 43.32           C  
ATOM   4409  CD1 ILE B 133      43.977  18.498  12.974  1.00 43.32           C  
ATOM   4410  N   ARG B 134      45.137  15.926   8.246  1.00161.73           N  
ATOM   4411  CA  ARG B 134      46.068  15.784   7.170  1.00161.73           C  
ATOM   4412  C   ARG B 134      45.316  15.621   5.890  1.00161.73           C  
ATOM   4413  O   ARG B 134      45.683  16.195   4.866  1.00161.73           O  
ATOM   4414  CB  ARG B 134      47.034  14.599   7.302  1.00161.73           C  
ATOM   4415  CG  ARG B 134      46.368  13.230   7.265  1.00161.73           C  
ATOM   4416  CD  ARG B 134      47.372  12.087   7.141  1.00161.73           C  
ATOM   4417  NE  ARG B 134      47.783  11.703   8.516  1.00161.73           N  
ATOM   4418  CZ  ARG B 134      48.054  10.392   8.780  1.00161.73           C  
ATOM   4419  NH1 ARG B 134      47.960   9.460   7.788  1.00161.73           N1+
ATOM   4420  NH2 ARG B 134      48.423   9.997  10.032  1.00161.73           N  
ATOM   4421  N   ASP B 135      44.249  14.806   5.892  1.00 78.00           N  
ATOM   4422  CA  ASP B 135      43.573  14.605   4.646  1.00 78.00           C  
ATOM   4423  C   ASP B 135      42.860  15.842   4.170  1.00 78.00           C  
ATOM   4424  O   ASP B 135      43.035  16.253   3.025  1.00 78.00           O  
ATOM   4425  CB  ASP B 135      42.575  13.442   4.700  1.00 78.00           C  
ATOM   4426  CG  ASP B 135      43.404  12.170   4.818  1.00 78.00           C  
ATOM   4427  OD1 ASP B 135      44.621  12.278   5.128  1.00 78.00           O  
ATOM   4428  OD2 ASP B 135      42.833  11.073   4.585  1.00 78.00           O1-
ATOM   4429  N   TYR B 136      41.975  16.428   5.004  1.00126.06           N  
ATOM   4430  CA  TYR B 136      41.192  17.568   4.585  1.00126.06           C  
ATOM   4431  C   TYR B 136      41.853  18.926   4.720  1.00126.06           C  
ATOM   4432  O   TYR B 136      41.684  19.801   3.874  1.00126.06           O  
ATOM   4433  CB  TYR B 136      39.848  17.605   5.319  1.00126.06           C  
ATOM   4434  CG  TYR B 136      39.307  16.243   5.061  1.00126.06           C  
ATOM   4435  CD1 TYR B 136      38.887  15.882   3.802  1.00126.06           C  
ATOM   4436  CD2 TYR B 136      39.226  15.324   6.083  1.00126.06           C  
ATOM   4437  CE1 TYR B 136      38.400  14.619   3.566  1.00126.06           C  
ATOM   4438  CE2 TYR B 136      38.740  14.060   5.852  1.00126.06           C  
ATOM   4439  CZ  TYR B 136      38.325  13.708   4.591  1.00126.06           C  
ATOM   4440  OH  TYR B 136      37.827  12.410   4.348  1.00126.06           O  
ATOM   4441  N   ALA B 137      42.449  19.141   5.906  1.00159.93           N  
ATOM   4442  CA  ALA B 137      43.117  20.245   6.562  1.00159.93           C  
ATOM   4443  C   ALA B 137      44.573  20.559   6.328  1.00159.93           C  
ATOM   4444  O   ALA B 137      44.967  21.614   6.817  1.00159.93           O  
ATOM   4445  CB  ALA B 137      42.953  20.177   8.089  1.00159.93           C  
ATOM   4446  N   PRO B 138      45.418  19.760   5.734  1.00115.12           N  
ATOM   4447  CA  PRO B 138      46.860  19.878   5.887  1.00115.12           C  
ATOM   4448  C   PRO B 138      47.522  21.231   5.961  1.00115.12           C  
ATOM   4449  O   PRO B 138      48.504  21.347   6.691  1.00115.12           O  
ATOM   4450  CB  PRO B 138      47.459  19.037   4.761  1.00115.12           C  
ATOM   4451  CG  PRO B 138      46.378  19.077   3.669  1.00115.12           C  
ATOM   4452  CD  PRO B 138      45.063  19.158   4.459  1.00115.12           C  
ATOM   4453  N   GLU B 139      47.058  22.244   5.216  1.00181.06           N  
ATOM   4454  CA  GLU B 139      47.662  23.550   5.211  1.00181.06           C  
ATOM   4455  C   GLU B 139      47.372  24.327   6.468  1.00181.06           C  
ATOM   4456  O   GLU B 139      48.103  25.255   6.804  1.00181.06           O  
ATOM   4457  CB  GLU B 139      47.184  24.444   4.049  1.00181.06           C  
ATOM   4458  CG  GLU B 139      45.822  25.111   4.272  1.00181.06           C  
ATOM   4459  CD  GLU B 139      44.768  24.047   4.536  1.00181.06           C  
ATOM   4460  OE1 GLU B 139      44.553  23.189   3.640  1.00181.06           O  
ATOM   4461  OE2 GLU B 139      44.156  24.083   5.636  1.00181.06           O1-
ATOM   4462  N   SER B 140      46.269  24.012   7.171  1.00 59.58           N  
ATOM   4463  CA  SER B 140      45.784  24.849   8.236  1.00 59.58           C  
ATOM   4464  C   SER B 140      46.652  24.832   9.455  1.00 59.58           C  
ATOM   4465  O   SER B 140      47.441  23.918   9.689  1.00 59.58           O  
ATOM   4466  CB  SER B 140      44.360  24.494   8.693  1.00 59.58           C  
ATOM   4467  OG  SER B 140      44.361  23.232   9.341  1.00 59.58           O  
ATOM   4468  N   TRP B 141      46.540  25.918  10.248  1.00 80.29           N  
ATOM   4469  CA  TRP B 141      47.198  25.992  11.517  1.00 80.29           C  
ATOM   4470  C   TRP B 141      46.249  25.419  12.520  1.00 80.29           C  
ATOM   4471  O   TRP B 141      45.047  25.669  12.459  1.00 80.29           O  
ATOM   4472  CB  TRP B 141      47.562  27.419  11.955  1.00 80.29           C  
ATOM   4473  CG  TRP B 141      48.766  27.960  11.230  1.00 80.29           C  
ATOM   4474  CD1 TRP B 141      48.863  28.700  10.089  1.00 80.29           C  
ATOM   4475  CD2 TRP B 141      50.106  27.728  11.683  1.00 80.29           C  
ATOM   4476  CE2 TRP B 141      50.962  28.347  10.774  1.00 80.29           C  
ATOM   4477  CE3 TRP B 141      50.583  27.050  12.768  1.00 80.29           C  
ATOM   4478  NE1 TRP B 141      50.186  28.939   9.798  1.00 80.29           N  
ATOM   4479  CZ2 TRP B 141      52.316  28.299  10.939  1.00 80.29           C  
ATOM   4480  CZ3 TRP B 141      51.947  27.005  12.933  1.00 80.29           C  
ATOM   4481  CH2 TRP B 141      52.797  27.618  12.036  1.00 80.29           C  
ATOM   4482  N   VAL B 142      46.769  24.627  13.478  1.00 52.96           N  
ATOM   4483  CA  VAL B 142      45.883  24.002  14.417  1.00 52.96           C  
ATOM   4484  C   VAL B 142      46.240  24.452  15.797  1.00 52.96           C  
ATOM   4485  O   VAL B 142      47.413  24.488  16.163  1.00 52.96           O  
ATOM   4486  CB  VAL B 142      45.972  22.504  14.399  1.00 52.96           C  
ATOM   4487  CG1 VAL B 142      45.070  21.942  15.509  1.00 52.96           C  
ATOM   4488  CG2 VAL B 142      45.603  22.011  12.989  1.00 52.96           C  
ATOM   4489  N   ILE B 143      45.221  24.822  16.602  1.00 65.06           N  
ATOM   4490  CA  ILE B 143      45.498  25.214  17.956  1.00 65.06           C  
ATOM   4491  C   ILE B 143      44.782  24.273  18.883  1.00 65.06           C  
ATOM   4492  O   ILE B 143      43.566  24.104  18.795  1.00 65.06           O  
ATOM   4493  CB  ILE B 143      45.067  26.606  18.315  1.00 65.06           C  
ATOM   4494  CG1 ILE B 143      45.831  27.645  17.479  1.00 65.06           C  
ATOM   4495  CG2 ILE B 143      45.270  26.781  19.830  1.00 65.06           C  
ATOM   4496  CD1 ILE B 143      45.304  29.069  17.664  1.00 65.06           C  
ATOM   4497  N   ASN B 144      45.539  23.653  19.816  1.00 92.16           N  
ATOM   4498  CA  ASN B 144      45.009  22.667  20.724  1.00 92.16           C  
ATOM   4499  C   ASN B 144      44.951  23.188  22.136  1.00 92.16           C  
ATOM   4500  O   ASN B 144      45.967  23.544  22.728  1.00 92.16           O  
ATOM   4501  CB  ASN B 144      45.877  21.397  20.756  1.00 92.16           C  
ATOM   4502  CG  ASN B 144      45.296  20.404  21.752  1.00 92.16           C  
ATOM   4503  ND2 ASN B 144      46.078  20.104  22.825  1.00 92.16           N  
ATOM   4504  OD1 ASN B 144      44.188  19.900  21.580  1.00 92.16           O  
ATOM   4505  N   TYR B 145      43.721  23.334  22.664  1.00103.02           N  
ATOM   4506  CA  TYR B 145      43.403  23.689  24.024  1.00103.02           C  
ATOM   4507  C   TYR B 145      43.389  22.522  24.978  1.00103.02           C  
ATOM   4508  O   TYR B 145      43.593  22.696  26.178  1.00103.02           O  
ATOM   4509  CB  TYR B 145      42.077  24.451  24.158  1.00103.02           C  
ATOM   4510  CG  TYR B 145      42.342  25.781  23.548  1.00103.02           C  
ATOM   4511  CD1 TYR B 145      43.149  26.681  24.205  1.00103.02           C  
ATOM   4512  CD2 TYR B 145      41.793  26.132  22.338  1.00103.02           C  
ATOM   4513  CE1 TYR B 145      43.409  27.915  23.662  1.00103.02           C  
ATOM   4514  CE2 TYR B 145      42.048  27.367  21.791  1.00103.02           C  
ATOM   4515  CZ  TYR B 145      42.858  28.258  22.452  1.00103.02           C  
ATOM   4516  OH  TYR B 145      43.123  29.526  21.893  1.00103.02           O  
ATOM   4517  N   THR B 146      43.076  21.313  24.476  1.00145.54           N  
ATOM   4518  CA  THR B 146      42.786  20.160  25.290  1.00145.54           C  
ATOM   4519  C   THR B 146      43.927  19.692  26.130  1.00145.54           C  
ATOM   4520  O   THR B 146      45.092  19.725  25.735  1.00145.54           O  
ATOM   4521  CB  THR B 146      42.398  18.956  24.486  1.00145.54           C  
ATOM   4522  CG2 THR B 146      41.241  19.327  23.549  1.00145.54           C  
ATOM   4523  OG1 THR B 146      43.508  18.524  23.716  1.00145.54           O  
ATOM   4524  N   ASN B 147      43.575  19.242  27.352  1.00168.70           N  
ATOM   4525  CA  ASN B 147      44.504  18.583  28.212  1.00168.70           C  
ATOM   4526  C   ASN B 147      43.917  17.228  28.386  1.00168.70           C  
ATOM   4527  O   ASN B 147      42.975  17.030  29.143  1.00168.70           O  
ATOM   4528  CB  ASN B 147      44.594  19.178  29.629  1.00168.70           C  
ATOM   4529  CG  ASN B 147      45.248  20.550  29.554  1.00168.70           C  
ATOM   4530  ND2 ASN B 147      44.500  21.599  29.992  1.00168.70           N  
ATOM   4531  OD1 ASN B 147      46.389  20.688  29.117  1.00168.70           O  
ATOM   4532  N   PRO B 148      44.296  16.279  27.626  1.00302.51           N  
ATOM   4533  CA  PRO B 148      44.577  15.066  28.329  1.00302.51           C  
ATOM   4534  C   PRO B 148      45.943  15.246  28.883  1.00302.51           C  
ATOM   4535  O   PRO B 148      46.303  14.604  29.868  1.00302.51           O  
ATOM   4536  CB  PRO B 148      44.346  13.946  27.340  1.00302.51           C  
ATOM   4537  CG  PRO B 148      43.213  14.531  26.471  1.00302.51           C  
ATOM   4538  CD  PRO B 148      43.448  16.038  26.478  1.00302.51           C  
ATOM   4539  N   MET B 149      46.706  16.125  28.213  1.00249.69           N  
ATOM   4540  CA  MET B 149      48.027  16.542  28.591  1.00249.69           C  
ATOM   4541  C   MET B 149      48.794  16.855  27.293  1.00249.69           C  
ATOM   4542  O   MET B 149      48.196  16.609  26.249  1.00249.69           O  
ATOM   4543  CB  MET B 149      48.847  15.527  29.409  1.00249.69           C  
ATOM   4544  CG  MET B 149      49.621  14.503  28.584  1.00249.69           C  
ATOM   4545  SD  MET B 149      50.687  13.420  29.583  1.00249.69           S  
ATOM   4546  CE  MET B 149      49.332  12.392  30.220  1.00249.69           C  
ATOM   4547  N   SER B 150      50.107  17.330  27.308  1.00215.14           N  
ATOM   4548  CA  SER B 150      50.991  17.690  26.191  1.00215.14           C  
ATOM   4549  C   SER B 150      51.112  16.486  25.294  1.00215.14           C  
ATOM   4550  O   SER B 150      51.692  16.543  24.210  1.00215.14           O  
ATOM   4551  CB  SER B 150      52.403  18.097  26.645  1.00215.14           C  
ATOM   4552  OG  SER B 150      52.343  19.300  27.397  1.00215.14           O  
ATOM   4553  N   VAL B 151      50.589  15.335  25.751  1.00132.29           N  
ATOM   4554  CA  VAL B 151      50.569  14.161  24.928  1.00132.29           C  
ATOM   4555  C   VAL B 151      49.692  14.394  23.734  1.00132.29           C  
ATOM   4556  O   VAL B 151      50.007  13.943  22.635  1.00132.29           O  
ATOM   4557  CB  VAL B 151      50.074  12.919  25.612  1.00132.29           C  
ATOM   4558  CG1 VAL B 151      51.097  12.510  26.681  1.00132.29           C  
ATOM   4559  CG2 VAL B 151      48.653  13.165  26.143  1.00132.29           C  
ATOM   4560  N   CYS B 152      48.561  15.106  23.901  1.00 60.31           N  
ATOM   4561  CA  CYS B 152      47.664  15.291  22.793  1.00 60.31           C  
ATOM   4562  C   CYS B 152      48.341  16.002  21.672  1.00 60.31           C  
ATOM   4563  O   CYS B 152      48.213  15.599  20.518  1.00 60.31           O  
ATOM   4564  CB  CYS B 152      46.405  16.058  23.180  1.00 60.31           C  
ATOM   4565  SG  CYS B 152      45.419  15.009  24.270  1.00 60.31           S  
ATOM   4566  N   THR B 153      49.090  17.074  21.971  1.00 42.32           N  
ATOM   4567  CA  THR B 153      49.737  17.786  20.909  1.00 42.32           C  
ATOM   4568  C   THR B 153      50.752  16.873  20.297  1.00 42.32           C  
ATOM   4569  O   THR B 153      50.955  16.881  19.085  1.00 42.32           O  
ATOM   4570  CB  THR B 153      50.423  19.045  21.359  1.00 42.32           C  
ATOM   4571  CG2 THR B 153      51.066  19.724  20.133  1.00 42.32           C  
ATOM   4572  OG1 THR B 153      49.485  19.924  21.967  1.00 42.32           O  
ATOM   4573  N   ARG B 154      51.416  16.047  21.126  1.00132.45           N  
ATOM   4574  CA  ARG B 154      52.450  15.172  20.648  1.00132.45           C  
ATOM   4575  C   ARG B 154      51.843  14.179  19.709  1.00132.45           C  
ATOM   4576  O   ARG B 154      52.431  13.837  18.685  1.00132.45           O  
ATOM   4577  CB  ARG B 154      53.126  14.392  21.792  1.00132.45           C  
ATOM   4578  CG  ARG B 154      54.375  13.607  21.384  1.00132.45           C  
ATOM   4579  CD  ARG B 154      55.582  14.499  21.088  1.00132.45           C  
ATOM   4580  NE  ARG B 154      56.734  13.615  20.753  1.00132.45           N  
ATOM   4581  CZ  ARG B 154      56.871  13.129  19.485  1.00132.45           C  
ATOM   4582  NH1 ARG B 154      55.905  13.380  18.556  1.00132.45           N1+
ATOM   4583  NH2 ARG B 154      57.970  12.398  19.139  1.00132.45           N  
ATOM   4584  N   VAL B 155      50.629  13.692  20.029  1.00 37.83           N  
ATOM   4585  CA  VAL B 155      50.002  12.701  19.203  1.00 37.83           C  
ATOM   4586  C   VAL B 155      49.798  13.282  17.841  1.00 37.83           C  
ATOM   4587  O   VAL B 155      49.958  12.593  16.834  1.00 37.83           O  
ATOM   4588  CB  VAL B 155      48.661  12.260  19.717  1.00 37.83           C  
ATOM   4589  CG1 VAL B 155      48.038  11.292  18.694  1.00 37.83           C  
ATOM   4590  CG2 VAL B 155      48.843  11.645  21.117  1.00 37.83           C  
ATOM   4591  N   LEU B 156      49.453  14.579  17.765  1.00 58.85           N  
ATOM   4592  CA  LEU B 156      49.187  15.164  16.482  1.00 58.85           C  
ATOM   4593  C   LEU B 156      50.407  15.046  15.613  1.00 58.85           C  
ATOM   4594  O   LEU B 156      50.304  14.661  14.450  1.00 58.85           O  
ATOM   4595  CB  LEU B 156      48.816  16.655  16.564  1.00 58.85           C  
ATOM   4596  CG  LEU B 156      47.474  16.919  17.274  1.00 58.85           C  
ATOM   4597  CD1 LEU B 156      47.155  18.419  17.319  1.00 58.85           C  
ATOM   4598  CD2 LEU B 156      46.340  16.085  16.659  1.00 58.85           C  
ATOM   4599  N   TYR B 157      51.598  15.368  16.149  1.00 66.73           N  
ATOM   4600  CA  TYR B 157      52.806  15.294  15.372  1.00 66.73           C  
ATOM   4601  C   TYR B 157      53.159  13.889  15.011  1.00 66.73           C  
ATOM   4602  O   TYR B 157      53.615  13.644  13.896  1.00 66.73           O  
ATOM   4603  CB  TYR B 157      54.041  15.914  16.048  1.00 66.73           C  
ATOM   4604  CG  TYR B 157      54.001  17.380  15.797  1.00 66.73           C  
ATOM   4605  CD1 TYR B 157      53.348  18.247  16.644  1.00 66.73           C  
ATOM   4606  CD2 TYR B 157      54.628  17.882  14.679  1.00 66.73           C  
ATOM   4607  CE1 TYR B 157      53.335  19.596  16.377  1.00 66.73           C  
ATOM   4608  CE2 TYR B 157      54.618  19.228  14.407  1.00 66.73           C  
ATOM   4609  CZ  TYR B 157      53.973  20.088  15.261  1.00 66.73           C  
ATOM   4610  OH  TYR B 157      53.959  21.473  14.992  1.00 66.73           O  
ATOM   4611  N   LYS B 158      52.996  12.927  15.937  1.00 89.08           N  
ATOM   4612  CA  LYS B 158      53.398  11.588  15.612  1.00 89.08           C  
ATOM   4613  C   LYS B 158      52.569  11.082  14.469  1.00 89.08           C  
ATOM   4614  O   LYS B 158      53.086  10.417  13.572  1.00 89.08           O  
ATOM   4615  CB  LYS B 158      53.245  10.592  16.779  1.00 89.08           C  
ATOM   4616  CG  LYS B 158      54.252  10.812  17.913  1.00 89.08           C  
ATOM   4617  CD  LYS B 158      53.970   9.972  19.160  1.00 89.08           C  
ATOM   4618  CE  LYS B 158      54.616   8.584  19.127  1.00 89.08           C  
ATOM   4619  NZ  LYS B 158      56.041   8.681  19.518  1.00 89.08           N1+
ATOM   4620  N   VAL B 159      51.251  11.355  14.497  1.00 57.51           N  
ATOM   4621  CA  VAL B 159      50.336  10.901  13.486  1.00 57.51           C  
ATOM   4622  C   VAL B 159      50.576  11.612  12.184  1.00 57.51           C  
ATOM   4623  O   VAL B 159      50.647  10.977  11.133  1.00 57.51           O  
ATOM   4624  CB  VAL B 159      48.912  11.159  13.888  1.00 57.51           C  
ATOM   4625  CG1 VAL B 159      47.960  10.670  12.784  1.00 57.51           C  
ATOM   4626  CG2 VAL B 159      48.670  10.496  15.250  1.00 57.51           C  
ATOM   4627  N   PHE B 160      50.678  12.957  12.213  1.00117.25           N  
ATOM   4628  CA  PHE B 160      50.912  13.706  11.007  1.00117.25           C  
ATOM   4629  C   PHE B 160      52.057  14.642  11.281  1.00117.25           C  
ATOM   4630  O   PHE B 160      51.884  15.731  11.822  1.00117.25           O  
ATOM   4631  CB  PHE B 160      49.644  14.482  10.588  1.00117.25           C  
ATOM   4632  CG  PHE B 160      49.878  15.289   9.357  1.00117.25           C  
ATOM   4633  CD1 PHE B 160      50.415  14.725   8.224  1.00117.25           C  
ATOM   4634  CD2 PHE B 160      49.489  16.609   9.322  1.00117.25           C  
ATOM   4635  CE1 PHE B 160      50.608  15.480   7.090  1.00117.25           C  
ATOM   4636  CE2 PHE B 160      49.676  17.368   8.191  1.00117.25           C  
ATOM   4637  CZ  PHE B 160      50.245  16.805   7.072  1.00117.25           C  
ATOM   4638  N   PRO B 161      53.233  14.231  10.871  1.00 84.91           N  
ATOM   4639  CA  PRO B 161      54.438  14.969  11.166  1.00 84.91           C  
ATOM   4640  C   PRO B 161      54.489  16.346  10.580  1.00 84.91           C  
ATOM   4641  O   PRO B 161      55.099  17.231  11.181  1.00 84.91           O  
ATOM   4642  CB  PRO B 161      55.589  14.063  10.736  1.00 84.91           C  
ATOM   4643  CG  PRO B 161      55.012  12.645  10.906  1.00 84.91           C  
ATOM   4644  CD  PRO B 161      53.499  12.814  10.683  1.00 84.91           C  
ATOM   4645  N   GLY B 162      53.875  16.518   9.399  1.00 63.00           N  
ATOM   4646  CA  GLY B 162      53.815  17.731   8.633  1.00 63.00           C  
ATOM   4647  C   GLY B 162      52.955  18.758   9.307  1.00 63.00           C  
ATOM   4648  O   GLY B 162      53.051  19.948   9.016  1.00 63.00           O  
ATOM   4649  N   ILE B 163      52.026  18.309  10.167  1.00101.37           N  
ATOM   4650  CA  ILE B 163      51.037  19.171  10.754  1.00101.37           C  
ATOM   4651  C   ILE B 163      51.619  20.419  11.365  1.00101.37           C  
ATOM   4652  O   ILE B 163      52.703  20.427  11.949  1.00101.37           O  
ATOM   4653  CB  ILE B 163      50.179  18.484  11.780  1.00101.37           C  
ATOM   4654  CG1 ILE B 163      48.898  19.290  12.043  1.00101.37           C  
ATOM   4655  CG2 ILE B 163      51.025  18.264  13.044  1.00101.37           C  
ATOM   4656  CD1 ILE B 163      47.843  18.506  12.822  1.00101.37           C  
ATOM   4657  N   LYS B 164      50.885  21.539  11.188  1.00122.24           N  
ATOM   4658  CA  LYS B 164      51.247  22.815  11.741  1.00122.24           C  
ATOM   4659  C   LYS B 164      50.374  22.981  12.953  1.00122.24           C  
ATOM   4660  O   LYS B 164      49.260  23.494  12.854  1.00122.24           O  
ATOM   4661  CB  LYS B 164      50.895  23.969  10.781  1.00122.24           C  
ATOM   4662  CG  LYS B 164      51.641  23.894   9.446  1.00122.24           C  
ATOM   4663  CD  LYS B 164      50.939  24.619   8.291  1.00122.24           C  
ATOM   4664  CE  LYS B 164      51.200  26.126   8.211  1.00122.24           C  
ATOM   4665  NZ  LYS B 164      50.488  26.695   7.041  1.00122.24           N1+
ATOM   4666  N   ALA B 165      50.871  22.582  14.144  1.00 62.69           N  
ATOM   4667  CA  ALA B 165      50.017  22.598  15.299  1.00 62.69           C  
ATOM   4668  C   ALA B 165      50.722  23.213  16.468  1.00 62.69           C  
ATOM   4669  O   ALA B 165      51.938  23.108  16.623  1.00 62.69           O  
ATOM   4670  CB  ALA B 165      49.580  21.190  15.742  1.00 62.69           C  
ATOM   4671  N   ILE B 166      49.926  23.872  17.331  1.00175.99           N  
ATOM   4672  CA  ILE B 166      50.387  24.556  18.502  1.00175.99           C  
ATOM   4673  C   ILE B 166      49.467  24.229  19.643  1.00175.99           C  
ATOM   4674  O   ILE B 166      48.284  23.953  19.446  1.00175.99           O  
ATOM   4675  CB  ILE B 166      50.346  26.040  18.253  1.00175.99           C  
ATOM   4676  CG1 ILE B 166      50.682  26.868  19.493  1.00175.99           C  
ATOM   4677  CG2 ILE B 166      48.998  26.382  17.606  1.00175.99           C  
ATOM   4678  CD1 ILE B 166      50.638  28.368  19.204  1.00175.99           C  
ATOM   4679  N   GLY B 167      50.005  24.233  20.882  1.00 62.55           N  
ATOM   4680  CA  GLY B 167      49.186  23.997  22.042  1.00 62.55           C  
ATOM   4681  C   GLY B 167      49.185  25.277  22.820  1.00 62.55           C  
ATOM   4682  O   GLY B 167      50.240  25.804  23.167  1.00 62.55           O  
ATOM   4683  N   CYS B 168      47.987  25.808  23.133  1.00 62.60           N  
ATOM   4684  CA  CYS B 168      47.935  27.060  23.833  1.00 62.60           C  
ATOM   4685  C   CYS B 168      47.389  26.859  25.205  1.00 62.60           C  
ATOM   4686  O   CYS B 168      46.455  26.086  25.418  1.00 62.60           O  
ATOM   4687  CB  CYS B 168      47.085  28.141  23.135  1.00 62.60           C  
ATOM   4688  SG  CYS B 168      47.855  28.773  21.612  1.00 62.60           S  
ATOM   4689  N   CYS B 169      48.008  27.554  26.183  1.00 61.42           N  
ATOM   4690  CA  CYS B 169      47.583  27.501  27.553  1.00 61.42           C  
ATOM   4691  C   CYS B 169      47.710  28.883  28.129  1.00 61.42           C  
ATOM   4692  O   CYS B 169      48.608  29.641  27.765  1.00 61.42           O  
ATOM   4693  CB  CYS B 169      48.435  26.564  28.428  1.00 61.42           C  
ATOM   4694  SG  CYS B 169      47.873  26.526  30.156  1.00 61.42           S  
ATOM   4695  N   HIS B 170      46.741  29.256  28.991  1.00101.30           N  
ATOM   4696  CA  HIS B 170      46.628  30.516  29.678  1.00101.30           C  
ATOM   4697  C   HIS B 170      47.437  30.649  30.941  1.00101.30           C  
ATOM   4698  O   HIS B 170      47.602  31.761  31.441  1.00101.30           O  
ATOM   4699  CB  HIS B 170      45.176  30.937  29.977  1.00101.30           C  
ATOM   4700  CG  HIS B 170      44.361  29.936  30.735  1.00101.30           C  
ATOM   4701  CD2 HIS B 170      44.012  29.906  32.049  1.00101.30           C  
ATOM   4702  ND1 HIS B 170      43.768  28.832  30.162  1.00101.30           N  
ATOM   4703  CE1 HIS B 170      43.092  28.196  31.151  1.00101.30           C  
ATOM   4704  NE2 HIS B 170      43.209  28.811  32.314  1.00101.30           N  
ATOM   4705  N   GLU B 171      47.943  29.543  31.517  1.00109.72           N  
ATOM   4706  CA  GLU B 171      48.514  29.571  32.843  1.00109.72           C  
ATOM   4707  C   GLU B 171      49.603  30.590  33.007  1.00109.72           C  
ATOM   4708  O   GLU B 171      49.667  31.245  34.048  1.00109.72           O  
ATOM   4709  CB  GLU B 171      49.054  28.204  33.299  1.00109.72           C  
ATOM   4710  CG  GLU B 171      47.942  27.205  33.623  1.00109.72           C  
ATOM   4711  CD  GLU B 171      47.067  27.834  34.701  1.00109.72           C  
ATOM   4712  OE1 GLU B 171      47.626  28.310  35.724  1.00109.72           O  
ATOM   4713  OE2 GLU B 171      45.823  27.859  34.503  1.00109.72           O1-
ATOM   4714  N   VAL B 172      50.478  30.786  32.008  1.00 55.20           N  
ATOM   4715  CA  VAL B 172      51.580  31.694  32.179  1.00 55.20           C  
ATOM   4716  C   VAL B 172      51.062  33.076  32.450  1.00 55.20           C  
ATOM   4717  O   VAL B 172      51.654  33.831  33.219  1.00 55.20           O  
ATOM   4718  CB  VAL B 172      52.465  31.774  30.968  1.00 55.20           C  
ATOM   4719  CG1 VAL B 172      53.566  32.815  31.230  1.00 55.20           C  
ATOM   4720  CG2 VAL B 172      53.003  30.366  30.668  1.00 55.20           C  
ATOM   4721  N   PHE B 173      49.919  33.439  31.845  1.00 87.28           N  
ATOM   4722  CA  PHE B 173      49.414  34.777  31.947  1.00 87.28           C  
ATOM   4723  C   PHE B 173      49.171  35.120  33.393  1.00 87.28           C  
ATOM   4724  O   PHE B 173      49.437  36.244  33.820  1.00 87.28           O  
ATOM   4725  CB  PHE B 173      48.122  34.965  31.133  1.00 87.28           C  
ATOM   4726  CG  PHE B 173      48.429  34.518  29.737  1.00 87.28           C  
ATOM   4727  CD1 PHE B 173      49.395  35.144  28.984  1.00 87.28           C  
ATOM   4728  CD2 PHE B 173      47.732  33.478  29.164  1.00 87.28           C  
ATOM   4729  CE1 PHE B 173      49.677  34.740  27.700  1.00 87.28           C  
ATOM   4730  CE2 PHE B 173      48.006  33.066  27.880  1.00 87.28           C  
ATOM   4731  CZ  PHE B 173      48.980  33.695  27.145  1.00 87.28           C  
ATOM   4732  N   GLY B 174      48.675  34.159  34.195  1.00 37.87           N  
ATOM   4733  CA  GLY B 174      48.376  34.388  35.588  1.00 37.87           C  
ATOM   4734  C   GLY B 174      49.604  34.823  36.336  1.00 37.87           C  
ATOM   4735  O   GLY B 174      49.516  35.642  37.249  1.00 37.87           O  
ATOM   4736  N   THR B 175      50.774  34.240  36.019  1.00 45.60           N  
ATOM   4737  CA  THR B 175      52.005  34.603  36.668  1.00 45.60           C  
ATOM   4738  C   THR B 175      52.366  35.999  36.264  1.00 45.60           C  
ATOM   4739  O   THR B 175      52.889  36.773  37.066  1.00 45.60           O  
ATOM   4740  CB  THR B 175      53.141  33.702  36.281  1.00 45.60           C  
ATOM   4741  CG2 THR B 175      54.424  34.188  36.977  1.00 45.60           C  
ATOM   4742  OG1 THR B 175      52.847  32.366  36.660  1.00 45.60           O  
ATOM   4743  N   GLN B 176      52.107  36.356  34.992  1.00 49.40           N  
ATOM   4744  CA  GLN B 176      52.435  37.670  34.527  1.00 49.40           C  
ATOM   4745  C   GLN B 176      51.622  38.652  35.309  1.00 49.40           C  
ATOM   4746  O   GLN B 176      52.111  39.718  35.676  1.00 49.40           O  
ATOM   4747  CB  GLN B 176      52.140  37.891  33.030  1.00 49.40           C  
ATOM   4748  CG  GLN B 176      53.088  37.134  32.095  1.00 49.40           C  
ATOM   4749  CD  GLN B 176      52.690  37.438  30.655  1.00 49.40           C  
ATOM   4750  NE2 GLN B 176      53.302  38.500  30.066  1.00 49.40           N  
ATOM   4751  OE1 GLN B 176      51.851  36.756  30.071  1.00 49.40           O  
ATOM   4752  N   LYS B 177      50.350  38.315  35.585  1.00 86.66           N  
ATOM   4753  CA  LYS B 177      49.491  39.191  36.327  1.00 86.66           C  
ATOM   4754  C   LYS B 177      50.022  39.364  37.719  1.00 86.66           C  
ATOM   4755  O   LYS B 177      49.974  40.458  38.278  1.00 86.66           O  
ATOM   4756  CB  LYS B 177      48.043  38.681  36.412  1.00 86.66           C  
ATOM   4757  CG  LYS B 177      47.288  38.809  35.086  1.00 86.66           C  
ATOM   4758  CD  LYS B 177      45.964  38.043  35.056  1.00 86.66           C  
ATOM   4759  CE  LYS B 177      46.066  36.658  34.418  1.00 86.66           C  
ATOM   4760  NZ  LYS B 177      46.176  36.784  32.947  1.00 86.66           N1+
ATOM   4761  N   LEU B 178      50.545  38.276  38.313  1.00 62.32           N  
ATOM   4762  CA  LEU B 178      51.097  38.289  39.638  1.00 62.32           C  
ATOM   4763  C   LEU B 178      52.248  39.244  39.658  1.00 62.32           C  
ATOM   4764  O   LEU B 178      52.377  40.058  40.571  1.00 62.32           O  
ATOM   4765  CB  LEU B 178      51.657  36.912  40.038  1.00 62.32           C  
ATOM   4766  CG  LEU B 178      52.409  36.908  41.381  1.00 62.32           C  
ATOM   4767  CD1 LEU B 178      51.483  37.269  42.552  1.00 62.32           C  
ATOM   4768  CD2 LEU B 178      53.158  35.581  41.589  1.00 62.32           C  
ATOM   4769  N   LEU B 179      53.110  39.170  38.627  1.00 70.07           N  
ATOM   4770  CA  LEU B 179      54.284  39.992  38.533  1.00 70.07           C  
ATOM   4771  C   LEU B 179      53.887  41.430  38.384  1.00 70.07           C  
ATOM   4772  O   LEU B 179      54.555  42.318  38.912  1.00 70.07           O  
ATOM   4773  CB  LEU B 179      55.185  39.652  37.335  1.00 70.07           C  
ATOM   4774  CG  LEU B 179      55.926  38.311  37.476  1.00 70.07           C  
ATOM   4775  CD1 LEU B 179      56.812  38.038  36.250  1.00 70.07           C  
ATOM   4776  CD2 LEU B 179      56.715  38.250  38.795  1.00 70.07           C  
ATOM   4777  N   ALA B 180      52.768  41.680  37.678  1.00 62.54           N  
ATOM   4778  CA  ALA B 180      52.250  42.990  37.377  1.00 62.54           C  
ATOM   4779  C   ALA B 180      52.018  43.700  38.671  1.00 62.54           C  
ATOM   4780  O   ALA B 180      52.103  44.922  38.770  1.00 62.54           O  
ATOM   4781  CB  ALA B 180      50.914  42.944  36.615  1.00 62.54           C  
ATOM   4782  N   GLU B 181      51.755  42.924  39.725  1.00168.30           N  
ATOM   4783  CA  GLU B 181      51.508  43.427  41.039  1.00168.30           C  
ATOM   4784  C   GLU B 181      52.731  44.218  41.543  1.00168.30           C  
ATOM   4785  O   GLU B 181      52.692  44.664  42.687  1.00168.30           O  
ATOM   4786  CB  GLU B 181      51.070  42.316  42.018  1.00168.30           C  
ATOM   4787  CG  GLU B 181      49.698  41.769  41.596  1.00168.30           C  
ATOM   4788  CD  GLU B 181      49.166  40.785  42.627  1.00168.30           C  
ATOM   4789  OE1 GLU B 181      49.627  39.612  42.632  1.00168.30           O  
ATOM   4790  OE2 GLU B 181      48.278  41.193  43.423  1.00168.30           O1-
ATOM   4791  N   MET B 182      53.810  44.434  40.709  1.00266.41           N  
ATOM   4792  CA  MET B 182      55.067  45.146  40.907  1.00266.41           C  
ATOM   4793  C   MET B 182      54.714  46.474  41.489  1.00266.41           C  
ATOM   4794  O   MET B 182      55.531  47.127  42.139  1.00266.41           O  
ATOM   4795  CB  MET B 182      55.797  45.497  39.601  1.00266.41           C  
ATOM   4796  CG  MET B 182      56.409  44.334  38.828  1.00266.41           C  
ATOM   4797  SD  MET B 182      57.213  44.859  37.285  1.00266.41           S  
ATOM   4798  CE  MET B 182      58.496  45.830  38.130  1.00266.41           C  
ATOM   4799  N   VAL B 183      53.489  46.951  41.225  1.00 62.49           N  
ATOM   4800  CA  VAL B 183      53.074  48.203  41.780  1.00 62.49           C  
ATOM   4801  C   VAL B 183      53.262  48.143  43.272  1.00 62.49           C  
ATOM   4802  O   VAL B 183      53.680  49.118  43.895  1.00 62.49           O  
ATOM   4803  CB  VAL B 183      51.619  48.474  41.537  1.00 62.49           C  
ATOM   4804  CG1 VAL B 183      51.250  49.803  42.214  1.00 62.49           C  
ATOM   4805  CG2 VAL B 183      51.354  48.434  40.023  1.00 62.49           C  
ATOM   4806  N   THR B 184      52.979  46.976  43.874  1.00 48.44           N  
ATOM   4807  CA  THR B 184      52.997  46.762  45.295  1.00 48.44           C  
ATOM   4808  C   THR B 184      54.348  46.895  45.934  1.00 48.44           C  
ATOM   4809  O   THR B 184      54.444  47.478  47.014  1.00 48.44           O  
ATOM   4810  CB  THR B 184      52.510  45.392  45.668  1.00 48.44           C  
ATOM   4811  CG2 THR B 184      52.563  45.250  47.201  1.00 48.44           C  
ATOM   4812  OG1 THR B 184      51.186  45.193  45.196  1.00 48.44           O  
ATOM   4813  N   GLU B 185      55.429  46.388  45.305  1.00133.00           N  
ATOM   4814  CA  GLU B 185      56.642  46.237  46.070  1.00133.00           C  
ATOM   4815  C   GLU B 185      57.157  47.497  46.661  1.00133.00           C  
ATOM   4816  O   GLU B 185      57.248  47.640  47.877  1.00133.00           O  
ATOM   4817  CB  GLU B 185      57.826  45.643  45.287  1.00133.00           C  
ATOM   4818  CG  GLU B 185      57.618  44.199  44.840  1.00133.00           C  
ATOM   4819  CD  GLU B 185      56.926  44.256  43.489  1.00133.00           C  
ATOM   4820  OE1 GLU B 185      57.633  44.538  42.485  1.00133.00           O  
ATOM   4821  OE2 GLU B 185      55.687  44.035  43.439  1.00133.00           O1-
ATOM   4822  N   ARG B 186      57.490  48.460  45.808  1.00254.24           N  
ATOM   4823  CA  ARG B 186      58.061  49.681  46.264  1.00254.24           C  
ATOM   4824  C   ARG B 186      58.060  50.453  45.017  1.00254.24           C  
ATOM   4825  O   ARG B 186      58.233  51.671  44.994  1.00254.24           O  
ATOM   4826  CB  ARG B 186      59.531  49.512  46.698  1.00254.24           C  
ATOM   4827  CG  ARG B 186      60.242  50.807  47.108  1.00254.24           C  
ATOM   4828  CD  ARG B 186      59.845  51.350  48.483  1.00254.24           C  
ATOM   4829  NE  ARG B 186      58.422  51.784  48.405  1.00254.24           N  
ATOM   4830  CZ  ARG B 186      58.005  52.876  49.109  1.00254.24           C  
ATOM   4831  NH1 ARG B 186      58.895  53.573  49.875  1.00254.24           N1+
ATOM   4832  NH2 ARG B 186      56.705  53.284  49.031  1.00254.24           N  
ATOM   4833  N   LEU B 187      57.841  49.704  43.922  1.00120.67           N  
ATOM   4834  CA  LEU B 187      57.832  50.367  42.675  1.00120.67           C  
ATOM   4835  C   LEU B 187      56.717  51.360  42.733  1.00120.67           C  
ATOM   4836  O   LEU B 187      56.914  52.540  42.451  1.00120.67           O  
ATOM   4837  CB  LEU B 187      57.580  49.414  41.498  1.00120.67           C  
ATOM   4838  CG  LEU B 187      58.718  48.399  41.276  1.00120.67           C  
ATOM   4839  CD1 LEU B 187      60.011  49.102  40.833  1.00120.67           C  
ATOM   4840  CD2 LEU B 187      58.922  47.497  42.504  1.00120.67           C  
ATOM   4841  N   GLY B 188      55.516  50.906  43.138  1.00 21.23           N  
ATOM   4842  CA  GLY B 188      54.404  51.804  43.263  1.00 21.23           C  
ATOM   4843  C   GLY B 188      54.063  52.287  41.891  1.00 21.23           C  
ATOM   4844  O   GLY B 188      53.296  53.234  41.727  1.00 21.23           O  
ATOM   4845  N   ILE B 189      54.624  51.629  40.862  1.00 48.06           N  
ATOM   4846  CA  ILE B 189      54.395  52.040  39.511  1.00 48.06           C  
ATOM   4847  C   ILE B 189      53.398  51.101  38.924  1.00 48.06           C  
ATOM   4848  O   ILE B 189      53.490  49.889  39.100  1.00 48.06           O  
ATOM   4849  CB  ILE B 189      55.639  52.001  38.670  1.00 48.06           C  
ATOM   4850  CG1 ILE B 189      56.200  50.571  38.608  1.00 48.06           C  
ATOM   4851  CG2 ILE B 189      56.629  53.037  39.229  1.00 48.06           C  
ATOM   4852  CD1 ILE B 189      57.334  50.409  37.599  1.00 48.06           C  
ATOM   4853  N   GLU B 190      52.390  51.660  38.230  1.00 89.56           N  
ATOM   4854  CA  GLU B 190      51.341  50.865  37.669  1.00 89.56           C  
ATOM   4855  C   GLU B 190      51.848  50.234  36.407  1.00 89.56           C  
ATOM   4856  O   GLU B 190      52.800  50.716  35.793  1.00 89.56           O  
ATOM   4857  CB  GLU B 190      50.094  51.686  37.304  1.00 89.56           C  
ATOM   4858  CG  GLU B 190      49.592  52.573  38.451  1.00 89.56           C  
ATOM   4859  CD  GLU B 190      49.586  51.777  39.748  1.00 89.56           C  
ATOM   4860  OE1 GLU B 190      49.092  50.619  39.737  1.00 89.56           O  
ATOM   4861  OE2 GLU B 190      50.082  52.320  40.772  1.00 89.56           O1-
ATOM   4862  N   VAL B 191      51.234  49.099  36.012  1.00 49.51           N  
ATOM   4863  CA  VAL B 191      51.597  48.431  34.791  1.00 49.51           C  
ATOM   4864  C   VAL B 191      50.360  48.384  33.942  1.00 49.51           C  
ATOM   4865  O   VAL B 191      49.318  47.890  34.370  1.00 49.51           O  
ATOM   4866  CB  VAL B 191      52.057  47.018  35.011  1.00 49.51           C  
ATOM   4867  CG1 VAL B 191      52.284  46.347  33.645  1.00 49.51           C  
ATOM   4868  CG2 VAL B 191      53.307  47.045  35.909  1.00 49.51           C  
ATOM   4869  N   PRO B 192      50.437  48.903  32.746  1.00 77.35           N  
ATOM   4870  CA  PRO B 192      49.278  48.922  31.894  1.00 77.35           C  
ATOM   4871  C   PRO B 192      48.763  47.586  31.457  1.00 77.35           C  
ATOM   4872  O   PRO B 192      47.545  47.425  31.399  1.00 77.35           O  
ATOM   4873  CB  PRO B 192      49.626  49.851  30.735  1.00 77.35           C  
ATOM   4874  CG  PRO B 192      50.638  50.831  31.353  1.00 77.35           C  
ATOM   4875  CD  PRO B 192      51.324  50.024  32.472  1.00 77.35           C  
ATOM   4876  N   ARG B 193      49.644  46.617  31.141  1.00104.87           N  
ATOM   4877  CA  ARG B 193      49.137  45.362  30.664  1.00104.87           C  
ATOM   4878  C   ARG B 193      50.075  44.288  31.109  1.00104.87           C  
ATOM   4879  O   ARG B 193      51.270  44.523  31.275  1.00104.87           O  
ATOM   4880  CB  ARG B 193      49.089  45.277  29.130  1.00104.87           C  
ATOM   4881  CG  ARG B 193      48.190  46.324  28.468  1.00104.87           C  
ATOM   4882  CD  ARG B 193      48.358  46.373  26.948  1.00104.87           C  
ATOM   4883  NE  ARG B 193      49.795  46.675  26.700  1.00104.87           N  
ATOM   4884  CZ  ARG B 193      50.465  46.055  25.686  1.00104.87           C  
ATOM   4885  NH1 ARG B 193      49.800  45.235  24.826  1.00104.87           N1+
ATOM   4886  NH2 ARG B 193      51.807  46.245  25.538  1.00104.87           N  
ATOM   4887  N   ARG B 194      49.545  43.062  31.276  1.00104.47           N  
ATOM   4888  CA  ARG B 194      50.322  41.947  31.734  1.00104.47           C  
ATOM   4889  C   ARG B 194      51.341  41.675  30.666  1.00104.47           C  
ATOM   4890  O   ARG B 194      52.430  41.180  30.944  1.00104.47           O  
ATOM   4891  CB  ARG B 194      49.548  40.630  31.858  1.00104.47           C  
ATOM   4892  CG  ARG B 194      49.243  40.049  30.483  1.00104.47           C  
ATOM   4893  CD  ARG B 194      48.904  38.565  30.502  1.00104.47           C  
ATOM   4894  NE  ARG B 194      49.469  37.988  29.249  1.00104.47           N  
ATOM   4895  CZ  ARG B 194      48.877  38.200  28.040  1.00104.47           C  
ATOM   4896  NH1 ARG B 194      47.788  39.012  27.960  1.00104.47           N1+
ATOM   4897  NH2 ARG B 194      49.383  37.617  26.913  1.00104.47           N  
ATOM   4898  N   GLU B 195      50.997  41.976  29.396  1.00155.57           N  
ATOM   4899  CA  GLU B 195      51.885  41.696  28.304  1.00155.57           C  
ATOM   4900  C   GLU B 195      53.166  42.447  28.484  1.00155.57           C  
ATOM   4901  O   GLU B 195      54.214  42.017  28.005  1.00155.57           O  
ATOM   4902  CB  GLU B 195      51.297  41.935  26.899  1.00155.57           C  
ATOM   4903  CG  GLU B 195      50.470  43.201  26.725  1.00155.57           C  
ATOM   4904  CD  GLU B 195      49.007  42.817  26.916  1.00155.57           C  
ATOM   4905  OE1 GLU B 195      48.658  42.389  28.048  1.00155.57           O  
ATOM   4906  OE2 GLU B 195      48.221  42.942  25.939  1.00155.57           O1-
ATOM   4907  N   ASP B 196      53.114  43.585  29.196  1.00 70.88           N  
ATOM   4908  CA  ASP B 196      54.259  44.406  29.468  1.00 70.88           C  
ATOM   4909  C   ASP B 196      55.243  43.630  30.292  1.00 70.88           C  
ATOM   4910  O   ASP B 196      56.417  43.990  30.358  1.00 70.88           O  
ATOM   4911  CB  ASP B 196      53.903  45.690  30.239  1.00 70.88           C  
ATOM   4912  CG  ASP B 196      53.184  46.637  29.286  1.00 70.88           C  
ATOM   4913  OD1 ASP B 196      53.211  46.372  28.055  1.00 70.88           O  
ATOM   4914  OD2 ASP B 196      52.604  47.644  29.777  1.00 70.88           O1-
ATOM   4915  N   ILE B 197      54.797  42.568  30.989  1.00112.08           N  
ATOM   4916  CA  ILE B 197      55.734  41.807  31.767  1.00112.08           C  
ATOM   4917  C   ILE B 197      56.389  40.879  30.791  1.00112.08           C  
ATOM   4918  O   ILE B 197      55.770  39.930  30.310  1.00112.08           O  
ATOM   4919  CB  ILE B 197      55.064  40.954  32.808  1.00112.08           C  
ATOM   4920  CG1 ILE B 197      54.203  41.825  33.740  1.00112.08           C  
ATOM   4921  CG2 ILE B 197      56.148  40.151  33.546  1.00112.08           C  
ATOM   4922  CD1 ILE B 197      54.989  42.899  34.490  1.00112.08           C  
ATOM   4923  N   ARG B 198      57.678  41.136  30.476  1.00111.15           N  
ATOM   4924  CA  ARG B 198      58.354  40.354  29.478  1.00111.15           C  
ATOM   4925  C   ARG B 198      59.085  39.264  30.187  1.00111.15           C  
ATOM   4926  O   ARG B 198      60.001  39.525  30.965  1.00111.15           O  
ATOM   4927  CB  ARG B 198      59.409  41.144  28.682  1.00111.15           C  
ATOM   4928  CG  ARG B 198      58.871  42.393  27.974  1.00111.15           C  
ATOM   4929  CD  ARG B 198      57.818  42.122  26.900  1.00111.15           C  
ATOM   4930  NE  ARG B 198      57.435  43.443  26.322  1.00111.15           N  
ATOM   4931  CZ  ARG B 198      56.296  43.575  25.582  1.00111.15           C  
ATOM   4932  NH1 ARG B 198      55.433  42.525  25.455  1.00111.15           N1+
ATOM   4933  NH2 ARG B 198      56.016  44.762  24.969  1.00111.15           N  
ATOM   4934  N   VAL B 199      58.706  37.999  29.913  1.00 48.37           N  
ATOM   4935  CA  VAL B 199      59.316  36.917  30.628  1.00 48.37           C  
ATOM   4936  C   VAL B 199      59.880  35.905  29.686  1.00 48.37           C  
ATOM   4937  O   VAL B 199      59.385  35.705  28.577  1.00 48.37           O  
ATOM   4938  CB  VAL B 199      58.354  36.162  31.502  1.00 48.37           C
[truncated: 152,288 more chars]
