# Supplementary material for: Structural Descriptors for Subunit Interface Regions in Homodimers: Effect of Lipid Membrane and Secondary Structure Type
Source: J Chem Inf Model. 2025 Mar 27;65(7):3117–26. doi: 10.1021/acs.jcim.4c01233 (PMC12004529; doi:10.1021/acs.jcim.4c01233)
Supplement: Supplementary file 3 — ci4c01233_si_003.tar [file ci4c01233_si_003.tar › database/alpha/1uda_cytop.pdb]

ATOM      1  N   MET A   1      34.701 -18.154  42.620  1.00 13.18           N  
ATOM      2  CA  MET A   1      35.008 -18.064  41.187  1.00 19.48           C  
ATOM      3  C   MET A   1      36.026 -16.938  40.921  1.00  7.39           C  
ATOM      4  O   MET A   1      36.289 -16.185  41.834  1.00 17.21           O  
ATOM      5  CB  MET A   1      33.807 -17.869  40.212  1.00 16.27           C  
ATOM      6  CG  MET A   1      32.484 -18.080  40.856  1.00 34.34           C  
ATOM      7  SD  MET A   1      31.113 -17.949  39.709  1.00 28.66           S  
ATOM      8  CE  MET A   1      31.744 -18.215  38.026  1.00 17.92           C  
ATOM      9  N   ARG A   2      36.642 -16.930  39.718  1.00 12.61           N  
ATOM     10  CA  ARG A   2      37.635 -15.938  39.359  1.00 23.27           C  
ATOM     11  C   ARG A   2      36.892 -14.948  38.523  1.00 11.64           C  
ATOM     12  O   ARG A   2      36.372 -15.293  37.458  1.00 18.22           O  
ATOM     13  CB  ARG A   2      38.779 -16.609  38.587  1.00 14.97           C  
ATOM     14  CG  ARG A   2      39.356 -17.794  39.455  1.00 23.70           C  
ATOM     15  CD  ARG A   2      40.652 -18.408  38.906  1.00 31.49           C  
ATOM     16  NE  ARG A   2      41.537 -17.253  38.792  1.00 27.82           N  
ATOM     17  CZ  ARG A   2      42.326 -16.679  39.710  1.00100.00           C  
ATOM     18  NH1 ARG A   2      42.591 -17.145  40.949  1.00 27.89           N1+
ATOM     19  NH2 ARG A   2      42.911 -15.557  39.325  1.00 30.23           N  
ATOM     20  N   VAL A   3      36.832 -13.731  39.016  1.00 20.86           N  
ATOM     21  CA  VAL A   3      36.023 -12.767  38.299  1.00  9.71           C  
ATOM     22  C   VAL A   3      36.710 -11.459  37.963  1.00  8.93           C  
ATOM     23  O   VAL A   3      37.295 -10.840  38.841  1.00 14.79           O  
ATOM     24  CB  VAL A   3      34.661 -12.579  39.016  1.00 27.25           C  
ATOM     25  CG1 VAL A   3      34.826 -12.305  40.511  1.00 16.81           C  
ATOM     26  CG2 VAL A   3      33.843 -11.450  38.426  1.00 15.84           C  
ATOM     27  N   LEU A   4      36.615 -11.088  36.690  1.00  7.95           N  
ATOM     28  CA  LEU A   4      37.127  -9.797  36.280  1.00  7.17           C  
ATOM     29  C   LEU A   4      35.959  -8.817  36.423  1.00 22.35           C  
ATOM     30  O   LEU A   4      34.861  -9.026  35.888  1.00 17.64           O  
ATOM     31  CB  LEU A   4      37.333  -9.831  34.756  1.00  6.87           C  
ATOM     32  CG  LEU A   4      37.803  -8.469  34.139  1.00  7.91           C  
ATOM     33  CD1 LEU A   4      39.025  -8.060  34.925  1.00 11.18           C  
ATOM     34  CD2 LEU A   4      38.180  -8.638  32.667  1.00  7.56           C  
ATOM     35  N   VAL A   5      36.190  -7.751  37.159  1.00 14.91           N  
ATOM     36  CA  VAL A   5      35.170  -6.735  37.300  1.00  6.06           C  
ATOM     37  C   VAL A   5      35.634  -5.455  36.628  1.00 17.94           C  
ATOM     38  O   VAL A   5      36.501  -4.755  37.138  1.00 12.67           O  
ATOM     39  CB  VAL A   5      34.924  -6.420  38.790  1.00 22.26           C  
ATOM     40  CG1 VAL A   5      33.817  -5.297  38.982  1.00 12.36           C  
ATOM     41  CG2 VAL A   5      34.551  -7.746  39.488  1.00 13.44           C  
ATOM     42  N   THR A   6      35.115  -5.168  35.461  1.00 12.35           N  
ATOM     43  CA  THR A   6      35.528  -3.948  34.823  1.00 10.95           C  
ATOM     44  C   THR A   6      34.818  -2.788  35.494  1.00 20.55           C  
ATOM     45  O   THR A   6      33.735  -2.974  35.984  1.00 13.68           O  
ATOM     46  CB  THR A   6      35.057  -3.951  33.371  1.00  6.38           C  
ATOM     47  CG2 THR A   6      35.581  -5.150  32.571  1.00 10.64           C  
ATOM     48  OG1 THR A   6      33.695  -3.609  33.187  1.00 13.43           O  
ATOM     49  N   GLY A   7      35.412  -1.588  35.567  1.00  9.18           N  
ATOM     50  CA  GLY A   7      34.703  -0.480  36.241  1.00  3.98           C  
ATOM     51  C   GLY A   7      34.639  -0.729  37.749  1.00  6.88           C  
ATOM     52  O   GLY A   7      33.873  -0.105  38.505  1.00  9.29           O  
ATOM     53  N   GLY A   8      35.384  -1.741  38.223  1.00 14.95           N  
ATOM     54  CA  GLY A   8      35.326  -2.150  39.621  1.00 12.42           C  
ATOM     55  C   GLY A   8      35.741  -1.126  40.639  1.00 11.39           C  
ATOM     56  O   GLY A   8      35.453  -1.276  41.846  1.00 10.16           O  
ATOM     57  N   SER A   9      36.376  -0.022  40.211  1.00 22.54           N  
ATOM     58  CA  SER A   9      36.732   0.984  41.222  1.00  8.12           C  
ATOM     59  C   SER A   9      35.669   2.096  41.332  1.00 20.79           C  
ATOM     60  O   SER A   9      35.801   3.015  42.152  1.00 20.59           O  
ATOM     61  CB  SER A   9      38.181   1.668  41.130  1.00 11.29           C  
ATOM     62  OG  SER A   9      38.564   1.890  39.761  1.00 15.28           O  
ATOM     63  N   GLY A  10      34.654   2.025  40.455  1.00 15.94           N  
ATOM     64  CA  GLY A  10      33.526   2.972  40.399  1.00 15.33           C  
ATOM     65  C   GLY A  10      32.553   2.741  41.548  1.00 14.38           C  
ATOM     66  O   GLY A  10      32.735   1.876  42.425  1.00 11.06           O  
ATOM     67  N   TYR A  11      31.469   3.528  41.525  1.00  7.69           N  
ATOM     68  CA  TYR A  11      30.494   3.454  42.585  1.00  8.27           C  
ATOM     69  C   TYR A  11      29.892   2.067  42.741  1.00 19.48           C  
ATOM     70  O   TYR A  11      30.056   1.393  43.769  1.00 11.45           O  
ATOM     71  CB  TYR A  11      29.406   4.465  42.162  1.00  8.46           C  
ATOM     72  CG  TYR A  11      28.196   4.569  43.086  1.00 12.91           C  
ATOM     73  CD1 TYR A  11      28.302   4.441  44.477  1.00 11.96           C  
ATOM     74  CD2 TYR A  11      26.922   4.729  42.528  1.00 11.12           C  
ATOM     75  CE1 TYR A  11      27.187   4.525  45.318  1.00 20.78           C  
ATOM     76  CE2 TYR A  11      25.810   4.835  43.365  1.00  2.83           C  
ATOM     77  CZ  TYR A  11      25.919   4.701  44.745  1.00  2.06           C  
ATOM     78  OH  TYR A  11      24.803   4.777  45.550  1.00 16.97           O  
ATOM     79  N   ILE A  12      29.152   1.642  41.726  1.00 13.41           N  
ATOM     80  CA  ILE A  12      28.546   0.303  41.835  1.00  7.59           C  
ATOM     81  C   ILE A  12      29.551  -0.847  41.912  1.00 23.90           C  
ATOM     82  O   ILE A  12      29.418  -1.767  42.711  1.00 11.79           O  
ATOM     83  CB  ILE A  12      27.489   0.106  40.759  1.00 12.58           C  
ATOM     84  CG1 ILE A  12      26.456   1.245  40.918  1.00 10.88           C  
ATOM     85  CG2 ILE A  12      26.703  -1.177  41.060  1.00  5.20           C  
ATOM     86  CD1 ILE A  12      25.523   1.389  39.692  1.00 16.92           C  
ATOM     87  N   GLY A  13      30.573  -0.794  41.079  1.00 15.80           N  
ATOM     88  CA  GLY A  13      31.582  -1.830  41.054  1.00  7.02           C  
ATOM     89  C   GLY A  13      32.269  -1.993  42.395  1.00 12.42           C  
ATOM     90  O   GLY A  13      32.444  -3.118  42.875  1.00 13.42           O  
ATOM     91  N   SER A  14      32.712  -0.893  42.990  1.00 13.54           N  
ATOM     92  CA  SER A  14      33.418  -1.006  44.259  1.00 11.19           C  
ATOM     93  C   SER A  14      32.616  -1.777  45.282  1.00 30.86           C  
ATOM     94  O   SER A  14      33.104  -2.709  45.924  1.00 18.14           O  
ATOM     95  CB  SER A  14      33.873   0.315  44.821  1.00 20.23           C  
ATOM     96  OG  SER A  14      32.740   1.191  44.941  1.00 12.86           O  
ATOM     97  N   HIS A  15      31.357  -1.386  45.429  1.00 21.21           N  
ATOM     98  CA  HIS A  15      30.502  -2.055  46.370  1.00  8.77           C  
ATOM     99  C   HIS A  15      30.324  -3.515  45.993  1.00 17.36           C  
ATOM    100  O   HIS A  15      30.283  -4.373  46.854  1.00 12.01           O  
ATOM    101  CB  HIS A  15      29.097  -1.374  46.470  1.00 11.81           C  
ATOM    102  CG  HIS A  15      29.217  -0.022  47.110  1.00  9.91           C  
ATOM    103  CD2 HIS A  15      29.076   0.328  48.441  1.00 14.50           C  
ATOM    104  ND1 HIS A  15      29.576   1.119  46.391  1.00 16.20           N  
ATOM    105  CE1 HIS A  15      29.587   2.112  47.312  1.00 10.57           C  
ATOM    106  NE2 HIS A  15      29.293   1.684  48.552  1.00 10.49           N  
ATOM    107  N   THR A  16      30.218  -3.836  44.721  1.00 10.22           N  
ATOM    108  CA  THR A  16      30.073  -5.228  44.350  1.00 14.07           C  
ATOM    109  C   THR A  16      31.356  -5.975  44.617  1.00 24.15           C  
ATOM    110  O   THR A  16      31.359  -7.157  44.939  1.00 14.34           O  
ATOM    111  CB  THR A  16      29.727  -5.316  42.841  1.00 15.41           C  
ATOM    112  CG2 THR A  16      29.542  -6.754  42.318  1.00  8.22           C  
ATOM    113  OG1 THR A  16      28.546  -4.531  42.597  1.00 12.90           O  
ATOM    114  N   CYS A  17      32.480  -5.300  44.490  1.00 11.68           N  
ATOM    115  CA  CYS A  17      33.739  -6.019  44.734  1.00 16.99           C  
ATOM    116  C   CYS A  17      33.822  -6.425  46.205  1.00 18.16           C  
ATOM    117  O   CYS A  17      34.196  -7.544  46.575  1.00 17.88           O  
ATOM    118  CB  CYS A  17      34.901  -5.045  44.357  1.00  7.87           C  
ATOM    119  SG  CYS A  17      35.185  -5.042  42.570  1.00 14.56           S  
ATOM    120  N   VAL A  18      33.415  -5.503  47.070  1.00 18.10           N  
ATOM    121  CA  VAL A  18      33.422  -5.809  48.495  1.00 14.05           C  
ATOM    122  C   VAL A  18      32.617  -7.076  48.797  1.00 14.99           C  
ATOM    123  O   VAL A  18      33.090  -7.981  49.498  1.00 20.77           O  
ATOM    124  CB  VAL A  18      32.875  -4.670  49.297  1.00 14.15           C  
ATOM    125  CG1 VAL A  18      32.557  -5.044  50.758  1.00 13.23           C  
ATOM    126  CG2 VAL A  18      33.892  -3.517  49.261  1.00 15.13           C  
ATOM    127  N   GLN A  19      31.363  -7.105  48.302  1.00 22.98           N  
ATOM    128  CA  GLN A  19      30.486  -8.249  48.509  1.00  9.37           C  
ATOM    129  C   GLN A  19      31.066  -9.499  47.882  1.00 11.36           C  
ATOM    130  O   GLN A  19      30.938 -10.601  48.408  1.00 19.01           O  
ATOM    131  CB  GLN A  19      29.098  -8.017  47.885  1.00 12.77           C  
ATOM    132  CG  GLN A  19      28.314  -6.885  48.650  1.00 13.76           C  
ATOM    133  CD  GLN A  19      28.378  -6.934  50.181  1.00 22.06           C  
ATOM    134  NE2 GLN A  19      27.352  -7.487  50.797  1.00 20.24           N  
ATOM    135  OE1 GLN A  19      29.335  -6.486  50.856  1.00 19.22           O  
ATOM    136  N   LEU A  20      31.630  -9.349  46.686  1.00 18.00           N  
ATOM    137  CA  LEU A  20      32.217 -10.511  46.043  1.00 27.59           C  
ATOM    138  C   LEU A  20      33.331 -11.107  46.908  1.00 30.14           C  
ATOM    139  O   LEU A  20      33.418 -12.322  47.120  1.00 15.69           O  
ATOM    140  CB  LEU A  20      32.861 -10.119  44.697  1.00 15.30           C  
ATOM    141  CG  LEU A  20      31.838  -9.966  43.583  1.00 22.36           C  
ATOM    142  CD1 LEU A  20      32.568  -9.367  42.423  1.00 16.10           C  
ATOM    143  CD2 LEU A  20      31.294 -11.334  43.155  1.00 12.03           C  
ATOM    144  N   LEU A  21      34.231 -10.248  47.381  1.00 21.33           N  
ATOM    145  CA  LEU A  21      35.339 -10.717  48.210  1.00 17.97           C  
ATOM    146  C   LEU A  21      34.790 -11.378  49.464  1.00 34.29           C  
ATOM    147  O   LEU A  21      35.311 -12.385  49.936  1.00 20.72           O  
ATOM    148  CB  LEU A  21      36.365  -9.578  48.646  1.00 10.98           C  
ATOM    149  CG  LEU A  21      37.095  -8.877  47.504  1.00 12.39           C  
ATOM    150  CD1 LEU A  21      37.665  -7.485  47.910  1.00 18.46           C  
ATOM    151  CD2 LEU A  21      38.188  -9.804  46.976  1.00 11.41           C  
ATOM    152  N   GLN A  22      33.714 -10.805  50.013  1.00 19.03           N  
ATOM    153  CA  GLN A  22      33.155 -11.371  51.232  1.00 15.12           C  
ATOM    154  C   GLN A  22      32.671 -12.789  51.027  1.00 14.70           C  
ATOM    155  O   GLN A  22      32.520 -13.551  51.963  1.00 26.27           O  
ATOM    156  CB  GLN A  22      32.021 -10.578  51.852  1.00 18.24           C  
ATOM    157  CG  GLN A  22      32.451  -9.211  52.405  1.00 21.82           C  
ATOM    158  CD  GLN A  22      31.360  -8.556  53.260  1.00100.00           C  
ATOM    159  NE2 GLN A  22      31.501  -7.243  53.518  1.00100.00           N  
ATOM    160  OE1 GLN A  22      30.379  -9.219  53.673  1.00100.00           O  
ATOM    161  N   ASN A  23      32.362 -13.099  49.799  1.00 18.62           N  
ATOM    162  CA  ASN A  23      31.858 -14.397  49.473  1.00  8.08           C  
ATOM    163  C   ASN A  23      32.968 -15.305  49.054  1.00 19.00           C  
ATOM    164  O   ASN A  23      32.701 -16.426  48.627  1.00 21.50           O  
ATOM    165  CB  ASN A  23      30.780 -14.373  48.390  1.00 25.08           C  
ATOM    166  CG  ASN A  23      29.439 -14.395  49.100  1.00 11.07           C  
ATOM    167  ND2 ASN A  23      28.342 -14.927  48.499  1.00 21.14           N  
ATOM    168  OD1 ASN A  23      29.398 -13.951  50.235  1.00 30.00           O  
ATOM    169  N   GLY A  24      34.198 -14.809  49.230  1.00 25.36           N  
ATOM    170  CA  GLY A  24      35.402 -15.583  48.908  1.00 23.46           C  
ATOM    171  C   GLY A  24      35.769 -15.754  47.434  1.00 37.00           C  
ATOM    172  O   GLY A  24      36.561 -16.635  47.089  1.00 28.68           O  
ATOM    173  N   HIS A  25      35.250 -14.918  46.541  1.00 20.25           N  
ATOM    174  CA  HIS A  25      35.642 -15.037  45.146  1.00 12.72           C  
ATOM    175  C   HIS A  25      36.997 -14.324  44.974  1.00  5.79           C  
ATOM    176  O   HIS A  25      37.374 -13.549  45.838  1.00 15.76           O  
ATOM    177  CB  HIS A  25      34.608 -14.301  44.281  1.00 18.50           C  
ATOM    178  CG  HIS A  25      33.290 -15.023  44.390  1.00 14.35           C  
ATOM    179  CD2 HIS A  25      32.171 -14.746  45.127  1.00 15.63           C  
ATOM    180  ND1 HIS A  25      33.123 -16.295  43.795  1.00 23.20           N  
ATOM    181  CE1 HIS A  25      31.904 -16.709  44.085  1.00 18.34           C  
ATOM    182  NE2 HIS A  25      31.262 -15.785  44.832  1.00 16.27           N  
ATOM    183  N   ASP A  26      37.718 -14.635  43.873  1.00 18.92           N  
ATOM    184  CA  ASP A  26      38.987 -14.022  43.547  1.00 14.53           C  
ATOM    185  C   ASP A  26      38.671 -12.952  42.547  1.00 11.49           C  
ATOM    186  O   ASP A  26      38.131 -13.279  41.481  1.00 18.30           O  
ATOM    187  CB  ASP A  26      39.982 -15.003  42.901  1.00 21.43           C  
ATOM    188  CG  ASP A  26      40.134 -16.154  43.826  1.00 33.54           C  
ATOM    189  OD1 ASP A  26      40.814 -15.839  44.902  1.00 29.00           O  
ATOM    190  OD2 ASP A  26      39.595 -17.222  43.624  1.00 51.42           O1-
ATOM    191  N   VAL A  27      38.929 -11.706  42.959  1.00 17.67           N  
ATOM    192  CA  VAL A  27      38.591 -10.538  42.168  1.00 13.11           C  
ATOM    193  C   VAL A  27      39.748  -9.762  41.553  1.00 13.46           C  
ATOM    194  O   VAL A  27      40.679  -9.373  42.258  1.00 14.96           O  
ATOM    195  CB  VAL A  27      37.819  -9.570  43.095  1.00 14.61           C  
ATOM    196  CG1 VAL A  27      37.465  -8.317  42.291  1.00 14.60           C  
ATOM    197  CG2 VAL A  27      36.559 -10.237  43.705  1.00 18.31           C  
ATOM    198  N   ILE A  28      39.600  -9.505  40.251  1.00 16.70           N  
ATOM    199  CA  ILE A  28      40.503  -8.714  39.427  1.00 21.33           C  
ATOM    200  C   ILE A  28      39.714  -7.515  38.937  1.00 13.96           C  
ATOM    201  O   ILE A  28      38.706  -7.628  38.239  1.00 13.97           O  
ATOM    202  CB  ILE A  28      41.110  -9.455  38.211  1.00 31.95           C  
ATOM    203  CG1 ILE A  28      41.934 -10.690  38.601  1.00 28.67           C  
ATOM    204  CG2 ILE A  28      42.118  -8.587  37.430  1.00 13.76           C  
ATOM    205  CD1 ILE A  28      41.332 -11.870  39.354  1.00 23.85           C  
ATOM    206  N   ILE A  29      40.156  -6.350  39.342  1.00 12.08           N  
ATOM    207  CA  ILE A  29      39.480  -5.139  38.930  1.00 18.92           C  
ATOM    208  C   ILE A  29      40.210  -4.519  37.778  1.00 37.19           C  
ATOM    209  O   ILE A  29      41.436  -4.397  37.836  1.00 15.15           O  
ATOM    210  CB  ILE A  29      39.537  -4.111  40.039  1.00 22.72           C  
ATOM    211  CG1 ILE A  29      38.684  -4.657  41.155  1.00 21.02           C  
ATOM    212  CG2 ILE A  29      39.025  -2.741  39.598  1.00 11.33           C  
ATOM    213  CD1 ILE A  29      38.897  -3.912  42.437  1.00 13.39           C  
ATOM    214  N   LEU A  30      39.459  -4.155  36.745  1.00 16.85           N  
ATOM    215  CA  LEU A  30      40.042  -3.490  35.565  1.00  9.27           C  
ATOM    216  C   LEU A  30      39.434  -2.111  35.486  1.00 28.47           C  
ATOM    217  O   LEU A  30      38.225  -1.974  35.427  1.00  7.31           O  
ATOM    218  CB  LEU A  30      39.908  -4.267  34.264  1.00  9.19           C  
ATOM    219  CG  LEU A  30      40.362  -3.635  32.919  1.00 17.48           C  
ATOM    220  CD1 LEU A  30      39.517  -2.409  32.555  1.00 13.93           C  
ATOM    221  CD2 LEU A  30      41.835  -3.165  33.045  1.00  4.94           C  
ATOM    222  N   ASP A  31      40.198  -1.058  35.579  1.00  8.05           N  
ATOM    223  CA  ASP A  31      39.539   0.264  35.548  1.00  4.56           C  
ATOM    224  C   ASP A  31      40.494   1.273  34.967  1.00 36.42           C  
ATOM    225  O   ASP A  31      41.679   1.112  35.174  1.00 11.77           O  
ATOM    226  CB  ASP A  31      39.033   0.746  36.917  1.00  4.00           C  
ATOM    227  CG  ASP A  31      37.875   1.715  36.870  1.00 30.24           C  
ATOM    228  OD1 ASP A  31      38.238   2.898  36.456  1.00 11.89           O  
ATOM    229  OD2 ASP A  31      36.708   1.467  37.192  1.00 16.87           O1-
ATOM    230  N   ASN A  32      39.993   2.258  34.220  1.00  9.07           N  
ATOM    231  CA  ASN A  32      40.859   3.241  33.564  1.00 18.35           C  
ATOM    232  C   ASN A  32      40.990   4.520  34.338  1.00 19.38           C  
ATOM    233  O   ASN A  32      41.676   5.454  33.922  1.00 20.56           O  
ATOM    234  CB  ASN A  32      40.530   3.518  32.107  1.00 16.97           C  
ATOM    235  CG  ASN A  32      39.316   4.464  31.928  1.00  7.23           C  
ATOM    236  ND2 ASN A  32      38.685   4.786  33.052  1.00 13.37           N  
ATOM    237  OD1 ASN A  32      38.953   4.687  30.700  1.00 11.29           O  
ATOM    238  N   LEU A  33      40.285   4.522  35.459  1.00 19.03           N  
ATOM    239  CA  LEU A  33      40.269   5.603  36.422  1.00 22.65           C  
ATOM    240  C   LEU A  33      39.785   6.928  35.882  1.00 29.22           C  
ATOM    241  O   LEU A  33      40.089   7.974  36.456  1.00 17.98           O  
ATOM    242  CB  LEU A  33      41.667   5.756  37.047  1.00 21.08           C  
ATOM    243  CG  LEU A  33      42.087   4.517  37.826  1.00 18.22           C  
ATOM    244  CD1 LEU A  33      43.569   4.655  38.222  1.00 17.56           C  
ATOM    245  CD2 LEU A  33      41.286   4.368  39.119  1.00 11.06           C  
ATOM    246  N   CYS A  34      39.022   6.900  34.805  1.00 18.62           N  
ATOM    247  CA  CYS A  34      38.548   8.173  34.299  1.00 16.54           C  
ATOM    248  C   CYS A  34      37.497   8.729  35.217  1.00 16.26           C  
ATOM    249  O   CYS A  34      37.265   9.926  35.218  1.00 15.13           O  
ATOM    250  CB  CYS A  34      37.998   8.130  32.848  1.00 16.13           C  
ATOM    251  SG  CYS A  34      36.408   7.169  32.768  1.00 14.79           S  
ATOM    252  N   ASN A  35      36.839   7.866  36.002  1.00 16.92           N  
ATOM    253  CA  ASN A  35      35.777   8.370  36.869  1.00 13.00           C  
ATOM    254  C   ASN A  35      35.852   7.901  38.315  1.00 19.29           C  
ATOM    255  O   ASN A  35      34.863   7.902  39.043  1.00 14.64           O  
ATOM    256  CB  ASN A  35      34.358   8.114  36.289  1.00 18.65           C  
ATOM    257  CG  ASN A  35      33.382   9.109  36.894  1.00100.00           C  
ATOM    258  ND2 ASN A  35      32.175   8.697  37.263  1.00 18.86           N  
ATOM    259  OD1 ASN A  35      33.733  10.279  37.074  1.00 20.88           O  
ATOM    260  N   SER A  36      37.028   7.467  38.740  1.00  9.84           N  
ATOM    261  CA  SER A  36      37.288   6.981  40.094  1.00 14.02           C  
ATOM    262  C   SER A  36      38.791   7.176  40.394  1.00 15.15           C  
ATOM    263  O   SER A  36      39.527   7.471  39.451  1.00 19.98           O  
ATOM    264  CB  SER A  36      36.957   5.484  40.296  1.00 10.64           C  
ATOM    265  OG  SER A  36      37.286   4.781  39.089  1.00 11.38           O  
ATOM    266  N   LYS A  37      39.197   6.967  41.666  1.00 16.42           N  
ATOM    267  CA  LYS A  37      40.579   7.123  42.149  1.00 19.00           C  
ATOM    268  C   LYS A  37      41.144   5.858  42.727  1.00 29.82           C  
ATOM    269  O   LYS A  37      40.386   5.071  43.243  1.00 16.95           O  
ATOM    270  CB  LYS A  37      40.525   7.989  43.329  1.00  8.95           C  
ATOM    271  CG  LYS A  37      40.599   9.361  42.679  1.00 10.06           C  
ATOM    272  CD  LYS A  37      40.316  10.353  43.751  1.00 20.79           C  
ATOM    273  CE  LYS A  37      39.137  11.165  43.255  1.00 77.15           C  
ATOM    274  NZ  LYS A  37      39.371  12.586  42.906  1.00 33.79           N1+
ATOM    275  N   ARG A  38      42.469   5.661  42.672  1.00 20.18           N  
ATOM    276  CA  ARG A  38      43.036   4.429  43.240  1.00  9.49           C  
ATOM    277  C   ARG A  38      42.845   4.357  44.761  1.00  7.61           C  
ATOM    278  O   ARG A  38      42.893   3.312  45.397  1.00 22.58           O  
ATOM    279  CB  ARG A  38      44.568   4.441  42.991  1.00 28.31           C  
ATOM    280  CG  ARG A  38      45.092   4.159  41.586  1.00 60.54           C  
ATOM    281  CD  ARG A  38      46.632   4.159  41.421  1.00 32.58           C  
ATOM    282  NE  ARG A  38      47.013   3.685  40.076  1.00 32.37           N  
ATOM    283  CZ  ARG A  38      47.381   2.407  39.899  1.00 30.14           C  
ATOM    284  NH1 ARG A  38      47.396   1.633  40.996  1.00 35.79           N1+
ATOM    285  NH2 ARG A  38      47.732   1.907  38.678  1.00 42.45           N  
ATOM    286  N   SER A  39      42.637   5.504  45.390  1.00 20.21           N  
ATOM    287  CA  SER A  39      42.426   5.495  46.810  1.00 17.27           C  
ATOM    288  C   SER A  39      41.264   4.615  47.255  1.00 28.25           C  
ATOM    289  O   SER A  39      41.160   4.295  48.426  1.00 22.09           O  
ATOM    290  CB  SER A  39      42.270   6.853  47.454  1.00 19.61           C  
ATOM    291  OG  SER A  39      41.423   7.744  46.809  1.00 23.60           O  
ATOM    292  N   VAL A  40      40.361   4.199  46.367  1.00 20.10           N  
ATOM    293  CA  VAL A  40      39.272   3.348  46.844  1.00 16.38           C  
ATOM    294  C   VAL A  40      39.734   1.909  47.050  1.00 17.12           C  
ATOM    295  O   VAL A  40      39.215   1.132  47.840  1.00 21.64           O  
ATOM    296  CB  VAL A  40      38.026   3.497  45.938  1.00 19.57           C  
ATOM    297  CG1 VAL A  40      38.349   2.904  44.584  1.00 18.16           C  
ATOM    298  CG2 VAL A  40      36.808   2.742  46.496  1.00 19.58           C  
ATOM    299  N   LEU A  41      40.764   1.535  46.328  1.00 19.05           N  
ATOM    300  CA  LEU A  41      41.281   0.162  46.420  1.00 15.66           C  
ATOM    301  C   LEU A  41      41.535  -0.376  47.822  1.00 16.64           C  
ATOM    302  O   LEU A  41      41.123  -1.484  48.193  1.00 27.48           O  
ATOM    303  CB  LEU A  41      42.497  -0.020  45.496  1.00 18.46           C  
ATOM    304  CG  LEU A  41      42.145   0.313  44.068  1.00 21.44           C  
ATOM    305  CD1 LEU A  41      43.371   0.228  43.181  1.00 12.55           C  
ATOM    306  CD2 LEU A  41      41.112  -0.741  43.631  1.00 14.27           C  
ATOM    307  N   PRO A  42      42.275   0.389  48.612  1.00 22.28           N  
ATOM    308  CA  PRO A  42      42.536  -0.094  49.937  1.00 31.02           C  
ATOM    309  C   PRO A  42      41.239  -0.259  50.730  1.00 27.42           C  
ATOM    310  O   PRO A  42      41.133  -1.087  51.639  1.00 14.97           O  
ATOM    311  CB  PRO A  42      43.511   0.938  50.539  1.00 23.53           C  
ATOM    312  CG  PRO A  42      43.465   2.187  49.664  1.00 18.29           C  
ATOM    313  CD  PRO A  42      42.970   1.687  48.326  1.00 20.47           C  
ATOM    314  N   VAL A  43      40.236   0.569  50.425  1.00 24.72           N  
ATOM    315  CA  VAL A  43      38.998   0.468  51.167  1.00 12.24           C  
ATOM    316  C   VAL A  43      38.256  -0.786  50.759  1.00 23.88           C  
ATOM    317  O   VAL A  43      37.677  -1.480  51.585  1.00 25.20           O  
ATOM    318  CB  VAL A  43      38.151   1.697  50.947  1.00 26.22           C  
ATOM    319  CG1 VAL A  43      36.930   1.713  51.875  1.00 18.55           C  
ATOM    320  CG2 VAL A  43      39.108   2.887  51.163  1.00 25.90           C  
ATOM    321  N   ILE A  44      38.315  -1.093  49.472  1.00 14.06           N  
ATOM    322  CA  ILE A  44      37.669  -2.290  48.990  1.00  7.96           C  
ATOM    323  C   ILE A  44      38.240  -3.497  49.709  1.00 15.57           C  
ATOM    324  O   ILE A  44      37.516  -4.336  50.241  1.00 17.27           O  
ATOM    325  CB  ILE A  44      37.804  -2.370  47.473  1.00 18.36           C  
ATOM    326  CG1 ILE A  44      36.994  -1.222  46.767  1.00 10.48           C  
ATOM    327  CG2 ILE A  44      37.364  -3.777  47.048  1.00 21.37           C  
ATOM    328  CD1 ILE A  44      37.050  -1.244  45.227  1.00  6.50           C  
ATOM    329  N   GLU A  45      39.575  -3.601  49.722  1.00 24.86           N  
ATOM    330  CA  GLU A  45      40.209  -4.736  50.376  1.00 22.26           C  
ATOM    331  C   GLU A  45      39.908  -4.794  51.856  1.00 26.03           C  
ATOM    332  O   GLU A  45      39.658  -5.856  52.394  1.00 19.10           O  
ATOM    333  CB  GLU A  45      41.725  -4.701  50.170  1.00 27.27           C  
ATOM    334  CG  GLU A  45      42.480  -5.579  51.169  1.00 29.44           C  
ATOM    335  CD  GLU A  45      43.895  -5.874  50.733  1.00 48.21           C  
ATOM    336  OE1 GLU A  45      44.355  -4.959  49.921  1.00 40.17           O  
ATOM    337  OE2 GLU A  45      44.526  -6.854  51.089  1.00 31.95           O1-
ATOM    338  N   ARG A  46      39.945  -3.647  52.519  1.00 24.59           N  
ATOM    339  CA  ARG A  46      39.633  -3.614  53.944  1.00 23.66           C  
ATOM    340  C   ARG A  46      38.194  -4.066  54.198  1.00 34.62           C  
ATOM    341  O   ARG A  46      37.937  -4.990  54.967  1.00 29.62           O  
ATOM    342  CB  ARG A  46      39.781  -2.218  54.508  1.00 29.00           C  
ATOM    343  CG  ARG A  46      39.447  -2.114  56.000  1.00 19.62           C  
ATOM    344  CD  ARG A  46      39.946  -0.804  56.604  1.00 25.77           C  
ATOM    345  NE  ARG A  46      39.334   0.445  56.154  1.00 26.90           N  
ATOM    346  CZ  ARG A  46      38.113   0.765  56.540  1.00 31.87           C  
ATOM    347  NH1 ARG A  46      37.417  -0.101  57.292  1.00 39.24           N1+
ATOM    348  NH2 ARG A  46      37.568   1.935  56.164  1.00 29.69           N  
ATOM    349  N   LEU A  47      37.228  -3.418  53.554  1.00 31.99           N  
ATOM    350  CA  LEU A  47      35.843  -3.813  53.741  1.00 17.72           C  
ATOM    351  C   LEU A  47      35.568  -5.179  53.145  1.00 23.68           C  
ATOM    352  O   LEU A  47      34.729  -5.927  53.645  1.00 22.25           O  
ATOM    353  CB  LEU A  47      34.871  -2.758  53.153  1.00 19.14           C  
ATOM    354  CG  LEU A  47      35.037  -1.357  53.737  1.00 18.60           C  
ATOM    355  CD1 LEU A  47      34.171  -0.342  52.998  1.00 18.40           C  
ATOM    356  CD2 LEU A  47      34.768  -1.288  55.255  1.00 24.51           C  
ATOM    357  N   GLY A  48      36.279  -5.524  52.085  1.00 26.12           N  
ATOM    358  CA  GLY A  48      36.065  -6.814  51.447  1.00 13.20           C  
ATOM    359  C   GLY A  48      36.705  -7.904  52.243  1.00 30.32           C  
ATOM    360  O   GLY A  48      36.305  -9.038  52.122  1.00 19.95           O  
ATOM    361  N   GLY A  49      37.714  -7.555  53.035  1.00 30.92           N  
ATOM    362  CA  GLY A  49      38.394  -8.531  53.855  1.00 26.36           C  
ATOM    363  C   GLY A  49      39.248  -9.494  53.049  1.00 53.05           C  
ATOM    364  O   GLY A  49      39.494 -10.628  53.448  1.00 41.23           O  
ATOM    365  N   LYS A  50      39.707  -9.032  51.902  1.00 38.76           N  
ATOM    366  CA  LYS A  50      40.536  -9.853  51.051  1.00 26.76           C  
ATOM    367  C   LYS A  50      41.081  -9.005  49.937  1.00 28.07           C  
ATOM    368  O   LYS A  50      40.483  -8.015  49.533  1.00 23.24           O  
ATOM    369  CB  LYS A  50      39.776 -11.068  50.615  1.00 18.01           C  
ATOM    370  CG  LYS A  50      40.363 -11.748  49.399  1.00 22.58           C  
ATOM    371  CD  LYS A  50      39.517 -12.947  48.964  1.00 21.53           C  
ATOM    372  CE  LYS A  50      40.232 -13.662  47.825  1.00 34.89           C  
ATOM    373  NZ  LYS A  50      39.676 -14.977  47.519  1.00 37.67           N1+
ATOM    374  N   HIS A  51      42.246  -9.352  49.453  1.00 26.08           N  
ATOM    375  CA  HIS A  51      42.844  -8.530  48.430  1.00 21.34           C  
ATOM    376  C   HIS A  51      42.347  -8.749  47.013  1.00 21.58           C  
ATOM    377  O   HIS A  51      42.398  -9.846  46.482  1.00 29.00           O  
ATOM    378  CB  HIS A  51      44.388  -8.659  48.479  1.00 42.44           C  
ATOM    379  CG  HIS A  51      45.096  -7.924  47.396  1.00 19.15           C  
ATOM    380  CD2 HIS A  51      45.646  -8.369  46.217  1.00 22.44           C  
ATOM    381  ND1 HIS A  51      45.317  -6.553  47.459  1.00 42.20           N  
ATOM    382  CE1 HIS A  51      45.926  -6.199  46.323  1.00 25.50           C  
ATOM    383  NE2 HIS A  51      46.132  -7.269  45.549  1.00 50.41           N  
ATOM    384  N   PRO A  52      41.908  -7.682  46.357  1.00 21.84           N  
ATOM    385  CA  PRO A  52      41.508  -7.807  44.956  1.00 28.18           C  
ATOM    386  C   PRO A  52      42.687  -7.339  44.102  1.00 28.35           C  
ATOM    387  O   PRO A  52      43.321  -6.336  44.432  1.00 21.70           O  
ATOM    388  CB  PRO A  52      40.463  -6.689  44.720  1.00 20.35           C  
ATOM    389  CG  PRO A  52      40.858  -5.602  45.743  1.00 19.79           C  
ATOM    390  CD  PRO A  52      41.461  -6.374  46.928  1.00 25.22           C  
ATOM    391  N   THR A  53      42.983  -8.002  42.991  1.00 17.66           N  
ATOM    392  CA  THR A  53      44.061  -7.495  42.145  1.00 26.12           C  
ATOM    393  C   THR A  53      43.515  -6.375  41.245  1.00 25.89           C  
ATOM    394  O   THR A  53      42.421  -6.454  40.686  1.00 26.31           O  
ATOM    395  CB  THR A  53      44.579  -8.635  41.288  1.00 21.12           C  
ATOM    396  CG2 THR A  53      45.493  -8.303  40.117  1.00 16.25           C  
ATOM    397  OG1 THR A  53      45.120  -9.617  42.128  1.00 35.07           O  
ATOM    398  N   PHE A  54      44.281  -5.296  41.135  1.00 16.88           N  
ATOM    399  CA  PHE A  54      43.961  -4.149  40.299  1.00 15.23           C  
ATOM    400  C   PHE A  54      44.862  -4.025  39.092  1.00 25.37           C  
ATOM    401  O   PHE A  54      46.095  -4.135  39.215  1.00 16.71           O  
ATOM    402  CB  PHE A  54      44.128  -2.836  41.088  1.00 16.76           C  
ATOM    403  CG  PHE A  54      43.805  -1.628  40.259  1.00 29.39           C  
ATOM    404  CD1 PHE A  54      42.470  -1.332  39.955  1.00 25.70           C  
ATOM    405  CD2 PHE A  54      44.820  -0.743  39.873  1.00 16.21           C  
ATOM    406  CE1 PHE A  54      42.172  -0.207  39.182  1.00 19.84           C  
ATOM    407  CE2 PHE A  54      44.520   0.383  39.101  1.00 20.68           C  
ATOM    408  CZ  PHE A  54      43.196   0.630  38.727  1.00 24.01           C  
ATOM    409  N   VAL A  55      44.212  -3.796  37.953  1.00 18.53           N  
ATOM    410  CA  VAL A  55      44.851  -3.547  36.692  1.00 19.59           C  
ATOM    411  C   VAL A  55      44.342  -2.236  36.136  1.00 27.57           C  
ATOM    412  O   VAL A  55      43.138  -2.096  35.943  1.00 17.38           O  
ATOM    413  CB  VAL A  55      44.607  -4.645  35.711  1.00 27.10           C  
ATOM    414  CG1 VAL A  55      45.404  -4.424  34.403  1.00 23.88           C  
ATOM    415  CG2 VAL A  55      45.042  -5.946  36.358  1.00 22.82           C  
ATOM    416  N   GLU A  56      45.240  -1.280  35.892  1.00 13.43           N  
ATOM    417  CA  GLU A  56      44.803  -0.018  35.326  1.00 12.85           C  
ATOM    418  C   GLU A  56      44.810  -0.165  33.827  1.00 17.87           C  
ATOM    419  O   GLU A  56      45.802  -0.581  33.228  1.00 16.64           O  
ATOM    420  CB  GLU A  56      45.709   1.147  35.791  1.00 18.69           C  
ATOM    421  CG  GLU A  56      45.317   2.509  35.173  1.00 23.96           C  
ATOM    422  CD  GLU A  56      46.195   3.643  35.639  1.00 18.87           C  
ATOM    423  OE1 GLU A  56      46.992   3.500  36.515  1.00 29.02           O  
ATOM    424  OE2 GLU A  56      45.929   4.794  35.091  1.00 28.29           O1-
ATOM    425  N   GLY A  57      43.679   0.094  33.199  1.00  8.27           N  
ATOM    426  CA  GLY A  57      43.614  -0.075  31.740  1.00  1.46           C  
ATOM    427  C   GLY A  57      42.228   0.143  31.159  1.00 18.90           C  
ATOM    428  O   GLY A  57      41.296   0.439  31.902  1.00 20.63           O  
ATOM    429  N   ASP A  58      42.120   0.054  29.840  1.00 13.46           N  
ATOM    430  CA  ASP A  58      40.885   0.396  29.181  1.00 10.20           C  
ATOM    431  C   ASP A  58      40.194  -0.772  28.526  1.00 27.60           C  
ATOM    432  O   ASP A  58      40.827  -1.532  27.841  1.00  8.08           O  
ATOM    433  CB  ASP A  58      41.230   1.384  28.079  1.00 15.39           C  
ATOM    434  CG  ASP A  58      40.051   2.171  27.657  1.00 24.17           C  
ATOM    435  OD1 ASP A  58      39.130   1.721  27.046  1.00 18.47           O  
ATOM    436  OD2 ASP A  58      40.091   3.411  27.990  1.00 11.70           O1-
ATOM    437  N   ILE A  59      38.882  -0.923  28.677  1.00  8.60           N  
ATOM    438  CA  ILE A  59      38.156  -2.048  28.023  1.00 12.04           C  
ATOM    439  C   ILE A  59      38.301  -2.013  26.508  1.00 16.90           C  
ATOM    440  O   ILE A  59      38.160  -2.989  25.768  1.00  7.00           O  
ATOM    441  CB  ILE A  59      36.617  -2.044  28.383  1.00  5.30           C  
ATOM    442  CG1 ILE A  59      36.044  -0.646  28.072  1.00 13.76           C  
ATOM    443  CG2 ILE A  59      36.466  -2.330  29.877  1.00  1.00           C  
ATOM    444  CD1 ILE A  59      34.515  -0.514  28.363  1.00  8.21           C  
ATOM    445  N   ARG A  60      38.570  -0.828  25.979  1.00  1.07           N  
ATOM    446  CA  ARG A  60      38.730  -0.726  24.551  1.00  1.00           C  
ATOM    447  C   ARG A  60      40.033  -1.356  24.059  1.00  3.93           C  
ATOM    448  O   ARG A  60      40.146  -1.519  22.855  1.00 10.71           O  
ATOM    449  CB  ARG A  60      38.685   0.758  24.047  1.00 11.72           C  
ATOM    450  CG  ARG A  60      37.279   1.367  24.187  1.00  9.94           C  
ATOM    451  CD  ARG A  60      37.253   2.906  23.934  1.00  7.83           C  
ATOM    452  NE  ARG A  60      37.943   3.563  25.027  1.00 10.84           N  
ATOM    453  CZ  ARG A  60      38.173   4.865  25.152  1.00 15.74           C  
ATOM    454  NH1 ARG A  60      37.702   5.685  24.255  1.00 16.15           N1+
ATOM    455  NH2 ARG A  60      38.805   5.314  26.262  1.00  9.96           N  
ATOM    456  N   ASN A  61      40.940  -1.697  24.977  1.00 11.74           N  
ATOM    457  CA  ASN A  61      42.220  -2.338  24.544  1.00  4.53           C  
ATOM    458  C   ASN A  61      42.017  -3.846  24.542  1.00  2.44           C  
ATOM    459  O   ASN A  61      42.189  -4.496  25.573  1.00 16.35           O  
ATOM    460  CB  ASN A  61      43.212  -2.086  25.669  1.00  5.44           C  
ATOM    461  CG  ASN A  61      44.620  -2.493  25.196  1.00 12.44           C  
ATOM    462  ND2 ASN A  61      45.672  -1.839  25.737  1.00  9.74           N  
ATOM    463  OD1 ASN A  61      44.740  -3.306  24.310  1.00 17.54           O  
ATOM    464  N   GLU A  62      41.579  -4.365  23.395  1.00  8.12           N  
ATOM    465  CA  GLU A  62      41.238  -5.809  23.337  1.00  4.79           C  
ATOM    466  C   GLU A  62      42.404  -6.756  23.650  1.00 25.22           C  
ATOM    467  O   GLU A  62      42.232  -7.857  24.178  1.00 16.21           O  
ATOM    468  CB  GLU A  62      40.757  -6.122  21.904  1.00  1.53           C  
ATOM    469  CG  GLU A  62      40.149  -7.552  21.792  1.00 12.51           C  
ATOM    470  CD  GLU A  62      39.735  -7.893  20.411  1.00 15.58           C  
ATOM    471  OE1 GLU A  62      39.411  -6.859  19.690  1.00 17.46           O  
ATOM    472  OE2 GLU A  62      39.690  -9.013  19.994  1.00 13.88           O1-
ATOM    473  N   ALA A  63      43.596  -6.354  23.260  1.00 12.08           N  
ATOM    474  CA  ALA A  63      44.819  -7.176  23.458  1.00 12.71           C  
ATOM    475  C   ALA A  63      45.078  -7.306  24.930  1.00 12.93           C  
ATOM    476  O   ALA A  63      45.326  -8.374  25.458  1.00 12.08           O  
ATOM    477  CB  ALA A  63      45.944  -6.324  22.909  1.00 17.53           C  
ATOM    478  N   LEU A  64      44.958  -6.185  25.617  1.00 10.84           N  
ATOM    479  CA  LEU A  64      45.128  -6.197  27.044  1.00  7.49           C  
ATOM    480  C   LEU A  64      44.037  -6.985  27.750  1.00 19.83           C  
ATOM    481  O   LEU A  64      44.283  -7.701  28.734  1.00 20.19           O  
ATOM    482  CB  LEU A  64      45.288  -4.778  27.622  1.00  8.77           C  
ATOM    483  CG  LEU A  64      45.247  -4.758  29.165  1.00 18.29           C  
ATOM    484  CD1 LEU A  64      46.535  -5.404  29.699  1.00 19.76           C  
ATOM    485  CD2 LEU A  64      45.069  -3.302  29.697  1.00 17.08           C  
ATOM    486  N   MET A  65      42.815  -6.860  27.233  1.00 16.44           N  
ATOM    487  CA  MET A  65      41.727  -7.584  27.853  1.00 11.72           C  
ATOM    488  C   MET A  65      41.953  -9.064  27.733  1.00  8.83           C  
ATOM    489  O   MET A  65      41.776  -9.838  28.670  1.00 17.17           O  
ATOM    490  CB  MET A  65      40.288  -7.290  27.375  1.00  9.24           C  
ATOM    491  CG  MET A  65      39.870  -5.816  27.627  1.00  1.68           C  
ATOM    492  SD  MET A  65      39.837  -5.307  29.318  1.00 12.20           S  
ATOM    493  CE  MET A  65      41.382  -4.274  29.457  1.00 10.35           C  
ATOM    494  N   THR A  66      42.314  -9.457  26.537  1.00  8.09           N  
ATOM    495  CA  THR A  66      42.557 -10.865  26.323  1.00 10.91           C  
ATOM    496  C   THR A  66      43.627 -11.392  27.245  1.00 24.56           C  
ATOM    497  O   THR A  66      43.534 -12.495  27.757  1.00 17.86           O  
ATOM    498  CB  THR A  66      43.047 -11.003  24.906  1.00 15.78           C  
ATOM    499  CG2 THR A  66      43.147 -12.492  24.572  1.00 16.38           C  
ATOM    500  OG1 THR A  66      42.035 -10.413  24.093  1.00 20.71           O  
ATOM    501  N   GLU A  67      44.688 -10.615  27.433  1.00 17.84           N  
ATOM    502  CA  GLU A  67      45.792 -11.038  28.283  1.00 27.49           C  
ATOM    503  C   GLU A  67      45.376 -11.203  29.724  1.00 18.33           C  
ATOM    504  O   GLU A  67      45.710 -12.172  30.405  1.00 18.59           O  
ATOM    505  CB  GLU A  67      46.715  -9.803  28.284  1.00 29.27           C  
ATOM    506  CG  GLU A  67      48.113 -10.218  28.718  1.00 21.61           C  
ATOM    507  CD  GLU A  67      49.149  -9.079  28.670  1.00 25.01           C  
ATOM    508  OE1 GLU A  67      48.840  -8.101  27.850  1.00 23.15           O  
ATOM    509  OE2 GLU A  67      50.187  -9.093  29.293  1.00 75.18           O1-
ATOM    510  N   ILE A  68      44.651 -10.201  30.197  1.00  9.14           N  
ATOM    511  CA  ILE A  68      44.223 -10.300  31.563  1.00  7.52           C  
ATOM    512  C   ILE A  68      43.344 -11.534  31.758  1.00 14.37           C  
ATOM    513  O   ILE A  68      43.434 -12.241  32.763  1.00 20.36           O  
ATOM    514  CB  ILE A  68      43.269  -9.134  31.844  1.00 15.70           C  
ATOM    515  CG1 ILE A  68      44.142  -7.885  32.017  1.00 16.45           C  
ATOM    516  CG2 ILE A  68      42.467  -9.366  33.120  1.00 13.84           C  
ATOM    517  CD1 ILE A  68      43.211  -6.732  32.219  1.00 14.20           C  
ATOM    518  N   LEU A  69      42.465 -11.769  30.782  1.00 14.65           N  
ATOM    519  CA  LEU A  69      41.544 -12.904  30.906  1.00 15.66           C  
ATOM    520  C   LEU A  69      42.296 -14.215  31.015  1.00 21.38           C  
ATOM    521  O   LEU A  69      41.951 -15.111  31.784  1.00 23.52           O  
ATOM    522  CB  LEU A  69      40.555 -12.964  29.703  1.00 13.39           C  
ATOM    523  CG  LEU A  69      39.460 -11.848  29.705  1.00 25.04           C  
ATOM    524  CD1 LEU A  69      38.733 -11.762  28.339  1.00 12.45           C  
ATOM    525  CD2 LEU A  69      38.464 -12.055  30.857  1.00 13.21           C  
ATOM    526  N   HIS A  70      43.312 -14.343  30.192  1.00 31.33           N  
ATOM    527  CA  HIS A  70      44.100 -15.569  30.218  1.00 19.32           C  
ATOM    528  C   HIS A  70      44.958 -15.636  31.479  1.00 22.22           C  
ATOM    529  O   HIS A  70      45.024 -16.641  32.194  1.00 23.09           O  
ATOM    530  CB  HIS A  70      45.103 -15.735  29.032  1.00 22.13           C  
ATOM    531  CG  HIS A  70      44.620 -16.293  27.731  1.00 59.21           C  
ATOM    532  CD2 HIS A  70      44.602 -15.740  26.472  1.00100.00           C  
ATOM    533  ND1 HIS A  70      44.149 -17.599  27.651  1.00 50.64           N  
ATOM    534  CE1 HIS A  70      43.820 -17.789  26.371  1.00100.00           C  
ATOM    535  NE2 HIS A  70      44.067 -16.694  25.634  1.00 39.05           N  
ATOM    536  N   ASP A  71      45.676 -14.548  31.708  1.00 17.62           N  
ATOM    537  CA  ASP A  71      46.558 -14.466  32.826  1.00 17.87           C  
ATOM    538  C   ASP A  71      45.912 -14.806  34.142  1.00 50.79           C  
ATOM    539  O   ASP A  71      46.556 -15.391  34.995  1.00 23.44           O  
ATOM    540  CB  ASP A  71      47.124 -13.055  32.997  1.00 20.78           C  
ATOM    541  CG  ASP A  71      48.219 -12.640  32.055  1.00 14.37           C  
ATOM    542  OD1 ASP A  71      48.584 -13.537  31.168  1.00 14.03           O  
ATOM    543  OD2 ASP A  71      48.671 -11.512  32.161  1.00 29.78           O1-
ATOM    544  N   HIS A  72      44.667 -14.400  34.344  1.00 21.18           N  
ATOM    545  CA  HIS A  72      44.035 -14.643  35.628  1.00  5.79           C  
ATOM    546  C   HIS A  72      43.019 -15.785  35.602  1.00  9.28           C  
ATOM    547  O   HIS A  72      42.340 -16.001  36.602  1.00 17.54           O  
ATOM    548  CB  HIS A  72      43.370 -13.335  36.082  1.00  9.91           C  
ATOM    549  CG  HIS A  72      44.436 -12.320  36.275  1.00 15.43           C  
ATOM    550  CD2 HIS A  72      44.921 -11.411  35.397  1.00 26.98           C  
ATOM    551  ND1 HIS A  72      45.095 -12.206  37.485  1.00 17.10           N  
ATOM    552  CE1 HIS A  72      45.953 -11.183  37.347  1.00 15.60           C  
ATOM    553  NE2 HIS A  72      45.889 -10.712  36.089  1.00 19.87           N  
ATOM    554  N   ALA A  73      42.989 -16.521  34.507  1.00 12.01           N  
ATOM    555  CA  ALA A  73      42.097 -17.659  34.404  1.00 31.97           C  
ATOM    556  C   ALA A  73      40.729 -17.237  34.892  1.00 18.17           C  
ATOM    557  O   ALA A  73      40.174 -17.804  35.843  1.00 24.11           O  
ATOM    558  CB  ALA A  73      42.641 -18.683  35.398  1.00 19.87           C  
ATOM    559  N   ILE A  74      40.216 -16.191  34.272  1.00 22.89           N  
ATOM    560  CA  ILE A  74      38.926 -15.678  34.682  1.00 14.53           C  
ATOM    561  C   ILE A  74      37.793 -16.613  34.279  1.00 10.85           C  
ATOM    562  O   ILE A  74      37.790 -17.142  33.163  1.00 16.23           O  
ATOM    563  CB  ILE A  74      38.755 -14.347  33.967  1.00 20.16           C  
ATOM    564  CG1 ILE A  74      39.840 -13.501  34.560  1.00  5.12           C  
ATOM    565  CG2 ILE A  74      37.418 -13.672  34.274  1.00 16.18           C  
ATOM    566  CD1 ILE A  74      39.648 -13.134  36.026  1.00  4.36           C  
ATOM    567  N   ASP A  75      36.806 -16.791  35.157  1.00 15.38           N  
ATOM    568  CA  ASP A  75      35.662 -17.678  34.817  1.00 13.20           C  
ATOM    569  C   ASP A  75      34.417 -16.907  34.375  1.00 12.11           C  
ATOM    570  O   ASP A  75      33.551 -17.397  33.610  1.00 15.99           O  
ATOM    571  CB  ASP A  75      35.163 -18.307  36.148  1.00 10.25           C  
ATOM    572  CG  ASP A  75      36.109 -19.233  36.853  1.00 20.14           C  
ATOM    573  OD1 ASP A  75      36.679 -20.112  36.079  1.00 24.71           O  
ATOM    574  OD2 ASP A  75      36.308 -19.176  38.033  1.00 20.83           O1-
ATOM    575  N   THR A  76      34.342 -15.697  34.905  1.00 13.11           N  
ATOM    576  CA  THR A  76      33.215 -14.816  34.613  1.00 15.63           C  
ATOM    577  C   THR A  76      33.607 -13.341  34.653  1.00 22.67           C  
ATOM    578  O   THR A  76      34.538 -12.969  35.368  1.00 14.30           O  
ATOM    579  CB  THR A  76      32.114 -15.168  35.618  1.00 22.65           C  
ATOM    580  CG2 THR A  76      32.677 -14.992  37.034  1.00 16.40           C  
ATOM    581  OG1 THR A  76      30.977 -14.382  35.344  1.00 26.29           O  
ATOM    582  N   VAL A  77      32.909 -12.518  33.865  1.00 11.42           N  
ATOM    583  CA  VAL A  77      33.255 -11.105  33.832  1.00  6.34           C  
ATOM    584  C   VAL A  77      32.028 -10.286  34.174  1.00 20.19           C  
ATOM    585  O   VAL A  77      30.959 -10.518  33.597  1.00 16.98           O  
ATOM    586  CB  VAL A  77      33.526 -10.733  32.346  1.00  6.88           C  
ATOM    587  CG1 VAL A  77      33.903  -9.227  32.243  1.00 11.57           C  
ATOM    588  CG2 VAL A  77      34.845 -11.397  31.963  1.00 10.08           C  
ATOM    589  N   ILE A  78      32.194  -9.325  35.069  1.00  8.36           N  
ATOM    590  CA  ILE A  78      31.082  -8.410  35.402  1.00  1.41           C  
ATOM    591  C   ILE A  78      31.496  -7.068  34.859  1.00 20.98           C  
ATOM    592  O   ILE A  78      32.484  -6.544  35.345  1.00 15.55           O  
ATOM    593  CB  ILE A  78      30.818  -8.374  36.907  1.00  4.93           C  
ATOM    594  CG1 ILE A  78      30.414  -9.773  37.379  1.00  4.87           C  
ATOM    595  CG2 ILE A  78      29.582  -7.449  37.268  1.00  4.08           C  
ATOM    596  CD1 ILE A  78      30.258  -9.819  38.906  1.00  7.37           C  
ATOM    597  N   HIS A  79      30.759  -6.588  33.869  1.00 19.20           N  
ATOM    598  CA  HIS A  79      31.078  -5.384  33.137  1.00 10.41           C  
ATOM    599  C   HIS A  79      30.398  -4.100  33.550  1.00 24.98           C  
ATOM    600  O   HIS A  79      29.357  -3.758  32.993  1.00 13.56           O  
ATOM    601  CB  HIS A  79      30.848  -5.721  31.667  1.00  1.00           C  
ATOM    602  CG  HIS A  79      31.140  -4.591  30.762  1.00  9.85           C  
ATOM    603  CD2 HIS A  79      30.628  -4.250  29.585  1.00  7.15           C  
ATOM    604  ND1 HIS A  79      32.311  -3.819  30.950  1.00 12.32           N  
ATOM    605  CE1 HIS A  79      32.310  -2.922  29.950  1.00  8.02           C  
ATOM    606  NE2 HIS A  79      31.298  -3.144  29.118  1.00 19.08           N  
ATOM    607  N   PHE A  80      31.025  -3.360  34.468  1.00 10.05           N  
ATOM    608  CA  PHE A  80      30.433  -2.075  34.905  1.00  1.68           C  
ATOM    609  C   PHE A  80      31.022  -0.868  34.205  1.00 18.23           C  
ATOM    610  O   PHE A  80      30.467   0.216  34.251  1.00  7.49           O  
ATOM    611  CB  PHE A  80      30.718  -1.686  36.387  1.00  3.99           C  
ATOM    612  CG  PHE A  80      30.114  -2.579  37.446  1.00 22.23           C  
ATOM    613  CD1 PHE A  80      28.749  -2.493  37.761  1.00  9.02           C  
ATOM    614  CD2 PHE A  80      30.890  -3.607  38.000  1.00 15.56           C  
ATOM    615  CE1 PHE A  80      28.237  -3.336  38.750  1.00  7.20           C  
ATOM    616  CE2 PHE A  80      30.367  -4.457  38.978  1.00 13.76           C  
ATOM    617  CZ  PHE A  80      29.020  -4.322  39.350  1.00  9.51           C  
ATOM    618  N   ALA A  81      32.179  -1.026  33.583  1.00 15.01           N  
ATOM    619  CA  ALA A  81      32.866   0.122  32.968  1.00  6.08           C  
ATOM    620  C   ALA A  81      32.137   0.681  31.786  1.00  9.63           C  
ATOM    621  O   ALA A  81      31.533  -0.026  30.963  1.00 11.60           O  
ATOM    622  CB  ALA A  81      34.241  -0.279  32.347  1.00  2.25           C  
ATOM    623  N   GLY A  82      32.217   2.019  31.733  1.00  7.66           N  
ATOM    624  CA  GLY A  82      31.622   2.794  30.666  1.00  7.69           C  
ATOM    625  C   GLY A  82      31.343   4.243  31.147  1.00 12.75           C  
ATOM    626  O   GLY A  82      31.613   4.572  32.320  1.00 13.60           O  
ATOM    627  N   LEU A  83      30.773   5.070  30.247  1.00 10.34           N  
ATOM    628  CA  LEU A  83      30.414   6.451  30.601  1.00  9.56           C  
ATOM    629  C   LEU A  83      28.915   6.487  30.858  1.00 20.28           C  
ATOM    630  O   LEU A  83      28.182   5.752  30.220  1.00 13.65           O  
ATOM    631  CB  LEU A  83      30.797   7.366  29.446  1.00  7.20           C  
ATOM    632  CG  LEU A  83      32.355   7.466  29.270  1.00  9.99           C  
ATOM    633  CD1 LEU A  83      32.759   8.552  28.271  1.00 11.32           C  
ATOM    634  CD2 LEU A  83      33.050   7.746  30.608  1.00  8.26           C  
ATOM    635  N   LYS A  84      28.441   7.314  31.778  1.00 15.93           N  
ATOM    636  CA  LYS A  84      27.015   7.330  32.091  1.00 13.54           C  
ATOM    637  C   LYS A  84      26.364   8.701  32.262  1.00 15.05           C  
ATOM    638  O   LYS A  84      25.240   8.745  32.754  1.00 22.87           O  
ATOM    639  CB  LYS A  84      26.735   6.573  33.389  1.00 16.55           C  
ATOM    640  CG  LYS A  84      27.655   6.939  34.529  1.00 12.13           C  
ATOM    641  CD  LYS A  84      27.031   6.595  35.884  1.00 15.36           C  
ATOM    642  CE  LYS A  84      27.625   7.337  37.101  1.00  7.57           C  
ATOM    643  NZ  LYS A  84      26.929   7.176  38.354  1.00 12.90           N1+
ATOM    644  N   ALA A  85      27.024   9.800  31.898  1.00 15.87           N  
ATOM    645  CA  ALA A  85      26.367  11.107  32.062  1.00  8.60           C  
ATOM    646  C   ALA A  85      25.398  11.346  30.926  1.00 15.45           C  
ATOM    647  O   ALA A  85      25.810  11.606  29.799  1.00 15.27           O  
ATOM    648  CB  ALA A  85      27.402  12.214  32.228  1.00 11.86           C  
ATOM    649  N   VAL A  86      24.085  11.279  31.234  1.00 14.96           N  
ATOM    650  CA  VAL A  86      23.108  11.451  30.204  1.00  4.89           C  
ATOM    651  C   VAL A  86      23.239  12.721  29.381  1.00 16.88           C  
ATOM    652  O   VAL A  86      23.327  12.697  28.135  1.00 14.35           O  
ATOM    653  CB  VAL A  86      21.715  11.326  30.815  1.00 24.38           C  
ATOM    654  CG1 VAL A  86      20.709  11.583  29.685  1.00 13.58           C  
ATOM    655  CG2 VAL A  86      21.541   9.912  31.369  1.00 22.33           C  
ATOM    656  N   GLY A  87      23.173  13.855  30.078  1.00 17.91           N  
ATOM    657  CA  GLY A  87      23.296  15.133  29.373  1.00  9.27           C  
ATOM    658  C   GLY A  87      24.596  15.221  28.554  1.00  9.40           C  
ATOM    659  O   GLY A  87      24.605  15.653  27.393  1.00 16.43           O  
ATOM    660  N   GLU A  88      25.712  14.820  29.161  1.00 25.63           N  
ATOM    661  CA  GLU A  88      26.972  14.865  28.423  1.00  6.64           C  
ATOM    662  C   GLU A  88      26.887  14.020  27.145  1.00 16.05           C  
ATOM    663  O   GLU A  88      27.464  14.366  26.125  1.00 18.17           O  
ATOM    664  CB  GLU A  88      28.049  14.420  29.405  1.00 25.29           C  
ATOM    665  CG  GLU A  88      29.289  13.845  28.734  1.00 52.27           C  
ATOM    666  CD  GLU A  88      30.352  13.679  29.760  1.00100.00           C  
ATOM    667  OE1 GLU A  88      30.702  14.636  30.412  1.00 19.17           O  
ATOM    668  OE2 GLU A  88      30.765  12.429  29.906  1.00 33.29           O1-
ATOM    669  N   SER A  89      26.229  12.848  27.217  1.00 17.23           N  
ATOM    670  CA  SER A  89      26.078  11.981  26.048  1.00 11.03           C  
ATOM    671  C   SER A  89      25.375  12.684  24.913  1.00 13.18           C  
ATOM    672  O   SER A  89      25.609  12.443  23.744  1.00 15.58           O  
ATOM    673  CB  SER A  89      25.303  10.702  26.399  1.00 11.22           C  
ATOM    674  OG  SER A  89      23.906  10.917  26.506  1.00 15.18           O  
ATOM    675  N   VAL A  90      24.454  13.602  25.244  1.00 15.84           N  
ATOM    676  CA  VAL A  90      23.808  14.359  24.183  1.00  8.27           C  
ATOM    677  C   VAL A  90      24.777  15.329  23.516  1.00 11.03           C  
ATOM    678  O   VAL A  90      24.717  15.621  22.297  1.00 13.72           O  
ATOM    679  CB  VAL A  90      22.620  15.169  24.762  1.00 17.01           C  
ATOM    680  CG1 VAL A  90      22.062  16.111  23.677  1.00 11.39           C  
ATOM    681  CG2 VAL A  90      21.556  14.115  25.151  1.00  8.50           C  
ATOM    682  N   GLN A  91      25.689  15.819  24.332  1.00 15.33           N  
ATOM    683  CA  GLN A  91      26.667  16.766  23.832  1.00 24.98           C  
ATOM    684  C   GLN A  91      27.850  16.115  23.153  1.00 20.61           C  
ATOM    685  O   GLN A  91      28.447  16.675  22.232  1.00 15.58           O  
ATOM    686  CB  GLN A  91      27.250  17.633  24.971  1.00 30.13           C  
ATOM    687  CG  GLN A  91      26.183  18.527  25.673  1.00  9.22           C  
ATOM    688  CD  GLN A  91      25.361  19.355  24.691  1.00 22.66           C  
ATOM    689  NE2 GLN A  91      24.041  19.428  24.917  1.00 15.20           N  
ATOM    690  OE1 GLN A  91      25.864  19.966  23.733  1.00 23.28           O  
ATOM    691  N   LYS A  92      28.183  14.935  23.630  1.00 12.00           N  
ATOM    692  CA  LYS A  92      29.354  14.192  23.113  1.00 13.96           C  
ATOM    693  C   LYS A  92      29.036  12.739  22.821  1.00 28.85           C  
ATOM    694  O   LYS A  92      29.508  11.843  23.487  1.00 12.32           O  
ATOM    695  CB  LYS A  92      30.335  14.211  24.275  1.00 12.25           C  
ATOM    696  CG  LYS A  92      31.045  15.571  24.303  1.00 27.02           C  
ATOM    697  CD  LYS A  92      31.925  15.814  25.527  1.00 33.04           C  
ATOM    698  CE  LYS A  92      31.322  15.391  26.852  1.00 43.10           C  
ATOM    699  NZ  LYS A  92      32.217  15.629  27.986  1.00 45.38           N1+
ATOM    700  N   PRO A  93      28.208  12.506  21.824  1.00 13.69           N  
ATOM    701  CA  PRO A  93      27.762  11.165  21.537  1.00 14.09           C  
ATOM    702  C   PRO A  93      28.836  10.130  21.233  1.00 15.32           C  
ATOM    703  O   PRO A  93      28.743   8.983  21.648  1.00 12.07           O  
ATOM    704  CB  PRO A  93      26.808  11.349  20.342  1.00  9.63           C  
ATOM    705  CG  PRO A  93      27.094  12.750  19.695  1.00 10.84           C  
ATOM    706  CD  PRO A  93      27.653  13.524  20.894  1.00  8.15           C  
ATOM    707  N   LEU A  94      29.783  10.497  20.403  1.00 13.09           N  
ATOM    708  CA  LEU A  94      30.834   9.570  19.957  1.00 24.05           C  
ATOM    709  C   LEU A  94      31.555   8.903  21.107  1.00  9.73           C  
ATOM    710  O   LEU A  94      31.742   7.667  21.149  1.00 15.22           O  
ATOM    711  CB  LEU A  94      31.822  10.185  18.956  1.00 19.74           C  
ATOM    712  CG  LEU A  94      31.193  10.754  17.672  1.00 22.45           C  
ATOM    713  CD1 LEU A  94      32.319  10.968  16.640  1.00 20.81           C  
ATOM    714  CD2 LEU A  94      30.169   9.774  17.052  1.00  8.16           C  
ATOM    715  N   GLU A  95      31.929   9.722  22.097  1.00  9.95           N  
ATOM    716  CA  GLU A  95      32.569   9.206  23.303  1.00 12.73           C  
ATOM    717  C   GLU A  95      31.747   8.163  24.036  1.00 10.58           C  
ATOM    718  O   GLU A  95      32.267   7.221  24.631  1.00 12.28           O  
ATOM    719  CB  GLU A  95      32.730  10.340  24.298  1.00 15.85           C  
ATOM    720  CG  GLU A  95      34.067  11.058  24.118  1.00100.00           C  
ATOM    721  CD  GLU A  95      34.407  11.768  25.383  1.00100.00           C  
ATOM    722  OE1 GLU A  95      33.638  12.842  25.508  1.00 34.03           O  
ATOM    723  OE2 GLU A  95      35.250  11.365  26.181  1.00 79.70           O1-
ATOM    724  N   TYR A  96      30.413   8.312  24.010  1.00 13.40           N  
ATOM    725  CA  TYR A  96      29.536   7.347  24.629  1.00  6.90           C  
ATOM    726  C   TYR A  96      29.475   6.071  23.793  1.00 16.05           C  
ATOM    727  O   TYR A  96      29.584   4.985  24.326  1.00  7.65           O  
ATOM    728  CB  TYR A  96      28.036   7.963  24.836  1.00  3.99           C  
ATOM    729  CG  TYR A  96      28.259   8.744  26.110  1.00  6.01           C  
ATOM    730  CD1 TYR A  96      28.959   9.951  26.204  1.00 13.94           C  
ATOM    731  CD2 TYR A  96      27.800   8.177  27.290  1.00  7.21           C  
ATOM    732  CE1 TYR A  96      29.131  10.595  27.434  1.00  7.32           C  
ATOM    733  CE2 TYR A  96      28.009   8.752  28.539  1.00 11.52           C  
ATOM    734  CZ  TYR A  96      28.677   9.988  28.602  1.00 12.01           C  
ATOM    735  OH  TYR A  96      28.952  10.533  29.815  1.00 14.20           O  
ATOM    736  N   TYR A  97      29.314   6.189  22.478  1.00 11.49           N  
ATOM    737  CA  TYR A  97      29.281   5.016  21.635  1.00 12.61           C  
ATOM    738  C   TYR A  97      30.641   4.307  21.685  1.00 21.77           C  
ATOM    739  O   TYR A  97      30.703   3.091  21.674  1.00 10.76           O  
ATOM    740  CB  TYR A  97      28.890   5.408  20.150  1.00 10.80           C  
ATOM    741  CG  TYR A  97      27.418   5.749  20.091  1.00 19.05           C  
ATOM    742  CD1 TYR A  97      26.430   4.836  20.457  1.00  9.30           C  
ATOM    743  CD2 TYR A  97      26.953   7.015  19.756  1.00  3.79           C  
ATOM    744  CE1 TYR A  97      25.062   5.121  20.460  1.00 11.02           C  
ATOM    745  CE2 TYR A  97      25.590   7.378  19.800  1.00  4.14           C  
ATOM    746  CZ  TYR A  97      24.640   6.381  20.034  1.00 13.23           C  
ATOM    747  OH  TYR A  97      23.285   6.679  20.095  1.00 12.46           O  
ATOM    748  N   ASP A  98      31.749   5.060  21.723  1.00 11.55           N  
ATOM    749  CA  ASP A  98      33.070   4.406  21.769  1.00  6.01           C  
ATOM    750  C   ASP A  98      33.272   3.684  23.077  1.00  4.26           C  
ATOM    751  O   ASP A  98      33.509   2.483  23.163  1.00  8.28           O  
ATOM    752  CB  ASP A  98      34.160   5.526  21.606  1.00  9.33           C  
ATOM    753  CG  ASP A  98      35.535   4.954  21.342  1.00 22.80           C  
ATOM    754  OD1 ASP A  98      35.485   3.786  20.753  1.00 17.55           O  
ATOM    755  OD2 ASP A  98      36.572   5.536  21.637  1.00 16.16           O1-
ATOM    756  N   ASN A  99      33.051   4.390  24.172  1.00  2.48           N  
ATOM    757  CA  ASN A  99      33.261   3.713  25.432  1.00  7.25           C  
ATOM    758  C   ASN A  99      32.312   2.556  25.742  1.00 22.66           C  
ATOM    759  O   ASN A  99      32.706   1.551  26.339  1.00  9.74           O  
ATOM    760  CB  ASN A  99      33.256   4.622  26.648  1.00  9.86           C  
ATOM    761  CG  ASN A  99      34.487   5.479  26.750  1.00 18.29           C  
ATOM    762  ND2 ASN A  99      34.524   6.697  26.157  1.00 10.46           N  
ATOM    763  OD1 ASN A  99      35.375   5.021  27.433  1.00 15.46           O  
ATOM    764  N   ASN A 100      31.054   2.734  25.379  1.00 14.92           N  
ATOM    765  CA  ASN A 100      30.055   1.738  25.722  1.00  6.75           C  
ATOM    766  C   ASN A 100      29.817   0.663  24.701  1.00  6.80           C  
ATOM    767  O   ASN A 100      29.925  -0.559  25.024  1.00 11.49           O  
ATOM    768  CB  ASN A 100      28.718   2.537  25.997  1.00 11.03           C  
ATOM    769  CG  ASN A 100      28.797   3.530  27.149  1.00 33.31           C  
ATOM    770  ND2 ASN A 100      27.689   4.293  27.449  1.00  8.49           N  
ATOM    771  OD1 ASN A 100      29.833   3.558  27.823  1.00 11.63           O  
ATOM    772  N   VAL A 101      29.551   1.086  23.472  1.00  6.28           N  
ATOM    773  CA  VAL A 101      29.370   0.078  22.454  1.00 13.10           C  
ATOM    774  C   VAL A 101      30.709  -0.552  22.060  1.00 15.01           C  
ATOM    775  O   VAL A 101      30.933  -1.754  22.212  1.00 11.14           O  
ATOM    776  CB  VAL A 101      28.626   0.639  21.258  1.00 10.41           C  
ATOM    777  CG1 VAL A 101      28.366  -0.423  20.221  1.00 15.57           C  
ATOM    778  CG2 VAL A 101      27.221   1.156  21.686  1.00  9.39           C  
ATOM    779  N   ASN A 102      31.609   0.271  21.518  1.00 11.21           N  
ATOM    780  CA  ASN A 102      32.902  -0.330  21.106  1.00  8.41           C  
ATOM    781  C   ASN A 102      33.590  -0.980  22.321  1.00 11.33           C  
ATOM    782  O   ASN A 102      34.159  -2.100  22.285  1.00 16.98           O  
ATOM    783  CB  ASN A 102      33.823   0.730  20.435  1.00 13.87           C  
ATOM    784  CG  ASN A 102      35.115   0.060  20.007  1.00 21.89           C  
ATOM    785  ND2 ASN A 102      36.231   0.732  20.164  1.00 10.13           N  
ATOM    786  OD1 ASN A 102      35.067  -1.025  19.471  1.00  8.54           O  
ATOM    787  N   GLY A 103      33.535  -0.244  23.424  1.00  9.00           N  
ATOM    788  CA  GLY A 103      34.133  -0.733  24.646  1.00  5.46           C  
ATOM    789  C   GLY A 103      33.660  -2.106  24.981  1.00 27.23           C  
ATOM    790  O   GLY A 103      34.412  -2.967  25.317  1.00  7.81           O  
ATOM    791  N   THR A 104      32.385  -2.338  24.976  1.00 13.53           N  
ATOM    792  CA  THR A 104      31.944  -3.691  25.320  1.00  7.95           C  
ATOM    793  C   THR A 104      32.300  -4.699  24.245  1.00  7.03           C  
ATOM    794  O   THR A 104      32.634  -5.881  24.512  1.00 10.29           O  
ATOM    795  CB  THR A 104      30.401  -3.658  25.482  1.00 13.41           C  
ATOM    796  CG2 THR A 104      29.979  -4.997  26.128  1.00  8.54           C  
ATOM    797  OG1 THR A 104      30.173  -2.806  26.556  1.00  7.65           O  
ATOM    798  N   LEU A 105      32.227  -4.236  23.007  1.00  4.80           N  
ATOM    799  CA  LEU A 105      32.557  -5.110  21.914  1.00  5.41           C  
ATOM    800  C   LEU A 105      33.974  -5.586  21.987  1.00 25.44           C  
ATOM    801  O   LEU A 105      34.298  -6.749  21.762  1.00 10.17           O  
ATOM    802  CB  LEU A 105      32.229  -4.385  20.571  1.00  9.31           C  
ATOM    803  CG  LEU A 105      32.660  -5.065  19.288  1.00  8.74           C  
ATOM    804  CD1 LEU A 105      31.873  -6.377  18.969  1.00 12.18           C  
ATOM    805  CD2 LEU A 105      32.581  -4.086  18.107  1.00  5.71           C  
ATOM    806  N   ARG A 106      34.860  -4.688  22.334  1.00  4.17           N  
ATOM    807  CA  ARG A 106      36.276  -5.172  22.395  1.00  8.33           C  
ATOM    808  C   ARG A 106      36.476  -6.177  23.526  1.00  6.58           C  
ATOM    809  O   ARG A 106      37.177  -7.187  23.455  1.00 15.23           O  
ATOM    810  CB  ARG A 106      37.168  -3.944  22.765  1.00  7.04           C  
ATOM    811  CG  ARG A 106      37.141  -2.972  21.612  1.00  7.90           C  
ATOM    812  CD  ARG A 106      38.233  -3.306  20.564  1.00  7.31           C  
ATOM    813  NE  ARG A 106      37.944  -4.443  19.699  1.00  9.17           N  
ATOM    814  CZ  ARG A 106      37.096  -4.475  18.669  1.00 13.85           C  
ATOM    815  NH1 ARG A 106      36.245  -3.473  18.335  1.00 15.04           N1+
ATOM    816  NH2 ARG A 106      37.037  -5.637  18.016  1.00 12.91           N  
ATOM    817  N   LEU A 107      35.778  -5.884  24.620  1.00  8.45           N  
ATOM    818  CA  LEU A 107      35.844  -6.700  25.798  1.00  1.12           C  
ATOM    819  C   LEU A 107      35.279  -8.105  25.503  1.00 16.28           C  
ATOM    820  O   LEU A 107      35.893  -9.119  25.774  1.00  9.15           O  
ATOM    821  CB  LEU A 107      35.240  -5.986  27.023  1.00 14.02           C  
ATOM    822  CG  LEU A 107      34.858  -6.904  28.151  1.00 26.89           C  
ATOM    823  CD1 LEU A 107      36.153  -7.453  28.755  1.00 10.29           C  
ATOM    824  CD2 LEU A 107      34.081  -6.184  29.260  1.00 12.20           C  
ATOM    825  N   ILE A 108      34.105  -8.221  24.922  1.00 10.30           N  
ATOM    826  CA  ILE A 108      33.622  -9.605  24.668  1.00 12.05           C  
ATOM    827  C   ILE A 108      34.392 -10.306  23.562  1.00 25.84           C  
ATOM    828  O   ILE A 108      34.442 -11.537  23.463  1.00 13.94           O  
ATOM    829  CB  ILE A 108      32.143  -9.631  24.285  1.00 12.73           C  
ATOM    830  CG1 ILE A 108      31.833  -8.623  23.141  1.00 16.34           C  
ATOM    831  CG2 ILE A 108      31.441  -9.070  25.553  1.00  7.63           C  
ATOM    832  CD1 ILE A 108      30.275  -8.452  22.905  1.00 13.74           C  
ATOM    833  N   SER A 109      34.982  -9.506  22.692  1.00 20.36           N  
ATOM    834  CA  SER A 109      35.803 -10.072  21.631  1.00 14.11           C  
ATOM    835  C   SER A 109      37.031 -10.757  22.264  1.00 12.31           C  
ATOM    836  O   SER A 109      37.426 -11.863  21.866  1.00 15.36           O  
ATOM    837  CB  SER A 109      36.284  -8.965  20.713  1.00 19.00           C  
ATOM    838  OG  SER A 109      35.175  -8.505  19.929  1.00 17.60           O  
ATOM    839  N   ALA A 110      37.603 -10.117  23.298  1.00 13.22           N  
ATOM    840  CA  ALA A 110      38.729 -10.664  24.059  1.00 14.59           C  
ATOM    841  C   ALA A 110      38.286 -11.937  24.794  1.00 35.97           C  
ATOM    842  O   ALA A 110      38.965 -12.972  24.883  1.00 10.44           O  
ATOM    843  CB  ALA A 110      39.180  -9.564  25.007  1.00  9.86           C  
ATOM    844  N   MET A 111      37.056 -11.899  25.289  1.00 15.95           N  
ATOM    845  CA  MET A 111      36.514 -13.058  25.969  1.00 16.05           C  
ATOM    846  C   MET A 111      36.491 -14.252  25.047  1.00 13.79           C  
ATOM    847  O   MET A 111      36.844 -15.384  25.434  1.00 20.78           O  
ATOM    848  CB  MET A 111      35.096 -12.700  26.442  1.00 13.60           C  
ATOM    849  CG  MET A 111      35.251 -12.012  27.770  1.00  8.15           C  
ATOM    850  SD  MET A 111      33.602 -11.381  28.330  1.00 13.01           S  
ATOM    851  CE  MET A 111      32.909 -13.006  28.906  1.00  6.88           C  
ATOM    852  N   ARG A 112      36.003 -13.991  23.845  1.00 20.00           N  
ATOM    853  CA  ARG A 112      35.915 -15.025  22.839  1.00  8.43           C  
ATOM    854  C   ARG A 112      37.286 -15.611  22.609  1.00 21.58           C  
ATOM    855  O   ARG A 112      37.479 -16.813  22.523  1.00 17.65           O  
ATOM    856  CB  ARG A 112      35.366 -14.568  21.500  1.00 10.30           C  
ATOM    857  CG  ARG A 112      33.872 -14.282  21.598  1.00 13.58           C  
ATOM    858  CD  ARG A 112      33.008 -15.541  21.510  1.00 15.87           C  
ATOM    859  NE  ARG A 112      33.442 -16.363  20.401  1.00 27.51           N  
ATOM    860  CZ  ARG A 112      34.005 -17.597  20.439  1.00 47.35           C  
ATOM    861  NH1 ARG A 112      34.234 -18.310  21.566  1.00 24.65           N1+
ATOM    862  NH2 ARG A 112      34.348 -18.152  19.264  1.00 23.27           N  
ATOM    863  N   ALA A 113      38.235 -14.710  22.490  1.00 20.01           N  
ATOM    864  CA  ALA A 113      39.604 -15.093  22.253  1.00 20.96           C  
ATOM    865  C   ALA A 113      40.154 -15.951  23.381  1.00 24.85           C  
ATOM    866  O   ALA A 113      40.880 -16.906  23.118  1.00 26.26           O  
ATOM    867  CB  ALA A 113      40.476 -13.831  22.108  1.00 11.92           C  
ATOM    868  N   ALA A 114      39.846 -15.585  24.627  1.00 12.31           N  
ATOM    869  CA  ALA A 114      40.348 -16.308  25.780  1.00 11.15           C  
ATOM    870  C   ALA A 114      39.432 -17.441  26.239  1.00 14.18           C  
ATOM    871  O   ALA A 114      39.644 -18.040  27.295  1.00 17.62           O  
ATOM    872  CB  ALA A 114      40.579 -15.370  26.924  1.00 11.61           C  
ATOM    873  N   ASN A 115      38.391 -17.724  25.467  1.00 17.86           N  
ATOM    874  CA  ASN A 115      37.444 -18.779  25.825  1.00 22.69           C  
ATOM    875  C   ASN A 115      36.700 -18.501  27.137  1.00 45.57           C  
ATOM    876  O   ASN A 115      36.421 -19.413  27.899  1.00 14.01           O  
ATOM    877  CB  ASN A 115      37.965 -20.256  25.657  1.00 18.94           C  
ATOM    878  CG  ASN A 115      38.909 -20.394  24.458  1.00 96.87           C  
ATOM    879  ND2 ASN A 115      40.213 -20.254  24.695  1.00100.00           N  
ATOM    880  OD1 ASN A 115      38.480 -20.614  23.312  1.00 54.65           O  
ATOM    881  N   VAL A 116      36.367 -17.237  27.448  1.00 14.46           N  
ATOM    882  CA  VAL A 116      35.608 -16.951  28.667  1.00 12.85           C  
ATOM    883  C   VAL A 116      34.165 -16.800  28.175  1.00 25.71           C  
ATOM    884  O   VAL A 116      33.975 -16.136  27.144  1.00 13.35           O  
ATOM    885  CB  VAL A 116      36.115 -15.745  29.415  1.00 27.81           C  
ATOM    886  CG1 VAL A 116      35.333 -15.485  30.735  1.00 11.92           C  
ATOM    887  CG2 VAL A 116      37.593 -16.021  29.691  1.00 10.91           C  
ATOM    888  N   LYS A 117      33.185 -17.461  28.826  1.00 17.28           N  
ATOM    889  CA  LYS A 117      31.810 -17.438  28.321  1.00 17.19           C  
ATOM    890  C   LYS A 117      30.654 -17.128  29.295  1.00 16.53           C  
ATOM    891  O   LYS A 117      29.515 -17.542  29.076  1.00 13.36           O  
ATOM    892  CB  LYS A 117      31.570 -18.790  27.611  1.00 14.37           C  
ATOM    893  CG  LYS A 117      31.764 -19.974  28.553  1.00 18.66           C  
ATOM    894  CD  LYS A 117      31.176 -21.293  27.955  1.00 24.66           C  
ATOM    895  CE  LYS A 117      31.005 -22.517  28.894  1.00 29.15           C  
ATOM    896  NZ  LYS A 117      30.868 -22.239  30.355  1.00 16.42           N1+
ATOM    897  N   ASN A 118      30.961 -16.492  30.392  1.00 11.43           N  
ATOM    898  CA  ASN A 118      30.044 -16.058  31.425  1.00  8.31           C  
ATOM    899  C   ASN A 118      30.178 -14.539  31.534  1.00 22.79           C  
ATOM    900  O   ASN A 118      31.250 -14.026  31.842  1.00  9.89           O  
ATOM    901  CB  ASN A 118      30.345 -16.633  32.816  1.00 13.86           C  
ATOM    902  CG  ASN A 118      30.151 -18.150  32.859  1.00 21.17           C  
ATOM    903  ND2 ASN A 118      31.109 -18.834  33.454  1.00 16.39           N  
ATOM    904  OD1 ASN A 118      29.163 -18.700  32.308  1.00 16.43           O  
ATOM    905  N   PHE A 119      29.075 -13.819  31.321  1.00 15.09           N  
ATOM    906  CA  PHE A 119      29.099 -12.356  31.363  1.00  6.21           C  
ATOM    907  C   PHE A 119      27.926 -11.777  32.105  1.00 25.42           C  
ATOM    908  O   PHE A 119      26.873 -12.405  32.106  1.00  9.75           O  
ATOM    909  CB  PHE A 119      29.052 -11.928  29.885  1.00  3.92           C  
ATOM    910  CG  PHE A 119      29.474 -10.485  29.653  1.00 10.69           C  
ATOM    911  CD1 PHE A 119      30.807 -10.100  29.735  1.00  7.03           C  
ATOM    912  CD2 PHE A 119      28.548  -9.513  29.261  1.00 17.80           C  
ATOM    913  CE1 PHE A 119      31.140  -8.778  29.425  1.00 11.76           C  
ATOM    914  CE2 PHE A 119      28.885  -8.188  28.974  1.00 12.49           C  
ATOM    915  CZ  PHE A 119      30.217  -7.787  29.069  1.00 11.90           C  
ATOM    916  N   ILE A 120      28.145 -10.643  32.766  1.00 11.60           N  
ATOM    917  CA  ILE A 120      27.075  -9.894  33.491  1.00  2.11           C  
ATOM    918  C   ILE A 120      27.175  -8.472  33.042  1.00 26.41           C  
ATOM    919  O   ILE A 120      28.250  -7.915  33.181  1.00  9.60           O  
ATOM    920  CB  ILE A 120      27.200 -10.056  35.007  1.00  6.76           C  
ATOM    921  CG1 ILE A 120      27.151 -11.555  35.428  1.00 13.30           C  
ATOM    922  CG2 ILE A 120      26.221  -9.130  35.737  1.00 10.74           C  
ATOM    923  CD1 ILE A 120      26.989 -11.732  36.930  1.00 36.37           C  
ATOM    924  N   PHE A 121      26.125  -7.900  32.480  1.00 16.09           N  
ATOM    925  CA  PHE A 121      26.250  -6.520  32.000  1.00  7.04           C  
ATOM    926  C   PHE A 121      25.437  -5.503  32.748  1.00 19.13           C  
ATOM    927  O   PHE A 121      24.281  -5.761  33.023  1.00 14.77           O  
ATOM    928  CB  PHE A 121      25.806  -6.556  30.517  1.00 10.87           C  
ATOM    929  CG  PHE A 121      25.843  -5.253  29.788  1.00 11.46           C  
ATOM    930  CD1 PHE A 121      26.957  -4.424  29.884  1.00  8.50           C  
ATOM    931  CD2 PHE A 121      24.686  -4.713  29.221  1.00 15.28           C  
ATOM    932  CE1 PHE A 121      26.945  -3.177  29.260  1.00 12.50           C  
ATOM    933  CE2 PHE A 121      24.664  -3.460  28.581  1.00  9.90           C  
ATOM    934  CZ  PHE A 121      25.811  -2.664  28.629  1.00 26.41           C  
ATOM    935  N   SER A 122      26.029  -4.333  33.025  1.00 16.18           N  
ATOM    936  CA  SER A 122      25.314  -3.229  33.681  1.00 16.16           C  
ATOM    937  C   SER A 122      24.359  -2.572  32.718  1.00 46.88           C  
ATOM    938  O   SER A 122      24.799  -1.744  31.932  1.00 17.30           O  
ATOM    939  CB  SER A 122      26.292  -2.106  34.011  1.00 11.97           C  
ATOM    940  OG  SER A 122      26.881  -2.603  35.154  1.00 12.62           O  
ATOM    941  N   SER A 123      23.082  -2.923  32.734  1.00 16.81           N  
ATOM    942  CA  SER A 123      22.175  -2.290  31.795  1.00 14.36           C  
ATOM    943  C   SER A 123      21.322  -1.238  32.505  1.00 10.38           C  
ATOM    944  O   SER A 123      21.584  -0.901  33.665  1.00 11.00           O  
ATOM    945  CB  SER A 123      21.323  -3.371  31.120  1.00 11.89           C  
ATOM    946  OG  SER A 123      20.676  -2.817  30.000  1.00 10.44           O  
ATOM    947  N   SER A 124      20.223  -0.790  31.876  1.00 11.16           N  
ATOM    948  CA  SER A 124      19.391   0.238  32.496  1.00 10.74           C  
ATOM    949  C   SER A 124      17.934   0.207  32.041  1.00  8.58           C  
ATOM    950  O   SER A 124      17.676  -0.182  30.918  1.00 10.70           O  
ATOM    951  CB  SER A 124      19.912   1.560  31.871  1.00 14.79           C  
ATOM    952  OG  SER A 124      19.349   2.731  32.456  1.00 25.97           O  
ATOM    953  N   ALA A 125      17.027   0.663  32.937  1.00 12.50           N  
ATOM    954  CA  ALA A 125      15.604   0.828  32.652  1.00 10.65           C  
ATOM    955  C   ALA A 125      15.418   1.778  31.503  1.00 19.21           C  
ATOM    956  O   ALA A 125      14.342   1.932  30.976  1.00 18.19           O  
ATOM    957  CB  ALA A 125      14.877   1.539  33.807  1.00  8.46           C  
ATOM    958  N   THR A 126      16.472   2.473  31.102  1.00 14.95           N  
ATOM    959  CA  THR A 126      16.365   3.354  29.949  1.00  4.13           C  
ATOM    960  C   THR A 126      16.014   2.563  28.702  1.00  7.17           C  
ATOM    961  O   THR A 126      15.320   3.034  27.799  1.00 21.98           O  
ATOM    962  CB  THR A 126      17.672   4.162  29.724  1.00 14.98           C  
ATOM    963  CG2 THR A 126      18.594   3.180  28.992  1.00  2.58           C  
ATOM    964  OG1 THR A 126      17.329   5.169  28.782  1.00 23.86           O  
ATOM    965  N   VAL A 127      16.415   1.274  28.670  1.00 15.97           N  
ATOM    966  CA  VAL A 127      16.144   0.427  27.512  1.00  7.72           C  
ATOM    967  C   VAL A 127      14.647   0.196  27.263  1.00  5.17           C  
ATOM    968  O   VAL A 127      14.247  -0.097  26.129  1.00  8.54           O  
ATOM    969  CB  VAL A 127      16.809  -0.959  27.473  1.00 16.26           C  
ATOM    970  CG1 VAL A 127      18.315  -0.710  27.660  1.00  8.36           C  
ATOM    971  CG2 VAL A 127      16.187  -1.659  28.676  1.00  6.82           C  
ATOM    972  N   TYR A 128      13.838   0.447  28.281  1.00  6.65           N  
ATOM    973  CA  TYR A 128      12.399   0.280  28.055  1.00  7.58           C  
ATOM    974  C   TYR A 128      11.800   1.413  27.267  1.00 39.61           C  
ATOM    975  O   TYR A 128      10.677   1.344  26.801  1.00  9.21           O  
ATOM    976  CB  TYR A 128      11.630   0.243  29.374  1.00 11.98           C  
ATOM    977  CG  TYR A 128      11.920  -1.116  30.010  1.00 10.54           C  
ATOM    978  CD1 TYR A 128      11.344  -2.297  29.535  1.00 11.09           C  
ATOM    979  CD2 TYR A 128      12.722  -1.139  31.153  1.00 12.53           C  
ATOM    980  CE1 TYR A 128      11.628  -3.480  30.222  1.00 11.20           C  
ATOM    981  CE2 TYR A 128      13.030  -2.312  31.840  1.00  8.62           C  
ATOM    982  CZ  TYR A 128      12.445  -3.484  31.346  1.00 10.19           C  
ATOM    983  OH  TYR A 128      12.740  -4.662  31.968  1.00 14.40           O  
ATOM    984  N   GLY A 129      12.529   2.493  27.196  1.00  8.80           N  
ATOM    985  CA  GLY A 129      12.118   3.650  26.415  1.00 11.36           C  
ATOM    986  C   GLY A 129      10.885   4.357  27.002  1.00  6.77           C  
ATOM    987  O   GLY A 129      10.636   4.325  28.222  1.00  9.20           O  
ATOM    988  N   ASP A 130      10.143   5.075  26.175  1.00 19.90           N  
ATOM    989  CA  ASP A 130       8.971   5.770  26.721  1.00 24.68           C  
ATOM    990  C   ASP A 130       7.773   4.811  26.883  1.00 28.73           C  
ATOM    991  O   ASP A 130       6.829   4.902  26.076  1.00 23.19           O  
ATOM    992  CB  ASP A 130       8.602   7.033  25.864  1.00 24.65           C  
ATOM    993  CG  ASP A 130       7.347   7.814  26.182  1.00100.00           C  
ATOM    994  OD1 ASP A 130       7.009   7.820  27.461  1.00 55.92           O  
ATOM    995  OD2 ASP A 130       6.729   8.420  25.310  1.00100.00           O1-
ATOM    996  N   ASN A 131       7.830   3.901  27.889  1.00 25.51           N  
ATOM    997  CA  ASN A 131       6.764   2.926  28.129  1.00 13.55           C  
ATOM    998  C   ASN A 131       5.700   3.451  29.075  1.00 13.97           C  
ATOM    999  O   ASN A 131       5.928   3.634  30.277  1.00 21.04           O  
ATOM   1000  CB  ASN A 131       7.017   1.423  28.600  1.00 13.35           C  
ATOM   1001  CG  ASN A 131       5.991   0.411  27.968  1.00 41.29           C  
ATOM   1002  ND2 ASN A 131       6.439  -0.567  27.132  1.00 13.55           N  
ATOM   1003  OD1 ASN A 131       4.754   0.561  28.155  1.00 20.28           O  
ATOM   1004  N   PRO A 132       4.488   3.577  28.569  1.00 24.23           N  
ATOM   1005  CA  PRO A 132       3.372   4.015  29.397  1.00 15.34           C  
ATOM   1006  C   PRO A 132       2.981   2.952  30.414  1.00 14.35           C  
ATOM   1007  O   PRO A 132       2.470   3.274  31.494  1.00 31.69           O  
ATOM   1008  CB  PRO A 132       2.284   4.259  28.403  1.00 23.82           C  
ATOM   1009  CG  PRO A 132       2.683   3.489  27.152  1.00 62.80           C  
ATOM   1010  CD  PRO A 132       4.186   3.423  27.149  1.00 22.49           C  
ATOM   1011  N   LYS A 133       3.290   1.687  30.099  1.00 26.30           N  
ATOM   1012  CA  LYS A 133       2.979   0.617  31.029  1.00 22.26           C  
ATOM   1013  C   LYS A 133       3.967   0.528  32.180  1.00 15.30           C  
ATOM   1014  O   LYS A 133       5.131   0.208  32.017  1.00 21.70           O  
ATOM   1015  CB  LYS A 133       2.873  -0.724  30.317  1.00 24.30           C  
ATOM   1016  CG  LYS A 133       1.711  -0.642  29.323  1.00 27.52           C  
ATOM   1017  CD  LYS A 133       1.479  -1.926  28.528  1.00 25.81           C  
ATOM   1018  CE  LYS A 133       2.651  -2.763  28.053  1.00 46.62           C  
ATOM   1019  NZ  LYS A 133       2.203  -3.804  27.113  1.00 78.48           N1+
ATOM   1020  N   ILE A 134       3.488   0.726  33.379  1.00 17.33           N  
ATOM   1021  CA  ILE A 134       4.380   0.602  34.491  1.00 12.92           C  
ATOM   1022  C   ILE A 134       3.742  -0.218  35.593  1.00 35.00           C  
ATOM   1023  O   ILE A 134       2.535  -0.152  35.750  1.00 18.08           O  
ATOM   1024  CB  ILE A 134       4.889   1.971  34.986  1.00 27.04           C  
ATOM   1025  CG1 ILE A 134       3.902   2.547  35.953  1.00 23.94           C  
ATOM   1026  CG2 ILE A 134       5.109   2.902  33.806  1.00 26.93           C  
ATOM   1027  CD1 ILE A 134       4.170   3.985  36.372  1.00 53.25           C  
ATOM   1028  N   PRO A 135       4.494  -1.003  36.370  1.00 17.63           N  
ATOM   1029  CA  PRO A 135       5.939  -1.157  36.296  1.00 21.96           C  
ATOM   1030  C   PRO A 135       6.392  -1.866  35.033  1.00 13.54           C  
ATOM   1031  O   PRO A 135       5.628  -2.583  34.348  1.00 11.09           O  
ATOM   1032  CB  PRO A 135       6.319  -1.956  37.551  1.00 18.22           C  
ATOM   1033  CG  PRO A 135       5.054  -2.740  37.868  1.00 10.74           C  
ATOM   1034  CD  PRO A 135       3.869  -1.966  37.294  1.00 13.10           C  
ATOM   1035  N   TYR A 136       7.693  -1.700  34.753  1.00 12.54           N  
ATOM   1036  CA  TYR A 136       8.340  -2.264  33.609  1.00  9.73           C  
ATOM   1037  C   TYR A 136       8.659  -3.730  33.896  1.00  9.12           C  
ATOM   1038  O   TYR A 136       9.131  -3.994  34.991  1.00 10.22           O  
ATOM   1039  CB  TYR A 136       9.714  -1.521  33.595  1.00 11.54           C  
ATOM   1040  CG  TYR A 136       9.674  -0.094  33.055  1.00 14.01           C  
ATOM   1041  CD1 TYR A 136       8.488   0.490  32.608  1.00 16.37           C  
ATOM   1042  CD2 TYR A 136      10.818   0.712  33.095  1.00 10.53           C  
ATOM   1043  CE1 TYR A 136       8.477   1.806  32.134  1.00 10.84           C  
ATOM   1044  CE2 TYR A 136      10.810   2.025  32.610  1.00 11.95           C  
ATOM   1045  CZ  TYR A 136       9.638   2.572  32.108  1.00 24.83           C  
ATOM   1046  OH  TYR A 136       9.603   3.832  31.584  1.00 14.81           O  
ATOM   1047  N   VAL A 137       8.337  -4.610  32.939  1.00  7.98           N  
ATOM   1048  CA  VAL A 137       8.545  -6.032  33.139  1.00 11.38           C  
ATOM   1049  C   VAL A 137       9.470  -6.468  32.050  1.00  5.66           C  
ATOM   1050  O   VAL A 137       9.359  -5.981  30.914  1.00  8.54           O  
ATOM   1051  CB  VAL A 137       7.155  -6.709  32.996  1.00  9.16           C  
ATOM   1052  CG1 VAL A 137       7.378  -8.206  33.202  1.00 13.38           C  
ATOM   1053  CG2 VAL A 137       6.336  -6.236  34.185  1.00  7.89           C  
ATOM   1054  N   GLU A 138      10.355  -7.435  32.367  1.00 11.03           N  
ATOM   1055  CA  GLU A 138      11.291  -7.886  31.353  1.00 15.45           C  
ATOM   1056  C   GLU A 138      10.631  -8.439  30.103  1.00 19.46           C  
ATOM   1057  O   GLU A 138      11.257  -8.519  29.053  1.00 22.89           O  
ATOM   1058  CB  GLU A 138      12.302  -8.914  31.944  1.00  8.06           C  
ATOM   1059  CG  GLU A 138      13.092  -8.550  33.240  1.00 11.51           C  
ATOM   1060  CD  GLU A 138      12.422  -8.693  34.588  1.00 13.70           C  
ATOM   1061  OE1 GLU A 138      11.061  -8.829  34.543  1.00 13.46           O  
ATOM   1062  OE2 GLU A 138      13.030  -8.617  35.658  1.00  8.96           O1-
ATOM   1063  N   SER A 139       9.333  -8.791  30.191  1.00 13.20           N  
ATOM   1064  CA  SER A 139       8.665  -9.316  29.012  1.00 25.99           C  
ATOM   1065  C   SER A 139       8.284  -8.238  28.011  1.00 21.10           C  
ATOM   1066  O   SER A 139       7.931  -8.499  26.864  1.00 25.28           O  
ATOM   1067  CB  SER A 139       7.546 -10.270  29.328  1.00 38.18           C  
ATOM   1068  OG  SER A 139       6.821  -9.565  30.283  1.00 20.93           O  
ATOM   1069  N   PHE A 140       8.363  -6.981  28.424  1.00 21.24           N  
ATOM   1070  CA  PHE A 140       8.038  -5.951  27.467  1.00 27.43           C  
ATOM   1071  C   PHE A 140       9.113  -5.809  26.409  1.00 18.30           C  
ATOM   1072  O   PHE A 140      10.291  -5.855  26.685  1.00 25.27           O  
ATOM   1073  CB  PHE A 140       8.074  -4.576  28.142  1.00 17.72           C  
ATOM   1074  CG  PHE A 140       6.987  -4.318  29.160  1.00 25.96           C  
ATOM   1075  CD1 PHE A 140       5.930  -5.218  29.329  1.00 39.29           C  
ATOM   1076  CD2 PHE A 140       7.013  -3.133  29.902  1.00 28.87           C  
ATOM   1077  CE1 PHE A 140       4.905  -4.902  30.224  1.00 22.52           C  
ATOM   1078  CE2 PHE A 140       5.995  -2.819  30.804  1.00 19.32           C  
ATOM   1079  CZ  PHE A 140       4.948  -3.730  30.986  1.00 27.13           C  
ATOM   1080  N   PRO A 141       8.714  -5.567  25.194  1.00 18.59           N  
ATOM   1081  CA  PRO A 141       9.713  -5.355  24.188  1.00 18.67           C  
ATOM   1082  C   PRO A 141      10.362  -4.012  24.528  1.00 22.08           C  
ATOM   1083  O   PRO A 141       9.757  -3.115  25.143  1.00 14.79           O  
ATOM   1084  CB  PRO A 141       8.896  -5.226  22.884  1.00 19.10           C  
ATOM   1085  CG  PRO A 141       7.533  -4.729  23.317  1.00 43.92           C  
ATOM   1086  CD  PRO A 141       7.365  -5.116  24.786  1.00 27.59           C  
ATOM   1087  N   THR A 142      11.613  -3.869  24.171  1.00 18.15           N  
ATOM   1088  CA  THR A 142      12.320  -2.613  24.440  1.00 13.96           C  
ATOM   1089  C   THR A 142      11.775  -1.482  23.564  1.00 20.70           C  
ATOM   1090  O   THR A 142      11.112  -1.698  22.563  1.00 16.27           O  
ATOM   1091  CB  THR A 142      13.852  -2.814  24.259  1.00  9.12           C  
ATOM   1092  CG2 THR A 142      14.324  -3.840  25.264  1.00 11.42           C  
ATOM   1093  OG1 THR A 142      14.060  -3.243  22.933  1.00 13.63           O  
ATOM   1094  N   GLY A 143      12.080  -0.254  23.942  1.00 18.31           N  
ATOM   1095  CA  GLY A 143      11.630   0.921  23.229  1.00 23.80           C  
ATOM   1096  C   GLY A 143      12.807   1.720  22.691  1.00 19.69           C  
ATOM   1097  O   GLY A 143      13.868   1.179  22.394  1.00 30.02           O  
ATOM   1098  N   THR A 144      12.617   3.023  22.576  1.00 23.80           N  
ATOM   1099  CA  THR A 144      13.681   3.850  22.049  1.00 22.87           C  
ATOM   1100  C   THR A 144      14.232   4.766  23.103  1.00 25.11           C  
ATOM   1101  O   THR A 144      13.528   5.692  23.471  1.00 24.26           O  
ATOM   1102  CB  THR A 144      13.095   4.750  20.962  1.00 37.10           C  
ATOM   1103  CG2 THR A 144      14.104   5.769  20.449  1.00 32.16           C  
ATOM   1104  OG1 THR A 144      12.628   3.914  19.921  1.00 21.03           O  
ATOM   1105  N   PRO A 145      15.445   4.497  23.620  1.00 15.33           N  
ATOM   1106  CA  PRO A 145      16.034   5.401  24.629  1.00 15.55           C  
ATOM   1107  C   PRO A 145      16.169   6.788  24.006  1.00 10.13           C  
ATOM   1108  O   PRO A 145      16.352   6.892  22.800  1.00 16.43           O  
ATOM   1109  CB  PRO A 145      17.385   4.790  25.005  1.00 24.28           C  
ATOM   1110  CG  PRO A 145      17.167   3.292  24.696  1.00 12.25           C  
ATOM   1111  CD  PRO A 145      16.272   3.229  23.490  1.00 18.67           C  
ATOM   1112  N   GLN A 146      16.083   7.833  24.822  1.00 31.82           N  
ATOM   1113  CA  GLN A 146      16.176   9.165  24.256  1.00 39.88           C  
ATOM   1114  C   GLN A 146      17.531   9.838  24.243  1.00 32.01           C  
ATOM   1115  O   GLN A 146      17.639  10.929  23.688  1.00 43.93           O  
ATOM   1116  CB  GLN A 146      14.989  10.110  24.576  1.00100.00           C  
ATOM   1117  CG  GLN A 146      13.660   9.772  23.829  1.00100.00           C  
ATOM   1118  CD  GLN A 146      13.733   9.821  22.299  1.00100.00           C  
ATOM   1119  NE2 GLN A 146      13.461   8.664  21.681  1.00100.00           N  
ATOM   1120  OE1 GLN A 146      14.025  10.876  21.690  1.00100.00           O  
ATOM   1121  N   SER A 147      18.545   9.204  24.833  1.00 17.22           N  
ATOM   1122  CA  SER A 147      19.851   9.834  24.835  1.00 18.31           C  
ATOM   1123  C   SER A 147      20.783   8.859  24.220  1.00 16.27           C  
ATOM   1124  O   SER A 147      20.461   7.666  24.191  1.00 11.03           O  
ATOM   1125  CB  SER A 147      20.359  10.116  26.243  1.00 13.83           C  
ATOM   1126  OG  SER A 147      20.440   8.888  27.027  1.00 14.58           O  
ATOM   1127  N   PRO A 148      21.932   9.371  23.811  1.00 10.19           N  
ATOM   1128  CA  PRO A 148      22.929   8.494  23.212  1.00  4.78           C  
ATOM   1129  C   PRO A 148      23.333   7.422  24.249  1.00  6.64           C  
ATOM   1130  O   PRO A 148      23.563   6.240  23.941  1.00 21.90           O  
ATOM   1131  CB  PRO A 148      24.045   9.409  22.735  1.00 16.04           C  
ATOM   1132  CG  PRO A 148      23.241  10.696  22.379  1.00  4.76           C  
ATOM   1133  CD  PRO A 148      22.100  10.778  23.353  1.00  7.05           C  
ATOM   1134  N   TYR A 149      23.406   7.880  25.496  1.00  9.70           N  
ATOM   1135  CA  TYR A 149      23.718   7.021  26.604  1.00  9.16           C  
ATOM   1136  C   TYR A 149      22.771   5.841  26.628  1.00 23.59           C  
ATOM   1137  O   TYR A 149      23.223   4.710  26.584  1.00 10.86           O  
ATOM   1138  CB  TYR A 149      23.764   7.658  27.971  1.00  8.71           C  
ATOM   1139  CG  TYR A 149      23.737   6.720  29.126  1.00  9.49           C  
ATOM   1140  CD1 TYR A 149      24.848   5.915  29.362  1.00 12.02           C  
ATOM   1141  CD2 TYR A 149      22.604   6.516  29.903  1.00 14.08           C  
ATOM   1142  CE1 TYR A 149      24.888   4.995  30.403  1.00 19.52           C  
ATOM   1143  CE2 TYR A 149      22.640   5.608  30.958  1.00 22.37           C  
ATOM   1144  CZ  TYR A 149      23.769   4.816  31.207  1.00 16.30           C  
ATOM   1145  OH  TYR A 149      23.840   3.941  32.293  1.00 10.43           O  
ATOM   1146  N   GLY A 150      21.476   6.111  26.677  1.00 12.44           N  
ATOM   1147  CA  GLY A 150      20.463   5.055  26.715  1.00  8.22           C  
ATOM   1148  C   GLY A 150      20.546   4.183  25.511  1.00 15.21           C  
ATOM   1149  O   GLY A 150      20.472   2.956  25.592  1.00 13.03           O  
ATOM   1150  N   LYS A 151      20.696   4.810  24.347  1.00  8.80           N  
ATOM   1151  CA  LYS A 151      20.775   4.038  23.116  1.00 11.97           C  
ATOM   1152  C   LYS A 151      21.966   3.076  23.139  1.00 19.85           C  
ATOM   1153  O   LYS A 151      21.936   1.919  22.711  1.00  9.83           O  
ATOM   1154  CB  LYS A 151      20.864   5.009  21.945  1.00 14.44           C  
ATOM   1155  CG  LYS A 151      19.508   5.620  21.582  1.00  9.72           C  
ATOM   1156  CD  LYS A 151      19.589   6.311  20.249  1.00 11.67           C  
ATOM   1157  CE  LYS A 151      18.271   6.925  19.829  1.00 23.95           C  
ATOM   1158  NZ  LYS A 151      17.820   7.981  20.752  1.00 18.71           N1+
ATOM   1159  N   SER A 152      23.068   3.576  23.671  1.00  8.75           N  
ATOM   1160  CA  SER A 152      24.289   2.761  23.697  1.00 11.91           C  
ATOM   1161  C   SER A 152      24.059   1.533  24.529  1.00 11.52           C  
ATOM   1162  O   SER A 152      24.555   0.459  24.199  1.00  9.14           O  
ATOM   1163  CB  SER A 152      25.523   3.578  24.206  1.00  1.23           C  
ATOM   1164  OG  SER A 152      25.482   3.802  25.644  1.00  7.44           O  
ATOM   1165  N   LYS A 153      23.288   1.693  25.609  1.00  6.08           N  
ATOM   1166  CA  LYS A 153      22.975   0.561  26.493  1.00  4.24           C  
ATOM   1167  C   LYS A 153      22.134  -0.509  25.780  1.00 19.24           C  
ATOM   1168  O   LYS A 153      22.382  -1.714  25.886  1.00 10.56           O  
ATOM   1169  CB  LYS A 153      22.299   0.990  27.817  1.00  2.97           C  
ATOM   1170  CG  LYS A 153      23.243   1.556  28.889  1.00 17.70           C  
ATOM   1171  CD  LYS A 153      24.489   0.665  29.130  1.00 13.73           C  
ATOM   1172  CE  LYS A 153      25.175   1.061  30.407  1.00 11.93           C  
ATOM   1173  NZ  LYS A 153      26.272   0.164  30.854  1.00 10.81           N1+
ATOM   1174  N   LEU A 154      21.112  -0.075  25.067  1.00 12.19           N  
ATOM   1175  CA  LEU A 154      20.260  -0.995  24.292  1.00 15.91           C  
ATOM   1176  C   LEU A 154      21.049  -1.658  23.159  1.00 16.70           C  
ATOM   1177  O   LEU A 154      20.941  -2.863  22.885  1.00 14.19           O  
ATOM   1178  CB  LEU A 154      19.029  -0.239  23.708  1.00 13.10           C  
ATOM   1179  CG  LEU A 154      18.036  -1.039  22.848  1.00 11.79           C  
ATOM   1180  CD1 LEU A 154      17.643  -2.326  23.622  1.00 14.12           C  
ATOM   1181  CD2 LEU A 154      16.868  -0.129  22.487  1.00 16.31           C  
ATOM   1182  N   MET A 155      21.889  -0.880  22.476  1.00 16.16           N  
ATOM   1183  CA  MET A 155      22.735  -1.468  21.425  1.00 17.50           C  
ATOM   1184  C   MET A 155      23.567  -2.651  21.976  1.00  6.97           C  
ATOM   1185  O   MET A 155      23.678  -3.704  21.328  1.00 15.20           O  
ATOM   1186  CB  MET A 155      23.702  -0.451  20.784  1.00 11.00           C  
ATOM   1187  CG  MET A 155      22.981   0.420  19.777  1.00  9.73           C  
ATOM   1188  SD  MET A 155      24.054   1.795  19.259  1.00 11.70           S  
ATOM   1189  CE  MET A 155      22.901   3.000  18.522  1.00 11.69           C  
ATOM   1190  N   VAL A 156      24.155  -2.496  23.191  1.00  5.62           N  
ATOM   1191  CA  VAL A 156      24.940  -3.551  23.796  1.00 11.64           C  
ATOM   1192  C   VAL A 156      24.075  -4.725  24.124  1.00 14.72           C  
ATOM   1193  O   VAL A 156      24.480  -5.837  23.864  1.00  6.08           O  
ATOM   1194  CB  VAL A 156      25.764  -3.051  24.982  1.00 18.61           C  
ATOM   1195  CG1 VAL A 156      26.557  -4.117  25.711  1.00 11.02           C  
ATOM   1196  CG2 VAL A 156      26.719  -1.984  24.495  1.00 12.41           C  
ATOM   1197  N   GLU A 157      22.886  -4.488  24.682  1.00  4.06           N  
ATOM   1198  CA  GLU A 157      22.019  -5.654  24.991  1.00  3.71           C  
ATOM   1199  C   GLU A 157      21.784  -6.430  23.703  1.00  3.43           C  
ATOM   1200  O   GLU A 157      21.733  -7.676  23.703  1.00 16.27           O  
ATOM   1201  CB  GLU A 157      20.671  -5.075  25.525  1.00  1.00           C  
ATOM   1202  CG  GLU A 157      20.713  -4.833  27.015  1.00  1.00           C  
ATOM   1203  CD  GLU A 157      19.312  -4.705  27.646  1.00  4.43           C  
ATOM   1204  OE1 GLU A 157      18.446  -4.992  26.758  1.00  7.52           O  
ATOM   1205  OE2 GLU A 157      19.121  -4.516  28.847  1.00  7.69           O1-
ATOM   1206  N   GLN A 158      21.590  -5.735  22.572  1.00  3.79           N  
ATOM   1207  CA  GLN A 158      21.334  -6.379  21.311  1.00  2.55           C  
ATOM   1208  C   GLN A 158      22.509  -7.124  20.760  1.00 18.64           C  
ATOM   1209  O   GLN A 158      22.348  -8.215  20.259  1.00 14.91           O  
ATOM   1210  CB  GLN A 158      20.884  -5.434  20.186  1.00 10.92           C  
ATOM   1211  CG  GLN A 158      19.432  -4.986  20.577  1.00 24.45           C  
ATOM   1212  CD  GLN A 158      18.892  -3.773  19.848  1.00 24.87           C  
ATOM   1213  NE2 GLN A 158      19.764  -2.971  19.271  1.00 26.96           N  
ATOM   1214  OE1 GLN A 158      17.684  -3.527  19.844  1.00 41.65           O  
ATOM   1215  N   ILE A 159      23.684  -6.521  20.821  1.00  8.24           N  
ATOM   1216  CA  ILE A 159      24.887  -7.209  20.335  1.00  1.00           C  
ATOM   1217  C   ILE A 159      25.116  -8.481  21.200  1.00  1.00           C  
ATOM   1218  O   ILE A 159      25.377  -9.569  20.674  1.00 17.49           O  
ATOM   1219  CB  ILE A 159      26.008  -6.209  20.546  1.00  9.04           C  
ATOM   1220  CG1 ILE A 159      25.995  -5.155  19.437  1.00  9.35           C  
ATOM   1221  CG2 ILE A 159      27.308  -7.020  20.426  1.00  5.48           C  
ATOM   1222  CD1 ILE A 159      26.856  -3.888  19.730  1.00 11.88           C  
ATOM   1223  N   LEU A 160      24.981  -8.350  22.523  1.00  3.44           N  
ATOM   1224  CA  LEU A 160      25.140  -9.438  23.457  1.00  1.27           C  
ATOM   1225  C   LEU A 160      24.188 -10.577  23.135  1.00 19.35           C  
ATOM   1226  O   LEU A 160      24.496 -11.763  23.216  1.00  8.49           O  
ATOM   1227  CB  LEU A 160      24.868  -8.934  24.906  1.00  3.39           C  
ATOM   1228  CG  LEU A 160      25.964  -7.989  25.371  1.00  8.04           C  
ATOM   1229  CD1 LEU A 160      25.795  -7.738  26.811  1.00  3.87           C  
ATOM   1230  CD2 LEU A 160      27.268  -8.816  25.480  1.00 10.80           C  
ATOM   1231  N   THR A 161      22.982 -10.192  22.809  1.00  7.89           N  
ATOM   1232  CA  THR A 161      21.949 -11.161  22.447  1.00  7.58           C  
ATOM   1233  C   THR A 161      22.298 -11.932  21.209  1.00 16.40           C  
ATOM   1234  O   THR A 161      22.193 -13.155  21.155  1.00 15.96           O  
ATOM   1235  CB  THR A 161      20.561 -10.507  22.352  1.00 12.59           C  
ATOM   1236  CG2 THR A 161      19.448 -11.559  22.088  1.00 19.23           C  
ATOM   1237  OG1 THR A 161      20.360 -10.029  23.657  1.00 11.37           O  
ATOM   1238  N   ASP A 162      22.731 -11.243  20.192  1.00 12.49           N  
ATOM   1239  CA  ASP A 162      23.117 -11.946  18.956  1.00  4.21           C  
ATOM   1240  C   ASP A 162      24.363 -12.800  19.165  1.00 19.75           C  
ATOM   1241  O   ASP A 162      24.540 -13.888  18.585  1.00 11.08           O  
ATOM   1242  CB  ASP A 162      23.479 -10.881  17.860  1.00 10.24           C  
ATOM   1243  CG  ASP A 162      22.287 -10.083  17.371  1.00 28.52           C  
ATOM   1244  OD1 ASP A 162      21.196 -10.729  17.557  1.00 18.31           O  
ATOM   1245  OD2 ASP A 162      22.277  -9.044  16.762  1.00 17.46           O1-
ATOM   1246  N   LEU A 163      25.252 -12.296  20.013  1.00 16.33           N  
ATOM   1247  CA  LEU A 163      26.438 -13.071  20.267  1.00 14.18           C  
ATOM   1248  C   LEU A 163      26.042 -14.406  20.904  1.00 22.94           C  
ATOM   1249  O   LEU A 163      26.541 -15.471  20.563  1.00 12.77           O  
ATOM   1250  CB  LEU A 163      27.364 -12.365  21.278  1.00 12.61           C  
ATOM   1251  CG  LEU A 163      28.575 -13.241  21.710  1.00 15.94           C  
ATOM   1252  CD1 LEU A 163      29.447 -13.843  20.621  1.00 15.04           C  
ATOM   1253  CD2 LEU A 163      29.480 -12.641  22.782  1.00 19.49           C  
ATOM   1254  N   GLN A 164      25.165 -14.339  21.889  1.00 12.56           N  
ATOM   1255  CA  GLN A 164      24.783 -15.552  22.585  1.00 12.28           C  
ATOM   1256  C   GLN A 164      24.153 -16.562  21.659  1.00 22.48           C  
ATOM   1257  O   GLN A 164      24.321 -17.776  21.795  1.00 20.73           O  
ATOM   1258  CB  GLN A 164      23.892 -15.235  23.781  1.00 20.21           C  
ATOM   1259  CG  GLN A 164      23.842 -16.348  24.849  1.00 11.86           C  
ATOM   1260  CD  GLN A 164      22.957 -17.515  24.519  1.00 77.84           C  
ATOM   1261  NE2 GLN A 164      23.324 -18.714  24.956  1.00 19.71           N  
ATOM   1262  OE1 GLN A 164      21.947 -17.310  23.872  1.00 12.18           O  
ATOM   1263  N   LYS A 165      23.408 -16.044  20.702  1.00 13.66           N  
ATOM   1264  CA  LYS A 165      22.742 -16.877  19.712  1.00 22.31           C  
ATOM   1265  C   LYS A 165      23.781 -17.579  18.865  1.00 34.46           C  
ATOM   1266  O   LYS A 165      23.607 -18.726  18.528  1.00 17.27           O  
ATOM   1267  CB  LYS A 165      21.689 -16.058  18.896  1.00 23.24           C  
ATOM   1268  CG  LYS A 165      20.988 -16.793  17.785  1.00 30.22           C  
ATOM   1269  CD  LYS A 165      19.945 -16.001  16.981  1.00100.00           C  
ATOM   1270  CE  LYS A 165      19.697 -16.434  15.506  1.00 28.03           C  
ATOM   1271  NZ  LYS A 165      18.430 -15.918  14.951  1.00100.00           N1+
ATOM   1272  N   ALA A 166      24.879 -16.910  18.553  1.00 15.66           N  
ATOM   1273  CA  ALA A 166      25.941 -17.489  17.732  1.00 13.23           C  
ATOM   1274  C   ALA A 166      26.882 -18.376  18.537  1.00 13.92           C  
ATOM   1275  O   ALA A 166      27.573 -19.231  17.949  1.00 21.84           O  
ATOM   1276  CB  ALA A 166      26.671 -16.344  17.052  1.00  6.92           C  
ATOM   1277  N   GLN A 167      26.917 -18.167  19.878  1.00  7.28           N  
ATOM   1278  CA  GLN A 167      27.764 -18.906  20.772  1.00  7.52           C  
ATOM   1279  C   GLN A 167      26.927 -19.309  21.949  1.00  8.49           C  
ATOM   1280  O   GLN A 167      27.068 -18.871  23.080  1.00 17.70           O  
ATOM   1281  CB  GLN A 167      28.978 -18.014  21.156  1.00  6.93           C  
ATOM   1282  CG  GLN A 167      29.642 -17.482  19.899  1.00 15.13           C  
ATOM   1283  CD  GLN A 167      30.600 -18.546  19.351  1.00 25.01           C  
ATOM   1284  NE2 GLN A 167      30.840 -18.517  18.035  1.00 18.00           N  
ATOM   1285  OE1 GLN A 167      31.022 -19.430  20.118  1.00 21.52           O  
ATOM   1286  N   PRO A 168      26.059 -20.257  21.636  1.00 21.58           N  
ATOM   1287  CA  PRO A 168      25.057 -20.729  22.530  1.00 16.46           C  
ATOM   1288  C   PRO A 168      25.546 -21.233  23.853  1.00 32.86           C  
ATOM   1289  O   PRO A 168      24.717 -21.493  24.704  1.00 17.84           O  
ATOM   1290  CB  PRO A 168      24.108 -21.639  21.727  1.00 13.48           C  
ATOM   1291  CG  PRO A 168      24.926 -22.062  20.532  1.00 15.64           C  
ATOM   1292  CD  PRO A 168      26.177 -21.168  20.487  1.00 18.65           C  
ATOM   1293  N   ASP A 169      26.854 -21.362  24.061  1.00 15.45           N  
ATOM   1294  CA  ASP A 169      27.291 -21.852  25.347  1.00 16.57           C  
ATOM   1295  C   ASP A 169      27.482 -20.732  26.334  1.00 15.01           C  
ATOM   1296  O   ASP A 169      27.653 -20.946  27.544  1.00 14.60           O  
ATOM   1297  CB  ASP A 169      28.482 -22.842  25.301  1.00 17.65           C  
ATOM   1298  CG  ASP A 169      29.692 -22.325  24.634  1.00 62.80           C  
ATOM   1299  OD1 ASP A 169      29.419 -21.280  23.925  1.00 22.73           O  
ATOM   1300  OD2 ASP A 169      30.785 -22.850  24.726  1.00 31.02           O1-
ATOM   1301  N   TRP A 170      27.402 -19.499  25.840  1.00 15.43           N  
ATOM   1302  CA  TRP A 170      27.577 -18.441  26.798  1.00  9.82           C  
ATOM   1303  C   TRP A 170      26.352 -18.185  27.692  1.00 13.21           C  
ATOM   1304  O   TRP A 170      25.223 -18.308  27.254  1.00 15.05           O  
ATOM   1305  CB  TRP A 170      27.692 -17.058  26.009  1.00  8.78           C  
ATOM   1306  CG  TRP A 170      29.024 -16.742  25.456  1.00 22.07           C  
ATOM   1307  CD1 TRP A 170      29.855 -17.578  24.744  1.00 19.01           C  
ATOM   1308  CD2 TRP A 170      29.733 -15.518  25.667  1.00 18.13           C  
ATOM   1309  CE2 TRP A 170      31.024 -15.680  25.053  1.00 16.61           C  
ATOM   1310  CE3 TRP A 170      29.487 -14.390  26.431  1.00 14.36           C  
ATOM   1311  NE1 TRP A 170      31.043 -16.932  24.450  1.00 18.08           N  
ATOM   1312  CZ2 TRP A 170      31.976 -14.655  25.114  1.00 21.18           C  
ATOM   1313  CZ3 TRP A 170      30.392 -13.337  26.400  1.00 12.91           C  
ATOM   1314  CH2 TRP A 170      31.647 -13.485  25.770  1.00 15.78           C  
ATOM   1315  N   SER A 171      26.593 -17.781  28.927  1.00  8.88           N  
ATOM   1316  CA  SER A 171      25.583 -17.332  29.873  1.00  6.16           C  
ATOM   1317  C   SER A 171      25.770 -15.818  29.960  1.00 27.25           C  
ATOM   1318  O   SER A 171      26.835 -15.354  30.353  1.00  7.19           O  
ATOM   1319  CB  SER A 171      25.895 -17.853  31.248  1.00  7.71           C  
ATOM   1320  OG  SER A 171      25.051 -17.333  32.265  1.00 11.84           O  
ATOM   1321  N   ILE A 172      24.764 -15.028  29.590  1.00 17.41           N  
ATOM   1322  CA  ILE A 172      24.905 -13.557  29.651  1.00  4.53           C  
ATOM   1323  C   ILE A 172      23.745 -12.953  30.439  1.00 14.66           C  
ATOM   1324  O   ILE A 172      22.584 -13.125  30.100  1.00 13.13           O  
ATOM   1325  CB  ILE A 172      24.723 -13.053  28.233  1.00  7.33           C  
ATOM   1326  CG1 ILE A 172      25.986 -13.447  27.424  1.00  1.00           C  
ATOM   1327  CG2 ILE A 172      24.817 -11.475  28.278  1.00  4.19           C  
ATOM   1328  CD1 ILE A 172      25.977 -12.918  25.973  1.00  2.30           C  
ATOM   1329  N   ALA A 173      24.043 -12.309  31.530  1.00  9.84           N  
ATOM   1330  CA  ALA A 173      22.986 -11.646  32.305  1.00  2.50           C  
ATOM   1331  C   ALA A 173      22.834 -10.198  31.902  1.00 21.69           C  
ATOM   1332  O   ALA A 173      23.824  -9.513  31.881  1.00  9.06           O  
ATOM   1333  CB  ALA A 173      23.243 -11.658  33.798  1.00  3.35           C  
ATOM   1334  N   LEU A 174      21.617  -9.729  31.604  1.00  9.97           N  
ATOM   1335  CA  LEU A 174      21.367  -8.301  31.286  1.00  8.65           C  
ATOM   1336  C   LEU A 174      20.697  -7.718  32.494  1.00 20.41           C  
ATOM   1337  O   LEU A 174      19.511  -7.943  32.722  1.00 12.96           O  
ATOM   1338  CB  LEU A 174      20.502  -8.059  30.056  1.00 11.22           C  
ATOM   1339  CG  LEU A 174      21.036  -8.847  28.850  1.00 24.23           C  
ATOM   1340  CD1 LEU A 174      20.261  -8.595  27.586  1.00 11.30           C  
ATOM   1341  CD2 LEU A 174      22.427  -8.340  28.539  1.00  7.08           C  
ATOM   1342  N   LEU A 175      21.474  -7.029  33.321  1.00  4.43           N  
ATOM   1343  CA  LEU A 175      20.906  -6.533  34.557  1.00  1.00           C  
ATOM   1344  C   LEU A 175      20.420  -5.123  34.409  1.00 22.29           C  
ATOM   1345  O   LEU A 175      21.214  -4.221  34.400  1.00  6.84           O  
ATOM   1346  CB  LEU A 175      21.751  -6.614  35.831  1.00  4.75           C  
ATOM   1347  CG  LEU A 175      22.282  -8.051  35.966  1.00 17.69           C  
ATOM   1348  CD1 LEU A 175      23.118  -8.095  37.187  1.00 11.03           C  
ATOM   1349  CD2 LEU A 175      21.177  -9.154  36.133  1.00 10.91           C  
ATOM   1350  N   ARG A 176      19.125  -4.899  34.373  1.00  9.59           N  
ATOM   1351  CA  ARG A 176      18.622  -3.542  34.154  1.00  5.76           C  
ATOM   1352  C   ARG A 176      18.466  -2.792  35.432  1.00 20.32           C  
ATOM   1353  O   ARG A 176      17.527  -3.091  36.151  1.00 12.98           O  
ATOM   1354  CB  ARG A 176      17.277  -3.651  33.419  1.00  4.37           C  
ATOM   1355  CG  ARG A 176      17.540  -4.194  32.013  1.00  7.25           C  
ATOM   1356  CD  ARG A 176      16.259  -4.619  31.256  1.00  8.15           C  
ATOM   1357  NE  ARG A 176      16.452  -5.037  29.855  1.00 10.02           N  
ATOM   1358  CZ  ARG A 176      15.523  -5.465  29.035  1.00 29.21           C  
ATOM   1359  NH1 ARG A 176      14.262  -5.494  29.467  1.00  7.37           N1+
ATOM   1360  NH2 ARG A 176      15.886  -5.851  27.808  1.00 11.78           N  
ATOM   1361  N   TYR A 177      19.361  -1.825  35.719  1.00 13.20           N  
ATOM   1362  CA  TYR A 177      19.281  -1.112  36.956  1.00 11.23           C  
ATOM   1363  C   TYR A 177      18.284   0.042  36.805  1.00  5.29           C  
ATOM   1364  O   TYR A 177      18.111   0.575  35.708  1.00  8.26           O  
ATOM   1365  CB  TYR A 177      20.590  -0.378  37.381  1.00  1.00           C  
ATOM   1366  CG  TYR A 177      21.828  -1.213  37.212  1.00 20.55           C  
ATOM   1367  CD1 TYR A 177      21.785  -2.602  37.294  1.00  9.88           C  
ATOM   1368  CD2 TYR A 177      23.062  -0.572  37.211  1.00  9.96           C  
ATOM   1369  CE1 TYR A 177      22.951  -3.389  37.176  1.00  7.94           C  
ATOM   1370  CE2 TYR A 177      24.227  -1.333  37.071  1.00 12.45           C  
ATOM   1371  CZ  TYR A 177      24.182  -2.730  37.079  1.00 17.55           C  
ATOM   1372  OH  TYR A 177      25.371  -3.422  36.972  1.00 13.23           O  
ATOM   1373  N   PHE A 178      17.700   0.389  37.934  1.00 10.13           N  
ATOM   1374  CA  PHE A 178      16.774   1.493  38.066  1.00 23.17           C  
ATOM   1375  C   PHE A 178      17.564   2.707  38.588  1.00 20.31           C  
ATOM   1376  O   PHE A 178      18.427   3.147  37.882  1.00 11.09           O  
ATOM   1377  CB  PHE A 178      15.476   1.026  38.822  1.00 20.53           C  
ATOM   1378  CG  PHE A 178      14.641   0.227  37.798  1.00 27.56           C  
ATOM   1379  CD1 PHE A 178      15.069  -1.036  37.364  1.00 17.83           C  
ATOM   1380  CD2 PHE A 178      13.511   0.796  37.213  1.00 26.41           C  
ATOM   1381  CE1 PHE A 178      14.408  -1.730  36.338  1.00 15.84           C  
ATOM   1382  CE2 PHE A 178      12.799   0.105  36.215  1.00 25.68           C  
ATOM   1383  CZ  PHE A 178      13.249  -1.154  35.819  1.00 20.41           C  
ATOM   1384  N   ASN A 179      17.350   3.205  39.813  1.00 14.55           N  
ATOM   1385  CA  ASN A 179      18.116   4.369  40.322  1.00 10.52           C  
ATOM   1386  C   ASN A 179      18.964   4.020  41.523  1.00 12.79           C  
ATOM   1387  O   ASN A 179      18.526   4.024  42.674  1.00  7.34           O  
ATOM   1388  CB  ASN A 179      17.096   5.535  40.715  1.00 13.84           C  
ATOM   1389  CG  ASN A 179      16.444   6.150  39.469  1.00 24.10           C  
ATOM   1390  ND2 ASN A 179      16.681   7.439  39.228  1.00 14.77           N  
ATOM   1391  OD1 ASN A 179      15.710   5.513  38.676  1.00 20.01           O  
ATOM   1392  N   PRO A 180      20.256   3.711  41.319  1.00 14.82           N  
ATOM   1393  CA  PRO A 180      21.075   3.319  42.456  1.00  9.54           C  
ATOM   1394  C   PRO A 180      21.499   4.422  43.383  1.00 19.25           C  
ATOM   1395  O   PRO A 180      21.956   5.457  42.941  1.00 14.50           O  
ATOM   1396  CB  PRO A 180      22.373   2.721  41.890  1.00 16.30           C  
ATOM   1397  CG  PRO A 180      22.057   2.542  40.428  1.00 18.08           C  
ATOM   1398  CD  PRO A 180      20.939   3.478  40.047  1.00 16.38           C  
ATOM   1399  N   VAL A 181      21.385   4.177  44.671  1.00  8.96           N  
ATOM   1400  CA  VAL A 181      21.731   5.187  45.641  1.00 10.80           C  
ATOM   1401  C   VAL A 181      22.184   4.490  46.881  1.00 13.29           C  
ATOM   1402  O   VAL A 181      22.124   3.266  47.002  1.00 19.31           O  
ATOM   1403  CB  VAL A 181      20.495   6.058  46.063  1.00 18.51           C  
ATOM   1404  CG1 VAL A 181      19.884   6.879  44.906  1.00 13.55           C  
ATOM   1405  CG2 VAL A 181      19.434   5.157  46.639  1.00  9.60           C  
ATOM   1406  N   GLY A 182      22.701   5.281  47.801  1.00 11.63           N  
ATOM   1407  CA  GLY A 182      23.123   4.719  49.062  1.00  8.53           C  
ATOM   1408  C   GLY A 182      24.642   4.542  49.051  1.00 19.22           C  
ATOM   1409  O   GLY A 182      25.324   4.928  48.094  1.00 15.49           O  
ATOM   1410  N   ALA A 183      25.151   3.975  50.131  1.00 11.53           N  
ATOM   1411  CA  ALA A 183      26.577   3.759  50.345  1.00 14.03           C  
ATOM   1412  C   ALA A 183      26.779   2.635  51.324  1.00 38.29           C  
ATOM   1413  O   ALA A 183      25.851   2.198  52.006  1.00 14.89           O  
ATOM   1414  CB  ALA A 183      27.242   5.021  50.906  1.00 11.07           C  
ATOM   1415  N   HIS A 184      27.993   2.136  51.358  1.00 14.05           N  
ATOM   1416  CA  HIS A 184      28.302   1.051  52.269  1.00 16.42           C  
ATOM   1417  C   HIS A 184      27.988   1.553  53.673  1.00 27.26           C  
ATOM   1418  O   HIS A 184      28.172   2.739  53.984  1.00 15.83           O  
ATOM   1419  CB  HIS A 184      29.830   0.718  52.126  1.00 13.26           C  
ATOM   1420  CG  HIS A 184      30.197  -0.535  52.869  1.00 10.65           C  
ATOM   1421  CD2 HIS A 184      30.396  -1.818  52.399  1.00 13.88           C  
ATOM   1422  ND1 HIS A 184      30.468  -0.512  54.246  1.00 20.56           N  
ATOM   1423  CE1 HIS A 184      30.732  -1.781  54.578  1.00 11.55           C  
ATOM   1424  NE2 HIS A 184      30.660  -2.577  53.501  1.00 14.41           N  
ATOM   1425  N   PRO A 185      27.457   0.662  54.511  1.00 21.53           N  
ATOM   1426  CA  PRO A 185      27.078   1.014  55.883  1.00 21.87           C  
ATOM   1427  C   PRO A 185      28.206   1.574  56.747  1.00 35.81           C  
ATOM   1428  O   PRO A 185      27.989   2.252  57.733  1.00 21.35           O  
ATOM   1429  CB  PRO A 185      26.652  -0.304  56.526  1.00 14.73           C  
ATOM   1430  CG  PRO A 185      26.773  -1.422  55.524  1.00 22.47           C  
ATOM   1431  CD  PRO A 185      27.168  -0.775  54.211  1.00 26.83           C  
ATOM   1432  N   SER A 186      29.436   1.285  56.399  1.00 16.87           N  
ATOM   1433  CA  SER A 186      30.482   1.805  57.212  1.00 12.43           C  
ATOM   1434  C   SER A 186      30.658   3.295  57.018  1.00 16.76           C  
ATOM   1435  O   SER A 186      31.279   3.963  57.838  1.00 30.92           O  
ATOM   1436  CB  SER A 186      31.723   1.103  56.754  1.00 14.09           C  
ATOM   1437  OG  SER A 186      31.940   1.443  55.420  1.00 21.15           O  
ATOM   1438  N   GLY A 187      30.161   3.850  55.928  1.00 24.84           N  
ATOM   1439  CA  GLY A 187      30.349   5.294  55.758  1.00  8.71           C  
ATOM   1440  C   GLY A 187      31.704   5.637  55.179  1.00 22.47           C  
ATOM   1441  O   GLY A 187      32.038   6.805  55.030  1.00 17.14           O  
ATOM   1442  N   ASP A 188      32.463   4.616  54.818  1.00 18.79           N  
ATOM   1443  CA  ASP A 188      33.811   4.779  54.257  1.00 15.86           C  
ATOM   1444  C   ASP A 188      33.920   4.514  52.752  1.00 22.20           C  
ATOM   1445  O   ASP A 188      34.997   4.533  52.170  1.00 15.43           O  
ATOM   1446  CB  ASP A 188      34.743   3.750  54.948  1.00 18.88           C  
ATOM   1447  CG  ASP A 188      35.140   4.190  56.314  1.00 31.18           C  
ATOM   1448  OD1 ASP A 188      34.920   5.462  56.591  1.00 19.88           O  
ATOM   1449  OD2 ASP A 188      35.543   3.390  57.104  1.00 14.71           O1-
ATOM   1450  N   MET A 189      32.811   4.164  52.113  1.00 16.03           N  
ATOM   1451  CA  MET A 189      32.780   3.929  50.657  1.00  8.98           C  
ATOM   1452  C   MET A 189      31.438   4.504  50.185  1.00 20.99           C  
ATOM   1453  O   MET A 189      30.460   4.472  50.937  1.00 21.81           O  
ATOM   1454  CB  MET A 189      32.782   2.431  50.330  1.00 18.48           C  
ATOM   1455  CG  MET A 189      33.503   2.077  49.074  1.00 66.45           C  
ATOM   1456  SD  MET A 189      34.392   0.528  49.300  1.00 30.39           S  
ATOM   1457  CE  MET A 189      33.147  -0.636  48.708  1.00100.00           C  
ATOM   1458  N   GLY A 190      31.363   5.085  49.000  1.00 21.89           N  
ATOM   1459  CA  GLY A 190      30.098   5.663  48.550  1.00 10.39           C  
ATOM   1460  C   GLY A 190      30.301   6.212  47.164  1.00 17.66           C  
ATOM   1461  O   GLY A 190      31.353   5.997  46.597  1.00 15.65           O  
ATOM   1462  N   GLU A 191      29.314   6.900  46.623  1.00 10.87           N  
ATOM   1463  CA  GLU A 191      29.438   7.489  45.303  1.00  7.85           C  
ATOM   1464  C   GLU A 191      30.267   8.776  45.460  1.00 13.51           C  
ATOM   1465  O   GLU A 191      30.008   9.550  46.379  1.00 16.81           O  
ATOM   1466  CB  GLU A 191      28.059   7.975  44.860  1.00 13.32           C  
ATOM   1467  CG  GLU A 191      28.113   8.269  43.349  1.00 10.69           C  
ATOM   1468  CD  GLU A 191      26.754   8.744  42.824  1.00 18.05           C  
ATOM   1469  OE1 GLU A 191      25.744   8.748  43.682  1.00 17.25           O  
ATOM   1470  OE2 GLU A 191      26.636   9.082  41.667  1.00 21.68           O1-
ATOM   1471  N   ASP A 192      31.240   9.009  44.605  1.00 17.14           N  
ATOM   1472  CA  ASP A 192      32.090  10.195  44.703  1.00  9.18           C  
ATOM   1473  C   ASP A 192      32.147  10.943  43.362  1.00 17.04           C  
ATOM   1474  O   ASP A 192      33.172  11.008  42.702  1.00 21.64           O  
ATOM   1475  CB  ASP A 192      33.548   9.718  45.038  1.00 13.37           C  
ATOM   1476  CG  ASP A 192      34.330  10.894  45.450  1.00 42.01           C  
ATOM   1477  OD1 ASP A 192      33.812  11.917  45.764  1.00 14.78           O  
ATOM   1478  OD2 ASP A 192      35.606  10.753  45.376  1.00 12.11           O1-
ATOM   1479  N   PRO A 193      31.039  11.493  42.915  1.00 21.69           N  
ATOM   1480  CA  PRO A 193      31.006  12.179  41.637  1.00 22.72           C  
ATOM   1481  C   PRO A 193      31.870  13.436  41.663  1.00 17.79           C  
ATOM   1482  O   PRO A 193      32.007  14.062  42.718  1.00 16.36           O  
ATOM   1483  CB  PRO A 193      29.529  12.513  41.467  1.00 13.24           C  
ATOM   1484  CG  PRO A 193      28.974  12.558  42.892  1.00 14.99           C  
ATOM   1485  CD  PRO A 193      29.965  11.939  43.828  1.00 17.38           C  
ATOM   1486  N   GLN A 194      32.455  13.757  40.506  1.00 13.09           N  
ATOM   1487  CA  GLN A 194      33.277  14.931  40.396  1.00 28.08           C  
ATOM   1488  C   GLN A 194      32.482  15.996  39.730  1.00 18.44           C  
ATOM   1489  O   GLN A 194      31.805  15.746  38.719  1.00 26.45           O  
ATOM   1490  CB  GLN A 194      34.472  14.683  39.535  1.00 14.68           C  
ATOM   1491  CG  GLN A 194      35.215  13.546  40.255  1.00 20.48           C  
ATOM   1492  CD  GLN A 194      35.581  14.002  41.634  1.00 60.23           C  
ATOM   1493  NE2 GLN A 194      34.928  13.398  42.629  1.00 26.94           N  
ATOM   1494  OE1 GLN A 194      36.405  14.905  41.793  1.00 30.98           O  
ATOM   1495  N   GLY A 195      32.539  17.175  40.327  1.00 26.56           N  
ATOM   1496  CA  GLY A 195      31.792  18.269  39.755  1.00 18.49           C  
ATOM   1497  C   GLY A 195      30.339  18.206  40.175  1.00 26.24           C  
ATOM   1498  O   GLY A 195      30.009  17.616  41.215  1.00 22.64           O  
ATOM   1499  N   ILE A 196      29.491  18.842  39.368  1.00 14.28           N  
ATOM   1500  CA  ILE A 196      28.054  18.874  39.642  1.00 14.07           C  
ATOM   1501  C   ILE A 196      27.423  17.493  39.474  1.00 20.58           C  
ATOM   1502  O   ILE A 196      27.439  16.902  38.401  1.00 14.28           O  
ATOM   1503  CB  ILE A 196      27.310  19.737  38.679  1.00 14.33           C  
ATOM   1504  CG1 ILE A 196      27.850  21.137  38.955  1.00 16.56           C  
ATOM   1505  CG2 ILE A 196      25.821  19.746  39.079  1.00 14.31           C  
ATOM   1506  CD1 ILE A 196      27.340  22.068  37.871  1.00 12.66           C  
ATOM   1507  N   PRO A 197      26.814  16.989  40.531  1.00 22.29           N  
ATOM   1508  CA  PRO A 197      26.212  15.654  40.404  1.00 13.97           C  
ATOM   1509  C   PRO A 197      24.972  15.706  39.536  1.00 21.21           C  
ATOM   1510  O   PRO A 197      24.129  16.616  39.639  1.00 19.66           O  
ATOM   1511  CB  PRO A 197      25.933  15.179  41.855  1.00 13.29           C  
ATOM   1512  CG  PRO A 197      26.311  16.325  42.811  1.00 18.04           C  
ATOM   1513  CD  PRO A 197      26.720  17.498  41.940  1.00 11.47           C  
ATOM   1514  N   ASN A 198      24.846  14.725  38.671  1.00 18.42           N  
ATOM   1515  CA  ASN A 198      23.671  14.734  37.840  1.00 17.49           C  
ATOM   1516  C   ASN A 198      22.472  14.069  38.481  1.00 38.59           C  
ATOM   1517  O   ASN A 198      21.340  14.336  38.104  1.00 21.09           O  
ATOM   1518  CB  ASN A 198      23.934  14.177  36.412  1.00 16.20           C  
ATOM   1519  CG  ASN A 198      25.135  14.807  35.758  1.00 31.95           C  
ATOM   1520  ND2 ASN A 198      24.997  16.094  35.498  1.00 18.72           N  
ATOM   1521  OD1 ASN A 198      26.161  14.154  35.501  1.00 18.83           O  
ATOM   1522  N   ASN A 199      22.704  13.191  39.436  1.00 15.05           N  
ATOM   1523  CA  ASN A 199      21.587  12.480  40.023  1.00 31.01           C  
ATOM   1524  C   ASN A 199      21.038  13.121  41.259  1.00 31.54           C  
ATOM   1525  O   ASN A 199      21.720  13.823  41.951  1.00  8.01           O  
ATOM   1526  CB  ASN A 199      21.990  11.025  40.360  1.00 12.98           C  
ATOM   1527  CG  ASN A 199      22.521  10.373  39.078  1.00 17.06           C  
ATOM   1528  ND2 ASN A 199      21.659  10.225  38.043  1.00 29.94           N  
ATOM   1529  OD1 ASN A 199      23.703  10.029  39.058  1.00 40.06           O  
ATOM   1530  N   LEU A 200      19.816  12.774  41.597  1.00  7.84           N  
ATOM   1531  CA  LEU A 200      19.175  13.320  42.761  1.00  5.08           C  
ATOM   1532  C   LEU A 200      19.812  13.129  44.122  1.00 23.30           C  
ATOM   1533  O   LEU A 200      20.043  14.082  44.851  1.00 13.78           O  
ATOM   1534  CB  LEU A 200      17.667  12.824  42.726  1.00 12.37           C  
ATOM   1535  CG  LEU A 200      16.829  13.344  43.880  1.00 15.11           C  
ATOM   1536  CD1 LEU A 200      16.650  14.867  43.685  1.00 21.37           C  
ATOM   1537  CD2 LEU A 200      15.452  12.607  43.859  1.00  8.08           C  
ATOM   1538  N   MET A 201      20.087  11.897  44.535  1.00 11.24           N  
ATOM   1539  CA  MET A 201      20.574  11.730  45.878  1.00  3.40           C  
ATOM   1540  C   MET A 201      21.894  12.444  46.214  1.00 14.70           C  
ATOM   1541  O   MET A 201      22.018  13.010  47.285  1.00 16.40           O  
ATOM   1542  CB  MET A 201      20.688  10.224  46.194  1.00  7.97           C  
ATOM   1543  CG  MET A 201      20.968  10.169  47.688  1.00 15.42           C  
ATOM   1544  SD  MET A 201      19.474  10.193  48.752  1.00 20.91           S  
ATOM   1545  CE  MET A 201      19.211   8.403  48.616  1.00 17.80           C  
ATOM   1546  N   PRO A 202      22.920  12.376  45.350  1.00 11.71           N  
ATOM   1547  CA  PRO A 202      24.192  13.091  45.682  1.00 13.37           C  
ATOM   1548  C   PRO A 202      24.028  14.609  45.622  1.00 22.41           C  
ATOM   1549  O   PRO A 202      24.704  15.392  46.275  1.00 16.79           O  
ATOM   1550  CB  PRO A 202      25.179  12.744  44.559  1.00  8.82           C  
ATOM   1551  CG  PRO A 202      24.397  12.061  43.419  1.00 22.49           C  
ATOM   1552  CD  PRO A 202      23.177  11.472  44.178  1.00 13.58           C  
ATOM   1553  N   TYR A 203      23.108  15.036  44.791  1.00  7.23           N  
ATOM   1554  CA  TYR A 203      22.867  16.487  44.677  1.00 13.45           C  
ATOM   1555  C   TYR A 203      22.308  16.955  46.005  1.00 15.02           C  
ATOM   1556  O   TYR A 203      22.786  17.893  46.611  1.00 19.98           O  
ATOM   1557  CB  TYR A 203      21.969  16.882  43.483  1.00 17.15           C  
ATOM   1558  CG  TYR A 203      22.026  18.376  43.260  1.00 35.27           C  
ATOM   1559  CD1 TYR A 203      21.521  19.263  44.217  1.00 24.59           C  
ATOM   1560  CD2 TYR A 203      22.686  18.899  42.145  1.00 32.76           C  
ATOM   1561  CE1 TYR A 203      21.641  20.654  44.070  1.00 20.95           C  
ATOM   1562  CE2 TYR A 203      22.762  20.284  41.955  1.00 33.48           C  
ATOM   1563  CZ  TYR A 203      22.243  21.166  42.913  1.00 30.48           C  
ATOM   1564  OH  TYR A 203      22.324  22.548  42.749  1.00 37.32           O  
ATOM   1565  N   ILE A 204      21.297  16.236  46.491  1.00 13.77           N  
ATOM   1566  CA  ILE A 204      20.701  16.498  47.785  1.00  7.66           C  
ATOM   1567  C   ILE A 204      21.765  16.448  48.870  1.00 13.20           C  
ATOM   1568  O   ILE A 204      21.845  17.295  49.754  1.00 17.70           O  
ATOM   1569  CB  ILE A 204      19.699  15.386  48.122  1.00 14.02           C  
ATOM   1570  CG1 ILE A 204      18.441  15.688  47.315  1.00 13.29           C  
ATOM   1571  CG2 ILE A 204      19.280  15.497  49.582  1.00 14.68           C  
ATOM   1572  CD1 ILE A 204      17.424  14.529  47.278  1.00 19.30           C  
ATOM   1573  N   ALA A 205      22.639  15.439  48.797  1.00 11.15           N  
ATOM   1574  CA  ALA A 205      23.679  15.279  49.796  1.00 11.44           C  
ATOM   1575  C   ALA A 205      24.626  16.493  49.841  1.00 20.94           C  
ATOM   1576  O   ALA A 205      25.092  16.901  50.896  1.00 19.52           O  
ATOM   1577  CB  ALA A 205      24.450  13.999  49.518  1.00 12.66           C  
ATOM   1578  N   GLN A 206      24.888  17.088  48.684  1.00 14.90           N  
ATOM   1579  CA  GLN A 206      25.792  18.222  48.595  1.00 19.13           C  
ATOM   1580  C   GLN A 206      25.153  19.495  49.081  1.00 27.12           C  
ATOM   1581  O   GLN A 206      25.855  20.426  49.550  1.00 21.04           O  
ATOM   1582  CB  GLN A 206      26.406  18.352  47.173  1.00 17.51           C  
ATOM   1583  CG  GLN A 206      27.394  17.169  46.976  1.00 20.48           C  
ATOM   1584  CD  GLN A 206      28.186  17.257  45.694  1.00 22.62           C  
ATOM   1585  NE2 GLN A 206      28.929  16.155  45.367  1.00 20.76           N  
ATOM   1586  OE1 GLN A 206      28.115  18.310  45.025  1.00 16.40           O  
ATOM   1587  N   VAL A 207      23.831  19.522  48.912  1.00 15.66           N  
ATOM   1588  CA  VAL A 207      23.055  20.654  49.404  1.00 12.84           C  
ATOM   1589  C   VAL A 207      23.122  20.561  50.919  1.00 31.29           C  
ATOM   1590  O   VAL A 207      23.492  21.480  51.645  1.00 17.34           O  
ATOM   1591  CB  VAL A 207      21.630  20.653  48.968  1.00 20.18           C  
ATOM   1592  CG1 VAL A 207      20.834  21.654  49.812  1.00 13.46           C  
ATOM   1593  CG2 VAL A 207      21.536  20.908  47.486  1.00  9.71           C  
ATOM   1594  N   ALA A 208      22.888  19.354  51.424  1.00 14.40           N  
ATOM   1595  CA  ALA A 208      22.917  19.140  52.864  1.00 12.30           C  
ATOM   1596  C   ALA A 208      24.283  19.386  53.489  1.00 37.83           C  
ATOM   1597  O   ALA A 208      24.350  19.818  54.626  1.00 21.90           O  
ATOM   1598  CB  ALA A 208      22.524  17.692  53.288  1.00 10.59           C  
ATOM   1599  N   VAL A 209      25.373  18.990  52.836  1.00 19.34           N  
ATOM   1600  CA  VAL A 209      26.674  19.181  53.448  1.00 13.82           C  
ATOM   1601  C   VAL A 209      27.057  20.682  53.468  1.00 31.18           C  
ATOM   1602  O   VAL A 209      27.956  21.118  54.165  1.00 36.49           O  
ATOM   1603  CB  VAL A 209      27.653  18.255  52.743  1.00 27.94           C  
ATOM   1604  CG1 VAL A 209      28.406  19.013  51.640  1.00 27.81           C  
ATOM   1605  CG2 VAL A 209      28.581  17.682  53.795  1.00 25.43           C  
ATOM   1606  N   GLY A 210      26.350  21.502  52.712  1.00 21.94           N  
ATOM   1607  CA  GLY A 210      26.638  22.925  52.684  1.00 23.09           C  
ATOM   1608  C   GLY A 210      27.412  23.370  51.468  1.00 40.07           C  
ATOM   1609  O   GLY A 210      27.891  24.507  51.410  1.00 33.42           O  
ATOM   1610  N   ARG A 211      27.517  22.469  50.496  1.00 28.77           N  
ATOM   1611  CA  ARG A 211      28.219  22.752  49.257  1.00 25.61           C  
ATOM   1612  C   ARG A 211      27.345  23.498  48.282  1.00 53.23           C  
ATOM   1613  O   ARG A 211      27.818  24.345  47.549  1.00 18.76           O  
ATOM   1614  CB  ARG A 211      28.775  21.481  48.590  1.00 28.87           C  
ATOM   1615  CG  ARG A 211      29.567  21.802  47.331  1.00 41.15           C  
ATOM   1616  CD  ARG A 211      30.564  20.700  47.055  1.00 49.66           C  
ATOM   1617  NE  ARG A 211      31.046  20.671  45.672  1.00 46.25           N  
ATOM   1618  CZ  ARG A 211      31.510  19.546  45.083  1.00 39.72           C  
ATOM   1619  NH1 ARG A 211      31.530  18.376  45.748  1.00 39.16           N1+
ATOM   1620  NH2 ARG A 211      31.973  19.580  43.822  1.00 55.42           N  
ATOM   1621  N   ARG A 212      26.053  23.180  48.257  1.00 11.02           N  
ATOM   1622  CA  ARG A 212      25.205  23.817  47.272  1.00 15.30           C  
ATOM   1623  C   ARG A 212      24.112  24.549  47.984  1.00 17.43           C  
ATOM   1624  O   ARG A 212      23.882  24.234  49.140  1.00 21.30           O  
ATOM   1625  CB  ARG A 212      24.597  22.746  46.370  1.00 26.12           C  
ATOM   1626  CG  ARG A 212      25.720  21.887  45.808  1.00 19.12           C  
ATOM   1627  CD  ARG A 212      25.339  20.972  44.616  1.00 18.08           C  
ATOM   1628  NE  ARG A 212      26.583  20.306  44.146  1.00 22.04           N  
ATOM   1629  CZ  ARG A 212      27.398  20.887  43.245  1.00 45.51           C  
ATOM   1630  NH1 ARG A 212      27.082  22.052  42.694  1.00 19.11           N1+
ATOM   1631  NH2 ARG A 212      28.556  20.322  42.893  1.00 19.95           N  
ATOM   1632  N   ASP A 213      23.505  25.533  47.324  1.00 14.35           N  
ATOM   1633  CA  ASP A 213      22.460  26.269  48.020  1.00 14.42           C  
ATOM   1634  C   ASP A 213      21.139  25.490  48.183  1.00 17.00           C  
ATOM   1635  O   ASP A 213      20.662  25.231  49.298  1.00 25.76           O  
ATOM   1636  CB  ASP A 213      22.142  27.552  47.203  1.00  8.61           C  
ATOM   1637  CG  ASP A 213      21.053  28.419  47.857  1.00  4.66           C  
ATOM   1638  OD1 ASP A 213      20.967  28.591  49.074  1.00 15.31           O  
ATOM   1639  OD2 ASP A 213      20.298  28.993  46.940  1.00 11.65           O1-
ATOM   1640  N   SER A 214      20.528  25.143  47.044  1.00 19.15           N  
ATOM   1641  CA  SER A 214      19.213  24.530  47.022  1.00 14.95           C  
ATOM   1642  C   SER A 214      19.040  23.532  45.904  1.00 28.59           C  
ATOM   1643  O   SER A 214      19.580  23.657  44.796  1.00 18.17           O  
ATOM   1644  CB  SER A 214      18.144  25.631  46.741  1.00  9.00           C  
ATOM   1645  OG  SER A 214      16.796  25.165  46.578  1.00 20.33           O  
ATOM   1646  N   LEU A 215      18.255  22.525  46.228  1.00 19.04           N  
ATOM   1647  CA  LEU A 215      17.960  21.537  45.238  1.00  8.70           C  
ATOM   1648  C   LEU A 215      16.883  22.049  44.320  1.00  6.50           C  
ATOM   1649  O   LEU A 215      15.804  22.535  44.795  1.00 12.54           O  
ATOM   1650  CB  LEU A 215      17.467  20.174  45.878  1.00 11.68           C  
ATOM   1651  CG  LEU A 215      16.741  19.212  44.875  1.00 35.45           C  
ATOM   1652  CD1 LEU A 215      17.721  18.259  44.131  1.00 14.75           C  
ATOM   1653  CD2 LEU A 215      15.785  18.296  45.651  1.00  7.69           C  
ATOM   1654  N   ALA A 216      17.166  21.906  42.999  1.00  6.66           N  
ATOM   1655  CA  ALA A 216      16.232  22.282  41.971  1.00 18.07           C  
ATOM   1656  C   ALA A 216      15.427  21.042  41.668  1.00 24.31           C  
ATOM   1657  O   ALA A 216      15.959  19.994  41.295  1.00 21.92           O  
ATOM   1658  CB  ALA A 216      16.891  22.660  40.687  1.00 16.03           C  
ATOM   1659  N   ILE A 217      14.149  21.139  41.943  1.00 17.51           N  
ATOM   1660  CA  ILE A 217      13.241  20.030  41.705  1.00  8.77           C  
ATOM   1661  C   ILE A 217      12.712  20.237  40.315  1.00 10.68           C  
ATOM   1662  O   ILE A 217      11.941  21.181  40.033  1.00 21.45           O  
ATOM   1663  CB  ILE A 217      12.144  19.937  42.742  1.00 19.76           C  
ATOM   1664  CG1 ILE A 217      12.805  19.646  44.054  1.00  9.94           C  
ATOM   1665  CG2 ILE A 217      11.130  18.853  42.397  1.00  7.92           C  
ATOM   1666  CD1 ILE A 217      11.851  19.299  45.174  1.00 12.70           C  
ATOM   1667  N   PHE A 218      13.173  19.366  39.452  1.00 16.15           N  
ATOM   1668  CA  PHE A 218      12.806  19.496  38.076  1.00 24.15           C  
ATOM   1669  C   PHE A 218      11.369  19.135  37.799  1.00 22.07           C  
ATOM   1670  O   PHE A 218      10.995  18.007  37.496  1.00 16.31           O  
ATOM   1671  CB  PHE A 218      13.766  18.783  37.151  1.00 12.91           C  
ATOM   1672  CG  PHE A 218      15.230  19.080  37.395  1.00 19.00           C  
ATOM   1673  CD1 PHE A 218      15.642  20.412  37.435  1.00 22.25           C  
ATOM   1674  CD2 PHE A 218      16.189  18.065  37.499  1.00 13.15           C  
ATOM   1675  CE1 PHE A 218      16.996  20.692  37.623  1.00 16.53           C  
ATOM   1676  CE2 PHE A 218      17.547  18.330  37.679  1.00 15.50           C  
ATOM   1677  CZ  PHE A 218      17.932  19.663  37.760  1.00 22.24           C  
ATOM   1678  N   GLY A 219      10.509  20.126  37.850  1.00 22.68           N  
ATOM   1679  CA  GLY A 219       9.157  19.770  37.522  1.00  6.96           C  
ATOM   1680  C   GLY A 219       8.263  19.558  38.730  1.00 45.25           C  
ATOM   1681  O   GLY A 219       8.611  18.926  39.708  1.00 25.13           O  
ATOM   1682  N   ASN A 220       7.062  20.101  38.725  1.00 23.86           N  
ATOM   1683  CA  ASN A 220       6.181  19.898  39.867  1.00 17.56           C  
ATOM   1684  C   ASN A 220       4.732  19.752  39.434  1.00 23.65           C  
ATOM   1685  O   ASN A 220       3.835  19.790  40.286  1.00 21.98           O  
ATOM   1686  CB  ASN A 220       6.202  20.926  41.027  1.00 22.14           C  
ATOM   1687  CG  ASN A 220       5.696  22.334  40.646  1.00 35.28           C  
ATOM   1688  ND2 ASN A 220       5.536  23.165  41.689  1.00 35.75           N  
ATOM   1689  OD1 ASN A 220       5.503  22.674  39.445  1.00 31.29           O  
ATOM   1690  N   ASP A 221       4.550  19.593  38.119  1.00 28.24           N  
ATOM   1691  CA  ASP A 221       3.239  19.458  37.500  1.00 28.90           C  
ATOM   1692  C   ASP A 221       3.040  18.116  36.818  1.00 41.69           C  
ATOM   1693  O   ASP A 221       2.255  18.008  35.871  1.00 32.53           O  
ATOM   1694  CB  ASP A 221       3.011  20.595  36.462  1.00 27.77           C  
ATOM   1695  CG  ASP A 221       3.982  20.680  35.328  1.00100.00           C  
ATOM   1696  OD1 ASP A 221       4.962  19.812  35.441  1.00 27.99           O  
ATOM   1697  OD2 ASP A 221       3.842  21.499  34.430  1.00 51.12           O1-
ATOM   1698  N   TYR A 222       3.767  17.104  37.300  1.00 33.86           N  
ATOM   1699  CA  TYR A 222       3.680  15.779  36.725  1.00 34.27           C  
ATOM   1700  C   TYR A 222       2.387  15.145  37.192  1.00 19.00           C  
ATOM   1701  O   TYR A 222       1.841  15.498  38.249  1.00 19.27           O  
ATOM   1702  CB  TYR A 222       4.946  14.931  36.972  1.00 15.21           C  
ATOM   1703  CG  TYR A 222       6.102  15.273  36.061  1.00  9.13           C  
ATOM   1704  CD1 TYR A 222       6.086  15.105  34.680  1.00 14.00           C  
ATOM   1705  CD2 TYR A 222       7.268  15.766  36.646  1.00 22.67           C  
ATOM   1706  CE1 TYR A 222       7.230  15.393  33.938  1.00 17.83           C  
ATOM   1707  CE2 TYR A 222       8.409  16.056  35.894  1.00 23.70           C  
ATOM   1708  CZ  TYR A 222       8.389  15.904  34.511  1.00 22.57           C  
ATOM   1709  OH  TYR A 222       9.534  16.140  33.782  1.00 23.97           O  
ATOM   1710  N   PRO A 223       1.875  14.186  36.436  1.00 23.68           N  
ATOM   1711  CA  PRO A 223       0.639  13.533  36.829  1.00 17.11           C  
ATOM   1712  C   PRO A 223       0.890  12.516  37.910  1.00 34.47           C  
ATOM   1713  O   PRO A 223       0.511  11.347  37.824  1.00 29.24           O  
ATOM   1714  CB  PRO A 223       0.137  12.802  35.590  1.00 16.18           C  
ATOM   1715  CG  PRO A 223       1.235  12.889  34.551  1.00 59.23           C  
ATOM   1716  CD  PRO A 223       2.300  13.837  35.081  1.00 17.09           C  
ATOM   1717  N   THR A 224       1.516  12.971  38.978  1.00 19.87           N  
ATOM   1718  CA  THR A 224       1.827  12.097  40.108  1.00 20.24           C  
ATOM   1719  C   THR A 224       1.159  12.524  41.388  1.00 24.77           C  
ATOM   1720  O   THR A 224       0.609  13.610  41.535  1.00 25.31           O  
ATOM   1721  CB  THR A 224       3.342  11.915  40.436  1.00 36.24           C  
ATOM   1722  CG2 THR A 224       4.036  11.306  39.234  1.00 24.04           C  
ATOM   1723  OG1 THR A 224       3.927  13.169  40.764  1.00 20.34           O  
ATOM   1724  N   GLU A 225       1.260  11.697  42.388  1.00 19.73           N  
ATOM   1725  CA  GLU A 225       0.639  12.100  43.618  1.00 14.17           C  
ATOM   1726  C   GLU A 225       1.040  13.464  44.209  1.00 42.55           C  
ATOM   1727  O   GLU A 225       0.237  14.197  44.775  1.00 29.34           O  
ATOM   1728  CB  GLU A 225       0.708  10.974  44.594  1.00 24.36           C  
ATOM   1729  CG  GLU A 225       0.198  11.404  45.955  1.00 50.93           C  
ATOM   1730  CD  GLU A 225       0.447  10.278  46.914  1.00100.00           C  
ATOM   1731  OE1 GLU A 225       1.525  10.051  47.470  1.00 94.37           O  
ATOM   1732  OE2 GLU A 225      -0.635   9.548  47.058  1.00100.00           O1-
ATOM   1733  N   ASP A 226       2.286  13.868  44.087  1.00 27.37           N  
ATOM   1734  CA  ASP A 226       2.701  15.142  44.643  1.00 21.12           C  
ATOM   1735  C   ASP A 226       3.227  16.088  43.592  1.00 19.50           C  
ATOM   1736  O   ASP A 226       3.718  17.172  43.925  1.00 21.66           O  
ATOM   1737  CB  ASP A 226       3.687  14.989  45.848  1.00 24.31           C  
ATOM   1738  CG  ASP A 226       5.039  14.443  45.395  1.00 10.29           C  
ATOM   1739  OD1 ASP A 226       5.398  14.509  44.221  1.00 21.22           O  
ATOM   1740  OD2 ASP A 226       5.738  13.887  46.368  1.00 17.36           O1-
ATOM   1741  N   GLY A 227       3.146  15.679  42.324  1.00 12.44           N  
ATOM   1742  CA  GLY A 227       3.580  16.569  41.252  1.00 21.29           C  
ATOM   1743  C   GLY A 227       5.022  16.402  40.843  1.00 23.90           C  
ATOM   1744  O   GLY A 227       5.432  16.868  39.781  1.00 24.56           O  
ATOM   1745  N   THR A 228       5.787  15.738  41.687  1.00 18.51           N  
ATOM   1746  CA  THR A 228       7.194  15.491  41.385  1.00 13.76           C  
ATOM   1747  C   THR A 228       7.403  14.122  40.732  1.00 30.10           C  
ATOM   1748  O   THR A 228       6.562  13.218  40.803  1.00 17.95           O  
ATOM   1749  CB  THR A 228       8.025  15.766  42.675  1.00 13.46           C  
ATOM   1750  CG2 THR A 228       7.631  17.106  43.345  1.00 13.31           C  
ATOM   1751  OG1 THR A 228       7.918  14.730  43.630  1.00  9.68           O  
ATOM   1752  N   GLY A 229       8.520  13.963  40.063  1.00 17.40           N  
ATOM   1753  CA  GLY A 229       8.855  12.733  39.363  1.00 19.17           C  
ATOM   1754  C   GLY A 229       8.923  11.571  40.330  1.00 10.59           C  
ATOM   1755  O   GLY A 229       9.294  11.775  41.506  1.00  7.21           O  
ATOM   1756  N   VAL A 230       8.526  10.383  39.845  1.00 15.60           N  
ATOM   1757  CA  VAL A 230       8.575   9.169  40.669  1.00  5.24           C  
ATOM   1758  C   VAL A 230       9.521   8.144  40.035  1.00  9.32           C  
ATOM   1759  O   VAL A 230       9.466   7.907  38.830  1.00 17.09           O  
ATOM   1760  CB  VAL A 230       7.177   8.573  40.657  1.00  8.73           C  
ATOM   1761  CG1 VAL A 230       7.231   7.177  41.283  1.00  8.07           C  
ATOM   1762  CG2 VAL A 230       6.377   9.420  41.636  1.00 10.40           C  
ATOM   1763  N   ARG A 231      10.412   7.584  40.834  1.00 11.55           N  
ATOM   1764  CA  ARG A 231      11.356   6.566  40.340  1.00  9.58           C  
ATOM   1765  C   ARG A 231      11.482   5.454  41.360  1.00  5.85           C  
ATOM   1766  O   ARG A 231      11.042   5.582  42.537  1.00  7.24           O  
ATOM   1767  CB  ARG A 231      12.767   7.224  40.338  1.00  5.01           C  
ATOM   1768  CG  ARG A 231      12.720   8.352  39.324  1.00  6.02           C  
ATOM   1769  CD  ARG A 231      12.662   7.848  37.915  1.00 10.03           C  
ATOM   1770  NE  ARG A 231      12.868   8.838  36.839  1.00  9.36           N  
ATOM   1771  CZ  ARG A 231      11.968   9.665  36.351  1.00 26.32           C  
ATOM   1772  NH1 ARG A 231      10.740   9.547  36.824  1.00 13.03           N1+
ATOM   1773  NH2 ARG A 231      12.296  10.536  35.345  1.00 19.37           N  
ATOM   1774  N   ASP A 232      12.261   4.424  40.955  1.00 11.13           N  
ATOM   1775  CA  ASP A 232      12.513   3.318  41.863  1.00 13.63           C  
ATOM   1776  C   ASP A 232      13.983   3.361  42.295  1.00  8.42           C  
ATOM   1777  O   ASP A 232      14.867   3.104  41.486  1.00 13.78           O  
ATOM   1778  CB  ASP A 232      12.369   2.011  41.020  1.00 13.91           C  
ATOM   1779  CG  ASP A 232      12.415   0.655  41.732  1.00 43.05           C  
ATOM   1780  OD1 ASP A 232      13.311   0.547  42.685  1.00 31.40           O  
ATOM   1781  OD2 ASP A 232      11.701  -0.289  41.414  1.00 14.75           O1-
ATOM   1782  N   TYR A 233      14.201   3.700  43.564  1.00  9.30           N  
ATOM   1783  CA  TYR A 233      15.540   3.855  44.029  1.00 14.46           C  
ATOM   1784  C   TYR A 233      15.947   2.594  44.685  1.00 12.88           C  
ATOM   1785  O   TYR A 233      15.129   2.039  45.384  1.00 15.32           O  
ATOM   1786  CB  TYR A 233      15.506   4.884  45.140  1.00  5.74           C  
ATOM   1787  CG  TYR A 233      15.204   6.223  44.415  1.00 15.07           C  
ATOM   1788  CD1 TYR A 233      16.210   6.932  43.754  1.00 16.88           C  
ATOM   1789  CD2 TYR A 233      13.920   6.772  44.455  1.00 11.11           C  
ATOM   1790  CE1 TYR A 233      15.988   8.114  43.045  1.00 14.94           C  
ATOM   1791  CE2 TYR A 233      13.661   7.924  43.716  1.00 13.74           C  
ATOM   1792  CZ  TYR A 233      14.680   8.624  43.067  1.00 15.94           C  
ATOM   1793  OH  TYR A 233      14.311   9.738  42.359  1.00 10.08           O  
ATOM   1794  N   ILE A 234      17.179   2.171  44.467  1.00 16.07           N  
ATOM   1795  CA  ILE A 234      17.621   0.927  45.081  1.00  8.73           C  
ATOM   1796  C   ILE A 234      18.957   1.134  45.737  1.00 19.20           C  
ATOM   1797  O   ILE A 234      19.793   1.798  45.175  1.00 14.50           O  
ATOM   1798  CB  ILE A 234      17.686  -0.184  44.014  1.00 12.33           C  
ATOM   1799  CG1 ILE A 234      18.377  -1.437  44.575  1.00 15.68           C  
ATOM   1800  CG2 ILE A 234      18.357   0.240  42.673  1.00 22.26           C  
ATOM   1801  CD1 ILE A 234      18.288  -2.638  43.603  1.00  7.87           C  
ATOM   1802  N   HIS A 235      19.144   0.607  46.934  1.00 12.92           N  
ATOM   1803  CA  HIS A 235      20.395   0.745  47.633  1.00  5.60           C  
ATOM   1804  C   HIS A 235      21.492   0.008  46.896  1.00 12.05           C  
ATOM   1805  O   HIS A 235      21.335  -1.132  46.520  1.00 14.63           O  
ATOM   1806  CB  HIS A 235      20.238   0.144  48.994  1.00  2.26           C  
ATOM   1807  CG  HIS A 235      21.214   0.604  50.052  1.00  8.39           C  
ATOM   1808  CD2 HIS A 235      20.963   1.294  51.180  1.00 16.10           C  
ATOM   1809  ND1 HIS A 235      22.595   0.298  49.962  1.00 13.48           N  
ATOM   1810  CE1 HIS A 235      23.145   0.847  51.019  1.00 11.79           C  
ATOM   1811  NE2 HIS A 235      22.177   1.499  51.783  1.00 13.33           N  
ATOM   1812  N   VAL A 236      22.634   0.666  46.765  1.00  9.15           N  
ATOM   1813  CA  VAL A 236      23.763   0.118  46.060  1.00  8.35           C  
ATOM   1814  C   VAL A 236      24.210  -1.234  46.642  1.00  4.29           C  
ATOM   1815  O   VAL A 236      24.759  -2.075  45.931  1.00 18.11           O  
ATOM   1816  CB  VAL A 236      24.868   1.214  45.926  1.00  5.20           C  
ATOM   1817  CG1 VAL A 236      25.400   1.420  47.300  1.00  4.22           C  
ATOM   1818  CG2 VAL A 236      25.938   0.662  44.979  1.00 14.18           C  
ATOM   1819  N   MET A 237      23.991  -1.428  47.947  1.00 15.29           N  
ATOM   1820  CA  MET A 237      24.337  -2.660  48.630  1.00  5.54           C  
ATOM   1821  C   MET A 237      23.427  -3.789  48.197  1.00 30.72           C  
ATOM   1822  O   MET A 237      23.872  -4.915  48.067  1.00 13.66           O  
ATOM   1823  CB  MET A 237      24.428  -2.600  50.166  1.00 10.13           C  
ATOM   1824  CG  MET A 237      25.531  -1.640  50.655  1.00 11.47           C  
ATOM   1825  SD  MET A 237      27.158  -2.385  50.328  1.00 19.58           S  
ATOM   1826  CE  MET A 237      27.003  -3.710  51.563  1.00 18.17           C  
ATOM   1827  N   ASP A 238      22.150  -3.500  47.938  1.00  8.40           N  
ATOM   1828  CA  ASP A 238      21.238  -4.550  47.443  1.00 17.85           C  
ATOM   1829  C   ASP A 238      21.611  -4.890  46.009  1.00 14.77           C  
ATOM   1830  O   ASP A 238      21.600  -6.015  45.481  1.00 10.05           O  
ATOM   1831  CB  ASP A 238      19.762  -4.045  47.434  1.00  4.36           C  
ATOM   1832  CG  ASP A 238      19.098  -4.215  48.779  1.00 34.21           C  
ATOM   1833  OD1 ASP A 238      19.251  -5.185  49.477  1.00 14.84           O  
ATOM   1834  OD2 ASP A 238      18.365  -3.206  49.182  1.00 12.66           O1-
ATOM   1835  N   LEU A 239      21.888  -3.830  45.275  1.00  5.67           N  
ATOM   1836  CA  LEU A 239      22.289  -4.026  43.884  1.00  5.23           C  
ATOM   1837  C   LEU A 239      23.521  -4.938  43.805  1.00  9.46           C  
ATOM   1838  O   LEU A 239      23.577  -5.864  42.994  1.00 18.42           O  
ATOM   1839  CB  LEU A 239      22.627  -2.613  43.309  1.00  9.22           C  
ATOM   1840  CG  LEU A 239      22.690  -2.422  41.809  1.00 21.85           C  
ATOM   1841  CD1 LEU A 239      21.478  -3.040  41.097  1.00 22.43           C  
ATOM   1842  CD2 LEU A 239      22.780  -0.917  41.533  1.00 20.50           C  
ATOM   1843  N   ALA A 240      24.480  -4.661  44.693  1.00 10.74           N  
ATOM   1844  CA  ALA A 240      25.747  -5.397  44.787  1.00 11.52           C  
ATOM   1845  C   ALA A 240      25.470  -6.874  45.074  1.00 15.71           C  
ATOM   1846  O   ALA A 240      25.949  -7.754  44.366  1.00 14.93           O  
ATOM   1847  CB  ALA A 240      26.639  -4.801  45.892  1.00  8.26           C  
ATOM   1848  N   ASP A 241      24.649  -7.116  46.098  1.00 20.32           N  
ATOM   1849  CA  ASP A 241      24.233  -8.461  46.457  1.00 12.71           C  
ATOM   1850  C   ASP A 241      23.580  -9.137  45.247  1.00 15.04           C  
ATOM   1851  O   ASP A 241      23.869 -10.292  44.938  1.00 12.34           O  
ATOM   1852  CB  ASP A 241      23.339  -8.552  47.714  1.00 17.73           C  
ATOM   1853  CG  ASP A 241      24.102  -8.200  48.964  1.00 19.45           C  
ATOM   1854  OD1 ASP A 241      25.327  -8.226  49.017  1.00 22.85           O  
ATOM   1855  OD2 ASP A 241      23.368  -7.815  50.000  1.00 16.65           O1-
ATOM   1856  N   GLY A 242      22.713  -8.434  44.526  1.00  9.34           N  
ATOM   1857  CA  GLY A 242      22.117  -9.007  43.336  1.00  8.82           C  
ATOM   1858  C   GLY A 242      23.148  -9.457  42.306  1.00 34.44           C  
ATOM   1859  O   GLY A 242      22.921 -10.435  41.597  1.00 11.04           O  
ATOM   1860  N   HIS A 243      24.257  -8.718  42.161  1.00 13.29           N  
ATOM   1861  CA  HIS A 243      25.268  -9.094  41.177  1.00 11.27           C  
ATOM   1862  C   HIS A 243      26.027 -10.356  41.611  1.00 10.87           C  
ATOM   1863  O   HIS A 243      26.367 -11.172  40.761  1.00 11.50           O  
ATOM   1864  CB  HIS A 243      26.301  -8.003  41.022  1.00 11.35           C  
ATOM   1865  CG  HIS A 243      25.796  -6.936  40.103  1.00 10.53           C  
ATOM   1866  CD2 HIS A 243      26.037  -6.698  38.795  1.00  8.28           C  
ATOM   1867  ND1 HIS A 243      24.886  -5.976  40.531  1.00 13.78           N  
ATOM   1868  CE1 HIS A 243      24.701  -5.195  39.458  1.00  2.98           C  
ATOM   1869  NE2 HIS A 243      25.308  -5.555  38.390  1.00  9.61           N  
ATOM   1870  N   VAL A 244      26.314 -10.469  42.916  1.00  5.14           N  
ATOM   1871  CA  VAL A 244      26.978 -11.692  43.374  1.00 16.58           C  
ATOM   1872  C   VAL A 244      26.086 -12.908  43.100  1.00 23.03           C  
ATOM   1873  O   VAL A 244      26.515 -13.916  42.511  1.00 22.97           O  
ATOM   1874  CB  VAL A 244      27.159 -11.579  44.836  1.00 16.02           C  
ATOM   1875  CG1 VAL A 244      27.837 -12.832  45.339  1.00 17.52           C  
ATOM   1876  CG2 VAL A 244      28.015 -10.350  45.106  1.00 17.35           C  
ATOM   1877  N   VAL A 245      24.798 -12.797  43.499  1.00 17.98           N  
ATOM   1878  CA  VAL A 245      23.834 -13.889  43.271  1.00  7.31           C  
ATOM   1879  C   VAL A 245      23.689 -14.197  41.826  1.00  9.44           C  
ATOM   1880  O   VAL A 245      23.720 -15.333  41.402  1.00 12.77           O  
ATOM   1881  CB  VAL A 245      22.425 -13.559  43.822  1.00 10.86           C  
ATOM   1882  CG1 VAL A 245      21.357 -14.551  43.413  1.00 17.77           C  
ATOM   1883  CG2 VAL A 245      22.494 -13.416  45.334  1.00 14.53           C  
ATOM   1884  N   ALA A 246      23.540 -13.164  41.020  1.00  7.38           N  
ATOM   1885  CA  ALA A 246      23.379 -13.519  39.619  1.00  3.09           C  
ATOM   1886  C   ALA A 246      24.638 -14.196  39.093  1.00 31.73           C  
ATOM   1887  O   ALA A 246      24.587 -15.130  38.301  1.00 15.77           O  
ATOM   1888  CB  ALA A 246      23.236 -12.237  38.819  1.00  5.41           C  
ATOM   1889  N   MET A 247      25.799 -13.697  39.500  1.00 13.25           N  
ATOM   1890  CA  MET A 247      27.027 -14.319  38.989  1.00  5.64           C  
ATOM   1891  C   MET A 247      27.136 -15.812  39.397  1.00  8.76           C  
ATOM   1892  O   MET A 247      27.420 -16.662  38.565  1.00 20.99           O  
ATOM   1893  CB  MET A 247      28.297 -13.627  39.540  1.00  7.82           C  
ATOM   1894  CG  MET A 247      29.556 -14.402  39.052  1.00 11.89           C  
ATOM   1895  SD  MET A 247      30.928 -13.717  40.034  1.00 16.61           S  
ATOM   1896  CE  MET A 247      30.679 -14.648  41.569  1.00 13.24           C  
ATOM   1897  N   GLU A 248      26.885 -16.059  40.686  1.00 10.33           N  
ATOM   1898  CA  GLU A 248      26.891 -17.371  41.260  1.00  8.65           C  
ATOM   1899  C   GLU A 248      25.846 -18.286  40.695  1.00 28.44           C  
ATOM   1900  O   GLU A 248      26.090 -19.465  40.467  1.00 14.56           O  
ATOM   1901  CB  GLU A 248      26.644 -17.257  42.782  1.00  8.84           C  
ATOM   1902  CG  GLU A 248      27.862 -16.644  43.497  1.00 11.90           C  
ATOM   1903  CD  GLU A 248      27.650 -16.595  44.961  1.00 24.41           C  
ATOM   1904  OE1 GLU A 248      26.557 -16.684  45.490  1.00 24.53           O  
ATOM   1905  OE2 GLU A 248      28.751 -16.349  45.604  1.00 18.26           O1-
ATOM   1906  N   LYS A 249      24.644 -17.814  40.515  1.00  9.45           N  
ATOM   1907  CA  LYS A 249      23.698 -18.786  40.006  1.00 13.18           C  
ATOM   1908  C   LYS A 249      23.586 -18.913  38.504  1.00 27.21           C  
ATOM   1909  O   LYS A 249      22.980 -19.869  38.007  1.00 18.16           O  
ATOM   1910  CB  LYS A 249      22.290 -18.404  40.464  1.00  3.82           C  
ATOM   1911  CG  LYS A 249      22.133 -18.476  41.977  1.00 14.09           C  
ATOM   1912  CD  LYS A 249      20.717 -18.270  42.516  1.00  7.61           C  
ATOM   1913  CE  LYS A 249      20.609 -18.655  43.993  1.00 18.00           C  
ATOM   1914  NZ  LYS A 249      19.312 -18.375  44.615  1.00 57.31           N1+
ATOM   1915  N   LEU A 250      24.092 -17.959  37.739  1.00 13.70           N  
ATOM   1916  CA  LEU A 250      23.875 -18.084  36.313  1.00  4.70           C  
ATOM   1917  C   LEU A 250      25.128 -18.608  35.600  1.00  3.11           C  
ATOM   1918  O   LEU A 250      25.115 -18.858  34.380  1.00 10.23           O  
ATOM   1919  CB  LEU A 250      23.565 -16.680  35.738  1.00 13.54           C  
ATOM   1920  CG  LEU A 250      22.221 -16.199  36.279  1.00  8.10           C  
ATOM   1921  CD1 LEU A 250      21.806 -14.802  35.789  1.00  9.97           C  
ATOM   1922  CD2 LEU A 250      21.119 -17.188  35.872  1.00 12.27           C  
ATOM   1923  N   ALA A 251      26.214 -18.665  36.335  1.00 13.63           N  
ATOM   1924  CA  ALA A 251      27.448 -19.117  35.674  1.00 21.36           C  
ATOM   1925  C   ALA A 251      27.256 -20.467  35.013  1.00 27.96           C  
ATOM   1926  O   ALA A 251      26.703 -21.362  35.642  1.00 24.76           O  
ATOM   1927  CB  ALA A 251      28.625 -19.164  36.640  1.00 13.02           C  
ATOM   1928  N   ASN A 252      27.678 -20.588  33.754  1.00 18.86           N  
ATOM   1929  CA  ASN A 252      27.570 -21.820  33.009  1.00 20.40           C  
ATOM   1930  C   ASN A 252      26.156 -22.250  32.735  1.00 26.60           C  
ATOM   1931  O   ASN A 252      25.906 -23.393  32.388  1.00 18.81           O  
ATOM   1932  CB  ASN A 252      28.458 -22.952  33.591  1.00 16.25           C  
ATOM   1933  CG  ASN A 252      29.881 -22.422  33.837  1.00 10.12           C  
ATOM   1934  ND2 ASN A 252      30.336 -22.608  35.080  1.00 16.67           N  
ATOM   1935  OD1 ASN A 252      30.535 -21.841  32.951  1.00 28.34           O  
ATOM   1936  N   LYS A 253      25.212 -21.343  32.907  1.00 11.18           N  
ATOM   1937  CA  LYS A 253      23.817 -21.633  32.592  1.00 14.48           C  
ATOM   1938  C   LYS A 253      23.526 -20.911  31.293  1.00 23.96           C  
ATOM   1939  O   LYS A 253      23.274 -19.707  31.294  1.00 18.21           O  
ATOM   1940  CB  LYS A 253      22.930 -21.151  33.726  1.00 17.49           C  
ATOM   1941  CG  LYS A 253      21.580 -21.783  33.674  1.00 41.84           C  
ATOM   1942  CD  LYS A 253      20.931 -21.891  35.039  1.00 38.83           C  
ATOM   1943  CE  LYS A 253      19.488 -22.366  34.916  1.00 42.42           C  
ATOM   1944  NZ  LYS A 253      18.694 -22.023  36.097  1.00 47.70           N1+
ATOM   1945  N   PRO A 254      23.628 -21.632  30.188  1.00 15.02           N  
ATOM   1946  CA  PRO A 254      23.481 -21.025  28.888  1.00  6.36           C  
ATOM   1947  C   PRO A 254      22.210 -20.215  28.732  1.00 26.43           C  
ATOM   1948  O   PRO A 254      21.151 -20.652  29.160  1.00 16.16           O  
ATOM   1949  CB  PRO A 254      23.550 -22.080  27.815  1.00 20.97           C  
ATOM   1950  CG  PRO A 254      23.890 -23.373  28.569  1.00 29.98           C  
ATOM   1951  CD  PRO A 254      23.647 -23.129  30.041  1.00 20.54           C  
ATOM   1952  N   GLY A 255      22.307 -19.054  28.084  1.00 14.63           N  
ATOM   1953  CA  GLY A 255      21.138 -18.220  27.870  1.00 10.61           C  
ATOM   1954  C   GLY A 255      21.428 -16.733  28.060  1.00 19.72           C  
ATOM   1955  O   GLY A 255      22.508 -16.299  28.432  1.00 13.04           O  
ATOM   1956  N   VAL A 256      20.423 -15.929  27.774  1.00 13.38           N  
ATOM   1957  CA  VAL A 256      20.496 -14.477  27.970  1.00 10.98           C  
ATOM   1958  C   VAL A 256      19.476 -14.252  29.069  1.00  7.58           C  
ATOM   1959  O   VAL A 256      18.274 -14.471  28.841  1.00 18.94           O  
ATOM   1960  CB  VAL A 256      20.108 -13.772  26.704  1.00 11.98           C  
ATOM   1961  CG1 VAL A 256      19.876 -12.279  26.977  1.00 14.51           C  
ATOM   1962  CG2 VAL A 256      21.099 -13.960  25.537  1.00 13.14           C  
ATOM   1963  N   HIS A 257      19.951 -14.015  30.281  1.00  4.03           N  
ATOM   1964  CA  HIS A 257      19.105 -13.889  31.456  1.00  7.11           C  
ATOM   1965  C   HIS A 257      18.872 -12.430  31.761  1.00 27.26           C  
ATOM   1966  O   HIS A 257      19.798 -11.726  32.145  1.00 10.61           O  
ATOM   1967  CB  HIS A 257      19.901 -14.540  32.543  1.00  9.55           C  
ATOM   1968  CG  HIS A 257      20.504 -15.874  32.140  1.00 18.84           C  
ATOM   1969  CD2 HIS A 257      21.833 -16.281  32.129  1.00 11.20           C  
ATOM   1970  ND1 HIS A 257      19.711 -17.013  31.814  1.00 16.11           N  
ATOM   1971  CE1 HIS A 257      20.580 -18.011  31.528  1.00 25.36           C  
ATOM   1972  NE2 HIS A 257      21.854 -17.624  31.717  1.00 13.46           N  
ATOM   1973  N   ILE A 258      17.648 -11.970  31.573  1.00 10.72           N  
ATOM   1974  CA  ILE A 258      17.369 -10.546  31.730  1.00  3.82           C  
ATOM   1975  C   ILE A 258      16.625 -10.307  33.029  1.00 21.50           C  
ATOM   1976  O   ILE A 258      15.584 -10.882  33.316  1.00 12.28           O  
ATOM   1977  CB  ILE A 258      16.489 -10.114  30.578  1.00 16.84           C  
ATOM   1978  CG1 ILE A 258      17.161 -10.534  29.299  1.00  8.58           C  
ATOM   1979  CG2 ILE A 258      16.048  -8.622  30.643  1.00 13.75           C  
ATOM   1980  CD1 ILE A 258      16.503  -9.876  28.124  1.00 10.26           C  
ATOM   1981  N   TYR A 259      17.161  -9.469  33.873  1.00  7.43           N  
ATOM   1982  CA  TYR A 259      16.515  -9.181  35.139  1.00  7.14           C  
ATOM   1983  C   TYR A 259      16.405  -7.729  35.500  1.00 48.76           C  
ATOM   1984  O   TYR A 259      17.402  -7.049  35.534  1.00 13.85           O  
ATOM   1985  CB  TYR A 259      17.219  -9.728  36.344  1.00  4.86           C  
ATOM   1986  CG  TYR A 259      17.180 -11.252  36.291  1.00 17.38           C  
ATOM   1987  CD1 TYR A 259      16.023 -11.937  36.656  1.00 12.13           C  
ATOM   1988  CD2 TYR A 259      18.251 -12.026  35.811  1.00 16.41           C  
ATOM   1989  CE1 TYR A 259      15.976 -13.340  36.562  1.00 10.96           C  
ATOM   1990  CE2 TYR A 259      18.234 -13.428  35.724  1.00 18.97           C  
ATOM   1991  CZ  TYR A 259      17.066 -14.092  36.099  1.00 21.17           C  
ATOM   1992  OH  TYR A 259      16.982 -15.468  36.000  1.00 16.03           O  
ATOM   1993  N   ASN A 260      15.233  -7.249  35.869  1.00 13.53           N  
ATOM   1994  CA  ASN A 260      15.220  -5.904  36.376  1.00 12.77           C  
ATOM   1995  C   ASN A 260      15.749  -5.931  37.825  1.00 15.47           C  
ATOM   1996  O   ASN A 260      15.390  -6.798  38.634  1.00 16.27           O  
ATOM   1997  CB  ASN A 260      13.752  -5.505  36.569  1.00  5.85           C  
ATOM   1998  CG  ASN A 260      13.056  -5.152  35.316  1.00 18.60           C  
ATOM   1999  ND2 ASN A 260      11.703  -5.227  35.320  1.00 11.77           N  
ATOM   2000  OD1 ASN A 260      13.721  -4.683  34.376  1.00 11.74           O  
ATOM   2001  N   LEU A 261      16.640  -5.005  38.208  1.00 14.08           N  
ATOM   2002  CA  LEU A 261      17.088  -4.934  39.591  1.00 12.18           C  
ATOM   2003  C   LEU A 261      16.590  -3.604  40.166  1.00 23.33           C  
ATOM   2004  O   LEU A 261      17.153  -2.513  39.911  1.00 11.53           O  
ATOM   2005  CB  LEU A 261      18.646  -4.934  39.829  1.00 20.97           C  
ATOM   2006  CG  LEU A 261      19.343  -6.231  39.390  1.00 14.42           C  
ATOM   2007  CD1 LEU A 261      20.842  -6.130  39.730  1.00 12.67           C  
ATOM   2008  CD2 LEU A 261      18.715  -7.495  40.019  1.00 11.45           C  
ATOM   2009  N   GLY A 262      15.508  -3.684  40.919  1.00 17.40           N  
ATOM   2010  CA  GLY A 262      14.909  -2.498  41.530  1.00 11.30           C  
ATOM   2011  C   GLY A 262      14.191  -2.875  42.800  1.00 14.90           C  
ATOM   2012  O   GLY A 262      14.147  -4.036  43.168  1.00 10.38           O  
ATOM   2013  N   ALA A 263      13.654  -1.910  43.527  1.00  8.88           N  
ATOM   2014  CA  ALA A 263      12.907  -2.169  44.761  1.00  8.19           C  
ATOM   2015  C   ALA A 263      11.473  -2.561  44.411  1.00 12.52           C  
ATOM   2016  O   ALA A 263      10.727  -3.190  45.170  1.00 12.41           O  
ATOM   2017  CB  ALA A 263      12.893  -1.010  45.758  1.00 16.78           C  
ATOM   2018  N   GLY A 264      11.093  -2.238  43.213  1.00  8.54           N  
ATOM   2019  CA  GLY A 264       9.754  -2.626  42.852  1.00  9.17           C  
ATOM   2020  C   GLY A 264       8.708  -1.644  43.306  1.00 25.18           C  
ATOM   2021  O   GLY A 264       7.533  -1.940  43.302  1.00 17.45           O  
ATOM   2022  N   VAL A 265       9.106  -0.457  43.696  1.00 15.46           N  
ATOM   2023  CA  VAL A 265       8.117   0.525  44.132  1.00  1.00           C  
ATOM   2024  C   VAL A 265       8.681   1.886  43.788  1.00 18.24           C  
ATOM   2025  O   VAL A 265       9.890   2.002  43.655  1.00 13.18           O  
ATOM   2026  CB  VAL A 265       7.993   0.517  45.680  1.00  9.31           C  
ATOM   2027  CG1 VAL A 265       9.254   0.991  46.355  1.00 19.70           C  
ATOM   2028  CG2 VAL A 265       6.978   1.540  46.117  1.00 29.48           C  
ATOM   2029  N   GLY A 266       7.827   2.881  43.641  1.00 12.59           N  
ATOM   2030  CA  GLY A 266       8.307   4.223  43.287  1.00 16.79           C  
ATOM   2031  C   GLY A 266       8.287   5.213  44.451  1.00 24.08           C  
ATOM   2032  O   GLY A 266       7.506   5.065  45.380  1.00 20.63           O  
ATOM   2033  N   ASN A 267       9.144   6.261  44.411  1.00 16.20           N  
ATOM   2034  CA  ASN A 267       9.196   7.272  45.458  1.00 12.65           C  
ATOM   2035  C   ASN A 267       9.349   8.585  44.736  1.00  9.73           C  
ATOM   2036  O   ASN A 267       9.988   8.594  43.691  1.00  7.00           O  
ATOM   2037  CB  ASN A 267      10.333   7.100  46.440  1.00 13.61           C  
ATOM   2038  CG  ASN A 267       9.952   6.115  47.540  1.00 25.45           C  
ATOM   2039  ND2 ASN A 267       9.128   6.600  48.515  1.00 12.30           N  
ATOM   2040  OD1 ASN A 267      10.455   4.939  47.529  1.00 19.60           O  
ATOM   2041  N   SER A 268       8.697   9.639  45.185  1.00  8.18           N  
ATOM   2042  CA  SER A 268       8.808  10.864  44.402  1.00  6.74           C  
ATOM   2043  C   SER A 268      10.041  11.680  44.811  1.00 21.58           C  
ATOM   2044  O   SER A 268      10.682  11.370  45.789  1.00 11.72           O  
ATOM   2045  CB  SER A 268       7.632  11.771  44.722  1.00  6.20           C  
ATOM   2046  OG  SER A 268       7.734  12.242  46.072  1.00  9.12           O  
ATOM   2047  N   VAL A 269      10.339  12.794  44.119  1.00 11.95           N  
ATOM   2048  CA  VAL A 269      11.478  13.605  44.551  1.00  5.19           C  
ATOM   2049  C   VAL A 269      11.280  14.043  45.998  1.00  8.27           C  
ATOM   2050  O   VAL A 269      12.183  14.016  46.834  1.00 11.54           O  
ATOM   2051  CB  VAL A 269      11.555  14.836  43.651  1.00  1.00           C  
ATOM   2052  CG1 VAL A 269      12.770  15.632  44.191  1.00  5.03           C  
ATOM   2053  CG2 VAL A 269      11.821  14.425  42.214  1.00  6.79           C  
ATOM   2054  N   LEU A 270      10.024  14.461  46.346  1.00 14.71           N  
ATOM   2055  CA  LEU A 270       9.792  14.932  47.697  1.00  8.94           C  
ATOM   2056  C   LEU A 270       9.999  13.852  48.695  1.00 13.04           C  
ATOM   2057  O   LEU A 270      10.487  14.111  49.799  1.00 13.22           O  
ATOM   2058  CB  LEU A 270       8.440  15.608  48.053  1.00 10.88           C  
ATOM   2059  CG  LEU A 270       8.204  16.828  47.184  1.00 14.16           C  
ATOM   2060  CD1 LEU A 270       6.791  17.284  47.530  1.00 16.79           C  
ATOM   2061  CD2 LEU A 270       9.212  17.873  47.705  1.00 16.18           C  
ATOM   2062  N   ASP A 271       9.545  12.650  48.356  1.00 15.54           N  
ATOM   2063  CA  ASP A 271       9.778  11.566  49.312  1.00  6.98           C  
ATOM   2064  C   ASP A 271      11.282  11.434  49.615  1.00  7.66           C  
ATOM   2065  O   ASP A 271      11.744  11.240  50.775  1.00  8.62           O  
ATOM   2066  CB  ASP A 271       9.269  10.189  48.731  1.00 13.76           C  
ATOM   2067  CG  ASP A 271       7.753  10.272  48.647  1.00 17.38           C  
ATOM   2068  OD1 ASP A 271       7.147  10.930  49.469  1.00 19.21           O  
ATOM   2069  OD2 ASP A 271       7.173   9.716  47.603  1.00 13.29           O1-
ATOM   2070  N   VAL A 272      12.035  11.496  48.551  1.00  9.64           N  
ATOM   2071  CA  VAL A 272      13.493  11.357  48.763  1.00  5.54           C  
ATOM   2072  C   VAL A 272      14.034  12.508  49.594  1.00 10.26           C  
ATOM   2073  O   VAL A 272      14.688  12.293  50.601  1.00 10.43           O  
ATOM   2074  CB  VAL A 272      14.209  11.294  47.405  1.00 15.73           C  
ATOM   2075  CG1 VAL A 272      15.741  11.121  47.558  1.00 11.53           C  
ATOM   2076  CG2 VAL A 272      13.630  10.037  46.723  1.00  9.88           C  
ATOM   2077  N   VAL A 273      13.683  13.754  49.217  1.00 20.64           N  
ATOM   2078  CA  VAL A 273      14.160  14.896  50.006  1.00  6.15           C  
ATOM   2079  C   VAL A 273      13.809  14.755  51.479  1.00  6.71           C  
ATOM   2080  O   VAL A 273      14.621  14.914  52.429  1.00 11.34           O  
ATOM   2081  CB  VAL A 273      13.446  16.122  49.463  1.00  7.27           C  
ATOM   2082  CG1 VAL A 273      13.514  17.203  50.519  1.00 16.13           C  
ATOM   2083  CG2 VAL A 273      14.060  16.434  48.098  1.00  9.57           C  
ATOM   2084  N   ASN A 274      12.524  14.399  51.711  1.00 13.91           N  
ATOM   2085  CA  ASN A 274      12.041  14.220  53.075  1.00  6.87           C  
ATOM   2086  C   ASN A 274      12.821  13.185  53.864  1.00 13.72           C  
ATOM   2087  O   ASN A 274      13.129  13.387  55.044  1.00 16.37           O  
ATOM   2088  CB  ASN A 274      10.524  13.871  53.200  1.00 11.01           C  
ATOM   2089  CG  ASN A 274       9.743  15.079  52.791  1.00 26.46           C  
ATOM   2090  ND2 ASN A 274      10.385  16.225  52.739  1.00  9.51           N  
ATOM   2091  OD1 ASN A 274       8.559  15.004  52.483  1.00 18.03           O  
ATOM   2092  N   ALA A 275      13.162  12.063  53.211  1.00 14.71           N  
ATOM   2093  CA  ALA A 275      13.950  11.054  53.897  1.00  8.41           C  
ATOM   2094  C   ALA A 275      15.358  11.640  54.214  1.00  9.54           C  
ATOM   2095  O   ALA A 275      15.967  11.437  55.269  1.00 15.60           O  
ATOM   2096  CB  ALA A 275      14.041   9.822  52.965  1.00  4.12           C  
ATOM   2097  N   PHE A 276      15.895  12.377  53.268  1.00  6.56           N  
ATOM   2098  CA  PHE A 276      17.204  12.935  53.539  1.00 10.95           C  
ATOM   2099  C   PHE A 276      17.128  13.968  54.630  1.00 22.23           C  
ATOM   2100  O   PHE A 276      18.037  14.016  55.457  1.00 18.87           O  
ATOM   2101  CB  PHE A 276      17.829  13.492  52.255  1.00 10.25           C  
ATOM   2102  CG  PHE A 276      19.338  13.437  52.284  1.00 13.55           C  
ATOM   2103  CD1 PHE A 276      20.069  14.385  53.009  1.00 14.26           C  
ATOM   2104  CD2 PHE A 276      20.032  12.464  51.558  1.00 27.33           C  
ATOM   2105  CE1 PHE A 276      21.462  14.266  53.045  1.00 21.40           C  
ATOM   2106  CE2 PHE A 276      21.414  12.272  51.659  1.00 15.92           C  
ATOM   2107  CZ  PHE A 276      22.132  13.226  52.391  1.00 15.06           C  
ATOM   2108  N   SER A 277      16.091  14.830  54.632  1.00 14.66           N  
ATOM   2109  CA  SER A 277      16.035  15.809  55.703  1.00  9.61           C  
ATOM   2110  C   SER A 277      16.049  15.143  57.056  1.00 22.44           C  
ATOM   2111  O   SER A 277      16.662  15.597  58.033  1.00 14.67           O  
ATOM   2112  CB  SER A 277      14.815  16.666  55.720  1.00 12.67           C  
ATOM   2113  OG  SER A 277      14.935  17.403  54.554  1.00 13.48           O  
ATOM   2114  N   LYS A 278      15.319  14.033  57.111  1.00 13.71           N  
ATOM   2115  CA  LYS A 278      15.259  13.296  58.346  1.00 12.21           C  
ATOM   2116  C   LYS A 278      16.624  12.658  58.671  1.00 17.51           C  
ATOM   2117  O   LYS A 278      17.095  12.643  59.806  1.00 21.63           O  
ATOM   2118  CB  LYS A 278      14.145  12.189  58.208  1.00 16.33           C  
ATOM   2119  CG  LYS A 278      13.887  11.361  59.440  1.00 21.19           C  
ATOM   2120  CD  LYS A 278      13.359   9.968  59.076  1.00 29.80           C  
ATOM   2121  CE  LYS A 278      11.954   9.572  59.589  1.00 77.25           C  
ATOM   2122  NZ  LYS A 278      11.552   8.402  59.133  1.00100.00           N1+
ATOM   2123  N   ALA A 279      17.302  12.109  57.675  1.00 13.23           N  
ATOM   2124  CA  ALA A 279      18.597  11.491  57.982  1.00 16.95           C  
ATOM   2125  C   ALA A 279      19.670  12.489  58.462  1.00 29.01           C  
ATOM   2126  O   ALA A 279      20.405  12.217  59.406  1.00 18.83           O  
ATOM   2127  CB  ALA A 279      19.064  10.654  56.780  1.00 13.60           C  
ATOM   2128  N   CYS A 280      19.739  13.668  57.834  1.00 25.70           N  
ATOM   2129  CA  CYS A 280      20.737  14.681  58.150  1.00 18.91           C  
ATOM   2130  C   CYS A 280      20.447  15.647  59.291  1.00 25.90           C  
ATOM   2131  O   CYS A 280      21.289  16.459  59.642  1.00 17.73           O  
ATOM   2132  CB  CYS A 280      21.235  15.419  56.889  1.00 10.12           C  
ATOM   2133  SG  CYS A 280      20.046  16.716  56.465  1.00 16.14           S  
ATOM   2134  N   GLY A 281      19.248  15.599  59.852  1.00 13.86           N  
ATOM   2135  CA  GLY A 281      18.864  16.420  60.977  1.00 11.89           C  
ATOM   2136  C   GLY A 281      18.526  17.854  60.658  1.00 21.36           C  
ATOM   2137  O   GLY A 281      18.450  18.647  61.581  1.00 15.08           O  
ATOM   2138  N   LYS A 282      18.275  18.184  59.404  1.00 18.78           N  
ATOM   2139  CA  LYS A 282      17.909  19.550  59.046  1.00 24.56           C  
ATOM   2140  C   LYS A 282      17.160  19.513  57.736  1.00 27.88           C  
ATOM   2141  O   LYS A 282      17.434  18.679  56.878  1.00 25.43           O  
ATOM   2142  CB  LYS A 282      19.189  20.363  58.817  1.00 25.57           C  
ATOM   2143  CG  LYS A 282      19.844  20.039  57.474  1.00 61.25           C  
ATOM   2144  CD  LYS A 282      21.322  20.384  57.416  1.00 83.63           C  
ATOM   2145  CE  LYS A 282      22.147  19.342  58.156  1.00100.00           C  
ATOM   2146  NZ  LYS A 282      23.577  19.344  57.811  1.00100.00           N1+
ATOM   2147  N   PRO A 283      16.241  20.441  57.565  1.00 14.24           N  
ATOM   2148  CA  PRO A 283      15.506  20.487  56.331  1.00 17.45           C  
ATOM   2149  C   PRO A 283      16.408  20.793  55.139  1.00 29.39           C  
ATOM   2150  O   PRO A 283      17.131  21.783  55.091  1.00 22.16           O  
ATOM   2151  CB  PRO A 283      14.491  21.639  56.520  1.00 14.47           C  
ATOM   2152  CG  PRO A 283      15.143  22.546  57.554  1.00 13.63           C  
ATOM   2153  CD  PRO A 283      15.992  21.630  58.406  1.00 15.50           C  
ATOM   2154  N   VAL A 284      16.363  19.929  54.151  1.00 17.25           N  
ATOM   2155  CA  VAL A 284      17.084  20.119  52.904  1.00 13.08           C  
ATOM   2156  C   VAL A 284      16.478  21.268  52.122  1.00 26.93           C  
ATOM   2157  O   VAL A 284      15.266  21.253  51.879  1.00 12.75           O  
ATOM   2158  CB  VAL A 284      16.956  18.821  52.100  1.00 11.22           C  
ATOM   2159  CG1 VAL A 284      17.480  18.951  50.668  1.00 17.48           C  
ATOM   2160  CG2 VAL A 284      17.706  17.767  52.909  1.00 16.58           C  
ATOM   2161  N   ASN A 285      17.290  22.283  51.750  1.00 15.77           N  
ATOM   2162  CA  ASN A 285      16.714  23.373  50.976  1.00 20.21           C  
ATOM   2163  C   ASN A 285      16.382  22.962  49.532  1.00 16.08           C  
ATOM   2164  O   ASN A 285      17.124  22.223  48.863  1.00 16.38           O  
ATOM   2165  CB  ASN A 285      17.734  24.541  51.014  1.00  8.23           C  
ATOM   2166  CG  ASN A 285      17.157  25.805  50.435  1.00100.00           C  
ATOM   2167  ND2 ASN A 285      17.978  26.574  49.757  1.00 48.34           N  
ATOM   2168  OD1 ASN A 285      15.967  26.091  50.580  1.00 25.56           O  
ATOM   2169  N   TYR A 286      15.263  23.429  48.993  1.00  9.54           N  
ATOM   2170  CA  TYR A 286      14.976  23.093  47.621  1.00  4.26           C  
ATOM   2171  C   TYR A 286      13.962  24.062  47.044  1.00 21.31           C  
ATOM   2172  O   TYR A 286      13.302  24.752  47.813  1.00 11.29           O  
ATOM   2173  CB  TYR A 286      14.382  21.654  47.497  1.00 47.93           C  
ATOM   2174  CG  TYR A 286      13.007  21.419  48.123  1.00 11.09           C  
ATOM   2175  CD1 TYR A 286      11.845  21.891  47.500  1.00 21.56           C  
ATOM   2176  CD2 TYR A 286      12.889  20.859  49.402  1.00  9.56           C  
ATOM   2177  CE1 TYR A 286      10.598  21.678  48.091  1.00 16.87           C  
ATOM   2178  CE2 TYR A 286      11.655  20.640  50.051  1.00 10.01           C  
ATOM   2179  CZ  TYR A 286      10.520  21.082  49.365  1.00 27.80           C  
ATOM   2180  OH  TYR A 286       9.331  20.870  50.019  1.00 17.50           O  
ATOM   2181  N   HIS A 287      13.859  24.092  45.725  1.00 14.00           N  
ATOM   2182  CA  HIS A 287      12.866  24.907  45.062  1.00 31.81           C  
ATOM   2183  C   HIS A 287      12.423  24.167  43.825  1.00 23.87           C  
ATOM   2184  O   HIS A 287      13.075  23.226  43.403  1.00 15.73           O  
ATOM   2185  CB  HIS A 287      13.389  26.271  44.609  1.00 17.31           C  
ATOM   2186  CG  HIS A 287      14.584  26.105  43.692  1.00 21.70           C  
ATOM   2187  CD2 HIS A 287      14.666  26.182  42.329  1.00 21.54           C  
ATOM   2188  ND1 HIS A 287      15.831  25.803  44.190  1.00 19.43           N  
ATOM   2189  CE1 HIS A 287      16.629  25.703  43.142  1.00 11.64           C  
ATOM   2190  NE2 HIS A 287      15.970  25.905  42.001  1.00 13.42           N  
ATOM   2191  N   PHE A 288      11.301  24.578  43.247  1.00 15.49           N  
ATOM   2192  CA  PHE A 288      10.829  23.977  42.013  1.00 22.07           C  
ATOM   2193  C   PHE A 288      11.357  24.700  40.786  1.00 23.65           C  
ATOM   2194  O   PHE A 288      11.348  25.924  40.737  1.00 53.61           O  
ATOM   2195  CB  PHE A 288       9.295  24.104  42.004  1.00  7.07           C  
ATOM   2196  CG  PHE A 288       8.804  23.155  43.083  1.00 19.22           C  
ATOM   2197  CD1 PHE A 288       8.797  21.779  42.873  1.00 24.96           C  
ATOM   2198  CD2 PHE A 288       8.349  23.617  44.312  1.00 10.93           C  
ATOM   2199  CE1 PHE A 288       8.408  20.917  43.897  1.00 12.86           C  
ATOM   2200  CE2 PHE A 288       8.009  22.791  45.388  1.00 19.06           C  
ATOM   2201  CZ  PHE A 288       8.002  21.414  45.147  1.00 19.92           C  
ATOM   2202  N   ALA A 289      11.801  23.948  39.790  1.00 18.54           N  
ATOM   2203  CA  ALA A 289      12.282  24.508  38.536  1.00 15.09           C  
ATOM   2204  C   ALA A 289      11.498  23.825  37.422  1.00 13.61           C  
ATOM   2205  O   ALA A 289      10.664  22.958  37.735  1.00 27.81           O  
ATOM   2206  CB  ALA A 289      13.796  24.236  38.423  1.00 22.60           C  
ATOM   2207  N   PRO A 290      11.778  24.174  36.156  1.00 29.18           N  
ATOM   2208  CA  PRO A 290      11.072  23.509  35.082  1.00 19.22           C  
ATOM   2209  C   PRO A 290      11.521  22.052  34.955  1.00 32.03           C  
ATOM   2210  O   PRO A 290      12.587  21.649  35.453  1.00 23.94           O  
ATOM   2211  CB  PRO A 290      11.376  24.289  33.767  1.00 20.35           C  
ATOM   2212  CG  PRO A 290      11.780  25.690  34.232  1.00 26.39           C  
ATOM   2213  CD  PRO A 290      12.359  25.471  35.639  1.00 24.20           C  
ATOM   2214  N   ARG A 291      10.680  21.281  34.269  1.00 24.03           N  
ATOM   2215  CA  ARG A 291      10.985  19.897  33.967  1.00 19.88           C  
ATOM   2216  C   ARG A 291      12.307  19.815  33.227  1.00 28.29           C  
ATOM   2217  O   ARG A 291      12.660  20.730  32.492  1.00 36.01           O  
ATOM   2218  CB  ARG A 291       9.937  19.372  33.027  1.00 16.15           C  
ATOM   2219  CG  ARG A 291       8.588  19.485  33.679  1.00 14.61           C  
ATOM   2220  CD  ARG A 291       7.553  18.801  32.782  1.00 16.30           C  
ATOM   2221  NE  ARG A 291       6.236  18.676  33.423  1.00 22.23           N  
ATOM   2222  CZ  ARG A 291       5.214  17.932  32.912  1.00 21.51           C  
ATOM   2223  NH1 ARG A 291       5.332  17.283  31.749  1.00 22.37           N1+
ATOM   2224  NH2 ARG A 291       4.036  17.882  33.544  1.00 14.04           N  
ATOM   2225  N   ARG A 292      13.061  18.746  33.464  1.00 19.57           N  
ATOM   2226  CA  ARG A 292      14.316  18.555  32.766  1.00 28.37           C  
ATOM   2227  C   ARG A 292      14.007  17.866  31.446  1.00 41.16           C  
ATOM   2228  O   ARG A 292      13.110  17.043  31.429  1.00 26.74           O  
ATOM   2229  CB  ARG A 292      15.186  17.688  33.638  1.00 21.16           C  
ATOM   2230  CG  ARG A 292      16.568  17.432  33.050  1.00 17.23           C  
ATOM   2231  CD  ARG A 292      17.407  16.730  34.119  1.00 28.72           C  
ATOM   2232  NE  ARG A 292      16.840  15.439  34.542  1.00 22.35           N  
ATOM   2233  CZ  ARG A 292      17.405  14.692  35.480  1.00 26.07           C  
ATOM   2234  NH1 ARG A 292      18.525  15.068  36.058  1.00 17.81           N1+
ATOM   2235  NH2 ARG A 292      16.863  13.520  35.826  1.00 19.19           N  
ATOM   2236  N   GLU A 293      14.692  18.208  30.357  1.00 40.49           N  
ATOM   2237  CA  GLU A 293      14.476  17.577  29.058  1.00 40.28           C  
ATOM   2238  C   GLU A 293      14.676  16.060  29.070  1.00 16.60           C  
ATOM   2239  O   GLU A 293      15.747  15.569  29.467  1.00 44.52           O  
ATOM   2240  CB  GLU A 293      15.591  18.060  28.093  1.00 85.06           C  
ATOM   2241  CG  GLU A 293      15.138  18.999  26.961  1.00100.00           C  
ATOM   2242  CD  GLU A 293      14.458  18.268  25.833  1.00100.00           C  
ATOM   2243  OE1 GLU A 293      14.992  17.079  25.620  1.00100.00           O  
ATOM   2244  OE2 GLU A 293      13.526  18.734  25.190  1.00100.00           O1-
ATOM   2245  N   GLY A 294      13.669  15.334  28.538  1.00 31.71           N  
ATOM   2246  CA  GLY A 294      13.737  13.867  28.411  1.00 24.28           C  
ATOM   2247  C   GLY A 294      13.337  13.068  29.649  1.00 52.78           C  
ATOM   2248  O   GLY A 294      13.416  11.838  29.692  1.00 46.10           O  
ATOM   2249  N   ASP A 295      12.885  13.787  30.665  1.00 24.82           N  
ATOM   2250  CA  ASP A 295      12.506  13.172  31.907  1.00 14.37           C  
ATOM   2251  C   ASP A 295      11.147  12.530  31.868  1.00 87.01           C  
ATOM   2252  O   ASP A 295      10.214  13.248  31.591  1.00 16.29           O  
ATOM   2253  CB  ASP A 295      12.507  14.108  33.125  1.00 19.85           C  
ATOM   2254  CG  ASP A 295      13.801  14.167  33.880  1.00 42.83           C  
ATOM   2255  OD1 ASP A 295      14.788  13.544  33.572  1.00 23.99           O  
ATOM   2256  OD2 ASP A 295      13.734  14.956  34.934  1.00 20.54           O1-
ATOM   2257  N   LEU A 296      11.004  11.229  32.165  1.00 22.33           N  
ATOM   2258  CA  LEU A 296       9.665  10.649  32.230  1.00 32.44           C  
ATOM   2259  C   LEU A 296       9.039  10.987  33.596  1.00 21.28           C  
ATOM   2260  O   LEU A 296       9.731  11.218  34.602  1.00 18.67           O  
ATOM   2261  CB  LEU A 296       9.598   9.090  32.061  1.00 35.85           C  
ATOM   2262  CG  LEU A 296      10.051   8.568  30.711  1.00 20.03           C  
ATOM   2263  CD1 LEU A 296      10.456   7.109  30.897  1.00 37.94           C  
ATOM   2264  CD2 LEU A 296       8.894   8.672  29.725  1.00 36.09           C  
ATOM   2265  N   PRO A 297       7.701  10.988  33.681  1.00 21.34           N  
ATOM   2266  CA  PRO A 297       7.032  11.300  34.936  1.00 17.57           C  
ATOM   2267  C   PRO A 297       7.120  10.282  36.068  1.00 46.94           C  
ATOM   2268  O   PRO A 297       7.376  10.628  37.224  1.00 24.84           O  
ATOM   2269  CB  PRO A 297       5.515  11.433  34.682  1.00 10.59           C  
ATOM   2270  CG  PRO A 297       5.307  11.058  33.249  1.00 17.82           C  
ATOM   2271  CD  PRO A 297       6.678  10.808  32.614  1.00 21.97           C  
ATOM   2272  N   ALA A 298       6.815   9.024  35.773  1.00 22.53           N  
ATOM   2273  CA  ALA A 298       6.809   8.040  36.822  1.00 15.58           C  
ATOM   2274  C   ALA A 298       7.065   6.625  36.292  1.00 19.45           C  
ATOM   2275  O   ALA A 298       6.521   6.229  35.274  1.00 19.51           O  
ATOM   2276  CB  ALA A 298       5.507   8.187  37.610  1.00 13.03           C  
ATOM   2277  N   TYR A 299       7.959   5.903  36.936  1.00 16.16           N  
ATOM   2278  CA  TYR A 299       8.235   4.527  36.542  1.00  4.80           C  
ATOM   2279  C   TYR A 299       8.978   3.860  37.651  1.00 23.09           C  
ATOM   2280  O   TYR A 299       9.573   4.543  38.477  1.00  9.21           O  
ATOM   2281  CB  TYR A 299       8.843   4.304  35.123  1.00  9.88           C  
ATOM   2282  CG  TYR A 299      10.328   4.799  34.994  1.00 22.71           C  
ATOM   2283  CD1 TYR A 299      11.411   3.969  35.320  1.00 19.40           C  
ATOM   2284  CD2 TYR A 299      10.612   6.096  34.550  1.00 17.05           C  
ATOM   2285  CE1 TYR A 299      12.746   4.364  35.209  1.00 29.62           C  
ATOM   2286  CE2 TYR A 299      11.942   6.536  34.466  1.00 18.01           C  
ATOM   2287  CZ  TYR A 299      12.989   5.656  34.747  1.00 17.53           C  
ATOM   2288  OH  TYR A 299      14.309   6.045  34.662  1.00 16.85           O  
ATOM   2289  N   TRP A 300       8.857   2.533  37.691  1.00 14.39           N  
ATOM   2290  CA  TRP A 300       9.514   1.703  38.681  1.00 11.04           C  
ATOM   2291  C   TRP A 300       9.580   0.308  38.091  1.00 15.69           C  
ATOM   2292  O   TRP A 300       8.991   0.053  37.023  1.00 15.20           O  
ATOM   2293  CB  TRP A 300       8.958   1.739  40.128  1.00 12.17           C  
ATOM   2294  CG  TRP A 300       7.524   1.302  40.234  1.00 32.94           C  
ATOM   2295  CD1 TRP A 300       7.055   0.039  40.474  1.00 11.52           C  
ATOM   2296  CD2 TRP A 300       6.366   2.165  40.110  1.00 11.25           C  
ATOM   2297  CE2 TRP A 300       5.218   1.331  40.219  1.00 19.15           C  
ATOM   2298  CE3 TRP A 300       6.189   3.543  39.851  1.00 28.31           C  
ATOM   2299  NE1 TRP A 300       5.672   0.059  40.499  1.00 15.51           N  
ATOM   2300  CZ2 TRP A 300       3.952   1.859  40.163  1.00 23.23           C  
ATOM   2301  CZ3 TRP A 300       4.916   4.047  39.785  1.00 26.83           C  
ATOM   2302  CH2 TRP A 300       3.813   3.210  39.980  1.00 25.43           C  
ATOM   2303  N   ALA A 301      10.304  -0.567  38.767  1.00 18.66           N  
ATOM   2304  CA  ALA A 301      10.447  -1.890  38.222  1.00 20.68           C  
ATOM   2305  C   ALA A 301       9.505  -2.893  38.826  1.00 12.53           C  
ATOM   2306  O   ALA A 301       9.033  -2.722  39.957  1.00 12.04           O  
ATOM   2307  CB  ALA A 301      11.810  -2.353  38.676  1.00  8.56           C  
ATOM   2308  N   ASP A 302       9.231  -3.916  38.028  1.00 14.74           N  
ATOM   2309  CA  ASP A 302       8.540  -5.068  38.512  1.00  8.21           C  
ATOM   2310  C   ASP A 302       9.769  -5.980  38.684  1.00  1.00           C  
ATOM   2311  O   ASP A 302      10.394  -6.313  37.671  1.00  8.64           O  
ATOM   2312  CB  ASP A 302       7.715  -5.709  37.401  1.00  5.02           C  
ATOM   2313  CG  ASP A 302       6.872  -6.811  37.942  1.00 49.04           C  
ATOM   2314  OD1 ASP A 302       7.490  -7.530  38.751  1.00 14.06           O  
ATOM   2315  OD2 ASP A 302       5.717  -6.978  37.769  1.00  8.93           O1-
ATOM   2316  N   ALA A 303      10.073  -6.316  39.947  1.00  7.74           N  
ATOM   2317  CA  ALA A 303      11.226  -7.149  40.205  1.00 15.85           C  
ATOM   2318  C   ALA A 303      10.786  -8.551  40.633  1.00 15.17           C  
ATOM   2319  O   ALA A 303      11.514  -9.208  41.345  1.00 12.96           O  
ATOM   2320  CB  ALA A 303      12.157  -6.437  41.259  1.00  7.51           C  
ATOM   2321  N   SER A 304       9.600  -9.029  40.208  1.00  8.53           N  
ATOM   2322  CA  SER A 304       9.199 -10.383  40.629  1.00  4.92           C  
ATOM   2323  C   SER A 304      10.069 -11.466  40.013  1.00 10.73           C  
ATOM   2324  O   SER A 304      10.298 -12.509  40.641  1.00 14.04           O  
ATOM   2325  CB  SER A 304       7.891 -10.596  39.853  1.00  7.85           C  
ATOM   2326  OG  SER A 304       6.979  -9.873  40.607  1.00 22.30           O  
ATOM   2327  N   LYS A 305      10.505 -11.252  38.778  1.00 15.49           N  
ATOM   2328  CA  LYS A 305      11.306 -12.256  38.100  1.00  2.48           C  
ATOM   2329  C   LYS A 305      12.574 -12.631  38.819  1.00 20.18           C  
ATOM   2330  O   LYS A 305      12.914 -13.799  39.021  1.00 10.64           O  
ATOM   2331  CB  LYS A 305      11.481 -11.958  36.624  1.00  7.67           C  
ATOM   2332  CG  LYS A 305      12.266 -13.024  35.856  1.00  5.20           C  
ATOM   2333  CD  LYS A 305      12.546 -12.648  34.448  1.00  6.18           C  
ATOM   2334  CE  LYS A 305      13.657 -13.507  33.893  1.00 10.30           C  
ATOM   2335  NZ  LYS A 305      13.904 -13.038  32.550  1.00 11.65           N1+
ATOM   2336  N   ALA A 306      13.295 -11.629  39.240  1.00 15.64           N  
ATOM   2337  CA  ALA A 306      14.519 -11.923  39.977  1.00  7.89           C  
ATOM   2338  C   ALA A 306      14.219 -12.562  41.316  1.00 19.38           C  
ATOM   2339  O   ALA A 306      14.985 -13.393  41.836  1.00 12.33           O  
ATOM   2340  CB  ALA A 306      15.286 -10.613  40.235  1.00  7.27           C  
ATOM   2341  N   ASP A 307      13.043 -12.226  41.879  1.00 10.95           N  
ATOM   2342  CA  ASP A 307      12.720 -12.843  43.177  1.00  9.43           C  
ATOM   2343  C   ASP A 307      12.487 -14.335  42.960  1.00 15.91           C  
ATOM   2344  O   ASP A 307      13.022 -15.234  43.590  1.00 22.88           O  
ATOM   2345  CB  ASP A 307      11.430 -12.186  43.716  1.00 10.31           C  
ATOM   2346  CG  ASP A 307      11.180 -12.530  45.157  1.00 15.82           C  
ATOM   2347  OD1 ASP A 307      11.358 -13.751  45.408  1.00 34.21           O  
ATOM   2348  OD2 ASP A 307      10.835 -11.777  45.995  1.00 26.31           O1-
ATOM   2349  N   ARG A 308      11.704 -14.569  41.950  1.00 17.38           N  
ATOM   2350  CA  ARG A 308      11.320 -15.915  41.639  1.00  8.31           C  
ATOM   2351  C   ARG A 308      12.525 -16.776  41.249  1.00 21.40           C  
ATOM   2352  O   ARG A 308      12.746 -17.830  41.836  1.00 14.85           O  
ATOM   2353  CB  ARG A 308      10.332 -15.819  40.466  1.00 11.19           C  
ATOM   2354  CG  ARG A 308       9.892 -17.158  39.864  1.00 20.61           C  
ATOM   2355  CD  ARG A 308       9.341 -18.206  40.824  1.00 47.50           C  
ATOM   2356  NE  ARG A 308       8.487 -19.164  40.097  1.00 20.30           N  
ATOM   2357  CZ  ARG A 308       7.766 -20.120  40.665  1.00100.00           C  
ATOM   2358  NH1 ARG A 308       7.769 -20.272  41.974  1.00 36.24           N1+
ATOM   2359  NH2 ARG A 308       7.027 -20.943  39.925  1.00 23.53           N  
ATOM   2360  N   GLU A 309      13.259 -16.342  40.235  1.00 15.20           N  
ATOM   2361  CA  GLU A 309      14.389 -17.081  39.673  1.00  9.98           C  
ATOM   2362  C   GLU A 309      15.691 -17.043  40.428  1.00 19.19           C  
ATOM   2363  O   GLU A 309      16.442 -18.018  40.347  1.00 20.19           O  
ATOM   2364  CB  GLU A 309      14.645 -16.738  38.192  1.00  5.42           C  
ATOM   2365  CG  GLU A 309      13.288 -16.606  37.505  1.00 19.13           C  
ATOM   2366  CD  GLU A 309      13.340 -16.606  36.013  1.00 28.37           C  
ATOM   2367  OE1 GLU A 309      14.533 -16.431  35.558  1.00 15.41           O  
ATOM   2368  OE2 GLU A 309      12.379 -16.770  35.277  1.00 19.00           O1-
ATOM   2369  N   LEU A 310      15.993 -15.934  41.107  1.00 17.14           N  
ATOM   2370  CA  LEU A 310      17.271 -15.844  41.791  1.00 10.94           C  
ATOM   2371  C   LEU A 310      17.083 -15.740  43.265  1.00 15.52           C  
ATOM   2372  O   LEU A 310      18.020 -15.700  44.060  1.00 10.99           O  
ATOM   2373  CB  LEU A 310      18.077 -14.628  41.325  1.00 17.00           C  
ATOM   2374  CG  LEU A 310      18.237 -14.529  39.827  1.00 12.23           C  
ATOM   2375  CD1 LEU A 310      18.965 -13.208  39.587  1.00 12.38           C  
ATOM   2376  CD2 LEU A 310      19.211 -15.677  39.428  1.00 12.27           C  
ATOM   2377  N   ASN A 311      15.831 -15.768  43.664  1.00  5.31           N  
ATOM   2378  CA  ASN A 311      15.601 -15.626  45.091  1.00  6.17           C  
ATOM   2379  C   ASN A 311      16.217 -14.342  45.635  1.00 13.37           C  
ATOM   2380  O   ASN A 311      16.644 -14.277  46.773  1.00 15.51           O  
ATOM   2381  CB  ASN A 311      16.100 -16.826  45.893  1.00 10.41           C  
ATOM   2382  CG  ASN A 311      15.504 -16.761  47.240  1.00100.00           C  
ATOM   2383  ND2 ASN A 311      16.276 -17.197  48.240  1.00 35.72           N  
ATOM   2384  OD1 ASN A 311      14.377 -16.267  47.338  1.00 34.97           O  
ATOM   2385  N   TRP A 312      16.234 -13.288  44.834  1.00 13.53           N  
ATOM   2386  CA  TRP A 312      16.790 -12.033  45.278  1.00 12.83           C  
ATOM   2387  C   TRP A 312      15.711 -10.928  45.319  1.00  6.53           C  
ATOM   2388  O   TRP A 312      14.906 -10.735  44.393  1.00 13.14           O  
ATOM   2389  CB  TRP A 312      17.878 -11.633  44.214  1.00 12.34           C  
ATOM   2390  CG  TRP A 312      18.418 -10.256  44.474  1.00 26.52           C  
ATOM   2391  CD1 TRP A 312      19.461  -9.864  45.237  1.00 21.36           C  
ATOM   2392  CD2 TRP A 312      17.830  -9.030  44.021  1.00 14.11           C  
ATOM   2393  CE2 TRP A 312      18.570  -7.928  44.551  1.00 28.11           C  
ATOM   2394  CE3 TRP A 312      16.671  -8.747  43.294  1.00 20.82           C  
ATOM   2395  NE1 TRP A 312      19.565  -8.448  45.302  1.00 14.76           N  
ATOM   2396  CZ2 TRP A 312      18.181  -6.597  44.344  1.00 11.51           C  
ATOM   2397  CZ3 TRP A 312      16.370  -7.436  42.990  1.00 12.38           C  
ATOM   2398  CH2 TRP A 312      17.103  -6.371  43.529  1.00 25.73           C  
ATOM   2399  N   ARG A 313      15.769 -10.171  46.407  1.00 12.19           N  
ATOM   2400  CA  ARG A 313      14.926  -9.028  46.559  1.00 22.62           C  
ATOM   2401  C   ARG A 313      15.663  -7.978  47.347  1.00 15.79           C  
ATOM   2402  O   ARG A 313      16.601  -8.275  48.075  1.00 15.22           O  
ATOM   2403  CB  ARG A 313      13.592  -9.392  47.163  1.00 10.10           C  
ATOM   2404  CG  ARG A 313      13.706  -9.684  48.642  1.00 15.10           C  
ATOM   2405  CD  ARG A 313      12.507 -10.537  49.030  1.00 33.21           C  
ATOM   2406  NE  ARG A 313      12.420 -11.772  48.230  1.00 46.60           N  
ATOM   2407  CZ  ARG A 313      13.167 -12.874  48.448  1.00 42.84           C  
ATOM   2408  NH1 ARG A 313      14.017 -12.912  49.435  1.00 28.86           N1+
ATOM   2409  NH2 ARG A 313      13.115 -13.968  47.691  1.00 28.08           N  
ATOM   2410  N   VAL A 314      15.235  -6.718  47.259  1.00 14.15           N  
ATOM   2411  CA  VAL A 314      15.931  -5.755  48.065  1.00  9.00           C  
ATOM   2412  C   VAL A 314      15.634  -5.952  49.541  1.00 15.21           C  
ATOM   2413  O   VAL A 314      14.565  -6.376  49.918  1.00 17.86           O  
ATOM   2414  CB  VAL A 314      15.564  -4.293  47.742  1.00  6.76           C  
ATOM   2415  CG1 VAL A 314      15.948  -3.995  46.309  1.00  8.48           C  
ATOM   2416  CG2 VAL A 314      14.045  -4.112  47.974  1.00 13.28           C  
ATOM   2417  N   THR A 315      16.565  -5.569  50.392  1.00 11.63           N  
ATOM   2418  CA  THR A 315      16.360  -5.581  51.818  1.00 13.27           C  
ATOM   2419  C   THR A 315      16.587  -4.253  52.517  1.00 32.25           C  
ATOM   2420  O   THR A 315      16.221  -4.152  53.688  1.00 18.41           O  
ATOM   2421  CB  THR A 315      17.079  -6.669  52.568  1.00 31.71           C  
ATOM   2422  CG2 THR A 315      16.808  -7.957  51.843  1.00 15.73           C  
ATOM   2423  OG1 THR A 315      18.446  -6.345  52.515  1.00 20.08           O  
ATOM   2424  N   ARG A 316      17.191  -3.247  51.852  1.00 14.78           N  
ATOM   2425  CA  ARG A 316      17.435  -1.967  52.514  1.00 22.06           C  
ATOM   2426  C   ARG A 316      16.250  -1.047  52.241  1.00 20.15           C  
ATOM   2427  O   ARG A 316      15.579  -1.253  51.216  1.00 19.46           O  
ATOM   2428  CB  ARG A 316      18.742  -1.331  52.030  1.00 20.42           C  
ATOM   2429  CG  ARG A 316      19.956  -2.085  52.546  1.00 22.34           C  
ATOM   2430  CD  ARG A 316      20.422  -3.282  51.722  1.00 25.18           C  
ATOM   2431  NE  ARG A 316      21.708  -3.787  52.229  1.00 15.60           N  
ATOM   2432  CZ  ARG A 316      22.252  -4.932  51.778  1.00 13.80           C  
ATOM   2433  NH1 ARG A 316      21.639  -5.651  50.792  1.00 11.72           N1+
ATOM   2434  NH2 ARG A 316      23.439  -5.317  52.292  1.00 18.79           N  
ATOM   2435  N   THR A 317      15.974  -0.069  53.117  1.00 19.44           N  
ATOM   2436  CA  THR A 317      14.841   0.832  52.871  1.00  8.55           C  
ATOM   2437  C   THR A 317      15.304   2.189  52.347  1.00 18.39           C  
ATOM   2438  O   THR A 317      16.492   2.540  52.356  1.00 13.01           O  
ATOM   2439  CB  THR A 317      14.100   1.128  54.205  1.00 17.28           C  
ATOM   2440  CG2 THR A 317      13.707  -0.165  54.914  1.00 13.18           C  
ATOM   2441  OG1 THR A 317      14.987   1.811  55.077  1.00 18.21           O  
ATOM   2442  N   LEU A 318      14.334   2.992  51.948  1.00 11.28           N  
ATOM   2443  CA  LEU A 318      14.653   4.350  51.473  1.00 12.40           C  
ATOM   2444  C   LEU A 318      15.349   5.152  52.565  1.00  7.41           C  
ATOM   2445  O   LEU A 318      16.337   5.862  52.336  1.00 20.50           O  
ATOM   2446  CB  LEU A 318      13.385   5.065  51.046  1.00 10.91           C  
ATOM   2447  CG  LEU A 318      13.705   6.485  50.620  1.00 24.72           C  
ATOM   2448  CD1 LEU A 318      14.531   6.503  49.322  1.00 22.90           C  
ATOM   2449  CD2 LEU A 318      12.391   7.231  50.497  1.00 13.03           C  
ATOM   2450  N   ASP A 319      14.870   5.031  53.821  1.00 11.19           N  
ATOM   2451  CA  ASP A 319      15.521   5.751  54.883  1.00 12.99           C  
ATOM   2452  C   ASP A 319      16.979   5.325  54.998  1.00 24.83           C  
ATOM   2453  O   ASP A 319      17.834   6.149  55.269  1.00 17.53           O  
ATOM   2454  CB  ASP A 319      14.850   5.602  56.261  1.00 20.75           C  
ATOM   2455  CG  ASP A 319      13.634   6.505  56.417  1.00 28.83           C  
ATOM   2456  OD1 ASP A 319      13.424   7.482  55.734  1.00 18.70           O  
ATOM   2457  OD2 ASP A 319      12.788   6.146  57.341  1.00 29.69           O1-
ATOM   2458  N   GLU A 320      17.272   4.025  54.839  1.00 16.42           N  
ATOM   2459  CA  GLU A 320      18.670   3.551  54.912  1.00  9.38           C  
ATOM   2460  C   GLU A 320      19.504   4.171  53.795  1.00 16.95           C  
ATOM   2461  O   GLU A 320      20.678   4.592  53.942  1.00 17.82           O  
ATOM   2462  CB  GLU A 320      18.646   1.982  54.841  1.00 10.38           C  
ATOM   2463  CG  GLU A 320      18.154   1.454  56.215  1.00 13.38           C  
ATOM   2464  CD  GLU A 320      17.955  -0.071  56.191  1.00 17.87           C  
ATOM   2465  OE1 GLU A 320      17.390  -0.681  55.297  1.00 28.58           O  
ATOM   2466  OE2 GLU A 320      18.395  -0.665  57.254  1.00 63.31           O1-
ATOM   2467  N   MET A 321      18.879   4.159  52.633  1.00 14.88           N  
ATOM   2468  CA  MET A 321      19.558   4.715  51.514  1.00 13.09           C  
ATOM   2469  C   MET A 321      20.015   6.126  51.839  1.00 24.89           C  
ATOM   2470  O   MET A 321      21.147   6.501  51.525  1.00 12.72           O  
ATOM   2471  CB  MET A 321      18.755   4.665  50.203  1.00  9.75           C  
ATOM   2472  CG  MET A 321      18.297   3.341  49.641  1.00 11.10           C  
ATOM   2473  SD  MET A 321      17.056   3.472  48.339  1.00 13.48           S  
ATOM   2474  CE  MET A 321      16.129   1.932  48.725  1.00  9.57           C  
ATOM   2475  N   ALA A 322      19.099   6.929  52.419  1.00 11.76           N  
ATOM   2476  CA  ALA A 322      19.431   8.297  52.746  1.00 22.28           C  
ATOM   2477  C   ALA A 322      20.420   8.348  53.883  1.00 20.09           C  
ATOM   2478  O   ALA A 322      21.383   9.125  53.829  1.00 19.14           O  
ATOM   2479  CB  ALA A 322      18.194   9.067  53.105  1.00  6.73           C  
ATOM   2480  N   GLN A 323      20.183   7.543  54.929  1.00 14.20           N  
ATOM   2481  CA  GLN A 323      21.101   7.562  56.080  1.00 14.66           C  
ATOM   2482  C   GLN A 323      22.533   7.220  55.695  1.00 17.73           C  
ATOM   2483  O   GLN A 323      23.513   7.858  56.093  1.00 11.78           O  
ATOM   2484  CB  GLN A 323      20.782   6.575  57.192  1.00 18.83           C  
ATOM   2485  CG  GLN A 323      19.685   6.937  58.169  1.00 24.51           C  
ATOM   2486  CD  GLN A 323      18.715   5.815  58.580  1.00100.00           C  
ATOM   2487  NE2 GLN A 323      19.251   4.614  58.574  1.00 22.96           N  
ATOM   2488  OE1 GLN A 323      17.515   5.978  58.941  1.00 38.37           O  
ATOM   2489  N   ASP A 324      22.657   6.165  54.934  1.00 17.05           N  
ATOM   2490  CA  ASP A 324      23.959   5.695  54.516  1.00 24.01           C  
ATOM   2491  C   ASP A 324      24.695   6.710  53.651  1.00 15.49           C  
ATOM   2492  O   ASP A 324      25.918   6.869  53.748  1.00 20.48           O  
ATOM   2493  CB  ASP A 324      23.759   4.334  53.822  1.00 15.97           C  
ATOM   2494  CG  ASP A 324      23.355   3.325  54.823  1.00 12.68           C  
ATOM   2495  OD1 ASP A 324      23.389   3.531  56.023  1.00 18.59           O  
ATOM   2496  OD2 ASP A 324      22.924   2.176  54.294  1.00 18.30           O1-
ATOM   2497  N   THR A 325      23.959   7.366  52.776  1.00 15.94           N  
ATOM   2498  CA  THR A 325      24.531   8.397  51.930  1.00 21.21           C  
ATOM   2499  C   THR A 325      25.050   9.569  52.787  1.00 20.98           C  
ATOM   2500  O   THR A 325      26.156  10.100  52.600  1.00 21.95           O  
ATOM   2501  CB  THR A 325      23.515   8.834  50.865  1.00 17.72           C  
ATOM   2502  CG2 THR A 325      24.052  10.010  50.041  1.00 16.76           C  
ATOM   2503  OG1 THR A 325      23.164   7.784  49.974  1.00 14.05           O  
ATOM   2504  N   TRP A 326      24.239   9.993  53.742  1.00 21.92           N  
ATOM   2505  CA  TRP A 326      24.641  11.105  54.589  1.00 22.76           C  
ATOM   2506  C   TRP A 326      25.871  10.773  55.418  1.00 34.52           C  
ATOM   2507  O   TRP A 326      26.758  11.593  55.658  1.00 18.84           O  
ATOM   2508  CB  TRP A 326      23.461  11.468  55.510  1.00 15.26           C  
ATOM   2509  CG  TRP A 326      23.832  12.494  56.546  1.00 11.93           C  
ATOM   2510  CD1 TRP A 326      23.776  12.399  57.896  1.00 17.51           C  
ATOM   2511  CD2 TRP A 326      24.264  13.823  56.247  1.00 11.16           C  
ATOM   2512  CE2 TRP A 326      24.470  14.478  57.478  1.00 22.07           C  
ATOM   2513  CE3 TRP A 326      24.557  14.466  55.030  1.00 18.27           C  
ATOM   2514  NE1 TRP A 326      24.214  13.572  58.468  1.00 13.55           N  
ATOM   2515  CZ2 TRP A 326      24.953  15.785  57.517  1.00 23.66           C  
ATOM   2516  CZ3 TRP A 326      24.995  15.785  55.051  1.00 21.32           C  
ATOM   2517  CH2 TRP A 326      25.202  16.404  56.292  1.00 33.09           C  
ATOM   2518  N   HIS A 327      25.928   9.537  55.872  1.00 15.32           N  
ATOM   2519  CA  HIS A 327      27.027   9.098  56.713  1.00 17.37           C  
ATOM   2520  C   HIS A 327      28.327   9.128  55.937  1.00 25.23           C  
ATOM   2521  O   HIS A 327      29.325   9.554  56.435  1.00 20.36           O  
ATOM   2522  CB  HIS A 327      26.732   7.684  57.080  1.00 18.03           C  
ATOM   2523  CG  HIS A 327      27.591   7.149  58.162  1.00 22.54           C  
ATOM   2524  CD2 HIS A 327      28.049   7.714  59.328  1.00 27.22           C  
ATOM   2525  ND1 HIS A 327      27.962   5.798  58.141  1.00 43.08           N  
ATOM   2526  CE1 HIS A 327      28.683   5.574  59.243  1.00 35.22           C  
ATOM   2527  NE2 HIS A 327      28.745   6.684  59.981  1.00 21.93           N  
ATOM   2528  N   TRP A 328      28.303   8.735  54.688  1.00 15.92           N  
ATOM   2529  CA  TRP A 328      29.486   8.761  53.854  1.00 12.50           C  
ATOM   2530  C   TRP A 328      29.834  10.194  53.515  1.00 25.27           C  
ATOM   2531  O   TRP A 328      30.980  10.588  53.571  1.00 16.08           O  
ATOM   2532  CB  TRP A 328      29.093   8.088  52.510  1.00 16.90           C  
ATOM   2533  CG  TRP A 328      29.866   8.443  51.258  1.00 22.36           C  
ATOM   2534  CD1 TRP A 328      29.331   9.050  50.134  1.00 13.08           C  
ATOM   2535  CD2 TRP A 328      31.283   8.199  50.943  1.00 16.53           C  
ATOM   2536  CE2 TRP A 328      31.494   8.679  49.597  1.00 14.64           C  
ATOM   2537  CE3 TRP A 328      32.368   7.732  51.680  1.00 21.22           C  
ATOM   2538  NE1 TRP A 328      30.280   9.220  49.153  1.00 19.99           N  
ATOM   2539  CZ2 TRP A 328      32.766   8.694  49.000  1.00 18.35           C  
ATOM   2540  CZ3 TRP A 328      33.569   7.610  51.033  1.00 11.73           C  
ATOM   2541  CH2 TRP A 328      33.739   8.097  49.744  1.00 13.84           C  
ATOM   2542  N   GLN A 329      28.830  10.948  53.085  1.00 12.93           N  
ATOM   2543  CA  GLN A 329      29.024  12.338  52.707  1.00 21.11           C  
ATOM   2544  C   GLN A 329      29.648  13.075  53.857  1.00 23.96           C  
ATOM   2545  O   GLN A 329      30.639  13.767  53.727  1.00 38.29           O  
ATOM   2546  CB  GLN A 329      27.632  12.945  52.480  1.00 18.45           C  
ATOM   2547  CG  GLN A 329      27.651  14.465  52.046  1.00 29.89           C  
ATOM   2548  CD  GLN A 329      28.456  14.856  50.808  1.00 99.79           C  
ATOM   2549  NE2 GLN A 329      29.724  15.237  51.008  1.00 34.32           N  
ATOM   2550  OE1 GLN A 329      27.926  14.844  49.688  1.00 33.84           O  
ATOM   2551  N   SER A 330      29.040  12.889  55.008  1.00 26.46           N  
ATOM   2552  CA  SER A 330      29.494  13.545  56.193  1.00 30.84           C  
ATOM   2553  C   SER A 330      30.834  13.034  56.693  1.00 22.67           C  
ATOM   2554  O   SER A 330      31.687  13.794  57.151  1.00 31.81           O  
ATOM   2555  CB  SER A 330      28.398  13.754  57.209  1.00 25.10           C  
ATOM   2556  OG  SER A 330      28.241  12.521  57.864  1.00 26.90           O  
ATOM   2557  N   ARG A 331      31.082  11.751  56.584  1.00 30.98           N  
ATOM   2558  CA  ARG A 331      32.392  11.298  57.010  1.00 19.11           C  
ATOM   2559  C   ARG A 331      33.506  11.693  56.024  1.00 49.74           C  
ATOM   2560  O   ARG A 331      34.658  11.883  56.392  1.00 21.70           O  
ATOM   2561  CB  ARG A 331      32.442   9.793  57.137  1.00 30.90           C  
ATOM   2562  CG  ARG A 331      31.574   9.360  58.289  1.00 27.14           C  
ATOM   2563  CD  ARG A 331      31.622   7.860  58.470  1.00 26.18           C  
ATOM   2564  NE  ARG A 331      32.968   7.341  58.335  1.00 31.30           N  
ATOM   2565  CZ  ARG A 331      33.680   6.974  59.396  1.00 76.03           C  
ATOM   2566  NH1 ARG A 331      33.143   7.070  60.596  1.00 46.66           N1+
ATOM   2567  NH2 ARG A 331      34.924   6.496  59.294  1.00 41.06           N  
ATOM   2568  N   HIS A 332      33.184  11.795  54.746  1.00 32.83           N  
ATOM   2569  CA  HIS A 332      34.203  12.100  53.756  1.00 20.74           C  
ATOM   2570  C   HIS A 332      33.720  13.115  52.767  1.00 21.18           C  
ATOM   2571  O   HIS A 332      33.464  12.798  51.609  1.00 25.05           O  
ATOM   2572  CB  HIS A 332      34.624  10.822  52.970  1.00 20.61           C  
ATOM   2573  CG  HIS A 332      35.110   9.690  53.835  1.00 32.64           C  
ATOM   2574  CD2 HIS A 332      34.387   8.714  54.460  1.00 23.93           C  
ATOM   2575  ND1 HIS A 332      36.458   9.483  54.129  1.00 24.21           N  
ATOM   2576  CE1 HIS A 332      36.495   8.443  54.933  1.00 26.09           C  
ATOM   2577  NE2 HIS A 332      35.275   7.950  55.162  1.00 33.28           N  
ATOM   2578  N   PRO A 333      33.599  14.344  53.259  1.00 27.34           N  
ATOM   2579  CA  PRO A 333      33.134  15.495  52.501  1.00 25.42           C  
ATOM   2580  C   PRO A 333      33.968  15.799  51.260  1.00 23.96           C  
ATOM   2581  O   PRO A 333      33.445  16.441  50.355  1.00 29.27           O  
ATOM   2582  CB  PRO A 333      33.103  16.659  53.496  1.00 26.98           C  
ATOM   2583  CG  PRO A 333      33.838  16.168  54.734  1.00 23.77           C  
ATOM   2584  CD  PRO A 333      34.146  14.691  54.569  1.00 23.65           C  
ATOM   2585  N   GLN A 334      35.236  15.300  51.206  1.00 21.99           N  
ATOM   2586  CA  GLN A 334      36.090  15.497  50.039  1.00 21.77           C  
ATOM   2587  C   GLN A 334      36.217  14.222  49.210  1.00 33.24           C  
ATOM   2588  O   GLN A 334      37.021  14.116  48.283  1.00 31.90           O  
ATOM   2589  CB  GLN A 334      37.485  16.151  50.358  1.00 30.98           C  
ATOM   2590  CG  GLN A 334      37.317  17.493  51.114  1.00 27.01           C  
ATOM   2591  CD  GLN A 334      36.552  18.509  50.283  1.00100.00           C  
ATOM   2592  NE2 GLN A 334      36.735  18.390  48.964  1.00100.00           N  
ATOM   2593  OE1 GLN A 334      35.803  19.373  50.802  1.00 80.70           O  
ATOM   2594  N   GLY A 335      35.400  13.239  49.563  1.00 37.07           N  
ATOM   2595  CA  GLY A 335      35.390  11.980  48.868  1.00 17.16           C  
ATOM   2596  C   GLY A 335      36.675  11.225  49.122  1.00 16.23           C  
ATOM   2597  O   GLY A 335      37.214  11.264  50.223  1.00 32.64           O  
ATOM   2598  N   TYR A 336      37.156  10.546  48.095  1.00 26.04           N  
ATOM   2599  CA  TYR A 336      38.391   9.800  48.170  1.00 28.48           C  
ATOM   2600  C   TYR A 336      39.550  10.749  47.861  1.00 15.98           C  
ATOM   2601  O   TYR A 336      39.518  11.572  46.959  1.00 28.79           O  
ATOM   2602  CB  TYR A 336      38.375   8.659  47.125  1.00 22.17           C  
ATOM   2603  CG  TYR A 336      37.270   7.610  47.354  1.00 26.66           C  
ATOM   2604  CD1 TYR A 336      37.383   6.720  48.428  1.00 23.99           C  
ATOM   2605  CD2 TYR A 336      36.161   7.499  46.513  1.00 16.63           C  
ATOM   2606  CE1 TYR A 336      36.475   5.685  48.665  1.00 21.18           C  
ATOM   2607  CE2 TYR A 336      35.215   6.499  46.735  1.00 16.99           C  
ATOM   2608  CZ  TYR A 336      35.363   5.631  47.824  1.00 27.62           C  
ATOM   2609  OH  TYR A 336      34.410   4.681  48.077  1.00 26.30           O  
ATOM   2610  N   PRO A 337      40.595  10.602  48.612  1.00 25.94           N  
ATOM   2611  CA  PRO A 337      41.767  11.431  48.433  1.00 27.71           C  
ATOM   2612  C   PRO A 337      42.547  11.134  47.174  1.00 24.64           C  
ATOM   2613  O   PRO A 337      42.673   9.975  46.755  1.00 30.56           O  
ATOM   2614  CB  PRO A 337      42.719  10.906  49.486  1.00 27.38           C  
ATOM   2615  CG  PRO A 337      42.246   9.529  49.911  1.00 19.98           C  
ATOM   2616  CD  PRO A 337      40.774   9.456  49.517  1.00 25.70           C  
ATOM   2617  N   ASP A 338      43.105  12.220  46.642  1.00 56.60           N  
ATOM   2618  CA  ASP A 338      43.956  12.223  45.475  1.00 30.29           C  
ATOM   2619  C   ASP A 338      45.338  11.772  45.964  1.00 62.53           C  
ATOM   2620  O   ASP A 338      45.685  11.996  47.151  1.00 66.63           O  
ATOM   2621  CB  ASP A 338      44.114  13.656  44.899  1.00 46.82           C  
ATOM   2622  CG  ASP A 338      42.839  14.450  44.766  1.00 33.45           C  
ATOM   2623  OD1 ASP A 338      41.776  13.694  44.746  1.00100.00           O  
ATOM   2624  OD2 ASP A 338      42.794  15.661  44.651  1.00100.00           O1-
ATOM   2625  OXT ASP A 338      46.117  11.229  45.172  1.00 41.57           O1-
TER
ATOM   2626  N   MET B   1      34.701  18.154  -6.320  1.00 13.18           N  
ATOM   2627  CA  MET B   1      35.008  18.064  -4.887  1.00 19.48           C  
ATOM   2628  C   MET B   1      36.026  16.938  -4.621  1.00  7.39           C  
ATOM   2629  O   MET B   1      36.289  16.185  -5.534  1.00 17.21           O  
ATOM   2630  CB  MET B   1      33.807  17.869  -3.912  1.00 16.27           C  
ATOM   2631  CG  MET B   1      32.484  18.080  -4.556  1.00 34.34           C  
ATOM   2632  SD  MET B   1      31.113  17.949  -3.409  1.00 28.66           S  
ATOM   2633  CE  MET B   1      31.744  18.215  -1.726  1.00 17.92           C  
ATOM   2634  N   ARG B   2      36.642  16.930  -3.418  1.00 12.61           N  
ATOM   2635  CA  ARG B   2      37.635  15.938  -3.059  1.00 23.27           C  
ATOM   2636  C   ARG B   2      36.892  14.948  -2.223  1.00 11.64           C  
ATOM   2637  O   ARG B   2      36.372  15.293  -1.158  1.00 18.22           O  
ATOM   2638  CB  ARG B   2      38.779  16.609  -2.287  1.00 14.97           C  
ATOM   2639  CG  ARG B   2      39.356  17.794  -3.155  1.00 23.70           C  
ATOM   2640  CD  ARG B   2      40.652  18.408  -2.606  1.00 31.49           C  
ATOM   2641  NE  ARG B   2      41.537  17.253  -2.492  1.00 27.82           N  
ATOM   2642  CZ  ARG B   2      42.326  16.679  -3.410  1.00100.00           C  
ATOM   2643  NH1 ARG B   2      42.591  17.145  -4.649  1.00 27.89           N1+
ATOM   2644  NH2 ARG B   2      42.911  15.557  -3.025  1.00 30.23           N  
ATOM   2645  N   VAL B   3      36.832  13.731  -2.716  1.00 20.86           N  
ATOM   2646  CA  VAL B   3      36.023  12.767  -1.999  1.00  9.71           C  
ATOM   2647  C   VAL B   3      36.710  11.459  -1.663  1.00  8.93           C  
ATOM   2648  O   VAL B   3      37.295  10.840  -2.541  1.00 14.79           O  
ATOM   2649  CB  VAL B   3      34.661  12.579  -2.716  1.00 27.25           C  
ATOM   2650  CG1 VAL B   3      34.826  12.305  -4.211  1.00 16.81           C  
ATOM   2651  CG2 VAL B   3      33.843  11.450  -2.126  1.00 15.84           C  
ATOM   2652  N   LEU B   4      36.615  11.088  -0.390  1.00  7.95           N  
ATOM   2653  CA  LEU B   4      37.127   9.797   0.020  1.00  7.17           C  
ATOM   2654  C   LEU B   4      35.959   8.817  -0.123  1.00 22.35           C  
ATOM   2655  O   LEU B   4      34.861   9.026   0.412  1.00 17.64           O  
ATOM   2656  CB  LEU B   4      37.333   9.831   1.544  1.00  6.87           C  
ATOM   2657  CG  LEU B   4      37.803   8.469   2.161  1.00  7.91           C  
ATOM   2658  CD1 LEU B   4      39.025   8.060   1.375  1.00 11.18           C  
ATOM   2659  CD2 LEU B   4      38.180   8.638   3.633  1.00  7.56           C  
ATOM   2660  N   VAL B   5      36.190   7.751  -0.859  1.00 14.91           N  
ATOM   2661  CA  VAL B   5      35.170   6.735  -1.000  1.00  6.06           C  
ATOM   2662  C   VAL B   5      35.634   5.455  -0.328  1.00 17.94           C  
ATOM   2663  O   VAL B   5      36.501   4.755  -0.838  1.00 12.67           O  
ATOM   2664  CB  VAL B   5      34.924   6.420  -2.490  1.00 22.26           C  
ATOM   2665  CG1 VAL B   5      33.817   5.297  -2.682  1.00 12.36           C  
ATOM   2666  CG2 VAL B   5      34.551   7.746  -3.188  1.00 13.44           C  
ATOM   2667  N   THR B   6      35.115   5.168   0.839  1.00 12.35           N  
ATOM   2668  CA  THR B   6      35.528   3.948   1.477  1.00 10.95           C  
ATOM   2669  C   THR B   6      34.818   2.788   0.806  1.00 20.55           C  
ATOM   2670  O   THR B   6      33.735   2.974   0.316  1.00 13.68           O  
ATOM   2671  CB  THR B   6      35.057   3.951   2.929  1.00  6.38           C  
ATOM   2672  CG2 THR B   6      35.581   5.150   3.729  1.00 10.64           C  
ATOM   2673  OG1 THR B   6      33.695   3.609   3.113  1.00 13.43           O  
ATOM   2674  N   GLY B   7      35.412   1.588   0.733  1.00  9.18           N  
ATOM   2675  CA  GLY B   7      34.703   0.480   0.059  1.00  3.98           C  
ATOM   2676  C   GLY B   7      34.639   0.729  -1.449  1.00  6.88           C  
ATOM   2677  O   GLY B   7      33.873   0.105  -2.205  1.00  9.29           O  
ATOM   2678  N   GLY B   8      35.384   1.741  -1.923  1.00 14.95           N  
ATOM   2679  CA  GLY B   8      35.326   2.150  -3.321  1.00 12.42           C  
ATOM   2680  C   GLY B   8      35.741   1.126  -4.339  1.00 11.39           C  
ATOM   2681  O   GLY B   8      35.453   1.276  -5.546  1.00 10.16           O  
ATOM   2682  N   SER B   9      36.376   0.022  -3.911  1.00 22.54           N  
ATOM   2683  CA  SER B   9      36.732  -0.984  -4.922  1.00  8.12           C  
ATOM   2684  C   SER B   9      35.669  -2.096  -5.032  1.00 20.79           C  
ATOM   2685  O   SER B   9      35.801  -3.015  -5.852  1.00 20.59           O  
ATOM   2686  CB  SER B   9      38.181  -1.668  -4.830  1.00 11.29           C  
ATOM   2687  OG  SER B   9      38.564  -1.890  -3.461  1.00 15.28           O  
ATOM   2688  N   GLY B  10      34.654  -2.025  -4.155  1.00 15.94           N  
ATOM   2689  CA  GLY B  10      33.526  -2.972  -4.099  1.00 15.33           C  
ATOM   2690  C   GLY B  10      32.553  -2.741  -5.248  1.00 14.38           C  
ATOM   2691  O   GLY B  10      32.735  -1.876  -6.125  1.00 11.06           O  
ATOM   2692  N   TYR B  11      31.469  -3.528  -5.225  1.00  7.69           N  
ATOM   2693  CA  TYR B  11      30.494  -3.454  -6.285  1.00  8.27           C  
ATOM   2694  C   TYR B  11      29.892  -2.067  -6.441  1.00 19.48           C  
ATOM   2695  O   TYR B  11      30.056  -1.393  -7.469  1.00 11.45           O  
ATOM   2696  CB  TYR B  11      29.406  -4.465  -5.862  1.00  8.46           C  
ATOM   2697  CG  TYR B  11      28.196  -4.569  -6.786  1.00 12.91           C  
ATOM   2698  CD1 TYR B  11      28.302  -4.441  -8.177  1.00 11.96           C  
ATOM   2699  CD2 TYR B  11      26.922  -4.729  -6.228  1.00 11.12           C  
ATOM   2700  CE1 TYR B  11      27.187  -4.525  -9.018  1.00 20.78           C  
ATOM   2701  CE2 TYR B  11      25.810  -4.835  -7.065  1.00  2.83           C  
ATOM   2702  CZ  TYR B  11      25.919  -4.701  -8.445  1.00  2.06           C  
ATOM   2703  OH  TYR B  11      24.803  -4.777  -9.250  1.00 16.97           O  
ATOM   2704  N   ILE B  12      29.152  -1.642  -5.426  1.00 13.41           N  
ATOM   2705  CA  ILE B  12      28.546  -0.303  -5.535  1.00  7.59           C  
ATOM   2706  C   ILE B  12      29.551   0.847  -5.612  1.00 23.90           C  
ATOM   2707  O   ILE B  12      29.418   1.767  -6.411  1.00 11.79           O  
ATOM   2708  CB  ILE B  12      27.489  -0.106  -4.459  1.00 12.58           C  
ATOM   2709  CG1 ILE B  12      26.456  -1.245  -4.618  1.00 10.88           C  
ATOM   2710  CG2 ILE B  12      26.703   1.177  -4.760  1.00  5.20           C  
ATOM   2711  CD1 ILE B  12      25.523  -1.389  -3.392  1.00 16.92           C  
ATOM   2712  N   GLY B  13      30.573   0.794  -4.779  1.00 15.80           N  
ATOM   2713  CA  GLY B  13      31.582   1.830  -4.754  1.00  7.02           C  
ATOM   2714  C   GLY B  13      32.269   1.993  -6.095  1.00 12.42           C  
ATOM   2715  O   GLY B  13      32.444   3.118  -6.575  1.00 13.42           O  
ATOM   2716  N   SER B  14      32.712   0.893  -6.690  1.00 13.54           N  
ATOM   2717  CA  SER B  14      33.418   1.006  -7.959  1.00 11.19           C  
ATOM   2718  C   SER B  14      32.616   1.777  -8.982  1.00 30.86           C  
ATOM   2719  O   SER B  14      33.104   2.709  -9.624  1.00 18.14           O  
ATOM   2720  CB  SER B  14      33.873  -0.315  -8.521  1.00 20.23           C  
ATOM   2721  OG  SER B  14      32.740  -1.191  -8.641  1.00 12.86           O  
ATOM   2722  N   HIS B  15      31.357   1.386  -9.129  1.00 21.21           N  
ATOM   2723  CA  HIS B  15      30.502   2.055 -10.070  1.00  8.77           C  
ATOM   2724  C   HIS B  15      30.324   3.515  -9.693  1.00 17.36           C  
ATOM   2725  O   HIS B  15      30.283   4.373 -10.554  1.00 12.01           O  
ATOM   2726  CB  HIS B  15      29.097   1.374 -10.170  1.00 11.81           C  
ATOM   2727  CG  HIS B  15      29.217   0.022 -10.810  1.00  9.91           C  
ATOM   2728  CD2 HIS B  15      29.076  -0.328 -12.141  1.00 14.50           C  
ATOM   2729  ND1 HIS B  15      29.576  -1.119 -10.091  1.00 16.20           N  
ATOM   2730  CE1 HIS B  15      29.587  -2.112 -11.012  1.00 10.57           C  
ATOM   2731  NE2 HIS B  15      29.293  -1.684 -12.252  1.00 10.49           N  
ATOM   2732  N   THR B  16      30.218   3.836  -8.421  1.00 10.22           N  
ATOM   2733  CA  THR B  16      30.073   5.228  -8.050  1.00 14.07           C  
ATOM   2734  C   THR B  16      31.356   5.975  -8.317  1.00 24.15           C  
ATOM   2735  O   THR B  16      31.359   7.157  -8.639  1.00 14.34           O  
ATOM   2736  CB  THR B  16      29.727   5.316  -6.541  1.00 15.41           C  
ATOM   2737  CG2 THR B  16      29.542   6.754  -6.018  1.00  8.22           C  
ATOM   2738  OG1 THR B  16      28.546   4.531  -6.297  1.00 12.90           O  
ATOM   2739  N   CYS B  17      32.480   5.300  -8.190  1.00 11.68           N  
ATOM   2740  CA  CYS B  17      33.739   6.019  -8.434  1.00 16.99           C  
ATOM   2741  C   CYS B  17      33.822   6.425  -9.905  1.00 18.16           C  
ATOM   2742  O   CYS B  17      34.196   7.544 -10.275  1.00 17.88           O  
ATOM   2743  CB  CYS B  17      34.901   5.045  -8.057  1.00  7.87           C  
ATOM   2744  SG  CYS B  17      35.185   5.042  -6.270  1.00 14.56           S  
ATOM   2745  N   VAL B  18      33.415   5.503 -10.770  1.00 18.10           N  
ATOM   2746  CA  VAL B  18      33.422   5.809 -12.195  1.00 14.05           C  
ATOM   2747  C   VAL B  18      32.617   7.076 -12.497  1.00 14.99           C  
ATOM   2748  O   VAL B  18      33.090   7.981 -13.198  1.00 20.77           O  
ATOM   2749  CB  VAL B  18      32.875   4.670 -12.997  1.00 14.15           C  
ATOM   2750  CG1 VAL B  18      32.557   5.044 -14.458  1.00 13.23           C  
ATOM   2751  CG2 VAL B  18      33.892   3.517 -12.961  1.00 15.13           C  
ATOM   2752  N   GLN B  19      31.363   7.105 -12.002  1.00 22.98           N  
ATOM   2753  CA  GLN B  19      30.486   8.249 -12.209  1.00  9.37           C  
ATOM   2754  C   GLN B  19      31.066   9.499 -11.582  1.00 11.36           C  
ATOM   2755  O   GLN B  19      30.938  10.601 -12.108  1.00 19.01           O  
ATOM   2756  CB  GLN B  19      29.098   8.017 -11.585  1.00 12.77           C  
ATOM   2757  CG  GLN B  19      28.314   6.885 -12.350  1.00 13.76           C  
ATOM   2758  CD  GLN B  19      28.378   6.934 -13.881  1.00 22.06           C  
ATOM   2759  NE2 GLN B  19      27.352   7.487 -14.497  1.00 20.24           N  
ATOM   2760  OE1 GLN B  19      29.335   6.486 -14.556  1.00 19.22           O  
ATOM   2761  N   LEU B  20      31.630   9.349 -10.386  1.00 18.00           N  
ATOM   2762  CA  LEU B  20      32.217  10.511  -9.743  1.00 27.59           C  
ATOM   2763  C   LEU B  20      33.331  11.107 -10.608  1.00 30.14           C  
ATOM   2764  O   LEU B  20      33.418  12.322 -10.820  1.00 15.69           O  
ATOM   2765  CB  LEU B  20      32.861  10.119  -8.397  1.00 15.30           C  
ATOM   2766  CG  LEU B  20      31.838   9.966  -7.283  1.00 22.36           C  
ATOM   2767  CD1 LEU B  20      32.568   9.367  -6.123  1.00 16.10           C  
ATOM   2768  CD2 LEU B  20      31.294  11.334  -6.855  1.00 12.03           C  
ATOM   2769  N   LEU B  21      34.231  10.248 -11.081  1.00 21.33           N  
ATOM   2770  CA  LEU B  21      35.339  10.717 -11.910  1.00 17.97           C  
ATOM   2771  C   LEU B  21      34.790  11.378 -13.164  1.00 34.29           C  
ATOM   2772  O   LEU B  21      35.311  12.385 -13.636  1.00 20.72           O  
ATOM   2773  CB  LEU B  21      36.365   9.578 -12.346  1.00 10.98           C  
ATOM   2774  CG  LEU B  21      37.095   8.877 -11.204  1.00 12.39           C  
ATOM   2775  CD1 LEU B  21      37.665   7.485 -11.610  1.00 18.46           C  
ATOM   2776  CD2 LEU B  21      38.188   9.804 -10.676  1.00 11.41           C  
ATOM   2777  N   GLN B  22      33.714  10.805 -13.713  1.00 19.03           N  
ATOM   2778  CA  GLN B  22      33.155  11.371 -14.932  1.00 15.12           C  
ATOM   2779  C   GLN B  22      32.671  12.789 -14.727  1.00 14.70           C  
ATOM   2780  O   GLN B  22      32.520  13.551 -15.663  1.00 26.27           O  
ATOM   2781  CB  GLN B  22      32.021  10.578 -15.552  1.00 18.24           C  
ATOM   2782  CG  GLN B  22      32.451   9.211 -16.105  1.00 21.82           C  
ATOM   2783  CD  GLN B  22      31.360   8.556 -16.960  1.00100.00           C  
ATOM   2784  NE2 GLN B  22      31.501   7.243 -17.218  1.00100.00           N  
ATOM   2785  OE1 GLN B  22      30.379   9.219 -17.373  1.00100.00           O  
ATOM   2786  N   ASN B  23      32.362  13.099 -13.499  1.00 18.62           N  
ATOM   2787  CA  ASN B  23      31.858  14.397 -13.173  1.00  8.08           C  
ATOM   2788  C   ASN B  23      32.968  15.305 -12.754  1.00 19.00           C  
ATOM   2789  O   ASN B  23      32.701  16.426 -12.327  1.00 21.50           O  
ATOM   2790  CB  ASN B  23      30.780  14.373 -12.090  1.00 25.08           C  
ATOM   2791  CG  ASN B  23      29.439  14.395 -12.800  1.00 11.07           C  
ATOM   2792  ND2 ASN B  23      28.342  14.927 -12.199  1.00 21.14           N  
ATOM   2793  OD1 ASN B  23      29.398  13.951 -13.935  1.00 30.00           O  
ATOM   2794  N   GLY B  24      34.198  14.809 -12.930  1.00 25.36           N  
ATOM   2795  CA  GLY B  24      35.402  15.583 -12.608  1.00 23.46           C  
ATOM   2796  C   GLY B  24      35.769  15.754 -11.134  1.00 37.00           C  
ATOM   2797  O   GLY B  24      36.561  16.635 -10.789  1.00 28.68           O  
ATOM   2798  N   HIS B  25      35.250  14.918 -10.241  1.00 20.25           N  
ATOM   2799  CA  HIS B  25      35.642  15.037  -8.846  1.00 12.72           C  
ATOM   2800  C   HIS B  25      36.997  14.324  -8.674  1.00  5.79           C  
ATOM   2801  O   HIS B  25      37.374  13.549  -9.538  1.00 15.76           O  
ATOM   2802  CB  HIS B  25      34.608  14.301  -7.981  1.00 18.50           C  
ATOM   2803  CG  HIS B  25      33.290  15.023  -8.090  1.00 14.35           C  
ATOM   2804  CD2 HIS B  25      32.171  14.746  -8.827  1.00 15.63           C  
ATOM   2805  ND1 HIS B  25      33.123  16.295  -7.495  1.00 23.20           N  
ATOM   2806  CE1 HIS B  25      31.904  16.709  -7.785  1.00 18.34           C  
ATOM   2807  NE2 HIS B  25      31.262  15.785  -8.532  1.00 16.27           N  
ATOM   2808  N   ASP B  26      37.718  14.635  -7.573  1.00 18.92           N  
ATOM   2809  CA  ASP B  26      38.987  14.022  -7.247  1.00 14.53           C  
ATOM   2810  C   ASP B  26      38.671  12.952  -6.247  1.00 11.49           C  
ATOM   2811  O   ASP B  26      38.131  13.279  -5.181  1.00 18.30           O  
ATOM   2812  CB  ASP B  26      39.982  15.003  -6.601  1.00 21.43           C  
ATOM   2813  CG  ASP B  26      40.134  16.154  -7.526  1.00 33.54           C  
ATOM   2814  OD1 ASP B  26      40.814  15.839  -8.602  1.00 29.00           O  
ATOM   2815  OD2 ASP B  26      39.595  17.222  -7.324  1.00 51.42           O1-
ATOM   2816  N   VAL B  27      38.929  11.706  -6.659  1.00 17.67           N  
ATOM   2817  CA  VAL B  27      38.591  10.538  -5.868  1.00 13.11           C  
ATOM   2818  C   VAL B  27      39.748   9.762  -5.253  1.00 13.46           C  
ATOM   2819  O   VAL B  27      40.679   9.373  -5.958  1.00 14.96           O  
ATOM   2820  CB  VAL B  27      37.819   9.570  -6.795  1.00 14.61           C  
ATOM   2821  CG1 VAL B  27      37.465   8.317  -5.991  1.00 14.60           C  
ATOM   2822  CG2 VAL B  27      36.559  10.237  -7.405  1.00 18.31           C  
ATOM   2823  N   ILE B  28      39.600   9.505  -3.951  1.00 16.70           N  
ATOM   2824  CA  ILE B  28      40.503   8.714  -3.127  1.00 21.33           C  
ATOM   2825  C   ILE B  28      39.714   7.515  -2.637  1.00 13.96           C  
ATOM   2826  O   ILE B  28      38.706   7.628  -1.939  1.00 13.97           O  
ATOM   2827  CB  ILE B  28      41.110   9.455  -1.911  1.00 31.95           C  
ATOM   2828  CG1 ILE B  28      41.934  10.690  -2.301  1.00 28.67           C  
ATOM   2829  CG2 ILE B  28      42.118   8.587  -1.130  1.00 13.76           C  
ATOM   2830  CD1 ILE B  28      41.332  11.870  -3.054  1.00 23.85           C  
ATOM   2831  N   ILE B  29      40.156   6.350  -3.042  1.00 12.08           N  
ATOM   2832  CA  ILE B  29      39.480   5.139  -2.630  1.00 18.92           C  
ATOM   2833  C   ILE B  29      40.210   4.519  -1.478  1.00 37.19           C  
ATOM   2834  O   ILE B  29      41.436   4.397  -1.536  1.00 15.15           O  
ATOM   2835  CB  ILE B  29      39.537   4.111  -3.739  1.00 22.72           C  
ATOM   2836  CG1 ILE B  29      38.684   4.657  -4.855  1.00 21.02           C  
ATOM   2837  CG2 ILE B  29      39.025   2.741  -3.298  1.00 11.33           C  
ATOM   2838  CD1 ILE B  29      38.897   3.912  -6.137  1.00 13.39           C  
ATOM   2839  N   LEU B  30      39.459   4.155  -0.445  1.00 16.85           N  
ATOM   2840  CA  LEU B  30      40.042   3.490   0.735  1.00  9.27           C  
ATOM   2841  C   LEU B  30      39.434   2.111   0.814  1.00 28.47           C  
ATOM   2842  O   LEU B  30      38.225   1.974   0.873  1.00  7.31           O  
ATOM   2843  CB  LEU B  30      39.908   4.267   2.036  1.00  9.19           C  
ATOM   2844  CG  LEU B  30      40.362   3.635   3.381  1.00 17.48           C  
ATOM   2845  CD1 LEU B  30      39.517   2.409   3.745  1.00 13.93           C  
ATOM   2846  CD2 LEU B  30      41.835   3.165   3.255  1.00  4.94           C  
ATOM   2847  N   ASP B  31      40.198   1.058   0.721  1.00  8.05           N  
ATOM   2848  CA  ASP B  31      39.539  -0.264   0.752  1.00  4.56           C  
ATOM   2849  C   ASP B  31      40.494  -1.273   1.333  1.00 36.42           C  
ATOM   2850  O   ASP B  31      41.679  -1.112   1.126  1.00 11.77           O  
ATOM   2851  CB  ASP B  31      39.033  -0.746  -0.617  1.00  4.00           C  
ATOM   2852  CG  ASP B  31      37.875  -1.715  -0.570  1.00 30.24           C  
ATOM   2853  OD1 ASP B  31      38.238  -2.898  -0.156  1.00 11.89           O  
ATOM   2854  OD2 ASP B  31      36.708  -1.467  -0.892  1.00 16.87           O1-
ATOM   2855  N   ASN B  32      39.993  -2.258   2.080  1.00  9.07           N  
ATOM   2856  CA  ASN B  32      40.859  -3.241   2.736  1.00 18.35           C  
ATOM   2857  C   ASN B  32      40.990  -4.520   1.962  1.00 19.38           C  
ATOM   2858  O   ASN B  32      41.676  -5.454   2.378  1.00 20.56           O  
ATOM   2859  CB  ASN B  32      40.530  -3.518   4.193  1.00 16.97           C  
ATOM   2860  CG  ASN B  32      39.316  -4.464   4.372  1.00  7.23           C  
ATOM   2861  ND2 ASN B  32      38.685  -4.786   3.248  1.00 13.37           N  
ATOM   2862  OD1 ASN B  32      38.953  -4.687   5.600  1.00 11.29           O  
ATOM   2863  N   LEU B  33      40.285  -4.522   0.841  1.00 19.03           N  
ATOM   2864  CA  LEU B  33      40.269  -5.603  -0.122  1.00 22.65           C  
ATOM   2865  C   LEU B  33      39.785  -6.928   0.418  1.00 29.22           C  
ATOM   2866  O   LEU B  33      40.089  -7.974  -0.156  1.00 17.98           O  
ATOM   2867  CB  LEU B  33      41.667  -5.756  -0.747  1.00 21.08           C  
ATOM   2868  CG  LEU B  33      42.087  -4.517  -1.526  1.00 18.22           C  
ATOM   2869  CD1 LEU B  33      43.569  -4.655  -1.922  1.00 17.56           C  
ATOM   2870  CD2 LEU B  33      41.286  -4.368  -2.819  1.00 11.06           C  
ATOM   2871  N   CYS B  34      39.022  -6.900   1.495  1.00 18.62           N  
ATOM   2872  CA  CYS B  34      38.548  -8.173   2.001  1.00 16.54           C  
ATOM   2873  C   CYS B  34      37.497  -8.729   1.083  1.00 16.26           C  
ATOM   2874  O   CYS B  34      37.265  -9.926   1.082  1.00 15.13           O  
ATOM   2875  CB  CYS B  34      37.998  -8.130   3.452  1.00 16.13           C  
ATOM   2876  SG  CYS B  34      36.408  -7.169   3.532  1.00 14.79           S  
ATOM   2877  N   ASN B  35      36.839  -7.866   0.298  1.00 16.92           N  
ATOM   2878  CA  ASN B  35      35.777  -8.370  -0.569  1.00 13.00           C  
ATOM   2879  C   ASN B  35      35.852  -7.901  -2.015  1.00 19.29           C  
ATOM   2880  O   ASN B  35      34.863  -7.902  -2.743  1.00 14.64           O  
ATOM   2881  CB  ASN B  35      34.358  -8.114   0.011  1.00 18.65           C  
ATOM   2882  CG  ASN B  35      33.382  -9.109  -0.594  1.00100.00           C  
ATOM   2883  ND2 ASN B  35      32.175  -8.697  -0.963  1.00 18.86           N  
ATOM   2884  OD1 ASN B  35      33.733 -10.279  -0.774  1.00 20.88           O  
ATOM   2885  N   SER B  36      37.028  -7.467  -2.440  1.00  9.84           N  
ATOM   2886  CA  SER B  36      37.288  -6.981  -3.794  1.00 14.02           C  
ATOM   2887  C   SER B  36      38.791  -7.176  -4.094  1.00 15.15           C  
ATOM   2888  O   SER B  36      39.527  -7.471  -3.151  1.00 19.98           O  
ATOM   2889  CB  SER B  36      36.957  -5.484  -3.996  1.00 10.64           C  
ATOM   2890  OG  SER B  36      37.286  -4.781  -2.789  1.00 11.38           O  
ATOM   2891  N   LYS B  37      39.197  -6.967  -5.366  1.00 16.42           N  
ATOM   2892  CA  LYS B  37      40.579  -7.123  -5.849  1.00 19.00           C  
ATOM   2893  C   LYS B  37      41.144  -5.858  -6.427  1.00 29.82           C  
ATOM   2894  O   LYS B  37      40.386  -5.071  -6.943  1.00 16.95           O  
ATOM   2895  CB  LYS B  37      40.525  -7.989  -7.029  1.00  8.95           C  
ATOM   2896  CG  LYS B  37      40.599  -9.361  -6.379  1.00 10.06           C  
ATOM   2897  CD  LYS B  37      40.316 -10.353  -7.451  1.00 20.79           C  
ATOM   2898  CE  LYS B  37      39.137 -11.165  -6.955  1.00 77.15           C  
ATOM   2899  NZ  LYS B  37      39.371 -12.586  -6.606  1.00 33.79           N1+
ATOM   2900  N   ARG B  38      42.469  -5.661  -6.372  1.00 20.18           N  
ATOM   2901  CA  ARG B  38      43.036  -4.429  -6.940  1.00  9.49           C  
ATOM   2902  C   ARG B  38      42.845  -4.357  -8.461  1.00  7.61           C  
ATOM   2903  O   ARG B  38      42.893  -3.312  -9.097  1.00 22.58           O  
ATOM   2904  CB  ARG B  38      44.568  -4.441  -6.691  1.00 28.31           C  
ATOM   2905  CG  ARG B  38      45.092  -4.159  -5.286  1.00 60.54           C  
ATOM   2906  CD  ARG B  38      46.632  -4.159  -5.121  1.00 32.58           C  
ATOM   2907  NE  ARG B  38      47.013  -3.685  -3.776  1.00 32.37           N  
ATOM   2908  CZ  ARG B  38      47.381  -2.407  -3.599  1.00 30.14           C  
ATOM   2909  NH1 ARG B  38      47.396  -1.633  -4.696  1.00 35.79           N1+
ATOM   2910  NH2 ARG B  38      47.732  -1.907  -2.378  1.00 42.45           N  
ATOM   2911  N   SER B  39      42.637  -5.504  -9.090  1.00 20.21           N  
ATOM   2912  CA  SER B  39      42.426  -5.495 -10.510  1.00 17.27           C  
ATOM   2913  C   SER B  39      41.264  -4.615 -10.955  1.00 28.25           C  
ATOM   2914  O   SER B  39      41.160  -4.295 -12.126  1.00 22.09           O  
ATOM   2915  CB  SER B  39      42.270  -6.853 -11.154  1.00 19.61           C  
ATOM   2916  OG  SER B  39      41.423  -7.744 -10.509  1.00 23.60           O  
ATOM   2917  N   VAL B  40      40.361  -4.199 -10.067  1.00 20.10           N  
ATOM   2918  CA  VAL B  40      39.272  -3.348 -10.544  1.00 16.38           C  
ATOM   2919  C   VAL B  40      39.734  -1.909 -10.750  1.00 17.12           C  
ATOM   2920  O   VAL B  40      39.215  -1.132 -11.540  1.00 21.64           O  
ATOM   2921  CB  VAL B  40      38.026  -3.497  -9.638  1.00 19.57           C  
ATOM   2922  CG1 VAL B  40      38.349  -2.904  -8.284  1.00 18.16           C  
ATOM   2923  CG2 VAL B  40      36.808  -2.742 -10.196  1.00 19.58           C  
ATOM   2924  N   LEU B  41      40.764  -1.535 -10.028  1.00 19.05           N  
ATOM   2925  CA  LEU B  41      41.281  -0.162 -10.120  1.00 15.66           C  
ATOM   2926  C   LEU B  41      41.535   0.376 -11.522  1.00 16.64           C  
ATOM   2927  O   LEU B  41      41.123   1.484 -11.893  1.00 27.48           O  
ATOM   2928  CB  LEU B  41      42.497   0.020  -9.196  1.00 18.46           C  
ATOM   2929  CG  LEU B  41      42.145  -0.313  -7.768  1.00 21.44           C  
ATOM   2930  CD1 LEU B  41      43.371  -0.228  -6.881  1.00 12.55           C  
ATOM   2931  CD2 LEU B  41      41.112   0.741  -7.331  1.00 14.27           C  
ATOM   2932  N   PRO B  42      42.275  -0.389 -12.312  1.00 22.28           N  
ATOM   2933  CA  PRO B  42      42.536   0.094 -13.637  1.00 31.02           C  
ATOM   2934  C   PRO B  42      41.239   0.259 -14.430  1.00 27.42           C  
ATOM   2935  O   PRO B  42      41.133   1.087 -15.339  1.00 14.97           O  
ATOM   2936  CB  PRO B  42      43.511  -0.938 -14.239  1.00 23.53           C  
ATOM   2937  CG  PRO B  42      43.465  -2.187 -13.364  1.00 18.29           C  
ATOM   2938  CD  PRO B  42      42.970  -1.687 -12.026  1.00 20.47           C  
ATOM   2939  N   VAL B  43      40.236  -0.569 -14.125  1.00 24.72           N  
ATOM   2940  CA  VAL B  43      38.998  -0.468 -14.867  1.00 12.24           C  
ATOM   2941  C   VAL B  43      38.256   0.786 -14.459  1.00 23.88           C  
ATOM   2942  O   VAL B  43      37.677   1.480 -15.285  1.00 25.20           O  
ATOM   2943  CB  VAL B  43      38.151  -1.697 -14.647  1.00 26.22           C  
ATOM   2944  CG1 VAL B  43      36.930  -1.713 -15.575  1.00 18.55           C  
ATOM   2945  CG2 VAL B  43      39.108  -2.887 -14.863  1.00 25.90           C  
ATOM   2946  N   ILE B  44      38.315   1.093 -13.172  1.00 14.06           N  
ATOM   2947  CA  ILE B  44      37.669   2.290 -12.690  1.00  7.96           C  
ATOM   2948  C   ILE B  44      38.240   3.497 -13.409  1.00 15.57           C  
ATOM   2949  O   ILE B  44      37.516   4.336 -13.941  1.00 17.27           O  
ATOM   2950  CB  ILE B  44      37.804   2.370 -11.173  1.00 18.36           C  
ATOM   2951  CG1 ILE B  44      36.994   1.222 -10.467  1.00 10.48           C  
ATOM   2952  CG2 ILE B  44      37.364   3.777 -10.748  1.00 21.37           C  
ATOM   2953  CD1 ILE B  44      37.050   1.244  -8.927  1.00  6.50           C  
ATOM   2954  N   GLU B  45      39.575   3.601 -13.422  1.00 24.86           N  
ATOM   2955  CA  GLU B  45      40.209   4.736 -14.076  1.00 22.26           C  
ATOM   2956  C   GLU B  45      39.908   4.794 -15.556  1.00 26.03           C  
ATOM   2957  O   GLU B  45      39.658   5.856 -16.094  1.00 19.10           O  
ATOM   2958  CB  GLU B  45      41.725   4.701 -13.870  1.00 27.27           C  
ATOM   2959  CG  GLU B  45      42.480   5.579 -14.869  1.00 29.44           C  
ATOM   2960  CD  GLU B  45      43.895   5.874 -14.433  1.00 48.21           C  
ATOM   2961  OE1 GLU B  45      44.355   4.959 -13.621  1.00 40.17           O  
ATOM   2962  OE2 GLU B  45      44.526   6.854 -14.789  1.00 31.95           O1-
ATOM   2963  N   ARG B  46      39.945   3.647 -16.219  1.00 24.59           N  
ATOM   2964  CA  ARG B  46      39.633   3.614 -17.644  1.00 23.66           C  
ATOM   2965  C   ARG B  46      38.194   4.066 -17.898  1.00 34.62           C  
ATOM   2966  O   ARG B  46      37.937   4.990 -18.667  1.00 29.62           O  
ATOM   2967  CB  ARG B  46      39.781   2.218 -18.208  1.00 29.00           C  
ATOM   2968  CG  ARG B  46      39.447   2.114 -19.700  1.00 19.62           C  
ATOM   2969  CD  ARG B  46      39.946   0.804 -20.304  1.00 25.77           C  
ATOM   2970  NE  ARG B  46      39.334  -0.445 -19.854  1.00 26.90           N  
ATOM   2971  CZ  ARG B  46      38.113  -0.765 -20.240  1.00 31.87           C  
ATOM   2972  NH1 ARG B  46      37.417   0.101 -20.992  1.00 39.24           N1+
ATOM   2973  NH2 ARG B  46      37.568  -1.935 -19.864  1.00 29.69           N  
ATOM   2974  N   LEU B  47      37.228   3.418 -17.254  1.00 31.99           N  
ATOM   2975  CA  LEU B  47      35.843   3.813 -17.441  1.00 17.72           C  
ATOM   2976  C   LEU B  47      35.568   5.179 -16.845  1.00 23.68           C  
ATOM   2977  O   LEU B  47      34.729   5.927 -17.345  1.00 22.25           O  
ATOM   2978  CB  LEU B  47      34.871   2.758 -16.853  1.00 19.14           C  
ATOM   2979  CG  LEU B  47      35.037   1.357 -17.437  1.00 18.60           C  
ATOM   2980  CD1 LEU B  47      34.171   0.342 -16.698  1.00 18.40           C  
ATOM   2981  CD2 LEU B  47      34.768   1.288 -18.955  1.00 24.51           C  
ATOM   2982  N   GLY B  48      36.279   5.524 -15.785  1.00 26.12           N  
ATOM   2983  CA  GLY B  48      36.065   6.814 -15.147  1.00 13.20           C  
ATOM   2984  C   GLY B  48      36.705   7.904 -15.943  1.00 30.32           C  
ATOM   2985  O   GLY B  48      36.305   9.038 -15.822  1.00 19.95           O  
ATOM   2986  N   GLY B  49      37.714   7.555 -16.735  1.00 30.92           N  
ATOM   2987  CA  GLY B  49      38.394   8.531 -17.555  1.00 26.36           C  
ATOM   2988  C   GLY B  49      39.248   9.494 -16.749  1.00 53.05           C  
ATOM   2989  O   GLY B  49      39.494  10.628 -17.148  1.00 41.23           O  
ATOM   2990  N   LYS B  50      39.707   9.032 -15.602  1.00 38.76           N  
ATOM   2991  CA  LYS B  50      40.536   9.853 -14.751  1.00 26.76           C  
ATOM   2992  C   LYS B  50      41.081   9.005 -13.637  1.00 28.07           C  
ATOM   2993  O   LYS B  50      40.483   8.015 -13.233  1.00 23.24           O  
ATOM   2994  CB  LYS B  50      39.776  11.068 -14.315  1.00 18.01           C  
ATOM   2995  CG  LYS B  50      40.363  11.748 -13.099  1.00 22.58           C  
ATOM   2996  CD  LYS B  50      39.517  12.947 -12.664  1.00 21.53           C  
ATOM   2997  CE  LYS B  50      40.232  13.662 -11.525  1.00 34.89           C  
ATOM   2998  NZ  LYS B  50      39.676  14.977 -11.219  1.00 37.67           N1+
ATOM   2999  N   HIS B  51      42.246   9.352 -13.153  1.00 26.08           N  
ATOM   3000  CA  HIS B  51      42.844   8.530 -12.130  1.00 21.34           C  
ATOM   3001  C   HIS B  51      42.347   8.749 -10.713  1.00 21.58           C  
ATOM   3002  O   HIS B  51      42.398   9.846 -10.182  1.00 29.00           O  
ATOM   3003  CB  HIS B  51      44.388   8.659 -12.179  1.00 42.44           C  
ATOM   3004  CG  HIS B  51      45.096   7.924 -11.096  1.00 19.15           C  
ATOM   3005  CD2 HIS B  51      45.646   8.369  -9.917  1.00 22.44           C  
ATOM   3006  ND1 HIS B  51      45.317   6.553 -11.159  1.00 42.20           N  
ATOM   3007  CE1 HIS B  51      45.926   6.199 -10.023  1.00 25.50           C  
ATOM   3008  NE2 HIS B  51      46.132   7.269  -9.249  1.00 50.41           N  
ATOM   3009  N   PRO B  52      41.908   7.682 -10.057  1.00 21.84           N  
ATOM   3010  CA  PRO B  52      41.508   7.807  -8.656  1.00 28.18           C  
ATOM   3011  C   PRO B  52      42.687   7.339  -7.802  1.00 28.35           C  
ATOM   3012  O   PRO B  52      43.321   6.336  -8.132  1.00 21.70           O  
ATOM   3013  CB  PRO B  52      40.463   6.689  -8.420  1.00 20.35           C  
ATOM   3014  CG  PRO B  52      40.858   5.602  -9.443  1.00 19.79           C  
ATOM   3015  CD  PRO B  52      41.461   6.374 -10.628  1.00 25.22           C  
ATOM   3016  N   THR B  53      42.983   8.002  -6.691  1.00 17.66           N  
ATOM   3017  CA  THR B  53      44.061   7.495  -5.845  1.00 26.12           C  
ATOM   3018  C   THR B  53      43.515   6.375  -4.945  1.00 25.89           C  
ATOM   3019  O   THR B  53      42.421   6.454  -4.386  1.00 26.31           O  
ATOM   3020  CB  THR B  53      44.579   8.635  -4.988  1.00 21.12           C  
ATOM   3021  CG2 THR B  53      45.493   8.303  -3.817  1.00 16.25           C  
ATOM   3022  OG1 THR B  53      45.120   9.617  -5.828  1.00 35.07           O  
ATOM   3023  N   PHE B  54      44.281   5.296  -4.835  1.00 16.88           N  
ATOM   3024  CA  PHE B  54      43.961   4.149  -3.999  1.00 15.23           C  
ATOM   3025  C   PHE B  54      44.862   4.025  -2.792  1.00 25.37           C  
ATOM   3026  O   PHE B  54      46.095   4.135  -2.915  1.00 16.71           O  
ATOM   3027  CB  PHE B  54      44.128   2.836  -4.788  1.00 16.76           C  
ATOM   3028  CG  PHE B  54      43.805   1.628  -3.959  1.00 29.39           C  
ATOM   3029  CD1 PHE B  54      42.470   1.332  -3.655  1.00 25.70           C  
ATOM   3030  CD2 PHE B  54      44.820   0.743  -3.573  1.00 16.21           C  
ATOM   3031  CE1 PHE B  54      42.172   0.207  -2.882  1.00 19.84           C  
ATOM   3032  CE2 PHE B  54      44.520  -0.383  -2.801  1.00 20.68           C  
ATOM   3033  CZ  PHE B  54      43.196  -0.630  -2.427  1.00 24.01           C  
ATOM   3034  N   VAL B  55      44.212   3.796  -1.653  1.00 18.53           N  
ATOM   3035  CA  VAL B  55      44.851   3.547  -0.392  1.00 19.59           C  
ATOM   3036  C   VAL B  55      44.342   2.236   0.164  1.00 27.57           C  
ATOM   3037  O   VAL B  55      43.138   2.096   0.357  1.00 17.38           O  
ATOM   3038  CB  VAL B  55      44.607   4.645   0.589  1.00 27.10           C  
ATOM   3039  CG1 VAL B  55      45.404   4.424   1.897  1.00 23.88           C  
ATOM   3040  CG2 VAL B  55      45.042   5.946  -0.058  1.00 22.82           C  
ATOM   3041  N   GLU B  56      45.240   1.280   0.408  1.00 13.43           N  
ATOM   3042  CA  GLU B  56      44.803   0.018   0.974  1.00 12.85           C  
ATOM   3043  C   GLU B  56      44.810   0.165   2.473  1.00 17.87           C  
ATOM   3044  O   GLU B  56      45.802   0.581   3.072  1.00 16.64           O  
ATOM   3045  CB  GLU B  56      45.709  -1.147   0.509  1.00 18.69           C  
ATOM   3046  CG  GLU B  56      45.317  -2.509   1.127  1.00 23.96           C  
ATOM   3047  CD  GLU B  56      46.195  -3.643   0.661  1.00 18.87           C  
ATOM   3048  OE1 GLU B  56      46.992  -3.500  -0.215  1.00 29.02           O  
ATOM   3049  OE2 GLU B  56      45.929  -4.794   1.209  1.00 28.29           O1-
ATOM   3050  N   GLY B  57      43.679  -0.094   3.101  1.00  8.27           N  
ATOM   3051  CA  GLY B  57      43.614   0.075   4.560  1.00  1.46           C  
ATOM   3052  C   GLY B  57      42.228  -0.143   5.141  1.00 18.90           C  
ATOM   3053  O   GLY B  57      41.296  -0.439   4.398  1.00 20.63           O  
ATOM   3054  N   ASP B  58      42.120  -0.054   6.460  1.00 13.46           N  
ATOM   3055  CA  ASP B  58      40.885  -0.396   7.119  1.00 10.20           C  
ATOM   3056  C   ASP B  58      40.194   0.772   7.774  1.00 27.60           C  
ATOM   3057  O   ASP B  58      40.827   1.532   8.459  1.00  8.08           O  
ATOM   3058  CB  ASP B  58      41.230  -1.384   8.221  1.00 15.39           C  
ATOM   3059  CG  ASP B  58      40.051  -2.171   8.643  1.00 24.17           C  
ATOM   3060  OD1 ASP B  58      39.130  -1.721   9.254  1.00 18.47           O  
ATOM   3061  OD2 ASP B  58      40.091  -3.411   8.310  1.00 11.70           O1-
ATOM   3062  N   ILE B  59      38.882   0.923   7.623  1.00  8.60           N  
ATOM   3063  CA  ILE B  59      38.156   2.048   8.277  1.00 12.04           C  
ATOM   3064  C   ILE B  59      38.301   2.013   9.792  1.00 16.90           C  
ATOM   3065  O   ILE B  59      38.160   2.989  10.532  1.00  7.00           O  
ATOM   3066  CB  ILE B  59      36.617   2.044   7.917  1.00  5.30           C  
ATOM   3067  CG1 ILE B  59      36.044   0.646   8.228  1.00 13.76           C  
ATOM   3068  CG2 ILE B  59      36.466   2.330   6.423  1.00  1.00           C  
ATOM   3069  CD1 ILE B  59      34.515   0.514   7.937  1.00  8.21           C  
ATOM   3070  N   ARG B  60      38.570   0.828  10.321  1.00  1.07           N  
ATOM   3071  CA  ARG B  60      38.730   0.726  11.749  1.00  1.00           C  
ATOM   3072  C   ARG B  60      40.033   1.356  12.241  1.00  3.93           C  
ATOM   3073  O   ARG B  60      40.146   1.519  13.445  1.00 10.71           O  
ATOM   3074  CB  ARG B  60      38.685  -0.758  12.253  1.00 11.72           C  
ATOM   3075  CG  ARG B  60      37.279  -1.367  12.113  1.00  9.94           C  
ATOM   3076  CD  ARG B  60      37.253  -2.906  12.366  1.00  7.83           C  
ATOM   3077  NE  ARG B  60      37.943  -3.563  11.273  1.00 10.84           N  
ATOM   3078  CZ  ARG B  60      38.173  -4.865  11.148  1.00 15.74           C  
ATOM   3079  NH1 ARG B  60      37.702  -5.685  12.045  1.00 16.15           N1+
ATOM   3080  NH2 ARG B  60      38.805  -5.314  10.038  1.00  9.96           N  
ATOM   3081  N   ASN B  61      40.940   1.697  11.323  1.00 11.74           N  
ATOM   3082  CA  ASN B  61      42.220   2.338  11.756  1.00  4.53           C  
ATOM   3083  C   ASN B  61      42.017   3.846  11.758  1.00  2.44           C  
ATOM   3084  O   ASN B  61      42.189   4.496  10.727  1.00 16.35           O  
ATOM   3085  CB  ASN B  61      43.212   2.086  10.631  1.00  5.44           C  
ATOM   3086  CG  ASN B  61      44.620   2.493  11.104  1.00 12.44           C  
ATOM   3087  ND2 ASN B  61      45.672   1.839  10.563  1.00  9.74           N  
ATOM   3088  OD1 ASN B  61      44.740   3.306  11.990  1.00 17.54           O  
ATOM   3089  N   GLU B  62      41.579   4.365  12.905  1.00  8.12           N  
ATOM   3090  CA  GLU B  62      41.238   5.809  12.963  1.00  4.79           C  
ATOM   3091  C   GLU B  62      42.404   6.756  12.650  1.00 25.22           C  
ATOM   3092  O   GLU B  62      42.232   7.857  12.122  1.00 16.21           O  
ATOM   3093  CB  GLU B  62      40.757   6.122  14.396  1.00  1.53           C  
ATOM   3094  CG  GLU B  62      40.149   7.552  14.508  1.00 12.51           C  
ATOM   3095  CD  GLU B  62      39.735   7.893  15.889  1.00 15.58           C  
ATOM   3096  OE1 GLU B  62      39.411   6.859  16.610  1.00 17.46           O  
ATOM   3097  OE2 GLU B  62      39.690   9.013  16.306  1.00 13.88           O1-
ATOM   3098  N   ALA B  63      43.596   6.354  13.040  1.00 12.08           N  
ATOM   3099  CA  ALA B  63      44.819   7.176  12.842  1.00 12.71           C  
ATOM   3100  C   ALA B  63      45.078   7.306  11.370  1.00 12.93           C  
ATOM   3101  O   ALA B  63      45.326   8.374  10.842  1.00 12.08           O  
ATOM   3102  CB  ALA B  63      45.944   6.324  13.391  1.00 17.53           C  
ATOM   3103  N   LEU B  64      44.958   6.185  10.683  1.00 10.84           N  
ATOM   3104  CA  LEU B  64      45.128   6.197   9.256  1.00  7.49           C  
ATOM   3105  C   LEU B  64      44.037   6.985   8.550  1.00 19.83           C  
ATOM   3106  O   LEU B  64      44.283   7.701   7.566  1.00 20.19           O  
ATOM   3107  CB  LEU B  64      45.288   4.778   8.678  1.00  8.77           C  
ATOM   3108  CG  LEU B  64      45.247   4.758   7.135  1.00 18.29           C  
ATOM   3109  CD1 LEU B  64      46.535   5.404   6.601  1.00 19.76           C  
ATOM   3110  CD2 LEU B  64      45.069   3.302   6.603  1.00 17.08           C  
ATOM   3111  N   MET B  65      42.815   6.860   9.067  1.00 16.44           N  
ATOM   3112  CA  MET B  65      41.727   7.584   8.447  1.00 11.72           C  
ATOM   3113  C   MET B  65      41.953   9.064   8.567  1.00  8.83           C  
ATOM   3114  O   MET B  65      41.776   9.838   7.630  1.00 17.17           O  
ATOM   3115  CB  MET B  65      40.288   7.290   8.925  1.00  9.24           C  
ATOM   3116  CG  MET B  65      39.870   5.816   8.673  1.00  1.68           C  
ATOM   3117  SD  MET B  65      39.837   5.307   6.982  1.00 12.20           S  
ATOM   3118  CE  MET B  65      41.382   4.274   6.843  1.00 10.35           C  
ATOM   3119  N   THR B  66      42.314   9.457   9.763  1.00  8.09           N  
ATOM   3120  CA  THR B  66      42.557  10.865   9.977  1.00 10.91           C  
ATOM   3121  C   THR B  66      43.627  11.392   9.055  1.00 24.56           C  
ATOM   3122  O   THR B  66      43.534  12.495   8.543  1.00 17.86           O  
ATOM   3123  CB  THR B  66      43.047  11.003  11.394  1.00 15.78           C  
ATOM   3124  CG2 THR B  66      43.147  12.492  11.728  1.00 16.38           C  
ATOM   3125  OG1 THR B  66      42.035  10.413  12.207  1.00 20.71           O  
ATOM   3126  N   GLU B  67      44.688  10.615   8.867  1.00 17.84           N  
ATOM   3127  CA  GLU B  67      45.792  11.038   8.017  1.00 27.49           C  
ATOM   3128  C   GLU B  67      45.376  11.203   6.576  1.00 18.33           C  
ATOM   3129  O   GLU B  67      45.710  12.172   5.895  1.00 18.59           O  
ATOM   3130  CB  GLU B  67      46.715   9.803   8.016  1.00 29.27           C  
ATOM   3131  CG  GLU B  67      48.113  10.218   7.582  1.00 21.61           C  
ATOM   3132  CD  GLU B  67      49.149   9.079   7.630  1.00 25.01           C  
ATOM   3133  OE1 GLU B  67      48.840   8.101   8.450  1.00 23.15           O  
ATOM   3134  OE2 GLU B  67      50.187   9.093   7.007  1.00 75.18           O1-
ATOM   3135  N   ILE B  68      44.651  10.201   6.103  1.00  9.14           N  
ATOM   3136  CA  ILE B  68      44.223  10.300   4.737  1.00  7.52           C  
ATOM   3137  C   ILE B  68      43.344  11.534   4.542  1.00 14.37           C  
ATOM   3138  O   ILE B  68      43.434  12.241   3.537  1.00 20.36           O  
ATOM   3139  CB  ILE B  68      43.269   9.134   4.456  1.00 15.70           C  
ATOM   3140  CG1 ILE B  68      44.142   7.885   4.283  1.00 16.45           C  
ATOM   3141  CG2 ILE B  68      42.467   9.366   3.180  1.00 13.84           C  
ATOM   3142  CD1 ILE B  68      43.211   6.732   4.081  1.00 14.20           C  
ATOM   3143  N   LEU B  69      42.465  11.769   5.518  1.00 14.65           N  
ATOM   3144  CA  LEU B  69      41.544  12.904   5.394  1.00 15.66           C  
ATOM   3145  C   LEU B  69      42.296  14.215   5.285  1.00 21.38           C  
ATOM   3146  O   LEU B  69      41.951  15.111   4.516  1.00 23.52           O  
ATOM   3147  CB  LEU B  69      40.555  12.964   6.597  1.00 13.39           C  
ATOM   3148  CG  LEU B  69      39.460  11.848   6.595  1.00 25.04           C  
ATOM   3149  CD1 LEU B  69      38.733  11.762   7.961  1.00 12.45           C  
ATOM   3150  CD2 LEU B  69      38.464  12.055   5.443  1.00 13.21           C  
ATOM   3151  N   HIS B  70      43.312  14.343   6.108  1.00 31.33           N  
ATOM   3152  CA  HIS B  70      44.100  15.569   6.082  1.00 19.32           C  
ATOM   3153  C   HIS B  70      44.958  15.636   4.821  1.00 22.22           C  
ATOM   3154  O   HIS B  70      45.024  16.641   4.106  1.00 23.09           O  
ATOM   3155  CB  HIS B  70      45.103  15.735   7.268  1.00 22.13           C  
ATOM   3156  CG  HIS B  70      44.620  16.293   8.569  1.00 59.21           C  
ATOM   3157  CD2 HIS B  70      44.602  15.740   9.828  1.00100.00           C  
ATOM   3158  ND1 HIS B  70      44.149  17.599   8.649  1.00 50.64           N  
ATOM   3159  CE1 HIS B  70      43.820  17.789   9.929  1.00100.00           C  
ATOM   3160  NE2 HIS B  70      44.067  16.694  10.666  1.00 39.05           N  
ATOM   3161  N   ASP B  71      45.676  14.548   4.592  1.00 17.62           N  
ATOM   3162  CA  ASP B  71      46.558  14.466   3.474  1.00 17.87           C  
ATOM   3163  C   ASP B  71      45.912  14.806   2.158  1.00 50.79           C  
ATOM   3164  O   ASP B  71      46.556  15.391   1.305  1.00 23.44           O  
ATOM   3165  CB  ASP B  71      47.124  13.055   3.303  1.00 20.78           C  
ATOM   3166  CG  ASP B  71      48.219  12.640   4.245  1.00 14.37           C  
ATOM   3167  OD1 ASP B  71      48.584  13.537   5.132  1.00 14.03           O  
ATOM   3168  OD2 ASP B  71      48.671  11.512   4.139  1.00 29.78           O1-
ATOM   3169  N   HIS B  72      44.667  14.400   1.956  1.00 21.18           N  
ATOM   3170  CA  HIS B  72      44.035  14.643   0.672  1.00  5.79           C  
ATOM   3171  C   HIS B  72      43.019  15.785   0.698  1.00  9.28           C  
ATOM   3172  O   HIS B  72      42.340  16.001  -0.302  1.00 17.54           O  
ATOM   3173  CB  HIS B  72      43.370  13.335   0.218  1.00  9.91           C  
ATOM   3174  CG  HIS B  72      44.436  12.320   0.025  1.00 15.43           C  
ATOM   3175  CD2 HIS B  72      44.921  11.411   0.903  1.00 26.98           C  
ATOM   3176  ND1 HIS B  72      45.095  12.206  -1.185  1.00 17.10           N  
ATOM   3177  CE1 HIS B  72      45.953  11.183  -1.047  1.00 15.60           C  
ATOM   3178  NE2 HIS B  72      45.889  10.712   0.211  1.00 19.87           N  
ATOM   3179  N   ALA B  73      42.989  16.521   1.793  1.00 12.01           N  
ATOM   3180  CA  ALA B  73      42.097  17.659   1.896  1.00 31.97           C  
ATOM   3181  C   ALA B  73      40.729  17.237   1.408  1.00 18.17           C  
ATOM   3182  O   ALA B  73      40.174  17.804   0.457  1.00 24.11           O  
ATOM   3183  CB  ALA B  73      42.641  18.683   0.902  1.00 19.87           C  
ATOM   3184  N   ILE B  74      40.216  16.191   2.028  1.00 22.89           N  
ATOM   3185  CA  ILE B  74      38.926  15.678   1.618  1.00 14.53           C  
ATOM   3186  C   ILE B  74      37.793  16.613   2.021  1.00 10.85           C  
ATOM   3187  O   ILE B  74      37.790  17.142   3.137  1.00 16.23           O  
ATOM   3188  CB  ILE B  74      38.755  14.347   2.333  1.00 20.16           C  
ATOM   3189  CG1 ILE B  74      39.840  13.501   1.740  1.00  5.12           C  
ATOM   3190  CG2 ILE B  74      37.418  13.672   2.026  1.00 16.18           C  
ATOM   3191  CD1 ILE B  74      39.648  13.134   0.274  1.00  4.36           C  
ATOM   3192  N   ASP B  75      36.806  16.791   1.143  1.00 15.38           N  
ATOM   3193  CA  ASP B  75      35.662  17.678   1.483  1.00 13.20           C  
ATOM   3194  C   ASP B  75      34.417  16.907   1.925  1.00 12.11           C  
ATOM   3195  O   ASP B  75      33.551  17.397   2.690  1.00 15.99           O  
ATOM   3196  CB  ASP B  75      35.163  18.307   0.152  1.00 10.25           C  
ATOM   3197  CG  ASP B  75      36.109  19.233  -0.553  1.00 20.14           C  
ATOM   3198  OD1 ASP B  75      36.679  20.112   0.221  1.00 24.71           O  
ATOM   3199  OD2 ASP B  75      36.308  19.176  -1.733  1.00 20.83           O1-
ATOM   3200  N   THR B  76      34.342  15.697   1.395  1.00 13.11           N  
ATOM   3201  CA  THR B  76      33.215  14.816   1.687  1.00 15.63           C  
ATOM   3202  C   THR B  76      33.607  13.341   1.647  1.00 22.67           C  
ATOM   3203  O   THR B  76      34.538  12.969   0.932  1.00 14.30           O  
ATOM   3204  CB  THR B  76      32.114  15.168   0.682  1.00 22.65           C  
ATOM   3205  CG2 THR B  76      32.677  14.992  -0.734  1.00 16.40           C  
ATOM   3206  OG1 THR B  76      30.977  14.382   0.956  1.00 26.29           O  
ATOM   3207  N   VAL B  77      32.909  12.518   2.435  1.00 11.42           N  
ATOM   3208  CA  VAL B  77      33.255  11.105   2.468  1.00  6.34           C  
ATOM   3209  C   VAL B  77      32.028  10.286   2.126  1.00 20.19           C  
ATOM   3210  O   VAL B  77      30.959  10.518   2.703  1.00 16.98           O  
ATOM   3211  CB  VAL B  77      33.526  10.733   3.954  1.00  6.88           C  
ATOM   3212  CG1 VAL B  77      33.903   9.227   4.057  1.00 11.57           C  
ATOM   3213  CG2 VAL B  77      34.845  11.397   4.337  1.00 10.08           C  
ATOM   3214  N   ILE B  78      32.194   9.325   1.231  1.00  8.36           N  
ATOM   3215  CA  ILE B  78      31.082   8.410   0.898  1.00  1.41           C  
ATOM   3216  C   ILE B  78      31.496   7.068   1.441  1.00 20.98           C  
ATOM   3217  O   ILE B  78      32.484   6.544   0.955  1.00 15.55           O  
ATOM   3218  CB  ILE B  78      30.818   8.374  -0.607  1.00  4.93           C  
ATOM   3219  CG1 ILE B  78      30.414   9.773  -1.079  1.00  4.87           C  
ATOM   3220  CG2 ILE B  78      29.582   7.449  -0.968  1.00  4.08           C  
ATOM   3221  CD1 ILE B  78      30.258   9.819  -2.606  1.00  7.37           C  
ATOM   3222  N   HIS B  79      30.759   6.588   2.431  1.00 19.20           N  
ATOM   3223  CA  HIS B  79      31.078   5.384   3.163  1.00 10.41           C  
ATOM   3224  C   HIS B  79      30.398   4.100   2.750  1.00 24.98           C  
ATOM   3225  O   HIS B  79      29.357   3.758   3.307  1.00 13.56           O  
ATOM   3226  CB  HIS B  79      30.848   5.721   4.633  1.00  1.00           C  
ATOM   3227  CG  HIS B  79      31.140   4.591   5.538  1.00  9.85           C  
ATOM   3228  CD2 HIS B  79      30.628   4.250   6.715  1.00  7.15           C  
ATOM   3229  ND1 HIS B  79      32.311   3.819   5.350  1.00 12.32           N  
ATOM   3230  CE1 HIS B  79      32.310   2.922   6.350  1.00  8.02           C  
ATOM   3231  NE2 HIS B  79      31.298   3.144   7.182  1.00 19.08           N  
ATOM   3232  N   PHE B  80      31.025   3.360   1.832  1.00 10.05           N  
ATOM   3233  CA  PHE B  80      30.433   2.075   1.395  1.00  1.68           C  
ATOM   3234  C   PHE B  80      31.022   0.868   2.095  1.00 18.23           C  
ATOM   3235  O   PHE B  80      30.467  -0.216   2.049  1.00  7.49           O  
ATOM   3236  CB  PHE B  80      30.718   1.686  -0.087  1.00  3.99           C  
ATOM   3237  CG  PHE B  80      30.114   2.579  -1.146  1.00 22.23           C  
ATOM   3238  CD1 PHE B  80      28.749   2.493  -1.461  1.00  9.02           C  
ATOM   3239  CD2 PHE B  80      30.890   3.607  -1.700  1.00 15.56           C  
ATOM   3240  CE1 PHE B  80      28.237   3.336  -2.450  1.00  7.20           C  
ATOM   3241  CE2 PHE B  80      30.367   4.457  -2.678  1.00 13.76           C  
ATOM   3242  CZ  PHE B  80      29.020   4.322  -3.050  1.00  9.51           C  
ATOM   3243  N   ALA B  81      32.179   1.026   2.717  1.00 15.01           N  
ATOM   3244  CA  ALA B  81      32.866  -0.122   3.332  1.00  6.08           C  
ATOM   3245  C   ALA B  81      32.137  -0.681   4.514  1.00  9.63           C  
ATOM   3246  O   ALA B  81      31.533   0.026   5.337  1.00 11.60           O  
ATOM   3247  CB  ALA B  81      34.241   0.279   3.953  1.00  2.25           C  
ATOM   3248  N   GLY B  82      32.217  -2.019   4.567  1.00  7.66           N  
ATOM   3249  CA  GLY B  82      31.622  -2.794   5.634  1.00  7.69           C  
ATOM   3250  C   GLY B  82      31.343  -4.243   5.153  1.00 12.75           C  
ATOM   3251  O   GLY B  82      31.613  -4.572   3.980  1.00 13.60           O  
ATOM   3252  N   LEU B  83      30.773  -5.070   6.053  1.00 10.34           N  
ATOM   3253  CA  LEU B  83      30.414  -6.451   5.699  1.00  9.56           C  
ATOM   3254  C   LEU B  83      28.915  -6.487   5.442  1.00 20.28           C  
ATOM   3255  O   LEU B  83      28.182  -5.752   6.080  1.00 13.65           O  
ATOM   3256  CB  LEU B  83      30.797  -7.366   6.854  1.00  7.20           C  
ATOM   3257  CG  LEU B  83      32.355  -7.466   7.030  1.00  9.99           C  
ATOM   3258  CD1 LEU B  83      32.759  -8.552   8.029  1.00 11.32           C  
ATOM   3259  CD2 LEU B  83      33.050  -7.746   5.692  1.00  8.26           C  
ATOM   3260  N   LYS B  84      28.441  -7.314   4.522  1.00 15.93           N  
ATOM   3261  CA  LYS B  84      27.015  -7.330   4.209  1.00 13.54           C  
ATOM   3262  C   LYS B  84      26.364  -8.701   4.038  1.00 15.05           C  
ATOM   3263  O   LYS B  84      25.240  -8.745   3.546  1.00 22.87           O  
ATOM   3264  CB  LYS B  84      26.735  -6.573   2.911  1.00 16.55           C  
ATOM   3265  CG  LYS B  84      27.655  -6.939   1.771  1.00 12.13           C  
ATOM   3266  CD  LYS B  84      27.031  -6.595   0.416  1.00 15.36           C  
ATOM   3267  CE  LYS B  84      27.625  -7.337  -0.801  1.00  7.57           C  
ATOM   3268  NZ  LYS B  84      26.929  -7.176  -2.054  1.00 12.90           N1+
ATOM   3269  N   ALA B  85      27.024  -9.800   4.402  1.00 15.87           N  
ATOM   3270  CA  ALA B  85      26.367 -11.107   4.238  1.00  8.60           C  
ATOM   3271  C   ALA B  85      25.398 -11.346   5.374  1.00 15.45           C  
ATOM   3272  O   ALA B  85      25.810 -11.606   6.501  1.00 15.27           O  
ATOM   3273  CB  ALA B  85      27.402 -12.214   4.072  1.00 11.86           C  
ATOM   3274  N   VAL B  86      24.085 -11.279   5.066  1.00 14.96           N  
ATOM   3275  CA  VAL B  86      23.108 -11.451   6.096  1.00  4.89           C  
ATOM   3276  C   VAL B  86      23.239 -12.721   6.919  1.00 16.88           C  
ATOM   3277  O   VAL B  86      23.327 -12.697   8.165  1.00 14.35           O  
ATOM   3278  CB  VAL B  86      21.715 -11.326   5.485  1.00 24.38           C  
ATOM   3279  CG1 VAL B  86      20.709 -11.583   6.615  1.00 13.58           C  
ATOM   3280  CG2 VAL B  86      21.541  -9.912   4.931  1.00 22.33           C  
ATOM   3281  N   GLY B  87      23.173 -13.855   6.222  1.00 17.91           N  
ATOM   3282  CA  GLY B  87      23.296 -15.133   6.927  1.00  9.27           C  
ATOM   3283  C   GLY B  87      24.596 -15.221   7.746  1.00  9.40           C  
ATOM   3284  O   GLY B  87      24.605 -15.653   8.907  1.00 16.43           O  
ATOM   3285  N   GLU B  88      25.712 -14.820   7.139  1.00 25.63           N  
ATOM   3286  CA  GLU B  88      26.972 -14.865   7.877  1.00  6.64           C  
ATOM   3287  C   GLU B  88      26.887 -14.020   9.155  1.00 16.05           C  
ATOM   3288  O   GLU B  88      27.464 -14.366  10.175  1.00 18.17           O  
ATOM   3289  CB  GLU B  88      28.049 -14.420   6.895  1.00 25.29           C  
ATOM   3290  CG  GLU B  88      29.289 -13.845   7.566  1.00 52.27           C  
ATOM   3291  CD  GLU B  88      30.352 -13.679   6.540  1.00100.00           C  
ATOM   3292  OE1 GLU B  88      30.702 -14.636   5.888  1.00 19.17           O  
ATOM   3293  OE2 GLU B  88      30.765 -12.429   6.394  1.00 33.29           O1-
ATOM   3294  N   SER B  89      26.229 -12.848   9.083  1.00 17.23           N  
ATOM   3295  CA  SER B  89      26.078 -11.981  10.252  1.00 11.03           C  
ATOM   3296  C   SER B  89      25.375 -12.684  11.387  1.00 13.18           C  
ATOM   3297  O   SER B  89      25.609 -12.443  12.556  1.00 15.58           O  
ATOM   3298  CB  SER B  89      25.303 -10.702   9.901  1.00 11.22           C  
ATOM   3299  OG  SER B  89      23.906 -10.917   9.794  1.00 15.18           O  
ATOM   3300  N   VAL B  90      24.454 -13.602  11.056  1.00 15.84           N  
ATOM   3301  CA  VAL B  90      23.808 -14.359  12.117  1.00  8.27           C  
ATOM   3302  C   VAL B  90      24.777 -15.329  12.784  1.00 11.03           C  
ATOM   3303  O   VAL B  90      24.717 -15.621  14.003  1.00 13.72           O  
ATOM   3304  CB  VAL B  90      22.620 -15.169  11.538  1.00 17.01           C  
ATOM   3305  CG1 VAL B  90      22.062 -16.111  12.623  1.00 11.39           C  
ATOM   3306  CG2 VAL B  90      21.556 -14.115  11.149  1.00  8.50           C  
ATOM   3307  N   GLN B  91      25.689 -15.819  11.968  1.00 15.33           N  
ATOM   3308  CA  GLN B  91      26.667 -16.766  12.468  1.00 24.98           C  
ATOM   3309  C   GLN B  91      27.850 -16.115  13.147  1.00 20.61           C  
ATOM   3310  O   GLN B  91      28.447 -16.675  14.068  1.00 15.58           O  
ATOM   3311  CB  GLN B  91      27.250 -17.633  11.329  1.00 30.13           C  
ATOM   3312  CG  GLN B  91      26.183 -18.527  10.627  1.00  9.22           C  
ATOM   3313  CD  GLN B  91      25.361 -19.355  11.609  1.00 22.66           C  
ATOM   3314  NE2 GLN B  91      24.041 -19.428  11.383  1.00 15.20           N  
ATOM   3315  OE1 GLN B  91      25.864 -19.966  12.567  1.00 23.28           O  
ATOM   3316  N   LYS B  92      28.183 -14.935  12.670  1.00 12.00           N  
ATOM   3317  CA  LYS B  92      29.354 -14.192  13.187  1.00 13.96           C  
ATOM   3318  C   LYS B  92      29.036 -12.739  13.479  1.00 28.85           C  
ATOM   3319  O   LYS B  92      29.508 -11.843  12.813  1.00 12.32           O  
ATOM   3320  CB  LYS B  92      30.335 -14.211  12.025  1.00 12.25           C  
ATOM   3321  CG  LYS B  92      31.045 -15.571  11.997  1.00 27.02           C  
ATOM   3322  CD  LYS B  92      31.925 -15.814  10.773  1.00 33.04           C  
ATOM   3323  CE  LYS B  92      31.322 -15.391   9.448  1.00 43.10           C  
ATOM   3324  NZ  LYS B  92      32.217 -15.629   8.314  1.00 45.38           N1+
ATOM   3325  N   PRO B  93      28.208 -12.506  14.476  1.00 13.69           N  
ATOM   3326  CA  PRO B  93      27.762 -11.165  14.763  1.00 14.09           C  
ATOM   3327  C   PRO B  93      28.836 -10.130  15.067  1.00 15.32           C  
ATOM   3328  O   PRO B  93      28.743  -8.983  14.652  1.00 12.07           O  
ATOM   3329  CB  PRO B  93      26.808 -11.349  15.958  1.00  9.63           C  
ATOM   3330  CG  PRO B  93      27.094 -12.750  16.605  1.00 10.84           C  
ATOM   3331  CD  PRO B  93      27.653 -13.524  15.406  1.00  8.15           C  
ATOM   3332  N   LEU B  94      29.783 -10.497  15.897  1.00 13.09           N  
ATOM   3333  CA  LEU B  94      30.834  -9.570  16.343  1.00 24.05           C  
ATOM   3334  C   LEU B  94      31.555  -8.903  15.193  1.00  9.73           C  
ATOM   3335  O   LEU B  94      31.742  -7.667  15.151  1.00 15.22           O  
ATOM   3336  CB  LEU B  94      31.822 -10.185  17.344  1.00 19.74           C  
ATOM   3337  CG  LEU B  94      31.193 -10.754  18.628  1.00 22.45           C  
ATOM   3338  CD1 LEU B  94      32.319 -10.968  19.660  1.00 20.81           C  
ATOM   3339  CD2 LEU B  94      30.169  -9.774  19.248  1.00  8.16           C  
ATOM   3340  N   GLU B  95      31.929  -9.722  14.203  1.00  9.95           N  
ATOM   3341  CA  GLU B  95      32.569  -9.206  12.997  1.00 12.73           C  
ATOM   3342  C   GLU B  95      31.747  -8.163  12.264  1.00 10.58           C  
ATOM   3343  O   GLU B  95      32.267  -7.221  11.669  1.00 12.28           O  
ATOM   3344  CB  GLU B  95      32.730 -10.340  12.002  1.00 15.85           C  
ATOM   3345  CG  GLU B  95      34.067 -11.058  12.182  1.00100.00           C  
ATOM   3346  CD  GLU B  95      34.407 -11.768  10.917  1.00100.00           C  
ATOM   3347  OE1 GLU B  95      33.638 -12.842  10.792  1.00 34.03           O  
ATOM   3348  OE2 GLU B  95      35.250 -11.365  10.119  1.00 79.70           O1-
ATOM   3349  N   TYR B  96      30.413  -8.312  12.290  1.00 13.40           N  
ATOM   3350  CA  TYR B  96      29.536  -7.347  11.671  1.00  6.90           C  
ATOM   3351  C   TYR B  96      29.475  -6.071  12.507  1.00 16.05           C  
ATOM   3352  O   TYR B  96      29.584  -4.985  11.974  1.00  7.65           O  
ATOM   3353  CB  TYR B  96      28.036  -7.963  11.464  1.00  3.99           C  
ATOM   3354  CG  TYR B  96      28.259  -8.744  10.190  1.00  6.01           C  
ATOM   3355  CD1 TYR B  96      28.959  -9.951  10.096  1.00 13.94           C  
ATOM   3356  CD2 TYR B  96      27.800  -8.177   9.010  1.00  7.21           C  
ATOM   3357  CE1 TYR B  96      29.131 -10.595   8.866  1.00  7.32           C  
ATOM   3358  CE2 TYR B  96      28.009  -8.752   7.761  1.00 11.52           C  
ATOM   3359  CZ  TYR B  96      28.677  -9.988   7.698  1.00 12.01           C  
ATOM   3360  OH  TYR B  96      28.952 -10.533   6.485  1.00 14.20           O  
ATOM   3361  N   TYR B  97      29.314  -6.189  13.822  1.00 11.49           N  
ATOM   3362  CA  TYR B  97      29.281  -5.016  14.665  1.00 12.61           C  
ATOM   3363  C   TYR B  97      30.641  -4.307  14.615  1.00 21.77           C  
ATOM   3364  O   TYR B  97      30.703  -3.091  14.626  1.00 10.76           O  
ATOM   3365  CB  TYR B  97      28.890  -5.408  16.150  1.00 10.80           C  
ATOM   3366  CG  TYR B  97      27.418  -5.749  16.209  1.00 19.05           C  
ATOM   3367  CD1 TYR B  97      26.430  -4.836  15.843  1.00  9.30           C  
ATOM   3368  CD2 TYR B  97      26.953  -7.015  16.544  1.00  3.79           C  
ATOM   3369  CE1 TYR B  97      25.062  -5.121  15.840  1.00 11.02           C  
ATOM   3370  CE2 TYR B  97      25.590  -7.378  16.500  1.00  4.14           C  
ATOM   3371  CZ  TYR B  97      24.640  -6.381  16.266  1.00 13.23           C  
ATOM   3372  OH  TYR B  97      23.285  -6.679  16.205  1.00 12.46           O  
ATOM   3373  N   ASP B  98      31.749  -5.060  14.577  1.00 11.55           N  
ATOM   3374  CA  ASP B  98      33.070  -4.406  14.531  1.00  6.01           C  
ATOM   3375  C   ASP B  98      33.272  -3.684  13.223  1.00  4.26           C  
ATOM   3376  O   ASP B  98      33.509  -2.483  13.137  1.00  8.28           O  
ATOM   3377  CB  ASP B  98      34.160  -5.526  14.694  1.00  9.33           C  
ATOM   3378  CG  ASP B  98      35.535  -4.954  14.958  1.00 22.80           C  
ATOM   3379  OD1 ASP B  98      35.485  -3.786  15.547  1.00 17.55           O  
ATOM   3380  OD2 ASP B  98      36.572  -5.536  14.663  1.00 16.16           O1-
ATOM   3381  N   ASN B  99      33.051  -4.390  12.128  1.00  2.48           N  
ATOM   3382  CA  ASN B  99      33.261  -3.713  10.868  1.00  7.25           C  
ATOM   3383  C   ASN B  99      32.312  -2.556  10.558  1.00 22.66           C  
ATOM   3384  O   ASN B  99      32.706  -1.551   9.961  1.00  9.74           O  
ATOM   3385  CB  ASN B  99      33.256  -4.622   9.652  1.00  9.86           C  
ATOM   3386  CG  ASN B  99      34.487  -5.479   9.550  1.00 18.29           C  
ATOM   3387  ND2 ASN B  99      34.524  -6.697  10.143  1.00 10.46           N  
ATOM   3388  OD1 ASN B  99      35.375  -5.021   8.867  1.00 15.46           O  
ATOM   3389  N   ASN B 100      31.054  -2.734  10.921  1.00 14.92           N  
ATOM   3390  CA  ASN B 100      30.055  -1.738  10.578  1.00  6.75           C  
ATOM   3391  C   ASN B 100      29.817  -0.663  11.599  1.00  6.80           C  
ATOM   3392  O   ASN B 100      29.925   0.559  11.276  1.00 11.49           O  
ATOM   3393  CB  ASN B 100      28.718  -2.537  10.303  1.00 11.03           C  
ATOM   3394  CG  ASN B 100      28.797  -3.530   9.151  1.00 33.31           C  
ATOM   3395  ND2 ASN B 100      27.689  -4.293   8.851  1.00  8.49           N  
ATOM   3396  OD1 ASN B 100      29.833  -3.558   8.477  1.00 11.63           O  
ATOM   3397  N   VAL B 101      29.551  -1.086  12.828  1.00  6.28           N  
ATOM   3398  CA  VAL B 101      29.370  -0.078  13.846  1.00 13.10           C  
ATOM   3399  C   VAL B 101      30.709   0.552  14.240  1.00 15.01           C  
ATOM   3400  O   VAL B 101      30.933   1.754  14.088  1.00 11.14           O  
ATOM   3401  CB  VAL B 101      28.626  -0.639  15.042  1.00 10.41           C  
ATOM   3402  CG1 VAL B 101      28.366   0.423  16.079  1.00 15.57           C  
ATOM   3403  CG2 VAL B 101      27.221  -1.156  14.614  1.00  9.39           C  
ATOM   3404  N   ASN B 102      31.609  -0.271  14.782  1.00 11.21           N  
ATOM   3405  CA  ASN B 102      32.902   0.330  15.194  1.00  8.41           C  
ATOM   3406  C   ASN B 102      33.590   0.980  13.979  1.00 11.33           C  
ATOM   3407  O   ASN B 102      34.159   2.100  14.015  1.00 16.98           O  
ATOM   3408  CB  ASN B 102      33.823  -0.730  15.865  1.00 13.87           C  
ATOM   3409  CG  ASN B 102      35.115  -0.060  16.293  1.00 21.89           C  
ATOM   3410  ND2 ASN B 102      36.231  -0.732  16.136  1.00 10.13           N  
ATOM   3411  OD1 ASN B 102      35.067   1.025  16.829  1.00  8.54           O  
ATOM   3412  N   GLY B 103      33.535   0.244  12.876  1.00  9.00           N  
ATOM   3413  CA  GLY B 103      34.133   0.733  11.654  1.00  5.46           C  
ATOM   3414  C   GLY B 103      33.660   2.106  11.319  1.00 27.23           C  
ATOM   3415  O   GLY B 103      34.412   2.967  10.983  1.00  7.81           O  
ATOM   3416  N   THR B 104      32.385   2.338  11.324  1.00 13.53           N  
ATOM   3417  CA  THR B 104      31.944   3.691  10.980  1.00  7.95           C  
ATOM   3418  C   THR B 104      32.300   4.699  12.055  1.00  7.03           C  
ATOM   3419  O   THR B 104      32.634   5.881  11.788  1.00 10.29           O  
ATOM   3420  CB  THR B 104      30.401   3.658  10.818  1.00 13.41           C  
ATOM   3421  CG2 THR B 104      29.979   4.997  10.172  1.00  8.54           C  
ATOM   3422  OG1 THR B 104      30.173   2.806   9.744  1.00  7.65           O  
ATOM   3423  N   LEU B 105      32.227   4.236  13.293  1.00  4.80           N  
ATOM   3424  CA  LEU B 105      32.557   5.110  14.386  1.00  5.41           C  
ATOM   3425  C   LEU B 105      33.974   5.586  14.313  1.00 25.44           C  
ATOM   3426  O   LEU B 105      34.298   6.749  14.538  1.00 10.17           O  
ATOM   3427  CB  LEU B 105      32.229   4.385  15.729  1.00  9.31           C  
ATOM   3428  CG  LEU B 105      32.660   5.065  17.012  1.00  8.74           C  
ATOM   3429  CD1 LEU B 105      31.873   6.377  17.331  1.00 12.18           C  
ATOM   3430  CD2 LEU B 105      32.581   4.086  18.193  1.00  5.71           C  
ATOM   3431  N   ARG B 106      34.860   4.688  13.966  1.00  4.17           N  
ATOM   3432  CA  ARG B 106      36.276   5.172  13.905  1.00  8.33           C  
ATOM   3433  C   ARG B 106      36.476   6.177  12.774  1.00  6.58           C  
ATOM   3434  O   ARG B 106      37.177   7.187  12.845  1.00 15.23           O  
ATOM   3435  CB  ARG B 106      37.168   3.944  13.535  1.00  7.04           C  
ATOM   3436  CG  ARG B 106      37.141   2.972  14.688  1.00  7.90           C  
ATOM   3437  CD  ARG B 106      38.233   3.306  15.736  1.00  7.31           C  
ATOM   3438  NE  ARG B 106      37.944   4.443  16.601  1.00  9.17           N  
ATOM   3439  CZ  ARG B 106      37.096   4.475  17.631  1.00 13.85           C  
ATOM   3440  NH1 ARG B 106      36.245   3.473  17.965  1.00 15.04           N1+
ATOM   3441  NH2 ARG B 106      37.037   5.637  18.284  1.00 12.91           N  
ATOM   3442  N   LEU B 107      35.778   5.884  11.680  1.00  8.45           N  
ATOM   3443  CA  LEU B 107      35.844   6.700  10.502  1.00  1.12           C  
ATOM   3444  C   LEU B 107      35.279   8.105  10.797  1.00 16.28           C  
ATOM   3445  O   LEU B 107      35.893   9.119  10.526  1.00  9.15           O  
ATOM   3446  CB  LEU B 107      35.240   5.986   9.277  1.00 14.02           C  
ATOM   3447  CG  LEU B 107      34.858   6.904   8.149  1.00 26.89           C  
ATOM   3448  CD1 LEU B 107      36.153   7.453   7.545  1.00 10.29           C  
ATOM   3449  CD2 LEU B 107      34.081   6.184   7.040  1.00 12.20           C  
ATOM   3450  N   ILE B 108      34.105   8.221  11.378  1.00 10.30           N  
ATOM   3451  CA  ILE B 108      33.622   9.605  11.632  1.00 12.05           C  
ATOM   3452  C   ILE B 108      34.392  10.306  12.738  1.00 25.84           C  
ATOM   3453  O   ILE B 108      34.442  11.537  12.837  1.00 13.94           O  
ATOM   3454  CB  ILE B 108      32.143   9.631  12.015  1.00 12.73           C  
ATOM   3455  CG1 ILE B 108      31.833   8.623  13.159  1.00 16.34           C  
ATOM   3456  CG2 ILE B 108      31.441   9.070  10.747  1.00  7.63           C  
ATOM   3457  CD1 ILE B 108      30.275   8.452  13.395  1.00 13.74           C  
ATOM   3458  N   SER B 109      34.982   9.506  13.608  1.00 20.36           N  
ATOM   3459  CA  SER B 109      35.803  10.072  14.669  1.00 14.11           C  
ATOM   3460  C   SER B 109      37.031  10.757  14.036  1.00 12.31           C  
ATOM   3461  O   SER B 109      37.426  11.863  14.434  1.00 15.36           O  
ATOM   3462  CB  SER B 109      36.284   8.965  15.587  1.00 19.00           C  
ATOM   3463  OG  SER B 109      35.175   8.505  16.371  1.00 17.60           O  
ATOM   3464  N   ALA B 110      37.603  10.117  13.002  1.00 13.22           N  
ATOM   3465  CA  ALA B 110      38.729  10.664  12.241  1.00 14.59           C  
ATOM   3466  C   ALA B 110      38.286  11.937  11.506  1.00 35.97           C  
ATOM   3467  O   ALA B 110      38.965  12.972  11.417  1.00 10.44           O  
ATOM   3468  CB  ALA B 110      39.180   9.564  11.293  1.00  9.86           C  
ATOM   3469  N   MET B 111      37.056  11.899  11.011  1.00 15.95           N  
ATOM   3470  CA  MET B 111      36.514  13.058  10.331  1.00 16.05           C  
ATOM   3471  C   MET B 111      36.491  14.252  11.253  1.00 13.79           C  
ATOM   3472  O   MET B 111      36.844  15.384  10.866  1.00 20.78           O  
ATOM   3473  CB  MET B 111      35.096  12.700   9.858  1.00 13.60           C  
ATOM   3474  CG  MET B 111      35.251  12.012   8.530  1.00  8.15           C  
ATOM   3475  SD  MET B 111      33.602  11.381   7.970  1.00 13.01           S  
ATOM   3476  CE  MET B 111      32.909  13.006   7.394  1.00  6.88           C  
ATOM   3477  N   ARG B 112      36.003  13.991  12.455  1.00 20.00           N  
ATOM   3478  CA  ARG B 112      35.915  15.025  13.461  1.00  8.43           C  
ATOM   3479  C   ARG B 112      37.286  15.611  13.691  1.00 21.58           C  
ATOM   3480  O   ARG B 112      37.479  16.813  13.777  1.00 17.65           O  
ATOM   3481  CB  ARG B 112      35.366  14.568  14.800  1.00 10.30           C  
ATOM   3482  CG  ARG B 112      33.872  14.282  14.702  1.00 13.58           C  
ATOM   3483  CD  ARG B 112      33.008  15.541  14.790  1.00 15.87           C  
ATOM   3484  NE  ARG B 112      33.442  16.363  15.899  1.00 27.51           N  
ATOM   3485  CZ  ARG B 112      34.005  17.597  15.861  1.00 47.35           C  
ATOM   3486  NH1 ARG B 112      34.234  18.310  14.734  1.00 24.65           N1+
ATOM   3487  NH2 ARG B 112      34.348  18.152  17.036  1.00 23.27           N  
ATOM   3488  N   ALA B 113      38.235  14.710  13.810  1.00 20.01           N  
ATOM   3489  CA  ALA B 113      39.604  15.093  14.047  1.00 20.96           C  
ATOM   3490  C   ALA B 113      40.154  15.951  12.919  1.00 24.85           C  
ATOM   3491  O   ALA B 113      40.880  16.906  13.182  1.00 26.26           O  
ATOM   3492  CB  ALA B 113      40.476  13.831  14.192  1.00 11.92           C  
ATOM   3493  N   ALA B 114      39.846  15.585  11.673  1.00 12.31           N  
ATOM   3494  CA  ALA B 114      40.348  16.308  10.520  1.00 11.15           C  
ATOM   3495  C   ALA B 114      39.432  17.441  10.061  1.00 14.18           C  
ATOM   3496  O   ALA B 114      39.644  18.040   9.005  1.00 17.62           O  
ATOM   3497  CB  ALA B 114      40.579  15.370   9.376  1.00 11.61           C  
ATOM   3498  N   ASN B 115      38.391  17.724  10.833  1.00 17.86           N  
ATOM   3499  CA  ASN B 115      37.444  18.779  10.475  1.00 22.69           C  
ATOM   3500  C   ASN B 115      36.700  18.501   9.163  1.00 45.57           C  
ATOM   3501  O   ASN B 115      36.421  19.413   8.401  1.00 14.01           O  
ATOM   3502  CB  ASN B 115      37.965  20.256  10.643  1.00 18.94           C  
ATOM   3503  CG  ASN B 115      38.909  20.394  11.842  1.00 96.87           C  
ATOM   3504  ND2 ASN B 115      40.213  20.254  11.605  1.00100.00           N  
ATOM   3505  OD1 ASN B 115      38.480  20.614  12.988  1.00 54.65           O  
ATOM   3506  N   VAL B 116      36.367  17.237   8.852  1.00 14.46           N  
ATOM   3507  CA  VAL B 116      35.608  16.951   7.633  1.00 12.85           C  
ATOM   3508  C   VAL B 116      34.165  16.800   8.125  1.00 25.71           C  
ATOM   3509  O   VAL B 116      33.975  16.136   9.156  1.00 13.35           O  
ATOM   3510  CB  VAL B 116      36.115  15.745   6.885  1.00 27.81           C  
ATOM   3511  CG1 VAL B 116      35.333  15.485   5.565  1.00 11.92           C  
ATOM   3512  CG2 VAL B 116      37.593  16.021   6.609  1.00 10.91           C  
ATOM   3513  N   LYS B 117      33.185  17.461   7.474  1.00 17.28           N  
ATOM   3514  CA  LYS B 117      31.810  17.438   7.979  1.00 17.19           C  
ATOM   3515  C   LYS B 117      30.654  17.128   7.005  1.00 16.53           C  
ATOM   3516  O   LYS B 117      29.515  17.542   7.224  1.00 13.36           O  
ATOM   3517  CB  LYS B 117      31.570  18.790   8.689  1.00 14.37           C  
ATOM   3518  CG  LYS B 117      31.764  19.974   7.747  1.00 18.66           C  
ATOM   3519  CD  LYS B 117      31.176  21.293   8.345  1.00 24.66           C  
ATOM   3520  CE  LYS B 117      31.005  22.517   7.406  1.00 29.15           C  
ATOM   3521  NZ  LYS B 117      30.868  22.239   5.945  1.00 16.42           N1+
ATOM   3522  N   ASN B 118      30.961  16.492   5.908  1.00 11.43           N  
ATOM   3523  CA  ASN B 118      30.044  16.058   4.875  1.00  8.31           C  
ATOM   3524  C   ASN B 118      30.178  14.539   4.766  1.00 22.79           C  
ATOM   3525  O   ASN B 118      31.250  14.026   4.458  1.00  9.89           O  
ATOM   3526  CB  ASN B 118      30.345  16.633   3.484  1.00 13.86           C  
ATOM   3527  CG  ASN B 118      30.151  18.150   3.441  1.00 21.17           C  
ATOM   3528  ND2 ASN B 118      31.109  18.834   2.846  1.00 16.39           N  
ATOM   3529  OD1 ASN B 118      29.163  18.700   3.992  1.00 16.43           O  
ATOM   3530  N   PHE B 119      29.075  13.819   4.979  1.00 15.09           N  
ATOM   3531  CA  PHE B 119      29.099  12.356   4.937  1.00  6.21           C  
ATOM   3532  C   PHE B 119      27.926  11.777   4.195  1.00 25.42           C  
ATOM   3533  O   PHE B 119      26.873  12.405   4.194  1.00  9.75           O  
ATOM   3534  CB  PHE B 119      29.052  11.928   6.415  1.00  3.92           C  
ATOM   3535  CG  PHE B 119      29.474  10.485   6.647  1.00 10.69           C  
ATOM   3536  CD1 PHE B 119      30.807  10.100   6.565  1.00  7.03           C  
ATOM   3537  CD2 PHE B 119      28.548   9.513   7.039  1.00 17.80           C  
ATOM   3538  CE1 PHE B 119      31.140   8.778   6.875  1.00 11.76           C  
ATOM   3539  CE2 PHE B 119      28.885   8.188   7.326  1.00 12.49           C  
ATOM   3540  CZ  PHE B 119      30.217   7.787   7.231  1.00 11.90           C  
ATOM   3541  N   ILE B 120      28.145  10.643   3.534  1.00 11.60           N  
ATOM   3542  CA  ILE B 120      27.075   9.894   2.809  1.00  2.11           C  
ATOM   3543  C   ILE B 120      27.175   8.472   3.258  1.00 26.41           C  
ATOM   3544  O   ILE B 120      28.250   7.915   3.119  1.00  9.60           O  
ATOM   3545  CB  ILE B 120      27.200  10.056   1.293  1.00  6.76           C  
ATOM   3546  CG1 ILE B 120      27.151  11.555   0.872  1.00 13.30           C  
ATOM   3547  CG2 ILE B 120      26.221   9.130   0.563  1.00 10.74           C  
ATOM   3548  CD1 ILE B 120      26.989  11.732  -0.630  1.00 36.37           C  
ATOM   3549  N   PHE B 121      26.125   7.900   3.820  1.00 16.09           N  
ATOM   3550  CA  PHE B 121      26.250   6.520   4.300  1.00  7.04           C  
ATOM   3551  C   PHE B 121      25.437   5.503   3.552  1.00 19.13           C  
ATOM   3552  O   PHE B 121      24.281   5.761   3.277  1.00 14.77           O  
ATOM   3553  CB  PHE B 121      25.806   6.556   5.783  1.00 10.87           C  
ATOM   3554  CG  PHE B 121      25.843   5.253   6.512  1.00 11.46           C  
ATOM   3555  CD1 PHE B 121      26.957   4.424   6.416  1.00  8.50           C  
ATOM   3556  CD2 PHE B 121      24.686   4.713   7.079  1.00 15.28           C  
ATOM   3557  CE1 PHE B 121      26.945   3.177   7.040  1.00 12.50           C  
ATOM   3558  CE2 PHE B 121      24.664   3.460   7.719  1.00  9.90           C  
ATOM   3559  CZ  PHE B 121      25.811   2.664   7.671  1.00 26.41           C  
ATOM   3560  N   SER B 122      26.029   4.333   3.275  1.00 16.18           N  
ATOM   3561  CA  SER B 122      25.314   3.229   2.619  1.00 16.16           C  
ATOM   3562  C   SER B 122      24.359   2.572   3.582  1.00 46.88           C  
ATOM   3563  O   SER B 122      24.799   1.744   4.368  1.00 17.30           O  
ATOM   3564  CB  SER B 122      26.292   2.106   2.289  1.00 11.97           C  
ATOM   3565  OG  SER B 122      26.881   2.603   1.146  1.00 12.62           O  
ATOM   3566  N   SER B 123      23.082   2.923   3.566  1.00 16.81           N  
ATOM   3567  CA  SER B 123      22.175   2.290   4.505  1.00 14.36           C  
ATOM   3568  C   SER B 123      21.322   1.238   3.795  1.00 10.38           C  
ATOM   3569  O   SER B 123      21.584   0.901   2.635  1.00 11.00           O  
ATOM   3570  CB  SER B 123      21.323   3.371   5.180  1.00 11.89           C  
ATOM   3571  OG  SER B 123      20.676   2.817   6.300  1.00 10.44           O  
ATOM   3572  N   SER B 124      20.223   0.790   4.424  1.00 11.16           N  
ATOM   3573  CA  SER B 124      19.391  -0.238   3.804  1.00 10.74           C  
ATOM   3574  C   SER B 124      17.934  -0.207   4.259  1.00  8.58           C  
ATOM   3575  O   SER B 124      17.676   0.182   5.382  1.00 10.70           O  
ATOM   3576  CB  SER B 124      19.912  -1.560   4.429  1.00 14.79           C  
ATOM   3577  OG  SER B 124      19.349  -2.731   3.844  1.00 25.97           O  
ATOM   3578  N   ALA B 125      17.027  -0.663   3.363  1.00 12.50           N  
ATOM   3579  CA  ALA B 125      15.604  -0.828   3.648  1.00 10.65           C  
ATOM   3580  C   ALA B 125      15.418  -1.778   4.797  1.00 19.21           C  
ATOM   3581  O   ALA B 125      14.342  -1.932   5.324  1.00 18.19           O  
ATOM   3582  CB  ALA B 125      14.877  -1.539   2.493  1.00  8.46           C  
ATOM   3583  N   THR B 126      16.472  -2.473   5.198  1.00 14.95           N  
ATOM   3584  CA  THR B 126      16.365  -3.354   6.351  1.00  4.13           C  
ATOM   3585  C   THR B 126      16.014  -2.563   7.598  1.00  7.17           C  
ATOM   3586  O   THR B 126      15.320  -3.034   8.501  1.00 21.98           O  
ATOM   3587  CB  THR B 126      17.672  -4.162   6.576  1.00 14.98           C  
ATOM   3588  CG2 THR B 126      18.594  -3.180   7.308  1.00  2.58           C  
ATOM   3589  OG1 THR B 126      17.329  -5.169   7.518  1.00 23.86           O  
ATOM   3590  N   VAL B 127      16.415  -1.274   7.630  1.00 15.97           N  
ATOM   3591  CA  VAL B 127      16.144  -0.427   8.788  1.00  7.72           C  
ATOM   3592  C   VAL B 127      14.647  -0.196   9.037  1.00  5.17           C  
ATOM   3593  O   VAL B 127      14.247   0.097  10.171  1.00  8.54           O  
ATOM   3594  CB  VAL B 127      16.809   0.959   8.827  1.00 16.26           C  
ATOM   3595  CG1 VAL B 127      18.315   0.710   8.640  1.00  8.36           C  
ATOM   3596  CG2 VAL B 127      16.187   1.659   7.624  1.00  6.82           C  
ATOM   3597  N   TYR B 128      13.838  -0.447   8.019  1.00  6.65           N  
ATOM   3598  CA  TYR B 128      12.399  -0.280   8.245  1.00  7.58           C  
ATOM   3599  C   TYR B 128      11.800  -1.413   9.033  1.00 39.61           C  
ATOM   3600  O   TYR B 128      10.677  -1.344   9.499  1.00  9.21           O  
ATOM   3601  CB  TYR B 128      11.630  -0.243   6.926  1.00 11.98           C  
ATOM   3602  CG  TYR B 128      11.920   1.116   6.290  1.00 10.54           C  
ATOM   3603  CD1 TYR B 128      11.344   2.297   6.765  1.00 11.09           C  
ATOM   3604  CD2 TYR B 128      12.722   1.139   5.147  1.00 12.53           C  
ATOM   3605  CE1 TYR B 128      11.628   3.480   6.078  1.00 11.20           C  
ATOM   3606  CE2 TYR B 128      13.030   2.312   4.460  1.00  8.62           C  
ATOM   3607  CZ  TYR B 128      12.445   3.484   4.954  1.00 10.19           C  
ATOM   3608  OH  TYR B 128      12.740   4.662   4.332  1.00 14.40           O  
ATOM   3609  N   GLY B 129      12.529  -2.493   9.104  1.00  8.80           N  
ATOM   3610  CA  GLY B 129      12.118  -3.650   9.885  1.00 11.36           C  
ATOM   3611  C   GLY B 129      10.885  -4.357   9.298  1.00  6.77           C  
ATOM   3612  O   GLY B 129      10.636  -4.325   8.078  1.00  9.20           O  
ATOM   3613  N   ASP B 130      10.143  -5.075  10.125  1.00 19.90           N  
ATOM   3614  CA  ASP B 130       8.971  -5.770   9.579  1.00 24.68           C  
ATOM   3615  C   ASP B 130       7.773  -4.811   9.417  1.00 28.73           C  
ATOM   3616  O   ASP B 130       6.829  -4.902  10.224  1.00 23.19           O  
ATOM   3617  CB  ASP B 130       8.602  -7.033  10.436  1.00 24.65           C  
ATOM   3618  CG  ASP B 130       7.347  -7.814  10.118  1.00100.00           C  
ATOM   3619  OD1 ASP B 130       7.009  -7.820   8.839  1.00 55.92           O  
ATOM   3620  OD2 ASP B 130       6.729  -8.420  10.990  1.00100.00           O1-
ATOM   3621  N   ASN B 131       7.830  -3.901   8.411  1.00 25.51           N  
ATOM   3622  CA  ASN B 131       6.764  -2.926   8.171  1.00 13.55           C  
ATOM   3623  C   ASN B 131       5.700  -3.451   7.225  1.00 13.97           C  
ATOM   3624  O   ASN B 131       5.928  -3.634   6.023  1.00 21.04           O  
ATOM   3625  CB  ASN B 131       7.017  -1.423   7.700  1.00 13.35           C  
ATOM   3626  CG  ASN B 131       5.991  -0.411   8.332  1.00 41.29           C  
ATOM   3627  ND2 ASN B 131       6.439   0.567   9.168  1.00 13.55           N  
ATOM   3628  OD1 ASN B 131       4.754  -0.561   8.145  1.00 20.28           O  
ATOM   3629  N   PRO B 132       4.488  -3.577   7.731  1.00 24.23           N  
ATOM   3630  CA  PRO B 132       3.372  -4.015   6.903  1.00 15.34           C  
ATOM   3631  C   PRO B 132       2.981  -2.952   5.886  1.00 14.35           C  
ATOM   3632  O   PRO B 132       2.470  -3.274   4.806  1.00 31.69           O  
ATOM   3633  CB  PRO B 132       2.284  -4.259   7.897  1.00 23.82           C  
ATOM   3634  CG  PRO B 132       2.683  -3.489   9.148  1.00 62.80           C  
ATOM   3635  CD  PRO B 132       4.186  -3.423   9.151  1.00 22.49           C  
ATOM   3636  N   LYS B 133       3.290  -1.687   6.201  1.00 26.30           N  
ATOM   3637  CA  LYS B 133       2.979  -0.617   5.271  1.00 22.26           C  
ATOM   3638  C   LYS B 133       3.967  -0.528   4.120  1.00 15.30           C  
ATOM   3639  O   LYS B 133       5.131  -0.208   4.283  1.00 21.70           O  
ATOM   3640  CB  LYS B 133       2.873   0.724   5.983  1.00 24.30           C  
ATOM   3641  CG  LYS B 133       1.711   0.642   6.977  1.00 27.52           C  
ATOM   3642  CD  LYS B 133       1.479   1.926   7.772  1.00 25.81           C  
ATOM   3643  CE  LYS B 133       2.651   2.763   8.247  1.00 46.62           C  
ATOM   3644  NZ  LYS B 133       2.203   3.804   9.187  1.00 78.48           N1+
ATOM   3645  N   ILE B 134       3.488  -0.726   2.921  1.00 17.33           N  
ATOM   3646  CA  ILE B 134       4.380  -0.602   1.809  1.00 12.92           C  
ATOM   3647  C   ILE B 134       3.742   0.218   0.707  1.00 35.00           C  
ATOM   3648  O   ILE B 134       2.535   0.152   0.550  1.00 18.08           O  
ATOM   3649  CB  ILE B 134       4.889  -1.971   1.314  1.00 27.04           C  
ATOM   3650  CG1 ILE B 134       3.902  -2.547   0.347  1.00 23.94           C  
ATOM   3651  CG2 ILE B 134       5.109  -2.902   2.494  1.00 26.93           C  
ATOM   3652  CD1 ILE B 134       4.170  -3.985  -0.072  1.00 53.25           C  
ATOM   3653  N   PRO B 135       4.494   1.003  -0.070  1.00 17.63           N  
ATOM   3654  CA  PRO B 135       5.939   1.157   0.004  1.00 21.96           C  
ATOM   3655  C   PRO B 135       6.392   1.866   1.267  1.00 13.54           C  
ATOM   3656  O   PRO B 135       5.628   2.583   1.952  1.00 11.09           O  
ATOM   3657  CB  PRO B 135       6.319   1.956  -1.251  1.00 18.22           C  
ATOM   3658  CG  PRO B 135       5.054   2.740  -1.568  1.00 10.74           C  
ATOM   3659  CD  PRO B 135       3.869   1.966  -0.994  1.00 13.10           C  
ATOM   3660  N   TYR B 136       7.693   1.700   1.547  1.00 12.54           N  
ATOM   3661  CA  TYR B 136       8.340   2.264   2.691  1.00  9.73           C  
ATOM   3662  C   TYR B 136       8.659   3.730   2.404  1.00  9.12           C  
ATOM   3663  O   TYR B 136       9.131   3.994   1.309  1.00 10.22           O  
ATOM   3664  CB  TYR B 136       9.714   1.521   2.705  1.00 11.54           C  
ATOM   3665  CG  TYR B 136       9.674   0.094   3.245  1.00 14.01           C  
ATOM   3666  CD1 TYR B 136       8.488  -0.490   3.692  1.00 16.37           C  
ATOM   3667  CD2 TYR B 136      10.818  -0.712   3.205  1.00 10.53           C  
ATOM   3668  CE1 TYR B 136       8.477  -1.806   4.166  1.00 10.84           C  
ATOM   3669  CE2 TYR B 136      10.810  -2.025   3.690  1.00 11.95           C  
ATOM   3670  CZ  TYR B 136       9.638  -2.572   4.192  1.00 24.83           C  
ATOM   3671  OH  TYR B 136       9.603  -3.832   4.716  1.00 14.81           O  
ATOM   3672  N   VAL B 137       8.337   4.610   3.361  1.00  7.98           N  
ATOM   3673  CA  VAL B 137       8.545   6.032   3.161  1.00 11.38           C  
ATOM   3674  C   VAL B 137       9.470   6.468   4.250  1.00  5.66           C  
ATOM   3675  O   VAL B 137       9.359   5.981   5.386  1.00  8.54           O  
ATOM   3676  CB  VAL B 137       7.155   6.709   3.304  1.00  9.16           C  
ATOM   3677  CG1 VAL B 137       7.378   8.206   3.098  1.00 13.38           C  
ATOM   3678  CG2 VAL B 137       6.336   6.236   2.115  1.00  7.89           C  
ATOM   3679  N   GLU B 138      10.355   7.435   3.933  1.00 11.03           N  
ATOM   3680  CA  GLU B 138      11.291   7.886   4.947  1.00 15.45           C  
ATOM   3681  C   GLU B 138      10.631   8.439   6.197  1.00 19.46           C  
ATOM   3682  O   GLU B 138      11.257   8.519   7.247  1.00 22.89           O  
ATOM   3683  CB  GLU B 138      12.302   8.914   4.356  1.00  8.06           C  
ATOM   3684  CG  GLU B 138      13.092   8.550   3.060  1.00 11.51           C  
ATOM   3685  CD  GLU B 138      12.422   8.693   1.712  1.00 13.70           C  
ATOM   3686  OE1 GLU B 138      11.061   8.829   1.757  1.00 13.46           O  
ATOM   3687  OE2 GLU B 138      13.030   8.617   0.642  1.00  8.96           O1-
ATOM   3688  N   SER B 139       9.333   8.791   6.109  1.00 13.20           N  
ATOM   3689  CA  SER B 139       8.665   9.316   7.288  1.00 25.99           C  
ATOM   3690  C   SER B 139       8.284   8.238   8.289  1.00 21.10           C  
ATOM   3691  O   SER B 139       7.931   8.499   9.436  1.00 25.28           O  
ATOM   3692  CB  SER B 139       7.546  10.270   6.972  1.00 38.18           C  
ATOM   3693  OG  SER B 139       6.821   9.565   6.017  1.00 20.93           O  
ATOM   3694  N   PHE B 140       8.363   6.981   7.876  1.00 21.24           N  
ATOM   3695  CA  PHE B 140       8.038   5.951   8.833  1.00 27.43           C  
ATOM   3696  C   PHE B 140       9.113   5.809   9.891  1.00 18.30           C  
ATOM   3697  O   PHE B 140      10.291   5.855   9.615  1.00 25.27           O  
ATOM   3698  CB  PHE B 140       8.074   4.576   8.158  1.00 17.72           C  
ATOM   3699  CG  PHE B 140       6.987   4.318   7.140  1.00 25.96           C  
ATOM   3700  CD1 PHE B 140       5.930   5.218   6.971  1.00 39.29           C  
ATOM   3701  CD2 PHE B 140       7.013   3.133   6.398  1.00 28.87           C  
ATOM   3702  CE1 PHE B 140       4.905   4.902   6.076  1.00 22.52           C  
ATOM   3703  CE2 PHE B 140       5.995   2.819   5.496  1.00 19.32           C  
ATOM   3704  CZ  PHE B 140       4.948   3.730   5.314  1.00 27.13           C  
ATOM   3705  N   PRO B 141       8.714   5.567  11.106  1.00 18.59           N  
ATOM   3706  CA  PRO B 141       9.713   5.355  12.112  1.00 18.67           C  
ATOM   3707  C   PRO B 141      10.362   4.012  11.772  1.00 22.08           C  
ATOM   3708  O   PRO B 141       9.757   3.115  11.157  1.00 14.79           O  
ATOM   3709  CB  PRO B 141       8.896   5.226  13.416  1.00 19.10           C  
ATOM   3710  CG  PRO B 141       7.533   4.729  12.983  1.00 43.92           C  
ATOM   3711  CD  PRO B 141       7.365   5.116  11.514  1.00 27.59           C  
ATOM   3712  N   THR B 142      11.613   3.869  12.129  1.00 18.15           N  
ATOM   3713  CA  THR B 142      12.320   2.613  11.860  1.00 13.96           C  
ATOM   3714  C   THR B 142      11.775   1.482  12.736  1.00 20.70           C  
ATOM   3715  O   THR B 142      11.112   1.698  13.737  1.00 16.27           O  
ATOM   3716  CB  THR B 142      13.852   2.814  12.041  1.00  9.12           C  
ATOM   3717  CG2 THR B 142      14.324   3.840  11.036  1.00 11.42           C  
ATOM   3718  OG1 THR B 142      14.060   3.243  13.367  1.00 13.63           O  
ATOM   3719  N   GLY B 143      12.080   0.254  12.358  1.00 18.31           N  
ATOM   3720  CA  GLY B 143      11.630  -0.921  13.071  1.00 23.80           C  
ATOM   3721  C   GLY B 143      12.807  -1.720  13.609  1.00 19.69           C  
ATOM   3722  O   GLY B 143      13.868  -1.179  13.906  1.00 30.02           O  
ATOM   3723  N   THR B 144      12.617  -3.023  13.724  1.00 23.80           N  
ATOM   3724  CA  THR B 144      13.681  -3.850  14.251  1.00 22.87           C  
ATOM   3725  C   THR B 144      14.232  -4.766  13.197  1.00 25.11           C  
ATOM   3726  O   THR B 144      13.528  -5.692  12.829  1.00 24.26           O  
ATOM   3727  CB  THR B 144      13.095  -4.750  15.338  1.00 37.10           C  
ATOM   3728  CG2 THR B 144      14.104  -5.769  15.851  1.00 32.16           C  
ATOM   3729  OG1 THR B 144      12.628  -3.914  16.379  1.00 21.03           O  
ATOM   3730  N   PRO B 145      15.445  -4.497  12.680  1.00 15.33           N  
ATOM   3731  CA  PRO B 145      16.034  -5.401  11.671  1.00 15.55           C  
ATOM   3732  C   PRO B 145      16.169  -6.788  12.294  1.00 10.13           C  
ATOM   3733  O   PRO B 145      16.352  -6.892  13.500  1.00 16.43           O  
ATOM   3734  CB  PRO B 145      17.385  -4.790  11.295  1.00 24.28           C  
ATOM   3735  CG  PRO B 145      17.167  -3.292  11.604  1.00 12.25           C  
ATOM   3736  CD  PRO B 145      16.272  -3.229  12.810  1.00 18.67           C  
ATOM   3737  N   GLN B 146      16.083  -7.833  11.478  1.00 31.82           N  
ATOM   3738  CA  GLN B 146      16.176  -9.165  12.044  1.00 39.88           C  
ATOM   3739  C   GLN B 146      17.531  -9.838  12.057  1.00 32.01           C  
ATOM   3740  O   GLN B 146      17.639 -10.929  12.612  1.00 43.93           O  
ATOM   3741  CB  GLN B 146      14.989 -10.110  11.724  1.00100.00           C  
ATOM   3742  CG  GLN B 146      13.660  -9.772  12.471  1.00100.00           C  
ATOM   3743  CD  GLN B 146      13.733  -9.821  14.001  1.00100.00           C  
ATOM   3744  NE2 GLN B 146      13.461  -8.664  14.619  1.00100.00           N  
ATOM   3745  OE1 GLN B 146      14.025 -10.876  14.610  1.00100.00           O  
ATOM   3746  N   SER B 147      18.545  -9.204  11.467  1.00 17.22           N  
ATOM   3747  CA  SER B 147      19.851  -9.834  11.465  1.00 18.31           C  
ATOM   3748  C   SER B 147      20.783  -8.859  12.080  1.00 16.27           C  
ATOM   3749  O   SER B 147      20.461  -7.666  12.109  1.00 11.03           O  
ATOM   3750  CB  SER B 147      20.359 -10.116  10.057  1.00 13.83           C  
ATOM   3751  OG  SER B 147      20.440  -8.888   9.273  1.00 14.58           O  
ATOM   3752  N   PRO B 148      21.932  -9.371  12.489  1.00 10.19           N  
ATOM   3753  CA  PRO B 148      22.929  -8.494  13.088  1.00  4.78           C  
ATOM   3754  C   PRO B 148      23.333  -7.422  12.051  1.00  6.64           C  
ATOM   3755  O   PRO B 148      23.563  -6.240  12.359  1.00 21.90           O  
ATOM   3756  CB  PRO B 148      24.045  -9.409  13.565  1.00 16.04           C  
ATOM   3757  CG  PRO B 148      23.241 -10.696  13.921  1.00  4.76           C  
ATOM   3758  CD  PRO B 148      22.100 -10.778  12.947  1.00  7.05           C  
ATOM   3759  N   TYR B 149      23.406  -7.880  10.804  1.00  9.70           N  
ATOM   3760  CA  TYR B 149      23.718  -7.021   9.696  1.00  9.16           C  
ATOM   3761  C   TYR B 149      22.771  -5.841   9.672  1.00 23.59           C  
ATOM   3762  O   TYR B 149      23.223  -4.710   9.716  1.00 10.86           O  
ATOM   3763  CB  TYR B 149      23.764  -7.658   8.329  1.00  8.71           C  
ATOM   3764  CG  TYR B 149      23.737  -6.720   7.174  1.00  9.49           C  
ATOM   3765  CD1 TYR B 149      24.848  -5.915   6.938  1.00 12.02           C  
ATOM   3766  CD2 TYR B 149      22.604  -6.516   6.397  1.00 14.08           C  
ATOM   3767  CE1 TYR B 149      24.888  -4.995   5.897  1.00 19.52           C  
ATOM   3768  CE2 TYR B 149      22.640  -5.608   5.342  1.00 22.37           C  
ATOM   3769  CZ  TYR B 149      23.769  -4.816   5.093  1.00 16.30           C  
ATOM   3770  OH  TYR B 149      23.840  -3.941   4.007  1.00 10.43           O  
ATOM   3771  N   GLY B 150      21.476  -6.111   9.623  1.00 12.44           N  
ATOM   3772  CA  GLY B 150      20.463  -5.055   9.585  1.00  8.22           C  
ATOM   3773  C   GLY B 150      20.546  -4.183  10.789  1.00 15.21           C  
ATOM   3774  O   GLY B 150      20.472  -2.956  10.708  1.00 13.03           O  
ATOM   3775  N   LYS B 151      20.696  -4.810  11.953  1.00  8.80           N  
ATOM   3776  CA  LYS B 151      20.775  -4.038  13.184  1.00 11.97           C  
ATOM   3777  C   LYS B 151      21.966  -3.076  13.161  1.00 19.85           C  
ATOM   3778  O   LYS B 151      21.936  -1.919  13.589  1.00  9.83           O  
ATOM   3779  CB  LYS B 151      20.864  -5.009  14.355  1.00 14.44           C  
ATOM   3780  CG  LYS B 151      19.508  -5.620  14.718  1.00  9.72           C  
ATOM   3781  CD  LYS B 151      19.589  -6.311  16.051  1.00 11.67           C  
ATOM   3782  CE  LYS B 151      18.271  -6.925  16.471  1.00 23.95           C  
ATOM   3783  NZ  LYS B 151      17.820  -7.981  15.548  1.00 18.71           N1+
ATOM   3784  N   SER B 152      23.068  -3.576  12.629  1.00  8.75           N  
ATOM   3785  CA  SER B 152      24.289  -2.761  12.603  1.00 11.91           C  
ATOM   3786  C   SER B 152      24.059  -1.533  11.771  1.00 11.52           C  
ATOM   3787  O   SER B 152      24.555  -0.459  12.101  1.00  9.14           O  
ATOM   3788  CB  SER B 152      25.523  -3.578  12.094  1.00  1.23           C  
ATOM   3789  OG  SER B 152      25.482  -3.802  10.656  1.00  7.44           O  
ATOM   3790  N   LYS B 153      23.288  -1.693  10.691  1.00  6.08           N  
ATOM   3791  CA  LYS B 153      22.975  -0.561   9.807  1.00  4.24           C  
ATOM   3792  C   LYS B 153      22.134   0.509  10.520  1.00 19.24           C  
ATOM   3793  O   LYS B 153      22.382   1.714  10.414  1.00 10.56           O  
ATOM   3794  CB  LYS B 153      22.299  -0.990   8.483  1.00  2.97           C  
ATOM   3795  CG  LYS B 153      23.243  -1.556   7.411  1.00 17.70           C  
ATOM   3796  CD  LYS B 153      24.489  -0.665   7.170  1.00 13.73           C  
ATOM   3797  CE  LYS B 153      25.175  -1.061   5.893  1.00 11.93           C  
ATOM   3798  NZ  LYS B 153      26.272  -0.164   5.446  1.00 10.81           N1+
ATOM   3799  N   LEU B 154      21.112   0.075  11.233  1.00 12.19           N  
ATOM   3800  CA  LEU B 154      20.260   0.995  12.008  1.00 15.91           C  
ATOM   3801  C   LEU B 154      21.049   1.658  13.141  1.00 16.70           C  
ATOM   3802  O   LEU B 154      20.941   2.863  13.415  1.00 14.19           O  
ATOM   3803  CB  LEU B 154      19.029   0.239  12.592  1.00 13.10           C  
ATOM   3804  CG  LEU B 154      18.036   1.039  13.452  1.00 11.79           C  
ATOM   3805  CD1 LEU B 154      17.643   2.326  12.678  1.00 14.12           C  
ATOM   3806  CD2 LEU B 154      16.868   0.129  13.813  1.00 16.31           C  
ATOM   3807  N   MET B 155      21.889   0.880  13.824  1.00 16.16           N  
ATOM   3808  CA  MET B 155      22.735   1.468  14.875  1.00 17.50           C  
ATOM   3809  C   MET B 155      23.567   2.651  14.324  1.00  6.97           C  
ATOM   3810  O   MET B 155      23.678   3.704  14.972  1.00 15.20           O  
ATOM   3811  CB  MET B 155      23.702   0.451  15.516  1.00 11.00           C  
ATOM   3812  CG  MET B 155      22.981  -0.420  16.523  1.00  9.73           C  
ATOM   3813  SD  MET B 155      24.054  -1.795  17.041  1.00 11.70           S  
ATOM   3814  CE  MET B 155      22.901  -3.000  17.778  1.00 11.69           C  
ATOM   3815  N   VAL B 156      24.155   2.496  13.109  1.00  5.62           N  
ATOM   3816  CA  VAL B 156      24.940   3.551  12.504  1.00 11.64           C  
ATOM   3817  C   VAL B 156      24.075   4.725  12.176  1.00 14.72           C  
ATOM   3818  O   VAL B 156      24.480   5.837  12.436  1.00  6.08           O  
ATOM   3819  CB  VAL B 156      25.764   3.051  11.318  1.00 18.61           C  
ATOM   3820  CG1 VAL B 156      26.557   4.117  10.589  1.00 11.02           C  
ATOM   3821  CG2 VAL B 156      26.719   1.984  11.805  1.00 12.41           C  
ATOM   3822  N   GLU B 157      22.886   4.488  11.618  1.00  4.06           N  
ATOM   3823  CA  GLU B 157      22.019   5.654  11.309  1.00  3.71           C  
ATOM   3824  C   GLU B 157      21.784   6.430  12.597  1.00  3.43           C  
ATOM   3825  O   GLU B 157      21.733   7.676  12.597  1.00 16.27           O  
ATOM   3826  CB  GLU B 157      20.671   5.075  10.775  1.00  1.00           C  
ATOM   3827  CG  GLU B 157      20.713   4.833   9.285  1.00  1.00           C  
ATOM   3828  CD  GLU B 157      19.312   4.705   8.654  1.00  4.43           C  
ATOM   3829  OE1 GLU B 157      18.446   4.992   9.542  1.00  7.52           O  
ATOM   3830  OE2 GLU B 157      19.121   4.516   7.453  1.00  7.69           O1-
ATOM   3831  N   GLN B 158      21.590   5.735  13.728  1.00  3.79           N  
ATOM   3832  CA  GLN B 158      21.334   6.379  14.989  1.00  2.55           C  
ATOM   3833  C   GLN B 158      22.509   7.124  15.540  1.00 18.64           C  
ATOM   3834  O   GLN B 158      22.348   8.215  16.041  1.00 14.91           O  
ATOM   3835  CB  GLN B 158      20.884   5.434  16.114  1.00 10.92           C  
ATOM   3836  CG  GLN B 158      19.432   4.986  15.723  1.00 24.45           C  
ATOM   3837  CD  GLN B 158      18.892   3.773  16.452  1.00 24.87           C  
ATOM   3838  NE2 GLN B 158      19.764   2.971  17.029  1.00 26.96           N  
ATOM   3839  OE1 GLN B 158      17.684   3.527  16.456  1.00 41.65           O  
ATOM   3840  N   ILE B 159      23.684   6.521  15.479  1.00  8.24           N  
ATOM   3841  CA  ILE B 159      24.887   7.209  15.965  1.00  1.00           C  
ATOM   3842  C   ILE B 159      25.116   8.481  15.100  1.00  1.00           C  
ATOM   3843  O   ILE B 159      25.377   9.569  15.626  1.00 17.49           O  
ATOM   3844  CB  ILE B 159      26.008   6.209  15.754  1.00  9.04           C  
ATOM   3845  CG1 ILE B 159      25.995   5.155  16.863  1.00  9.35           C  
ATOM   3846  CG2 ILE B 159      27.308   7.020  15.874  1.00  5.48           C  
ATOM   3847  CD1 ILE B 159      26.856   3.888  16.570  1.00 11.88           C  
ATOM   3848  N   LEU B 160      24.981   8.350  13.777  1.00  3.44           N  
ATOM   3849  CA  LEU B 160      25.140   9.438  12.843  1.00  1.27           C  
ATOM   3850  C   LEU B 160      24.188  10.577  13.165  1.00 19.35           C  
ATOM   3851  O   LEU B 160      24.496  11.763  13.084  1.00  8.49           O  
ATOM   3852  CB  LEU B 160      24.868   8.934  11.394  1.00  3.39           C  
ATOM   3853  CG  LEU B 160      25.964   7.989  10.929  1.00  8.04           C  
ATOM   3854  CD1 LEU B 160      25.795   7.738   9.489  1.00  3.87           C  
ATOM   3855  CD2 LEU B 160      27.268   8.816  10.820  1.00 10.80           C  
ATOM   3856  N   THR B 161      22.982  10.192  13.491  1.00  7.89           N  
ATOM   3857  CA  THR B 161      21.949  11.161  13.853  1.00  7.58           C  
ATOM   3858  C   THR B 161      22.298  11.932  15.091  1.00 16.40           C  
ATOM   3859  O   THR B 161      22.193  13.155  15.145  1.00 15.96           O  
ATOM   3860  CB  THR B 161      20.561  10.507  13.948  1.00 12.59           C  
ATOM   3861  CG2 THR B 161      19.448  11.559  14.212  1.00 19.23           C  
ATOM   3862  OG1 THR B 161      20.360  10.029  12.643  1.00 11.37           O  
ATOM   3863  N   ASP B 162      22.731  11.243  16.108  1.00 12.49           N  
ATOM   3864  CA  ASP B 162      23.117  11.946  17.344  1.00  4.21           C  
ATOM   3865  C   ASP B 162      24.363  12.800  17.135  1.00 19.75           C  
ATOM   3866  O   ASP B 162      24.540  13.888  17.715  1.00 11.08           O  
ATOM   3867  CB  ASP B 162      23.479  10.881  18.440  1.00 10.24           C  
ATOM   3868  CG  ASP B 162      22.287  10.083  18.929  1.00 28.52           C  
ATOM   3869  OD1 ASP B 162      21.196  10.729  18.743  1.00 18.31           O  
ATOM   3870  OD2 ASP B 162      22.277   9.044  19.538  1.00 17.46           O1-
ATOM   3871  N   LEU B 163      25.252  12.296  16.287  1.00 16.33           N  
ATOM   3872  CA  LEU B 163      26.438  13.071  16.033  1.00 14.18           C  
ATOM   3873  C   LEU B 163      26.042  14.406  15.396  1.00 22.94           C  
ATOM   3874  O   LEU B 163      26.541  15.471  15.737  1.00 12.77           O  
ATOM   3875  CB  LEU B 163      27.364  12.365  15.022  1.00 12.61           C  
ATOM   3876  CG  LEU B 163      28.575  13.241  14.590  1.00 15.94           C  
ATOM   3877  CD1 LEU B 163      29.447  13.843  15.679  1.00 15.04           C  
ATOM   3878  CD2 LEU B 163      29.480  12.641  13.518  1.00 19.49           C  
ATOM   3879  N   GLN B 164      25.165  14.339  14.411  1.00 12.56           N  
ATOM   3880  CA  GLN B 164      24.783  15.552  13.715  1.00 12.28           C  
ATOM   3881  C   GLN B 164      24.153  16.562  14.641  1.00 22.48           C  
ATOM   3882  O   GLN B 164      24.321  17.776  14.505  1.00 20.73           O  
ATOM   3883  CB  GLN B 164      23.892  15.235  12.519  1.00 20.21           C  
ATOM   3884  CG  GLN B 164      23.842  16.348  11.451  1.00 11.86           C  
ATOM   3885  CD  GLN B 164      22.957  17.515  11.781  1.00 77.84           C  
ATOM   3886  NE2 GLN B 164      23.324  18.714  11.344  1.00 19.71           N  
ATOM   3887  OE1 GLN B 164      21.947  17.310  12.428  1.00 12.18           O  
ATOM   3888  N   LYS B 165      23.408  16.044  15.598  1.00 13.66           N  
ATOM   3889  CA  LYS B 165      22.742  16.877  16.588  1.00 22.31           C  
ATOM   3890  C   LYS B 165      23.781  17.579  17.435  1.00 34.46           C  
ATOM   3891  O   LYS B 165      23.607  18.726  17.772  1.00 17.27           O  
ATOM   3892  CB  LYS B 165      21.689  16.058  17.404  1.00 23.24           C  
ATOM   3893  CG  LYS B 165      20.988  16.793  18.515  1.00 30.22           C  
ATOM   3894  CD  LYS B 165      19.945  16.001  19.319  1.00100.00           C  
ATOM   3895  CE  LYS B 165      19.697  16.434  20.794  1.00 28.03           C  
ATOM   3896  NZ  LYS B 165      18.430  15.918  21.349  1.00100.00           N1+
ATOM   3897  N   ALA B 166      24.879  16.910  17.747  1.00 15.66           N  
ATOM   3898  CA  ALA B 166      25.941  17.489  18.568  1.00 13.23           C  
ATOM   3899  C   ALA B 166      26.882  18.376  17.763  1.00 13.92           C  
ATOM   3900  O   ALA B 166      27.573  19.231  18.351  1.00 21.84           O  
ATOM   3901  CB  ALA B 166      26.671  16.344  19.248  1.00  6.92           C  
ATOM   3902  N   GLN B 167      26.917  18.167  16.422  1.00  7.28           N  
ATOM   3903  CA  GLN B 167      27.764  18.906  15.528  1.00  7.52           C  
ATOM   3904  C   GLN B 167      26.927  19.309  14.351  1.00  8.49           C  
ATOM   3905  O   GLN B 167      27.068  18.871  13.220  1.00 17.70           O  
ATOM   3906  CB  GLN B 167      28.978  18.014  15.144  1.00  6.93           C  
ATOM   3907  CG  GLN B 167      29.642  17.482  16.401  1.00 15.13           C  
ATOM   3908  CD  GLN B 167      30.600  18.546  16.949  1.00 25.01           C  
ATOM   3909  NE2 GLN B 167      30.840  18.517  18.265  1.00 18.00           N  
ATOM   3910  OE1 GLN B 167      31.022  19.430  16.182  1.00 21.52           O  
ATOM   3911  N   PRO B 168      26.059  20.257  14.664  1.00 21.58           N  
ATOM   3912  CA  PRO B 168      25.057  20.729  13.770  1.00 16.46           C  
ATOM   3913  C   PRO B 168      25.546  21.233  12.447  1.00 32.86           C  
ATOM   3914  O   PRO B 168      24.717  21.493  11.596  1.00 17.84           O  
ATOM   3915  CB  PRO B 168      24.108  21.639  14.573  1.00 13.48           C  
ATOM   3916  CG  PRO B 168      24.926  22.062  15.768  1.00 15.64           C  
ATOM   3917  CD  PRO B 168      26.177  21.168  15.813  1.00 18.65           C  
ATOM   3918  N   ASP B 169      26.854  21.362  12.239  1.00 15.45           N  
ATOM   3919  CA  ASP B 169      27.291  21.852  10.953  1.00 16.57           C  
ATOM   3920  C   ASP B 169      27.482  20.732   9.966  1.00 15.01           C  
ATOM   3921  O   ASP B 169      27.653  20.946   8.756  1.00 14.60           O  
ATOM   3922  CB  ASP B 169      28.482  22.842  10.999  1.00 17.65           C  
ATOM   3923  CG  ASP B 169      29.692  22.325  11.666  1.00 62.80           C  
ATOM   3924  OD1 ASP B 169      29.419  21.280  12.375  1.00 22.73           O  
ATOM   3925  OD2 ASP B 169      30.785  22.850  11.574  1.00 31.02           O1-
ATOM   3926  N   TRP B 170      27.402  19.499  10.460  1.00 15.43           N  
ATOM   3927  CA  TRP B 170      27.577  18.441   9.502  1.00  9.82           C  
ATOM   3928  C   TRP B 170      26.352  18.185   8.608  1.00 13.21           C  
ATOM   3929  O   TRP B 170      25.223  18.308   9.046  1.00 15.05           O  
ATOM   3930  CB  TRP B 170      27.692  17.058  10.291  1.00  8.78           C  
ATOM   3931  CG  TRP B 170      29.024  16.742  10.844  1.00 22.07           C  
ATOM   3932  CD1 TRP B 170      29.855  17.578  11.556  1.00 19.01           C  
ATOM   3933  CD2 TRP B 170      29.733  15.518  10.633  1.00 18.13           C  
ATOM   3934  CE2 TRP B 170      31.024  15.680  11.247  1.00 16.61           C  
ATOM   3935  CE3 TRP B 170      29.487  14.390   9.869  1.00 14.36           C  
ATOM   3936  NE1 TRP B 170      31.043  16.932  11.850  1.00 18.08           N  
ATOM   3937  CZ2 TRP B 170      31.976  14.655  11.186  1.00 21.18           C  
ATOM   3938  CZ3 TRP B 170      30.392  13.337   9.900  1.00 12.91           C  
ATOM   3939  CH2 TRP B 170      31.647  13.485  10.530  1.00 15.78           C  
ATOM   3940  N   SER B 171      26.593  17.781   7.373  1.00  8.88           N  
ATOM   3941  CA  SER B 171      25.583  17.332   6.427  1.00  6.16           C  
ATOM   3942  C   SER B 171      25.770  15.818   6.340  1.00 27.25           C  
ATOM   3943  O   SER B 171      26.835  15.354   5.947  1.00  7.19           O  
ATOM   3944  CB  SER B 171      25.895  17.853   5.052  1.00  7.71           C  
ATOM   3945  OG  SER B 171      25.051  17.333   4.035  1.00 11.84           O  
ATOM   3946  N   ILE B 172      24.764  15.028   6.710  1.00 17.41           N  
ATOM   3947  CA  ILE B 172      24.905  13.557   6.649  1.00  4.53           C  
ATOM   3948  C   ILE B 172      23.745  12.953   5.861  1.00 14.66           C  
ATOM   3949  O   ILE B 172      22.584  13.125   6.200  1.00 13.13           O  
ATOM   3950  CB  ILE B 172      24.723  13.053   8.067  1.00  7.33           C  
ATOM   3951  CG1 ILE B 172      25.986  13.447   8.876  1.00  1.00           C  
ATOM   3952  CG2 ILE B 172      24.817  11.475   8.022  1.00  4.19           C  
ATOM   3953  CD1 ILE B 172      25.977  12.918  10.327  1.00  2.30           C  
ATOM   3954  N   ALA B 173      24.043  12.309   4.770  1.00  9.84           N  
ATOM   3955  CA  ALA B 173      22.986  11.646   3.995  1.00  2.50           C  
ATOM   3956  C   ALA B 173      22.834  10.198   4.398  1.00 21.69           C  
ATOM   3957  O   ALA B 173      23.824   9.513   4.419  1.00  9.06           O  
ATOM   3958  CB  ALA B 173      23.243  11.658   2.502  1.00  3.35           C  
ATOM   3959  N   LEU B 174      21.617   9.729   4.696  1.00  9.97           N  
ATOM   3960  CA  LEU B 174      21.367   8.301   5.014  1.00  8.65           C  
ATOM   3961  C   LEU B 174      20.697   7.718   3.806  1.00 20.41           C  
ATOM   3962  O   LEU B 174      19.511   7.943   3.578  1.00 12.96           O  
ATOM   3963  CB  LEU B 174      20.502   8.059   6.244  1.00 11.22           C  
ATOM   3964  CG  LEU B 174      21.036   8.847   7.450  1.00 24.23           C  
ATOM   3965  CD1 LEU B 174      20.261   8.595   8.714  1.00 11.30           C  
ATOM   3966  CD2 LEU B 174      22.427   8.340   7.761  1.00  7.08           C  
ATOM   3967  N   LEU B 175      21.474   7.029   2.979  1.00  4.43           N  
ATOM   3968  CA  LEU B 175      20.906   6.533   1.743  1.00  1.00           C  
ATOM   3969  C   LEU B 175      20.420   5.123   1.891  1.00 22.29           C  
ATOM   3970  O   LEU B 175      21.214   4.221   1.900  1.00  6.84           O  
ATOM   3971  CB  LEU B 175      21.751   6.614   0.469  1.00  4.75           C  
ATOM   3972  CG  LEU B 175      22.282   8.051   0.334  1.00 17.69           C  
ATOM   3973  CD1 LEU B 175      23.118   8.095  -0.887  1.00 11.03           C  
ATOM   3974  CD2 LEU B 175      21.177   9.154   0.167  1.00 10.91           C  
ATOM   3975  N   ARG B 176      19.125   4.899   1.927  1.00  9.59           N  
ATOM   3976  CA  ARG B 176      18.622   3.542   2.146  1.00  5.76           C  
ATOM   3977  C   ARG B 176      18.466   2.792   0.868  1.00 20.32           C  
ATOM   3978  O   ARG B 176      17.527   3.091   0.149  1.00 12.98           O  
ATOM   3979  CB  ARG B 176      17.277   3.651   2.881  1.00  4.37           C  
ATOM   3980  CG  ARG B 176      17.540   4.194   4.287  1.00  7.25           C  
ATOM   3981  CD  ARG B 176      16.259   4.619   5.044  1.00  8.15           C  
ATOM   3982  NE  ARG B 176      16.452   5.037   6.445  1.00 10.02           N  
ATOM   3983  CZ  ARG B 176      15.523   5.465   7.265  1.00 29.21           C  
ATOM   3984  NH1 ARG B 176      14.262   5.494   6.833  1.00  7.37           N1+
ATOM   3985  NH2 ARG B 176      15.886   5.851   8.492  1.00 11.78           N  
ATOM   3986  N   TYR B 177      19.361   1.825   0.581  1.00 13.20           N  
ATOM   3987  CA  TYR B 177      19.281   1.112  -0.656  1.00 11.23           C  
ATOM   3988  C   TYR B 177      18.284  -0.042  -0.505  1.00  5.29           C  
ATOM   3989  O   TYR B 177      18.111  -0.575   0.592  1.00  8.26           O  
ATOM   3990  CB  TYR B 177      20.590   0.378  -1.081  1.00  1.00           C  
ATOM   3991  CG  TYR B 177      21.828   1.213  -0.912  1.00 20.55           C  
ATOM   3992  CD1 TYR B 177      21.785   2.602  -0.994  1.00  9.88           C  
ATOM   3993  CD2 TYR B 177      23.062   0.572  -0.911  1.00  9.96           C  
ATOM   3994  CE1 TYR B 177      22.951   3.389  -0.876  1.00  7.94           C  
ATOM   3995  CE2 TYR B 177      24.227   1.333  -0.771  1.00 12.45           C  
ATOM   3996  CZ  TYR B 177      24.182   2.730  -0.779  1.00 17.55           C  
ATOM   3997  OH  TYR B 177      25.371   3.422  -0.672  1.00 13.23           O  
ATOM   3998  N   PHE B 178      17.700  -0.389  -1.634  1.00 10.13           N  
ATOM   3999  CA  PHE B 178      16.774  -1.493  -1.766  1.00 23.17           C  
ATOM   4000  C   PHE B 178      17.564  -2.707  -2.288  1.00 20.31           C  
ATOM   4001  O   PHE B 178      18.427  -3.147  -1.582  1.00 11.09           O  
ATOM   4002  CB  PHE B 178      15.476  -1.026  -2.522  1.00 20.53           C  
ATOM   4003  CG  PHE B 178      14.641  -0.227  -1.498  1.00 27.56           C  
ATOM   4004  CD1 PHE B 178      15.069   1.036  -1.064  1.00 17.83           C  
ATOM   4005  CD2 PHE B 178      13.511  -0.796  -0.913  1.00 26.41           C  
ATOM   4006  CE1 PHE B 178      14.408   1.730  -0.038  1.00 15.84           C  
ATOM   4007  CE2 PHE B 178      12.799  -0.105   0.085  1.00 25.68           C  
ATOM   4008  CZ  PHE B 178      13.249   1.154   0.481  1.00 20.41           C  
ATOM   4009  N   ASN B 179      17.350  -3.205  -3.513  1.00 14.55           N  
ATOM   4010  CA  ASN B 179      18.116  -4.369  -4.022  1.00 10.52           C  
ATOM   4011  C   ASN B 179      18.964  -4.020  -5.223  1.00 12.79           C  
ATOM   4012  O   ASN B 179      18.526  -4.024  -6.374  1.00  7.34           O  
ATOM   4013  CB  ASN B 179      17.096  -5.535  -4.415  1.00 13.84           C  
ATOM   4014  CG  ASN B 179      16.444  -6.150  -3.169  1.00 24.10           C  
ATOM   4015  ND2 ASN B 179      16.681  -7.439  -2.928  1.00 14.77           N  
ATOM   4016  OD1 ASN B 179      15.710  -5.513  -2.376  1.00 20.01           O  
ATOM   4017  N   PRO B 180      20.256  -3.711  -5.019  1.00 14.82           N  
ATOM   4018  CA  PRO B 180      21.075  -3.319  -6.156  1.00  9.54           C  
ATOM   4019  C   PRO B 180      21.499  -4.422  -7.083  1.00 19.25           C  
ATOM   4020  O   PRO B 180      21.956  -5.457  -6.641  1.00 14.50           O  
ATOM   4021  CB  PRO B 180      22.373  -2.721  -5.590  1.00 16.30           C  
ATOM   4022  CG  PRO B 180      22.057  -2.542  -4.128  1.00 18.08           C  
ATOM   4023  CD  PRO B 180      20.939  -3.478  -3.747  1.00 16.38           C  
ATOM   4024  N   VAL B 181      21.385  -4.177  -8.371  1.00  8.96           N  
ATOM   4025  CA  VAL B 181      21.731  -5.187  -9.341  1.00 10.80           C  
ATOM   4026  C   VAL B 181      22.184  -4.490 -10.581  1.00 13.29           C  
ATOM   4027  O   VAL B 181      22.124  -3.266 -10.702  1.00 19.31           O  
ATOM   4028  CB  VAL B 181      20.495  -6.058  -9.763  1.00 18.51           C  
ATOM   4029  CG1 VAL B 181      19.884  -6.879  -8.606  1.00 13.55           C  
ATOM   4030  CG2 VAL B 181      19.434  -5.157 -10.339  1.00  9.60           C  
ATOM   4031  N   GLY B 182      22.701  -5.281 -11.501  1.00 11.63           N  
ATOM   4032  CA  GLY B 182      23.123  -4.719 -12.762  1.00  8.53           C  
ATOM   4033  C   GLY B 182      24.642  -4.542 -12.751  1.00 19.22           C  
ATOM   4034  O   GLY B 182      25.324  -4.928 -11.794  1.00 15.49           O  
ATOM   4035  N   ALA B 183      25.151  -3.975 -13.831  1.00 11.53           N  
ATOM   4036  CA  ALA B 183      26.577  -3.759 -14.045  1.00 14.03           C  
ATOM   4037  C   ALA B 183      26.779  -2.635 -15.024  1.00 38.29           C  
ATOM   4038  O   ALA B 183      25.851  -2.198 -15.706  1.00 14.89           O  
ATOM   4039  CB  ALA B 183      27.242  -5.021 -14.606  1.00 11.07           C  
ATOM   4040  N   HIS B 184      27.993  -2.136 -15.058  1.00 14.05           N  
ATOM   4041  CA  HIS B 184      28.302  -1.051 -15.969  1.00 16.42           C  
ATOM   4042  C   HIS B 184      27.988  -1.553 -17.373  1.00 27.26           C  
ATOM   4043  O   HIS B 184      28.172  -2.739 -17.684  1.00 15.83           O  
ATOM   4044  CB  HIS B 184      29.830  -0.718 -15.826  1.00 13.26           C  
ATOM   4045  CG  HIS B 184      30.197   0.535 -16.569  1.00 10.65           C  
ATOM   4046  CD2 HIS B 184      30.396   1.818 -16.099  1.00 13.88           C  
ATOM   4047  ND1 HIS B 184      30.468   0.512 -17.946  1.00 20.56           N  
ATOM   4048  CE1 HIS B 184      30.732   1.781 -18.278  1.00 11.55           C  
ATOM   4049  NE2 HIS B 184      30.660   2.577 -17.201  1.00 14.41           N  
ATOM   4050  N   PRO B 185      27.457  -0.662 -18.211  1.00 21.53           N  
ATOM   4051  CA  PRO B 185      27.078  -1.014 -19.583  1.00 21.87           C  
ATOM   4052  C   PRO B 185      28.206  -1.574 -20.447  1.00 35.81           C  
ATOM   4053  O   PRO B 185      27.989  -2.252 -21.433  1.00 21.35           O  
ATOM   4054  CB  PRO B 185      26.652   0.304 -20.226  1.00 14.73           C  
ATOM   4055  CG  PRO B 185      26.773   1.422 -19.224  1.00 22.47           C  
ATOM   4056  CD  PRO B 185      27.168   0.775 -17.911  1.00 26.83           C  
ATOM   4057  N   SER B 186      29.436  -1.285 -20.099  1.00 16.87           N  
ATOM   4058  CA  SER B 186      30.482  -1.805 -20.912  1.00 12.43           C  
ATOM   4059  C   SER B 186      30.658  -3.295 -20.718  1.00 16.76           C  
ATOM   4060  O   SER B 186      31.279  -3.963 -21.538  1.00 30.92           O  
ATOM   4061  CB  SER B 186      31.723  -1.103 -20.454  1.00 14.09           C  
ATOM   4062  OG  SER B 186      31.940  -1.443 -19.120  1.00 21.15           O  
ATOM   4063  N   GLY B 187      30.161  -3.850 -19.628  1.00 24.84           N  
ATOM   4064  CA  GLY B 187      30.349  -5.294 -19.458  1.00  8.71           C  
ATOM   4065  C   GLY B 187      31.704  -5.637 -18.879  1.00 22.47           C  
ATOM   4066  O   GLY B 187      32.038  -6.805 -18.730  1.00 17.14           O  
ATOM   4067  N   ASP B 188      32.463  -4.616 -18.518  1.00 18.79           N  
ATOM   4068  CA  ASP B 188      33.811  -4.779 -17.957  1.00 15.86           C  
ATOM   4069  C   ASP B 188      33.920  -4.514 -16.452  1.00 22.20           C  
ATOM   4070  O   ASP B 188      34.997  -4.533 -15.870  1.00 15.43           O  
ATOM   4071  CB  ASP B 188      34.743  -3.750 -18.648  1.00 18.88           C  
ATOM   4072  CG  ASP B 188      35.140  -4.190 -20.014  1.00 31.18           C  
ATOM   4073  OD1 ASP B 188      34.920  -5.462 -20.291  1.00 19.88           O  
ATOM   4074  OD2 ASP B 188      35.543  -3.390 -20.804  1.00 14.71           O1-
ATOM   4075  N   MET B 189      32.811  -4.164 -15.813  1.00 16.03           N  
ATOM   4076  CA  MET B 189      32.780  -3.929 -14.357  1.00  8.98           C  
ATOM   4077  C   MET B 189      31.438  -4.504 -13.885  1.00 20.99           C  
ATOM   4078  O   MET B 189      30.460  -4.472 -14.637  1.00 21.81           O  
ATOM   4079  CB  MET B 189      32.782  -2.431 -14.030  1.00 18.48           C  
ATOM   4080  CG  MET B 189      33.503  -2.077 -12.774  1.00 66.45           C  
ATOM   4081  SD  MET B 189      34.392  -0.528 -13.000  1.00 30.39           S  
ATOM   4082  CE  MET B 189      33.147   0.636 -12.408  1.00100.00           C  
ATOM   4083  N   GLY B 190      31.363  -5.085 -12.700  1.00 21.89           N  
ATOM   4084  CA  GLY B 190      30.098  -5.663 -12.250  1.00 10.39           C  
ATOM   4085  C   GLY B 190      30.301  -6.212 -10.864  1.00 17.66           C  
ATOM   4086  O   GLY B 190      31.353  -5.997 -10.297  1.00 15.65           O  
ATOM   4087  N   GLU B 191      29.314  -6.900 -10.323  1.00 10.87           N  
ATOM   4088  CA  GLU B 191      29.438  -7.489  -9.003  1.00  7.85           C  
ATOM   4089  C   GLU B 191      30.267  -8.776  -9.160  1.00 13.51           C  
ATOM   4090  O   GLU B 191      30.008  -9.550 -10.079  1.00 16.81           O  
ATOM   4091  CB  GLU B 191      28.059  -7.975  -8.560  1.00 13.32           C  
ATOM   4092  CG  GLU B 191      28.113  -8.269  -7.049  1.00 10.69           C  
ATOM   4093  CD  GLU B 191      26.754  -8.744  -6.524  1.00 18.05           C  
ATOM   4094  OE1 GLU B 191      25.744  -8.748  -7.382  1.00 17.25           O  
ATOM   4095  OE2 GLU B 191      26.636  -9.082  -5.367  1.00 21.68           O1-
ATOM   4096  N   ASP B 192      31.240  -9.009  -8.305  1.00 17.14           N  
ATOM   4097  CA  ASP B 192      32.090 -10.195  -8.403  1.00  9.18           C  
ATOM   4098  C   ASP B 192      32.147 -10.943  -7.062  1.00 17.04           C  
ATOM   4099  O   ASP B 192      33.172 -11.008  -6.402  1.00 21.64           O  
ATOM   4100  CB  ASP B 192      33.548  -9.718  -8.738  1.00 13.37           C  
ATOM   4101  CG  ASP B 192      34.330 -10.894  -9.150  1.00 42.01           C  
ATOM   4102  OD1 ASP B 192      33.812 -11.917  -9.464  1.00 14.78           O  
ATOM   4103  OD2 ASP B 192      35.606 -10.753  -9.076  1.00 12.11           O1-
ATOM   4104  N   PRO B 193      31.039 -11.493  -6.615  1.00 21.69           N  
ATOM   4105  CA  PRO B 193      31.006 -12.179  -5.337  1.00 22.72           C  
ATOM   4106  C   PRO B 193      31.870 -13.436  -5.363  1.00 17.79           C  
ATOM   4107  O   PRO B 193      32.007 -14.062  -6.418  1.00 16.36           O  
ATOM   4108  CB  PRO B 193      29.529 -12.513  -5.167  1.00 13.24           C  
ATOM   4109  CG  PRO B 193      28.974 -12.558  -6.592  1.00 14.99           C  
ATOM   4110  CD  PRO B 193      29.965 -11.939  -7.528  1.00 17.38           C  
ATOM   4111  N   GLN B 194      32.455 -13.757  -4.206  1.00 13.09           N  
ATOM   4112  CA  GLN B 194      33.277 -14.931  -4.096  1.00 28.08           C  
ATOM   4113  C   GLN B 194      32.482 -15.996  -3.430  1.00 18.44           C  
ATOM   4114  O   GLN B 194      31.805 -15.746  -2.419  1.00 26.45           O  
ATOM   4115  CB  GLN B 194      34.472 -14.683  -3.235  1.00 14.68           C  
ATOM   4116  CG  GLN B 194      35.215 -13.546  -3.955  1.00 20.48           C  
ATOM   4117  CD  GLN B 194      35.581 -14.002  -5.334  1.00 60.23           C  
ATOM   4118  NE2 GLN B 194      34.928 -13.398  -6.329  1.00 26.94           N  
ATOM   4119  OE1 GLN B 194      36.405 -14.905  -5.493  1.00 30.98           O  
ATOM   4120  N   GLY B 195      32.539 -17.175  -4.027  1.00 26.56           N  
ATOM   4121  CA  GLY B 195      31.792 -18.269  -3.455  1.00 18.49           C  
ATOM   4122  C   GLY B 195      30.339 -18.206  -3.875  1.00 26.24           C  
ATOM   4123  O   GLY B 195      30.009 -17.616  -4.915  1.00 22.64           O  
ATOM   4124  N   ILE B 196      29.491 -18.842  -3.068  1.00 14.28           N  
ATOM   4125  CA  ILE B 196      28.054 -18.874  -3.342  1.00 14.07           C  
ATOM   4126  C   ILE B 196      27.423 -17.493  -3.174  1.00 20.58           C  
ATOM   4127  O   ILE B 196      27.439 -16.902  -2.101  1.00 14.28           O  
ATOM   4128  CB  ILE B 196      27.310 -19.737  -2.379  1.00 14.33           C  
ATOM   4129  CG1 ILE B 196      27.850 -21.137  -2.655  1.00 16.56           C  
ATOM   4130  CG2 ILE B 196      25.821 -19.746  -2.779  1.00 14.31           C  
ATOM   4131  CD1 ILE B 196      27.340 -22.068  -1.571  1.00 12.66           C  
ATOM   4132  N   PRO B 197      26.814 -16.989  -4.231  1.00 22.29           N  
ATOM   4133  CA  PRO B 197      26.212 -15.654  -4.104  1.00 13.97           C  
ATOM   4134  C   PRO B 197      24.972 -15.706  -3.236  1.00 21.21           C  
ATOM   4135  O   PRO B 197      24.129 -16.616  -3.339  1.00 19.66           O  
ATOM   4136  CB  PRO B 197      25.933 -15.179  -5.555  1.00 13.29           C  
ATOM   4137  CG  PRO B 197      26.311 -16.325  -6.511  1.00 18.04           C  
ATOM   4138  CD  PRO B 197      26.720 -17.498  -5.640  1.00 11.47           C  
ATOM   4139  N   ASN B 198      24.846 -14.725  -2.371  1.00 18.42           N  
ATOM   4140  CA  ASN B 198      23.671 -14.734  -1.540  1.00 17.49           C  
ATOM   4141  C   ASN B 198      22.472 -14.069  -2.181  1.00 38.59           C  
ATOM   4142  O   ASN B 198      21.340 -14.336  -1.804  1.00 21.09           O  
ATOM   4143  CB  ASN B 198      23.934 -14.177  -0.112  1.00 16.20           C  
ATOM   4144  CG  ASN B 198      25.135 -14.807   0.542  1.00 31.95           C  
ATOM   4145  ND2 ASN B 198      24.997 -16.094   0.802  1.00 18.72           N  
ATOM   4146  OD1 ASN B 198      26.161 -14.154   0.799  1.00 18.83           O  
ATOM   4147  N   ASN B 199      22.704 -13.191  -3.136  1.00 15.05           N  
ATOM   4148  CA  ASN B 199      21.587 -12.480  -3.723  1.00 31.01           C  
ATOM   4149  C   ASN B 199      21.038 -13.121  -4.959  1.00 31.54           C  
ATOM   4150  O   ASN B 199      21.720 -13.823  -5.651  1.00  8.01           O  
ATOM   4151  CB  ASN B 199      21.990 -11.025  -4.060  1.00 12.98           C  
ATOM   4152  CG  ASN B 199      22.521 -10.373  -2.778  1.00 17.06           C  
ATOM   4153  ND2 ASN B 199      21.659 -10.225  -1.743  1.00 29.94           N  
ATOM   4154  OD1 ASN B 199      23.703 -10.029  -2.758  1.00 40.06           O  
ATOM   4155  N   LEU B 200      19.816 -12.774  -5.297  1.00  7.84           N  
ATOM   4156  CA  LEU B 200      19.175 -13.320  -6.461  1.00  5.08           C  
ATOM   4157  C   LEU B 200      19.812 -13.129  -7.822  1.00 23.30           C  
ATOM   4158  O   LEU B 200      20.043 -14.082  -8.551  1.00 13.78           O  
ATOM   4159  CB  LEU B 200      17.667 -12.824  -6.426  1.00 12.37           C  
ATOM   4160  CG  LEU B 200      16.829 -13.344  -7.580  1.00 15.11           C  
ATOM   4161  CD1 LEU B 200      16.650 -14.867  -7.385  1.00 21.37           C  
ATOM   4162  CD2 LEU B 200      15.452 -12.607  -7.559  1.00  8.08           C  
ATOM   4163  N   MET B 201      20.087 -11.897  -8.235  1.00 11.24           N  
ATOM   4164  CA  MET B 201      20.574 -11.730  -9.578  1.00  3.40           C  
ATOM   4165  C   MET B 201      21.894 -12.444  -9.914  1.00 14.70           C  
ATOM   4166  O   MET B 201      22.018 -13.010 -10.985  1.00 16.40           O  
ATOM   4167  CB  MET B 201      20.688 -10.224  -9.894  1.00  7.97           C  
ATOM   4168  CG  MET B 201      20.968 -10.169 -11.388  1.00 15.42           C  
ATOM   4169  SD  MET B 201      19.474 -10.193 -12.452  1.00 20.91           S  
ATOM   4170  CE  MET B 201      19.211  -8.403 -12.316  1.00 17.80           C  
ATOM   4171  N   PRO B 202      22.920 -12.376  -9.050  1.00 11.71           N  
ATOM   4172  CA  PRO B 202      24.192 -13.091  -9.382  1.00 13.37           C  
ATOM   4173  C   PRO B 202      24.028 -14.609  -9.322  1.00 22.41           C  
ATOM   4174  O   PRO B 202      24.704 -15.392  -9.975  1.00 16.79           O  
ATOM   4175  CB  PRO B 202      25.179 -12.744  -8.259  1.00  8.82           C  
ATOM   4176  CG  PRO B 202      24.397 -12.061  -7.119  1.00 22.49           C  
ATOM   4177  CD  PRO B 202      23.177 -11.472  -7.878  1.00 13.58           C  
ATOM   4178  N   TYR B 203      23.108 -15.036  -8.491  1.00  7.23           N  
ATOM   4179  CA  TYR B 203      22.867 -16.487  -8.377  1.00 13.45           C  
ATOM   4180  C   TYR B 203      22.308 -16.955  -9.705  1.00 15.02           C  
ATOM   4181  O   TYR B 203      22.786 -17.893 -10.311  1.00 19.98           O  
ATOM   4182  CB  TYR B 203      21.969 -16.882  -7.183  1.00 17.15           C  
ATOM   4183  CG  TYR B 203      22.026 -18.376  -6.960  1.00 35.27           C  
ATOM   4184  CD1 TYR B 203      21.521 -19.263  -7.917  1.00 24.59           C  
ATOM   4185  CD2 TYR B 203      22.686 -18.899  -5.845  1.00 32.76           C  
ATOM   4186  CE1 TYR B 203      21.641 -20.654  -7.770  1.00 20.95           C  
ATOM   4187  CE2 TYR B 203      22.762 -20.284  -5.655  1.00 33.48           C  
ATOM   4188  CZ  TYR B 203      22.243 -21.166  -6.613  1.00 30.48           C  
ATOM   4189  OH  TYR B 203      22.324 -22.548  -6.449  1.00 37.32           O  
ATOM   4190  N   ILE B 204      21.297 -16.236 -10.191  1.00 13.77           N  
ATOM   4191  CA  ILE B 204      20.701 -16.498 -11.485  1.00  7.66           C  
ATOM   4192  C   ILE B 204      21.765 -16.448 -12.570  1.00 13.20           C  
ATOM   4193  O   ILE B 204      21.845 -17.295 -13.454  1.00 17.70           O  
ATOM   4194  CB  ILE B 204      19.699 -15.386 -11.822  1.00 14.02           C  
ATOM   4195  CG1 ILE B 204      18.441 -15.688 -11.015  1.00 13.29           C  
ATOM   4196  CG2 ILE B 204      19.280 -15.497 -13.282  1.00 14.68           C  
ATOM   4197  CD1 ILE B 204      17.424 -14.529 -10.978  1.00 19.30           C  
ATOM   4198  N   ALA B 205      22.639 -15.439 -12.497  1.00 11.15           N  
ATOM   4199  CA  ALA B 205      23.679 -15.279 -13.496  1.00 11.44           C  
ATOM   4200  C   ALA B 205      24.626 -16.493 -13.541  1.00 20.94           C  
ATOM   4201  O   ALA B 205      25.092 -16.901 -14.596  1.00 19.52           O  
ATOM   4202  CB  ALA B 205      24.450 -13.999 -13.218  1.00 12.66           C  
ATOM   4203  N   GLN B 206      24.888 -17.088 -12.384  1.00 14.90           N  
ATOM   4204  CA  GLN B 206      25.792 -18.222 -12.295  1.00 19.13           C  
ATOM   4205  C   GLN B 206      25.153 -19.495 -12.781  1.00 27.12           C  
ATOM   4206  O   GLN B 206      25.855 -20.426 -13.250  1.00 21.04           O  
ATOM   4207  CB  GLN B 206      26.406 -18.352 -10.873  1.00 17.51           C  
ATOM   4208  CG  GLN B 206      27.394 -17.169 -10.676  1.00 20.48           C  
ATOM   4209  CD  GLN B 206      28.186 -17.257  -9.394  1.00 22.62           C  
ATOM   4210  NE2 GLN B 206      28.929 -16.155  -9.067  1.00 20.76           N  
ATOM   4211  OE1 GLN B 206      28.115 -18.310  -8.725  1.00 16.40           O  
ATOM   4212  N   VAL B 207      23.831 -19.522 -12.612  1.00 15.66           N  
ATOM   4213  CA  VAL B 207      23.055 -20.654 -13.104  1.00 12.84           C  
ATOM   4214  C   VAL B 207      23.122 -20.561 -14.619  1.00 31.29           C  
ATOM   4215  O   VAL B 207      23.492 -21.480 -15.345  1.00 17.34           O  
ATOM   4216  CB  VAL B 207      21.630 -20.653 -12.668  1.00 20.18           C  
ATOM   4217  CG1 VAL B 207      20.834 -21.654 -13.512  1.00 13.46           C  
ATOM   4218  CG2 VAL B 207      21.536 -20.908 -11.186  1.00  9.71           C  
ATOM   4219  N   ALA B 208      22.888 -19.354 -15.124  1.00 14.40           N  
ATOM   4220  CA  ALA B 208      22.917 -19.140 -16.564  1.00 12.30           C  
ATOM   4221  C   ALA B 208      24.283 -19.386 -17.189  1.00 37.83           C  
ATOM   4222  O   ALA B 208      24.350 -19.818 -18.326  1.00 21.90           O  
ATOM   4223  CB  ALA B 208      22.524 -17.692 -16.988  1.00 10.59           C  
ATOM   4224  N   VAL B 209      25.373 -18.990 -16.536  1.00 19.34           N  
ATOM   4225  CA  VAL B 209      26.674 -19.181 -17.148  1.00 13.82           C  
ATOM   4226  C   VAL B 209      27.057 -20.682 -17.168  1.00 31.18           C  
ATOM   4227  O   VAL B 209      27.956 -21.118 -17.865  1.00 36.49           O  
ATOM   4228  CB  VAL B 209      27.653 -18.255 -16.443  1.00 27.94           C  
ATOM   4229  CG1 VAL B 209      28.406 -19.013 -15.340  1.00 27.81           C  
ATOM   4230  CG2 VAL B 209      28.581 -17.682 -17.495  1.00 25.43           C  
ATOM   4231  N   GLY B 210      26.350 -21.502 -16.412  1.00 21.94           N  
ATOM   4232  CA  GLY B 210      26.638 -22.925 -16.384  1.00 23.09           C  
ATOM   4233  C   GLY B 210      27.412 -23.370 -15.168  1.00 40.07           C  
ATOM   4234  O   GLY B 210      27.891 -24.507 -15.110  1.00 33.42           O  
ATOM   4235  N   ARG B 211      27.517 -22.469 -14.196  1.00 28.77           N  
ATOM   4236  CA  ARG B 211      28.219 -22.752 -12.957  1.00 25.61           C  
ATOM   4237  C   ARG B 211      27.345 -23.498 -11.982  1.00 53.23           C  
ATOM   4238  O   ARG B 211      27.818 -24.345 -11.249  1.00 18.76           O  
ATOM   4239  CB  ARG B 211      28.775 -21.481 -12.290  1.00 28.87           C  
ATOM   4240  CG  ARG B 211      29.567 -21.802 -11.031  1.00 41.15           C  
ATOM   4241  CD  ARG B 211      30.564 -20.700 -10.755  1.00 49.66           C  
ATOM   4242  NE  ARG B 211      31.046 -20.671  -9.372  1.00 46.25           N  
ATOM   4243  CZ  ARG B 211      31.510 -19.546  -8.783  1.00 39.72           C  
ATOM   4244  NH1 ARG B 211      31.530 -18.376  -9.448  1.00 39.16           N1+
ATOM   4245  NH2 ARG B 211      31.973 -19.580  -7.522  1.00 55.42           N  
ATOM   4246  N   ARG B 212      26.053 -23.180 -11.957  1.00 11.02           N  
ATOM   4247  CA  ARG B 212      25.205 -23.817 -10.972  1.00 15.30           C  
ATOM   4248  C   ARG B 212      24.112 -24.549 -11.684  1.00 17.43           C  
ATOM   4249  O   ARG B 212      23.882 -24.234 -12.840  1.00 21.30           O  
ATOM   4250  CB  ARG B 212      24.597 -22.746 -10.070  1.00 26.12           C  
ATOM   4251  CG  ARG B 212      25.720 -21.887  -9.508  1.00 19.12           C  
ATOM   4252  CD  ARG B 212      25.339 -20.972  -8.316  1.00 18.08           C  
ATOM   4253  NE  ARG B 212      26.583 -20.306  -7.846  1.00 22.04           N  
ATOM   4254  CZ  ARG B 212      27.398 -20.887  -6.945  1.00 45.51           C  
ATOM   4255  NH1 ARG B 212      27.082 -22.052  -6.394  1.00 19.11           N1+
ATOM   4256  NH2 ARG B 212      28.556 -20.322  -6.593  1.00 19.95           N  
ATOM   4257  N   ASP B 213      23.505 -25.533 -11.024  1.00 14.35           N  
ATOM   4258  CA  ASP B 213      22.460 -26.269 -11.720  1.00 14.42           C  
ATOM   4259  C   ASP B 213      21.139 -25.490 -11.883  1.00 17.00           C  
ATOM   4260  O   ASP B 213      20.662 -25.231 -12.998  1.00 25.76           O  
ATOM   4261  CB  ASP B 213      22.142 -27.552 -10.903  1.00  8.61           C  
ATOM   4262  CG  ASP B 213      21.053 -28.419 -11.557  1.00  4.66           C  
ATOM   4263  OD1 ASP B 213      20.967 -28.591 -12.774  1.00 15.31           O  
ATOM   4264  OD2 ASP B 213      20.298 -28.993 -10.640  1.00 11.65           O1-
ATOM   4265  N   SER B 214      20.528 -25.143 -10.744  1.00 19.15           N  
ATOM   4266  CA  SER B 214      19.213 -24.530 -10.722  1.00 14.95           C  
ATOM   4267  C   SER B 214      19.040 -23.532  -9.604  1.00 28.59           C  
ATOM   4268  O   SER B 214      19.580 -23.657  -8.496  1.00 18.17           O  
ATOM   4269  CB  SER B 214      18.144 -25.631 -10.441  1.00  9.00           C  
ATOM   4270  OG  SER B 214      16.796 -25.165 -10.278  1.00 20.33           O  
ATOM   4271  N   LEU B 215      18.255 -22.525  -9.928  1.00 19.04           N  
ATOM   4272  CA  LEU B 215      17.960 -21.537  -8.938  1.00  8.70           C  
ATOM   4273  C   LEU B 215      16.883 -22.049  -8.020  1.00  6.50           C  
ATOM   4274  O   LEU B 215      15.804 -22.535  -8.495  1.00 12.54           O  
ATOM   4275  CB  LEU B 215      17.467 -20.174  -9.578  1.00 11.68           C  
ATOM   4276  CG  LEU B 215      16.741 -19.212  -8.575  1.00 35.45           C  
ATOM   4277  CD1 LEU B 215      17.721 -18.259  -7.831  1.00 14.75           C  
ATOM   4278  CD2 LEU B 215      15.785 -18.296  -9.351  1.00  7.69           C  
ATOM   4279  N   ALA B 216      17.166 -21.906  -6.699  1.00  6.66           N  
ATOM   4280  CA  ALA B 216      16.232 -22.282  -5.671  1.00 18.07           C  
ATOM   4281  C   ALA B 216      15.427 -21.042  -5.368  1.00 24.31           C  
ATOM   4282  O   ALA B 216      15.959 -19.994  -4.995  1.00 21.92           O  
ATOM   4283  CB  ALA B 216      16.891 -22.660  -4.387  1.00 16.03           C  
ATOM   4284  N   ILE B 217      14.149 -21.139  -5.643  1.00 17.51           N  
ATOM   4285  CA  ILE B 217      13.241 -20.030  -5.405  1.00  8.77           C  
ATOM   4286  C   ILE B 217      12.712 -20.237  -4.015  1.00 10.68           C  
ATOM   4287  O   ILE B 217      11.941 -21.181  -3.733  1.00 21.45           O  
ATOM   4288  CB  ILE B 217      12.144 -19.937  -6.442  1.00 19.76           C  
ATOM   4289  CG1 ILE B 217      12.805 -19.646  -7.754  1.00  9.94           C  
ATOM   4290  CG2 ILE B 217      11.130 -18.853  -6.097  1.00  7.92           C  
ATOM   4291  CD1 ILE B 217      11.851 -19.299  -8.874  1.00 12.70           C  
ATOM   4292  N   PHE B 218      13.173 -19.366  -3.152  1.00 16.15           N  
ATOM   4293  CA  PHE B 218      12.806 -19.496  -1.776  1.00 24.15           C  
ATOM   4294  C   PHE B 218      11.369 -19.135  -1.499  1.00 22.07           C  
ATOM   4295  O   PHE B 218      10.995 -18.007  -1.196  1.00 16.31           O  
ATOM   4296  CB  PHE B 218      13.766 -18.783  -0.851  1.00 12.91           C  
ATOM   4297  CG  PHE B 218      15.230 -19.080  -1.095  1.00 19.00           C  
ATOM   4298  CD1 PHE B 218      15.642 -20.412  -1.135  1.00 22.25           C  
ATOM   4299  CD2 PHE B 218      16.189 -18.065  -1.199  1.00 13.15           C  
ATOM   4300  CE1 PHE B 218      16.996 -20.692  -1.323  1.00 16.53           C  
ATOM   4301  CE2 PHE B 218      17.547 -18.330  -1.379  1.00 15.50           C  
ATOM   4302  CZ  PHE B 218      17.932 -19.663  -1.460  1.00 22.24           C  
ATOM   4303  N   GLY B 219      10.509 -20.126  -1.550  1.00 22.68           N  
ATOM   4304  CA  GLY B 219       9.157 -19.770  -1.222  1.00  6.96           C  
ATOM   4305  C   GLY B 219       8.263 -19.558  -2.430  1.00 45.25           C  
ATOM   4306  O   GLY B 219       8.611 -18.926  -3.408  1.00 25.13           O  
ATOM   4307  N   ASN B 220       7.062 -20.101  -2.425  1.00 23.86           N  
ATOM   4308  CA  ASN B 220       6.181 -19.898  -3.567  1.00 17.56           C  
ATOM   4309  C   ASN B 220       4.732 -19.752  -3.134  1.00 23.65           C  
ATOM   4310  O   ASN B 220       3.835 -19.790  -3.986  1.00 21.98           O  
ATOM   4311  CB  ASN B 220       6.202 -20.926  -4.727  1.00 22.14           C  
ATOM   4312  CG  ASN B 220       5.696 -22.334  -4.346  1.00 35.28           C  
ATOM   4313  ND2 ASN B 220       5.536 -23.165  -5.389  1.00 35.75           N  
ATOM   4314  OD1 ASN B 220       5.503 -22.674  -3.145  1.00 31.29           O  
ATOM   4315  N   ASP B 221       4.550 -19.593  -1.819  1.00 28.24           N  
ATOM   4316  CA  ASP B 221       3.239 -19.458  -1.200  1.00 28.90           C  
ATOM   4317  C   ASP B 221       3.040 -18.116  -0.518  1.00 41.69           C  
ATOM   4318  O   ASP B 221       2.255 -18.008   0.429  1.00 32.53           O  
ATOM   4319  CB  ASP B 221       3.011 -20.595  -0.162  1.00 27.77           C  
ATOM   4320  CG  ASP B 221       3.982 -20.680   0.972  1.00100.00           C  
ATOM   4321  OD1 ASP B 221       4.962 -19.812   0.859  1.00 27.99           O  
ATOM   4322  OD2 ASP B 221       3.842 -21.499   1.870  1.00 51.12           O1-
ATOM   4323  N   TYR B 222       3.767 -17.104  -1.000  1.00 33.86           N  
ATOM   4324  CA  TYR B 222       3.680 -15.779  -0.425  1.00 34.27           C  
ATOM   4325  C   TYR B 222       2.387 -15.145  -0.892  1.00 19.00           C  
ATOM   4326  O   TYR B 222       1.841 -15.498  -1.949  1.00 19.27           O  
ATOM   4327  CB  TYR B 222       4.946 -14.931  -0.672  1.00 15.21           C  
ATOM   4328  CG  TYR B 222       6.102 -15.273   0.239  1.00  9.13           C  
ATOM   4329  CD1 TYR B 222       6.086 -15.105   1.620  1.00 14.00           C  
ATOM   4330  CD2 TYR B 222       7.268 -15.766  -0.346  1.00 22.67           C  
ATOM   4331  CE1 TYR B 222       7.230 -15.393   2.362  1.00 17.83           C  
ATOM   4332  CE2 TYR B 222       8.409 -16.056   0.406  1.00 23.70           C  
ATOM   4333  CZ  TYR B 222       8.389 -15.904   1.789  1.00 22.57           C  
ATOM   4334  OH  TYR B 222       9.534 -16.140   2.518  1.00 23.97           O  
ATOM   4335  N   PRO B 223       1.875 -14.186  -0.136  1.00 23.68           N  
ATOM   4336  CA  PRO B 223       0.639 -13.533  -0.529  1.00 17.11           C  
ATOM   4337  C   PRO B 223       0.890 -12.516  -1.610  1.00 34.47           C  
ATOM   4338  O   PRO B 223       0.511 -11.347  -1.524  1.00 29.24           O  
ATOM   4339  CB  PRO B 223       0.137 -12.802   0.710  1.00 16.18           C  
ATOM   4340  CG  PRO B 223       1.235 -12.889   1.749  1.00 59.23           C  
ATOM   4341  CD  PRO B 223       2.300 -13.837   1.219  1.00 17.09           C  
ATOM   4342  N   THR B 224       1.516 -12.971  -2.678  1.00 19.87           N  
ATOM   4343  CA  THR B 224       1.827 -12.097  -3.808  1.00 20.24           C  
ATOM   4344  C   THR B 224       1.159 -12.524  -5.088  1.00 24.77           C  
ATOM   4345  O   THR B 224       0.609 -13.610  -5.235  1.00 25.31           O  
ATOM   4346  CB  THR B 224       3.342 -11.915  -4.136  1.00 36.24           C  
ATOM   4347  CG2 THR B 224       4.036 -11.306  -2.934  1.00 24.04           C  
ATOM   4348  OG1 THR B 224       3.927 -13.169  -4.464  1.00 20.34           O  
ATOM   4349  N   GLU B 225       1.260 -11.697  -6.088  1.00 19.73           N  
ATOM   4350  CA  GLU B 225       0.639 -12.100  -7.318  1.00 14.17           C  
ATOM   4351  C   GLU B 225       1.040 -13.464  -7.909  1.00 42.55           C  
ATOM   4352  O   GLU B 225       0.237 -14.197  -8.475  1.00 29.34           O  
ATOM   4353  CB  GLU B 225       0.708 -10.974  -8.294  1.00 24.36           C  
ATOM   4354  CG  GLU B 225       0.198 -11.404  -9.655  1.00 50.93           C  
ATOM   4355  CD  GLU B 225       0.447 -10.278 -10.614  1.00100.00           C  
ATOM   4356  OE1 GLU B 225       1.525 -10.051 -11.170  1.00 94.37           O  
ATOM   4357  OE2 GLU B 225      -0.635  -9.548 -10.758  1.00100.00           O1-
ATOM   4358  N   ASP B 226       2.286 -13.868  -7.787  1.00 27.37           N  
ATOM   4359  CA  ASP B 226       2.701 -15.142  -8.343  1.00 21.12           C  
ATOM   4360  C   ASP B 226       3.227 -16.088  -7.292  1.00 19.50           C  
ATOM   4361  O   ASP B 226       3.718 -17.172  -7.625  1.00 21.66           O  
ATOM   4362  CB  ASP B 226       3.687 -14.989  -9.548  1.00 24.31           C  
ATOM   4363  CG  ASP B 226       5.039 -14.443  -9.095  1.00 10.29           C  
ATOM   4364  OD1 ASP B 226       5.398 -14.509  -7.921  1.00 21.22           O  
ATOM   4365  OD2 ASP B 226       5.738 -13.887 -10.068  1.00 17.36           O1-
ATOM   4366  N   GLY B 227       3.146 -15.679  -6.024  1.00 12.44           N  
ATOM   4367  CA  GLY B 227       3.580 -16.569  -4.952  1.00 21.29           C  
ATOM   4368  C   GLY B 227       5.022 -16.402  -4.543  1.00 23.90           C  
ATOM   4369  O   GLY B 227       5.432 -16.868  -3.481  1.00 24.56           O  
ATOM   4370  N   THR B 228       5.787 -15.738  -5.387  1.00 18.51           N  
ATOM   4371  CA  THR B 228       7.194 -15.491  -5.085  1.00 13.76           C  
ATOM   4372  C   THR B 228       7.403 -14.122  -4.432  1.00 30.10           C  
ATOM   4373  O   THR B 228       6.562 -13.218  -4.503  1.00 17.95           O  
ATOM   4374  CB  THR B 228       8.025 -15.766  -6.375  1.00 13.46           C  
ATOM   4375  CG2 THR B 228       7.631 -17.106  -7.045  1.00 13.31           C  
ATOM   4376  OG1 THR B 228       7.918 -14.730  -7.330  1.00  9.68           O  
ATOM   4377  N   GLY B 229       8.520 -13.963  -3.763  1.00 17.40           N  
ATOM   4378  CA  GLY B 229       8.855 -12.733  -3.063  1.00 19.17           C  
ATOM   4379  C   GLY B 229       8.923 -11.571  -4.030  1.00 10.59           C  
ATOM   4380  O   GLY B 229       9.294 -11.775  -5.206  1.00  7.21           O  
ATOM   4381  N   VAL B 230       8.526 -10.383  -3.545  1.00 15.60           N  
ATOM   4382  CA  VAL B 230       8.575  -9.169  -4.369  1.00  5.24           C  
ATOM   4383  C   VAL B 230       9.521  -8.144  -3.735  1.00  9.32           C  
ATOM   4384  O   VAL B 230       9.466  -7.907  -2.530  1.00 17.09           O  
ATOM   4385  CB  VAL B 230       7.177  -8.573  -4.357  1.00  8.73           C  
ATOM   4386  CG1 VAL B 230       7.231  -7.177  -4.983  1.00  8.07           C  
ATOM   4387  CG2 VAL B 230       6.377  -9.420  -5.336  1.00 10.40           C  
ATOM   4388  N   ARG B 231      10.412  -7.584  -4.534  1.00 11.55           N  
ATOM   4389  CA  ARG B 231      11.356  -6.566  -4.040  1.00  9.58           C  
ATOM   4390  C   ARG B 231      11.482  -5.454  -5.060  1.00  5.85           C  
ATOM   4391  O   ARG B 231      11.042  -5.582  -6.237  1.00  7.24           O  
ATOM   4392  CB  ARG B 231      12.767  -7.224  -4.038  1.00  5.01           C  
ATOM   4393  CG  ARG B 231      12.720  -8.352  -3.024  1.00  6.02           C  
ATOM   4394  CD  ARG B 231      12.662  -7.848  -1.615  1.00 10.03           C  
ATOM   4395  NE  ARG B 231      12.868  -8.838  -0.539  1.00  9.36           N  
ATOM   4396  CZ  ARG B 231      11.968  -9.665  -0.051  1.00 26.32           C  
ATOM   4397  NH1 ARG B 231      10.740  -9.547  -0.524  1.00 13.03           N1+
ATOM   4398  NH2 ARG B 231      12.296 -10.536   0.955  1.00 19.37           N  
ATOM   4399  N   ASP B 232      12.261  -4.424  -4.655  1.00 11.13           N  
ATOM   4400  CA  ASP B 232      12.513  -3.318  -5.563  1.00 13.63           C  
ATOM   4401  C   ASP B 232      13.983  -3.361  -5.995  1.00  8.42           C  
ATOM   4402  O   ASP B 232      14.867  -3.104  -5.186  1.00 13.78           O  
ATOM   4403  CB  ASP B 232      12.369  -2.011  -4.720  1.00 13.91           C  
ATOM   4404  CG  ASP B 232      12.415  -0.655  -5.432  1.00 43.05           C  
ATOM   4405  OD1 ASP B 232      13.311  -0.547  -6.385  1.00 31.40           O  
ATOM   4406  OD2 ASP B 232      11.701   0.289  -5.114  1.00 14.75           O1-
ATOM   4407  N   TYR B 233      14.201  -3.700  -7.264  1.00  9.30           N  
ATOM   4408  CA  TYR B 233      15.540  -3.855  -7.729  1.00 14.46           C  
ATOM   4409  C   TYR B 233      15.947  -2.594  -8.385  1.00 12.88           C  
ATOM   4410  O   TYR B 233      15.129  -2.039  -9.084  1.00 15.32           O  
ATOM   4411  CB  TYR B 233      15.506  -4.884  -8.840  1.00  5.74           C  
ATOM   4412  CG  TYR B 233      15.204  -6.223  -8.115  1.00 15.07           C  
ATOM   4413  CD1 TYR B 233      16.210  -6.932  -7.454  1.00 16.88           C  
ATOM   4414  CD2 TYR B 233      13.920  -6.772  -8.155  1.00 11.11           C  
ATOM   4415  CE1 TYR B 233      15.988  -8.114  -6.745  1.00 14.94           C  
ATOM   4416  CE2 TYR B 233      13.661  -7.924  -7.416  1.00 13.74           C  
ATOM   4417  CZ  TYR B 233      14.680  -8.624  -6.767  1.00 15.94           C  
ATOM   4418  OH  TYR B 233      14.311  -9.738  -6.059  1.00 10.08           O  
ATOM   4419  N   ILE B 234      17.179  -2.171  -8.167  1.00 16.07           N  
ATOM   4420  CA  ILE B 234      17.621  -0.927  -8.781  1.00  8.73           C  
ATOM   4421  C   ILE B 234      18.957  -1.134  -9.437  1.00 19.20           C  
ATOM   4422  O   ILE B 234      19.793  -1.798  -8.875  1.00 14.50           O  
ATOM   4423  CB  ILE B 234      17.686   0.184  -7.714  1.00 12.33           C  
ATOM   4424  CG1 ILE B 234      18.377   1.437  -8.275  1.00 15.68           C  
ATOM   4425  CG2 ILE B 234      18.357  -0.240  -6.373  1.00 22.26           C  
ATOM   4426  CD1 ILE B 234      18.288   2.638  -7.303  1.00  7.87           C  
ATOM   4427  N   HIS B 235      19.144  -0.607 -10.634  1.00 12.92           N  
ATOM   4428  CA  HIS B 235      20.395  -0.745 -11.333  1.00  5.60           C  
ATOM   4429  C   HIS B 235      21.492  -0.008 -10.596  1.00 12.05           C  
ATOM   4430  O   HIS B 235      21.335   1.132 -10.220  1.00 14.63           O  
ATOM   4431  CB  HIS B 235      20.238  -0.144 -12.694  1.00  2.26           C  
ATOM   4432  CG  HIS B 235      21.214  -0.604 -13.752  1.00  8.39           C  
ATOM   4433  CD2 HIS B 235      20.963  -1.294 -14.880  1.00 16.10           C  
ATOM   4434  ND1 HIS B 235      22.595  -0.298 -13.662  1.00 13.48           N  
ATOM   4435  CE1 HIS B 235      23.145  -0.847 -14.719  1.00 11.79           C  
ATOM   4436  NE2 HIS B 235      22.177  -1.499 -15.483  1.00 13.33           N  
ATOM   4437  N   VAL B 236      22.634  -0.666 -10.465  1.00  9.15           N  
ATOM   4438  CA  VAL B 236      23.763  -0.118  -9.760  1.00  8.35           C  
ATOM   4439  C   VAL B 236      24.210   1.234 -10.342  1.00  4.29           C  
ATOM   4440  O   VAL B 236      24.759   2.075  -9.631  1.00 18.11           O  
ATOM   4441  CB  VAL B 236      24.868  -1.214  -9.626  1.00  5.20           C  
ATOM   4442  CG1 VAL B 236      25.400  -1.420 -11.000  1.00  4.22           C  
ATOM   4443  CG2 VAL B 236      25.938  -0.662  -8.679  1.00 14.18           C  
ATOM   4444  N   MET B 237      23.991   1.428 -11.647  1.00 15.29           N  
ATOM   4445  CA  MET B 237      24.337   2.660 -12.330  1.00  5.54           C  
ATOM   4446  C   MET B 237      23.427   3.789 -11.897  1.00 30.72           C  
ATOM   4447  O   MET B 237      23.872   4.915 -11.767  1.00 13.66           O  
ATOM   4448  CB  MET B 237      24.428   2.600 -13.866  1.00 10.13           C  
ATOM   4449  CG  MET B 237      25.531   1.640 -14.355  1.00 11.47           C  
ATOM   4450  SD  MET B 237      27.158   2.385 -14.028  1.00 19.58           S  
ATOM   4451  CE  MET B 237      27.003   3.710 -15.263  1.00 18.17           C  
ATOM   4452  N   ASP B 238      22.150   3.500 -11.638  1.00  8.40           N  
ATOM   4453  CA  ASP B 238      21.238   4.550 -11.143  1.00 17.85           C  
ATOM   4454  C   ASP B 238      21.611   4.890  -9.709  1.00 14.77           C  
ATOM   4455  O   ASP B 238      21.600   6.015  -9.181  1.00 10.05           O  
ATOM   4456  CB  ASP B 238      19.762   4.045 -11.134  1.00  4.36           C  
ATOM   4457  CG  ASP B 238      19.098   4.215 -12.479  1.00 34.21           C  
ATOM   4458  OD1 ASP B 238      19.251   5.185 -13.177  1.00 14.84           O  
ATOM   4459  OD2 ASP B 238      18.365   3.206 -12.882  1.00 12.66           O1-
ATOM   4460  N   LEU B 239      21.888   3.830  -8.975  1.00  5.67           N  
ATOM   4461  CA  LEU B 239      22.289   4.026  -7.584  1.00  5.23           C  
ATOM   4462  C   LEU B 239      23.521   4.938  -7.505  1.00  9.46           C  
ATOM   4463  O   LEU B 239      23.577   5.864  -6.694  1.00 18.42           O  
ATOM   4464  CB  LEU B 239      22.627   2.613  -7.009  1.00  9.22           C  
ATOM   4465  CG  LEU B 239      22.690   2.422  -5.509  1.00 21.85           C  
ATOM   4466  CD1 LEU B 239      21.478   3.040  -4.797  1.00 22.43           C  
ATOM   4467  CD2 LEU B 239      22.780   0.917  -5.233  1.00 20.50           C  
ATOM   4468  N   ALA B 240      24.480   4.661  -8.393  1.00 10.74           N  
ATOM   4469  CA  ALA B 240      25.747   5.397  -8.487  1.00 11.52           C  
ATOM   4470  C   ALA B 240      25.470   6.874  -8.774  1.00 15.71           C  
ATOM   4471  O   ALA B 240      25.949   7.754  -8.066  1.00 14.93           O  
ATOM   4472  CB  ALA B 240      26.639   4.801  -9.592  1.00  8.26           C  
ATOM   4473  N   ASP B 241      24.649   7.116  -9.798  1.00 20.32           N  
ATOM   4474  CA  ASP B 241      24.233   8.461 -10.157  1.00 12.71           C  
ATOM   4475  C   ASP B 241      23.580   9.137  -8.947  1.00 15.04           C  
ATOM   4476  O   ASP B 241      23.869  10.292  -8.638  1.00 12.34           O  
ATOM   4477  CB  ASP B 241      23.339   8.552 -11.414  1.00 17.73           C  
ATOM   4478  CG  ASP B 241      24.102   8.200 -12.664  1.00 19.45           C  
ATOM   4479  OD1 ASP B 241      25.327   8.226 -12.717  1.00 22.85           O  
ATOM   4480  OD2 ASP B 241      23.368   7.815 -13.700  1.00 16.65           O1-
ATOM   4481  N   GLY B 242      22.713   8.434  -8.226  1.00  9.34           N  
ATOM   4482  CA  GLY B 242      22.117   9.007  -7.036  1.00  8.82           C  
ATOM   4483  C   GLY B 242      23.148   9.457  -6.006  1.00 34.44           C  
ATOM   4484  O   GLY B 242      22.921  10.435  -5.297  1.00 11.04           O  
ATOM   4485  N   HIS B 243      24.257   8.718  -5.861  1.00 13.29           N  
ATOM   4486  CA  HIS B 243      25.268   9.094  -4.877  1.00 11.27           C  
ATOM   4487  C   HIS B 243      26.027  10.356  -5.311  1.00 10.87           C  
ATOM   4488  O   HIS B 243      26.367  11.172  -4.461  1.00 11.50           O  
ATOM   4489  CB  HIS B 243      26.301   8.003  -4.722  1.00 11.35           C  
ATOM   4490  CG  HIS B 243      25.796   6.936  -3.803  1.00 10.53           C  
ATOM   4491  CD2 HIS B 243      26.037   6.698  -2.495  1.00  8.28           C  
ATOM   4492  ND1 HIS B 243      24.886   5.976  -4.231  1.00 13.78           N  
ATOM   4493  CE1 HIS B 243      24.701   5.195  -3.158  1.00  2.98           C  
ATOM   4494  NE2 HIS B 243      25.308   5.555  -2.090  1.00  9.61           N  
ATOM   4495  N   VAL B 244      26.314  10.469  -6.616  1.00  5.14           N  
ATOM   4496  CA  VAL B 244      26.978  11.692  -7.074  1.00 16.58           C  
ATOM   4497  C   VAL B 244      26.086  12.908  -6.800  1.00 23.03           C  
ATOM   4498  O   VAL B 244      26.515  13.916  -6.211  1.00 22.97           O  
ATOM   4499  CB  VAL B 244      27.159  11.579  -8.536  1.00 16.02           C  
ATOM   4500  CG1 VAL B 244      27.837  12.832  -9.039  1.00 17.52           C  
ATOM   4501  CG2 VAL B 244      28.015  10.350  -8.806  1.00 17.35           C  
ATOM   4502  N   VAL B 245      24.798  12.797  -7.199  1.00 17.98           N  
ATOM   4503  CA  VAL B 245      23.834  13.889  -6.971  1.00  7.31           C  
ATOM   4504  C   VAL B 245      23.689  14.197  -5.526  1.00  9.44           C  
ATOM   4505  O   VAL B 245      23.720  15.333  -5.102  1.00 12.77           O  
ATOM   4506  CB  VAL B 245      22.425  13.559  -7.522  1.00 10.86           C  
ATOM   4507  CG1 VAL B 245      21.357  14.551  -7.113  1.00 17.77           C  
ATOM   4508  CG2 VAL B 245      22.494  13.416  -9.034  1.00 14.53           C  
ATOM   4509  N   ALA B 246      23.540  13.164  -4.720  1.00  7.38           N  
ATOM   4510  CA  ALA B 246      23.379  13.519  -3.319  1.00  3.09           C  
ATOM   4511  C   ALA B 246      24.638  14.196  -2.793  1.00 31.73           C  
ATOM   4512  O   ALA B 246      24.587  15.130  -2.001  1.00 15.77           O  
ATOM   4513  CB  ALA B 246      23.236  12.237  -2.519  1.00  5.41           C  
ATOM   4514  N   MET B 247      25.799  13.697  -3.200  1.00 13.25           N  
ATOM   4515  CA  MET B 247      27.027  14.319  -2.689  1.00  5.64           C  
ATOM   4516  C   MET B 247      27.136  15.812  -3.097  1.00  8.76           C  
ATOM   4517  O   MET B 247      27.420  16.662  -2.265  1.00 20.99           O  
ATOM   4518  CB  MET B 247      28.297  13.627  -3.240  1.00  7.82           C  
ATOM   4519  CG  MET B 247      29.556  14.402  -2.752  1.00 11.89           C  
ATOM   4520  SD  MET B 247      30.928  13.717  -3.734  1.00 16.61           S  
ATOM   4521  CE  MET B 247      30.679  14.648  -5.269  1.00 13.24           C  
ATOM   4522  N   GLU B 248      26.885  16.059  -4.386  1.00 10.33           N  
ATOM   4523  CA  GLU B 248      26.891  17.371  -4.960  1.00  8.65           C  
ATOM   4524  C   GLU B 248      25.846  18.286  -4.395  1.00 28.44           C  
ATOM   4525  O   GLU B 248      26.090  19.465  -4.167  1.00 14.56           O  
ATOM   4526  CB  GLU B 248      26.644  17.257  -6.482  1.00  8.84           C  
ATOM   4527  CG  GLU B 248      27.862  16.644  -7.197  1.00 11.90           C  
ATOM   4528  CD  GLU B 248      27.650  16.595  -8.661  1.00 24.41           C  
ATOM   4529  OE1 GLU B 248      26.557  16.684  -9.190  1.00 24.53           O  
ATOM   4530  OE2 GLU B 248      28.751  16.349  -9.304  1.00 18.26           O1-
ATOM   4531  N   LYS B 249      24.644  17.814  -4.215  1.00  9.45           N  
ATOM   4532  CA  LYS B 249      23.698  18.786  -3.706  1.00 13.18           C  
ATOM   4533  C   LYS B 249      23.586  18.913  -2.204  1.00 27.21           C  
ATOM   4534  O   LYS B 249      22.980  19.869  -1.707  1.00 18.16           O  
ATOM   4535  CB  LYS B 249      22.290  18.404  -4.164  1.00  3.82           C  
ATOM   4536  CG  LYS B 249      22.133  18.476  -5.677  1.00 14.09           C  
ATOM   4537  CD  LYS B 249      20.717  18.270  -6.216  1.00  7.61           C  
ATOM   4538  CE  LYS B 249      20.609  18.655  -7.693  1.00 18.00           C  
ATOM   4539  NZ  LYS B 249      19.312  18.375  -8.315  1.00 57.31           N1+
ATOM   4540  N   LEU B 250      24.092  17.959  -1.439  1.00 13.70           N  
ATOM   4541  CA  LEU B 250      23.875  18.084  -0.013  1.00  4.70           C  
ATOM   4542  C   LEU B 250      25.128  18.608   0.700  1.00  3.11           C  
ATOM   4543  O   LEU B 250      25.115  18.858   1.920  1.00 10.23           O  
ATOM   4544  CB  LEU B 250      23.565  16.680   0.562  1.00 13.54           C  
ATOM   4545  CG  LEU B 250      22.221  16.199   0.021  1.00  8.10           C  
ATOM   4546  CD1 LEU B 250      21.806  14.802   0.511  1.00  9.97           C  
ATOM   4547  CD2 LEU B 250      21.119  17.188   0.428  1.00 12.27           C  
ATOM   4548  N   ALA B 251      26.214  18.665  -0.035  1.00 13.63           N  
ATOM   4549  CA  ALA B 251      27.448  19.117   0.626  1.00 21.36           C  
ATOM   4550  C   ALA B 251      27.256  20.467   1.287  1.00 27.96           C  
ATOM   4551  O   ALA B 251      26.703  21.362   0.658  1.00 24.76           O  
ATOM   4552  CB  ALA B 251      28.625  19.164  -0.340  1.00 13.02           C  
ATOM   4553  N   ASN B 252      27.678  20.588   2.546  1.00 18.86           N  
ATOM   4554  CA  ASN B 252      27.570  21.820   3.291  1.00 20.40           C  
ATOM   4555  C   ASN B 252      26.156  22.250   3.565  1.00 26.60           C  
ATOM   4556  O   ASN B 252      25.906  23.393   3.912  1.00 18.81           O  
ATOM   4557  CB  ASN B 252      28.458  22.952   2.709  1.00 16.25           C  
ATOM   4558  CG  ASN B 252      29.881  22.422   2.463  1.00 10.12           C  
ATOM   4559  ND2 ASN B 252      30.336  22.608   1.220  1.00 16.67           N  
ATOM   4560  OD1 ASN B 252      30.535  21.841   3.349  1.00 28.34           O  
ATOM   4561  N   LYS B 253      25.212  21.343   3.393  1.00 11.18           N  
ATOM   4562  CA  LYS B 253      23.817  21.633   3.708  1.00 14.48           C  
ATOM   4563  C   LYS B 253      23.526  20.911   5.007  1.00 23.96           C  
ATOM   4564  O   LYS B 253      23.274  19.707   5.006  1.00 18.21           O  
ATOM   4565  CB  LYS B 253      22.930  21.151   2.574  1.00 17.49           C  
ATOM   4566  CG  LYS B 253      21.580  21.783   2.626  1.00 41.84           C  
ATOM   4567  CD  LYS B 253      20.931  21.891   1.261  1.00 38.83           C  
ATOM   4568  CE  LYS B 253      19.488  22.366   1.384  1.00 42.42           C  
ATOM   4569  NZ  LYS B 253      18.694  22.023   0.203  1.00 47.70           N1+
ATOM   4570  N   PRO B 254      23.628  21.632   6.112  1.00 15.02           N  
ATOM   4571  CA  PRO B 254      23.481  21.025   7.412  1.00  6.36           C  
ATOM   4572  C   PRO B 254      22.210  20.215   7.568  1.00 26.43           C  
ATOM   4573  O   PRO B 254      21.151  20.652   7.140  1.00 16.16           O  
ATOM   4574  CB  PRO B 254      23.550  22.080   8.485  1.00 20.97           C  
ATOM   4575  CG  PRO B 254      23.890  23.373   7.731  1.00 29.98           C  
ATOM   4576  CD  PRO B 254      23.647  23.129   6.259  1.00 20.54           C  
ATOM   4577  N   GLY B 255      22.307  19.054   8.216  1.00 14.63           N  
ATOM   4578  CA  GLY B 255      21.138  18.220   8.430  1.00 10.61           C  
ATOM   4579  C   GLY B 255      21.428  16.733   8.240  1.00 19.72           C  
ATOM   4580  O   GLY B 255      22.508  16.299   7.868  1.00 13.04           O  
ATOM   4581  N   VAL B 256      20.423  15.929   8.526  1.00 13.38           N  
ATOM   4582  CA  VAL B 256      20.496  14.477   8.330  1.00 10.98           C  
ATOM   4583  C   VAL B 256      19.476  14.252   7.231  1.00  7.58           C  
ATOM   4584  O   VAL B 256      18.274  14.471   7.459  1.00 18.94           O  
ATOM   4585  CB  VAL B 256      20.108  13.772   9.596  1.00 11.98           C  
ATOM   4586  CG1 VAL B 256      19.876  12.279   9.323  1.00 14.51           C  
ATOM   4587  CG2 VAL B 256      21.099  13.960  10.763  1.00 13.14           C  
ATOM   4588  N   HIS B 257      19.951  14.015   6.019  1.00  4.03           N  
ATOM   4589  CA  HIS B 257      19.105  13.889   4.844  1.00  7.11           C  
ATOM   4590  C   HIS B 257      18.872  12.430   4.539  1.00 27.26           C  
ATOM   4591  O   HIS B 257      19.798  11.726   4.155  1.00 10.61           O  
ATOM   4592  CB  HIS B 257      19.901  14.540   3.757  1.00  9.55           C  
ATOM   4593  CG  HIS B 257      20.504  15.874   4.160  1.00 18.84           C  
ATOM   4594  CD2 HIS B 257      21.833  16.281   4.171  1.00 11.20           C  
ATOM   4595  ND1 HIS B 257      19.711  17.013   4.486  1.00 16.11           N  
ATOM   4596  CE1 HIS B 257      20.580  18.011   4.772  1.00 25.36           C  
ATOM   4597  NE2 HIS B 257      21.854  17.624   4.583  1.00 13.46           N  
ATOM   4598  N   ILE B 258      17.648  11.970   4.727  1.00 10.72           N  
ATOM   4599  CA  ILE B 258      17.369  10.546   4.570  1.00  3.82           C  
ATOM   4600  C   ILE B 258      16.625  10.307   3.271  1.00 21.50           C  
ATOM   4601  O   ILE B 258      15.584  10.882   2.984  1.00 12.28           O  
ATOM   4602  CB  ILE B 258      16.489  10.114   5.722  1.00 16.84           C  
ATOM   4603  CG1 ILE B 258      17.161  10.534   7.001  1.00  8.58           C  
ATOM   4604  CG2 ILE B 258      16.048   8.622   5.657  1.00 13.75           C  
ATOM   4605  CD1 ILE B 258      16.503   9.876   8.176  1.00 10.26           C  
ATOM   4606  N   TYR B 259      17.161   9.469   2.427  1.00  7.43           N  
ATOM   4607  CA  TYR B 259      16.515   9.181   1.161  1.00  7.14           C  
ATOM   4608  C   TYR B 259      16.405   7.729   0.800  1.00 48.76           C  
ATOM   4609  O   TYR B 259      17.402   7.049   0.766  1.00 13.85           O  
ATOM   4610  CB  TYR B 259      17.219   9.728  -0.044  1.00  4.86           C  
ATOM   4611  CG  TYR B 259      17.180  11.252   0.009  1.00 17.38           C  
ATOM   4612  CD1 TYR B 259      16.023  11.937  -0.356  1.00 12.13           C  
ATOM   4613  CD2 TYR B 259      18.251  12.026   0.489  1.00 16.41           C  
ATOM   4614  CE1 TYR B 259      15.976  13.340  -0.262  1.00 10.96           C  
ATOM   4615  CE2 TYR B 259      18.234  13.428   0.576  1.00 18.97           C  
ATOM   4616  CZ  TYR B 259      17.066  14.092   0.201  1.00 21.17           C  
ATOM   4617  OH  TYR B 259      16.982  15.468   0.300  1.00 16.03           O  
ATOM   4618  N   ASN B 260      15.233   7.249   0.431  1.00 13.53           N  
ATOM   4619  CA  ASN B 260      15.220   5.904  -0.076  1.00 12.77           C  
ATOM   4620  C   ASN B 260      15.749   5.931  -1.525  1.00 15.47           C  
ATOM   4621  O   ASN B 260      15.390   6.798  -2.334  1.00 16.27           O  
ATOM   4622  CB  ASN B 260      13.752   5.505  -0.269  1.00  5.85           C  
ATOM   4623  CG  ASN B 260      13.056   5.152   0.984  1.00 18.60           C  
ATOM   4624  ND2 ASN B 260      11.703   5.227   0.980  1.00 11.77           N  
ATOM   4625  OD1 ASN B 260      13.721   4.683   1.924  1.00 11.74           O  
ATOM   4626  N   LEU B 261      16.640   5.005  -1.908  1.00 14.08           N  
ATOM   4627  CA  LEU B 261      17.088   4.934  -3.291  1.00 12.18           C  
ATOM   4628  C   LEU B 261      16.590   3.604  -3.866  1.00 23.33           C  
ATOM   4629  O   LEU B 261      17.153   2.513  -3.611  1.00 11.53           O  
ATOM   4630  CB  LEU B 261      18.646   4.934  -3.529  1.00 20.97           C  
ATOM   4631  CG  LEU B 261      19.343   6.231  -3.090  1.00 14.42           C  
ATOM   4632  CD1 LEU B 261      20.842   6.130  -3.430  1.00 12.67           C  
ATOM   4633  CD2 LEU B 261      18.715   7.495  -3.719  1.00 11.45           C  
ATOM   4634  N   GLY B 262      15.508   3.684  -4.619  1.00 17.40           N  
ATOM   4635  CA  GLY B 262      14.909   2.498  -5.230  1.00 11.30           C  
ATOM   4636  C   GLY B 262      14.191   2.875  -6.500  1.00 14.90           C  
ATOM   4637  O   GLY B 262      14.147   4.036  -6.868  1.00 10.38           O  
ATOM   4638  N   ALA B 263      13.654   1.910  -7.227  1.00  8.88           N  
ATOM   4639  CA  ALA B 263      12.907   2.169  -8.461  1.00  8.19           C  
ATOM   4640  C   ALA B 263      11.473   2.561  -8.111  1.00 12.52           C  
ATOM   4641  O   ALA B 263      10.727   3.190  -8.870  1.00 12.41           O  
ATOM   4642  CB  ALA B 263      12.893   1.010  -9.458  1.00 16.78           C  
ATOM   4643  N   GLY B 264      11.093   2.238  -6.913  1.00  8.54           N  
ATOM   4644  CA  GLY B 264       9.754   2.626  -6.552  1.00  9.17           C  
ATOM   4645  C   GLY B 264       8.708   1.644  -7.006  1.00 25.18           C  
ATOM   4646  O   GLY B 264       7.533   1.940  -7.002  1.00 17.45           O  
ATOM   4647  N   VAL B 265       9.106   0.457  -7.396  1.00 15.46           N  
ATOM   4648  CA  VAL B 265       8.117  -0.525  -7.832  1.00  1.00           C  
ATOM   4649  C   VAL B 265       8.681  -1.886  -7.488  1.00 18.24           C  
ATOM   4650  O   VAL B 265       9.890  -2.002  -7.355  1.00 13.18           O  
ATOM   4651  CB  VAL B 265       7.993  -0.517  -9.380  1.00  9.31           C  
ATOM   4652  CG1 VAL B 265       9.254  -0.991 -10.055  1.00 19.70           C  
ATOM   4653  CG2 VAL B 265       6.978  -1.540  -9.817  1.00 29.48           C  
ATOM   4654  N   GLY B 266       7.827  -2.881  -7.341  1.00 12.59           N  
ATOM   4655  CA  GLY B 266       8.307  -4.223  -6.987  1.00 16.79           C  
ATOM   4656  C   GLY B 266       8.287  -5.213  -8.151  1.00 24.08           C  
ATOM   4657  O   GLY B 266       7.506  -5.065  -9.080  1.00 20.63           O  
ATOM   4658  N   ASN B 267       9.144  -6.261  -8.111  1.00 16.20           N  
ATOM   4659  CA  ASN B 267       9.196  -7.272  -9.158  1.00 12.65           C  
ATOM   4660  C   ASN B 267       9.349  -8.585  -8.436  1.00  9.73           C  
ATOM   4661  O   ASN B 267       9.988  -8.594  -7.391  1.00  7.00           O  
ATOM   4662  CB  ASN B 267      10.333  -7.100 -10.140  1.00 13.61           C  
ATOM   4663  CG  ASN B 267       9.952  -6.115 -11.240  1.00 25.45           C  
ATOM   4664  ND2 ASN B 267       9.128  -6.600 -12.215  1.00 12.30           N  
ATOM   4665  OD1 ASN B 267      10.455  -4.939 -11.229  1.00 19.60           O  
ATOM   4666  N   SER B 268       8.697  -9.639  -8.885  1.00  8.18           N  
ATOM   4667  CA  SER B 268       8.808 -10.864  -8.102  1.00  6.74           C  
ATOM   4668  C   SER B 268      10.041 -11.680  -8.511  1.00 21.58           C  
ATOM   4669  O   SER B 268      10.682 -11.370  -9.489  1.00 11.72           O  
ATOM   4670  CB  SER B 268       7.632 -11.771  -8.422  1.00  6.20           C  
ATOM   4671  OG  SER B 268       7.734 -12.242  -9.772  1.00  9.12           O  
ATOM   4672  N   VAL B 269      10.339 -12.794  -7.819  1.00 11.95           N  
ATOM   4673  CA  VAL B 269      11.478 -13.605  -8.251  1.00  5.19           C  
ATOM   4674  C   VAL B 269      11.280 -14.043  -9.698  1.00  8.27           C  
ATOM   4675  O   VAL B 269      12.183 -14.016 -10.534  1.00 11.54           O  
ATOM   4676  CB  VAL B 269      11.555 -14.836  -7.351  1.00  1.00           C  
ATOM   4677  CG1 VAL B 269      12.770 -15.632  -7.891  1.00  5.03           C  
ATOM   4678  CG2 VAL B 269      11.821 -14.425  -5.914  1.00  6.79           C  
ATOM   4679  N   LEU B 270      10.024 -14.461 -10.046  1.00 14.71           N  
ATOM   4680  CA  LEU B 270       9.792 -14.932 -11.397  1.00  8.94           C  
ATOM   4681  C   LEU B 270       9.999 -13.852 -12.395  1.00 13.04           C  
ATOM   4682  O   LEU B 270      10.487 -14.111 -13.499  1.00 13.22           O  
ATOM   4683  CB  LEU B 270       8.440 -15.608 -11.753  1.00 10.88           C  
ATOM   4684  CG  LEU B 270       8.204 -16.828 -10.884  1.00 14.16           C  
ATOM   4685  CD1 LEU B 270       6.791 -17.284 -11.230  1.00 16.79           C  
ATOM   4686  CD2 LEU B 270       9.212 -17.873 -11.405  1.00 16.18           C  
ATOM   4687  N   ASP B 271       9.545 -12.650 -12.056  1.00 15.54           N  
ATOM   4688  CA  ASP B 271       9.778 -11.566 -13.012  1.00  6.98           C  
ATOM   4689  C   ASP B 271      11.282 -11.434 -13.315  1.00  7.66           C  
ATOM   4690  O   ASP B 271      11.744 -11.240 -14.475  1.00  8.62           O  
ATOM   4691  CB  ASP B 271       9.269 -10.189 -12.431  1.00 13.76           C  
ATOM   4692  CG  ASP B 271       7.753 -10.272 -12.347  1.00 17.38           C  
ATOM   4693  OD1 ASP B 271       7.147 -10.930 -13.169  1.00 19.21           O  
ATOM   4694  OD2 ASP B 271       7.173  -9.716 -11.303  1.00 13.29           O1-
ATOM   4695  N   VAL B 272      12.035 -11.496 -12.251  1.00  9.64           N  
ATOM   4696  CA  VAL B 272      13.493 -11.357 -12.463  1.00  5.54           C  
ATOM   4697  C   VAL B 272      14.034 -12.508 -13.294  1.00 10.26           C  
ATOM   4698  O   VAL B 272      14.688 -12.293 -14.301  1.00 10.43           O  
ATOM   4699  CB  VAL B 272      14.209 -11.294 -11.105  1.00 15.73           C  
ATOM   4700  CG1 VAL B 272      15.741 -11.121 -11.258  1.00 11.53           C  
ATOM   4701  CG2 VAL B 272      13.630 -10.037 -10.423  1.00  9.88           C  
ATOM   4702  N   VAL B 273      13.683 -13.754 -12.917  1.00 20.64           N  
ATOM   4703  CA  VAL B 273      14.160 -14.896 -13.706  1.00  6.15           C  
ATOM   4704  C   VAL B 273      13.809 -14.755 -15.179  1.00  6.71           C  
ATOM   4705  O   VAL B 273      14.621 -14.914 -16.129  1.00 11.34           O  
ATOM   4706  CB  VAL B 273      13.446 -16.122 -13.163  1.00  7.27           C  
ATOM   4707  CG1 VAL B 273      13.514 -17.203 -14.219  1.00 16.13           C  
ATOM   4708  CG2 VAL B 273      14.060 -16.434 -11.798  1.00  9.57           C  
ATOM   4709  N   ASN B 274      12.524 -14.399 -15.411  1.00 13.91           N  
ATOM   4710  CA  ASN B 274      12.041 -14.220 -16.775  1.00  6.87           C  
ATOM   4711  C   ASN B 274      12.821 -13.185 -17.564  1.00 13.72           C  
ATOM   4712  O   ASN B 274      13.129 -13.387 -18.744  1.00 16.37           O  
ATOM   4713  CB  ASN B 274      10.524 -13.871 -16.900  1.00 11.01           C  
ATOM   4714  CG  ASN B 274       9.743 -15.079 -16.491  1.00 26.46           C  
ATOM   4715  ND2 ASN B 274      10.385 -16.225 -16.439  1.00  9.51           N  
ATOM   4716  OD1 ASN B 274       8.559 -15.004 -16.183  1.00 18.03           O  
ATOM   4717  N   ALA B 275      13.162 -12.063 -16.911  1.00 14.71           N  
ATOM   4718  CA  ALA B 275      13.950 -11.054 -17.597  1.00  8.41           C  
ATOM   4719  C   ALA B 275      15.358 -11.640 -17.914  1.00  9.54           C  
ATOM   4720  O   ALA B 275      15.967 -11.437 -18.969  1.00 15.60           O  
ATOM   4721  CB  ALA B 275      14.041  -9.822 -16.665  1.00  4.12           C  
ATOM   4722  N   PHE B 276      15.895 -12.377 -16.968  1.00  6.56           N  
ATOM   4723  CA  PHE B 276      17.204 -12.935 -17.239  1.00 10.95           C  
ATOM   4724  C   PHE B 276      17.128 -13.968 -18.330  1.00 22.23           C  
ATOM   4725  O   PHE B 276      18.037 -14.016 -19.157  1.00 18.87           O  
ATOM   4726  CB  PHE B 276      17.829 -13.492 -15.955  1.00 10.25           C  
ATOM   4727  CG  PHE B 276      19.338 -13.437 -15.984  1.00 13.55           C  
ATOM   4728  CD1 PHE B 276      20.069 -14.385 -16.709  1.00 14.26           C  
ATOM   4729  CD2 PHE B 276      20.032 -12.464 -15.258  1.00 27.33           C  
ATOM   4730  CE1 PHE B 276      21.462 -14.266 -16.745  1.00 21.40           C  
ATOM   4731  CE2 PHE B 276      21.414 -12.272 -15.359  1.00 15.92           C  
ATOM   4732  CZ  PHE B 276      22.132 -13.226 -16.091  1.00 15.06           C  
ATOM   4733  N   SER B 277      16.091 -14.830 -18.332  1.00 14.66           N  
ATOM   4734  CA  SER B 277      16.035 -15.809 -19.403  1.00  9.61           C  
ATOM   4735  C   SER B 277      16.049 -15.143 -20.756  1.00 22.44           C  
ATOM   4736  O   SER B 277      16.662 -15.597 -21.733  1.00 14.67           O  
ATOM   4737  CB  SER B 277      14.815 -16.666 -19.420  1.00 12.67           C  
ATOM   4738  OG  SER B 277      14.935 -17.403 -18.254  1.00 13.48           O  
ATOM   4739  N   LYS B 278      15.319 -14.033 -20.811  1.00 13.71           N  
ATOM   4740  CA  LYS B 278      15.259 -13.296 -22.046  1.00 12.21           C  
ATOM   4741  C   LYS B 278      16.624 -12.658 -22.371  1.00 17.51           C  
ATOM   4742  O   LYS B 278      17.095 -12.643 -23.506  1.00 21.63           O  
ATOM   4743  CB  LYS B 278      14.145 -12.189 -21.908  1.00 16.33           C  
ATOM   4744  CG  LYS B 278      13.887 -11.361 -23.140  1.00 21.19           C  
ATOM   4745  CD  LYS B 278      13.359  -9.968 -22.776  1.00 29.80           C  
ATOM   4746  CE  LYS B 278      11.954  -9.572 -23.289  1.00 77.25           C  
ATOM   4747  NZ  LYS B 278      11.552  -8.402 -22.833  1.00100.00           N1+
ATOM   4748  N   ALA B 279      17.302 -12.109 -21.375  1.00 13.23           N  
ATOM   4749  CA  ALA B 279      18.597 -11.491 -21.682  1.00 16.95           C  
ATOM   4750  C   ALA B 279      19.670 -12.489 -22.162  1.00 29.01           C  
ATOM   4751  O   ALA B 279      20.405 -12.217 -23.106  1.00 18.83           O  
ATOM   4752  CB  ALA B 279      19.064 -10.654 -20.480  1.00 13.60           C  
ATOM   4753  N   CYS B 280      19.739 -13.668 -21.534  1.00 25.70           N  
ATOM   4754  CA  CYS B 280      20.737 -14.681 -21.850  1.00 18.91           C  
ATOM   4755  C   CYS B 280      20.447 -15.647 -22.991  1.00 25.90           C  
ATOM   4756  O   CYS B 280      21.289 -16.459 -23.342  1.00 17.73           O  
ATOM   4757  CB  CYS B 280      21.235 -15.419 -20.589  1.00 10.12           C  
ATOM   4758  SG  CYS B 280      20.046 -16.716 -20.165  1.00 16.14           S  
ATOM   4759  N   GLY B 281      19.248 -15.599 -23.552  1.00 13.86           N  
ATOM   4760  CA  GLY B 281      18.864 -16.420 -24.677  1.00 11.89           C  
ATOM   4761  C   GLY B 281      18.526 -17.854 -24.358  1.00 21.36           C  
ATOM   4762  O   GLY B 281      18.450 -18.647 -25.281  1.00 15.08           O  
ATOM   4763  N   LYS B 282      18.275 -18.184 -23.104  1.00 18.78           N  
ATOM   4764  CA  LYS B 282      17.909 -19.550 -22.746  1.00 24.56           C  
ATOM   4765  C   LYS B 282      17.160 -19.513 -21.436  1.00 27.88           C  
ATOM   4766  O   LYS B 282      17.434 -18.679 -20.578  1.00 25.43           O  
ATOM   4767  CB  LYS B 282      19.189 -20.363 -22.517  1.00 25.57           C  
ATOM   4768  CG  LYS B 282      19.844 -20.039 -21.174  1.00 61.25           C  
ATOM   4769  CD  LYS B 282      21.322 -20.384 -21.116  1.00 83.63           C  
ATOM   4770  CE  LYS B 282      22.147 -19.342 -21.856  1.00100.00           C  
ATOM   4771  NZ  LYS B 282      23.577 -19.344 -21.511  1.00100.00           N1+
ATOM   4772  N   PRO B 283      16.241 -20.441 -21.265  1.00 14.24           N  
ATOM   4773  CA  PRO B 283      15.506 -20.487 -20.031  1.00 17.45           C  
ATOM   4774  C   PRO B 283      16.408 -20.793 -18.839  1.00 29.39           C  
ATOM   4775  O   PRO B 283      17.131 -21.783 -18.791  1.00 22.16           O  
ATOM   4776  CB  PRO B 283      14.491 -21.639 -20.220  1.00 14.47           C  
ATOM   4777  CG  PRO B 283      15.143 -22.546 -21.254  1.00 13.63           C  
ATOM   4778  CD  PRO B 283      15.992 -21.630 -22.106  1.00 15.50           C  
ATOM   4779  N   VAL B 284      16.363 -19.929 -17.851  1.00 17.25           N  
ATOM   4780  CA  VAL B 284      17.084 -20.119 -16.604  1.00 13.08           C  
ATOM   4781  C   VAL B 284      16.478 -21.268 -15.822  1.00 26.93           C  
ATOM   4782  O   VAL B 284      15.266 -21.253 -15.579  1.00 12.75           O  
ATOM   4783  CB  VAL B 284      16.956 -18.821 -15.800  1.00 11.22           C  
ATOM   4784  CG1 VAL B 284      17.480 -18.951 -14.368  1.00 17.48           C  
ATOM   4785  CG2 VAL B 284      17.706 -17.767 -16.609  1.00 16.58           C  
ATOM   4786  N   ASN B 285      17.290 -22.283 -15.450  1.00 15.77           N  
ATOM   4787  CA  ASN B 285      16.714 -23.373 -14.676  1.00 20.21           C  
ATOM   4788  C   ASN B 285      16.382 -22.962 -13.232  1.00 16.08           C  
ATOM   4789  O   ASN B 285      17.124 -22.223 -12.563  1.00 16.38           O  
ATOM   4790  CB  ASN B 285      17.734 -24.541 -14.714  1.00  8.23           C  
ATOM   4791  CG  ASN B 285      17.157 -25.805 -14.135  1.00100.00           C  
ATOM   4792  ND2 ASN B 285      17.978 -26.574 -13.457  1.00 48.34           N  
ATOM   4793  OD1 ASN B 285      15.967 -26.091 -14.280  1.00 25.56           O  
ATOM   4794  N   TYR B 286      15.263 -23.429 -12.693  1.00  9.54           N  
ATOM   4795  CA  TYR B 286      14.976 -23.093 -11.321  1.00  4.26           C  
ATOM   4796  C   TYR B 286      13.962 -24.062 -10.744  1.00 21.31           C  
ATOM   4797  O   TYR B 286      13.302 -24.752 -11.513  1.00 11.29           O  
ATOM   4798  CB  TYR B 286      14.382 -21.654 -11.197  1.00 47.93           C  
ATOM   4799  CG  TYR B 286      13.007 -21.419 -11.823  1.00 11.09           C  
ATOM   4800  CD1 TYR B 286      11.845 -21.891 -11.200  1.00 21.56           C  
ATOM   4801  CD2 TYR B 286      12.889 -20.859 -13.102  1.00  9.56           C  
ATOM   4802  CE1 TYR B 286      10.598 -21.678 -11.791  1.00 16.87           C  
ATOM   4803  CE2 TYR B 286      11.655 -20.640 -13.751  1.00 10.01           C  
ATOM   4804  CZ  TYR B 286      10.520 -21.082 -13.065  1.00 27.80           C  
ATOM   4805  OH  TYR B 286       9.331 -20.870 -13.719  1.00 17.50           O  
ATOM   4806  N   HIS B 287      13.859 -24.092  -9.425  1.00 14.00           N  
ATOM   4807  CA  HIS B 287      12.866 -24.907  -8.762  1.00 31.81           C  
ATOM   4808  C   HIS B 287      12.423 -24.167  -7.525  1.00 23.87           C  
ATOM   4809  O   HIS B 287      13.075 -23.226  -7.103  1.00 15.73           O  
ATOM   4810  CB  HIS B 287      13.389 -26.271  -8.309  1.00 17.31           C  
ATOM   4811  CG  HIS B 287      14.584 -26.105  -7.392  1.00 21.70           C  
ATOM   4812  CD2 HIS B 287      14.666 -26.182  -6.029  1.00 21.54           C  
ATOM   4813  ND1 HIS B 287      15.831 -25.803  -7.890  1.00 19.43           N  
ATOM   4814  CE1 HIS B 287      16.629 -25.703  -6.842  1.00 11.64           C  
ATOM   4815  NE2 HIS B 287      15.970 -25.905  -5.701  1.00 13.42           N  
ATOM   4816  N   PHE B 288      11.301 -24.578  -6.947  1.00 15.49           N  
ATOM   4817  CA  PHE B 288      10.829 -23.977  -5.713  1.00 22.07           C  
ATOM   4818  C   PHE B 288      11.357 -24.700  -4.486  1.00 23.65           C  
ATOM   4819  O   PHE B 288      11.348 -25.924  -4.437  1.00 53.61           O  
ATOM   4820  CB  PHE B 288       9.295 -24.104  -5.704  1.00  7.07           C  
ATOM   4821  CG  PHE B 288       8.804 -23.155  -6.783  1.00 19.22           C  
ATOM   4822  CD1 PHE B 288       8.797 -21.779  -6.573  1.00 24.96           C  
ATOM   4823  CD2 PHE B 288       8.349 -23.617  -8.012  1.00 10.93           C  
ATOM   4824  CE1 PHE B 288       8.408 -20.917  -7.597  1.00 12.86           C  
ATOM   4825  CE2 PHE B 288       8.009 -22.791  -9.088  1.00 19.06           C  
ATOM   4826  CZ  PHE B 288       8.002 -21.414  -8.847  1.00 19.92           C  
ATOM   4827  N   ALA B 289      11.801 -23.948  -3.490  1.00 18.54           N  
ATOM   4828  CA  ALA B 289      12.282 -24.508  -2.236  1.00 15.09           C  
ATOM   4829  C   ALA B 289      11.498 -23.825  -1.122  1.00 13.61           C  
ATOM   4830  O   ALA B 289      10.664 -22.958  -1.435  1.00 27.81           O  
ATOM   4831  CB  ALA B 289      13.796 -24.236  -2.123  1.00 22.60           C  
ATOM   4832  N   PRO B 290      11.778 -24.174   0.144  1.00 29.18           N  
ATOM   4833  CA  PRO B 290      11.072 -23.509   1.218  1.00 19.22           C  
ATOM   4834  C   PRO B 290      11.521 -22.052   1.345  1.00 32.03           C  
ATOM   4835  O   PRO B 290      12.587 -21.649   0.847  1.00 23.94           O  
ATOM   4836  CB  PRO B 290      11.376 -24.289   2.533  1.00 20.35           C  
ATOM   4837  CG  PRO B 290      11.780 -25.690   2.068  1.00 26.39           C  
ATOM   4838  CD  PRO B 290      12.359 -25.471   0.661  1.00 24.20           C  
ATOM   4839  N   ARG B 291      10.680 -21.281   2.031  1.00 24.03           N  
ATOM   4840  CA  ARG B 291      10.985 -19.897   2.333  1.00 19.88           C  
ATOM   4841  C   ARG B 291      12.307 -19.815   3.073  1.00 28.29           C  
ATOM   4842  O   ARG B 291      12.660 -20.730   3.808  1.00 36.01           O  
ATOM   4843  CB  ARG B 291       9.937 -19.372   3.273  1.00 16.15           C  
ATOM   4844  CG  ARG B 291       8.588 -19.485   2.621  1.00 14.61           C  
ATOM   4845  CD  ARG B 291       7.553 -18.801   3.518  1.00 16.30           C  
ATOM   4846  NE  ARG B 291       6.236 -18.676   2.877  1.00 22.23           N  
ATOM   4847  CZ  ARG B 291       5.214 -17.932   3.388  1.00 21.51           C  
ATOM   4848  NH1 ARG B 291       5.332 -17.283   4.551  1.00 22.37           N1+
ATOM   4849  NH2 ARG B 291       4.036 -17.882   2.756  1.00 14.04           N  
ATOM   4850  N   ARG B 292      13.061 -18.746   2.836  1.00 19.57           N  
ATOM   4851  CA  ARG B 292      14.316 -18.555   3.534  1.00 28.37           C  
ATOM   4852  C   ARG B 292      14.007 -17.866   4.854  1.00 41.16           C  
ATOM   4853  O   ARG B 292      13.110 -17.043   4.871  1.00 26.74           O  
ATOM   4854  CB  ARG B 292      15.186 -17.688   2.662  1.00 21.16           C  
ATOM   4855  CG  ARG B 292      16.568 -17.432   3.250  1.00 17.23           C  
ATOM   4856  CD  ARG B 292      17.407 -16.730   2.181  1.00 28.72           C  
ATOM   4857  NE  ARG B 292      16.840 -15.439   1.758  1.00 22.35           N  
ATOM   4858  CZ  ARG B 292      17.405 -14.692   0.820  1.00 26.07           C  
ATOM   4859  NH1 ARG B 292      18.525 -15.068   0.242  1.00 17.81           N1+
ATOM   4860  NH2 ARG B 292      16.863 -13.520   0.474  1.00 19.19           N  
ATOM   4861  N   GLU B 293      14.692 -18.208   5.943  1.00 40.49           N  
ATOM   4862  CA  GLU B 293      14.476 -17.577   7.242  1.00 40.28           C  
ATOM   4863  C   GLU B 293      14.676 -16.060   7.230  1.00 16.60           C  
ATOM   4864  O   GLU B 293      15.747 -15.569   6.833  1.00 44.52           O  
ATOM   4865  CB  GLU B 293      15.591 -18.060   8.207  1.00 85.06           C  
ATOM   4866  CG  GLU B 293      15.138 -18.999   9.339  1.00100.00           C  
ATOM   4867  CD  GLU B 293      14.458 -18.268  10.467  1.00100.00           C  
ATOM   4868  OE1 GLU B 293      14.992 -17.079  10.680  1.00100.00           O  
ATOM   4869  OE2 GLU B 293      13.526 -18.734  11.110  1.00100.00           O1-
ATOM   4870  N   GLY B 294      13.669 -15.334   7.762  1.00 31.71           N  
ATOM   4871  CA  GLY B 294      13.737 -13.867   7.889  1.00 24.28           C  
ATOM   4872  C   GLY B 294      13.337 -13.068   6.651  1.00 52.78           C  
ATOM   4873  O   GLY B 294      13.416 -11.838   6.608  1.00 46.10           O  
ATOM   4874  N   ASP B 295      12.885 -13.787   5.635  1.00 24.82           N  
ATOM   4875  CA  ASP B 295      12.506 -13.172   4.393  1.00 14.37           C  
ATOM   4876  C   ASP B 295      11.147 -12.530   4.432  1.00 87.01           C  
ATOM   4877  O   ASP B 295      10.214 -13.248   4.709  1.00 16.29           O  
ATOM   4878  CB  ASP B 295      12.507 -14.108   3.175  1.00 19.85           C  
ATOM   4879  CG  ASP B 295      13.801 -14.167   2.420  1.00 42.83           C  
ATOM   4880  OD1 ASP B 295      14.788 -13.544   2.728  1.00 23.99           O  
ATOM   4881  OD2 ASP B 295      13.734 -14.956   1.366  1.00 20.54           O1-
ATOM   4882  N   LEU B 296      11.004 -11.229   4.135  1.00 22.33           N  
ATOM   4883  CA  LEU B 296       9.665 -10.649   4.070  1.00 32.44           C  
ATOM   4884  C   LEU B 296       9.039 -10.987   2.704  1.00 21.28           C  
ATOM   4885  O   LEU B 296       9.731 -11.218   1.698  1.00 18.67           O  
ATOM   4886  CB  LEU B 296       9.598  -9.090   4.239  1.00 35.85           C  
ATOM   4887  CG  LEU B 296      10.051  -8.568   5.589  1.00 20.03           C  
ATOM   4888  CD1 LEU B 296      10.456  -7.109   5.403  1.00 37.94           C  
ATOM   4889  CD2 LEU B 296       8.894  -8.672   6.575  1.00 36.09           C  
ATOM   4890  N   PRO B 297       7.701 -10.988   2.619  1.00 21.34           N  
ATOM   4891  CA  PRO B 297       7.032 -11.300   1.364  1.00 17.57           C  
ATOM   4892  C   PRO B 297       7.120 -10.282   0.232  1.00 46.94           C  
ATOM   4893  O   PRO B 297       7.376 -10.628  -0.924  1.00 24.84           O  
ATOM   4894  CB  PRO B 297       5.515 -11.433   1.618  1.00 10.59           C  
ATOM   4895  CG  PRO B 297       5.307 -11.058   3.051  1.00 17.82           C  
ATOM   4896  CD  PRO B 297       6.678 -10.808   3.686  1.00 21.97           C  
ATOM   4897  N   ALA B 298       6.815  -9.024   0.527  1.00 22.53           N  
ATOM   4898  CA  ALA B 298       6.809  -8.040  -0.522  1.00 15.58           C  
ATOM   4899  C   ALA B 298       7.065  -6.625   0.008  1.00 19.45           C  
ATOM   4900  O   ALA B 298       6.521  -6.229   1.026  1.00 19.51           O  
ATOM   4901  CB  ALA B 298       5.507  -8.187  -1.310  1.00 13.03           C  
ATOM   4902  N   TYR B 299       7.959  -5.903  -0.636  1.00 16.16           N  
ATOM   4903  CA  TYR B 299       8.235  -4.527  -0.242  1.00  4.80           C  
ATOM   4904  C   TYR B 299       8.978  -3.860  -1.351  1.00 23.09           C  
ATOM   4905  O   TYR B 299       9.573  -4.543  -2.177  1.00  9.21           O  
ATOM   4906  CB  TYR B 299       8.843  -4.304   1.177  1.00  9.88           C  
ATOM   4907  CG  TYR B 299      10.328  -4.799   1.306  1.00 22.71           C  
ATOM   4908  CD1 TYR B 299      11.411  -3.969   0.980  1.00 19.40           C  
ATOM   4909  CD2 TYR B 299      10.612  -6.096   1.750  1.00 17.05           C  
ATOM   4910  CE1 TYR B 299      12.746  -4.364   1.091  1.00 29.62           C  
ATOM   4911  CE2 TYR B 299      11.942  -6.536   1.834  1.00 18.01           C  
ATOM   4912  CZ  TYR B 299      12.989  -5.656   1.553  1.00 17.53           C  
ATOM   4913  OH  TYR B 299      14.309  -6.045   1.638  1.00 16.85           O  
ATOM   4914  N   TRP B 300       8.857  -2.533  -1.391  1.00 14.39           N  
ATOM   4915  CA  TRP B 300       9.514  -1.703  -2.381  1.00 11.04           C  
ATOM   4916  C   TRP B 300       9.580  -0.308  -1.791  1.00 15.69           C  
ATOM   4917  O   TRP B 300       8.991  -0.053  -0.723  1.00 15.20           O  
ATOM   4918  CB  TRP B 300       8.958  -1.739  -3.828  1.00 12.17           C  
ATOM   4919  CG  TRP B 300       7.524  -1.302  -3.934  1.00 32.94           C  
ATOM   4920  CD1 TRP B 300       7.055  -0.039  -4.174  1.00 11.52           C  
ATOM   4921  CD2 TRP B 300       6.366  -2.165  -3.810  1.00 11.25           C  
ATOM   4922  CE2 TRP B 300       5.218  -1.331  -3.919  1.00 19.15           C  
ATOM   4923  CE3 TRP B 300       6.189  -3.543  -3.551  1.00 28.31           C  
ATOM   4924  NE1 TRP B 300       5.672  -0.059  -4.199  1.00 15.51           N  
ATOM   4925  CZ2 TRP B 300       3.952  -1.859  -3.863  1.00 23.23           C  
ATOM   4926  CZ3 TRP B 300       4.916  -4.047  -3.485  1.00 26.83           C  
ATOM   4927  CH2 TRP B 300       3.813  -3.210  -3.680  1.00 25.43           C  
ATOM   4928  N   ALA B 301      10.304   0.567  -2.467  1.00 18.66           N  
ATOM   4929  CA  ALA B 301      10.447   1.890  -1.922  1.00 20.68           C  
ATOM   4930  C   ALA B 301       9.505   2.893  -2.526  1.00 12.53           C  
ATOM   4931  O   ALA B 301       9.033   2.722  -3.657  1.00 12.04           O  
ATOM   4932  CB  ALA B 301      11.810   2.353  -2.376  1.00  8.56           C  
ATOM   4933  N   ASP B 302       9.231   3.916  -1.728  1.00 14.74           N  
ATOM   4934  CA  ASP B 302       8.540   5.068  -2.212  1.00  8.21           C  
ATOM   4935  C   ASP B 302       9.769   5.980  -2.384  1.00  1.00           C  
ATOM   4936  O   ASP B 302      10.394   6.313  -1.371  1.00  8.64           O  
ATOM   4937  CB  ASP B 302       7.715   5.709  -1.101  1.00  5.02           C  
ATOM   4938  CG  ASP B 302       6.872   6.811  -1.642  1.00 49.04           C
[truncated: 25,273 more chars]
