# Supplementary material for: Structural Descriptors for Subunit Interface Regions in Homodimers: Effect of Lipid Membrane and Secondary Structure Type
Source: J Chem Inf Model. 2025 Mar 27;65(7):3117–26. doi: 10.1021/acs.jcim.4c01233 (PMC12004529; doi:10.1021/acs.jcim.4c01233)
Supplement: Supplementary file 3 — ci4c01233_si_003.tar [file ci4c01233_si_003.tar › database/alpha/1xg7_cytop.pdb]

ATOM      1  N   HIS A   1      19.085  32.318  25.998  1.00 32.02           N  
ATOM      2  CA  HIS A   1      18.322  31.738  24.852  1.00 27.80           C  
ATOM      3  C   HIS A   1      17.241  32.723  24.396  1.00 28.08           C  
ATOM      4  O   HIS A   1      16.056  32.571  24.700  1.00 29.84           O  
ATOM      5  CB  HIS A   1      17.690  30.410  25.215  1.00 29.17           C  
ATOM      6  CG  HIS A   1      18.672  29.345  25.580  1.00 27.78           C  
ATOM      7  CD2 HIS A   1      18.481  28.083  26.028  1.00 29.21           C  
ATOM      8  ND1 HIS A   1      20.036  29.511  25.464  1.00 28.89           N  
ATOM      9  CE1 HIS A   1      20.646  28.409  25.860  1.00 29.57           C  
ATOM     10  NE2 HIS A   1      19.725  27.522  26.200  1.00 32.51           N  
ATOM     11  N   HIS A   2      17.690  33.745  23.683  1.00 21.66           N  
ATOM     12  CA  HIS A   2      16.825  34.785  23.142  1.00 22.74           C  
ATOM     13  C   HIS A   2      16.241  34.297  21.812  1.00 20.76           C  
ATOM     14  O   HIS A   2      16.903  33.580  21.062  1.00 17.21           O  
ATOM     15  CB  HIS A   2      17.647  36.062  22.929  1.00 23.12           C  
ATOM     16  CG  HIS A   2      16.837  37.323  22.960  1.00 25.84           C  
ATOM     17  CD2 HIS A   2      16.346  38.041  24.002  1.00 27.91           C  
ATOM     18  ND1 HIS A   2      16.476  38.010  21.822  1.00 27.55           N  
ATOM     19  CE1 HIS A   2      15.795  39.091  22.158  1.00 25.26           C  
ATOM     20  NE2 HIS A   2      15.699  39.132  23.475  1.00 24.00           N  
ATOM     21  N   GLY A   3      15.014  34.687  21.519  1.00 18.67           N  
ATOM     22  CA  GLY A   3      14.411  34.363  20.234  1.00 21.32           C  
ATOM     23  C   GLY A   3      14.869  35.376  19.194  1.00 24.00           C  
ATOM     24  O   GLY A   3      15.821  36.147  19.434  1.00 22.49           O  
ATOM     25  N   SER A   4      14.165  35.413  18.069  1.00 23.03           N  
ATOM     26  CA  SER A   4      14.540  36.291  16.951  1.00 22.66           C  
ATOM     27  C   SER A   4      13.310  36.771  16.191  1.00 22.84           C  
ATOM     28  O   SER A   4      12.775  36.067  15.338  1.00 19.99           O  
ATOM     29  CB  SER A   4      15.485  35.570  16.006  1.00 21.85           C  
ATOM     30  OG  SER A   4      15.823  36.421  14.917  1.00 19.67           O  
ATOM     31  N   ARG A   5      12.856  37.962  16.552  1.00 18.64           N  
ATOM     32  CA  ARG A   5      11.709  38.622  15.910  1.00 20.28           C  
ATOM     33  C   ARG A   5      11.944  38.848  14.417  1.00 17.42           C  
ATOM     34  O   ARG A   5      11.033  38.731  13.611  1.00 15.00           O  
ATOM     35  CB  ARG A   5      11.412  39.959  16.616  0.65 22.89           C  
ATOM     37  CG  ARG A   5      10.432  39.824  17.782  0.65 23.42           C  
ATOM     39  CD  ARG A   5      11.021  39.161  18.981  0.65 26.33           C  
ATOM     40  N   GLU A   6      13.173  39.160  14.052  1.00 15.77           N  
ATOM     41  CA  GLU A   6      13.510  39.419  12.663  1.00 16.79           C  
ATOM     42  C   GLU A   6      13.590  38.169  11.818  1.00 14.47           C  
ATOM     43  O   GLU A   6      13.162  38.192  10.668  1.00 16.11           O  
ATOM     44  CB  GLU A   6      14.802  40.204  12.578  1.00 22.13           C  
ATOM     45  CG  GLU A   6      14.573  41.634  12.922  1.00 23.83           C  
ATOM     46  CD  GLU A   6      15.817  42.396  13.001  1.00 27.94           C  
ATOM     47  OE1 GLU A   6      16.306  42.840  11.936  1.00 33.00           O  
ATOM     48  OE2 GLU A   6      16.308  42.555  14.141  1.00 32.87           O1-
ATOM     49  N   LEU A   7      14.155  37.089  12.353  1.00 13.07           N  
ATOM     50  CA  LEU A   7      14.096  35.779  11.637  1.00 13.36           C  
ATOM     51  C   LEU A   7      12.654  35.288  11.497  1.00 13.07           C  
ATOM     52  O   LEU A   7      12.244  34.850  10.449  1.00 14.11           O  
ATOM     53  CB  LEU A   7      14.947  34.715  12.347  1.00 15.35           C  
ATOM     54  CG  LEU A   7      16.458  34.765  12.090  0.65 18.00           C  
ATOM     56  CD1 LEU A   7      16.970  36.179  11.974  0.65 19.53           C  
ATOM     58  CD2 LEU A   7      17.248  34.012  13.158  0.65 18.75           C  
ATOM     60  N   VAL A   8      11.865  35.416  12.544  1.00 11.82           N  
ATOM     61  CA  VAL A   8      10.438  35.049  12.416  1.00 13.08           C  
ATOM     62  C   VAL A   8       9.758  35.826  11.299  1.00 14.02           C  
ATOM     63  O   VAL A   8       9.062  35.236  10.461  1.00 14.76           O  
ATOM     64  CB  VAL A   8       9.707  35.194  13.770  1.00 10.99           C  
ATOM     65  CG1 VAL A   8       8.202  35.072  13.589  1.00 15.37           C  
ATOM     66  CG2 VAL A   8      10.209  34.157  14.747  1.00 14.27           C  
ATOM     67  N   GLU A   9       9.987  37.138  11.262  1.00 13.32           N  
ATOM     68  CA  GLU A   9       9.340  38.020  10.313  1.00 17.29           C  
ATOM     69  C   GLU A   9       9.730  37.700   8.873  1.00 15.43           C  
ATOM     70  O   GLU A   9       8.867  37.634   7.988  1.00 13.25           O  
ATOM     71  CB  GLU A   9       9.630  39.484  10.639  0.65 20.59           C  
ATOM     73  CG  GLU A   9       8.754  40.474   9.859  0.65 22.88           C  
ATOM     75  N   ILE A  10      11.013  37.464   8.620  1.00 11.75           N  
ATOM     76  CA  ILE A  10      11.406  37.253   7.240  1.00 10.75           C  
ATOM     77  C   ILE A  10      10.923  35.868   6.793  1.00  7.66           C  
ATOM     78  O   ILE A  10      10.527  35.695   5.624  1.00  9.35           O  
ATOM     79  CB  ILE A  10      12.916  37.505   6.990  1.00 12.42           C  
ATOM     80  CG1 ILE A  10      13.225  37.580   5.499  1.00 14.99           C  
ATOM     81  CG2 ILE A  10      13.774  36.454   7.664  1.00 15.17           C  
ATOM     82  CD1 ILE A  10      12.620  38.748   4.789  1.00 17.16           C  
ATOM     83  N   ILE A  11      11.011  34.893   7.675  1.00 10.75           N  
ATOM     84  CA  ILE A  11      10.625  33.526   7.331  1.00 13.60           C  
ATOM     85  C   ILE A  11       9.096  33.483   7.081  1.00 16.69           C  
ATOM     86  O   ILE A  11       8.619  32.827   6.156  1.00 11.04           O  
ATOM     87  CB  ILE A  11      11.081  32.554   8.406  1.00 13.75           C  
ATOM     88  CG1 ILE A  11      12.614  32.404   8.329  1.00 15.70           C  
ATOM     89  CG2 ILE A  11      10.355  31.136   8.266  1.00 13.30           C  
ATOM     90  CD1 ILE A  11      13.220  31.697   9.470  1.00 13.64           C  
ATOM     91  N   LYS A  12       8.345  34.229   7.889  1.00 11.86           N  
ATOM     92  CA  LYS A  12       6.925  34.392   7.669  1.00 13.38           C  
ATOM     93  C   LYS A  12       6.600  35.074   6.348  1.00 13.10           C  
ATOM     94  O   LYS A  12       5.648  34.657   5.649  1.00 12.76           O  
ATOM     95  CB  LYS A  12       6.324  35.161   8.848  1.00 15.16           C  
ATOM     96  CG  LYS A  12       4.826  35.193   8.906  1.00 18.10           C  
ATOM     97  CD  LYS A  12       4.426  36.034  10.111  1.00 22.15           C  
ATOM     98  CE  LYS A  12       2.959  36.296  10.121  1.00 25.47           C  
ATOM     99  NZ  LYS A  12       2.599  37.253   9.035  1.00 28.75           N1+
ATOM    100  N   GLY A  13       7.376  36.114   6.001  1.00 14.61           N  
ATOM    101  CA  GLY A  13       7.289  36.808   4.695  1.00 16.28           C  
ATOM    102  C   GLY A  13       7.556  35.905   3.492  1.00 16.49           C  
ATOM    103  O   GLY A  13       6.910  36.031   2.447  1.00 15.55           O  
ATOM    104  N   ILE A  14       8.508  34.988   3.645  1.00 11.36           N  
ATOM    105  CA  ILE A  14       8.781  33.976   2.608  1.00 12.26           C  
ATOM    106  C   ILE A  14       7.642  32.952   2.489  1.00 12.06           C  
ATOM    107  O   ILE A  14       7.137  32.672   1.354  1.00 15.79           O  
ATOM    108  CB  ILE A  14      10.143  33.295   2.891  1.00 13.67           C  
ATOM    109  CG1 ILE A  14      11.274  34.331   2.739  1.00 12.48           C  
ATOM    110  CG2 ILE A  14      10.400  32.138   1.936  1.00 13.69           C  
ATOM    111  CD1 ILE A  14      12.702  33.867   3.264  1.00 12.68           C  
ATOM    112  N   GLY A  15       7.308  32.344   3.615  1.00 12.11           N  
ATOM    113  CA  GLY A  15       6.161  31.454   3.713  1.00 15.14           C  
ATOM    114  C   GLY A  15       6.501  30.051   3.249  1.00 16.44           C  
ATOM    115  O   GLY A  15       7.567  29.795   2.650  1.00 14.58           O  
ATOM    116  N   ILE A  16       5.591  29.124   3.501  1.00 15.77           N  
ATOM    117  CA  ILE A  16       5.787  27.759   2.993  1.00 15.54           C  
ATOM    118  C   ILE A  16       5.838  27.823   1.472  1.00 14.89           C  
ATOM    119  O   ILE A  16       6.591  27.075   0.836  1.00 15.73           O  
ATOM    120  CB  ILE A  16       4.672  26.788   3.489  1.00 17.99           C  
ATOM    121  CG1 ILE A  16       4.704  26.691   5.022  1.00 17.98           C  
ATOM    122  CG2 ILE A  16       4.798  25.414   2.779  1.00 20.16           C  
ATOM    123  CD1 ILE A  16       3.662  25.776   5.628  1.00 19.63           C  
ATOM    124  N   GLU A  17       5.066  28.738   0.871  1.00 14.87           N  
ATOM    125  CA  GLU A  17       5.040  28.843  -0.575  1.00 17.71           C  
ATOM    126  C   GLU A  17       6.417  29.225  -1.162  1.00 17.12           C  
ATOM    127  O   GLU A  17       6.838  28.676  -2.165  1.00 15.40           O  
ATOM    128  CB  GLU A  17       3.872  29.721  -1.079  1.00 19.81           C  
ATOM    129  CG  GLU A  17       4.064  31.224  -0.941  1.00 22.17           C  
ATOM    130  CD  GLU A  17       3.684  31.780   0.421  1.00 23.09           C  
ATOM    131  OE1 GLU A  17       3.502  33.012   0.503  1.00 20.27           O  
ATOM    132  OE2 GLU A  17       3.538  31.004   1.385  1.00 22.87           O1-
ATOM    133  N   GLY A  18       7.146  30.091  -0.475  1.00 16.30           N  
ATOM    134  CA  GLY A  18       8.520  30.413  -0.836  1.00 13.81           C  
ATOM    135  C   GLY A  18       9.493  29.249  -0.648  1.00 12.73           C  
ATOM    136  O   GLY A  18      10.406  29.089  -1.427  1.00 11.63           O  
ATOM    137  N   ALA A  19       9.347  28.498   0.437  1.00 11.82           N  
ATOM    138  CA  ALA A  19      10.213  27.342   0.697  1.00 16.08           C  
ATOM    139  C   ALA A  19       9.993  26.308  -0.414  1.00 14.02           C  
ATOM    140  O   ALA A  19      10.947  25.717  -0.907  1.00 13.04           O  
ATOM    141  CB  ALA A  19       9.915  26.726   2.060  1.00 12.83           C  
ATOM    142  N   LYS A  20       8.727  26.103  -0.789  1.00 12.29           N  
ATOM    143  CA  LYS A  20       8.390  25.198  -1.884  1.00 15.16           C  
ATOM    144  C   LYS A  20       9.061  25.595  -3.182  1.00 11.82           C  
ATOM    145  O   LYS A  20       9.570  24.751  -3.921  1.00 13.69           O  
ATOM    146  CB  LYS A  20       6.878  25.121  -2.047  1.00 18.20           C  
ATOM    147  CG  LYS A  20       6.407  24.162  -3.127  1.00 22.74           C  
ATOM    148  CD  LYS A  20       4.879  24.276  -3.352  1.00 24.38           C  
ATOM    149  CE  LYS A  20       4.411  23.393  -4.534  1.00 27.41           C  
ATOM    150  NZ  LYS A  20       5.184  23.636  -5.816  1.00 24.70           N1+
ATOM    151  N   GLU A  21       9.073  26.883  -3.483  1.00 12.44           N  
ATOM    152  CA  GLU A  21       9.792  27.364  -4.667  1.00 15.59           C  
ATOM    153  C   GLU A  21      11.286  27.051  -4.606  1.00 11.75           C  
ATOM    154  O   GLU A  21      11.854  26.567  -5.573  1.00 15.28           O  
ATOM    155  CB  GLU A  21       9.581  28.855  -4.871  1.00 16.06           C  
ATOM    156  CG  GLU A  21       8.268  29.195  -5.502  1.00 22.58           C  
ATOM    157  CD  GLU A  21       8.323  30.528  -6.164  1.00 30.98           C  
ATOM    158  OE1 GLU A  21       9.030  30.671  -7.198  1.00 32.61           O  
ATOM    159  OE2 GLU A  21       7.686  31.461  -5.619  1.00 35.23           O1-
ATOM    160  N   VAL A  22      11.918  27.318  -3.474  1.00 13.58           N  
ATOM    161  CA  VAL A  22      13.323  26.989  -3.327  1.00  9.51           C  
ATOM    162  C   VAL A  22      13.558  25.482  -3.489  1.00 12.60           C  
ATOM    163  O   VAL A  22      14.461  25.059  -4.184  1.00 12.61           O  
ATOM    164  CB  VAL A  22      13.882  27.507  -1.992  1.00 14.62           C  
ATOM    165  CG1 VAL A  22      15.351  27.078  -1.828  1.00 13.15           C  
ATOM    166  CG2 VAL A  22      13.751  29.076  -1.953  1.00 13.87           C  
ATOM    167  N   GLU A  23      12.739  24.675  -2.835  1.00 13.58           N  
ATOM    168  CA  GLU A  23      12.878  23.204  -2.895  1.00 15.76           C  
ATOM    169  C   GLU A  23      12.810  22.643  -4.321  1.00 17.71           C  
ATOM    170  O   GLU A  23      13.536  21.695  -4.682  1.00 17.65           O  
ATOM    171  CB  GLU A  23      11.792  22.557  -2.021  1.00 15.34           C  
ATOM    172  CG  GLU A  23      12.026  22.794  -0.538  1.00 15.91           C  
ATOM    173  CD  GLU A  23      10.803  22.557   0.364  1.00 17.82           C  
ATOM    174  OE1 GLU A  23       9.717  22.196  -0.139  1.00 16.12           O  
ATOM    175  OE2 GLU A  23      10.964  22.707   1.599  1.00 15.74           O1-
ATOM    176  N   GLU A  24      11.915  23.210  -5.113  1.00 15.74           N  
ATOM    177  CA  GLU A  24      11.584  22.675  -6.418  1.00 18.18           C  
ATOM    178  C   GLU A  24      12.321  23.345  -7.569  1.00 19.91           C  
ATOM    179  O   GLU A  24      12.392  22.779  -8.648  1.00 22.03           O  
ATOM    180  CB  GLU A  24      10.055  22.748  -6.608  1.00 18.01           C  
ATOM    181  CG  GLU A  24       9.323  21.849  -5.599  1.00 16.38           C  
ATOM    182  CD  GLU A  24       7.819  21.773  -5.796  1.00 19.88           C  
ATOM    183  OE1 GLU A  24       7.294  22.079  -6.877  1.00 24.10           O  
ATOM    184  OE2 GLU A  24       7.151  21.388  -4.860  1.00 20.61           O1-
ATOM    185  N   LYS A  25      12.868  24.544  -7.349  1.00 16.53           N  
ATOM    186  CA  LYS A  25      13.572  25.248  -8.384  1.00 16.14           C  
ATOM    187  C   LYS A  25      15.042  25.475  -8.140  1.00 16.20           C  
ATOM    188  O   LYS A  25      15.751  25.849  -9.087  1.00 14.89           O  
ATOM    189  CB  LYS A  25      12.900  26.593  -8.659  1.00 18.02           C  
ATOM    190  CG  LYS A  25      11.439  26.504  -9.020  1.00 18.45           C  
ATOM    191  CD  LYS A  25      10.881  27.866  -9.457  1.00 17.98           C  
ATOM    192  CE  LYS A  25       9.354  27.797  -9.568  1.00 19.81           C  
ATOM    193  NZ  LYS A  25       8.704  29.122  -9.713  1.00 20.82           N1+
ATOM    194  N   VAL A  26      15.492  25.321  -6.880  1.00 13.35           N  
ATOM    195  CA  VAL A  26      16.875  25.585  -6.489  1.00 14.71           C  
ATOM    196  C   VAL A  26      17.606  24.356  -5.932  1.00 13.46           C  
ATOM    197  O   VAL A  26      18.751  24.137  -6.248  1.00 15.40           O  
ATOM    198  CB  VAL A  26      16.915  26.730  -5.481  1.00 13.98           C  
ATOM    199  CG1 VAL A  26      18.322  26.958  -4.931  1.00 18.09           C  
ATOM    200  CG2 VAL A  26      16.335  28.040  -6.179  1.00 14.44           C  
ATOM    201  N   ASP A  27      16.942  23.600  -5.078  1.00 14.85           N  
ATOM    202  CA  ASP A  27      17.559  22.465  -4.387  1.00 14.49           C  
ATOM    203  C   ASP A  27      17.948  21.386  -5.401  1.00 14.45           C  
ATOM    204  O   ASP A  27      17.104  20.849  -6.098  1.00 16.81           O  
ATOM    205  CB  ASP A  27      16.574  21.945  -3.340  1.00 17.16           C  
ATOM    206  CG  ASP A  27      17.125  20.762  -2.497  1.00 18.57           C  
ATOM    207  OD1 ASP A  27      17.821  19.892  -2.995  1.00 21.03           O  
ATOM    208  OD2 ASP A  27      16.797  20.698  -1.327  1.00 20.21           O1-
ATOM    209  N   ARG A  28      19.230  21.072  -5.480  1.00 11.56           N  
ATOM    210  CA  ARG A  28      19.728  20.185  -6.515  1.00 15.81           C  
ATOM    211  C   ARG A  28      19.445  18.723  -6.233  1.00 16.01           C  
ATOM    212  O   ARG A  28      19.405  17.892  -7.162  1.00 16.81           O  
ATOM    213  CB  ARG A  28      21.215  20.446  -6.724  1.00 19.98           C  
ATOM    214  CG  ARG A  28      21.424  21.814  -7.372  1.00 27.11           C  
ATOM    215  CD  ARG A  28      22.835  22.257  -7.265  1.00 34.69           C  
ATOM    216  NE  ARG A  28      23.124  23.325  -8.209  1.00 39.28           N  
ATOM    217  CZ  ARG A  28      24.346  23.778  -8.493  1.00 42.74           C  
ATOM    218  NH1 ARG A  28      25.417  23.268  -7.884  1.00 45.37           N1+
ATOM    219  NH2 ARG A  28      24.502  24.755  -9.389  1.00 42.01           N  
ATOM    220  N   GLN A  29      19.191  18.409  -4.972  1.00 14.24           N  
ATOM    221  CA  GLN A  29      18.810  17.057  -4.599  1.00 13.75           C  
ATOM    222  C   GLN A  29      17.408  16.730  -5.090  1.00 12.88           C  
ATOM    223  O   GLN A  29      17.121  15.592  -5.491  1.00 13.59           O  
ATOM    224  CB  GLN A  29      18.880  16.846  -3.098  1.00 18.47           C  
ATOM    225  CG  GLN A  29      20.272  16.658  -2.565  1.00 23.76           C  
ATOM    226  CD  GLN A  29      20.897  17.913  -2.054  1.00 27.82           C  
ATOM    227  NE2 GLN A  29      22.160  17.813  -1.684  1.00 31.08           N  
ATOM    228  OE1 GLN A  29      20.250  18.970  -1.954  1.00 33.61           O  
ATOM    229  N   PHE A  30      16.535  17.724  -5.079  1.00 13.86           N  
ATOM    230  CA  PHE A  30      15.205  17.552  -5.649  1.00 13.10           C  
ATOM    231  C   PHE A  30      15.281  17.201  -7.105  1.00  9.24           C  
ATOM    232  O   PHE A  30      14.564  16.288  -7.568  1.00 12.90           O  
ATOM    233  CB  PHE A  30      14.353  18.815  -5.430  1.00 14.27           C  
ATOM    234  CG  PHE A  30      12.918  18.627  -5.803  1.00 15.43           C  
ATOM    235  CD1 PHE A  30      12.003  18.099  -4.884  1.00 14.65           C  
ATOM    236  CD2 PHE A  30      12.495  18.892  -7.085  1.00 14.99           C  
ATOM    237  CE1 PHE A  30      10.692  17.931  -5.222  1.00 18.70           C  
ATOM    238  CE2 PHE A  30      11.157  18.699  -7.430  1.00 16.79           C  
ATOM    239  CZ  PHE A  30      10.280  18.235  -6.509  1.00 13.34           C  
ATOM    240  N   TYR A  31      16.175  17.869  -7.851  1.00 12.64           N  
ATOM    241  CA  TYR A  31      16.273  17.637  -9.298  1.00 15.15           C  
ATOM    242  C   TYR A  31      16.821  16.226  -9.613  1.00 15.22           C  
ATOM    243  O   TYR A  31      16.375  15.578 -10.558  1.00 13.13           O  
ATOM    244  CB  TYR A  31      17.067  18.747 -10.010  1.00 22.98           C  
ATOM    245  CG  TYR A  31      16.712  18.860 -11.496  1.00 26.65           C  
ATOM    246  CD1 TYR A  31      17.707  18.818 -12.492  1.00 27.42           C  
ATOM    247  CD2 TYR A  31      15.372  18.977 -11.908  1.00 29.28           C  
ATOM    248  CE1 TYR A  31      17.383  18.905 -13.847  1.00 26.02           C  
ATOM    249  CE2 TYR A  31      15.036  19.054 -13.260  1.00 29.67           C  
ATOM    250  CZ  TYR A  31      16.042  19.015 -14.237  1.00 28.37           C  
ATOM    251  OH  TYR A  31      15.672  19.097 -15.598  1.00 27.47           O  
ATOM    252  N   ALA A  32      17.799  15.766  -8.816  1.00 11.76           N  
ATOM    253  CA  ALA A  32      18.266  14.385  -8.862  1.00 13.50           C  
ATOM    254  C   ALA A  32      17.123  13.367  -8.689  1.00 11.76           C  
ATOM    255  O   ALA A  32      17.026  12.352  -9.406  1.00 12.99           O  
ATOM    256  CB  ALA A  32      19.360  14.192  -7.789  1.00 13.22           C  
ATOM    257  N   LEU A  33      16.237  13.634  -7.757  1.00 11.58           N  
ATOM    258  CA  LEU A  33      15.080  12.769  -7.546  1.00 14.89           C  
ATOM    259  C   LEU A  33      14.105  12.833  -8.724  1.00 14.16           C  
ATOM    260  O   LEU A  33      13.587  11.823  -9.143  1.00 16.09           O  
ATOM    261  CB  LEU A  33      14.370  13.126  -6.242  1.00 15.05           C  
ATOM    262  CG  LEU A  33      14.773  12.307  -5.018  1.00 17.77           C  
ATOM    263  CD1 LEU A  33      16.258  12.237  -4.834  1.00 18.07           C  
ATOM    264  CD2 LEU A  33      14.085  12.849  -3.775  1.00 17.23           C  
ATOM    265  N   GLN A  34      13.877  14.021  -9.272  1.00 13.17           N  
ATOM    266  CA  GLN A  34      13.019  14.152 -10.455  1.00 14.07           C  
ATOM    267  C   GLN A  34      13.533  13.276 -11.613  1.00 17.71           C  
ATOM    268  O   GLN A  34      12.748  12.677 -12.360  1.00 19.85           O  
ATOM    269  CB  GLN A  34      12.928  15.618 -10.867  1.00 17.37           C  
ATOM    270  CG  GLN A  34      12.262  15.877 -12.197  1.00 22.59           C  
ATOM    271  CD  GLN A  34      10.778  15.660 -12.150  1.00 25.50           C  
ATOM    272  NE2 GLN A  34      10.337  14.412 -12.385  1.00 25.49           N  
ATOM    273  OE1 GLN A  34      10.029  16.603 -11.850  1.00 29.29           O  
ATOM    274  N   TYR A  35      14.852  13.165 -11.743  1.00 15.89           N  
ATOM    275  CA  TYR A  35      15.445  12.373 -12.788  1.00 14.01           C  
ATOM    276  C   TYR A  35      15.209  10.903 -12.518  1.00 17.36           C  
ATOM    277  O   TYR A  35      14.737  10.185 -13.414  1.00 18.28           O  
ATOM    278  CB  TYR A  35      16.953  12.639 -12.915  1.00 18.45           C  
ATOM    279  CG  TYR A  35      17.581  11.801 -13.994  1.00 20.37           C  
ATOM    280  CD1 TYR A  35      17.593  12.238 -15.310  1.00 18.85           C  
ATOM    281  CD2 TYR A  35      18.101  10.535 -13.713  1.00 22.35           C  
ATOM    282  CE1 TYR A  35      18.145  11.463 -16.314  1.00 21.69           C  
ATOM    283  CE2 TYR A  35      18.636   9.755 -14.703  1.00 20.69           C  
ATOM    284  CZ  TYR A  35      18.660  10.213 -16.002  1.00 22.75           C  
ATOM    285  OH  TYR A  35      19.201   9.419 -17.002  1.00 22.73           O  
ATOM    286  N   LEU A  36      15.505  10.448 -11.290  1.00 14.50           N  
ATOM    287  CA  LEU A  36      15.367   9.005 -10.960  1.00 14.89           C  
ATOM    288  C   LEU A  36      13.904   8.538 -11.116  1.00 16.46           C  
ATOM    289  O   LEU A  36      13.623   7.429 -11.578  1.00 15.95           O  
ATOM    290  CB  LEU A  36      15.867   8.727  -9.558  1.00 15.45           C  
ATOM    291  CG  LEU A  36      15.781   7.303  -9.047  1.00 16.63           C  
ATOM    292  CD1 LEU A  36      16.494   6.306  -9.967  1.00 16.60           C  
ATOM    293  CD2 LEU A  36      16.308   7.186  -7.639  1.00 18.82           C  
ATOM    294  N   PHE A  37      12.989   9.399 -10.723  1.00 13.53           N  
ATOM    295  CA  PHE A  37      11.571   9.083 -10.814  1.00 15.21           C  
ATOM    296  C   PHE A  37      11.183   8.731 -12.250  1.00 16.51           C  
ATOM    297  O   PHE A  37      10.404   7.821 -12.441  1.00 18.62           O  
ATOM    298  CB  PHE A  37      10.716  10.229 -10.333  1.00 15.71           C  
ATOM    299  CG  PHE A  37       9.256   9.995 -10.547  1.00 18.63           C  
ATOM    300  CD1 PHE A  37       8.572   9.084  -9.749  1.00 19.55           C  
ATOM    301  CD2 PHE A  37       8.582  10.638 -11.571  1.00 17.91           C  
ATOM    302  CE1 PHE A  37       7.213   8.836  -9.948  1.00 20.96           C  
ATOM    303  CE2 PHE A  37       7.204  10.393 -11.782  1.00 20.45           C  
ATOM    304  CZ  PHE A  37       6.541   9.481 -10.968  1.00 18.47           C  
ATOM    305  N   ARG A  38      11.729   9.441 -13.232  1.00 15.55           N  
ATOM    306  CA  ARG A  38      11.485   9.123 -14.651  1.00 18.13           C  
ATOM    307  C   ARG A  38      12.133   7.797 -15.133  1.00 17.41           C  
ATOM    308  O   ARG A  38      11.919   7.387 -16.287  1.00 17.14           O  
ATOM    309  CB  ARG A  38      11.916  10.293 -15.513  1.00 19.76           C  
ATOM    310  CG  ARG A  38      11.044  11.542 -15.234  1.00 24.17           C  
ATOM    311  CD  ARG A  38      11.521  12.795 -15.912  1.00 24.60           C  
ATOM    312  NE  ARG A  38      11.699  12.535 -17.302  1.00 27.32           N  
ATOM    313  CZ  ARG A  38      12.860  12.428 -17.930  1.00 29.91           C  
ATOM    314  NH1 ARG A  38      14.042  12.704 -17.322  1.00 28.75           N1+
ATOM    315  NH2 ARG A  38      12.822  12.097 -19.216  1.00 30.20           N  
ATOM    316  N   HIS A  39      12.902   7.123 -14.268  1.00 17.02           N  
ATOM    317  CA  HIS A  39      13.662   5.896 -14.647  1.00 14.51           C  
ATOM    318  C   HIS A  39      13.576   4.799 -13.627  1.00 16.28           C  
ATOM    319  O   HIS A  39      14.525   4.030 -13.424  1.00 16.52           O  
ATOM    320  CB  HIS A  39      15.117   6.241 -14.875  1.00 14.47           C  
ATOM    321  CG  HIS A  39      15.326   7.319 -15.897  1.00 17.96           C  
ATOM    322  CD2 HIS A  39      15.519   7.252 -17.233  1.00 21.46           C  
ATOM    323  ND1 HIS A  39      15.274   8.654 -15.585  1.00 16.72           N  
ATOM    324  CE1 HIS A  39      15.481   9.368 -16.672  1.00 19.24           C  
ATOM    325  NE2 HIS A  39      15.632   8.541 -17.692  1.00 21.44           N  
ATOM    326  N   GLN A  40      12.427   4.703 -12.982  1.00 17.38           N  
ATOM    327  CA  GLN A  40      12.267   3.796 -11.876  1.00 18.15           C  
ATOM    328  C   GLN A  40      10.786   3.618 -11.621  1.00 19.15           C  
ATOM    329  O   GLN A  40      10.000   4.488 -11.956  1.00 21.81           O  
ATOM    330  CB  GLN A  40      12.986   4.406 -10.648  1.00 18.40           C  
ATOM    331  CG  GLN A  40      13.460   3.500  -9.526  1.00 20.44           C  
ATOM    332  CD  GLN A  40      13.730   2.034  -9.871  1.00 21.09           C  
ATOM    333  NE2 GLN A  40      14.943   1.715 -10.313  1.00 19.06           N  
ATOM    334  OE1 GLN A  40      12.873   1.196  -9.651  1.00 27.68           O  
ATOM    335  N   ASP A  41      10.418   2.450 -11.113  1.00 19.57           N  
ATOM    336  CA  ASP A  41       9.077   2.169 -10.589  1.00 23.04           C  
ATOM    337  C   ASP A  41       8.744   3.138  -9.429  1.00 20.70           C  
ATOM    338  O   ASP A  41       9.549   3.268  -8.526  1.00 20.55           O  
ATOM    339  CB  ASP A  41       9.073   0.700 -10.062  1.00 25.55           C  
ATOM    340  CG  ASP A  41       7.858   0.362  -9.170  1.00 29.88           C  
ATOM    341  OD1 ASP A  41       8.040   0.050  -7.952  1.00 30.96           O  
ATOM    342  OD2 ASP A  41       6.730   0.336  -9.704  1.00 31.27           O1-
ATOM    343  N   PRO A  42       7.540   3.763  -9.423  1.00 22.89           N  
ATOM    344  CA  PRO A  42       7.192   4.738  -8.338  1.00 22.92           C  
ATOM    345  C   PRO A  42       7.355   4.202  -6.935  1.00 22.08           C  
ATOM    346  O   PRO A  42       7.938   4.883  -6.090  1.00 21.35           O  
ATOM    347  CB  PRO A  42       5.713   5.074  -8.610  1.00 23.56           C  
ATOM    348  CG  PRO A  42       5.553   4.838 -10.073  1.00 23.25           C  
ATOM    349  CD  PRO A  42       6.452   3.661 -10.413  1.00 22.43           C  
ATOM    350  N   GLU A  43       6.857   2.998  -6.658  1.00 17.52           N  
ATOM    351  CA  GLU A  43       7.004   2.457  -5.314  1.00 21.88           C  
ATOM    352  C   GLU A  43       8.467   2.248  -4.936  1.00 20.30           C  
ATOM    353  O   GLU A  43       8.868   2.581  -3.822  1.00 19.92           O  
ATOM    354  CB  GLU A  43       6.250   1.124  -5.159  1.00 22.86           C  
ATOM    355  CG  GLU A  43       6.179   0.614  -3.750  1.00 24.21           C  
ATOM    356  CD  GLU A  43       5.558  -0.781  -3.668  1.00 28.98           C  
ATOM    357  OE1 GLU A  43       4.762  -1.124  -4.555  1.00 31.39           O  
ATOM    358  OE2 GLU A  43       5.881  -1.526  -2.724  1.00 34.50           O1-
ATOM    359  N   MET A  44       9.228   1.615  -5.828  1.00 19.03           N  
ATOM    360  CA  MET A  44      10.665   1.355  -5.576  1.00 20.50           C  
ATOM    361  C   MET A  44      11.435   2.692  -5.406  1.00 17.71           C  
ATOM    362  O   MET A  44      12.317   2.827  -4.532  1.00 19.66           O  
ATOM    363  CB  MET A  44      11.283   0.536  -6.720  1.00 21.19           C  
ATOM    364  CG  MET A  44      12.741   0.098  -6.482  1.00 22.40           C  
ATOM    365  SD  MET A  44      13.062  -0.591  -4.842  1.00 30.18           S  
ATOM    366  CE  MET A  44      12.331  -2.234  -4.898  1.00 29.24           C  
ATOM    367  N   PHE A  45      11.096   3.652  -6.250  1.00 14.96           N  
ATOM    368  CA  PHE A  45      11.699   5.002  -6.196  1.00 15.93           C  
ATOM    369  C   PHE A  45      11.591   5.614  -4.787  1.00 14.88           C  
ATOM    370  O   PHE A  45      12.589   6.049  -4.223  1.00 13.29           O  
ATOM    371  CB  PHE A  45      11.008   5.907  -7.193  1.00 16.22           C  
ATOM    372  CG  PHE A  45      11.234   7.370  -6.950  1.00 15.89           C  
ATOM    373  CD1 PHE A  45      12.479   7.946  -7.220  1.00 18.84           C  
ATOM    374  CD2 PHE A  45      10.184   8.194  -6.525  1.00 17.89           C  
ATOM    375  CE1 PHE A  45      12.691   9.335  -7.039  1.00 16.16           C  
ATOM    376  CE2 PHE A  45      10.373   9.581  -6.341  1.00 19.79           C  
ATOM    377  CZ  PHE A  45      11.626  10.158  -6.603  1.00 18.12           C  
ATOM    378  N   ILE A  46      10.371   5.654  -4.234  1.00 17.54           N  
ATOM    379  CA  ILE A  46      10.161   6.178  -2.890  1.00 15.99           C  
ATOM    380  C   ILE A  46      10.944   5.400  -1.837  1.00 15.00           C  
ATOM    381  O   ILE A  46      11.554   5.983  -0.958  1.00 13.93           O  
ATOM    382  CB  ILE A  46       8.632   6.258  -2.493  1.00 17.34           C  
ATOM    383  CG1 ILE A  46       7.867   7.189  -3.443  1.00 15.42           C  
ATOM    384  CG2 ILE A  46       8.513   6.730  -1.074  1.00 16.41           C  
ATOM    385  CD1 ILE A  46       6.337   7.105  -3.323  1.00 19.55           C  
ATOM    386  N   LYS A  47      10.920   4.070  -1.894  1.00 13.84           N  
ATOM    387  CA  LYS A  47      11.621   3.283  -0.913  1.00 14.06           C  
ATOM    388  C   LYS A  47      13.172   3.460  -0.981  1.00 11.21           C  
ATOM    389  O   LYS A  47      13.873   3.367   0.033  1.00 15.30           O  
ATOM    390  CB  LYS A  47      11.245   1.782  -1.089  1.00 17.50           C  
ATOM    391  CG  LYS A  47       9.828   1.471  -0.663  1.00 17.22           C  
ATOM    392  CD  LYS A  47       9.395   0.051  -0.999  1.00 20.01           C  
ATOM    393  CE  LYS A  47       8.070  -0.267  -0.274  1.00 20.39           C  
ATOM    394  NZ  LYS A  47       7.881  -1.729  -0.185  1.00 22.49           N1+
ATOM    395  N   LEU A  48      13.692   3.562  -2.193  1.00 12.71           N  
ATOM    396  CA  LEU A  48      15.115   3.777  -2.394  1.00 13.60           C  
ATOM    397  C   LEU A  48      15.537   5.124  -1.780  1.00 12.66           C  
ATOM    398  O   LEU A  48      16.596   5.230  -1.172  1.00 14.28           O  
ATOM    399  CB  LEU A  48      15.435   3.771  -3.894  1.00 15.16           C  
ATOM    400  CG  LEU A  48      15.468   2.419  -4.645  1.00 15.79           C  
ATOM    401  CD1 LEU A  48      15.590   2.656  -6.114  1.00 14.78           C  
ATOM    402  CD2 LEU A  48      16.591   1.545  -4.163  1.00 15.70           C  
ATOM    403  N   VAL A  49      14.706   6.154  -1.982  1.00 13.45           N  
ATOM    404  CA  VAL A  49      14.971   7.485  -1.386  1.00 13.16           C  
ATOM    405  C   VAL A  49      15.006   7.422   0.140  1.00 15.35           C  
ATOM    406  O   VAL A  49      15.891   8.004   0.748  1.00 14.45           O  
ATOM    407  CB  VAL A  49      13.976   8.566  -1.872  1.00 11.53           C  
ATOM    408  CG1 VAL A  49      14.099   9.809  -1.051  1.00 12.16           C  
ATOM    409  CG2 VAL A  49      14.184   8.866  -3.340  1.00 12.17           C  
ATOM    410  N   ILE A  50      14.077   6.680   0.767  1.00 14.27           N  
ATOM    411  CA  ILE A  50      14.141   6.429   2.201  1.00 16.54           C  
ATOM    412  C   ILE A  50      15.422   5.708   2.619  1.00 16.72           C  
ATOM    413  O   ILE A  50      16.128   6.134   3.545  1.00 15.80           O  
ATOM    414  CB  ILE A  50      12.915   5.569   2.694  1.00 18.82           C  
ATOM    415  CG1 ILE A  50      11.625   6.379   2.619  1.00 17.33           C  
ATOM    416  CG2 ILE A  50      13.145   5.069   4.098  1.00 16.99           C  
ATOM    417  CD1 ILE A  50      10.322   5.509   2.637  1.00 19.82           C  
ATOM    418  N   ALA A  51      15.717   4.595   1.943  1.00 15.91           N  
ATOM    419  CA  ALA A  51      16.915   3.841   2.244  1.00 13.62           C  
ATOM    420  C   ALA A  51      18.187   4.693   2.006  1.00  9.63           C  
ATOM    421  O   ALA A  51      19.116   4.671   2.809  1.00 14.43           O  
ATOM    422  CB  ALA A  51      16.975   2.558   1.424  1.00 13.56           C  
ATOM    423  N   ASN A  52      18.213   5.451   0.938  1.00 10.99           N  
ATOM    424  CA  ASN A  52      19.400   6.254   0.654  1.00 14.06           C  
ATOM    425  C   ASN A  52      19.641   7.321   1.740  1.00 14.18           C  
ATOM    426  O   ASN A  52      20.764   7.529   2.191  1.00 15.18           O  
ATOM    427  CB  ASN A  52      19.329   6.895  -0.734  1.00 12.76           C  
ATOM    428  CG  ASN A  52      20.728   7.237  -1.286  1.00 13.25           C  
ATOM    429  ND2 ASN A  52      21.040   8.534  -1.411  1.00 12.32           N  
ATOM    430  OD1 ASN A  52      21.510   6.347  -1.539  1.00 13.00           O  
ATOM    431  N   SER A  53      18.558   7.953   2.172  1.00 13.10           N  
ATOM    432  CA  SER A  53      18.596   8.982   3.165  1.00 14.77           C  
ATOM    433  C   SER A  53      19.171   8.481   4.466  1.00 13.57           C  
ATOM    434  O   SER A  53      19.924   9.178   5.150  1.00 14.59           O  
ATOM    435  CB  SER A  53      17.181   9.521   3.415  1.00 16.17           C  
ATOM    436  OG  SER A  53      16.639  10.132   2.271  1.00 15.13           O  
ATOM    437  N   LEU A  54      18.820   7.253   4.828  1.00 13.65           N  
ATOM    438  CA  LEU A  54      19.306   6.662   6.083  1.00 14.66           C  
ATOM    439  C   LEU A  54      20.808   6.431   6.155  1.00 14.22           C  
ATOM    440  O   LEU A  54      21.340   6.280   7.247  1.00 12.90           O  
ATOM    441  CB  LEU A  54      18.541   5.349   6.374  1.00 16.52           C  
ATOM    442  CG  LEU A  54      17.091   5.609   6.826  1.00 19.35           C  
ATOM    443  CD1 LEU A  54      16.286   4.321   6.861  1.00 20.56           C  
ATOM    444  CD2 LEU A  54      17.058   6.275   8.183  1.00 18.99           C  
ATOM    445  N   VAL A  55      21.500   6.442   5.007  1.00 14.80           N  
ATOM    446  CA  VAL A  55      22.954   6.255   4.962  1.00 12.70           C  
ATOM    447  C   VAL A  55      23.705   7.483   4.420  1.00 13.68           C  
ATOM    448  O   VAL A  55      24.913   7.416   4.172  1.00 11.83           O  
ATOM    449  CB  VAL A  55      23.360   4.987   4.155  1.00 12.26           C  
ATOM    450  CG1 VAL A  55      22.771   3.730   4.809  1.00 17.09           C  
ATOM    451  CG2 VAL A  55      22.948   5.050   2.679  1.00 12.84           C  
ATOM    452  N   SER A  56      22.999   8.605   4.280  1.00 14.54           N  
ATOM    453  CA  SER A  56      23.581   9.832   3.788  1.00 12.22           C  
ATOM    454  C   SER A  56      24.199  10.580   4.936  1.00 16.32           C  
ATOM    455  O   SER A  56      23.675  11.625   5.347  1.00 16.23           O  
ATOM    456  CB  SER A  56      22.506  10.699   3.146  1.00 13.49           C  
ATOM    457  OG  SER A  56      21.896  10.026   2.075  1.00 15.81           O  
ATOM    458  N   TYR A  57      25.265  10.030   5.493  1.00 15.22           N  
ATOM    459  CA  TYR A  57      26.047  10.715   6.538  1.00 13.39           C  
ATOM    460  C   TYR A  57      27.498  10.319   6.426  1.00 13.29           C  
ATOM    461  O   TYR A  57      27.804   9.235   5.907  1.00 11.75           O  
ATOM    462  CB  TYR A  57      25.491  10.406   7.959  1.00 15.62           C  
ATOM    463  CG  TYR A  57      25.622   8.968   8.389  1.00 13.85           C  
ATOM    464  CD1 TYR A  57      26.690   8.551   9.163  1.00 15.56           C  
ATOM    465  CD2 TYR A  57      24.673   8.027   8.017  1.00 17.41           C  
ATOM    466  CE1 TYR A  57      26.823   7.209   9.553  1.00 16.61           C  
ATOM    467  CE2 TYR A  57      24.783   6.696   8.395  1.00 16.82           C  
ATOM    468  CZ  TYR A  57      25.854   6.287   9.183  1.00 16.93           C  
ATOM    469  OH  TYR A  57      25.953   4.950   9.567  1.00 19.22           O  
ATOM    470  N   GLN A  58      28.400  11.177   6.921  1.00  9.56           N  
ATOM    471  CA  GLN A  58      29.844  10.967   6.807  1.00 11.71           C  
ATOM    472  C   GLN A  58      30.249  10.440   5.417  1.00 14.59           C  
ATOM    473  O   GLN A  58      30.885   9.383   5.261  1.00 15.40           O  
ATOM    474  CB  GLN A  58      30.338  10.050   7.921  1.00 14.17           C  
ATOM    475  CG  GLN A  58      30.220  10.695   9.310  1.00 15.39           C  
ATOM    476  CD  GLN A  58      30.609   9.764  10.418  1.00 17.55           C  
ATOM    477  NE2 GLN A  58      31.917   9.673  10.689  1.00 15.54           N  
ATOM    478  OE1 GLN A  58      29.748   9.125  11.034  1.00 15.28           O  
ATOM    479  N   LEU A  59      29.844  11.217   4.425  1.00 13.24           N  
ATOM    480  CA  LEU A  59      30.079  10.961   3.014  1.00 14.60           C  
ATOM    481  C   LEU A  59      31.562  11.137   2.614  1.00 16.50           C  
ATOM    482  O   LEU A  59      32.349  11.766   3.324  1.00 16.30           O  
ATOM    483  CB  LEU A  59      29.248  11.957   2.202  1.00 12.93           C  
ATOM    484  CG  LEU A  59      27.738  11.899   2.326  1.00 14.20           C  
ATOM    485  CD1 LEU A  59      27.123  12.997   1.421  1.00 16.91           C  
ATOM    486  CD2 LEU A  59      27.227  10.530   2.000  1.00 15.78           C  
ATOM    487  N   THR A  60      31.932  10.601   1.460  1.00 14.61           N  
ATOM    488  CA  THR A  60      33.275  10.817   0.921  1.00 13.25           C  
ATOM    489  C   THR A  60      33.211  11.753  -0.281  1.00 14.13           C  
ATOM    490  O   THR A  60      34.046  11.708  -1.154  1.00 16.18           O  
ATOM    491  CB  THR A  60      33.951   9.503   0.561  1.00 17.00           C  
ATOM    492  CG2 THR A  60      34.290   8.719   1.844  1.00 17.39           C  
ATOM    493  OG1 THR A  60      33.083   8.700  -0.249  1.00 16.17           O  
ATOM    494  N   GLY A  61      32.220  12.632  -0.285  1.00 15.96           N  
ATOM    495  CA  GLY A  61      32.038  13.605  -1.343  1.00 12.83           C  
ATOM    496  C   GLY A  61      30.936  14.602  -1.026  1.00 14.66           C  
ATOM    497  O   GLY A  61      30.412  14.613   0.073  1.00 13.05           O  
ATOM    498  N   ARG A  62      30.596  15.465  -1.984  1.00 11.69           N  
ATOM    499  CA  ARG A  62      29.550  16.469  -1.773  1.00 14.05           C  
ATOM    500  C   ARG A  62      28.180  15.805  -1.768  1.00 16.08           C  
ATOM    501  O   ARG A  62      27.942  14.888  -2.533  1.00 12.70           O  
ATOM    502  CB  ARG A  62      29.567  17.507  -2.897  1.00 15.50           C  
ATOM    503  CG  ARG A  62      30.916  18.198  -3.107  1.00 18.17           C  
ATOM    504  CD  ARG A  62      30.746  19.454  -3.999  1.00 21.08           C  
ATOM    505  NE  ARG A  62      30.083  19.151  -5.272  1.00 23.97           N  
ATOM    506  CZ  ARG A  62      29.477  20.049  -6.061  1.00 23.10           C  
ATOM    507  NH1 ARG A  62      29.489  21.332  -5.775  1.00 25.74           N1+
ATOM    508  NH2 ARG A  62      28.899  19.671  -7.181  1.00 22.54           N  
ATOM    509  N   GLY A  63      27.287  16.275  -0.909  1.00 12.39           N  
ATOM    510  CA  GLY A  63      25.904  15.791  -0.853  1.00 15.21           C  
ATOM    511  C   GLY A  63      25.172  15.812  -2.179  1.00 12.98           C  
ATOM    512  O   GLY A  63      24.561  14.839  -2.571  1.00 10.86           O  
ATOM    513  N   GLU A  64      25.266  16.914  -2.907  1.00 11.59           N  
ATOM    514  CA  GLU A  64      24.628  17.008  -4.227  1.00 14.03           C  
ATOM    515  C   GLU A  64      25.170  15.979  -5.215  1.00 13.66           C  
ATOM    516  O   GLU A  64      24.412  15.406  -6.031  1.00 13.15           O  
ATOM    517  CB  GLU A  64      24.823  18.411  -4.848  1.00 17.36           C  
ATOM    518  CD  GLU A  64      25.664  20.014  -7.362  1.00 37.89           C  
ATOM    519  OE1 GLU A  64      25.449  20.634  -6.285  1.00 35.09           O  
ATOM    520  OE2 GLU A  64      24.761  19.649  -8.170  1.00 42.30           O1-
ATOM    521  N   ASP A  65      26.484  15.752  -5.152  1.00  9.94           N  
ATOM    522  CA  ASP A  65      27.125  14.738  -6.001  1.00 11.35           C  
ATOM    523  C   ASP A  65      26.656  13.329  -5.640  1.00 10.90           C  
ATOM    524  O   ASP A  65      26.423  12.498  -6.520  1.00 11.42           O  
ATOM    525  CB  ASP A  65      28.663  14.841  -5.887  1.00 10.05           C  
ATOM    526  CG  ASP A  65      29.213  16.121  -6.505  1.00 13.20           C  
ATOM    527  OD1 ASP A  65      28.481  16.857  -7.179  1.00 18.69           O  
ATOM    528  OD2 ASP A  65      30.385  16.380  -6.316  1.00 15.65           O1-
ATOM    529  N   TRP A  66      26.569  13.075  -4.354  1.00 12.65           N  
ATOM    530  CA  TRP A  66      26.051  11.820  -3.824  1.00 11.46           C  
ATOM    531  C   TRP A  66      24.609  11.508  -4.301  1.00 11.83           C  
ATOM    532  O   TRP A  66      24.338  10.407  -4.782  1.00  9.24           O  
ATOM    533  CB  TRP A  66      26.181  11.829  -2.282  1.00 13.69           C  
ATOM    534  CG  TRP A  66      25.394  10.801  -1.581  1.00 13.25           C  
ATOM    535  CD1 TRP A  66      24.423  11.026  -0.644  1.00 15.39           C  
ATOM    536  CD2 TRP A  66      25.453   9.378  -1.764  1.00 14.72           C  
ATOM    537  CE2 TRP A  66      24.481   8.814  -0.906  1.00 17.18           C  
ATOM    538  CE3 TRP A  66      26.210   8.529  -2.573  1.00 15.32           C  
ATOM    539  NE1 TRP A  66      23.899   9.844  -0.223  1.00 15.59           N  
ATOM    540  CZ2 TRP A  66      24.265   7.438  -0.815  1.00 15.47           C  
ATOM    541  CZ3 TRP A  66      25.971   7.155  -2.515  1.00 14.53           C  
ATOM    542  CH2 TRP A  66      25.012   6.629  -1.629  1.00 14.28           C  
ATOM    543  N   TRP A  67      23.700  12.475  -4.216  1.00  9.87           N  
ATOM    544  CA  TRP A  67      22.318  12.243  -4.659  1.00 11.56           C  
ATOM    545  C   TRP A  67      22.244  12.024  -6.168  1.00 10.63           C  
ATOM    546  O   TRP A  67      21.479  11.178  -6.611  1.00 11.35           O  
ATOM    547  CB  TRP A  67      21.352  13.330  -4.162  1.00 12.63           C  
ATOM    548  CG  TRP A  67      21.036  13.111  -2.711  1.00  8.92           C  
ATOM    549  CD1 TRP A  67      21.756  13.535  -1.657  1.00 11.53           C  
ATOM    550  CD2 TRP A  67      20.052  12.199  -2.181  1.00 12.72           C  
ATOM    551  CE2 TRP A  67      20.182  12.217  -0.789  1.00 11.25           C  
ATOM    552  CE3 TRP A  67      19.029  11.434  -2.761  1.00 12.80           C  
ATOM    553  NE1 TRP A  67      21.244  13.023  -0.489  1.00 11.76           N  
ATOM    554  CZ2 TRP A  67      19.341  11.493   0.053  1.00 12.41           C  
ATOM    555  CZ3 TRP A  67      18.208  10.727  -1.958  1.00 10.80           C  
ATOM    556  CH2 TRP A  67      18.357  10.759  -0.551  1.00 11.25           C  
ATOM    557  N   TRP A  68      23.067  12.737  -6.943  1.00 10.51           N  
ATOM    558  CA  TRP A  68      23.177  12.451  -8.390  1.00 12.06           C  
ATOM    559  C   TRP A  68      23.773  11.103  -8.666  1.00 12.52           C  
ATOM    560  O   TRP A  68      23.312  10.371  -9.577  1.00 12.82           O  
ATOM    561  CB  TRP A  68      23.955  13.536  -9.143  1.00 13.17           C  
ATOM    562  CG  TRP A  68      23.052  14.680  -9.556  1.00 12.81           C  
ATOM    563  CD1 TRP A  68      23.100  15.950  -9.100  1.00 12.90           C  
ATOM    564  CD2 TRP A  68      21.965  14.625 -10.487  1.00 13.38           C  
ATOM    565  CE2 TRP A  68      21.409  15.923 -10.550  1.00 15.94           C  
ATOM    566  CE3 TRP A  68      21.410  13.611 -11.277  1.00 13.92           C  
ATOM    567  NE1 TRP A  68      22.119  16.711  -9.681  1.00 14.47           N  
ATOM    568  CZ2 TRP A  68      20.315  16.230 -11.362  1.00 16.43           C  
ATOM    569  CZ3 TRP A  68      20.318  13.915 -12.077  1.00 14.97           C  
ATOM    570  CH2 TRP A  68      19.804  15.225 -12.135  1.00 14.06           C  
ATOM    571  N   GLU A  69      24.766  10.723  -7.874  1.00 12.13           N  
ATOM    572  CA  GLU A  69      25.355   9.377  -8.011  1.00 11.95           C  
ATOM    573  C   GLU A  69      24.339   8.271  -7.740  1.00 10.80           C  
ATOM    574  O   GLU A  69      24.262   7.289  -8.504  1.00 10.30           O  
ATOM    575  CB  GLU A  69      26.612   9.229  -7.148  1.00 11.63           C  
ATOM    576  CG  GLU A  69      27.296   7.863  -7.316  1.00 14.14           C  
ATOM    577  CD  GLU A  69      28.576   7.700  -6.540  1.00 15.51           C  
ATOM    578  OE1 GLU A  69      28.736   8.380  -5.519  1.00 10.01           O  
ATOM    579  OE2 GLU A  69      29.399   6.815  -6.929  1.00 13.20           O1-
ATOM    580  N   PHE A  70      23.562   8.413  -6.674  1.00 11.55           N  
ATOM    581  CA  PHE A  70      22.399   7.538  -6.390  1.00 11.17           C  
ATOM    582  C   PHE A  70      21.389   7.506  -7.567  1.00 10.91           C  
ATOM    583  O   PHE A  70      20.952   6.430  -8.009  1.00 12.13           O  
ATOM    584  CB  PHE A  70      21.766   8.023  -5.069  1.00 11.39           C  
ATOM    585  CG  PHE A  70      20.318   7.627  -4.843  1.00 10.12           C  
ATOM    586  CD1 PHE A  70      19.984   6.339  -4.404  1.00 10.59           C  
ATOM    587  CD2 PHE A  70      19.307   8.531  -5.057  1.00 12.01           C  
ATOM    588  CE1 PHE A  70      18.678   6.011  -4.136  1.00 11.01           C  
ATOM    589  CE2 PHE A  70      18.004   8.204  -4.855  1.00 11.32           C  
ATOM    590  CZ  PHE A  70      17.682   6.916  -4.367  1.00 11.17           C  
ATOM    591  N   ALA A  71      21.048   8.681  -8.113  1.00  8.43           N  
ATOM    592  CA  ALA A  71      20.034   8.770  -9.159  1.00  9.38           C  
ATOM    593  C   ALA A  71      20.543   8.016 -10.422  1.00 17.96           C  
ATOM    594  O   ALA A  71      19.781   7.259 -11.067  1.00 12.36           O  
ATOM    595  CB  ALA A  71      19.732  10.210  -9.486  1.00 11.84           C  
ATOM    596  N   ARG A  72      21.825   8.206 -10.763  1.00 16.74           N  
ATOM    597  CA  ARG A  72      22.420   7.486 -11.927  1.00 16.73           C  
ATOM    598  C   ARG A  72      22.471   5.987 -11.712  1.00 17.00           C  
ATOM    599  O   ARG A  72      22.238   5.206 -12.650  1.00 16.49           O  
ATOM    600  CB  ARG A  72      23.817   8.005 -12.232  1.00 17.68           C  
ATOM    601  CG  ARG A  72      23.822   9.454 -12.815  1.00 17.64           C  
ATOM    602  CD  ARG A  72      25.177   9.843 -13.464  1.00 20.33           C  
ATOM    603  NE  ARG A  72      26.297   9.571 -12.564  1.00 17.65           N  
ATOM    604  CZ  ARG A  72      26.731  10.382 -11.606  1.00 18.57           C  
ATOM    605  NH1 ARG A  72      26.185  11.556 -11.411  1.00 14.48           N1+
ATOM    606  NH2 ARG A  72      27.721   9.996 -10.817  1.00 20.97           N  
ATOM    607  N   TYR A  73      22.822   5.565 -10.504  1.00 13.13           N  
ATOM    608  CA  TYR A  73      22.952   4.128 -10.227  1.00 12.04           C  
ATOM    609  C   TYR A  73      21.654   3.386 -10.320  1.00 14.34           C  
ATOM    610  O   TYR A  73      21.629   2.270 -10.810  1.00 13.58           O  
ATOM    611  CB  TYR A  73      23.498   3.902  -8.853  1.00 15.20           C  
ATOM    612  CG  TYR A  73      23.859   2.457  -8.612  1.00 17.59           C  
ATOM    613  CD1 TYR A  73      25.080   1.940  -9.073  1.00 17.89           C  
ATOM    614  CD2 TYR A  73      22.996   1.609  -7.933  1.00 15.93           C  
ATOM    615  CE1 TYR A  73      25.426   0.598  -8.840  1.00 20.25           C  
ATOM    616  CE2 TYR A  73      23.326   0.279  -7.700  1.00 18.62           C  
ATOM    617  CZ  TYR A  73      24.541  -0.218  -8.162  1.00 19.88           C  
ATOM    618  OH  TYR A  73      24.874  -1.543  -7.927  1.00 20.98           O  
ATOM    619  N   PHE A  74      20.578   3.964  -9.783  1.00 15.13           N  
ATOM    620  CA  PHE A  74      19.284   3.240  -9.736  1.00 15.89           C  
ATOM    621  C   PHE A  74      18.394   3.525 -10.933  1.00 16.72           C  
ATOM    622  O   PHE A  74      17.334   2.869 -11.109  1.00 18.56           O  
ATOM    623  CB  PHE A  74      18.547   3.461  -8.415  1.00 12.61           C  
ATOM    624  CG  PHE A  74      19.166   2.731  -7.255  1.00 15.39           C  
ATOM    625  CD1 PHE A  74      19.070   1.346  -7.152  1.00 16.92           C  
ATOM    626  CD2 PHE A  74      19.946   3.407  -6.338  1.00 15.69           C  
ATOM    627  CE1 PHE A  74      19.686   0.679  -6.121  1.00 15.11           C  
ATOM    628  CE2 PHE A  74      20.555   2.744  -5.292  1.00 15.23           C  
ATOM    629  CZ  PHE A  74      20.422   1.366  -5.187  1.00 13.58           C  
ATOM    630  N   SER A  75      18.808   4.468 -11.777  1.00 17.77           N  
ATOM    631  CA  SER A  75      18.077   4.724 -12.998  1.00 16.58           C  
ATOM    632  C   SER A  75      18.182   3.509 -13.943  1.00 17.67           C  
ATOM    633  O   SER A  75      19.265   3.069 -14.266  1.00 18.53           O  
ATOM    634  CB  SER A  75      18.598   5.949 -13.684  1.00 18.33           C  
ATOM    635  OG  SER A  75      18.071   7.097 -13.031  1.00 23.32           O  
ATOM    636  N   GLY A  76      17.032   2.995 -14.364  1.00 19.52           N  
ATOM    637  CA  GLY A  76      16.959   1.817 -15.235  1.00 19.88           C  
ATOM    638  C   GLY A  76      17.373   0.515 -14.571  1.00 21.90           C  
ATOM    639  O   GLY A  76      17.643  -0.470 -15.270  1.00 25.68           O  
ATOM    640  N   ARG A  77      17.431   0.488 -13.242  1.00 18.16           N  
ATOM    641  CA  ARG A  77      17.920  -0.670 -12.520  1.00 19.39           C  
ATOM    642  C   ARG A  77      16.779  -1.379 -11.838  1.00 22.12           C  
ATOM    643  O   ARG A  77      15.950  -0.748 -11.152  1.00 23.90           O  
ATOM    644  CB  ARG A  77      18.958  -0.260 -11.505  1.00 18.67           C  
ATOM    645  CG  ARG A  77      19.718  -1.417 -10.881  1.00 20.62           C  
ATOM    646  CD  ARG A  77      20.808  -0.944  -9.975  1.00 22.20           C  
ATOM    647  NE  ARG A  77      21.932  -0.439 -10.750  1.00 23.74           N  
ATOM    648  CZ  ARG A  77      22.975  -1.179 -11.130  1.00 26.58           C  
ATOM    649  NH1 ARG A  77      23.078  -2.464 -10.780  1.00 27.55           N1+
ATOM    650  NH2 ARG A  77      23.951  -0.618 -11.812  1.00 26.67           N  
ATOM    651  N   GLU A  78      16.738  -2.703 -12.041  1.00 23.46           N  
ATOM    652  CA  GLU A  78      15.818  -3.574 -11.343  1.00 22.52           C  
ATOM    653  C   GLU A  78      16.367  -3.939  -9.987  1.00 22.91           C  
ATOM    654  O   GLU A  78      17.480  -4.441  -9.858  1.00 28.64           O  
ATOM    655  CD  GLU A  78      13.141  -3.327 -13.414  1.00 41.06           C  
ATOM    656  OE1 GLU A  78      13.314  -4.283 -12.612  1.00 45.05           O  
ATOM    657  N   VAL A  79      15.570  -3.688  -8.969  1.00 23.18           N  
ATOM    658  CA  VAL A  79      15.972  -3.879  -7.608  1.00 23.13           C  
ATOM    659  C   VAL A  79      15.034  -4.937  -7.055  1.00 27.13           C  
ATOM    660  O   VAL A  79      13.811  -4.805  -7.157  1.00 27.02           O  
ATOM    661  CB  VAL A  79      15.790  -2.585  -6.783  1.00 19.99           C  
ATOM    662  CG1 VAL A  79      16.165  -2.827  -5.317  1.00 20.91           C  
ATOM    663  CG2 VAL A  79      16.598  -1.412  -7.420  1.00 20.53           C  
ATOM    664  N   ASP A  80      15.614  -5.979  -6.492  1.00 28.80           N  
ATOM    665  CA  ASP A  80      14.866  -6.961  -5.750  1.00 30.70           C  
ATOM    666  C   ASP A  80      15.060  -6.612  -4.282  1.00 27.68           C  
ATOM    667  O   ASP A  80      14.210  -5.960  -3.671  1.00 32.24           O  
ATOM    668  CB  ASP A  80      15.356  -8.377  -6.118  1.00 36.40           C  
ATOM    669  CG  ASP A  80      14.535  -9.482  -5.458  1.00 39.62           C  
ATOM    670  OD1 ASP A  80      13.368  -9.225  -5.078  1.00 42.05           O  
ATOM    671  OD2 ASP A  80      15.073 -10.613  -5.321  1.00 44.95           O1-
ATOM    672  N   SER A  81      16.201  -6.964  -3.723  1.00 26.16           N  
ATOM    673  CA  SER A  81      16.512  -6.599  -2.336  1.00 24.40           C  
ATOM    674  C   SER A  81      17.227  -5.238  -2.330  1.00 21.60           C  
ATOM    675  O   SER A  81      18.293  -5.090  -2.943  1.00 18.69           O  
ATOM    676  CB  SER A  81      17.415  -7.643  -1.706  1.00 22.15           C  
ATOM    677  OG  SER A  81      17.788  -7.287  -0.381  1.00 25.09           O  
ATOM    678  N   ILE A  82      16.661  -4.273  -1.615  1.00 23.30           N  
ATOM    679  CA  ILE A  82      17.320  -2.977  -1.439  1.00 21.62           C  
ATOM    680  C   ILE A  82      18.648  -3.178  -0.702  1.00 21.21           C  
ATOM    681  O   ILE A  82      19.672  -2.562  -1.049  1.00 18.80           O  
ATOM    682  CB  ILE A  82      16.372  -1.972  -0.717  1.00 22.42           C  
ATOM    683  CG1 ILE A  82      15.218  -1.602  -1.659  1.00 22.57           C  
ATOM    684  CG2 ILE A  82      17.121  -0.681  -0.338  1.00 22.75           C  
ATOM    685  CD1 ILE A  82      14.039  -0.841  -0.998  1.00 22.06           C  
ATOM    686  N   TRP A  83      18.645  -4.083   0.280  1.00 21.29           N  
ATOM    687  CA  TRP A  83      19.841  -4.384   1.068  1.00 24.60           C  
ATOM    688  C   TRP A  83      20.976  -4.954   0.211  1.00 23.20           C  
ATOM    689  O   TRP A  83      22.143  -4.542   0.354  1.00 22.06           O  
ATOM    690  CB  TRP A  83      19.462  -5.317   2.243  1.00 30.13           C  
ATOM    691  CG  TRP A  83      20.597  -5.772   3.113  1.00 32.93           C  
ATOM    692  CD1 TRP A  83      21.690  -5.056   3.480  1.00 33.01           C  
ATOM    693  CD2 TRP A  83      20.716  -7.055   3.766  1.00 35.30           C  
ATOM    694  CE2 TRP A  83      21.930  -7.043   4.491  1.00 36.92           C  
ATOM    695  CE3 TRP A  83      19.916  -8.210   3.800  1.00 35.61           C  
ATOM    696  NE1 TRP A  83      22.508  -5.812   4.297  1.00 34.11           N  
ATOM    697  CZ2 TRP A  83      22.369  -8.151   5.258  1.00 35.19           C  
ATOM    698  CZ3 TRP A  83      20.348  -9.321   4.560  1.00 34.71           C  
ATOM    699  CH2 TRP A  83      21.564  -9.281   5.275  1.00 34.12           C  
ATOM    700  N   LYS A  84      20.632  -5.853  -0.711  1.00 25.09           N  
ATOM    701  CA  LYS A  84      21.608  -6.455  -1.616  1.00 24.34           C  
ATOM    702  C   LYS A  84      22.134  -5.454  -2.620  1.00 20.51           C  
ATOM    703  O   LYS A  84      23.332  -5.438  -2.883  1.00 22.70           O  
ATOM    704  CB  LYS A  84      21.039  -7.698  -2.339  1.00 26.64           C  
ATOM    705  N   ALA A  85      21.261  -4.610  -3.179  1.00 21.57           N  
ATOM    706  CA  ALA A  85      21.717  -3.530  -4.102  1.00 20.21           C  
ATOM    707  C   ALA A  85      22.701  -2.543  -3.451  1.00 20.88           C  
ATOM    708  O   ALA A  85      23.680  -2.164  -4.078  1.00 22.07           O  
ATOM    709  CB  ALA A  85      20.534  -2.779  -4.732  1.00 19.10           C  
ATOM    710  N   TYR A  86      22.455  -2.146  -2.207  1.00 19.56           N  
ATOM    711  CA  TYR A  86      23.365  -1.240  -1.514  1.00 18.13           C  
ATOM    712  C   TYR A  86      24.684  -1.898  -1.183  1.00 19.28           C  
ATOM    713  O   TYR A  86      25.733  -1.264  -1.207  1.00 19.77           O  
ATOM    714  CB  TYR A  86      22.727  -0.657  -0.273  1.00 17.66           C  
ATOM    715  CG  TYR A  86      22.037   0.625  -0.612  1.00 18.51           C  
ATOM    716  CD1 TYR A  86      20.762   0.621  -1.140  1.00 17.37           C  
ATOM    717  CD2 TYR A  86      22.696   1.844  -0.469  1.00 18.35           C  
ATOM    718  CE1 TYR A  86      20.147   1.790  -1.505  1.00 17.65           C  
ATOM    719  CE2 TYR A  86      22.083   3.044  -0.833  1.00 16.90           C  
ATOM    720  CZ  TYR A  86      20.813   3.002  -1.355  1.00 16.60           C  
ATOM    721  OH  TYR A  86      20.193   4.134  -1.759  1.00 14.83           O  
ATOM    722  N   GLY A  87      24.640  -3.203  -0.948  1.00 19.71           N  
ATOM    723  CA  GLY A  87      25.840  -3.972  -0.766  1.00 17.76           C  
ATOM    724  C   GLY A  87      26.784  -3.885  -1.934  1.00 16.88           C  
ATOM    725  O   GLY A  87      27.989  -3.981  -1.742  1.00 20.98           O  
ATOM    726  N   GLU A  88      26.244  -3.755  -3.142  1.00 19.88           N  
ATOM    727  CA  GLU A  88      27.038  -3.643  -4.372  1.00 24.22           C  
ATOM    728  C   GLU A  88      27.350  -2.183  -4.702  1.00 21.86           C  
ATOM    729  O   GLU A  88      28.426  -1.871  -5.227  1.00 26.28           O  
ATOM    730  CB  GLU A  88      26.261  -4.252  -5.538  1.00 29.47           C  
ATOM    731  CG  GLU A  88      26.381  -5.771  -5.609  1.00 37.26           C  
ATOM    732  CD  GLU A  88      27.731  -6.246  -6.198  1.00 41.83           C  
ATOM    733  OE1 GLU A  88      28.429  -5.455  -6.889  1.00 44.53           O  
ATOM    734  OE2 GLU A  88      28.080  -7.428  -5.974  1.00 48.28           O1-
ATOM    735  N   PHE A  89      26.376  -1.313  -4.414  1.00 18.06           N  
ATOM    736  CA  PHE A  89      26.453   0.125  -4.707  1.00 18.45           C  
ATOM    737  C   PHE A  89      27.514   0.839  -3.865  1.00 17.11           C  
ATOM    738  O   PHE A  89      28.386   1.505  -4.416  1.00 19.20           O  
ATOM    739  CB  PHE A  89      25.068   0.748  -4.477  1.00 16.56           C  
ATOM    740  CG  PHE A  89      25.003   2.241  -4.667  1.00 16.79           C  
ATOM    741  CD1 PHE A  89      25.697   2.882  -5.686  1.00 17.11           C  
ATOM    742  CD2 PHE A  89      24.167   2.999  -3.849  1.00 15.26           C  
ATOM    743  CE1 PHE A  89      25.571   4.275  -5.853  1.00 18.88           C  
ATOM    744  CE2 PHE A  89      24.062   4.379  -4.013  1.00 16.59           C  
ATOM    745  CZ  PHE A  89      24.745   5.000  -5.006  1.00 15.90           C  
ATOM    746  N   LEU A  90      27.451   0.714  -2.548  1.00 16.57           N  
ATOM    747  CA  LEU A  90      28.233   1.599  -1.688  1.00 17.41           C  
ATOM    748  C   LEU A  90      29.718   1.429  -1.826  1.00 20.41           C  
ATOM    749  O   LEU A  90      30.427   2.434  -1.991  1.00 16.55           O  
ATOM    750  CB  LEU A  90      27.855   1.479  -0.215  1.00 20.24           C  
ATOM    751  CG  LEU A  90      26.519   2.069   0.191  1.00 18.67           C  
ATOM    752  CD1 LEU A  90      26.379   1.877   1.684  1.00 18.33           C  
ATOM    753  CD2 LEU A  90      26.380   3.561  -0.230  1.00 21.57           C  
ATOM    754  N   PRO A  91      30.209   0.168  -1.788  1.00 21.82           N  
ATOM    755  CA  PRO A  91      31.656  -0.069  -1.896  1.00 20.43           C  
ATOM    756  C   PRO A  91      32.267   0.412  -3.204  1.00 21.28           C  
ATOM    757  O   PRO A  91      33.418   0.836  -3.219  1.00 20.36           O  
ATOM    758  CB  PRO A  91      31.784  -1.605  -1.750  1.00 23.27           C  
ATOM    759  CG  PRO A  91      30.530  -2.048  -1.162  1.00 24.84           C  
ATOM    760  CD  PRO A  91      29.471  -1.101  -1.632  1.00 24.58           C  
ATOM    761  N   LYS A  92      31.486   0.400  -4.279  1.00 18.03           N  
ATOM    762  CA  LYS A  92      31.955   0.889  -5.570  1.00 19.69           C  
ATOM    763  C   LYS A  92      31.640   2.362  -5.843  1.00 17.48           C  
ATOM    764  O   LYS A  92      31.970   2.853  -6.895  1.00 14.35           O  
ATOM    765  CB  LYS A  92      31.363   0.048  -6.672  1.00 27.26           C  
ATOM    766  CG  LYS A  92      31.627  -1.449  -6.486  1.00 30.33           C  
ATOM    767  CD  LYS A  92      31.092  -2.219  -7.680  1.00 36.38           C  
ATOM    768  CE  LYS A  92      31.428  -3.711  -7.592  1.00 40.66           C  
ATOM    769  NZ  LYS A  92      30.462  -4.561  -8.389  1.00 43.11           N1+
ATOM    770  N   SER A  93      31.042   3.052  -4.887  1.00 14.73           N  
ATOM    771  CA  SER A  93      30.693   4.455  -5.050  1.00 15.25           C  
ATOM    772  C   SER A  93      31.901   5.379  -4.928  1.00 15.97           C  
ATOM    773  O   SER A  93      32.911   5.041  -4.353  1.00 14.07           O  
ATOM    774  CB  SER A  93      29.632   4.861  -4.023  1.00 17.85           C  
ATOM    775  OG  SER A  93      30.158   5.037  -2.721  1.00 14.26           O  
ATOM    776  N   LYS A  94      31.752   6.582  -5.454  1.00 13.37           N  
ATOM    777  CA  LYS A  94      32.696   7.655  -5.197  1.00 12.52           C  
ATOM    778  C   LYS A  94      32.421   8.383  -3.896  1.00 12.67           C  
ATOM    779  O   LYS A  94      33.364   8.666  -3.147  1.00 11.01           O  
ATOM    780  CB  LYS A  94      32.608   8.669  -6.310  1.00 14.99           C  
ATOM    781  CG  LYS A  94      33.547   9.834  -6.175  1.00 19.31           C  
ATOM    782  CD  LYS A  94      33.528  10.617  -7.494  1.00 25.75           C  
ATOM    783  CE  LYS A  94      32.970  12.002  -7.345  1.00 30.68           C  
ATOM    784  NZ  LYS A  94      33.959  12.955  -6.825  1.00 30.39           N1+
ATOM    785  N   ASN A  95      31.133   8.731  -3.676  1.00 10.68           N  
ATOM    786  CA  ASN A  95      30.698   9.724  -2.692  1.00  8.14           C  
ATOM    787  C   ASN A  95      30.215   9.158  -1.343  1.00  9.33           C  
ATOM    788  O   ASN A  95      30.034   9.912  -0.363  1.00 12.46           O  
ATOM    789  CB  ASN A  95      29.638  10.645  -3.310  1.00 12.54           C  
ATOM    790  CG  ASN A  95      30.184  11.444  -4.454  1.00 13.35           C  
ATOM    791  ND2 ASN A  95      29.670  11.206  -5.685  1.00 11.80           N  
ATOM    792  OD1 ASN A  95      31.087  12.255  -4.253  1.00 15.89           O  
ATOM    793  N   ASN A  96      30.124   7.836  -1.241  1.00 11.07           N  
ATOM    794  CA  ASN A  96      29.737   7.236   0.027  1.00 11.38           C  
ATOM    795  C   ASN A  96      30.376   5.885   0.329  1.00 15.54           C  
ATOM    796  O   ASN A  96      29.690   4.856   0.398  1.00 17.43           O  
ATOM    797  CB  ASN A  96      28.210   7.141   0.090  1.00 12.25           C  
ATOM    798  CG  ASN A  96      27.676   7.021   1.534  1.00 15.72           C  
ATOM    799  ND2 ASN A  96      26.368   6.760   1.660  1.00 12.22           N  
ATOM    800  OD1 ASN A  96      28.410   7.232   2.496  1.00 15.06           O  
ATOM    801  N   ARG A  97      31.681   5.859   0.532  1.00 18.13           N  
ATOM    802  CA  ARG A  97      32.325   4.555   0.739  1.00 19.79           C  
ATOM    803  C   ARG A  97      33.016   4.408   2.098  1.00 19.26           C  
ATOM    804  O   ARG A  97      33.794   3.490   2.312  1.00 23.45           O  
ATOM    805  CB  ARG A  97      33.233   4.201  -0.469  1.00 22.69           C  
ATOM    806  CG  ARG A  97      34.201   5.293  -0.883  1.00 20.63           C  
ATOM    807  CD  ARG A  97      35.177   4.807  -1.979  1.00 22.10           C  
ATOM    808  NE  ARG A  97      36.378   5.625  -2.003  1.00 24.96           N  
ATOM    809  CZ  ARG A  97      37.291   5.624  -2.975  1.00 26.71           C  
ATOM    810  NH1 ARG A  97      37.181   4.822  -4.029  1.00 28.34           N1+
ATOM    811  NH2 ARG A  97      38.329   6.437  -2.893  1.00 27.78           N  
ATOM    812  N   ARG A  98      32.673   5.266   3.044  1.00 19.02           N  
ATOM    813  CA  ARG A  98      33.072   5.067   4.426  1.00 21.60           C  
ATOM    814  C   ARG A  98      31.967   4.518   5.297  1.00 21.46           C  
ATOM    815  O   ARG A  98      30.799   4.780   5.062  1.00 18.87           O  
ATOM    816  CB  ARG A  98      33.569   6.345   5.029  1.00 23.15           C  
ATOM    817  CG  ARG A  98      34.916   6.742   4.465  1.00 26.61           C  
ATOM    818  CD  ARG A  98      35.302   8.062   5.005  1.00 30.00           C  
ATOM    819  NE  ARG A  98      35.298   7.969   6.460  1.00 34.18           N  
ATOM    820  CZ  ARG A  98      34.606   8.738   7.301  1.00 34.95           C  
ATOM    821  NH1 ARG A  98      33.849   9.762   6.868  1.00 37.41           N1+
ATOM    822  NH2 ARG A  98      34.710   8.496   8.602  1.00 35.10           N  
ATOM    823  N   LEU A  99      32.361   3.723   6.297  1.00 17.41           N  
ATOM    824  CA  LEU A  99      31.397   3.128   7.240  1.00 17.68           C  
ATOM    825  C   LEU A  99      30.316   2.257   6.578  1.00 18.10           C  
ATOM    826  O   LEU A  99      29.150   2.236   7.006  1.00 18.07           O  
ATOM    827  CB  LEU A  99      30.741   4.231   8.087  1.00 19.37           C  
ATOM    828  CG  LEU A  99      31.691   5.113   8.898  1.00 22.47           C  
ATOM    829  CD1 LEU A  99      30.931   6.339   9.393  1.00 23.30           C  
ATOM    830  CD2 LEU A  99      32.293   4.357  10.032  1.00 24.53           C  
ATOM    831  N   ILE A 100      30.721   1.521   5.550  1.00 18.14           N  
ATOM    832  CA  ILE A 100      29.816   0.700   4.766  1.00 21.63           C  
ATOM    833  C   ILE A 100      29.135  -0.403   5.602  1.00 22.24           C  
ATOM    834  O   ILE A 100      27.963  -0.694   5.375  1.00 22.11           O  
ATOM    835  CB  ILE A 100      30.538   0.070   3.560  1.00 24.61           C  
ATOM    836  CG1 ILE A 100      30.784   1.162   2.504  1.00 26.75           C  
ATOM    837  CG2 ILE A 100      29.721  -1.086   2.976  1.00 25.68           C  
ATOM    838  CD1 ILE A 100      31.620   0.712   1.347  1.00 27.04           C  
ATOM    839  N   GLU A 101      29.846  -0.984   6.568  1.00 25.74           N  
ATOM    840  CA  GLU A 101      29.252  -2.027   7.426  1.00 26.76           C  
ATOM    841  C   GLU A 101      28.090  -1.464   8.220  1.00 23.00           C  
ATOM    842  O   GLU A 101      26.992  -2.028   8.204  1.00 23.28           O  
ATOM    843  CB  GLU A 101      30.270  -2.633   8.388  1.00 30.52           C  
ATOM    844  CG  GLU A 101      29.625  -3.641   9.389  1.00 32.44           C  
ATOM    845  CD  GLU A 101      30.655  -4.357  10.227  1.00 35.20           C  
ATOM    846  OE1 GLU A 101      31.330  -3.684  11.030  1.00 39.82           O  
ATOM    847  OE2 GLU A 101      30.789  -5.596  10.086  1.00 43.69           O1-
ATOM    848  N   ALA A 102      28.328  -0.330   8.894  1.00 21.80           N  
ATOM    849  CA  ALA A 102      27.287   0.292   9.690  1.00 20.93           C  
ATOM    850  C   ALA A 102      26.101   0.709   8.826  1.00 20.99           C  
ATOM    851  O   ALA A 102      24.927   0.544   9.224  1.00 20.11           O  
ATOM    852  CB  ALA A 102      27.840   1.478  10.450  1.00 21.84           C  
ATOM    853  N   LYS A 103      26.381   1.258   7.640  1.00 17.73           N  
ATOM    854  CA  LYS A 103      25.322   1.756   6.784  1.00 16.01           C  
ATOM    855  C   LYS A 103      24.484   0.622   6.194  1.00 16.80           C  
ATOM    856  O   LYS A 103      23.265   0.737   6.042  1.00 17.37           O  
ATOM    857  CB  LYS A 103      25.923   2.634   5.662  1.00 17.19           C  
ATOM    858  CG  LYS A 103      26.438   3.982   6.229  1.00 15.94           C  
ATOM    859  CD  LYS A 103      27.399   4.752   5.316  1.00 14.31           C  
ATOM    860  CE  LYS A 103      27.665   6.139   5.877  1.00 14.15           C  
ATOM    861  NZ  LYS A 103      28.815   6.791   5.178  1.00 12.53           N1+
ATOM    862  N   LEU A 104      25.146  -0.464   5.829  1.00 18.13           N  
ATOM    863  CA  LEU A 104      24.446  -1.637   5.310  1.00 20.84           C  
ATOM    864  C   LEU A 104      23.538  -2.235   6.374  1.00 21.47           C  
ATOM    865  O   LEU A 104      22.436  -2.699   6.050  1.00 26.68           O  
ATOM    866  CB  LEU A 104      25.444  -2.666   4.773  1.00 21.11           C  
ATOM    867  CG  LEU A 104      26.067  -2.353   3.409  1.00 21.56           C  
ATOM    868  CD1 LEU A 104      26.903  -3.543   2.858  1.00 21.56           C  
ATOM    869  CD2 LEU A 104      24.998  -1.945   2.421  1.00 19.18           C  
ATOM    870  N   ASN A 105      24.022  -2.242   7.623  1.00 26.10           N  
ATOM    871  CA  ASN A 105      23.225  -2.630   8.803  1.00 25.77           C  
ATOM    872  C   ASN A 105      21.983  -1.776   8.983  1.00 25.82           C  
ATOM    873  O   ASN A 105      20.933  -2.244   9.393  1.00 23.04           O  
ATOM    874  CB  ASN A 105      24.080  -2.574  10.078  1.00 29.01           C  
ATOM    875  CG  ASN A 105      24.813  -3.874  10.344  1.00 32.87           C  
ATOM    876  ND2 ASN A 105      26.021  -3.789  10.913  1.00 30.32           N  
ATOM    877  OD1 ASN A 105      24.292  -4.950  10.048  1.00 36.79           O  
ATOM    878  N   ARG A 106      22.094  -0.501   8.664  1.00 24.81           N  
ATOM    879  CA  ARG A 106      20.956   0.370   8.756  1.00 24.26           C  
ATOM    880  C   ARG A 106      19.916   0.095   7.694  1.00 22.44           C  
ATOM    881  O   ARG A 106      18.720   0.127   7.992  1.00 22.90           O  
ATOM    882  CB  ARG A 106      21.417   1.826   8.724  1.00 25.23           C  
ATOM    883  CG  ARG A 106      22.041   2.204  10.009  1.00 27.56           C  
ATOM    884  CD  ARG A 106      22.757   3.487   9.910  1.00 30.37           C  
ATOM    885  NE  ARG A 106      21.849   4.562   9.550  1.00 30.12           N  
ATOM    886  CZ  ARG A 106      21.040   5.182  10.395  1.00 33.59           C  
ATOM    887  NH1 ARG A 106      20.972   4.832  11.684  1.00 36.53           N1+
ATOM    888  NH2 ARG A 106      20.272   6.157   9.941  1.00 34.99           N  
ATOM    889  N   ILE A 107      20.357  -0.165   6.469  1.00 21.19           N  
ATOM    890  CA  ILE A 107      19.442  -0.485   5.378  1.00 23.77           C  
ATOM    891  C   ILE A 107      18.723  -1.844   5.644  1.00 26.71           C  
ATOM    892  O   ILE A 107      17.540  -2.006   5.324  1.00 27.82           O  
ATOM    893  CB  ILE A 107      20.164  -0.481   4.018  1.00 25.15           C  
ATOM    894  CG1 ILE A 107      20.558   0.969   3.668  1.00 27.50           C  
ATOM    895  CG2 ILE A 107      19.261  -1.052   2.890  1.00 27.25           C  
ATOM    896  CD1 ILE A 107      21.121   1.126   2.347  1.00 29.29           C  
ATOM    897  N   ARG A 108      19.465  -2.786   6.225  1.00 28.75           N  
ATOM    898  CA  ARG A 108      18.923  -4.082   6.640  1.00 31.59           C  
ATOM    899  C   ARG A 108      17.773  -3.850   7.600  1.00 29.93           C  
ATOM    900  O   ARG A 108      16.703  -4.393   7.414  1.00 31.53           O  
ATOM    901  CB  ARG A 108      20.012  -4.954   7.285  1.00 30.66           C  
ATOM    902  CG  ARG A 108      19.585  -6.421   7.512  1.00 33.71           C  
ATOM    903  CD  ARG A 108      20.439  -7.113   8.587  1.00 34.59           C  
ATOM    904  N   LYS A 109      17.977  -3.005   8.597  1.00 31.94           N  
ATOM    905  CA  LYS A 109      16.906  -2.681   9.531  1.00 33.16           C  
ATOM    906  C   LYS A 109      15.654  -2.131   8.849  1.00 34.72           C  
ATOM    907  O   LYS A 109      14.554  -2.592   9.130  1.00 38.90           O  
ATOM    908  CB  LYS A 109      17.370  -1.700  10.600  1.00 32.69           C  
ATOM    909  CG  LYS A 109      18.234  -2.272  11.672  1.00 32.96           C  
ATOM    910  CD  LYS A 109      18.406  -1.255  12.820  1.00 35.00           C  
ATOM    911  N   VAL A 110      15.800  -1.158   7.956  1.00 32.15           N  
ATOM    912  CA  VAL A 110      14.624  -0.486   7.399  1.00 30.55           C  
ATOM    913  C   VAL A 110      13.930  -1.346   6.341  1.00 31.27           C  
ATOM    914  O   VAL A 110      12.728  -1.184   6.072  1.00 30.85           O  
ATOM    915  CB  VAL A 110      14.989   0.916   6.799  1.00 29.07           C  
ATOM    916  CG1 VAL A 110      15.637   0.788   5.436  1.00 29.09           C  
ATOM    917  CG2 VAL A 110      13.750   1.808   6.720  1.00 29.37           C  
ATOM    918  N   GLU A 111      14.709  -2.234   5.725  1.00 31.17           N  
ATOM    919  CA  GLU A 111      14.249  -3.075   4.635  1.00 33.00           C  
ATOM    920  C   GLU A 111      13.011  -3.890   4.995  1.00 30.87           C  
ATOM    921  O   GLU A 111      12.102  -4.015   4.181  1.00 30.14           O  
ATOM    922  CB  GLU A 111      15.360  -4.028   4.216  1.00 33.18           C  
ATOM    923  CD  GLU A 111      16.027  -5.826   2.256  1.00 39.66           C  
ATOM    924  OE1 GLU A 111      16.622  -6.511   3.132  1.00 38.21           O  
ATOM    925  OE2 GLU A 111      16.473  -5.611   1.104  1.00 40.03           O1-
ATOM    926  N   GLY A 112      12.992  -4.440   6.206  1.00 31.01           N  
ATOM    927  CA  GLY A 112      11.813  -5.121   6.729  1.00 29.79           C  
ATOM    928  C   GLY A 112      10.600  -4.199   6.755  1.00 31.96           C  
ATOM    929  O   GLY A 112       9.546  -4.516   6.198  1.00 31.38           O  
ATOM    930  N   PHE A 113      10.757  -3.032   7.362  1.00 29.86           N  
ATOM    931  CA  PHE A 113       9.656  -2.087   7.453  1.00 29.69           C  
ATOM    932  C   PHE A 113       9.125  -1.812   6.057  1.00 29.44           C  
ATOM    933  O   PHE A 113       7.933  -1.933   5.812  1.00 27.99           O  
ATOM    934  CB  PHE A 113      10.109  -0.792   8.168  1.00 31.62           C  
ATOM    935  CG  PHE A 113       9.127   0.330   8.079  1.00 31.42           C  
ATOM    936  CD1 PHE A 113       7.904   0.253   8.739  1.00 33.09           C  
ATOM    937  CD2 PHE A 113       9.418   1.461   7.342  1.00 30.58           C  
ATOM    938  CE1 PHE A 113       6.990   1.277   8.671  1.00 32.13           C  
ATOM    939  CE2 PHE A 113       8.498   2.523   7.271  1.00 32.46           C  
ATOM    940  CZ  PHE A 113       7.282   2.423   7.927  1.00 32.89           C  
ATOM    941  N   LEU A 114      10.025  -1.492   5.129  1.00 27.39           N  
ATOM    942  CA  LEU A 114       9.625  -1.100   3.797  1.00 26.48           C  
ATOM    943  C   LEU A 114       8.948  -2.234   3.023  1.00 26.00           C  
ATOM    944  O   LEU A 114       8.051  -1.983   2.224  1.00 24.88           O  
ATOM    945  CB  LEU A 114      10.829  -0.585   3.012  1.00 27.69           C  
ATOM    946  CG  LEU A 114      11.469   0.703   3.543  1.00 27.58           C  
ATOM    947  CD1 LEU A 114      12.759   1.004   2.772  1.00 28.59           C  
ATOM    948  CD2 LEU A 114      10.516   1.864   3.461  1.00 27.41           C  
ATOM    949  N   SER A 115       9.399  -3.457   3.244  1.00 26.38           N  
ATOM    950  CA  SER A 115       8.775  -4.652   2.625  1.00 32.83           C  
ATOM    951  C   SER A 115       7.300  -4.809   2.941  1.00 33.72           C  
ATOM    952  O   SER A 115       6.542  -5.371   2.133  1.00 38.50           O  
ATOM    953  CB  SER A 115       9.496  -5.914   3.084  1.00 33.35           C  
ATOM    954  OG  SER A 115      10.842  -5.844   2.715  1.00 35.68           O  
ATOM    955  N   THR A 116       6.895  -4.305   4.109  1.00 36.47           N  
ATOM    956  CA  THR A 116       5.494  -4.329   4.535  1.00 36.42           C  
ATOM    957  C   THR A 116       4.622  -3.280   3.825  1.00 36.29           C  
ATOM    958  O   THR A 116       3.401  -3.413   3.827  1.00 34.61           O  
ATOM    959  CB  THR A 116       5.350  -4.105   6.078  1.00 37.51           C  
ATOM    960  CG2 THR A 116       6.286  -5.018   6.871  1.00 37.13           C  
ATOM    961  OG1 THR A 116       5.604  -2.726   6.412  1.00 37.77           O  
ATOM    962  N   LEU A 117       5.235  -2.264   3.214  1.00 32.73           N  
ATOM    963  CA  LEU A 117       4.486  -1.121   2.646  1.00 31.49           C  
ATOM    964  C   LEU A 117       4.151  -1.263   1.171  1.00 29.73           C  
ATOM    965  O   LEU A 117       4.998  -1.654   0.361  1.00 35.18           O  
ATOM    966  CB  LEU A 117       5.287   0.183   2.825  1.00 29.38           C  
ATOM    967  CG  LEU A 117       5.792   0.523   4.230  1.00 28.66           C  
ATOM    968  CD1 LEU A 117       6.481   1.848   4.194  1.00 29.47           C  
ATOM    969  CD2 LEU A 117       4.660   0.553   5.257  1.00 30.57           C  
ATOM    970  N   THR A 118       2.923  -0.908   0.817  1.00 28.03           N  
ATOM    971  CA  THR A 118       2.501  -0.837  -0.560  1.00 27.96           C  
ATOM    972  C   THR A 118       2.691   0.595  -0.993  1.00 28.17           C  
ATOM    973  O   THR A 118       3.048   1.428  -0.179  1.00 32.36           O  
ATOM    974  CB  THR A 118       1.008  -1.223  -0.692  1.00 31.42           C  
ATOM    975  CG2 THR A 118       0.812  -2.689  -0.386  1.00 31.49           C  
ATOM    976  OG1 THR A 118       0.224  -0.469   0.242  1.00 29.88           O  
ATOM    977  N   LEU A 119       2.409   0.908  -2.247  1.00 26.92           N  
ATOM    978  CA  LEU A 119       2.415   2.288  -2.690  1.00 28.10           C  
ATOM    979  C   LEU A 119       1.312   3.110  -1.986  1.00 30.98           C  
ATOM    980  O   LEU A 119       1.452   4.316  -1.783  1.00 30.37           O  
ATOM    981  CB  LEU A 119       2.228   2.351  -4.207  1.00 26.82           C  
ATOM    982  CG  LEU A 119       2.312   3.717  -4.872  1.00 27.06           C  
ATOM    983  CD1 LEU A 119       3.684   4.357  -4.706  1.00 26.60           C  
ATOM    984  CD2 LEU A 119       1.950   3.597  -6.339  1.00 28.05           C  
ATOM    985  N   LYS A 120       0.199   2.466  -1.638  1.00 31.42           N  
ATOM    986  CA  LYS A 120      -0.916   3.178  -1.048  1.00 29.54           C  
ATOM    987  C   LYS A 120      -0.565   3.527   0.390  1.00 26.84           C  
ATOM    988  O   LYS A 120      -0.920   4.618   0.855  1.00 26.26           O  
ATOM    989  CB  LYS A 120      -2.216   2.349  -1.129  1.00 33.05           C  
ATOM    990  CG  LYS A 120      -3.517   3.171  -1.130  1.00 34.67           C  
ATOM    991  N   ASP A 121       0.125   2.614   1.080  1.00 24.37           N  
ATOM    992  CA  ASP A 121       0.666   2.865   2.416  1.00 25.73           C  
ATOM    993  C   ASP A 121       1.622   4.096   2.422  1.00 26.73           C  
ATOM    994  O   ASP A 121       1.611   4.898   3.368  1.00 25.60           O  
ATOM    995  CB  ASP A 121       1.448   1.658   2.942  1.00 29.14           C  
ATOM    996  CG  ASP A 121       0.566   0.429   3.195  1.00 34.64           C  
ATOM    997  OD1 ASP A 121      -0.399   0.531   3.994  1.00 35.81           O  
ATOM    998  OD2 ASP A 121       0.858  -0.643   2.594  1.00 36.97           O1-
ATOM    999  N   LEU A 122       2.442   4.223   1.380  1.00 27.49           N  
ATOM   1000  CA  LEU A 122       3.371   5.377   1.260  1.00 24.19           C  
ATOM   1001  C   LEU A 122       2.599   6.665   0.984  1.00 24.48           C  
ATOM   1002  O   LEU A 122       2.917   7.715   1.571  1.00 24.54           O  
ATOM   1003  CB  LEU A 122       4.389   5.149   0.148  1.00 22.18           C  
ATOM   1004  CG  LEU A 122       5.333   3.967   0.336  1.00 22.03           C  
ATOM   1005  CD1 LEU A 122       6.087   3.654  -0.963  1.00 23.56           C  
ATOM   1006  CD2 LEU A 122       6.309   4.195   1.474  1.00 22.84           C  
ATOM   1007  N   GLU A 123       1.570   6.599   0.123  1.00 25.14           N  
ATOM   1008  CA  GLU A 123       0.700   7.768  -0.105  1.00 27.46           C  
ATOM   1009  C   GLU A 123       0.037   8.157   1.207  1.00 27.34           C  
ATOM   1010  O   GLU A 123      -0.174   9.364   1.489  1.00 27.16           O  
ATOM   1011  CB  GLU A 123      -0.358   7.553  -1.216  1.00 28.39           C  
ATOM   1012  CG  GLU A 123      -0.916   8.882  -1.718  1.00 29.09           C  
ATOM   1013  CD  GLU A 123      -1.941   8.797  -2.857  1.00 34.26           C  
ATOM   1014  OE1 GLU A 123      -2.472   7.693  -3.156  1.00 36.37           O  
ATOM   1015  OE2 GLU A 123      -2.240   9.885  -3.439  1.00 34.51           O1-
ATOM   1016  N   GLY A 124      -0.259   7.145   2.015  1.00 24.73           N  
ATOM   1017  CA  GLY A 124      -0.784   7.332   3.360  1.00 25.38           C  
ATOM   1018  C   GLY A 124       0.192   8.037   4.263  1.00 25.38           C  
ATOM   1019  O   GLY A 124      -0.181   8.962   5.001  1.00 22.70           O  
ATOM   1020  N   TYR A 125       1.454   7.614   4.212  1.00 25.63           N  
ATOM   1021  CA  TYR A 125       2.523   8.284   4.987  1.00 24.60           C  
ATOM   1022  C   TYR A 125       2.769   9.718   4.515  1.00 21.66           C  
ATOM   1023  O   TYR A 125       3.022  10.564   5.331  1.00 22.64           O  
ATOM   1024  CB  TYR A 125       3.827   7.490   4.982  1.00 27.40           C  
ATOM   1025  CG  TYR A 125       3.868   6.367   5.985  1.00 27.38           C  
ATOM   1026  CD1 TYR A 125       3.556   6.588   7.316  1.00 26.86           C  
ATOM   1027  CD2 TYR A 125       4.226   5.078   5.602  1.00 30.90           C  
ATOM   1028  CE1 TYR A 125       3.608   5.558   8.257  1.00 28.65           C  
ATOM   1029  CE2 TYR A 125       4.278   4.036   6.538  1.00 29.40           C  
ATOM   1030  CZ  TYR A 125       3.968   4.289   7.862  1.00 30.29           C  
ATOM   1031  OH  TYR A 125       4.011   3.265   8.800  1.00 30.50           O  
ATOM   1032  N   TYR A 126       2.654   9.998   3.225  1.00 22.51           N  
ATOM   1033  CA  TYR A 126       2.760  11.405   2.747  1.00 22.07           C  
ATOM   1034  C   TYR A 126       1.632  12.285   3.288  1.00 25.08           C  
ATOM   1035  O   TYR A 126       1.857  13.435   3.625  1.00 19.51           O  
ATOM   1036  CB  TYR A 126       2.773  11.475   1.230  1.00 21.99           C  
ATOM   1037  CG  TYR A 126       3.065  12.846   0.598  1.00 23.27           C  
ATOM   1038  CD1 TYR A 126       4.031  13.729   1.128  1.00 22.66           C  
ATOM   1039  CD2 TYR A 126       2.432  13.211  -0.593  1.00 22.16           C  
ATOM   1040  CE1 TYR A 126       4.304  14.959   0.489  1.00 22.59           C  
ATOM   1041  CE2 TYR A 126       2.705  14.388  -1.216  1.00 23.28           C  
ATOM   1042  CZ  TYR A 126       3.635  15.270  -0.669  1.00 21.92           C  
ATOM   1043  OH  TYR A 126       3.848  16.453  -1.344  1.00 24.86           O  
ATOM   1044  N   LYS A 127       0.416  11.734   3.347  1.00 26.08           N  
ATOM   1045  CA  LYS A 127      -0.749  12.457   3.846  1.00 27.42           C  
ATOM   1046  C   LYS A 127      -0.679  12.682   5.350  1.00 26.40           C  
ATOM   1047  O   LYS A 127      -1.378  13.562   5.890  1.00 29.02           O  
ATOM   1048  CB  LYS A 127      -2.040  11.713   3.476  1.00 28.09           C  
ATOM   1049  CG  LYS A 127      -2.479  11.891   2.018  1.00 31.07           C  
ATOM   1050  CD  LYS A 127      -3.652  10.940   1.665  1.00 30.83           C  
ATOM   1051  CE  LYS A 127      -4.172  11.157   0.231  1.00 32.42           C  
ATOM   1052  NZ  LYS A 127      -5.073  10.041  -0.268  1.00 32.42           N1+
ATOM   1053  N   ASN A 128       0.164  11.895   6.017  1.00 22.74           N  
ATOM   1054  CA  ASN A 128       0.302  11.895   7.453  1.00 25.21           C  
ATOM   1055  C   ASN A 128       1.782  11.708   7.857  1.00 25.04           C  
ATOM   1056  O   ASN A 128       2.135  10.700   8.469  1.00 22.83           O  
ATOM   1057  CB  ASN A 128      -0.536  10.730   8.034  1.00 31.90           C  
ATOM   1058  CG  ASN A 128      -2.042  10.807   7.651  1.00 33.13           C  
ATOM   1059  ND2 ASN A 128      -2.426  10.115   6.575  1.00 35.94           N  
ATOM   1060  OD1 ASN A 128      -2.826  11.479   8.318  1.00 35.43           O  
ATOM   1061  N   MET A 129       2.655  12.658   7.497  1.00 22.58           N  
ATOM   1062  CA  MET A 129       4.119  12.447   7.677  1.00 25.65           C  
ATOM   1063  C   MET A 129       4.641  12.198   9.109  1.00 24.63           C  
ATOM   1064  O   MET A 129       5.668  11.573   9.267  1.00 24.75           O  
ATOM   1065  CB  MET A 129       4.929  13.569   7.011  1.00 25.99           C  
ATOM   1066  CG  MET A 129       5.188  13.292   5.525  1.00 25.31           C  
ATOM   1067  SD  MET A 129       5.930  14.662   4.634  1.00 23.06           S  
ATOM   1068  CE  MET A 129       4.475  15.651   4.284  1.00 23.67           C  
ATOM   1069  N   LYS A 130       3.932  12.661  10.148  1.00 29.09           N  
ATOM   1070  CA  LYS A 130       4.359  12.401  11.542  1.00 29.54           C  
ATOM   1071  C   LYS A 130       4.317  10.931  11.886  1.00 28.60           C  
ATOM   1072  O   LYS A 130       5.060  10.494  12.752  1.00 24.95           O  
ATOM   1073  CB  LYS A 130       3.481  13.137  12.573  1.00 32.58           C  
ATOM   1074  CG  LYS A 130       3.483  14.653  12.451  1.00 34.56           C  
ATOM   1075  CD  LYS A 130       2.615  15.303  13.557  1.00 35.67           C  
ATOM   1076  CE  LYS A 130       3.308  15.240  14.924  1.00 37.95           C  
ATOM   1077  NZ  LYS A 130       2.999  13.986  15.641  1.00 42.73           N1+
ATOM   1078  N   MET A 131       3.417  10.197  11.219  1.00 30.49           N  
ATOM   1079  CA  MET A 131       3.298   8.740  11.364  1.00 32.70           C  
ATOM   1080  C   MET A 131       4.546   8.048  10.834  1.00 28.04           C  
ATOM   1081  O   MET A 131       5.082   7.186  11.482  1.00 29.06           O  
ATOM   1082  CB  MET A 131       2.065   8.223  10.606  1.00 35.53           C  
ATOM   1083  CG  MET A 131       0.727   8.766  11.092  1.00 41.18           C  
ATOM   1084  SD  MET A 131       0.322   8.220  12.769  1.00 46.53           S  
ATOM   1085  CE  MET A 131       0.113   6.449  12.539  1.00 46.12           C  
ATOM   1086  N   LEU A 132       5.006   8.447   9.652  1.00 27.70           N  
ATOM   1087  CA  LEU A 132       6.258   7.913   9.089  1.00 25.40           C  
ATOM   1088  C   LEU A 132       7.414   8.206   9.985  1.00 24.16           C  
ATOM   1089  O   LEU A 132       8.269   7.357  10.186  1.00 20.71           O  
ATOM   1090  CB  LEU A 132       6.567   8.534   7.725  1.00 26.00           C  
ATOM   1091  CG  LEU A 132       7.840   7.999   7.091  1.00 25.80           C  
ATOM   1092  CD1 LEU A 132       7.719   6.468   6.863  1.00 26.48           C  
ATOM   1093  CD2 LEU A 132       8.110   8.746   5.782  1.00 25.89           C  
ATOM   1094  N   TRP A 133       7.472   9.466  10.451  1.00 24.92           N  
ATOM   1095  CA  TRP A 133       8.475   9.928  11.383  1.00 24.62           C  
ATOM   1096  C   TRP A 133       8.538   8.988  12.583  1.00 26.92           C  
ATOM   1097  O   TRP A 133       9.587   8.493  12.952  1.00 24.24           O  
ATOM   1098  CB  TRP A 133       8.105  11.342  11.831  1.00 26.87           C  
ATOM   1099  CG  TRP A 133       8.994  11.995  12.864  1.00 26.62           C  
ATOM   1100  CD1 TRP A 133      10.344  11.945  12.940  1.00 27.46           C  
ATOM   1101  CD2 TRP A 133       8.562  12.846  13.934  1.00 26.16           C  
ATOM   1102  CE2 TRP A 133       9.708  13.257  14.625  1.00 25.76           C  
ATOM   1103  CE3 TRP A 133       7.306  13.293  14.373  1.00 26.84           C  
ATOM   1104  NE1 TRP A 133      10.786  12.694  13.993  1.00 27.20           N  
ATOM   1105  CZ2 TRP A 133       9.651  14.095  15.739  1.00 26.78           C  
ATOM   1106  CZ3 TRP A 133       7.250  14.147  15.473  1.00 27.56           C  
ATOM   1107  CH2 TRP A 133       8.417  14.532  16.143  1.00 27.09           C  
ATOM   1108  N   LYS A 134       7.383   8.760  13.190  1.00 29.02           N  
ATOM   1109  CA  LYS A 134       7.309   7.911  14.362  1.00 31.15           C  
ATOM   1110  C   LYS A 134       7.676   6.448  14.066  1.00 30.86           C  
ATOM   1111  O   LYS A 134       8.305   5.805  14.885  1.00 29.41           O  
ATOM   1112  CB  LYS A 134       5.931   8.056  14.997  1.00 35.46           C  
ATOM   1113  CG  LYS A 134       5.857   9.287  15.899  1.00 36.65           C  
ATOM   1114  CD  LYS A 134       4.446   9.878  16.017  1.00 39.53           C  
ATOM   1115  CE  LYS A 134       4.395  11.009  17.076  1.00 40.14           C  
ATOM   1116  NZ  LYS A 134       5.736  11.610  17.408  1.00 43.13           N1+
ATOM   1117  N   ALA A 135       7.316   5.958  12.878  1.00 27.76           N  
ATOM   1118  CA  ALA A 135       7.606   4.584  12.478  1.00 28.74           C  
ATOM   1119  C   ALA A 135       9.078   4.400  12.185  1.00 29.87           C  
ATOM   1120  O   ALA A 135       9.642   3.348  12.465  1.00 29.36           O  
ATOM   1121  CB  ALA A 135       6.758   4.193  11.252  1.00 29.69           C  
ATOM   1122  N   LEU A 136       9.718   5.433  11.631  1.00 29.06           N  
ATOM   1123  CA  LEU A 136      11.174   5.402  11.451  1.00 28.82           C  
ATOM   1124  C   LEU A 136      11.928   5.498  12.764  1.00 26.47           C  
ATOM   1125  O   LEU A 136      12.964   4.874  12.923  1.00 28.45           O  
ATOM   1126  CB  LEU A 136      11.652   6.517  10.503  1.00 26.93           C  
ATOM   1127  CG  LEU A 136      11.196   6.395   9.054  1.00 27.80           C  
ATOM   1128  CD1 LEU A 136      11.675   7.640   8.280  1.00 27.24           C  
ATOM   1129  CD2 LEU A 136      11.671   5.122   8.402  1.00 29.88           C  
ATOM   1130  N   ILE A 137      11.440   6.306  13.695  1.00 25.85           N  
ATOM   1131  CA  ILE A 137      12.077   6.361  15.014  1.00 29.85           C  
ATOM   1132  C   ILE A 137      12.000   4.965  15.667  1.00 31.03           C  
ATOM   1133  O   ILE A 137      12.951   4.518  16.268  1.00 32.95           O  
ATOM   1134  CB  ILE A 137      11.413   7.416  15.932  1.00 33.10           C  
ATOM   1135  CG1 ILE A 137      11.690   8.834  15.418  1.00 33.37           C  
ATOM   1136  CG2 ILE A 137      11.915   7.284  17.349  1.00 33.92           C  
ATOM   1137  CD1 ILE A 137      10.661   9.840  15.881  1.00 33.98           C  
ATOM   1138  N   LYS A 138      10.861   4.290  15.511  1.00 36.17           N  
ATOM   1139  CA  LYS A 138      10.692   2.912  16.010  1.00 40.27           C  
ATOM   1140  C   LYS A 138      11.691   1.935  15.398  1.00 40.16           C  
ATOM   1141  O   LYS A 138      12.551   1.393  16.118  1.00 41.15           O  
ATOM   1142  CB  LYS A 138       9.262   2.402  15.769  1.00 41.91           C  
ATOM   1143  CG  LYS A 138       8.965   1.079  16.485  1.00 43.72           C  
ATOM   1144  CD  LYS A 138       7.456   0.805  16.609  1.00 45.07           C  
ATOM   1145  CE  LYS A 138       7.017  -0.474  15.870  1.00 46.60           C  
ATOM   1146  NZ  LYS A 138       5.596  -0.865  16.183  1.00 45.94           N1+
ATOM   1147  N   ILE A 139      11.607   1.719  14.082  1.00 38.37           N  
ATOM   1148  CA  ILE A 139      12.417   0.648  13.453  1.00 38.57           C  
ATOM   1149  C   ILE A 139      13.925   0.897  13.547  1.00 36.97           C  
ATOM   1150  O   ILE A 139      14.700  -0.056  13.649  1.00 28.74           O  
ATOM   1151  CB  ILE A 139      11.973   0.286  11.952  1.00 40.92           C  
ATOM   1152  CG1 ILE A 139      12.667   1.151  10.893  1.00 39.86           C  
ATOM   1153  CG2 ILE A 139      10.436   0.323  11.795  1.00 41.03           C  
ATOM   1154  N   MET A 140      14.344   2.169  13.528  1.00 33.94           N  
ATOM   1155  CA  MET A 140      15.775   2.498  13.559  1.00 33.76           C  
ATOM   1156  C   MET A 140      16.308   2.652  14.978  1.00 32.27           C  
ATOM   1157  O   MET A 140      17.521   2.596  15.180  1.00 31.64           O  
ATOM   1158  CB  MET A 140      16.054   3.790  12.774  1.00 32.63           C  
ATOM   1159  CG  MET A 140      15.560   3.756  11.336  1.00 31.66           C  
ATOM   1160  SD  MET A 140      16.063   2.290  10.404  1.00 29.23           S  
ATOM   1161  CE  MET A 140      17.850   2.387  10.568  1.00 28.66           C  
ATOM   1162  N   GLY A 141      15.409   2.871  15.948  1.00 34.25           N  
ATOM   1163  CA  GLY A 141      15.795   3.077  17.349  1.00 33.64           C  
ATOM   1164  C   GLY A 141      16.646   4.318  17.576  1.00 35.92           C  
ATOM   1165  O   GLY A 141      17.713   4.264  18.203  1.00 32.93           O  
ATOM   1166  N   SER A 142      16.170   5.445  17.067  1.00 35.85           N  
ATOM   1167  CA  SER A 142      16.925   6.685  17.133  1.00 37.73           C  
ATOM   1168  C   SER A 142      16.094   7.749  17.811  1.00 37.94           C  
ATOM   1169  O   SER A 142      14.930   7.527  18.110  1.00 40.13           O  
ATOM   1170  CB  SER A 142      17.335   7.124  15.731  1.00 38.80           C  
ATOM   1171  OG  SER A 142      16.269   6.958  14.820  1.00 39.95           O  
ATOM   1172  N   ARG A 143      16.721   8.888  18.076  1.00 36.58           N  
ATOM   1173  CA  ARG A 143      16.076  10.005  18.738  1.00 37.21           C  
ATOM   1174  C   ARG A 143      15.080  10.679  17.801  1.00 35.07           C  
ATOM   1175  O   ARG A 143      15.225  10.617  16.589  1.00 36.21           O  
ATOM   1176  CB  ARG A 143      17.127  11.011  19.206  1.00 37.45           C  
ATOM   1177  N   GLU A 144      14.052  11.289  18.387  1.00 35.15           N  
ATOM   1178  CA  GLU A 144      13.056  12.086  17.670  1.00 36.93           C  
ATOM   1179  C   GLU A 144      13.694  13.141  16.767  1.00 34.24           C  
ATOM   1180  O   GLU A 144      13.154  13.490  15.708  1.00 36.51           O  
ATOM   1181  CB  GLU A 144      12.137  12.813  18.671  1.00 41.94           C  
ATOM   1182  CG  GLU A 144      10.998  11.977  19.207  1.00 46.08           C  
ATOM   1183  CD  GLU A 144       9.745  12.790  19.445  1.00 50.00           C  
ATOM   1184  OE1 GLU A 144       9.855  13.957  19.910  1.00 49.22           O  
ATOM   1185  OE2 GLU A 144       8.649  12.254  19.153  1.00 52.61           O1-
ATOM   1186  N   ASP A 145      14.827  13.652  17.209  1.00 29.41           N  
ATOM   1187  CA  ASP A 145      15.449  14.811  16.598  1.00 32.74           C  
ATOM   1188  C   ASP A 145      16.740  14.414  15.909  1.00 30.19           C  
ATOM   1189  O   ASP A 145      17.575  15.258  15.608  1.00 31.82           O  
ATOM   1190  CB  ASP A 145      15.712  15.877  17.673  1.00 35.28           C  
ATOM   1191  CG  ASP A 145      16.680  15.395  18.760  1.00 39.41           C  
ATOM   1192  OD1 ASP A 145      16.904  14.164  18.870  1.00 42.37           O  
ATOM   1193  OD2 ASP A 145      17.213  16.246  19.501  1.00 42.92           O1-
ATOM   1194  N   SER A 146      16.912  13.106  15.706  1.00 26.51           N  
ATOM   1195  CA  SER A 146      18.044  12.550  14.967  1.00 28.33           C  
ATOM   1196  C   SER A 146      18.140  13.203  13.588  1.00 21.71           C  
ATOM   1197  O   SER A 146      17.140  13.242  12.874  1.00 21.38           O  
ATOM   1198  CB  SER A 146      17.825  11.033  14.773  1.00 28.93           C  
ATOM   1199  OG  SER A 146      18.558  10.528  13.681  1.00 33.78           O  
ATOM   1200  N   LYS A 147      19.324  13.700  13.221  1.00 23.33           N  
ATOM   1201  CA  LYS A 147      19.486  14.412  11.942  1.00 23.75           C  
ATOM   1202  C   LYS A 147      19.151  13.493  10.768  1.00 19.65           C  
ATOM   1203  O   LYS A 147      18.450  13.895   9.852  1.00 20.04           O  
ATOM   1204  CB  LYS A 147      20.875  15.071  11.789  1.00 26.21           C  
ATOM   1205  CG  LYS A 147      22.079  14.156  11.797  1.00 31.92           C  
ATOM   1206  CD  LYS A 147      23.170  14.650  10.851  1.00 37.12           C  
ATOM   1207  CE  LYS A 147      24.501  13.889  11.033  1.00 38.98           C  
ATOM   1208  NZ  LYS A 147      24.369  12.390  11.190  1.00 41.42           N1+
ATOM   1209  N   THR A 148      19.584  12.234  10.838  1.00 21.51           N  
ATOM   1210  CA  THR A 148      19.316  11.291   9.766  1.00 22.07           C  
ATOM   1211  C   THR A 148      17.831  10.885   9.665  1.00 21.96           C  
ATOM   1212  O   THR A 148      17.309  10.785   8.562  1.00 20.89           O  
ATOM   1213  CB  THR A 148      20.298  10.090   9.839  1.00 28.21           C  
ATOM   1214  CG2 THR A 148      19.973   9.071   8.813  1.00 32.41           C  
ATOM   1215  OG1 THR A 148      21.625  10.577   9.568  1.00 29.62           O  
ATOM   1216  N   ILE A 149      17.127  10.711  10.791  1.00 22.72           N  
ATOM   1217  CA  ILE A 149      15.676  10.434  10.733  1.00 21.72           C  
ATOM   1218  C   ILE A 149      14.888  11.590  10.098  1.00 18.22           C  
ATOM   1219  O   ILE A 149      14.045  11.352   9.270  1.00 17.56           O  
ATOM   1220  CB  ILE A 149      15.054  10.128  12.147  1.00 26.63           C  
ATOM   1221  CG1 ILE A 149      15.562   8.796  12.676  1.00 29.10           C  
ATOM   1222  CG2 ILE A 149      13.530  10.061  12.092  1.00 26.60           C  
ATOM   1223  CD1 ILE A 149      15.075   7.577  11.852  1.00 30.43           C  
ATOM   1224  N   VAL A 150      15.147  12.825  10.514  1.00 17.16           N  
ATOM   1225  CA  VAL A 150      14.347  13.954  10.015  1.00 14.67           C  
ATOM   1226  C   VAL A 150      14.681  14.278   8.570  1.00 12.23           C  
ATOM   1227  O   VAL A 150      13.812  14.672   7.799  1.00 14.95           O  
ATOM   1228  CB  VAL A 150      14.426  15.230  10.932  1.00 16.58           C  
ATOM   1229  CG1 VAL A 150      13.811  14.946  12.295  1.00 18.85           C  
ATOM   1230  CG2 VAL A 150      15.808  15.726  11.095  1.00 19.31           C  
ATOM   1231  N   PHE A 151      15.944  14.121   8.200  1.00 13.32           N  
ATOM   1232  CA  PHE A 151      16.357  14.236   6.811  1.00 15.47           C  
ATOM   1233  C   PHE A 151      15.659  13.175   5.934  1.00 11.82           C  
ATOM   1234  O   PHE A 151      15.295  13.449   4.791  1.00 13.81           O  
ATOM   1235  CB  PHE A 151      17.897  14.115   6.713  1.00 17.64           C  
ATOM   1236  CG  PHE A 151      18.419  14.198   5.311  1.00 16.75           C  
ATOM   1237  CD1 PHE A 151      18.274  15.361   4.587  1.00 16.58           C  
ATOM   1238  CD2 PHE A 151      19.053  13.106   4.713  1.00 16.13           C  
ATOM   1239  CE1 PHE A 151      18.710  15.448   3.277  1.00 20.86           C  
ATOM   1240  CE2 PHE A 151      19.488  13.171   3.408  1.00 18.42           C  
ATOM   1241  CZ  PHE A 151      19.330  14.352   2.674  1.00 18.37           C  
ATOM   1242  N   THR A 152      15.452  11.975   6.483  1.00 15.76           N  
ATOM   1243  CA  THR A 152      14.770  10.889   5.766  1.00 15.10           C  
ATOM   1244  C   THR A 152      13.301  11.256   5.519  1.00 12.63           C  
ATOM   1245  O   THR A 152      12.804  11.101   4.397  1.00 14.60           O  
ATOM   1246  CB  THR A 152      14.931   9.512   6.499  1.00 16.66           C  
ATOM   1247  CG2 THR A 152      14.203   8.412   5.750  1.00 17.68           C  
ATOM   1248  OG1 THR A 152      16.329   9.182   6.631  1.00 17.56           O  
ATOM   1249  N   VAL A 153      12.657  11.874   6.510  1.00 15.66           N  
ATOM   1250  CA  VAL A 153      11.284  12.435   6.311  1.00 14.30           C  
ATOM   1251  C   VAL A 153      11.249  13.503   5.238  1.00 13.72           C  
ATOM   1252  O   VAL A 153      10.389  13.455   4.359  1.00 13.75           O  
ATOM   1253  CB  VAL A 153      10.631  13.020   7.601  1.00 17.25           C  
ATOM   1254  CG1 VAL A 153       9.201  13.480   7.310  1.00 18.34           C  
ATOM   1255  CG2 VAL A 153      10.610  11.981   8.710  1.00 19.62           C  
ATOM   1256  N   LYS A 154      12.181  14.466   5.323  1.00 16.04           N  
ATOM   1257  CA  LYS A 154      12.304  15.505   4.320  1.00 14.33           C  
ATOM   1258  C   LYS A 154      12.448  14.925   2.902  1.00 12.49           C  
ATOM   1259  O   LYS A 154      11.742  15.309   1.985  1.00 13.35           O  
ATOM   1260  CB  LYS A 154      13.474  16.448   4.634  1.00 15.44           C  
ATOM   1261  CG  LYS A 154      13.393  17.753   3.810  1.00 18.23           C  
ATOM   1262  CD  LYS A 154      14.630  18.587   3.928  1.00 19.71           C  
ATOM   1263  CE  LYS A 154      14.587  19.879   3.122  1.00 19.46           C  
ATOM   1264  NZ  LYS A 154      13.221  20.332   2.957  1.00 27.06           N1+
ATOM   1265  N   MET A 155      13.379  14.010   2.716  1.00 12.08           N  
ATOM   1266  CA  MET A 155      13.590  13.465   1.405  1.00 13.12           C  
ATOM   1267  C   MET A 155      12.391  12.622   0.956  1.00 12.85           C  
ATOM   1268  O   MET A 155      12.072  12.633  -0.221  1.00 13.78           O  
ATOM   1269  CB  MET A 155      14.889  12.649   1.339  1.00 12.91           C  
ATOM   1270  CG  MET A 155      16.182  13.504   1.475  1.00 15.58           C  
ATOM   1271  SD  MET A 155      16.293  14.940   0.343  1.00 16.81           S  
ATOM   1272  CE  MET A 155      16.717  14.148  -1.167  1.00 22.41           C  
ATOM   1273  N   PHE A 156      11.773  11.876   1.886  1.00 17.45           N  
ATOM   1274  CA  PHE A 156      10.514  11.134   1.587  1.00 18.00           C  
ATOM   1275  C   PHE A 156       9.426  12.075   1.042  1.00 15.64           C  
ATOM   1276  O   PHE A 156       8.686  11.757   0.099  1.00 16.89           O  
ATOM   1277  CB  PHE A 156       9.982  10.433   2.848  1.00 18.25           C  
ATOM   1278  CG  PHE A 156       8.578   9.923   2.695  1.00 19.63           C  
ATOM   1279  CD1 PHE A 156       8.322   8.734   2.028  1.00 19.40           C  
ATOM   1280  CD2 PHE A 156       7.503  10.651   3.177  1.00 19.46           C  
ATOM   1281  CE1 PHE A 156       7.021   8.280   1.869  1.00 19.28           C  
ATOM   1282  CE2 PHE A 156       6.209  10.200   3.000  1.00 20.36           C  
ATOM   1283  CZ  PHE A 156       5.966   9.017   2.362  1.00 17.03           C  
ATOM   1284  N   GLY A 157       9.349  13.257   1.622  1.00 14.93           N  
ATOM   1285  CA  GLY A 157       8.438  14.267   1.128  1.00 14.17           C  
ATOM   1286  C   GLY A 157       8.726  14.798  -0.250  1.00 14.33           C  
ATOM   1287  O   GLY A 157       7.810  15.076  -1.016  1.00 19.08           O  
ATOM   1288  N   TYR A 158      10.005  14.987  -0.585  1.00 14.38           N  
ATOM   1289  CA  TYR A 158      10.395  15.303  -1.975  1.00 12.61           C  
ATOM   1290  C   TYR A 158       9.971  14.185  -2.956  1.00 12.73           C  
ATOM   1291  O   TYR A 158       9.419  14.449  -4.022  1.00 12.10           O  
ATOM   1292  CB  TYR A 158      11.938  15.457  -2.073  1.00 14.78           C  
ATOM   1293  CG  TYR A 158      12.535  16.761  -1.610  1.00 16.20           C  
ATOM   1294  CD1 TYR A 158      11.798  17.702  -0.852  1.00 15.10           C  
ATOM   1295  CD2 TYR A 158      13.859  17.047  -1.901  1.00 14.54           C  
ATOM   1296  CE1 TYR A 158      12.394  18.908  -0.429  1.00 16.25           C  
ATOM   1297  CE2 TYR A 158      14.458  18.228  -1.474  1.00 16.98           C  
ATOM   1298  CZ  TYR A 158      13.732  19.160  -0.753  1.00 15.99           C  
ATOM   1299  OH  TYR A 158      14.364  20.331  -0.393  1.00 16.77           O  
ATOM   1300  N   ALA A 159      10.297  12.951  -2.609  1.00 14.38           N  
ATOM   1301  CA  ALA A 159       9.982  11.819  -3.473  1.00 15.75           C  
ATOM   1302  C   ALA A 159       8.462  11.690  -3.698  1.00 17.72           C  
ATOM   1303  O   ALA A 159       7.999  11.395  -4.828  1.00 19.44           O  
ATOM   1304  CB  ALA A 159      10.537  10.538  -2.889  1.00 14.72           C  
ATOM   1305  N   SER A 160       7.712  11.905  -2.618  1.00 17.15           N  
ATOM   1306  CA  SER A 160       6.271  11.738  -2.628  1.00 18.24           C  
ATOM   1307  C   SER A 160       5.586  12.836  -3.439  1.00 19.29           C  
ATOM   1308  O   SER A 160       4.634  12.579  -4.177  1.00 19.49           O  
ATOM   1309  CB  SER A 160       5.760  11.698  -1.214  1.00 19.08           C  
ATOM   1310  OG  SER A 160       6.195  10.522  -0.578  1.00 19.07           O  
ATOM   1311  N   ARG A 161       6.050  14.067  -3.303  1.00 18.13           N  
ATOM   1312  CA  ARG A 161       5.424  15.128  -4.043  1.00 20.61           C  
ATOM   1313  C   ARG A 161       5.642  14.913  -5.551  1.00 22.96           C  
ATOM   1314  O   ARG A 161       4.736  15.208  -6.365  1.00 20.20           O  
ATOM   1315  CB  ARG A 161       5.853  16.525  -3.513  1.00 21.16           C  
ATOM   1316  CG  ARG A 161       6.998  17.162  -4.168  1.00 23.79           C  
ATOM   1317  CD  ARG A 161       7.253  18.557  -3.580  1.00 23.54           C  
ATOM   1318  NE  ARG A 161       7.674  18.510  -2.176  1.00 23.80           N  
ATOM   1319  CZ  ARG A 161       8.297  19.507  -1.536  1.00 21.76           C  
ATOM   1320  NH1 ARG A 161       8.610  20.626  -2.159  1.00 18.07           N1+
ATOM   1321  NH2 ARG A 161       8.636  19.349  -0.273  1.00 21.55           N  
ATOM   1322  N   ILE A 162       6.800  14.330  -5.914  1.00 20.79           N  
ATOM   1323  CA  ILE A 162       7.056  13.926  -7.308  1.00 20.87           C  
ATOM   1324  C   ILE A 162       6.153  12.752  -7.724  1.00 20.87           C  
ATOM   1325  O   ILE A 162       5.486  12.828  -8.750  1.00 22.99           O  
ATOM   1326  CB  ILE A 162       8.571  13.565  -7.540  1.00 20.77           C  
ATOM   1327  CG1 ILE A 162       9.451  14.819  -7.359  1.00 18.47           C  
ATOM   1328  CG2 ILE A 162       8.798  12.995  -8.899  1.00 20.07           C  
ATOM   1329  CD1 ILE A 162      10.935  14.505  -7.321  1.00 20.30           C  
ATOM   1330  N   ALA A 163       6.147  11.688  -6.915  1.00 19.29           N  
ATOM   1331  CA  ALA A 163       5.446  10.437  -7.252  1.00 20.47           C  
ATOM   1332  C   ALA A 163       3.921  10.563  -7.185  1.00 23.36           C  
ATOM   1333  O   ALA A 163       3.215   9.943  -7.980  1.00 22.77           O  
ATOM   1334  CB  ALA A 163       5.899   9.300  -6.334  1.00 16.37           C  
ATOM   1335  N   PHE A 164       3.430  11.314  -6.209  1.00 21.92           N  
ATOM   1336  CA  PHE A 164       1.981  11.429  -5.964  1.00 24.75           C  
ATOM   1337  C   PHE A 164       1.381  12.715  -6.513  1.00 26.98           C  
ATOM   1338  O   PHE A 164       0.206  12.993  -6.275  1.00 30.40           O  
ATOM   1339  CB  PHE A 164       1.683  11.316  -4.492  1.00 23.93           C  
ATOM   1340  CG  PHE A 164       2.104  10.033  -3.896  1.00 24.15           C  
ATOM   1341  CD1 PHE A 164       1.720   8.826  -4.471  1.00 26.40           C  
ATOM   1342  CD2 PHE A 164       2.854  10.010  -2.742  1.00 24.07           C  
ATOM   1343  CE1 PHE A 164       2.093   7.640  -3.904  1.00 23.22           C  
ATOM   1344  CE2 PHE A 164       3.256   8.826  -2.175  1.00 26.14           C  
ATOM   1345  CZ  PHE A 164       2.862   7.617  -2.763  1.00 24.81           C  
ATOM   1346  N   SER A 165       2.163  13.454  -7.285  1.00 23.93           N  
ATOM   1347  CA  SER A 165       1.704  14.638  -7.997  1.00 32.47           C  
ATOM   1348  C   SER A 165       0.865  15.587  -7.162  1.00 33.26           C  
ATOM   1349  O   SER A 165      -0.236  15.968  -7.547  1.00 34.15           O  
ATOM   1350  CB  SER A 165       0.921  14.226  -9.246  1.00 34.85           C  
ATOM   1351  OG  SER A 165       1.682  13.312 -10.003  1.00 38.64           O  
ATOM   1352  N   ARG A 166       1.392  15.979  -6.015  1.00 34.25           N  
ATOM   1353  CA  ARG A 166       0.724  16.973  -5.176  1.00 36.39           C  
ATOM   1354  C   ARG A 166       1.674  17.378  -4.079  1.00 30.33           C  
ATOM   1355  O   ARG A 166       2.554  16.600  -3.716  1.00 26.21           O  
ATOM   1356  CB  ARG A 166      -0.603  16.448  -4.581  1.00 37.68           C  
ATOM   1357  CG  ARG A 166      -0.532  15.059  -3.930  1.00 42.76           C  
ATOM   1358  CD  ARG A 166      -1.897  14.568  -3.343  1.00 45.34           C  
ATOM   1359  NE  ARG A 166      -2.442  15.550  -2.403  1.00 49.27           N  
ATOM   1360  CZ  ARG A 166      -3.171  15.281  -1.312  1.00 51.82           C  
ATOM   1361  NH1 ARG A 166      -3.515  14.042  -0.961  1.00 51.75           N1+
ATOM   1362  NH2 ARG A 166      -3.568  16.295  -0.560  1.00 52.06           N  
ATOM   1363  N   PHE A 167       1.470  18.590  -3.560  1.00 30.27           N  
ATOM   1364  CA  PHE A 167       2.276  19.153  -2.464  1.00 25.99           C  
ATOM   1365  C   PHE A 167       1.515  19.055  -1.177  1.00 25.80           C  
ATOM   1366  O   PHE A 167       0.389  19.562  -1.088  1.00 22.50           O  
ATOM   1367  CB  PHE A 167       2.575  20.629  -2.717  1.00 27.25           C  
ATOM   1368  CG  PHE A 167       3.315  21.297  -1.580  1.00 24.88           C  
ATOM   1369  CD1 PHE A 167       4.671  21.036  -1.376  1.00 24.41           C  
ATOM   1370  CD2 PHE A 167       2.669  22.213  -0.728  1.00 25.11           C  
ATOM   1371  CE1 PHE A 167       5.369  21.664  -0.321  1.00 22.30           C  
ATOM   1372  CE2 PHE A 167       3.352  22.823   0.323  1.00 22.30           C  
ATOM   1373  CZ  PHE A 167       4.695  22.554   0.524  1.00 23.22           C  
ATOM   1374  N   ILE A 168       2.112  18.391  -0.190  1.00 22.26           N  
ATOM   1375  CA  ILE A 168       1.638  18.417   1.183  1.00 25.15           C  
ATOM   1376  C   ILE A 168       2.761  18.985   2.065  1.00 23.04           C  
ATOM   1377  O   ILE A 168       3.882  18.439   2.049  1.00 21.01           O  
ATOM   1378  CB  ILE A 168       1.289  16.981   1.680  1.00 24.36           C  
ATOM   1379  CG1 ILE A 168       0.097  16.437   0.887  1.00 25.40           C  
ATOM   1380  CG2 ILE A 168       1.027  16.948   3.183  1.00 23.56           C  
ATOM   1381  CD1 ILE A 168      -0.254  15.018   1.209  1.00 24.49           C  
ATOM   1382  N   PRO A 169       2.466  20.037   2.873  1.00 20.81           N  
ATOM   1383  CA  PRO A 169       3.532  20.622   3.723  1.00 20.16           C  
ATOM   1384  C   PRO A 169       4.033  19.662   4.792  1.00 21.08           C  
ATOM   1385  O   PRO A 169       3.278  18.806   5.225  1.00 18.12           O  
ATOM   1386  CB  PRO A 169       2.866  21.864   4.364  1.00 20.46           C  
ATOM   1387  CG  PRO A 169       1.356  21.622   4.220  1.00 19.95           C  
ATOM   1388  CD  PRO A 169       1.162  20.712   3.042  1.00 20.93           C  
ATOM   1389  N   TYR A 170       5.313  19.779   5.180  1.00 18.38           N  
ATOM   1390  CA  TYR A 170       5.860  19.011   6.293  1.00 14.10           C  
ATOM   1391  C   TYR A 170       5.174  19.420   7.594  1.00 22.04           C  
ATOM   1392  O   TYR A 170       4.777  20.583   7.733  1.00 18.56           O  
ATOM   1393  CB  TYR A 170       7.358  19.262   6.467  1.00 18.41           C  
ATOM   1394  CG  TYR A 170       8.190  18.843   5.272  1.00 16.39           C  
ATOM   1395  CD1 TYR A 170       8.290  17.518   4.914  1.00 18.01           C  
ATOM   1396  CD2 TYR A 170       8.878  19.795   4.509  1.00 15.87           C  
ATOM   1397  CE1 TYR A 170       9.037  17.134   3.831  1.00 16.44           C  
ATOM   1398  CE2 TYR A 170       9.630  19.426   3.395  1.00 16.92           C  
ATOM   1399  CZ  TYR A 170       9.709  18.093   3.063  1.00 17.43           C  
ATOM   1400  OH  TYR A 170      10.447  17.704   1.965  1.00 17.08           O  
ATOM   1401  N   PRO A 171       5.058  18.476   8.560  1.00 23.30           N  
ATOM   1402  CA  PRO A 171       4.483  18.793   9.874  1.00 25.18           C  
ATOM   1403  C   PRO A 171       5.354  19.771  10.644  1.00 26.21           C  
ATOM   1404  O   PRO A 171       6.592  19.634  10.637  1.00 26.29           O  
ATOM   1405  CB  PRO A 171       4.485  17.437  10.608  1.00 23.57           C  
ATOM   1406  CG  PRO A 171       4.578  16.421   9.539  1.00 24.69           C  
ATOM   1407  CD  PRO A 171       5.423  17.044   8.474  1.00 25.18           C  
ATOM   1408  N   MET A 172       4.705  20.705  11.342  1.00 23.60           N  
ATOM   1409  CA  MET A 172       5.389  21.630  12.222  1.00 22.15           C  
ATOM   1410  C   MET A 172       6.242  20.899  13.242  1.00 20.86           C  
ATOM   1411  O   MET A 172       7.318  21.367  13.591  1.00 18.90           O  
ATOM   1412  CB  MET A 172       4.388  22.539  12.950  1.00 21.44           C  
ATOM   1413  CG  MET A 172       5.062  23.556  13.851  1.00 21.84           C  
ATOM   1414  SD  MET A 172       6.083  24.770  12.976  1.00 18.32           S  
ATOM   1415  CE  MET A 172       4.870  25.554  11.947  1.00 18.22           C  
ATOM   1416  N   GLU A 173       5.779  19.735  13.694  1.00 19.94           N  
ATOM   1417  CA  GLU A 173       6.448  18.994  14.771  1.00 22.30           C  
ATOM   1418  C   GLU A 173       7.805  18.397  14.416  1.00 21.34           C  
ATOM   1419  O   GLU A 173       8.608  18.115  15.287  1.00 19.21           O  
ATOM   1420  CB  GLU A 173       5.553  17.854  15.266  1.00 30.37           C  
ATOM   1421  CG  GLU A 173       4.390  18.317  16.132  1.00 34.50           C  
ATOM   1422  CD  GLU A 173       3.275  18.980  15.350  1.00 37.80           C  
ATOM   1423  OE1 GLU A 173       2.525  19.773  15.970  1.00 42.32           O  
ATOM   1424  OE2 GLU A 173       3.144  18.738  14.126  1.00 38.75           O1-
ATOM   1425  N   ILE A 174       8.085  18.210  13.138  1.00 21.63           N  
ATOM   1426  CA  ILE A 174       9.347  17.552  12.793  1.00 22.76           C  
ATOM   1427  C   ILE A 174      10.530  18.567  12.868  1.00 20.34           C  
ATOM   1428  O   ILE A 174      10.512  19.572  12.175  1.00 20.23           O  
ATOM   1429  CB  ILE A 174       9.251  16.835  11.432  1.00 24.49           C  
ATOM   1430  CG1 ILE A 174       8.097  15.814  11.485  1.00 27.62           C  
ATOM   1431  CG2 ILE A 174      10.619  16.179  11.087  1.00 27.22           C  
ATOM   1432  CD1 ILE A 174       7.957  14.993  10.284  1.00 28.06           C  
ATOM   1433  N   PRO A 175      11.541  18.294  13.718  1.00 20.11           N  
ATOM   1434  CA  PRO A 175      12.603  19.248  13.856  1.00 21.71           C  
ATOM   1435  C   PRO A 175      13.534  19.349  12.640  1.00 22.54           C  
ATOM   1436  O   PRO A 175      13.570  18.456  11.767  1.00 20.65           O  
ATOM   1437  CB  PRO A 175      13.386  18.754  15.072  1.00 24.16           C  
ATOM   1438  CG  PRO A 175      13.048  17.383  15.258  1.00 24.77           C  
ATOM   1439  CD  PRO A 175      11.756  17.103  14.562  1.00 23.83           C  
ATOM   1440  N   ILE A 176      14.286  20.442  12.620  1.00 21.20           N  
ATOM   1441  CA  ILE A 176      15.278  20.704  11.594  1.00 20.87           C  
ATOM   1442  C   ILE A 176      16.406  19.628  11.693  1.00 21.39           C  
ATOM   1443  O   ILE A 176      16.692  19.124  12.794  1.00 19.38           O  
ATOM   1444  CB  ILE A 176      15.838  22.156  11.750  1.00 21.62           C  
ATOM   1445  CG1 ILE A 176      16.405  22.654  10.434  1.00 20.83           C  
ATOM   1446  CG2 ILE A 176      16.888  22.237  12.872  1.00 23.29           C  
ATOM   1447  CD1 ILE A 176      16.830  24.057  10.461  1.00 24.84           C  
ATOM   1448  N   PRO A 177      16.990  19.222  10.543  1.00 22.12           N  
ATOM   1449  CA  PRO A 177      18.162  18.362  10.592  1.00 21.31           C  
ATOM   1450  C   PRO A 177      19.437  19.093  11.054  1.00 18.52           C  
ATOM   1451  O   PRO A 177      19.978  19.920  10.350  1.00 18.38           O  
ATOM   1452  CB  PRO A 177      18.302  17.859   9.136  1.00 23.10           C  
ATOM   1453  CG  PRO A 177      17.029  18.240   8.447  1.00 21.41           C  
ATOM   1454  CD  PRO A 177      16.568  19.476   9.152  1.00 21.71           C  
ATOM   1455  N   GLU A 178      19.938  18.703  12.207  1.00 21.69           N  
ATOM   1456  CA  GLU A 178      20.998  19.425  12.871  1.00 27.84           C  
ATOM   1457  C   GLU A 178      22.316  18.765  12.555  1.00 28.29           C  
ATOM   1458  O   GLU A 178      22.815  17.974  13.324  1.00 29.53           O  
ATOM   1459  CB  GLU A 178      20.718  19.411  14.375  1.00 31.02           C  
ATOM   1460  CG  GLU A 178      21.593  20.273  15.210  1.00 32.53           C  
ATOM   1461  CD  GLU A 178      21.258  20.126  16.710  1.00 33.13           C  
ATOM   1462  OE1 GLU A 178      20.126  20.463  17.129  1.00 31.63           O  
ATOM   1463  OE2 GLU A 178      22.137  19.662  17.454  1.00 34.54           O1-
ATOM   1464  N   ASP A 179      22.858  19.060  11.386  1.00 28.72           N  
ATOM   1465  CA  ASP A 179      24.184  18.592  11.045  1.00 32.41           C  
ATOM   1466  C   ASP A 179      25.198  19.695  11.368  1.00 29.01           C  
ATOM   1467  O   ASP A 179      24.802  20.803  11.753  1.00 24.07           O  
ATOM   1468  CB  ASP A 179      24.229  18.157   9.582  1.00 35.55           C  
ATOM   1469  CG  ASP A 179      24.303  19.315   8.628  1.00 37.24           C  
ATOM   1470  OD1 ASP A 179      23.945  20.441   9.038  1.00 42.08           O  
ATOM   1471  OD2 ASP A 179      24.747  19.098   7.477  1.00 37.37           O1-
ATOM   1472  N   LEU A 180      26.491  19.401  11.206  1.00 25.19           N  
ATOM   1473  CA  LEU A 180      27.530  20.276  11.735  1.00 26.54           C  
ATOM   1474  C   LEU A 180      27.414  21.724  11.241  1.00 25.43           C  
ATOM   1475  O   LEU A 180      27.618  22.654  12.018  1.00 22.83           O  
ATOM   1476  CB  LEU A 180      28.953  19.731  11.463  1.00 28.08           C  
ATOM   1477  CG  LEU A 180      29.546  18.724  12.456  1.00 32.20           C  
ATOM   1478  CD1 LEU A 180      31.031  18.508  12.140  1.00 32.84           C  
ATOM   1479  CD2 LEU A 180      29.409  19.156  13.918  1.00 30.90           C  
ATOM   1480  N   ARG A 181      27.069  21.926   9.971  1.00 22.36           N  
ATOM   1481  CA  ARG A 181      26.977  23.310   9.436  1.00 25.77           C  
ATOM   1482  C   ARG A 181      25.784  24.131  10.002  1.00 21.93           C  
ATOM   1483  O   ARG A 181      25.853  25.379  10.162  1.00 20.29           O  
ATOM   1484  CB  ARG A 181      26.890  23.286   7.924  1.00 29.86           C  
ATOM   1485  CG  ARG A 181      28.095  22.683   7.278  1.00 34.08           C  
ATOM   1486  CD  ARG A 181      28.263  23.211   5.869  1.00 36.58           C  
ATOM   1487  NE  ARG A 181      28.509  24.671   5.848  1.00 37.82           N  
ATOM   1488  CZ  ARG A 181      28.463  25.407   4.740  1.00 37.01           C  
ATOM   1489  NH1 ARG A 181      28.163  24.816   3.577  1.00 36.33           N1+
ATOM   1490  NH2 ARG A 181      28.705  26.728   4.788  1.00 36.82           N  
ATOM   1491  N   ILE A 182      24.690  23.431  10.269  1.00 18.10           N  
ATOM   1492  CA  ILE A 182      23.511  24.050  10.864  1.00 21.67           C  
ATOM   1493  C   ILE A 182      23.804  24.388  12.306  1.00 17.23           C  
ATOM   1494  O   ILE A 182      23.352  25.403  12.798  1.00 16.36           O  
ATOM   1495  CB  ILE A 182      22.273  23.151  10.774  1.00 22.74           C  
ATOM   1496  CG1 ILE A 182      21.790  23.059   9.316  1.00 25.09           C  
ATOM   1497  CG2 ILE A 182      21.142  23.659  11.693  1.00 25.97           C  
ATOM   1498  CD1 ILE A 182      21.410  24.426   8.649  1.00 27.83           C  
ATOM   1499  N   LYS A 183      24.553  23.537  12.987  1.00 17.67           N  
ATOM   1500  CA  LYS A 183      25.017  23.871  14.337  1.00 17.98           C  
ATOM   1501  C   LYS A 183      25.902  25.082  14.275  1.00 18.66           C  
ATOM   1502  O   LYS A 183      25.782  25.983  15.074  1.00 15.70           O  
ATOM   1503  CB  LYS A 183      25.798  22.721  14.960  1.00 22.21           C  
ATOM   1504  CG  LYS A 183      25.003  21.537  15.401  1.00 21.82           C  
ATOM   1505  CD  LYS A 183      25.958  20.508  15.950  1.00 27.15           C  
ATOM   1506  CE  LYS A 183      25.298  19.197  16.246  1.00 30.71           C  
ATOM   1507  NZ  LYS A 183      26.061  18.105  15.581  1.00 37.10           N1+
ATOM   1508  N   SER A 184      26.825  25.084  13.324  1.00 19.48           N  
ATOM   1509  CA  SER A 184      27.733  26.202  13.161  1.00 21.49           C  
ATOM   1510  C   SER A 184      27.044  27.567  12.909  1.00 19.69           C  
ATOM   1511  O   SER A 184      27.366  28.551  13.573  1.00 17.23           O  
ATOM   1512  CB  SER A 184      28.724  25.932  12.025  1.00 24.04           C  
ATOM   1513  OG  SER A 184      29.609  27.025  11.958  1.00 30.85           O  
ATOM   1514  N   VAL A 185      26.124  27.636  11.950  1.00 19.07           N  
ATOM   1515  CA  VAL A 185      25.432  28.879  11.681  1.00 20.85           C  
ATOM   1516  C   VAL A 185      24.576  29.296  12.866  1.00 18.50           C  
ATOM   1517  O   VAL A 185      24.552  30.461  13.228  1.00 15.99           O  
ATOM   1518  CB  VAL A 185      24.577  28.840  10.357  1.00 24.63           C  
ATOM   1519  CG1 VAL A 185      23.392  27.957  10.487  1.00 27.27           C  
ATOM   1520  CG2 VAL A 185      24.124  30.229  10.002  1.00 26.50           C  
ATOM   1521  N   THR A 186      23.893  28.336  13.486  1.00 15.65           N  
ATOM   1522  CA  THR A 186      23.034  28.615  14.619  1.00 15.16           C  
ATOM   1523  C   THR A 186      23.829  29.149  15.822  1.00 16.55           C  
ATOM   1524  O   THR A 186      23.373  30.066  16.529  1.00 18.78           O  
ATOM   1525  CB  THR A 186      22.235  27.375  15.009  1.00 17.28           C  
ATOM   1526  CG2 THR A 186      21.245  27.705  16.136  1.00 19.08           C  
ATOM   1527  OG1 THR A 186      21.507  26.903  13.852  1.00 15.38           O  
ATOM   1528  N   SER A 187      25.020  28.613  16.035  1.00 16.75           N  
ATOM   1529  CA  SER A 187      25.837  29.022  17.161  1.00 17.61           C  
ATOM   1530  C   SER A 187      26.257  30.490  17.066  1.00 18.13           C  
ATOM   1531  O   SER A 187      26.566  31.087  18.059  1.00 21.16           O  
ATOM   1532  CB  SER A 187      27.059  28.110  17.291  1.00 20.97           C  
ATOM   1533  OG  SER A 187      28.063  28.517  16.383  1.00 23.66           O  
ATOM   1534  N   LYS A 188      26.273  31.077  15.876  1.00 19.72           N  
ATOM   1535  CA  LYS A 188      26.541  32.523  15.747  1.00 17.70           C  
ATOM   1536  C   LYS A 188      25.404  33.379  16.323  1.00 21.13           C  
ATOM   1537  O   LYS A 188      25.594  34.557  16.627  1.00 23.40           O  
ATOM   1538  CB  LYS A 188      26.799  32.895  14.301  1.00 22.74           C  
ATOM   1539  CG  LYS A 188      28.149  32.385  13.798  1.00 26.65           C  
ATOM   1540  CD  LYS A 188      28.479  32.934  12.424  1.00 31.65           C  
ATOM   1541  CE  LYS A 188      29.914  32.545  11.987  1.00 34.39           C  
ATOM   1542  NZ  LYS A 188      30.242  31.105  12.295  1.00 37.02           N1+
ATOM   1543  N   LEU A 189      24.228  32.777  16.453  1.00 15.27           N  
ATOM   1544  CA  LEU A 189      23.065  33.443  16.942  1.00 16.67           C  
ATOM   1545  C   LEU A 189      22.850  33.116  18.390  1.00 15.34           C  
ATOM   1546  O   LEU A 189      22.476  33.984  19.164  1.00 20.51           O  
ATOM   1547  CB  LEU A 189      21.827  33.035  16.144  1.00 20.04           C  
ATOM   1548  CG  LEU A 189      21.806  33.377  14.648  1.00 21.18           C  
ATOM   1549  CD1 LEU A 189      20.707  32.604  13.963  1.00 20.49           C  
ATOM   1550  CD2 LEU A 189      21.592  34.843  14.469  1.00 23.90           C  
ATOM   1551  N   THR A 190      22.987  31.857  18.756  1.00 15.79           N  
ATOM   1552  CA  THR A 190      22.611  31.431  20.111  1.00 17.19           C  
ATOM   1553  C   THR A 190      23.357  30.185  20.564  1.00 18.56           C  
ATOM   1554  O   THR A 190      23.888  29.436  19.734  1.00 16.23           O  
ATOM   1555  CB  THR A 190      21.111  31.173  20.176  1.00 18.91           C  
ATOM   1556  CG2 THR A 190      20.665  30.013  19.232  1.00 17.83           C  
ATOM   1557  OG1 THR A 190      20.727  30.891  21.522  1.00 19.22           O  
ATOM   1558  N   GLN A 191      23.361  29.945  21.871  1.00 17.46           N  
ATOM   1559  CA  GLN A 191      23.878  28.692  22.404  1.00 20.52           C  
ATOM   1560  C   GLN A 191      22.778  27.662  22.586  1.00 20.41           C  
ATOM   1561  O   GLN A 191      23.054  26.509  22.844  1.00 18.09           O  
ATOM   1562  CB  GLN A 191      24.643  28.933  23.713  1.00 24.85           C  
ATOM   1563  CG  GLN A 191      26.070  29.368  23.487  1.00 27.47           C  
ATOM   1564  CD  GLN A 191      26.846  28.374  22.619  1.00 32.62           C  
ATOM   1565  NE2 GLN A 191      27.191  28.789  21.399  1.00 31.72           N  
ATOM   1566  OE1 GLN A 191      27.119  27.237  23.046  1.00 36.31           O  
ATOM   1567  N   GLU A 192      21.523  28.091  22.461  1.00 21.04           N  
ATOM   1568  CA  GLU A 192      20.404  27.168  22.438  1.00 22.26           C  
ATOM   1569  C   GLU A 192      20.570  26.066  21.407  1.00 21.83           C  
ATOM   1570  O   GLU A 192      21.072  26.292  20.296  1.00 18.29           O  
ATOM   1571  CB  GLU A 192      19.101  27.916  22.159  1.00 21.67           C  
ATOM   1572  CG  GLU A 192      17.893  27.059  22.378  1.00 21.07           C  
ATOM   1573  CD  GLU A 192      16.585  27.801  22.230  1.00 23.62           C  
ATOM   1574  OE1 GLU A 192      16.578  28.933  21.662  1.00 22.85           O  
ATOM   1575  OE2 GLU A 192      15.560  27.234  22.704  1.00 26.05           O1-
ATOM   1576  N   LYS A 193      20.151  24.857  21.772  1.00 20.16           N  
ATOM   1577  CA  LYS A 193      20.163  23.737  20.828  1.00 21.49           C  
ATOM   1578  C   LYS A 193      19.412  24.105  19.536  1.00 17.65           C  
ATOM   1579  O   LYS A 193      18.277  24.588  19.611  1.00 16.72           O  
ATOM   1580  CB  LYS A 193      19.535  22.496  21.465  1.00 23.62           C  
ATOM   1581  CG  LYS A 193      19.668  21.234  20.596  1.00 25.46           C  
ATOM   1582  CD  LYS A 193      19.317  19.971  21.379  1.00 26.65           C  
ATOM   1583  CE  LYS A 193      19.019  18.749  20.479  1.00 28.17           C  
ATOM   1584  NZ  LYS A 193      19.620  18.768  19.128  1.00 28.25           N1+
ATOM   1585  N   PRO A 194      20.050  23.924  18.346  1.00 16.76           N  
ATOM   1586  CA  PRO A 194      19.394  24.321  17.113  1.00 15.55           C  
ATOM   1587  C   PRO A 194      18.001  23.763  16.895  1.00 18.14           C  
ATOM   1588  O   PRO A 194      17.137  24.470  16.431  1.00 19.59           O  
ATOM   1589  CB  PRO A 194      20.368  23.846  16.033  1.00 16.72           C  
ATOM   1590  CG  PRO A 194      21.640  23.888  16.695  1.00 15.23           C  
ATOM   1591  CD  PRO A 194      21.435  23.510  18.083  1.00 16.87           C  
ATOM   1592  N   THR A 195      17.788  22.492  17.181  1.00 17.28           N  
ATOM   1593  CA  THR A 195      16.471  21.919  16.979  1.00 18.69           C  
ATOM   1594  C   THR A 195      15.417  22.723  17.811  1.00 20.44           C  
ATOM   1595  O   THR A 195      14.381  23.048  17.293  1.00 20.46           O  
ATOM   1596  CB  THR A 195      16.436  20.419  17.328  1.00 18.96           C  
ATOM   1597  CG2 THR A 195      17.213  19.604  16.309  1.00 20.56           C  
ATOM   1598  OG1 THR A 195      17.017  20.227  18.620  1.00 20.53           O  
ATOM   1599  N   LYS A 196      15.715  23.046  19.071  1.00 17.72           N  
ATOM   1600  CA  LYS A 196      14.819  23.890  19.895  1.00 17.06           C  
ATOM   1601  C   LYS A 196      14.685  25.312  19.373  1.00 19.00           C  
ATOM   1602  O   LYS A 196      13.594  25.864  19.335  1.00 15.77           O  
ATOM   1603  CB  LYS A 196      15.314  23.935  21.336  1.00 20.75           C  
ATOM   1604  CG  LYS A 196      15.186  22.596  22.079  1.00 23.90           C  
ATOM   1605  CE  LYS A 196      16.737  20.600  24.163  1.00 38.11           C  
ATOM   1606  N   PHE A 197      15.809  25.923  19.016  1.00 18.37           N  
ATOM   1607  CA  PHE A 197      15.816  27.299  18.534  1.00 17.15           C  
ATOM   1608  C   PHE A 197      14.949  27.450  17.270  1.00 17.31           C  
ATOM   1609  O   PHE A 197      14.106  28.335  17.177  1.00 15.80           O  
ATOM   1610  CB  PHE A 197      17.245  27.741  18.235  1.00 16.57           C  
ATOM   1611  CG  PHE A 197      17.340  29.119  17.637  1.00 17.20           C  
ATOM   1612  CD1 PHE A 197      17.066  30.256  18.411  1.00 15.54           C  
ATOM   1613  CD2 PHE A 197      17.601  29.298  16.274  1.00 15.44           C  
ATOM   1614  CE1 PHE A 197      17.153  31.502  17.881  1.00 14.09           C  
ATOM   1615  CE2 PHE A 197      17.691  30.558  15.745  1.00 18.38           C  
ATOM   1616  CZ  PHE A 197      17.446  31.676  16.557  1.00 19.00           C  
ATOM   1617  N   TRP A 198      15.169  26.565  16.304  1.00 16.70           N  
ATOM   1618  CA  TRP A 198      14.446  26.616  15.043  1.00 15.12           C  
ATOM   1619  C   TRP A 198      12.993  26.097  15.135  1.00 14.35           C  
ATOM   1620  O   TRP A 198      12.149  26.509  14.334  1.00 14.25           O  
ATOM   1621  CB  TRP A 198      15.210  25.857  13.959  1.00 14.47           C  
ATOM   1622  CG  TRP A 198      16.451  26.551  13.599  1.00 13.03           C  
ATOM   1623  CD1 TRP A 198      17.730  26.182  13.913  1.00 13.00           C  
ATOM   1624  CD2 TRP A 198      16.546  27.785  12.897  1.00 12.33           C  
ATOM   1625  CE2 TRP A 198      17.912  28.098  12.787  1.00 12.33           C  
ATOM   1626  CE3 TRP A 198      15.604  28.668  12.364  1.00 14.50           C  
ATOM   1627  NE1 TRP A 198      18.607  27.090  13.397  1.00 12.66           N  
ATOM   1628  CZ2 TRP A 198      18.371  29.263  12.156  1.00 12.31           C  
ATOM   1629  CZ3 TRP A 198      16.058  29.840  11.725  1.00 14.00           C  
ATOM   1630  CH2 TRP A 198      17.433  30.120  11.644  1.00 12.40           C  
ATOM   1631  N   MET A 199      12.695  25.226  16.107  1.00 12.60           N  
ATOM   1632  CA  MET A 199      11.293  24.879  16.365  1.00 17.35           C  
ATOM   1633  C   MET A 199      10.470  26.087  16.782  1.00 16.94           C  
ATOM   1634  O   MET A 199       9.334  26.250  16.325  1.00 14.42           O  
ATOM   1635  CB  MET A 199      11.165  23.801  17.437  1.00 21.00           C  
ATOM   1636  CG  MET A 199       9.732  23.284  17.628  1.00 24.09           C  
ATOM   1637  SD  MET A 199       8.906  22.683  16.127  1.00 25.34           S  
ATOM   1638  CE  MET A 199       9.842  21.200  15.814  1.00 28.08           C  
ATOM   1639  N   LYS A 200      11.025  26.912  17.662  1.00 16.90           N  
ATOM   1640  CA  LYS A 200      10.348  28.143  18.099  1.00 16.74           C  
ATOM   1641  C   LYS A 200      10.169  29.163  16.947  1.00 17.79           C  
ATOM   1642  O   LYS A 200       9.097  29.765  16.792  1.00 16.26           O  
ATOM   1643  CB  LYS A 200      11.110  28.745  19.259  1.00 18.74           C  
ATOM   1644  CG  LYS A 200      10.455  29.951  19.868  1.00 25.98           C  
ATOM   1645  CD  LYS A 200      10.975  30.193  21.291  1.00 29.71           C  
ATOM   1646  NZ  LYS A 200       9.505  30.589  24.243  1.00 60.44           N  
ATOM   1647  N   ILE A 201      11.218  29.333  16.136  1.00 17.13           N  
ATOM   1648  CA  ILE A 201      11.138  30.144  14.920  1.00 14.10           C  
ATOM   1649  C   ILE A 201      10.032  29.599  14.031  1.00 13.52           C  
ATOM   1650  O   ILE A 201       9.220  30.363  13.498  1.00 15.21           O  
ATOM   1651  CB  ILE A 201      12.495  30.197  14.109  1.00 18.68           C  
ATOM   1652  CG1 ILE A 201      13.690  30.798  14.922  1.00 19.53           C  
ATOM   1653  CG2 ILE A 201      12.310  30.967  12.771  1.00 16.87           C  
ATOM   1654  CD1 ILE A 201      13.495  32.092  15.427  1.00 21.58           C  
ATOM   1655  N   GLY A 202      10.001  28.279  13.834  1.00 11.76           N  
ATOM   1656  CA  GLY A 202       9.005  27.696  12.976  1.00 13.49           C  
ATOM   1657  C   GLY A 202       7.596  27.882  13.515  1.00 15.64           C  
ATOM   1658  O   GLY A 202       6.679  28.310  12.787  1.00 14.61           O  
ATOM   1659  N   GLN A 203       7.419  27.593  14.799  1.00 21.20           N  
ATOM   1660  CA  GLN A 203       6.102  27.770  15.455  1.00 22.89           C  
ATOM   1661  C   GLN A 203       5.568  29.204  15.349  1.00 23.72           C  
ATOM   1662  O   GLN A 203       4.390  29.427  15.014  1.00 16.96           O  
ATOM   1663  CB  GLN A 203       6.204  27.358  16.898  1.00 24.60           C  
ATOM   1664  CG  GLN A 203       6.199  25.851  17.039  1.00 26.90           C  
ATOM   1665  CD  GLN A 203       6.586  25.399  18.411  1.00 29.25           C  
ATOM   1666  NE2 GLN A 203       6.364  24.136  18.691  1.00 31.62           N  
ATOM   1667  OE1 GLN A 203       7.068  26.180  19.218  1.00 29.88           O  
ATOM   1668  N   GLU A 204       6.450  30.169  15.584  1.00 21.61           N  
ATOM   1669  CA  GLU A 204       6.077  31.588  15.551  1.00 24.27           C  
ATOM   1670  C   GLU A 204       5.861  32.126  14.146  1.00 25.10           C  
ATOM   1671  O   GLU A 204       4.996  32.985  13.925  1.00 18.72           O  
ATOM   1672  CB  GLU A 204       7.122  32.428  16.283  1.00 28.04           C  
ATOM   1673  CG  GLU A 204       7.106  32.173  17.773  1.00 31.73           C  
ATOM   1674  CD  GLU A 204       8.228  32.861  18.527  1.00 36.45           C  
ATOM   1675  OE1 GLU A 204       9.299  33.138  17.931  1.00 38.30           O  
ATOM   1676  OE2 GLU A 204       8.050  33.097  19.745  1.00 40.35           O1-
ATOM   1677  N   SER A 205       6.634  31.610  13.189  1.00 21.64           N  
ATOM   1678  CA  SER A 205       6.545  32.054  11.809  1.00 17.15           C  
ATOM   1679  C   SER A 205       5.465  31.364  11.035  1.00 18.54           C  
ATOM   1680  O   SER A 205       5.014  31.890  10.001  1.00 17.27           O  
ATOM   1681  CB  SER A 205       7.870  31.841  11.083  1.00 16.55           C  
ATOM   1682  OG  SER A 205       8.171  30.479  10.967  1.00 10.91           O  
ATOM   1683  N   GLY A 206       5.047  30.197  11.538  1.00 17.16           N  
ATOM   1684  CA  GLY A 206       4.147  29.302  10.818  1.00 18.63           C  
ATOM   1685  C   GLY A 206       4.812  28.470   9.704  1.00 19.07           C  
ATOM   1686  O   GLY A 206       4.118  27.840   8.903  1.00 18.75           O  
ATOM   1687  N   VAL A 207       6.151  28.465   9.626  1.00 15.26           N  
ATOM   1688  CA  VAL A 207       6.855  27.684   8.583  1.00 14.21           C  
ATOM   1689  C   VAL A 207       7.550  26.499   9.268  1.00 13.93           C  
ATOM   1690  O   VAL A 207       8.434  26.704  10.066  1.00 12.21           O  
ATOM   1691  CB  VAL A 207       7.877  28.580   7.770  1.00 14.82           C  
ATOM   1692  CG1 VAL A 207       8.619  27.767   6.699  1.00 14.52           C  
ATOM   1693  CG2 VAL A 207       7.140  29.785   7.157  1.00 16.20           C  
ATOM   1694  N   PRO A 208       7.107  25.258   8.990  1.00 14.31           N  
ATOM   1695  CA  PRO A 208       7.743  24.077   9.605  1.00 11.82           C  
ATOM   1696  C   PRO A 208       9.280  24.053   9.490  1.00  9.77           C  
ATOM   1697  O   PRO A 208       9.831  24.449   8.468  1.00 10.81           O  
ATOM   1698  CB  PRO A 208       7.120  22.920   8.842  1.00 12.79           C  
ATOM   1699  CG  PRO A 208       5.733  23.394   8.591  1.00 15.10           C  
ATOM   1700  CD  PRO A 208       5.958  24.856   8.152  1.00 14.02           C  
ATOM   1701  N   PRO A 209       9.967  23.601  10.533  1.00 16.02           N  
ATOM   1702  CA  PRO A 209      11.448  23.569  10.468  1.00 16.08           C  
ATOM   1703  C   PRO A 209      12.059  22.841   9.263  1.00 17.37           C  
ATOM   1704  O   PRO A 209      13.148  23.204   8.835  1.00 12.69           O  
ATOM   1705  CB  PRO A 209      11.831  22.857  11.765  1.00 15.04           C  
ATOM   1706  CG  PRO A 209      10.694  23.138  12.685  1.00 17.52           C  
ATOM   1707  CD  PRO A 209       9.474  23.150  11.848  1.00 19.20           C  
ATOM   1708  N   LEU A 210      11.401  21.784   8.749  1.00 16.75           N  
ATOM   1709  CA  LEU A 210      11.904  21.128   7.531  1.00 17.34           C  
ATOM   1710  C   LEU A 210      11.820  22.016   6.279  1.00 16.91           C  
ATOM   1711  O   LEU A 210      12.639  21.884   5.372  1.00 16.80           O  
ATOM   1712  CB  LEU A 210      11.180  19.816   7.279  1.00 17.37           C  
ATOM   1713  CG  LEU A 210      11.552  18.643   8.192  1.00 16.55           C  
ATOM   1714  CD1 LEU A 210      10.810  17.396   7.676  1.00 16.49           C  
ATOM   1715  CD2 LEU A 210      13.043  18.405   8.272  1.00 16.61           C  
ATOM   1716  N   HIS A 211      10.857  22.931   6.234  1.00 13.43           N  
ATOM   1717  CA  HIS A 211      10.803  23.918   5.161  1.00 15.84           C  
ATOM   1718  C   HIS A 211      11.826  25.053   5.410  1.00 11.00           C  
ATOM   1719  O   HIS A 211      12.405  25.601   4.476  1.00 10.95           O  
ATOM   1720  CB  HIS A 211       9.382  24.477   5.015  1.00 16.08           C  
ATOM   1721  CG  HIS A 211       8.397  23.509   4.411  1.00 15.86           C  
ATOM   1722  CD2 HIS A 211       7.241  23.007   4.896  1.00 16.07           C  
ATOM   1723  ND1 HIS A 211       8.563  22.946   3.160  1.00 15.69           N  
ATOM   1724  CE1 HIS A 211       7.523  22.175   2.888  1.00 19.08           C  
ATOM   1725  NE2 HIS A 211       6.707  22.195   3.923  1.00 16.76           N  
ATOM   1726  N   ILE A 212      12.050  25.395   6.675  1.00 14.21           N  
ATOM   1727  CA  ILE A 212      13.115  26.361   7.041  1.00 13.27           C  
ATOM   1728  C   ILE A 212      14.499  25.831   6.631  1.00 13.33           C  
ATOM   1729  O   ILE A 212      15.334  26.560   6.120  1.00 12.34           O  
ATOM   1730  CB  ILE A 212      13.097  26.684   8.523  1.00 13.03           C  
ATOM   1731  CG1 ILE A 212      11.820  27.425   8.925  1.00 13.63           C  
ATOM   1732  CG2 ILE A 212      14.292  27.608   8.912  1.00 17.06           C  
ATOM   1733  CD1 ILE A 212      11.724  27.644  10.460  1.00 13.52           C  
ATOM   1734  N   ASP A 213      14.736  24.563   6.876  1.00 13.11           N  
ATOM   1735  CA  ASP A 213      15.946  23.908   6.373  1.00 16.05           C  
ATOM   1736  C   ASP A 213      16.174  24.222   4.879  1.00 16.53           C  
ATOM   1737  O   ASP A 213      17.310  24.492   4.464  1.00 13.61           O  
ATOM   1738  CB  ASP A 213      15.808  22.398   6.565  1.00 18.16           C  
ATOM   1739  CG  ASP A 213      17.073  21.640   6.205  1.00 21.84           C  
ATOM   1740  OD1 ASP A 213      18.085  21.830   6.914  1.00 24.03           O  
ATOM   1741  OD2 ASP A 213      17.024  20.854   5.234  1.00 22.47           O1-
ATOM   1742  N   SER A 214      15.097  24.166   4.079  1.00 13.07           N  
ATOM   1743  CA  SER A 214      15.186  24.386   2.625  1.00 15.17           C  
ATOM   1744  C   SER A 214      15.599  25.825   2.271  1.00 16.34           C  
ATOM   1745  O   SER A 214      16.190  26.068   1.223  1.00 14.83           O  
ATOM   1746  CB  SER A 214      13.844  24.083   1.959  1.00 11.80           C  
ATOM   1747  OG  SER A 214      13.446  22.738   2.236  1.00 13.45           O  
ATOM   1748  N   LEU A 215      15.240  26.765   3.135  1.00 17.20           N  
ATOM   1749  CA  LEU A 215      15.610  28.155   2.962  1.00 18.01           C  
ATOM   1750  C   LEU A 215      17.080  28.411   3.303  1.00 17.35           C  
ATOM   1751  O   LEU A 215      17.696  29.258   2.713  1.00 18.94           O  
ATOM   1752  CB  LEU A 215      14.722  29.062   3.818  1.00 18.15           C  
ATOM   1753  CG  LEU A 215      13.221  28.930   3.532  1.00 15.64           C  
ATOM   1754  CD1 LEU A 215      12.465  29.815   4.503  1.00 17.21           C  
ATOM   1755  CD2 LEU A 215      12.920  29.295   2.099  1.00 17.97           C  
ATOM   1756  N   ILE A 216      17.621  27.686   4.262  1.00 16.17           N  
ATOM   1757  CA  ILE A 216      18.948  28.007   4.794  1.00 19.14           C  
ATOM   1758  C   ILE A 216      20.025  27.466   3.883  1.00 18.66           C  
ATOM   1759  O   ILE A 216      20.985  28.168   3.576  1.00 16.90           O  
ATOM   1760  CB  ILE A 216      19.130  27.463   6.235  1.00 18.95           C  
ATOM   1761  CG1 ILE A 216      18.183  28.207   7.181  1.00 20.74           C  
ATOM   1762  CG2 ILE A 216      20.565  27.646   6.701  1.00 19.89           C  
ATOM   1763  CD1 ILE A 216      18.167  27.696   8.596  1.00 19.64           C  
ATOM   1764  N   TRP A 217      19.841  26.229   3.410  1.00 21.28           N  
ATOM   1765  CA  TRP A 217      20.910  25.505   2.720  1.00 22.68           C  
ATOM   1766  C   TRP A 217      21.411  26.171   1.445  1.00 21.69           C  
ATOM   1767  O   TRP A 217      22.612  26.231   1.229  1.00 17.92           O  
ATOM   1768  CB  TRP A 217      20.525  24.046   2.470  1.00 27.90           C  
ATOM   1769  CG  TRP A 217      20.920  23.226   3.617  1.00 28.10           C  
ATOM   1770  CD1 TRP A 217      20.115  22.775   4.622  1.00 29.98           C  
ATOM   1771  CD2 TRP A 217      22.250  22.838   3.964  1.00 28.58           C  
ATOM   1772  CE2 TRP A 217      22.176  22.119   5.173  1.00 28.88           C  
ATOM   1773  CE3 TRP A 217      23.498  23.012   3.361  1.00 29.39           C  
ATOM   1774  NE1 TRP A 217      20.862  22.103   5.559  1.00 30.36           N  
ATOM   1775  CZ2 TRP A 217      23.306  21.579   5.796  1.00 31.25           C  
ATOM   1776  CZ3 TRP A 217      24.625  22.471   3.988  1.00 30.27           C  
ATOM   1777  CH2 TRP A 217      24.514  21.771   5.195  1.00 29.74           C  
ATOM   1778  N   PRO A 218      20.510  26.685   0.606  1.00 19.88           N  
ATOM   1779  CA  PRO A 218      21.045  27.404  -0.555  1.00 23.75           C  
ATOM   1780  C   PRO A 218      21.986  28.542  -0.172  1.00 23.58           C  
ATOM   1781  O   PRO A 218      22.947  28.818  -0.888  1.00 22.99           O  
ATOM   1782  CB  PRO A 218      19.790  27.961  -1.237  1.00 24.89           C  
ATOM   1783  CG  PRO A 218      18.674  27.159  -0.717  1.00 24.28           C  
ATOM   1784  CD  PRO A 218      19.038  26.642   0.606  1.00 20.71           C  
ATOM   1785  N   LEU A 219      21.705  29.184   0.960  1.00 20.96           N  
ATOM   1786  CA  LEU A 219      22.443  30.352   1.385  1.00 21.42           C  
ATOM   1787  C   LEU A 219      23.810  29.965   1.934  1.00 23.91           C  
ATOM   1788  O   LEU A 219      24.732  30.753   1.885  1.00 20.21           O  
ATOM   1789  CB  LEU A 219      21.646  31.137   2.416  1.00 23.35           C  
ATOM   1790  CG  LEU A 219      20.188  31.430   2.080  1.00 25.61           C  
ATOM   1791  CD1 LEU A 219      19.549  32.272   3.184  1.00 27.14           C  
ATOM   1792  CD2 LEU A 219      20.029  32.115   0.659  1.00 25.35           C  
ATOM   1793  N   LEU A 220      23.939  28.719   2.379  1.00 24.20           N  
ATOM   1794  CA  LEU A 220      25.195  28.156   2.870  1.00 26.32           C  
ATOM   1795  C   LEU A 220      26.087  27.679   1.740  1.00 29.24           C  
ATOM   1796  O   LEU A 220      27.246  27.337   1.970  1.00 27.77           O  
ATOM   1797  CB  LEU A 220      24.908  26.959   3.777  1.00 24.46           C  
ATOM   1798  CG  LEU A 220      24.246  27.226   5.130  1.00 23.24           C  
ATOM   1799  CD1 LEU A 220      23.875  25.918   5.791  1.00 19.53           C  
ATOM   1800  CD2 LEU A 220      25.218  28.041   6.026  1.00 24.13           C  
ATOM   1801  N   GLY A 221      25.537  27.614   0.529  1.00 24.44           N  
ATOM   1802  CA  GLY A 221      26.231  27.019  -0.593  1.00 25.75           C  
ATOM   1803  C   GLY A 221      26.463  28.014  -1.686  1.00 25.62           C  
ATOM   1804  O   GLY A 221      26.784  29.168  -1.430  1.00 25.72           O  
ATOM   1805  N   ASN A 222      26.250  27.555  -2.907  1.00 26.23           N  
ATOM   1806  CA  ASN A 222      26.587  28.278  -4.113  1.00 28.69           C  
ATOM   1807  C   ASN A 222      25.356  28.251  -5.025  1.00 28.68           C  
ATOM   1808  O   ASN A 222      25.407  27.724  -6.130  1.00 29.79           O  
ATOM   1809  CB  ASN A 222      27.803  27.607  -4.785  1.00 27.09           C  
ATOM   1810  CG  ASN A 222      28.462  28.487  -5.849  1.00 28.15           C  
ATOM   1811  ND2 ASN A 222      29.055  27.857  -6.861  1.00 27.40           N  
ATOM   1812  OD1 ASN A 222      28.430  29.712  -5.764  1.00 24.52           O  
ATOM   1813  N   ALA A 223      24.260  28.841  -4.534  1.00 24.87           N  
ATOM   1814  CA  ALA A 223      22.940  28.695  -5.144  1.00 25.85           C  
ATOM   1815  C   ALA A 223      22.671  29.642  -6.314  1.00 25.66           C  
ATOM   1816  O   ALA A 223      23.113  30.762  -6.339  1.00 25.29           O  
ATOM   1817  CB  ALA A 223      21.840  28.843  -4.085  1.00 23.73           C  
ATOM   1818  N   ASP A 224      21.900  29.156  -7.280  1.00 26.18           N  
ATOM   1819  CA  ASP A 224      21.413  29.965  -8.372  1.00 23.86           C  
ATOM   1820  C   ASP A 224      19.963  30.304  -8.066  1.00 18.89           C  
ATOM   1821  O   ASP A 224      19.091  29.443  -8.143  1.00 17.35           O  
ATOM   1822  CB  ASP A 224      21.539  29.161  -9.670  1.00 25.52           C  
ATOM   1823  CG  ASP A 224      20.994  29.891 -10.871  1.00 25.68           C  
ATOM   1824  OD1 ASP A 224      20.616  31.081 -10.760  1.00 26.03           O  
ATOM   1825  OD2 ASP A 224      20.959  29.262 -11.935  1.00 28.44           O1-
ATOM   1826  N   LEU A 225      19.708  31.556  -7.707  1.00 15.73           N  
ATOM   1827  CA  LEU A 225      18.371  31.977  -7.289  1.00 16.77           C  
ATOM   1828  C   LEU A 225      17.599  32.642  -8.443  1.00 18.63           C  
ATOM   1829  O   LEU A 225      16.481  33.125  -8.267  1.00 19.15           O  
ATOM   1830  CB  LEU A 225      18.469  32.906  -6.072  1.00 19.60           C  
ATOM   1831  CG  LEU A 225      19.132  32.369  -4.794  1.00 20.22           C  
ATOM   1832  CD1 LEU A 225      18.905  33.385  -3.690  1.00 23.90           C  
ATOM   1833  CD2 LEU A 225      18.540  31.035  -4.388  1.00 16.65           C  
ATOM   1834  N   THR A 226      18.159  32.594  -9.638  1.00 19.59           N  
ATOM   1835  CA  THR A 226      17.566  33.315 -10.754  1.00 20.92           C  
ATOM   1836  C   THR A 226      16.196  32.762 -11.178  1.00 20.13           C  
ATOM   1837  O   THR A 226      15.407  33.523 -11.703  1.00 20.36           O  
ATOM   1838  CB  THR A 226      18.545  33.463 -11.951  1.00 21.07           C  
ATOM   1839  CG2 THR A 226      19.824  34.212 -11.530  1.00 24.04           C  
ATOM   1840  OG1 THR A 226      18.900  32.187 -12.452  1.00 19.06           O  
ATOM   1841  N   PRO A 227      15.877  31.475 -10.877  1.00 15.51           N  
ATOM   1842  CA  PRO A 227      14.494  31.026 -11.146  1.00 18.41           C  
ATOM   1843  C   PRO A 227      13.424  31.701 -10.322  1.00 19.24           C  
ATOM   1844  O   PRO A 227      12.247  31.580 -10.648  1.00 19.78           O  
ATOM   1845  CB  PRO A 227      14.536  29.547 -10.790  1.00 17.43           C  
ATOM   1846  CG  PRO A 227      15.965  29.160 -10.911  1.00 18.40           C  
ATOM   1847  CD  PRO A 227      16.690  30.340 -10.376  1.00 17.94           C  
ATOM   1848  N   LEU A 228      13.825  32.381  -9.250  1.00 15.80           N  
ATOM   1849  CA  LEU A 228      12.888  32.917  -8.286  1.00 16.40           C  
ATOM   1850  C   LEU A 228      12.552  34.351  -8.631  1.00 16.51           C  
ATOM   1851  O   LEU A 228      13.387  35.070  -9.182  1.00 18.34           O  
ATOM   1852  CB  LEU A 228      13.489  32.843  -6.875  1.00 14.67           C  
ATOM   1853  CG  LEU A 228      14.005  31.490  -6.389  1.00 14.73           C  
ATOM   1854  CD1 LEU A 228      14.530  31.625  -4.978  1.00 16.55           C  
ATOM   1855  CD2 LEU A 228      12.942  30.415  -6.466  1.00 14.22           C  
ATOM   1856  N   ASP A 229      11.319  34.725  -8.348  1.00 17.97           N  
ATOM   1857  CA  ASP A 229      10.862  36.122  -8.397  1.00 25.06           C  
ATOM   1858  C   ASP A 229      11.768  37.081  -7.590  1.00 23.93           C  
ATOM   1859  O   ASP A 229      12.325  36.709  -6.549  1.00 21.68           O  
ATOM   1860  CB  ASP A 229       9.425  36.195  -7.826  1.00 28.91           C  
ATOM   1861  CG  ASP A 229       8.770  37.526  -8.068  1.00 34.55           C  
ATOM   1862  OD1 ASP A 229       8.397  38.191  -7.071  1.00 39.79           O  
ATOM   1863  OD2 ASP A 229       8.642  37.937  -9.252  1.00 36.81           O1-
ATOM   1864  N   ILE A 230      11.866  38.328  -8.055  1.00 23.04           N  
ATOM   1865  CA  ILE A 230      12.697  39.343  -7.417  1.00 23.88           C  
ATOM   1866  C   ILE A 230      12.305  39.569  -5.933  1.00 21.34           C  
ATOM   1867  O   ILE A 230      13.182  39.772  -5.074  1.00 19.76           O  
ATOM   1868  CB  ILE A 230      12.685  40.674  -8.206  1.00 26.52           C  
ATOM   1869  CG1 ILE A 230      13.442  41.767  -7.434  1.00 29.13           C  
ATOM   1870  CG2 ILE A 230      11.251  41.144  -8.512  1.00 26.53           C  
ATOM   1871  CD1 ILE A 230      14.948  41.623  -7.499  1.00 30.43           C  
ATOM   1872  N   GLU A 231      11.018  39.494  -5.634  1.00 19.88           N  
ATOM   1873  CA  GLU A 231      10.560  39.711  -4.273  1.00 23.89           C  
ATOM   1874  C   GLU A 231      11.066  38.582  -3.369  1.00 21.14           C  
ATOM   1875  O   GLU A 231      11.564  38.836  -2.272  1.00 16.00           O  
ATOM   1876  CB  GLU A 231       9.023  39.841  -4.206  1.00 29.19           C  
ATOM   1877  CG  GLU A 231       8.443  41.115  -4.896  1.00 34.77           C  
ATOM   1878  CD  GLU A 231       8.911  42.468  -4.275  1.00 41.39           C  
ATOM   1879  OE1 GLU A 231       9.826  42.479  -3.411  1.00 43.93           O  
ATOM   1880  OE2 GLU A 231       8.371  43.537  -4.673  1.00 44.40           O1-
ATOM   1881  N   LEU A 232      10.992  37.339  -3.845  1.00 18.14           N  
ATOM   1882  CA  LEU A 232      11.517  36.222  -3.044  1.00 16.40           C  
ATOM   1883  C   LEU A 232      13.030  36.290  -2.907  1.00 14.05           C  
ATOM   1884  O   LEU A 232      13.572  35.971  -1.847  1.00 15.23           O  
ATOM   1885  CB  LEU A 232      11.100  34.878  -3.648  1.00 16.82           C  
ATOM   1886  CG  LEU A 232      11.580  33.601  -2.956  1.00 16.48           C  
ATOM   1887  CD1 LEU A 232      11.359  33.570  -1.418  1.00 18.54           C  
ATOM   1888  CD2 LEU A 232      10.938  32.380  -3.636  1.00 15.13           C  
ATOM   1889  N   ARG A 233      13.724  36.671  -3.977  1.00 15.07           N  
ATOM   1890  CA  ARG A 233      15.177  36.794  -3.907  1.00 16.82           C  
ATOM   1891  C   ARG A 233      15.555  37.850  -2.879  1.00 20.15           C  
ATOM   1892  O   ARG A 233      16.449  37.636  -2.052  1.00 17.00           O  
ATOM   1893  CB  ARG A 233      15.784  37.133  -5.291  1.00 20.99           C  
ATOM   1894  CG  ARG A 233      15.671  35.986  -6.282  1.00 23.25           C  
ATOM   1895  CD  ARG A 233      16.222  36.350  -7.635  1.00 29.20           C  
ATOM   1896  NE  ARG A 233      17.668  36.231  -7.601  1.00 31.90           N  
ATOM   1897  CZ  ARG A 233      18.473  36.450  -8.637  1.00 36.00           C  
ATOM   1898  NH1 ARG A 233      17.975  36.834  -9.815  1.00 38.75           N1+
ATOM   1899  NH2 ARG A 233      19.786  36.298  -8.490  1.00 34.86           N  
ATOM   1900  N   ASN A 234      14.819  38.956  -2.893  1.00 14.09           N  
ATOM   1901  CA  ASN A 234      15.094  40.022  -1.906  1.00 19.69           C  
ATOM   1902  C   ASN A 234      14.949  39.565  -0.442  1.00 16.40           C  
ATOM   1903  O   ASN A 234      15.791  39.906   0.410  1.00 14.01           O  
ATOM   1904  CB  ASN A 234      14.235  41.232  -2.186  1.00 20.98           C  
ATOM   1905  CG  ASN A 234      14.705  42.007  -3.399  1.00 22.54           C  
ATOM   1906  ND2 ASN A 234      13.872  42.886  -3.873  1.00 25.36           N  
ATOM   1907  OD1 ASN A 234      15.804  41.804  -3.904  1.00 27.46           O  
ATOM   1908  N   LYS A 235      13.928  38.760  -0.167  1.00 18.08           N  
ATOM   1909  CA  LYS A 235      13.716  38.213   1.174  1.00 18.56           C  
ATOM   1910  C   LYS A 235      14.806  37.242   1.580  1.00 17.64           C  
ATOM   1911  O   LYS A 235      15.244  37.230   2.729  1.00 13.21           O  
ATOM   1912  CB  LYS A 235      12.342  37.562   1.284  1.00 17.86           C  
ATOM   1913  CG  LYS A 235      11.212  38.553   1.259  1.00 19.93           C  
ATOM   1914  CD  LYS A 235       9.894  37.867   1.218  1.00 22.93           C  
ATOM   1915  CE  LYS A 235       8.752  38.756   0.707  1.00 26.12           C  
ATOM   1916  NZ  LYS A 235       7.675  37.848   0.304  1.00 28.52           N1+
ATOM   1917  N   LEU A 236      15.246  36.420   0.634  1.00 17.83           N  
ATOM   1918  CA  LEU A 236      16.360  35.512   0.874  1.00 17.71           C  
ATOM   1919  C   LEU A 236      17.672  36.223   1.118  1.00 16.15           C  
ATOM   1920  O   LEU A 236      18.493  35.726   1.877  1.00 16.90           O  
ATOM   1921  CB  LEU A 236      16.508  34.495  -0.268  1.00 18.94           C  
ATOM   1922  CG  LEU A 236      15.410  33.409  -0.300  1.00 16.72           C  
ATOM   1923  CD1 LEU A 236      15.396  32.739  -1.675  1.00 18.03           C  
ATOM   1924  CD2 LEU A 236      15.528  32.343   0.840  1.00 20.04           C  
ATOM   1925  N   MET A 237      17.871  37.384   0.488  1.00 19.24           N  
ATOM   1926  CA  MET A 237      19.059  38.205   0.767  1.00 20.79           C  
ATOM   1927  C   MET A 237      18.971  38.761   2.189  1.00 17.57           C  
ATOM   1928  O   MET A 237      19.963  38.849   2.876  1.00 15.22           O  
ATOM   1929  CB  MET A 237      19.207  39.351  -0.243  1.00 24.67           C  
ATOM   1930  CG  MET A 237      19.476  38.892  -1.661  1.00 30.23           C  
ATOM   1931  SD  MET A 237      20.898  37.780  -1.791  1.00 31.63           S  
ATOM   1932  CE  MET A 237      20.130  36.150  -1.787  1.00 35.84           C  
ATOM   1933  N   LYS A 238      17.771  39.114   2.622  1.00 17.75           N  
ATOM   1934  CA  LYS A 238      17.569  39.607   4.007  1.00 19.38           C  
ATOM   1935  C   LYS A 238      17.847  38.506   5.021  1.00 18.95           C  
ATOM   1936  O   LYS A 238      18.506  38.726   6.027  1.00 16.72           O  
ATOM   1937  CB  LYS A 238      16.175  40.182   4.162  1.00 20.12           C  
ATOM   1938  CG  LYS A 238      15.799  40.664   5.566  1.00 22.89           C  
ATOM   1939  CD  LYS A 238      16.788  41.690   6.163  1.00 28.28           C  
ATOM   1940  CE  LYS A 238      16.157  42.473   7.338  1.00 27.64           C  
ATOM   1941  NZ  LYS A 238      17.156  43.320   8.050  1.00 30.83           N1+
ATOM   1942  N   LEU A 239      17.385  37.297   4.713  1.00 13.43           N  
ATOM   1943  CA  LEU A 239      17.626  36.149   5.560  1.00 14.39           C  
ATOM   1944  C   LEU A 239      19.123  35.874   5.633  1.00 15.95           C  
ATOM   1945  O   LEU A 239      19.684  35.642   6.714  1.00 14.01           O  
ATOM   1946  CB  LEU A 239      16.833  34.943   5.035  1.00 13.46           C  
ATOM   1947  CG  LEU A 239      17.062  33.604   5.734  1.00 13.07           C  
ATOM   1948  CD1 LEU A 239      16.741  33.718   7.224  1.00 15.15           C  
ATOM   1949  CD2 LEU A 239      16.210  32.505   5.047  1.00 16.65           C  
ATOM   1950  N   THR A 240      19.776  35.911   4.479  1.00 12.48           N  
ATOM   1951  CA  THR A 240      21.226  35.761   4.417  1.00 15.53           C  
ATOM   1952  C   THR A 240      21.921  36.717   5.378  1.00 15.84           C  
ATOM   1953  O   THR A 240      22.771  36.291   6.159  1.00 17.54           O  
ATOM   1954  CB  THR A 240      21.780  35.989   2.981  1.00 15.52           C  
ATOM   1955  CG2 THR A 240      23.268  35.793   2.953  1.00 20.09           C  
ATOM   1956  OG1 THR A 240      21.161  35.060   2.056  1.00 15.68           O  
ATOM   1957  N   GLU A 241      21.552  37.992   5.312  1.00 15.53           N  
ATOM   1958  CA  GLU A 241      22.112  38.993   6.212  1.00 23.60           C  
ATOM   1959  C   GLU A 241      21.834  38.651   7.689  1.00 21.01           C  
ATOM   1960  O   GLU A 241      22.724  38.734   8.522  1.00 13.79           O  
ATOM   1961  CB  GLU A 241      21.571  40.384   5.880  1.00 25.71           C  
ATOM   1962  CG  GLU A 241      21.926  41.453   6.899  1.00 31.18           C  
ATOM   1963  CD  GLU A 241      20.881  42.588   6.970  1.00 36.44           C  
ATOM   1964  OE1 GLU A 241      20.986  43.519   6.135  1.00 34.78           O  
ATOM   1965  OE2 GLU A 241      19.962  42.549   7.865  1.00 39.25           O1-
ATOM   1966  N   LEU A 242      20.601  38.282   8.009  1.00 20.01           N  
ATOM   1967  CA  LEU A 242      20.223  38.038   9.395  1.00 20.52           C  
ATOM   1968  C   LEU A 242      20.906  36.829  10.038  1.00 23.48           C  
ATOM   1969  O   LEU A 242      21.085  36.781  11.250  1.00 17.28           O  
ATOM   1970  CB  LEU A 242      18.717  37.874   9.507  1.00 22.71           C  
ATOM   1971  CG  LEU A 242      17.826  39.110   9.277  1.00 23.72           C  
ATOM   1972  CD1 LEU A 242      16.377  38.671   9.318  1.00 25.39           C  
ATOM   1973  CD2 LEU A 242      18.088  40.202  10.324  1.00 26.44           C  
ATOM   1974  N   LEU A 243      21.259  35.855   9.213  1.00 23.74           N  
ATOM   1975  CA  LEU A 243      22.026  34.674   9.626  1.00 25.91           C  
ATOM   1976  C   LEU A 243      23.536  34.936   9.740  1.00 26.23           C  
ATOM   1977  O   LEU A 243      24.291  34.082  10.186  1.00 24.38           O  
ATOM   1978  CB  LEU A 243      21.800  33.541   8.614  1.00 25.68           C  
ATOM   1979  CG  LEU A 243      20.383  32.971   8.530  1.00 28.74           C  
ATOM   1980  CD1 LEU A 243      20.278  31.870   7.419  1.00 28.25           C  
ATOM   1981  CD2 LEU A 243      19.960  32.438   9.877  1.00 30.89           C  
ATOM   1982  N   GLY A 244      23.978  36.111   9.333  1.00 25.93           N  
ATOM   1983  CA  GLY A 244      25.406  36.425   9.323  1.00 31.63           C  
ATOM   1984  C   GLY A 244      26.104  35.619   8.243  1.00 35.02           C  
ATOM   1985  O   GLY A 244      27.288  35.307   8.384  1.00 33.54           O  
ATOM   1986  N   LEU A 245      25.323  35.310   7.190  1.00 36.36           N  
ATOM   1987  CA  LEU A 245      25.621  34.390   6.062  1.00 40.34           C  
ATOM   1988  C   LEU A 245      25.213  32.904   6.276  1.00 41.16           C  
ATOM   1989  O   LEU A 245      24.122  32.491   5.889  1.00 41.85           O  
ATOM   1990  CB  LEU A 245      27.058  34.565   5.590  1.00 43.79           C  
ATOM   1991  CG  LEU A 245      27.236  35.755   4.632  1.00 46.38           C  
ATOM   1992  CD1 LEU A 245      26.407  37.026   5.000  1.00 45.66           C  
ATOM   1993  CD2 LEU A 245      28.748  36.087   4.510  1.00 48.03           C  
ATOM   1994  OXT LEU A 245      25.905  32.038   6.830  1.00 41.48           O1-
TER
ATOM   1995  N   GLU B   1      37.514  15.940 -36.216  1.00 34.61           N  
ATOM   1996  CA  GLU B   1      37.750  15.967 -34.729  1.00 37.32           C  
ATOM   1997  C   GLU B   1      36.495  16.397 -33.953  1.00 34.87           C  
ATOM   1998  O   GLU B   1      36.097  15.732 -33.001  1.00 35.20           O  
ATOM   1999  CB  GLU B   1      38.928  16.877 -34.360  1.00 37.17           C  
ATOM   2000  CD  GLU B   1      42.227  16.848 -40.254  1.00 75.10           C  
ATOM   2001  OE2 GLU B   1      43.105  15.956 -40.225  1.00 75.74           O1-
ATOM   2002  N   LEU B   2      35.901  17.515 -34.371  1.00 37.04           N  
ATOM   2003  CA  LEU B   2      34.601  17.963 -33.869  1.00 35.04           C  
ATOM   2004  C   LEU B   2      33.545  16.916 -34.147  1.00 31.52           C  
ATOM   2005  O   LEU B   2      32.713  16.612 -33.288  1.00 29.66           O  
ATOM   2006  CB  LEU B   2      34.198  19.277 -34.535  1.00 34.64           C  
ATOM   2007  CG  LEU B   2      32.914  19.966 -34.075  1.00 35.77           C  
ATOM   2008  CD1 LEU B   2      33.020  20.448 -32.600  1.00 34.60           C  
ATOM   2009  CD2 LEU B   2      32.611  21.123 -35.028  1.00 36.08           C  
ATOM   2010  N   VAL B   3      33.576  16.354 -35.346  1.00 32.15           N  
ATOM   2011  CA  VAL B   3      32.637  15.291 -35.706  1.00 31.63           C  
ATOM   2012  C   VAL B   3      32.797  14.085 -34.792  1.00 32.12           C  
ATOM   2013  O   VAL B   3      31.807  13.471 -34.385  1.00 32.68           O  
ATOM   2014  CB  VAL B   3      32.760  14.887 -37.200  1.00 30.22           C  
ATOM   2015  CG1 VAL B   3      31.957  13.625 -37.509  1.00 29.89           C  
ATOM   2016  CG2 VAL B   3      32.302  16.049 -38.103  1.00 29.98           C  
ATOM   2017  N   GLU B   4      34.037  13.757 -34.454  1.00 33.08           N  
ATOM   2018  CA  GLU B   4      34.319  12.503 -33.739  1.00 32.98           C  
ATOM   2019  C   GLU B   4      33.856  12.547 -32.300  1.00 26.97           C  
ATOM   2020  O   GLU B   4      33.269  11.577 -31.791  1.00 21.57           O  
ATOM   2021  CB  GLU B   4      35.816  12.176 -33.810  1.00 35.33           C  
ATOM   2022  CG  GLU B   4      36.242  11.708 -35.184  1.00 39.26           C  
ATOM   2023  CD  GLU B   4      35.356  10.589 -35.701  1.00 43.24           C  
ATOM   2024  OE1 GLU B   4      35.190   9.573 -34.977  1.00 44.92           O  
ATOM   2025  OE2 GLU B   4      34.805  10.738 -36.817  1.00 44.66           O1-
ATOM   2026  N   ILE B   5      34.124  13.685 -31.665  1.00 24.60           N  
ATOM   2027  CA  ILE B   5      33.706  13.966 -30.291  1.00 29.61           C  
ATOM   2028  C   ILE B   5      32.174  13.941 -30.214  1.00 27.98           C  
ATOM   2029  O   ILE B   5      31.592  13.199 -29.419  1.00 26.81           O  
ATOM   2030  CB  ILE B   5      34.226  15.356 -29.817  1.00 33.01           C  
ATOM   2031  CG1 ILE B   5      35.762  15.379 -29.814  1.00 36.44           C  
ATOM   2032  CG2 ILE B   5      33.695  15.707 -28.395  1.00 35.19           C  
ATOM   2033  CD1 ILE B   5      36.344  16.765 -29.621  1.00 36.55           C  
ATOM   2034  N   ILE B   6      31.535  14.752 -31.056  1.00 25.99           N  
ATOM   2035  CA  ILE B   6      30.065  14.781 -31.119  1.00 24.54           C  
ATOM   2036  C   ILE B   6      29.483  13.349 -31.352  1.00 24.30           C  
ATOM   2037  O   ILE B   6      28.587  12.935 -30.655  1.00 23.65           O  
ATOM   2038  CB  ILE B   6      29.587  15.802 -32.167  1.00 24.35           C  
ATOM   2039  CG1 ILE B   6      29.905  17.213 -31.667  1.00 26.88           C  
ATOM   2040  CG2 ILE B   6      28.064  15.657 -32.416  1.00 25.39           C  
ATOM   2041  CD1 ILE B   6      29.581  18.296 -32.634  1.00 28.34           C  
ATOM   2042  N   LYS B   7      30.048  12.589 -32.287  1.00 26.88           N  
ATOM   2043  CA  LYS B   7      29.628  11.198 -32.524  1.00 27.21           C  
ATOM   2044  C   LYS B   7      29.775  10.342 -31.278  1.00 25.59           C  
ATOM   2045  O   LYS B   7      28.943   9.465 -31.012  1.00 28.19           O  
ATOM   2046  CB  LYS B   7      30.432  10.547 -33.670  1.00 33.71           C  
ATOM   2047  CG  LYS B   7      29.684   9.378 -34.294  1.00 37.53           C  
ATOM   2048  CD  LYS B   7      30.549   8.258 -34.899  1.00 40.66           C  
ATOM   2049  CE  LYS B   7      29.606   7.132 -35.455  1.00 41.31           C  
ATOM   2050  NZ  LYS B   7      30.231   5.760 -35.708  1.00 42.08           N1+
ATOM   2051  N   GLY B   8      30.842  10.597 -30.517  1.00 24.73           N  
ATOM   2052  CA  GLY B   8      31.122   9.879 -29.282  1.00 23.81           C  
ATOM   2053  C   GLY B   8      30.091  10.136 -28.193  1.00 21.39           C  
ATOM   2054  O   GLY B   8      29.674   9.218 -27.476  1.00 26.11           O  
ATOM   2055  N   ILE B   9      29.722  11.397 -28.035  1.00 20.54           N  
ATOM   2056  CA  ILE B   9      28.683  11.789 -27.096  1.00 17.47           C  
ATOM   2057  C   ILE B   9      27.348  11.184 -27.518  1.00 17.53           C  
ATOM   2058  O   ILE B   9      26.642  10.519 -26.732  1.00 19.84           O  
ATOM   2059  CB  ILE B   9      28.592  13.343 -27.051  1.00 18.19           C  
ATOM   2060  CG1 ILE B   9      29.877  13.910 -26.478  1.00 16.50           C  
ATOM   2061  CG2 ILE B   9      27.376  13.770 -26.266  1.00 16.84           C  
ATOM   2062  CD1 ILE B   9      30.126  15.384 -26.819  1.00 17.37           C  
ATOM   2063  N   GLY B  10      27.005  11.408 -28.783  1.00 20.71           N  
ATOM   2064  CA  GLY B  10      25.883  10.726 -29.408  1.00 19.82           C  
ATOM   2065  C   GLY B  10      24.598  11.370 -28.951  1.00 21.43           C  
ATOM   2066  O   GLY B  10      24.618  12.316 -28.135  1.00 20.00           O  
ATOM   2067  N   ILE B  11      23.506  10.871 -29.511  1.00 20.71           N  
ATOM   2068  CA  ILE B  11      22.157  11.251 -29.097  1.00 22.73           C  
ATOM   2069  C   ILE B  11      21.928  10.906 -27.611  1.00 23.26           C  
ATOM   2070  O   ILE B  11      21.342  11.702 -26.885  1.00 22.39           O  
ATOM   2071  CB  ILE B  11      21.067  10.602 -30.054  1.00 22.26           C  
ATOM   2072  CG1 ILE B  11      21.097  11.310 -31.411  1.00 23.81           C  
ATOM   2073  CG2 ILE B  11      19.661  10.661 -29.460  1.00 24.24           C  
ATOM   2074  CD1 ILE B  11      20.186  10.659 -32.493  1.00 25.63           C  
ATOM   2075  N   GLU B  12      22.442   9.768 -27.145  1.00 21.85           N  
ATOM   2076  CA  GLU B  12      22.246   9.396 -25.752  1.00 23.22           C  
ATOM   2077  C   GLU B  12      22.907  10.356 -24.758  1.00 24.21           C  
ATOM   2078  O   GLU B  12      22.370  10.578 -23.668  1.00 21.75           O  
ATOM   2079  CB  GLU B  12      22.697   7.959 -25.489  1.00 26.73           C  
ATOM   2080  CG  GLU B  12      21.852   6.904 -26.210  1.00 29.40           C  
ATOM   2081  CD  GLU B  12      20.311   7.076 -25.994  1.00 32.89           C  
ATOM   2082  OE1 GLU B  12      19.862   7.032 -24.804  1.00 35.79           O  
ATOM   2083  OE2 GLU B  12      19.559   7.255 -27.018  1.00 35.08           O1-
ATOM   2084  N   GLY B  13      24.040  10.948 -25.147  1.00 21.28           N  
ATOM   2085  CA  GLY B  13      24.745  11.908 -24.315  1.00 19.89           C  
ATOM   2086  C   GLY B  13      24.029  13.238 -24.348  1.00 19.49           C  
ATOM   2087  O   GLY B  13      23.884  13.920 -23.318  1.00 19.48           O  
ATOM   2088  N   ALA B  14      23.563  13.598 -25.533  1.00 17.97           N  
ATOM   2089  CA  ALA B  14      22.721  14.796 -25.702  1.00 19.02           C  
ATOM   2090  C   ALA B  14      21.496  14.710 -24.790  1.00 18.08           C  
ATOM   2091  O   ALA B  14      21.173  15.661 -24.076  1.00 17.64           O  
ATOM   2092  CB  ALA B  14      22.313  14.973 -27.189  1.00 18.80           C  
ATOM   2093  N   LYS B  15      20.857  13.546 -24.775  1.00 17.92           N  
ATOM   2094  CA  LYS B  15      19.683  13.297 -23.931  1.00 18.12           C  
ATOM   2095  C   LYS B  15      19.941  13.542 -22.456  1.00 18.17           C  
ATOM   2096  O   LYS B  15      19.060  14.064 -21.761  1.00 17.90           O  
ATOM   2097  CB  LYS B  15      19.210  11.849 -24.143  1.00 20.54           C  
ATOM   2098  CG  LYS B  15      17.891  11.459 -23.583  1.00 22.88           C  
ATOM   2099  CD  LYS B  15      17.670   9.957 -23.870  1.00 24.45           C  
ATOM   2100  CE  LYS B  15      16.342   9.414 -23.326  1.00 29.41           C  
ATOM   2101  NZ  LYS B  15      16.226   9.497 -21.809  1.00 33.21           N1+
ATOM   2102  N   GLU B  16      21.107  13.110 -21.955  1.00 16.42           N  
ATOM   2103  CA  GLU B  16      21.433  13.260 -20.527  1.00 17.31           C  
ATOM   2104  C   GLU B  16      21.713  14.717 -20.214  1.00 17.92           C  
ATOM   2105  O   GLU B  16      21.245  15.222 -19.188  1.00 18.65           O  
ATOM   2106  CB  GLU B  16      22.586  12.343 -20.068  1.00 15.12           C  
ATOM   2107  CG  GLU B  16      22.305  10.826 -20.229  1.00 21.64           C  
ATOM   2108  CD  GLU B  16      20.924  10.366 -19.690  1.00 29.15           C  
ATOM   2109  OE1 GLU B  16      20.367   9.363 -20.218  1.00 33.47           O  
ATOM   2110  OE2 GLU B  16      20.411  10.972 -18.719  1.00 29.74           O1-
ATOM   2111  N   VAL B  17      22.391  15.425 -21.129  1.00 15.31           N  
ATOM   2112  CA  VAL B  17      22.613  16.858 -20.962  1.00 15.32           C  
ATOM   2113  C   VAL B  17      21.275  17.585 -20.871  1.00 15.71           C  
ATOM   2114  O   VAL B  17      21.034  18.379 -19.946  1.00 16.83           O  
ATOM   2115  CB  VAL B  17      23.482  17.446 -22.095  1.00 14.88           C  
ATOM   2116  CG1 VAL B  17      23.568  18.991 -21.959  1.00 14.92           C  
ATOM   2117  CG2 VAL B  17      24.885  16.862 -22.050  1.00 15.84           C  
ATOM   2118  N   GLU B  18      20.373  17.259 -21.794  1.00 15.94           N  
ATOM   2119  CA  GLU B  18      19.059  17.882 -21.841  1.00 15.85           C  
ATOM   2120  C   GLU B  18      18.315  17.642 -20.549  1.00 16.37           C  
ATOM   2121  O   GLU B  18      17.741  18.560 -19.978  1.00 16.24           O  
ATOM   2122  CB  GLU B  18      18.262  17.369 -23.054  1.00 17.55           C  
ATOM   2123  CG  GLU B  18      18.864  17.818 -24.383  1.00 18.99           C  
ATOM   2124  CD  GLU B  18      18.402  17.016 -25.661  1.00 19.45           C  
ATOM   2125  OE1 GLU B  18      17.653  16.025 -25.542  1.00 18.90           O  
ATOM   2126  OE2 GLU B  18      18.841  17.406 -26.788  1.00 19.80           O1-
ATOM   2127  N   GLU B  19      18.325  16.400 -20.077  1.00 13.41           N  
ATOM   2128  CA  GLU B  19      17.514  16.034 -18.957  1.00 15.79           C  
ATOM   2129  C   GLU B  19      18.121  16.300 -17.567  1.00 18.79           C  
ATOM   2130  O   GLU B  19      17.376  16.328 -16.582  1.00 19.80           O  
ATOM   2131  CB  GLU B  19      17.123  14.584 -19.106  1.00 17.80           C  
ATOM   2132  CG  GLU B  19      16.288  14.419 -20.331  1.00 18.65           C  
ATOM   2133  CD  GLU B  19      15.833  13.001 -20.572  1.00 23.51           C  
ATOM   2134  OE1 GLU B  19      16.036  12.165 -19.681  1.00 23.65           O  
ATOM   2135  OE2 GLU B  19      15.247  12.757 -21.656  1.00 21.94           O1-
ATOM   2136  N   LYS B  20      19.445  16.477 -17.471  1.00 17.01           N  
ATOM   2137  CA  LYS B  20      20.099  16.712 -16.159  1.00 17.90           C  
ATOM   2138  C   LYS B  20      20.619  18.110 -15.978  1.00 16.95           C  
ATOM   2139  O   LYS B  20      20.736  18.555 -14.841  1.00 15.89           O  
ATOM   2140  CB  LYS B  20      21.264  15.734 -15.909  1.00 18.67           C  
ATOM   2141  CG  LYS B  20      20.920  14.204 -16.063  1.00 20.04           C  
ATOM   2142  CD  LYS B  20      21.828  13.349 -15.204  1.00 20.03           C  
ATOM   2143  CE  LYS B  20      22.203  11.926 -15.711  1.00 20.65           C  
ATOM   2144  NZ  LYS B  20      21.325  11.231 -16.668  1.00 27.79           N1+
ATOM   2145  N   VAL B  21      20.983  18.780 -17.080  1.00 16.58           N  
ATOM   2146  CA  VAL B  21      21.688  20.060 -17.034  1.00 16.15           C  
ATOM   2147  C   VAL B  21      20.920  21.235 -17.667  1.00 18.37           C  
ATOM   2148  O   VAL B  21      20.937  22.331 -17.125  1.00 18.27           O  
ATOM   2149  CB  VAL B  21      23.089  19.917 -17.688  1.00 17.73           C  
ATOM   2150  CG1 VAL B  21      23.798  21.260 -17.762  1.00 23.14           C  
ATOM   2151  CG2 VAL B  21      23.908  18.890 -16.919  1.00 17.77           C  
ATOM   2152  N   ASP B  22      20.248  21.009 -18.790  1.00 14.45           N  
ATOM   2153  CA  ASP B  22      19.496  22.061 -19.492  1.00 14.89           C  
ATOM   2154  C   ASP B  22      18.452  22.783 -18.601  1.00 15.59           C  
ATOM   2155  O   ASP B  22      17.589  22.169 -17.987  1.00 16.25           O  
ATOM   2156  CB  ASP B  22      18.811  21.444 -20.697  1.00 18.63           C  
ATOM   2157  CG  ASP B  22      18.171  22.471 -21.627  1.00 20.57           C  
ATOM   2158  OD1 ASP B  22      17.279  23.206 -21.169  1.00 20.19           O  
ATOM   2159  OD2 ASP B  22      18.519  22.485 -22.836  1.00 23.07           O1-
ATOM   2160  N   ARG B  23      18.570  24.086 -18.518  1.00 14.51           N  
ATOM   2161  CA  ARG B  23      17.744  24.873 -17.603  1.00 19.20           C  
ATOM   2162  C   ARG B  23      16.293  25.086 -18.087  1.00 16.81           C  
ATOM   2163  O   ARG B  23      15.400  25.392 -17.281  1.00 15.50           O  
ATOM   2164  CB  ARG B  23      18.429  26.218 -17.372  1.00 22.11           C  
ATOM   2165  CG  ARG B  23      19.881  26.073 -16.881  1.00 26.73           C  
ATOM   2166  CD  ARG B  23      19.915  25.521 -15.490  1.00 29.53           C  
ATOM   2167  NE  ARG B  23      19.299  26.478 -14.586  1.00 32.52           N  
ATOM   2168  CZ  ARG B  23      18.946  26.241 -13.331  1.00 36.29           C  
ATOM   2169  NH1 ARG B  23      19.188  25.067 -12.773  1.00 38.05           N1+
ATOM   2170  NH2 ARG B  23      18.377  27.213 -12.623  1.00 33.68           N  
ATOM   2171  N   GLN B  24      16.078  24.979 -19.398  1.00 16.25           N  
ATOM   2172  CA  GLN B  24      14.727  25.055 -19.941  1.00 14.72           C  
ATOM   2173  C   GLN B  24      13.989  23.797 -19.621  1.00 13.42           C  
ATOM   2174  O   GLN B  24      12.815  23.850 -19.287  1.00 13.25           O  
ATOM   2175  CB  GLN B  24      14.716  25.323 -21.441  1.00 17.85           C  
ATOM   2176  CG  GLN B  24      14.939  26.829 -21.795  1.00 22.08           C  
ATOM   2177  CD  GLN B  24      16.384  27.175 -21.839  1.00 28.26           C  
ATOM   2178  NE2 GLN B  24      17.137  26.424 -22.633  1.00 31.62           N  
ATOM   2179  OE1 GLN B  24      16.850  28.063 -21.128  1.00 34.91           O  
ATOM   2180  N   PHE B  25      14.686  22.668 -19.677  1.00 13.46           N  
ATOM   2181  CA  PHE B  25      14.058  21.402 -19.363  1.00 12.80           C  
ATOM   2182  C   PHE B  25      13.623  21.382 -17.915  1.00 10.51           C  
ATOM   2183  O   PHE B  25      12.520  20.979 -17.577  1.00 10.95           O  
ATOM   2184  CB  PHE B  25      15.006  20.236 -19.685  1.00 15.34           C  
ATOM   2185  CG  PHE B  25      14.328  18.873 -19.731  1.00 13.72           C  
ATOM   2186  CD1 PHE B  25      13.812  18.370 -20.932  1.00 18.83           C  
ATOM   2187  CD2 PHE B  25      14.246  18.090 -18.612  1.00 16.91           C  
ATOM   2188  CE1 PHE B  25      13.239  17.123 -20.980  1.00 18.77           C  
ATOM   2189  CE2 PHE B  25      13.671  16.871 -18.652  1.00 14.94           C  
ATOM   2190  CZ  PHE B  25      13.155  16.378 -19.820  1.00 15.14           C  
ATOM   2191  N   TYR B  26      14.508  21.847 -17.051  1.00 14.53           N  
ATOM   2192  CA  TYR B  26      14.212  22.032 -15.638  1.00 15.25           C  
ATOM   2193  C   TYR B  26      12.921  22.875 -15.434  1.00 13.49           C  
ATOM   2194  O   TYR B  26      12.044  22.540 -14.612  1.00 12.03           O  
ATOM   2195  CB  TYR B  26      15.441  22.717 -15.015  1.00 23.86           C  
ATOM   2196  CG  TYR B  26      15.679  22.566 -13.531  1.00 27.86           C  
ATOM   2197  CD1 TYR B  26      14.627  22.557 -12.598  1.00 29.13           C  
ATOM   2198  CD2 TYR B  26      16.993  22.510 -13.032  1.00 31.79           C  
ATOM   2199  CE1 TYR B  26      14.882  22.479 -11.200  1.00 27.24           C  
ATOM   2200  CE2 TYR B  26      17.254  22.412 -11.638  1.00 31.83           C  
ATOM   2201  CZ  TYR B  26      16.196  22.406 -10.737  1.00 29.80           C  
ATOM   2202  OH  TYR B  26      16.468  22.290  -9.378  1.00 30.85           O  
ATOM   2203  N   ALA B  27      12.836  24.004 -16.117  1.00 12.53           N  
ATOM   2204  CA  ALA B  27      11.666  24.889 -15.972  1.00 10.79           C  
ATOM   2205  C   ALA B  27      10.360  24.180 -16.376  1.00 10.65           C  
ATOM   2206  O   ALA B  27       9.335  24.287 -15.718  1.00 12.22           O  
ATOM   2207  CB  ALA B  27      11.867  26.158 -16.777  1.00 12.48           C  
ATOM   2208  N   LEU B  28      10.439  23.409 -17.448  1.00  9.94           N  
ATOM   2209  CA  LEU B  28       9.278  22.700 -17.969  1.00 11.71           C  
ATOM   2210  C   LEU B  28       8.859  21.538 -17.072  1.00  9.31           C  
ATOM   2211  O   LEU B  28       7.655  21.274 -16.907  1.00 12.31           O  
ATOM   2212  CB  LEU B  28       9.558  22.212 -19.395  1.00 11.00           C  
ATOM   2213  CG  LEU B  28       9.837  23.285 -20.443  1.00 16.49           C  
ATOM   2214  CD1 LEU B  28       9.814  22.615 -21.795  1.00 17.49           C  
ATOM   2215  CD2 LEU B  28       8.903  24.447 -20.390  1.00 18.10           C  
ATOM   2216  N   GLN B  29       9.841  20.860 -16.489  1.00 10.81           N  
ATOM   2217  CA  GLN B  29       9.534  19.816 -15.511  1.00 12.95           C  
ATOM   2218  C   GLN B  29       8.773  20.377 -14.299  1.00 16.31           C  
ATOM   2219  O   GLN B  29       7.863  19.741 -13.750  1.00 12.35           O  
ATOM   2220  CB  GLN B  29      10.804  19.099 -15.080  1.00 16.58           C  
ATOM   2221  CG  GLN B  29      11.180  18.043 -16.104  1.00 21.08           C  
ATOM   2222  CD  GLN B  29      12.060  16.972 -15.542  1.00 21.99           C  
ATOM   2223  NE2 GLN B  29      13.351  17.254 -15.489  1.00 20.81           N  
ATOM   2224  OE1 GLN B  29      11.589  15.905 -15.150  1.00 25.86           O  
ATOM   2225  N   TYR B  30       9.136  21.589 -13.904  1.00 15.13           N  
ATOM   2226  CA  TYR B  30       8.436  22.266 -12.852  1.00 11.99           C  
ATOM   2227  C   TYR B  30       6.981  22.560 -13.304  1.00 13.76           C  
ATOM   2228  O   TYR B  30       6.026  22.197 -12.605  1.00 11.72           O  
ATOM   2229  CB  TYR B  30       9.179  23.561 -12.401  1.00 16.34           C  
ATOM   2230  CG  TYR B  30       8.307  24.344 -11.485  1.00 16.13           C  
ATOM   2231  CD1 TYR B  30       8.238  24.052 -10.120  1.00 20.69           C  
ATOM   2232  CD2 TYR B  30       7.436  25.293 -12.006  1.00 19.58           C  
ATOM   2233  CE1 TYR B  30       7.335  24.736  -9.297  1.00 20.50           C  
ATOM   2234  CE2 TYR B  30       6.567  25.977 -11.218  1.00 18.13           C  
ATOM   2235  CZ  TYR B  30       6.490  25.698  -9.886  1.00 19.96           C  
ATOM   2236  OH  TYR B  30       5.544  26.390  -9.198  1.00 18.96           O  
ATOM   2237  N   LEU B  31       6.825  23.237 -14.442  1.00 14.64           N  
ATOM   2238  CA  LEU B  31       5.484  23.628 -14.941  1.00 14.69           C  
ATOM   2239  C   LEU B  31       4.572  22.396 -15.163  1.00 11.78           C  
ATOM   2240  O   LEU B  31       3.377  22.458 -14.864  1.00 11.59           O  
ATOM   2241  CB  LEU B  31       5.584  24.421 -16.250  1.00 15.43           C  
ATOM   2242  CG  LEU B  31       4.257  24.969 -16.825  1.00 16.03           C  
ATOM   2243  CD1 LEU B  31       3.522  25.765 -15.770  1.00 17.16           C  
ATOM   2244  CD2 LEU B  31       4.478  25.830 -18.042  1.00 15.65           C  
ATOM   2245  N   PHE B  32       5.150  21.285 -15.637  1.00 12.98           N  
ATOM   2246  CA  PHE B  32       4.375  20.072 -15.887  1.00 13.63           C  
ATOM   2247  C   PHE B  32       3.653  19.584 -14.626  1.00 15.24           C  
ATOM   2248  O   PHE B  32       2.532  19.112 -14.698  1.00 13.92           O  
ATOM   2249  CB  PHE B  32       5.258  18.972 -16.437  1.00 17.28           C  
ATOM   2250  CG  PHE B  32       4.536  17.635 -16.645  1.00 19.75           C  
ATOM   2251  CD1 PHE B  32       3.588  17.496 -17.649  1.00 19.45           C  
ATOM   2252  CD2 PHE B  32       4.823  16.536 -15.852  1.00 18.09           C  
ATOM   2253  CE1 PHE B  32       2.957  16.278 -17.876  1.00 20.56           C  
ATOM   2254  CE2 PHE B  32       4.154  15.301 -16.067  1.00 20.24           C  
ATOM   2255  CZ  PHE B  32       3.253  15.182 -17.082  1.00 19.80           C  
ATOM   2256  N   ARG B  33       4.301  19.704 -13.473  1.00 14.94           N  
ATOM   2257  CA  ARG B  33       3.705  19.258 -12.207  1.00 17.62           C  
ATOM   2258  C   ARG B  33       2.609  20.189 -11.706  1.00 14.54           C  
ATOM   2259  O   ARG B  33       1.948  19.880 -10.729  1.00 13.07           O  
ATOM   2260  CB  ARG B  33       4.790  19.063 -11.124  1.00 15.72           C  
ATOM   2261  CG  ARG B  33       5.623  17.835 -11.365  1.00 20.43           C  
ATOM   2262  CD  ARG B  33       6.654  17.523 -10.235  1.00 24.13           C  
ATOM   2263  NE  ARG B  33       7.557  18.637 -10.029  1.00 23.60           N  
ATOM   2264  CZ  ARG B  33       7.472  19.518  -9.043  1.00 25.69           C  
ATOM   2265  NH1 ARG B  33       6.543  19.403  -8.096  1.00 25.93           N1+
ATOM   2266  NH2 ARG B  33       8.336  20.522  -9.007  1.00 26.74           N  
ATOM   2267  N   HIS B  34       2.419  21.316 -12.374  1.00 11.55           N  
ATOM   2268  CA  HIS B  34       1.445  22.328 -11.982  1.00 12.36           C  
ATOM   2269  C   HIS B  34       0.549  22.743 -13.161  1.00 11.58           C  
ATOM   2270  O   HIS B  34       0.046  23.877 -13.222  1.00 12.69           O  
ATOM   2271  CB  HIS B  34       2.200  23.529 -11.447  1.00 12.35           C  
ATOM   2272  CG  HIS B  34       3.066  23.199 -10.282  1.00 13.62           C  
ATOM   2273  CD2 HIS B  34       2.775  23.050  -8.967  1.00 17.65           C  
ATOM   2274  ND1 HIS B  34       4.386  22.836 -10.423  1.00 14.77           N  
ATOM   2275  CE1 HIS B  34       4.883  22.518  -9.235  1.00 16.72           C  
ATOM   2276  NE2 HIS B  34       3.927  22.636  -8.340  1.00 17.36           N  
ATOM   2277  N   GLN B  35       0.357  21.835 -14.106  1.00 11.01           N  
ATOM   2278  CA  GLN B  35      -0.556  22.089 -15.215  1.00 14.14           C  
ATOM   2279  C   GLN B  35      -1.167  20.774 -15.663  1.00 16.77           C  
ATOM   2280  O   GLN B  35      -0.699  19.720 -15.273  1.00 16.72           O  
ATOM   2281  CB  GLN B  35       0.183  22.727 -16.402  1.00 12.52           C  
ATOM   2282  CG  GLN B  35       0.066  24.265 -16.534  1.00 15.71           C  
ATOM   2283  CD  GLN B  35      -1.390  24.735 -16.635  1.00 17.52           C  
ATOM   2284  NE2 GLN B  35      -1.643  25.988 -16.251  1.00 13.09           N  
ATOM   2285  OE1 GLN B  35      -2.279  23.962 -17.047  1.00 20.88           O  
ATOM   2286  N   ASP B  36      -2.209  20.836 -16.483  1.00 16.40           N  
ATOM   2287  CA  ASP B  36      -2.726  19.608 -17.119  1.00 19.29           C  
ATOM   2288  C   ASP B  36      -1.914  19.394 -18.400  1.00 17.96           C  
ATOM   2289  O   ASP B  36      -1.415  20.367 -18.959  1.00 16.00           O  
ATOM   2290  CB  ASP B  36      -4.233  19.675 -17.351  1.00 22.34           C  
ATOM   2291  CG  ASP B  36      -4.614  20.501 -18.534  1.00 27.46           C  
ATOM   2292  OD1 ASP B  36      -4.867  21.695 -18.312  1.00 28.65           O  
ATOM   2293  OD2 ASP B  36      -4.700  19.964 -19.684  1.00 27.46           O1-
ATOM   2294  N   PRO B  37      -1.674  18.130 -18.788  1.00 20.05           N  
ATOM   2295  CA  PRO B  37      -0.743  17.787 -19.882  1.00 20.12           C  
ATOM   2296  C   PRO B  37      -0.966  18.496 -21.219  1.00 17.70           C  
ATOM   2297  O   PRO B  37      -0.023  19.010 -21.823  1.00 14.08           O  
ATOM   2298  CB  PRO B  37      -0.934  16.284 -20.044  1.00 20.76           C  
ATOM   2299  CG  PRO B  37      -1.431  15.824 -18.699  1.00 21.64           C  
ATOM   2300  CD  PRO B  37      -2.218  16.927 -18.128  1.00 20.02           C  
ATOM   2301  N   GLU B  38      -2.209  18.555 -21.658  1.00 15.42           N  
ATOM   2302  CA  GLU B  38      -2.510  19.172 -22.932  1.00 18.41           C  
ATOM   2303  C   GLU B  38      -2.252  20.679 -22.926  1.00 14.91           C  
ATOM   2304  O   GLU B  38      -1.650  21.208 -23.872  1.00 12.79           O  
ATOM   2305  CB  GLU B  38      -3.953  18.879 -23.325  1.00 20.94           C  
ATOM   2306  CG  GLU B  38      -4.295  19.417 -24.682  1.00 22.36           C  
ATOM   2307  CD  GLU B  38      -5.773  19.388 -24.934  1.00 27.66           C  
ATOM   2308  OE1 GLU B  38      -6.390  18.345 -24.705  1.00 29.07           O  
ATOM   2309  OE2 GLU B  38      -6.313  20.413 -25.340  1.00 30.33           O1-
ATOM   2310  N   MET B  39      -2.684  21.378 -21.856  1.00 14.48           N  
ATOM   2311  CA  MET B  39      -2.438  22.817 -21.745  1.00 18.19           C  
ATOM   2312  C   MET B  39      -0.944  23.105 -21.627  1.00 16.67           C  
ATOM   2313  O   MET B  39      -0.469  24.104 -22.137  1.00 14.48           O  
ATOM   2314  CB  MET B  39      -3.155  23.402 -20.532  1.00 18.02           C  
ATOM   2315  CG  MET B  39      -2.996  24.909 -20.340  1.00 20.99           C  
ATOM   2316  SD  MET B  39      -3.531  25.884 -21.761  1.00 23.10           S  
ATOM   2317  CE  MET B  39      -5.299  25.571 -21.667  1.00 26.68           C  
ATOM   2318  N   PHE B  40      -0.243  22.246 -20.901  1.00 13.93           N  
ATOM   2319  CA  PHE B  40       1.209  22.336 -20.727  1.00 15.10           C  
ATOM   2320  C   PHE B  40       1.929  22.403 -22.078  1.00 14.08           C  
ATOM   2321  O   PHE B  40       2.731  23.307 -22.330  1.00 11.15           O  
ATOM   2322  CB  PHE B  40       1.695  21.116 -19.918  1.00 14.00           C  
ATOM   2323  CG  PHE B  40       3.205  20.933 -19.909  1.00 14.63           C  
ATOM   2324  CD1 PHE B  40       4.044  21.885 -19.322  1.00 15.93           C  
ATOM   2325  CD2 PHE B  40       3.787  19.807 -20.483  1.00 16.64           C  
ATOM   2326  CE1 PHE B  40       5.434  21.722 -19.364  1.00 14.74           C  
ATOM   2327  CE2 PHE B  40       5.161  19.644 -20.479  1.00 15.80           C  
ATOM   2328  CZ  PHE B  40       5.975  20.591 -19.917  1.00 15.29           C  
ATOM   2329  N   ILE B  41       1.685  21.402 -22.924  1.00 11.82           N  
ATOM   2330  CA  ILE B  41       2.317  21.365 -24.262  1.00 13.22           C  
ATOM   2331  C   ILE B  41       1.950  22.603 -25.095  1.00 11.89           C  
ATOM   2332  O   ILE B  41       2.813  23.233 -25.733  1.00 11.17           O  
ATOM   2333  CB  ILE B  41       1.960  20.064 -25.024  1.00 16.18           C  
ATOM   2334  CG1 ILE B  41       2.365  18.836 -24.213  1.00 16.38           C  
ATOM   2335  CG2 ILE B  41       2.654  20.036 -26.386  1.00 13.72           C  
ATOM   2336  CD1 ILE B  41       1.825  17.532 -24.741  1.00 20.63           C  
ATOM   2337  N   LYS B  42       0.674  22.944 -25.113  1.00 11.35           N  
ATOM   2338  CA  LYS B  42       0.204  24.106 -25.886  1.00 14.49           C  
ATOM   2339  C   LYS B  42       0.836  25.401 -25.427  1.00 12.97           C  
ATOM   2340  O   LYS B  42       1.198  26.246 -26.267  1.00 12.34           O  
ATOM   2341  CB  LYS B  42      -1.329  24.192 -25.861  1.00 14.54           C  
ATOM   2342  CG  LYS B  42      -1.966  23.018 -26.678  1.00 14.06           C  
ATOM   2343  CD  LYS B  42      -3.487  23.031 -26.605  1.00 16.49           C  
ATOM   2344  CE  LYS B  42      -4.114  22.010 -27.590  1.00 17.45           C  
ATOM   2345  NZ  LYS B  42      -5.634  22.118 -27.619  1.00 16.60           N1+
ATOM   2346  N   LEU B  43       0.974  25.561 -24.106  1.00  9.56           N  
ATOM   2347  CA  LEU B  43       1.625  26.745 -23.527  1.00 10.05           C  
ATOM   2348  C   LEU B  43       3.085  26.823 -23.945  1.00 11.57           C  
ATOM   2349  O   LEU B  43       3.608  27.914 -24.211  1.00 14.75           O  
ATOM   2350  CB  LEU B  43       1.474  26.780 -21.991  1.00 12.87           C  
ATOM   2351  CG  LEU B  43       0.090  27.181 -21.464  1.00 12.54           C  
ATOM   2352  CD1 LEU B  43      -0.020  26.899 -19.974  1.00 16.24           C  
ATOM   2353  CD2 LEU B  43      -0.197  28.666 -21.726  1.00 15.14           C  
ATOM   2354  N   VAL B  44       3.740  25.667 -24.021  1.00 11.66           N  
ATOM   2355  CA  VAL B  44       5.151  25.614 -24.401  1.00 14.49           C  
ATOM   2356  C   VAL B  44       5.324  26.012 -25.884  1.00 14.05           C  
ATOM   2357  O   VAL B  44       6.193  26.801 -26.213  1.00 15.24           O  
ATOM   2358  CB  VAL B  44       5.768  24.212 -24.078  1.00  9.66           C  
ATOM   2359  CG1 VAL B  44       7.145  24.036 -24.705  1.00 10.40           C  
ATOM   2360  CG2 VAL B  44       5.820  23.999 -22.570  1.00  9.74           C  
ATOM   2361  N   ILE B  45       4.446  25.531 -26.762  1.00 14.45           N  
ATOM   2362  CA  ILE B  45       4.501  25.948 -28.157  1.00 15.72           C  
ATOM   2363  C   ILE B  45       4.302  27.444 -28.280  1.00 15.39           C  
ATOM   2364  O   ILE B  45       5.127  28.141 -28.891  1.00 15.48           O  
ATOM   2365  CB  ILE B  45       3.450  25.204 -29.041  1.00 18.02           C  
ATOM   2366  CG1 ILE B  45       3.786  23.711 -29.077  1.00 17.79           C  
ATOM   2367  CG2 ILE B  45       3.404  25.815 -30.451  1.00 16.17           C  
ATOM   2368  CD1 ILE B  45       2.647  22.805 -29.581  1.00 19.83           C  
ATOM   2369  N   ALA B  46       3.223  27.949 -27.699  1.00 12.71           N  
ATOM   2370  CA  ALA B  46       2.940  29.399 -27.781  1.00 13.34           C  
ATOM   2371  C   ALA B  46       4.086  30.204 -27.194  1.00 12.48           C  
ATOM   2372  O   ALA B  46       4.512  31.212 -27.772  1.00 13.26           O  
ATOM   2373  CB  ALA B  46       1.680  29.731 -27.084  1.00 14.35           C  
ATOM   2374  N   ASN B  47       4.600  29.794 -26.045  1.00 10.64           N  
ATOM   2375  CA  ASN B  47       5.686  30.568 -25.419  1.00 11.97           C  
ATOM   2376  C   ASN B  47       6.897  30.662 -26.323  1.00 11.42           C  
ATOM   2377  O   ASN B  47       7.503  31.725 -26.466  1.00 13.28           O  
ATOM   2378  CB  ASN B  47       6.125  29.983 -24.069  1.00 12.62           C  
ATOM   2379  CG  ASN B  47       6.815  31.017 -23.200  1.00 10.97           C  
ATOM   2380  ND2 ASN B  47       8.081  30.800 -22.900  1.00 11.55           N  
ATOM   2381  OD1 ASN B  47       6.205  31.963 -22.773  1.00 12.54           O  
ATOM   2382  N   SER B  48       7.270  29.536 -26.890  1.00 11.64           N  
ATOM   2383  CA  SER B  48       8.465  29.456 -27.737  1.00 15.04           C  
ATOM   2384  C   SER B  48       8.326  30.410 -28.929  1.00 14.01           C  
ATOM   2385  O   SER B  48       9.277  31.068 -29.331  1.00 14.31           O  
ATOM   2386  CB  SER B  48       8.670  28.041 -28.245  1.00 14.36           C  
ATOM   2387  OG  SER B  48       8.661  27.078 -27.211  1.00 15.07           O  
ATOM   2388  N   LEU B  49       7.115  30.518 -29.456  1.00 14.10           N  
ATOM   2389  CA  LEU B  49       6.909  31.290 -30.653  1.00 16.79           C  
ATOM   2390  C   LEU B  49       7.042  32.793 -30.395  1.00 14.92           C  
ATOM   2391  O   LEU B  49       7.150  33.550 -31.357  1.00 16.19           O  
ATOM   2392  CB  LEU B  49       5.541  30.957 -31.284  1.00 17.59           C  
ATOM   2393  CG  LEU B  49       5.400  29.626 -32.045  1.00 19.15           C  
ATOM   2394  CD1 LEU B  49       3.939  29.353 -32.355  1.00 19.65           C  
ATOM   2395  CD2 LEU B  49       6.234  29.603 -33.301  1.00 20.54           C  
ATOM   2396  N   VAL B  50       6.982  33.224 -29.127  1.00 15.27           N  
ATOM   2397  CA  VAL B  50       7.209  34.667 -28.750  1.00 11.43           C  
ATOM   2398  C   VAL B  50       8.549  34.899 -27.961  1.00 11.54           C  
ATOM   2399  O   VAL B  50       8.787  35.972 -27.393  1.00 15.70           O  
ATOM   2400  CB  VAL B  50       5.971  35.310 -27.986  1.00 12.87           C  
ATOM   2401  CG1 VAL B  50       4.720  35.301 -28.865  1.00 13.03           C  
ATOM   2402  CG2 VAL B  50       5.711  34.636 -26.579  1.00 13.09           C  
ATOM   2403  N   SER B  51       9.426  33.910 -28.004  1.00 13.45           N  
ATOM   2404  CA  SER B  51      10.725  33.942 -27.324  1.00 13.39           C  
ATOM   2405  C   SER B  51      11.807  34.454 -28.253  1.00 13.55           C  
ATOM   2406  O   SER B  51      12.725  33.726 -28.593  1.00 17.54           O  
ATOM   2407  CB  SER B  51      11.100  32.539 -26.799  1.00 12.26           C  
ATOM   2408  OG  SER B  51      10.159  32.101 -25.821  1.00 12.23           O  
ATOM   2409  N   TYR B  52      11.671  35.724 -28.657  1.00 14.07           N  
ATOM   2410  CA  TYR B  52      12.661  36.406 -29.456  1.00 16.43           C  
ATOM   2411  C   TYR B  52      12.667  37.836 -28.999  1.00 14.94           C  
ATOM   2412  O   TYR B  52      11.673  38.305 -28.431  1.00 14.62           O  
ATOM   2413  CB  TYR B  52      12.337  36.300 -30.952  1.00 16.03           C  
ATOM   2414  CG  TYR B  52      11.050  36.931 -31.385  1.00 14.56           C  
ATOM   2415  CD1 TYR B  52      11.004  38.254 -31.805  1.00 15.26           C  
ATOM   2416  CD2 TYR B  52       9.857  36.206 -31.389  1.00 16.25           C  
ATOM   2417  CE1 TYR B  52       9.822  38.830 -32.215  1.00 15.00           C  
ATOM   2418  CE2 TYR B  52       8.661  36.801 -31.776  1.00 16.27           C  
ATOM   2419  CZ  TYR B  52       8.653  38.107 -32.182  1.00 15.83           C  
ATOM   2420  OH  TYR B  52       7.492  38.703 -32.589  1.00 14.60           O  
ATOM   2421  N   GLN B  53      13.783  38.519 -29.232  1.00 14.58           N  
ATOM   2422  CA  GLN B  53      13.952  39.897 -28.805  1.00 15.00           C  
ATOM   2423  C   GLN B  53      13.404  40.125 -27.393  1.00 15.19           C  
ATOM   2424  O   GLN B  53      12.483  40.926 -27.174  1.00 16.66           O  
ATOM   2425  CB  GLN B  53      13.327  40.855 -29.841  1.00 14.30           C  
ATOM   2426  CG  GLN B  53      14.079  40.799 -31.196  1.00 16.69           C  
ATOM   2427  CD  GLN B  53      13.434  41.650 -32.257  1.00 16.18           C  
ATOM   2428  NE2 GLN B  53      13.684  42.955 -32.208  1.00 15.73           N  
ATOM   2429  OE1 GLN B  53      12.690  41.143 -33.099  1.00 16.18           O  
ATOM   2430  N   LEU B  54      13.971  39.366 -26.466  1.00 17.48           N  
ATOM   2431  CA  LEU B  54      13.602  39.382 -25.060  1.00 15.50           C  
ATOM   2432  C   LEU B  54      14.128  40.622 -24.355  1.00 16.24           C  
ATOM   2433  O   LEU B  54      14.980  41.301 -24.857  1.00 17.08           O  
ATOM   2434  CB  LEU B  54      14.187  38.132 -24.367  1.00 16.17           C  
ATOM   2435  CG  LEU B  54      13.790  36.758 -24.927  1.00 13.88           C  
ATOM   2436  CD1 LEU B  54      14.387  35.643 -24.070  1.00 19.27           C  
ATOM   2437  CD2 LEU B  54      12.281  36.601 -25.021  1.00 15.00           C  
ATOM   2438  N   THR B  55      13.639  40.887 -23.160  1.00 17.31           N  
ATOM   2439  CA  THR B  55      14.224  41.916 -22.308  1.00 14.89           C  
ATOM   2440  C   THR B  55      14.850  41.264 -21.075  1.00 14.98           C  
ATOM   2441  O   THR B  55      14.760  41.790 -19.974  1.00 15.03           O  
ATOM   2442  CB  THR B  55      13.187  42.995 -21.916  1.00 16.34           C  
ATOM   2443  CG2 THR B  55      12.627  43.688 -23.157  1.00 18.77           C  
ATOM   2444  OG1 THR B  55      12.092  42.398 -21.245  1.00 18.85           O  
ATOM   2445  N   GLY B  56      15.493  40.134 -21.293  1.00 15.76           N  
ATOM   2446  CA  GLY B  56      16.282  39.433 -20.262  1.00 16.61           C  
ATOM   2447  C   GLY B  56      16.862  38.170 -20.844  1.00 16.37           C  
ATOM   2448  O   GLY B  56      16.756  37.938 -22.044  1.00 18.45           O  
ATOM   2449  N   ARG B  57      17.456  37.337 -19.996  1.00 14.21           N  
ATOM   2450  CA  ARG B  57      18.092  36.139 -20.429  1.00 15.78           C  
ATOM   2451  C   ARG B  57      17.021  35.124 -20.799  1.00 12.98           C  
ATOM   2452  O   ARG B  57      16.002  35.051 -20.149  1.00 13.43           O  
ATOM   2453  CB  ARG B  57      18.935  35.528 -19.303  1.00 16.12           C  
ATOM   2454  CG  ARG B  57      20.126  36.353 -18.815  1.00 16.84           C  
ATOM   2455  CD  ARG B  57      21.101  35.457 -18.102  1.00 22.90           C  
ATOM   2456  NE  ARG B  57      20.428  34.721 -17.022  1.00 20.82           N  
ATOM   2457  CZ  ARG B  57      20.957  33.734 -16.336  1.00 24.30           C  
ATOM   2458  NH1 ARG B  57      22.195  33.335 -16.582  1.00 26.72           N1+
ATOM   2459  NH2 ARG B  57      20.252  33.154 -15.366  1.00 23.15           N  
ATOM   2460  N   GLY B  58      17.296  34.299 -21.794  1.00 12.30           N  
ATOM   2461  CA  GLY B  58      16.355  33.240 -22.190  1.00 15.54           C  
ATOM   2462  C   GLY B  58      15.979  32.318 -21.035  1.00 15.85           C  
ATOM   2463  O   GLY B  58      14.792  31.952 -20.868  1.00 14.12           O  
ATOM   2464  N   GLU B  59      16.955  31.936 -20.211  1.00 16.90           N  
ATOM   2465  CA  GLU B  59      16.650  30.995 -19.120  1.00 18.37           C  
ATOM   2466  C   GLU B  59      15.784  31.623 -18.042  1.00 14.77           C  
ATOM   2467  O   GLU B  59      14.918  30.975 -17.495  1.00 13.92           O  
ATOM   2468  CB  GLU B  59      17.894  30.291 -18.542  1.00 21.85           C  
ATOM   2469  CG  GLU B  59      18.787  31.086 -17.649  1.00 27.06           C  
ATOM   2470  CD  GLU B  59      19.951  30.223 -17.079  1.00 30.35           C  
ATOM   2471  OE1 GLU B  59      19.743  29.464 -16.112  1.00 29.29           O  
ATOM   2472  OE2 GLU B  59      21.074  30.331 -17.605  1.00 37.40           O1-
ATOM   2473  N   ASP B  60      15.980  32.911 -17.789  1.00 14.81           N  
ATOM   2474  CA  ASP B  60      15.179  33.616 -16.829  1.00 10.37           C  
ATOM   2475  C   ASP B  60      13.714  33.735 -17.307  1.00  8.83           C  
ATOM   2476  O   ASP B  60      12.747  33.609 -16.535  1.00 12.86           O  
ATOM   2477  CB  ASP B  60      15.767  35.025 -16.588  1.00 13.22           C  
ATOM   2478  CG  ASP B  60      17.121  34.993 -15.895  1.00 17.63           C  
ATOM   2479  OD1 ASP B  60      17.509  33.942 -15.349  1.00 18.79           O  
ATOM   2480  OD2 ASP B  60      17.800  36.039 -15.900  1.00 16.37           O1-
ATOM   2481  N   TRP B  61      13.587  34.004 -18.592  1.00 12.38           N  
ATOM   2482  CA  TRP B  61      12.322  34.063 -19.277  1.00 10.45           C  
ATOM   2483  C   TRP B  61      11.523  32.755 -19.150  1.00  9.54           C  
ATOM   2484  O   TRP B  61      10.321  32.790 -18.884  1.00 12.21           O  
ATOM   2485  CB  TRP B  61      12.561  34.434 -20.744  1.00 11.85           C  
ATOM   2486  CG  TRP B  61      11.379  34.201 -21.629  1.00 13.41           C  
ATOM   2487  CD1 TRP B  61      11.345  33.411 -22.737  1.00 14.62           C  
ATOM   2488  CD2 TRP B  61      10.060  34.742 -21.489  1.00 13.04           C  
ATOM   2489  CE2 TRP B  61       9.289  34.237 -22.561  1.00 15.16           C  
ATOM   2490  CE3 TRP B  61       9.447  35.606 -20.564  1.00 14.37           C  
ATOM   2491  NE1 TRP B  61      10.095  33.424 -23.295  1.00 15.18           N  
ATOM   2492  CZ2 TRP B  61       7.964  34.549 -22.725  1.00 17.11           C  
ATOM   2493  CZ3 TRP B  61       8.119  35.903 -20.731  1.00 15.38           C  
ATOM   2494  CH2 TRP B  61       7.397  35.390 -21.815  1.00 13.82           C  
ATOM   2495  N   TRP B  62      12.166  31.626 -19.347  1.00 12.07           N  
ATOM   2496  CA  TRP B  62      11.454  30.344 -19.249  1.00 12.54           C  
ATOM   2497  C   TRP B  62      10.962  30.036 -17.808  1.00 13.12           C  
ATOM   2498  O   TRP B  62       9.865  29.504 -17.613  1.00 12.25           O  
ATOM   2499  CB  TRP B  62      12.253  29.206 -19.886  1.00 14.60           C  
ATOM   2500  CG  TRP B  62      12.088  29.233 -21.405  1.00 14.09           C  
ATOM   2501  CD1 TRP B  62      12.887  29.871 -22.321  1.00 16.64           C  
ATOM   2502  CD2 TRP B  62      11.025  28.636 -22.154  1.00 15.00           C  
ATOM   2503  CE2 TRP B  62      11.245  28.941 -23.523  1.00 12.62           C  
ATOM   2504  CE3 TRP B  62       9.915  27.856 -21.808  1.00 13.72           C  
ATOM   2505  NE1 TRP B  62      12.384  29.708 -23.606  1.00 13.33           N  
ATOM   2506  CZ2 TRP B  62      10.382  28.503 -24.528  1.00 13.89           C  
ATOM   2507  CZ3 TRP B  62       9.055  27.448 -22.804  1.00 13.98           C  
ATOM   2508  CH2 TRP B  62       9.299  27.768 -24.149  1.00 12.51           C  
ATOM   2509  N   TRP B  63      11.739  30.449 -16.821  1.00  9.87           N  
ATOM   2510  CA  TRP B  63      11.329  30.386 -15.432  1.00 12.40           C  
ATOM   2511  C   TRP B  63      10.206  31.331 -15.096  1.00 10.48           C  
ATOM   2512  O   TRP B  63       9.325  30.993 -14.303  1.00  9.46           O  
ATOM   2513  CB  TRP B  63      12.534  30.614 -14.500  1.00 13.30           C  
ATOM   2514  CG  TRP B  63      13.369  29.378 -14.324  1.00 13.68           C  
ATOM   2515  CD1 TRP B  63      14.658  29.192 -14.725  1.00 14.60           C  
ATOM   2516  CD2 TRP B  63      12.971  28.159 -13.704  1.00 11.45           C  
ATOM   2517  CE2 TRP B  63      14.067  27.285 -13.773  1.00 14.19           C  
ATOM   2518  CE3 TRP B  63      11.784  27.713 -13.109  1.00 13.70           C  
ATOM   2519  NE1 TRP B  63      15.077  27.957 -14.394  1.00 14.80           N  
ATOM   2520  CZ2 TRP B  63      14.033  25.983 -13.234  1.00 15.34           C  
ATOM   2521  CZ3 TRP B  63      11.751  26.417 -12.564  1.00 14.15           C  
ATOM   2522  CH2 TRP B  63      12.863  25.581 -12.631  1.00 12.56           C  
ATOM   2523  N   GLU B  64      10.242  32.533 -15.678  1.00  9.76           N  
ATOM   2524  CA  GLU B  64       9.168  33.494 -15.491  1.00  8.97           C  
ATOM   2525  C   GLU B  64       7.859  33.005 -16.062  1.00 10.09           C  
ATOM   2526  O   GLU B  64       6.819  33.192 -15.447  1.00 12.00           O  
ATOM   2527  CB  GLU B  64       9.530  34.859 -16.135  1.00 11.31           C  
ATOM   2528  CG  GLU B  64       8.428  35.860 -16.018  1.00 12.85           C  
ATOM   2529  CD  GLU B  64       8.853  37.260 -16.423  1.00 15.44           C  
ATOM   2530  OE1 GLU B  64       9.789  37.389 -17.233  1.00 14.16           O  
ATOM   2531  OE2 GLU B  64       8.234  38.222 -15.912  1.00 14.84           O1-
ATOM   2532  N   PHE B  65       7.930  32.369 -17.248  1.00 12.04           N  
ATOM   2533  CA  PHE B  65       6.795  31.670 -17.888  1.00 11.13           C  
ATOM   2534  C   PHE B  65       6.241  30.534 -17.003  1.00 10.77           C  
ATOM   2535  O   PHE B  65       5.031  30.425 -16.812  1.00 12.76           O  
ATOM   2536  CB  PHE B  65       7.270  31.138 -19.272  1.00 11.83           C  
ATOM   2537  CG  PHE B  65       6.496  29.935 -19.816  1.00 10.82           C  
ATOM   2538  CD1 PHE B  65       5.265  30.100 -20.448  1.00  8.90           C  
ATOM   2539  CD2 PHE B  65       7.021  28.674 -19.742  1.00 10.93           C  
ATOM   2540  CE1 PHE B  65       4.586  29.015 -20.977  1.00  9.05           C  
ATOM   2541  CE2 PHE B  65       6.320  27.583 -20.276  1.00  8.88           C  
ATOM   2542  CZ  PHE B  65       5.111  27.788 -20.897  1.00  9.46           C  
ATOM   2543  N   ALA B  66       7.134  29.667 -16.523  1.00  9.50           N  
ATOM   2544  CA  ALA B  66       6.747  28.562 -15.632  1.00 10.34           C  
ATOM   2545  C   ALA B  66       6.021  29.063 -14.376  1.00 11.03           C  
ATOM   2546  O   ALA B  66       4.943  28.563 -13.981  1.00 11.90           O  
ATOM   2547  CB  ALA B  66       7.975  27.732 -15.275  1.00 11.94           C  
ATOM   2548  N   ARG B  67       6.590  30.082 -13.759  1.00 13.20           N  
ATOM   2549  CA  ARG B  67       5.994  30.695 -12.579  1.00 15.34           C  
ATOM   2550  C   ARG B  67       4.609  31.258 -12.865  1.00 16.50           C  
ATOM   2551  O   ARG B  67       3.675  31.091 -12.065  1.00 12.07           O  
ATOM   2552  CB  ARG B  67       6.908  31.806 -12.073  1.00 18.36           C  
ATOM   2553  CG  ARG B  67       6.671  32.245 -10.641  1.00 21.93           C  
ATOM   2554  CD  ARG B  67       7.969  32.894 -10.062  1.00 26.11           C  
ATOM   2555  NE  ARG B  67       8.309  34.040 -10.891  1.00 24.06           N  
ATOM   2556  CZ  ARG B  67       9.446  34.276 -11.530  1.00 20.73           C  
ATOM   2557  NH1 ARG B  67      10.486  33.489 -11.459  1.00 23.10           N1+
ATOM   2558  NH2 ARG B  67       9.517  35.361 -12.272  1.00 24.45           N  
ATOM   2559  N   TYR B  68       4.475  31.977 -13.983  1.00 16.52           N  
ATOM   2560  CA  TYR B  68       3.186  32.582 -14.337  1.00 12.42           C  
ATOM   2561  C   TYR B  68       2.077  31.567 -14.547  1.00 10.39           C  
ATOM   2562  O   TYR B  68       0.929  31.826 -14.185  1.00 13.21           O  
ATOM   2563  CB  TYR B  68       3.287  33.465 -15.603  1.00 13.13           C  
ATOM   2564  CG  TYR B  68       2.050  34.288 -15.835  1.00 12.70           C  
ATOM   2565  CD1 TYR B  68       1.846  35.492 -15.142  1.00 13.72           C  
ATOM   2566  CD2 TYR B  68       1.081  33.883 -16.735  1.00 10.89           C  
ATOM   2567  CE1 TYR B  68       0.685  36.240 -15.352  1.00 17.35           C  
ATOM   2568  CE2 TYR B  68      -0.045  34.624 -16.959  1.00 13.22           C  
ATOM   2569  CZ  TYR B  68      -0.251  35.790 -16.265  1.00 15.43           C  
ATOM   2570  OH  TYR B  68      -1.390  36.515 -16.495  1.00 16.13           O  
ATOM   2571  N   PHE B  69       2.389  30.454 -15.202  1.00  9.41           N  
ATOM   2572  CA  PHE B  69       1.358  29.493 -15.585  1.00 10.16           C  
ATOM   2573  C   PHE B  69       1.185  28.357 -14.604  1.00  9.94           C  
ATOM   2574  O   PHE B  69       0.257  27.561 -14.722  1.00  9.34           O  
ATOM   2575  CB  PHE B  69       1.589  29.009 -17.020  1.00 12.22           C  
ATOM   2576  CG  PHE B  69       1.197  30.028 -18.038  1.00 10.03           C  
ATOM   2577  CD1 PHE B  69      -0.147  30.272 -18.290  1.00 13.27           C  
ATOM   2578  CD2 PHE B  69       2.159  30.751 -18.744  1.00 12.60           C  
ATOM   2579  CE1 PHE B  69      -0.532  31.217 -19.198  1.00 12.11           C  
ATOM   2580  CE2 PHE B  69       1.770  31.706 -19.695  1.00 11.31           C  
ATOM   2581  CZ  PHE B  69       0.403  31.961 -19.883  1.00 11.10           C  
ATOM   2582  N   SER B  70       2.025  28.329 -13.583  1.00 16.36           N  
ATOM   2583  CA  SER B  70       1.935  27.290 -12.541  1.00 13.11           C  
ATOM   2584  C   SER B  70       0.598  27.381 -11.819  1.00 11.79           C  
ATOM   2585  O   SER B  70       0.274  28.412 -11.227  1.00 13.88           O  
ATOM   2586  CB  SER B  70       3.115  27.428 -11.579  1.00 15.39           C  
ATOM   2587  OG  SER B  70       2.979  26.543 -10.510  1.00 20.15           O  
ATOM   2588  N   GLY B  71      -0.218  26.337 -11.915  1.00 13.16           N  
ATOM   2589  CA  GLY B  71      -1.547  26.319 -11.247  1.00 12.94           C  
ATOM   2590  C   GLY B  71      -2.612  27.252 -11.822  1.00 17.85           C  
ATOM   2591  O   GLY B  71      -3.695  27.424 -11.244  1.00 14.27           O  
ATOM   2592  N   ARG B  72      -2.318  27.855 -12.972  1.00 15.08           N  
ATOM   2593  CA  ARG B  72      -3.164  28.884 -13.539  1.00 16.39           C  
ATOM   2594  C   ARG B  72      -4.175  28.281 -14.514  1.00 16.35           C  
ATOM   2595  O   ARG B  72      -3.800  27.605 -15.459  1.00 15.81           O  
ATOM   2596  CB  ARG B  72      -2.313  29.898 -14.302  1.00 12.98           C  
ATOM   2597  CG  ARG B  72      -3.081  31.156 -14.684  1.00 18.10           C  
ATOM   2598  CD  ARG B  72      -2.314  31.945 -15.687  1.00 19.87           C  
ATOM   2599  NE  ARG B  72      -2.859  33.270 -15.969  1.00 21.23           N  
ATOM   2600  CZ  ARG B  72      -3.852  33.557 -16.813  1.00 21.04           C  
ATOM   2601  NH1 ARG B  72      -4.507  32.612 -17.455  1.00 18.54           N1+
ATOM   2602  NH2 ARG B  72      -4.189  34.840 -17.012  1.00 22.56           N  
ATOM   2603  N   GLU B  73      -5.448  28.552 -14.291  1.00 14.68           N  
ATOM   2604  CA  GLU B  73      -6.486  28.272 -15.278  1.00 19.22           C  
ATOM   2605  C   GLU B  73      -6.251  29.165 -16.508  1.00 15.09           C  
ATOM   2606  O   GLU B  73      -6.038  30.356 -16.392  1.00 15.43           O  
ATOM   2607  CB  GLU B  73      -7.890  28.542 -14.678  1.00 21.94           C  
ATOM   2608  CG  GLU B  73      -9.064  28.293 -15.626  1.00 26.78           C  
ATOM   2609  CD  GLU B  73     -10.361  28.980 -15.161  1.00 33.34           C  
ATOM   2610  OE1 GLU B  73     -10.397  30.244 -15.107  1.00 40.49           O  
ATOM   2611  OE2 GLU B  73     -11.345  28.258 -14.885  1.00 39.78           O1-
ATOM   2612  N   VAL B  74      -6.328  28.577 -17.689  1.00 15.84           N  
ATOM   2613  CA  VAL B  74      -6.168  29.349 -18.947  1.00 17.36           C  
ATOM   2614  C   VAL B  74      -7.424  29.142 -19.770  1.00 21.15           C  
ATOM   2615  O   VAL B  74      -7.734  28.023 -20.145  1.00 25.63           O  
ATOM   2616  CB  VAL B  74      -4.920  28.926 -19.703  1.00 16.85           C  
ATOM   2617  CG1 VAL B  74      -4.812  29.631 -21.073  1.00 18.21           C  
ATOM   2618  CG2 VAL B  74      -3.683  29.251 -18.861  1.00 17.96           C  
ATOM   2619  N   ASP B  75      -8.185  30.195 -19.992  1.00 22.26           N  
ATOM   2620  CA  ASP B  75      -9.328  30.089 -20.903  1.00 28.56           C  
ATOM   2621  C   ASP B  75      -8.936  30.339 -22.352  1.00 26.70           C  
ATOM   2622  O   ASP B  75      -9.340  29.607 -23.237  1.00 27.13           O  
ATOM   2623  CB  ASP B  75     -10.446  31.013 -20.459  1.00 33.45           C  
ATOM   2624  CG  ASP B  75     -11.135  30.516 -19.190  1.00 38.61           C  
ATOM   2625  OD1 ASP B  75     -11.080  29.294 -18.901  1.00 43.32           O  
ATOM   2626  OD2 ASP B  75     -11.737  31.352 -18.479  1.00 44.86           O1-
ATOM   2627  N   SER B  76      -8.143  31.373 -22.588  1.00 23.58           N  
ATOM   2628  CA  SER B  76      -7.600  31.668 -23.911  1.00 22.88           C  
ATOM   2629  C   SER B  76      -6.107  31.908 -23.696  1.00 19.39           C  
ATOM   2630  O   SER B  76      -5.745  32.679 -22.833  1.00 13.24           O  
ATOM   2631  CB  SER B  76      -8.265  32.926 -24.501  1.00 21.86           C  
ATOM   2632  OG  SER B  76      -7.382  33.667 -25.339  1.00 21.26           O  
ATOM   2633  N   ILE B  77      -5.257  31.227 -24.460  1.00 18.02           N  
ATOM   2634  CA  ILE B  77      -3.830  31.462 -24.366  1.00 19.59           C  
ATOM   2635  C   ILE B  77      -3.504  32.897 -24.825  1.00 18.02           C  
ATOM   2636  O   ILE B  77      -2.644  33.580 -24.247  1.00 13.51           O  
ATOM   2637  CB  ILE B  77      -3.042  30.403 -25.150  1.00 20.60           C  
ATOM   2638  CG1 ILE B  77      -3.284  29.011 -24.551  1.00 20.96           C  
ATOM   2639  CG2 ILE B  77      -1.559  30.775 -25.217  1.00 21.39           C  
ATOM   2640  CD1 ILE B  77      -2.586  27.878 -25.304  1.00 22.69           C  
ATOM   2641  N   TRP B  78      -4.240  33.375 -25.825  1.00 19.85           N  
ATOM   2642  CA  TRP B  78      -4.036  34.703 -26.348  1.00 21.45           C  
ATOM   2643  C   TRP B  78      -4.359  35.772 -25.278  1.00 20.29           C  
ATOM   2644  O   TRP B  78      -3.592  36.729 -25.067  1.00 20.00           O  
ATOM   2645  CB  TRP B  78      -4.862  34.875 -27.630  1.00 28.24           C  
ATOM   2646  CG  TRP B  78      -4.806  36.239 -28.207  1.00 30.98           C  
ATOM   2647  CD1 TRP B  78      -3.704  36.916 -28.579  1.00 32.25           C  
ATOM   2648  CD2 TRP B  78      -5.919  37.095 -28.483  1.00 33.46           C  
ATOM   2649  CE2 TRP B  78      -5.401  38.292 -29.004  1.00 32.36           C  
ATOM   2650  CE3 TRP B  78      -7.310  36.959 -28.336  1.00 34.61           C  
ATOM   2651  NE1 TRP B  78      -4.045  38.150 -29.066  1.00 30.89           N  
ATOM   2652  CZ2 TRP B  78      -6.212  39.348 -29.404  1.00 32.86           C  
ATOM   2653  CZ3 TRP B  78      -8.120  38.018 -28.710  1.00 34.20           C  
ATOM   2654  CH2 TRP B  78      -7.561  39.205 -29.240  1.00 33.98           C  
ATOM   2655  N   LYS B  79      -5.490  35.602 -24.607  1.00 20.77           N  
ATOM   2656  CA  LYS B  79      -5.893  36.463 -23.498  1.00 21.76           C  
ATOM   2657  C   LYS B  79      -4.879  36.425 -22.356  1.00 16.53           C  
ATOM   2658  O   LYS B  79      -4.554  37.433 -21.788  1.00 15.56           O  
ATOM   2659  CB  LYS B  79      -7.251  36.006 -22.972  1.00 26.24           C  
ATOM   2660  CG  LYS B  79      -7.890  36.933 -21.988  1.00 31.04           C  
ATOM   2661  CD  LYS B  79      -9.244  36.368 -21.568  1.00 34.35           C  
ATOM   2662  CE  LYS B  79      -9.915  37.259 -20.564  1.00 36.36           C  
ATOM   2663  NZ  LYS B  79      -9.028  37.511 -19.425  1.00 41.19           N1+
ATOM   2664  N   ALA B  80      -4.454  35.225 -21.981  1.00 17.83           N  
ATOM   2665  CA  ALA B  80      -3.458  35.065 -20.909  1.00 15.44           C  
ATOM   2666  C   ALA B  80      -2.165  35.839 -21.240  1.00 14.80           C  
ATOM   2667  O   ALA B  80      -1.637  36.526 -20.389  1.00 17.36           O  
ATOM   2668  CB  ALA B  80      -3.155  33.552 -20.668  1.00 14.95           C  
ATOM   2669  N   TYR B  81      -1.680  35.750 -22.484  1.00 16.52           N  
ATOM   2670  CA  TYR B  81      -0.452  36.479 -22.899  1.00 15.65           C  
ATOM   2671  C   TYR B  81      -0.647  38.002 -22.941  1.00 15.39           C  
ATOM   2672  O   TYR B  81       0.288  38.754 -22.637  1.00 14.35           O  
ATOM   2673  CB  TYR B  81       0.121  35.923 -24.234  1.00 14.27           C  
ATOM   2674  CG  TYR B  81       1.051  34.738 -23.957  1.00 13.77           C  
ATOM   2675  CD1 TYR B  81       0.551  33.456 -23.749  1.00 17.42           C  
ATOM   2676  CD2 TYR B  81       2.421  34.919 -23.832  1.00 16.31           C  
ATOM   2677  CE1 TYR B  81       1.386  32.392 -23.469  1.00 13.20           C  
ATOM   2678  CE2 TYR B  81       3.270  33.856 -23.548  1.00 14.45           C  
ATOM   2679  CZ  TYR B  81       2.746  32.598 -23.352  1.00 13.99           C  
ATOM   2680  OH  TYR B  81       3.584  31.554 -23.021  1.00 13.26           O  
ATOM   2681  N   GLY B  82      -1.856  38.454 -23.284  1.00 14.79           N  
ATOM   2682  CA  GLY B  82      -2.166  39.881 -23.237  1.00 14.55           C  
ATOM   2683  C   GLY B  82      -2.033  40.451 -21.844  1.00 19.36           C  
ATOM   2684  O   GLY B  82      -1.686  41.611 -21.688  1.00 16.71           O  
ATOM   2685  N   GLU B  83      -2.352  39.630 -20.823  1.00 19.87           N  
ATOM   2686  CA  GLU B  83      -2.093  39.974 -19.421  1.00 22.31           C  
ATOM   2687  C   GLU B  83      -0.616  39.829 -19.001  1.00 19.40           C  
ATOM   2688  O   GLU B  83      -0.062  40.706 -18.313  1.00 15.69           O  
ATOM   2689  CB  GLU B  83      -2.998  39.132 -18.507  1.00 27.36           C  
ATOM   2690  CG  GLU B  83      -4.444  39.605 -18.562  1.00 34.37           C  
ATOM   2691  CD  GLU B  83      -5.485  38.579 -18.120  1.00 41.04           C  
ATOM   2692  OE1 GLU B  83      -5.141  37.582 -17.427  1.00 42.84           O  
ATOM   2693  OE2 GLU B  83      -6.678  38.792 -18.468  1.00 45.71           O1-
ATOM   2694  N   PHE B  84       0.005  38.726 -19.428  1.00 17.08           N  
ATOM   2695  CA  PHE B  84       1.342  38.327 -19.007  1.00 14.04           C  
ATOM   2696  C   PHE B  84       2.466  39.261 -19.568  1.00 16.09           C  
ATOM   2697  O   PHE B  84       3.261  39.807 -18.821  1.00 13.17           O  
ATOM   2698  CB  PHE B  84       1.527  36.850 -19.432  1.00 14.65           C  
ATOM   2699  CG  PHE B  84       2.873  36.255 -19.138  1.00 13.90           C  
ATOM   2700  CD1 PHE B  84       3.580  36.559 -17.965  1.00 17.35           C  
ATOM   2701  CD2 PHE B  84       3.409  35.297 -20.008  1.00 15.09           C  
ATOM   2702  CE1 PHE B  84       4.821  35.979 -17.723  1.00 15.78           C  
ATOM   2703  CE2 PHE B  84       4.642  34.703 -19.749  1.00 14.83           C  
ATOM   2704  CZ  PHE B  84       5.351  35.066 -18.602  1.00 14.03           C  
ATOM   2705  N   LEU B  85       2.532  39.435 -20.881  1.00 15.87           N  
ATOM   2706  CA  LEU B  85       3.699  40.099 -21.479  1.00 18.25           C  
ATOM   2707  C   LEU B  85       3.904  41.544 -21.011  1.00 17.00           C  
ATOM   2708  O   LEU B  85       5.011  41.924 -20.673  1.00 17.01           O  
ATOM   2709  CB  LEU B  85       3.685  40.010 -23.008  1.00 19.18           C  
ATOM   2710  CG  LEU B  85       3.675  38.619 -23.608  1.00 18.55           C  
ATOM   2711  CD1 LEU B  85       3.584  38.711 -25.120  1.00 19.82           C  
ATOM   2712  CD2 LEU B  85       4.894  37.777 -23.195  1.00 21.21           C  
ATOM   2713  N   PRO B  86       2.845  42.356 -20.987  1.00 20.57           N  
ATOM   2714  CA  PRO B  86       3.021  43.743 -20.556  1.00 22.60           C  
ATOM   2715  C   PRO B  86       3.550  43.946 -19.127  1.00 21.71           C  
ATOM   2716  O   PRO B  86       4.173  44.955 -18.849  1.00 21.60           O  
ATOM   2717  CB  PRO B  86       1.605  44.328 -20.678  1.00 22.67           C  
ATOM   2718  CG  PRO B  86       0.907  43.458 -21.584  1.00 23.81           C  
ATOM   2719  CD  PRO B  86       1.456  42.090 -21.383  1.00 22.07           C  
ATOM   2720  N   LYS B  87       3.301  42.998 -18.246  1.00 18.78           N  
ATOM   2721  CA  LYS B  87       3.820  43.040 -16.893  1.00 23.46           C  
ATOM   2722  C   LYS B  87       5.067  42.190 -16.700  1.00 21.73           C  
ATOM   2723  O   LYS B  87       5.627  42.173 -15.603  1.00 19.91           O  
ATOM   2724  CB  LYS B  87       2.749  42.549 -15.913  1.00 27.57           C  
ATOM   2725  CG  LYS B  87       1.561  43.478 -15.771  1.00 32.79           C  
ATOM   2726  CD  LYS B  87       0.423  42.792 -15.013  1.00 37.25           C  
ATOM   2727  CE  LYS B  87      -0.769  43.740 -14.807  1.00 40.38           C  
ATOM   2728  NZ  LYS B  87      -1.491  43.465 -13.524  1.00 41.03           N1+
ATOM   2729  N   SER B  88       5.510  41.494 -17.743  1.00 19.34           N  
ATOM   2730  CA  SER B  88       6.703  40.650 -17.642  1.00 17.38           C  
ATOM   2731  C   SER B  88       7.994  41.440 -17.407  1.00 19.33           C  
ATOM   2732  O   SER B  88       8.116  42.617 -17.804  1.00 16.68           O  
ATOM   2733  CB  SER B  88       6.871  39.750 -18.887  1.00 20.36           C  
ATOM   2734  OG  SER B  88       7.332  40.490 -20.020  1.00 15.20           O  
ATOM   2735  N   LYS B  89       8.957  40.792 -16.762  1.00 13.78           N  
ATOM   2736  CA  LYS B  89      10.295  41.324 -16.679  1.00 15.37           C  
ATOM   2737  C   LYS B  89      11.038  41.095 -17.972  1.00 15.86           C  
ATOM   2738  O   LYS B  89      11.577  42.025 -18.546  1.00 13.60           O  
ATOM   2739  CB  LYS B  89      11.093  40.668 -15.545  1.00 19.05           C  
ATOM   2740  CG  LYS B  89      10.509  40.832 -14.150  1.00 22.43           C  
ATOM   2741  N   ASN B  90      11.021  39.851 -18.443  1.00 13.00           N  
ATOM   2742  CA  ASN B  90      11.978  39.344 -19.466  1.00 13.81           C  
ATOM   2743  C   ASN B  90      11.464  39.282 -20.918  1.00 12.79           C  
ATOM   2744  O   ASN B  90      12.221  38.925 -21.825  1.00 14.10           O  
ATOM   2745  CB  ASN B  90      12.463  37.959 -19.050  1.00 12.63           C  
ATOM   2746  CG  ASN B  90      13.239  37.970 -17.736  1.00 14.22           C  
ATOM   2747  ND2 ASN B  90      12.668  37.361 -16.665  1.00 13.62           N  
ATOM   2748  OD1 ASN B  90      14.336  38.501 -17.682  1.00 17.50           O  
ATOM   2749  N   ASN B  91      10.206  39.671 -21.148  1.00 13.72           N  
ATOM   2750  CA  ASN B  91       9.657  39.727 -22.515  1.00 13.65           C  
ATOM   2751  C   ASN B  91       8.688  40.912 -22.704  1.00 14.89           C  
ATOM   2752  O   ASN B  91       7.570  40.770 -23.152  1.00 19.33           O  
ATOM   2753  CB  ASN B  91       9.064  38.350 -22.909  1.00 14.69           C  
ATOM   2754  CG  ASN B  91       9.025  38.150 -24.413  1.00 15.83           C  
ATOM   2755  ND2 ASN B  91       8.429  37.062 -24.850  1.00 13.85           N  
ATOM   2756  OD1 ASN B  91       9.538  38.988 -25.167  1.00 15.00           O  
ATOM   2757  N   ARG B  92       9.172  42.092 -22.362  1.00 16.77           N  
ATOM   2758  CA  ARG B  92       8.382  43.317 -22.472  1.00 18.83           C  
ATOM   2759  C   ARG B  92       8.839  44.123 -23.685  1.00 18.53           C  
ATOM   2760  O   ARG B  92       9.246  45.266 -23.574  1.00 24.13           O  
ATOM   2761  CB  ARG B  92       8.485  44.149 -21.197  1.00 20.50           C  
ATOM   2762  CG  ARG B  92       7.317  45.042 -21.064  1.00 24.58           C  
ATOM   2763  CD  ARG B  92       7.401  45.987 -19.890  1.00 27.20           C  
ATOM   2764  NE  ARG B  92       7.401  45.287 -18.621  1.00 29.54           N  
ATOM   2765  CZ  ARG B  92       7.268  45.894 -17.451  1.00 30.64           C  
ATOM   2766  NH1 ARG B  92       7.091  47.224 -17.379  1.00 30.07           N1+
ATOM   2767  NH2 ARG B  92       7.307  45.177 -16.342  1.00 30.96           N  
ATOM   2768  N   ARG B  93       8.769  43.508 -24.839  1.00 18.06           N  
ATOM   2769  CA  ARG B  93       9.222  44.132 -26.063  1.00 18.52           C  
ATOM   2770  C   ARG B  93       8.455  43.549 -27.219  1.00 18.60           C  
ATOM   2771  O   ARG B  93       8.255  42.332 -27.271  1.00 17.00           O  
ATOM   2772  CB  ARG B  93      10.718  43.872 -26.245  1.00 19.55           C  
ATOM   2773  CG  ARG B  93      11.250  44.246 -27.606  1.00 20.15           C  
ATOM   2774  CD  ARG B  93      12.732  44.393 -27.586  1.00 24.40           C  
ATOM   2775  NE  ARG B  93      13.162  45.548 -26.810  1.00 27.04           N  
ATOM   2776  CZ  ARG B  93      14.428  45.802 -26.471  1.00 29.07           C  
ATOM   2777  NH1 ARG B  93      15.406  44.994 -26.842  1.00 29.29           N1+
ATOM   2778  NH2 ARG B  93      14.717  46.874 -25.747  1.00 30.10           N  
ATOM   2779  N   LEU B  94       8.043  44.407 -28.167  1.00 16.77           N  
ATOM   2780  CA  LEU B  94       7.305  43.963 -29.352  1.00 15.29           C  
ATOM   2781  C   LEU B  94       6.064  43.145 -28.970  1.00 14.89           C  
ATOM   2782  O   LEU B  94       5.761  42.110 -29.540  1.00 14.68           O  
ATOM   2783  CB  LEU B  94       8.250  43.182 -30.296  1.00 18.57           C  
ATOM   2784  CG  LEU B  94       9.286  44.033 -31.056  1.00 19.29           C  
ATOM   2785  CD1 LEU B  94      10.271  43.127 -31.720  1.00 20.00           C  
ATOM   2786  CD2 LEU B  94       8.618  44.957 -32.085  1.00 22.99           C  
ATOM   2787  N   ILE B  95       5.334  43.651 -27.987  1.00 17.17           N  
ATOM   2788  CA  ILE B  95       4.192  42.930 -27.441  1.00 20.52           C  
ATOM   2789  C   ILE B  95       3.030  42.829 -28.423  1.00 19.74           C  
ATOM   2790  O   ILE B  95       2.468  41.763 -28.570  1.00 16.93           O  
ATOM   2791  CB  ILE B  95       3.749  43.558 -26.096  1.00 22.56           C  
ATOM   2792  CG1 ILE B  95       4.848  43.341 -25.053  1.00 23.34           C  
ATOM   2793  CG2 ILE B  95       2.411  42.947 -25.609  1.00 25.45           C  
ATOM   2794  CD1 ILE B  95       4.736  44.222 -23.866  1.00 25.76           C  
ATOM   2795  N   GLU B  96       2.679  43.922 -29.120  1.00 21.15           N  
ATOM   2796  CA  GLU B  96       1.654  43.845 -30.156  1.00 24.79           C  
ATOM   2797  C   GLU B  96       1.914  42.726 -31.166  1.00 19.88           C  
ATOM   2798  O   GLU B  96       1.023  41.932 -31.436  1.00 19.90           O  
ATOM   2799  CB  GLU B  96       1.480  45.191 -30.879  1.00 28.77           C  
ATOM   2800  CG  GLU B  96       0.467  45.154 -32.053  1.00 33.55           C  
ATOM   2801  CD  GLU B  96       0.117  46.559 -32.608  1.00 35.76           C  
ATOM   2802  OE1 GLU B  96      -1.102  46.880 -32.712  1.00 39.92           O  
ATOM   2803  OE2 GLU B  96       1.058  47.333 -32.914  1.00 43.67           O1-
ATOM   2804  N   ALA B  97       3.131  42.657 -31.714  1.00 19.56           N  
ATOM   2805  CA  ALA B  97       3.469  41.635 -32.715  1.00 17.51           C  
ATOM   2806  C   ALA B  97       3.431  40.220 -32.150  1.00 17.99           C  
ATOM   2807  O   ALA B  97       2.982  39.273 -32.827  1.00 20.93           O  
ATOM   2808  CB  ALA B  97       4.846  41.899 -33.315  1.00 19.55           C  
ATOM   2809  N   LYS B  98       3.940  40.072 -30.927  1.00 17.39           N  
ATOM   2810  CA  LYS B  98       3.952  38.784 -30.225  1.00 14.63           C  
ATOM   2811  C   LYS B  98       2.550  38.297 -29.909  1.00 14.58           C  
ATOM   2812  O   LYS B  98       2.232  37.110 -30.117  1.00 15.29           O  
ATOM   2813  CB  LYS B  98       4.816  38.870 -28.946  1.00 15.55           C  
ATOM   2814  CG  LYS B  98       6.325  38.877 -29.252  1.00 13.37           C  
ATOM   2815  CD  LYS B  98       7.214  39.346 -28.137  1.00 12.03           C  
ATOM   2816  CE  LYS B  98       8.699  39.375 -28.640  1.00 10.80           C  
ATOM   2817  NZ  LYS B  98       9.653  40.011 -27.605  1.00  9.16           N1+
ATOM   2818  N   LEU B  99       1.697  39.200 -29.426  1.00 18.85           N  
ATOM   2819  CA  LEU B  99       0.284  38.825 -29.201  1.00 19.33           C  
ATOM   2820  C   LEU B  99      -0.409  38.393 -30.478  1.00 16.93           C  
ATOM   2821  O   LEU B  99      -1.262  37.545 -30.453  1.00 18.31           O  
ATOM   2822  CB  LEU B  99      -0.496  39.953 -28.537  1.00 18.43           C  
ATOM   2823  CG  LEU B  99      -0.075  40.238 -27.108  1.00 19.63           C  
ATOM   2824  CD1 LEU B  99      -0.867  41.375 -26.492  1.00 20.24           C  
ATOM   2825  CD2 LEU B  99      -0.165  38.966 -26.233  1.00 18.72           C  
ATOM   2826  N   ASN B 100      -0.077  39.033 -31.584  1.00 21.01           N  
ATOM   2827  CA  ASN B 100      -0.597  38.644 -32.874  1.00 22.91           C  
ATOM   2828  C   ASN B 100      -0.178  37.233 -33.304  1.00 22.91           C  
ATOM   2829  O   ASN B 100      -0.962  36.490 -33.883  1.00 20.23           O  
ATOM   2830  CB  ASN B 100      -0.136  39.644 -33.929  1.00 27.94           C  
ATOM   2831  CG  ASN B 100      -1.211  39.994 -34.860  1.00 32.93           C  
ATOM   2832  ND2 ASN B 100      -0.949  39.863 -36.167  1.00 34.16           N  
ATOM   2833  OD1 ASN B 100      -2.307  40.357 -34.424  1.00 36.21           O  
ATOM   2834  N   ARG B 101       1.064  36.870 -33.016  1.00 20.92           N  
ATOM   2835  CA  ARG B 101       1.547  35.527 -33.288  1.00 21.24           C  
ATOM   2836  C   ARG B 101       0.826  34.465 -32.449  1.00 20.63           C  
ATOM   2837  O   ARG B 101       0.570  33.351 -32.927  1.00 23.18           O  
ATOM   2838  CB  ARG B 101       3.056  35.462 -33.071  1.00 24.61           C  
ATOM   2839  CG  ARG B 101       3.843  36.176 -34.196  1.00 27.10           C  
ATOM   2840  CD  ARG B 101       5.323  36.332 -33.864  1.00 26.60           C  
ATOM   2841  NE  ARG B 101       5.946  35.031 -33.682  1.00 28.22           N  
ATOM   2842  CZ  ARG B 101       6.620  34.375 -34.614  1.00 31.33           C  
ATOM   2843  NH2 ARG B 101       7.150  33.198 -34.316  1.00 32.24           N  
ATOM   2844  N   ILE B 102       0.516  34.803 -31.196  1.00 20.76           N  
ATOM   2845  CA  ILE B 102      -0.182  33.867 -30.305  1.00 22.77           C  
ATOM   2846  C   ILE B 102      -1.626  33.688 -30.798  1.00 22.83           C  
ATOM   2847  O   ILE B 102      -2.143  32.566 -30.843  1.00 23.91           O  
ATOM   2848  CB  ILE B 102      -0.091  34.314 -28.819  1.00 23.03           C  
ATOM   2849  CG1 ILE B 102       1.335  34.108 -28.333  1.00 25.74           C  
ATOM   2850  CG2 ILE B 102      -1.036  33.493 -27.925  1.00 25.21           C  
ATOM   2851  CD1 ILE B 102       1.604  34.641 -27.041  1.00 30.09           C  
ATOM   2852  N   ARG B 103      -2.238  34.779 -31.219  1.00 23.85           N  
ATOM   2853  CA  ARG B 103      -3.562  34.721 -31.829  1.00 29.08           C  
ATOM   2854  C   ARG B 103      -3.555  33.723 -32.992  1.00 29.32           C  
ATOM   2855  O   ARG B 103      -4.449  32.902 -33.092  1.00 30.57           O  
ATOM   2856  CB  ARG B 103      -4.000  36.114 -32.306  1.00 29.08           C  
ATOM   2857  CG  ARG B 103      -5.511  36.247 -32.631  1.00 34.25           C  
ATOM   2858  CD  ARG B 103      -5.871  37.688 -33.102  1.00 35.90           C  
ATOM   2859  NE  ARG B 103      -4.970  38.138 -34.175  1.00 40.07           N  
ATOM   2860  CZ  ARG B 103      -5.125  37.862 -35.480  1.00 43.08           C  
ATOM   2861  NH1 ARG B 103      -6.176  37.146 -35.919  1.00 46.19           N1+
ATOM   2862  NH2 ARG B 103      -4.216  38.284 -36.359  1.00 40.53           N  
ATOM   2863  N   LYS B 104      -2.526  33.786 -33.837  1.00 29.37           N  
ATOM   2864  CA  LYS B 104      -2.403  32.899 -35.003  1.00 32.12           C  
ATOM   2865  C   LYS B 104      -2.214  31.423 -34.619  1.00 31.72           C  
ATOM   2866  O   LYS B 104      -2.826  30.541 -35.221  1.00 34.25           O  
ATOM   2867  CB  LYS B 104      -1.231  33.324 -35.932  1.00 32.36           C  
ATOM   2868  CG  LYS B 104      -1.345  34.709 -36.640  1.00 34.21           C  
ATOM   2869  CD  LYS B 104       0.061  35.161 -37.220  1.00 35.01           C  
ATOM   2870  CE  LYS B 104       0.244  36.708 -37.258  1.00 36.39           C  
ATOM   2871  NZ  LYS B 104       1.705  37.144 -37.134  1.00 32.75           N1+
ATOM   2872  N   VAL B 105      -1.332  31.137 -33.661  1.00 29.72           N  
ATOM   2873  CA  VAL B 105      -1.075  29.737 -33.303  1.00 29.91           C  
ATOM   2874  C   VAL B 105      -2.238  29.112 -32.478  1.00 27.72           C  
ATOM   2875  O   VAL B 105      -2.538  27.925 -32.623  1.00 28.44           O  
ATOM   2876  CB  VAL B 105       0.288  29.576 -32.589  1.00 29.37           C  
ATOM   2877  CG1 VAL B 105       0.255  30.167 -31.165  1.00 28.06           C  
ATOM   2878  CG2 VAL B 105       0.715  28.117 -32.582  1.00 29.76           C  
ATOM   2879  N   GLU B 106      -2.870  29.931 -31.637  1.00 29.84           N  
ATOM   2880  CA  GLU B 106      -3.991  29.526 -30.782  1.00 31.89           C  
ATOM   2881  C   GLU B 106      -5.099  28.877 -31.620  1.00 30.19           C  
ATOM   2882  O   GLU B 106      -5.674  27.862 -31.226  1.00 27.65           O  
ATOM   2883  CB  GLU B 106      -4.538  30.748 -30.014  1.00 33.90           C  
ATOM   2884  CG  GLU B 106      -5.459  30.422 -28.820  1.00 35.99           C  
ATOM   2885  CD  GLU B 106      -6.332  31.606 -28.361  1.00 36.66           C  
ATOM   2886  OE1 GLU B 106      -6.916  32.345 -29.202  1.00 35.78           O  
ATOM   2887  OE2 GLU B 106      -6.459  31.786 -27.138  1.00 38.62           O1-
ATOM   2888  N   GLY B 107      -5.371  29.453 -32.792  1.00 31.40           N  
ATOM   2889  CA  GLY B 107      -6.326  28.868 -33.751  1.00 30.54           C  
ATOM   2890  C   GLY B 107      -5.957  27.462 -34.208  1.00 27.27           C  
ATOM   2891  O   GLY B 107      -6.813  26.592 -34.299  1.00 29.23           O  
ATOM   2892  N   PHE B 108      -4.680  27.258 -34.500  1.00 27.06           N  
ATOM   2893  CA  PHE B 108      -4.131  25.949 -34.866  1.00 26.42           C  
ATOM   2894  C   PHE B 108      -4.158  24.974 -33.670  1.00 27.56           C  
ATOM   2895  O   PHE B 108      -4.570  23.812 -33.796  1.00 26.39           O  
ATOM   2896  CB  PHE B 108      -2.711  26.150 -35.377  1.00 29.69           C  
ATOM   2897  CG  PHE B 108      -1.887  24.884 -35.487  1.00 30.88           C  
ATOM   2898  CD1 PHE B 108      -2.126  23.966 -36.509  1.00 33.04           C  
ATOM   2899  CD2 PHE B 108      -0.838  24.649 -34.617  1.00 29.14           C  
ATOM   2900  CE1 PHE B 108      -1.353  22.822 -36.633  1.00 32.80           C  
ATOM   2901  CE2 PHE B 108      -0.056  23.511 -34.747  1.00 32.29           C  
ATOM   2902  CZ  PHE B 108      -0.321  22.590 -35.759  1.00 32.09           C  
ATOM   2903  N   LEU B 109      -3.733  25.450 -32.507  1.00 24.46           N  
ATOM   2904  CA  LEU B 109      -3.680  24.594 -31.313  1.00 23.35           C  
ATOM   2905  C   LEU B 109      -5.075  24.155 -30.868  1.00 24.70           C  
ATOM   2906  O   LEU B 109      -5.244  23.064 -30.331  1.00 24.60           O  
ATOM   2907  CB  LEU B 109      -2.981  25.334 -30.157  1.00 24.61           C  
ATOM   2908  CG  LEU B 109      -1.519  25.708 -30.426  1.00 24.64           C  
ATOM   2909  CD1 LEU B 109      -0.938  26.462 -29.283  1.00 25.66           C  
ATOM   2910  CD2 LEU B 109      -0.720  24.465 -30.731  1.00 26.05           C  
ATOM   2911  N   SER B 110      -6.061  25.022 -31.058  1.00 27.95           N  
ATOM   2912  CA  SER B 110      -7.419  24.751 -30.587  1.00 32.33           C  
ATOM   2913  C   SER B 110      -8.043  23.540 -31.251  1.00 31.67           C  
ATOM   2914  O   SER B 110      -8.899  22.899 -30.670  1.00 35.81           O  
ATOM   2915  CB  SER B 110      -8.294  25.974 -30.763  1.00 34.71           C  
ATOM   2916  OG  SER B 110      -7.852  26.992 -29.861  1.00 38.69           O  
ATOM   2917  N   THR B 111      -7.548  23.194 -32.430  1.00 31.38           N  
ATOM   2918  CA  THR B 111      -7.999  22.018 -33.150  1.00 35.36           C  
ATOM   2919  C   THR B 111      -7.441  20.697 -32.576  1.00 34.77           C  
ATOM   2920  O   THR B 111      -7.921  19.624 -32.926  1.00 34.54           O  
ATOM   2921  CB  THR B 111      -7.637  22.143 -34.665  1.00 36.88           C  
ATOM   2922  CG2 THR B 111      -8.053  23.511 -35.223  1.00 38.47           C  
ATOM   2923  OG1 THR B 111      -6.230  21.972 -34.863  1.00 38.69           O  
ATOM   2924  N   LEU B 112      -6.463  20.770 -31.670  1.00 30.84           N  
ATOM   2925  CA  LEU B 112      -5.637  19.598 -31.326  1.00 28.20           C  
ATOM   2926  C   LEU B 112      -5.981  18.990 -29.973  1.00 27.42           C  
ATOM   2927  O   LEU B 112      -6.076  19.697 -28.984  1.00 26.91           O  
ATOM   2928  CB  LEU B 112      -4.147  19.981 -31.314  1.00 27.39           C  
ATOM   2929  CG  LEU B 112      -3.576  20.635 -32.583  1.00 26.71           C  
ATOM   2930  CD1 LEU B 112      -2.082  20.813 -32.471  1.00 27.54           C  
ATOM   2931  CD2 LEU B 112      -3.909  19.828 -33.820  1.00 29.70           C  
ATOM   2932  N   THR B 113      -6.115  17.677 -29.940  1.00 25.18           N  
ATOM   2933  CA  THR B 113      -6.269  16.948 -28.689  1.00 25.71           C  
ATOM   2934  C   THR B 113      -4.899  16.507 -28.181  1.00 21.55           C  
ATOM   2935  O   THR B 113      -3.922  16.598 -28.901  1.00 22.69           O  
ATOM   2936  CB  THR B 113      -7.092  15.680 -28.895  1.00 27.55           C  
ATOM   2937  CG2 THR B 113      -8.423  15.991 -29.571  1.00 29.63           C  
ATOM   2938  OG1 THR B 113      -6.346  14.769 -29.703  1.00 27.35           O  
ATOM   2939  N   LEU B 114      -4.854  15.926 -26.988  1.00 21.63           N  
ATOM   2940  CA  LEU B 114      -3.613  15.361 -26.464  1.00 24.33           C  
ATOM   2941  C   LEU B 114      -3.032  14.266 -27.387  1.00 27.65           C  
ATOM   2942  O   LEU B 114      -1.804  14.150 -27.553  1.00 25.73           O  
ATOM   2943  CB  LEU B 114      -3.832  14.837 -25.036  1.00 26.49           C  
ATOM   2944  CG  LEU B 114      -2.573  14.492 -24.250  1.00 24.77           C  
ATOM   2945  CD1 LEU B 114      -1.605  15.660 -24.170  1.00 24.36           C  
ATOM   2946  CD2 LEU B 114      -2.944  13.999 -22.860  1.00 26.12           C  
ATOM   2947  N   LYS B 115      -3.912  13.514 -28.050  1.00 27.84           N  
ATOM   2948  CA  LYS B 115      -3.476  12.463 -28.945  1.00 26.82           C  
ATOM   2949  C   LYS B 115      -2.892  13.056 -30.221  1.00 23.80           C  
ATOM   2950  O   LYS B 115      -1.892  12.556 -30.718  1.00 23.12           O  
ATOM   2951  CB  LYS B 115      -4.605  11.458 -29.251  1.00 33.13           C  
ATOM   2952  CG  LYS B 115      -4.110   9.996 -29.393  1.00 34.94           C  
ATOM   2953  CD  LYS B 115      -3.759   9.367 -28.019  1.00 36.57           C  
ATOM   2954  CE  LYS B 115      -3.126   7.987 -28.140  1.00 37.89           C  
ATOM   2955  NZ  LYS B 115      -2.869   7.296 -26.803  1.00 38.20           N1+
ATOM   2956  N   ASP B 116      -3.462  14.157 -30.708  1.00 21.83           N  
ATOM   2957  CA  ASP B 116      -2.910  14.846 -31.883  1.00 25.51           C  
ATOM   2958  C   ASP B 116      -1.488  15.365 -31.638  1.00 27.18           C  
ATOM   2959  O   ASP B 116      -0.626  15.317 -32.534  1.00 23.34           O  
ATOM   2960  CB  ASP B 116      -3.796  16.018 -32.298  1.00 27.26           C  
ATOM   2961  CG  ASP B 116      -5.127  15.565 -32.875  1.00 30.23           C  
ATOM   2962  OD1 ASP B 116      -5.127  14.572 -33.636  1.00 33.71           O  
ATOM   2963  OD2 ASP B 116      -6.151  16.194 -32.568  1.00 31.10           O1-
ATOM   2964  N   LEU B 117      -1.263  15.890 -30.428  1.00 24.09           N  
ATOM   2965  CA  LEU B 117       0.059  16.387 -30.034  1.00 23.78           C  
ATOM   2966  C   LEU B 117       1.094  15.252 -30.032  1.00 22.48           C  
ATOM   2967  O   LEU B 117       2.198  15.390 -30.586  1.00 23.75           O  
ATOM   2968  CB  LEU B 117      -0.034  17.056 -28.656  1.00 21.58           C  
ATOM   2969  CG  LEU B 117      -0.842  18.342 -28.668  1.00 21.69           C  
ATOM   2970  CD1 LEU B 117      -1.151  18.802 -27.239  1.00 20.15           C  
ATOM   2971  CD2 LEU B 117      -0.129  19.429 -29.447  1.00 22.75           C  
ATOM   2972  N   GLU B 118       0.723  14.131 -29.410  1.00 22.58           N  
ATOM   2973  CA  GLU B 118       1.548  12.933 -29.400  1.00 27.19           C  
ATOM   2974  C   GLU B 118       1.925  12.470 -30.814  1.00 25.87           C  
ATOM   2975  O   GLU B 118       3.031  11.984 -31.026  1.00 27.91           O  
ATOM   2976  CB  GLU B 118       0.825  11.820 -28.638  1.00 28.78           C  
ATOM   2977  CG  GLU B 118       1.652  10.560 -28.467  1.00 31.48           C  
ATOM   2978  CD  GLU B 118       0.967   9.501 -27.631  1.00 32.92           C  
ATOM   2979  OE1 GLU B 118      -0.292   9.463 -27.575  1.00 35.10           O  
ATOM   2980  OE2 GLU B 118       1.712   8.709 -27.018  1.00 39.00           O1-
ATOM   2981  N   GLY B 119       1.003  12.634 -31.775  1.00 26.36           N  
ATOM   2982  CA  GLY B 119       1.288  12.405 -33.198  1.00 25.39           C  
ATOM   2983  C   GLY B 119       2.268  13.392 -33.817  1.00 24.79           C  
ATOM   2984  O   GLY B 119       3.079  13.031 -34.691  1.00 20.66           O  
ATOM   2985  N   TYR B 120       2.209  14.655 -33.402  1.00 24.84           N  
ATOM   2986  CA  TYR B 120       3.231  15.602 -33.839  1.00 24.43           C  
ATOM   2987  C   TYR B 120       4.610  15.271 -33.229  1.00 22.89           C  
ATOM   2988  O   TYR B 120       5.653  15.550 -33.846  1.00 23.73           O  
ATOM   2989  CB  TYR B 120       2.820  17.038 -33.519  1.00 26.98           C  
ATOM   2990  CG  TYR B 120       1.979  17.674 -34.582  1.00 28.63           C  
ATOM   2991  CD1 TYR B 120       2.453  17.800 -35.888  1.00 29.11           C  
ATOM   2992  CD2 TYR B 120       0.705  18.161 -34.294  1.00 29.89           C  
ATOM   2993  CE1 TYR B 120       1.676  18.400 -36.880  1.00 30.19           C  
ATOM   2994  CE2 TYR B 120      -0.091  18.736 -35.279  1.00 30.90           C  
ATOM   2995  CZ  TYR B 120       0.405  18.858 -36.565  1.00 30.22           C  
ATOM   2996  OH  TYR B 120      -0.366  19.455 -37.523  1.00 32.28           O  
ATOM   2997  N   TYR B 121       4.610  14.706 -32.017  1.00 23.62           N  
ATOM   2998  CA  TYR B 121       5.838  14.250 -31.384  1.00 23.78           C  
ATOM   2999  C   TYR B 121       6.477  13.102 -32.191  1.00 27.14           C  
ATOM   3000  O   TYR B 121       7.718  12.993 -32.279  1.00 21.62           O  
ATOM   3001  CB  TYR B 121       5.568  13.813 -29.942  1.00 23.55           C  
ATOM   3002  CG  TYR B 121       6.806  13.463 -29.112  1.00 22.71           C  
ATOM   3003  CD1 TYR B 121       8.005  14.160 -29.256  1.00 23.56           C  
ATOM   3004  CD2 TYR B 121       6.761  12.442 -28.166  1.00 21.44           C  
ATOM   3005  CE1 TYR B 121       9.134  13.825 -28.492  1.00 23.41           C  
ATOM   3006  CE2 TYR B 121       7.882  12.108 -27.409  1.00 23.43           C  
ATOM   3007  CZ  TYR B 121       9.059  12.799 -27.570  1.00 21.94           C  
ATOM   3008  OH  TYR B 121      10.182  12.480 -26.800  1.00 25.19           O  
ATOM   3009  N   LYS B 122       5.620  12.246 -32.754  1.00 27.66           N  
ATOM   3010  CA  LYS B 122       6.073  11.134 -33.623  1.00 29.28           C  
ATOM   3011  C   LYS B 122       6.480  11.604 -35.026  1.00 28.41           C  
ATOM   3012  O   LYS B 122       7.203  10.904 -35.714  1.00 31.79           O  
ATOM   3013  CB  LYS B 122       4.991  10.053 -33.700  1.00 29.67           C  
ATOM   3014  CG  LYS B 122       4.746   9.338 -32.377  1.00 31.05           C  
ATOM   3015  CD  LYS B 122       3.590   8.310 -32.508  1.00 32.44           C  
ATOM   3016  CE  LYS B 122       3.258   7.642 -31.161  1.00 34.52           C  
ATOM   3017  NZ  LYS B 122       1.914   6.918 -31.123  1.00 34.17           N1+
ATOM   3018  N   ASN B 123       6.041  12.798 -35.421  1.00 28.62           N  
ATOM   3019  CA  ASN B 123       6.352  13.396 -36.722  1.00 28.92           C  
ATOM   3020  C   ASN B 123       6.746  14.856 -36.590  1.00 27.88           C  
ATOM   3021  O   ASN B 123       6.032  15.755 -37.095  1.00 28.57           O  
ATOM   3022  CB  ASN B 123       5.128  13.339 -37.649  1.00 32.22           C  
ATOM   3023  CG  ASN B 123       4.524  11.972 -37.741  1.00 35.72           C  
ATOM   3024  ND2 ASN B 123       3.450  11.738 -36.980  1.00 39.84           N  
ATOM   3025  OD1 ASN B 123       4.977  11.140 -38.522  1.00 40.89           O  
ATOM   3026  N   MET B 124       7.884  15.131 -35.951  1.00 26.17           N  
ATOM   3027  CA  MET B 124       8.232  16.531 -35.659  1.00 26.09           C  
ATOM   3028  C   MET B 124       8.504  17.392 -36.879  1.00 24.65           C  
ATOM   3029  O   MET B 124       8.311  18.614 -36.831  1.00 23.26           O  
ATOM   3030  CB  MET B 124       9.381  16.612 -34.637  1.00 27.14           C  
ATOM   3031  CG  MET B 124       8.904  16.396 -33.173  1.00 23.98           C  
ATOM   3032  SD  MET B 124      10.271  16.512 -31.938  1.00 23.86           S  
ATOM   3033  CE  MET B 124      10.718  14.813 -31.739  1.00 21.61           C  
ATOM   3034  N   LYS B 125       8.886  16.781 -38.005  1.00 28.46           N  
ATOM   3035  CA  LYS B 125       9.028  17.571 -39.253  1.00 29.61           C  
ATOM   3036  C   LYS B 125       7.662  18.084 -39.759  1.00 27.91           C  
ATOM   3037  O   LYS B 125       7.587  19.160 -40.325  1.00 29.12           O  
ATOM   3038  CB  LYS B 125       9.862  16.856 -40.361  1.00 32.76           C  
ATOM   3039  CG  LYS B 125      10.072  15.363 -40.179  1.00 34.24           C  
ATOM   3040  N   MET B 126       6.591  17.351 -39.477  1.00 30.21           N  
ATOM   3041  CA  MET B 126       5.224  17.805 -39.801  1.00 32.32           C  
ATOM   3042  C   MET B 126       4.836  19.035 -38.976  1.00 30.54           C  
ATOM   3043  O   MET B 126       4.192  19.973 -39.489  1.00 27.38           O  
ATOM   3044  CB  MET B 126       4.197  16.698 -39.555  1.00 37.94           C  
ATOM   3045  CG  MET B 126       4.378  15.455 -40.413  1.00 43.70           C  
ATOM   3046  SD  MET B 126       3.801  15.692 -42.111  1.00 50.34           S  
ATOM   3047  CE  MET B 126       2.023  15.617 -41.877  1.00 48.53           C  
ATOM   3048  N   LEU B 127       5.246  19.051 -37.705  1.00 28.14           N  
ATOM   3049  CA  LEU B 127       5.016  20.223 -36.844  1.00 25.96           C  
ATOM   3050  C   LEU B 127       5.791  21.443 -37.314  1.00 23.96           C  
ATOM   3051  O   LEU B 127       5.254  22.541 -37.363  1.00 25.61           O  
ATOM   3052  CB  LEU B 127       5.381  19.904 -35.380  1.00 27.13           C  
ATOM   3053  CG  LEU B 127       5.092  21.017 -34.356  1.00 26.06           C  
ATOM   3054  CD1 LEU B 127       3.647  21.543 -34.425  1.00 25.54           C  
ATOM   3055  CD2 LEU B 127       5.409  20.531 -32.974  1.00 26.37           C  
ATOM   3056  N   TRP B 128       7.056  21.222 -37.669  1.00 26.48           N  
ATOM   3057  CA  TRP B 128       7.944  22.243 -38.221  1.00 26.95           C  
ATOM   3058  C   TRP B 128       7.301  22.919 -39.435  1.00 30.14           C  
ATOM   3059  O   TRP B 128       7.103  24.151 -39.480  1.00 31.54           O  
ATOM   3060  CB  TRP B 128       9.260  21.540 -38.593  1.00 27.29           C  
ATOM   3061  CG  TRP B 128      10.340  22.388 -39.183  1.00 27.51           C  
ATOM   3062  CD1 TRP B 128      10.638  23.677 -38.878  1.00 28.52           C  
ATOM   3063  CD2 TRP B 128      11.292  21.972 -40.152  1.00 26.27           C  
ATOM   3064  CE2 TRP B 128      12.136  23.063 -40.404  1.00 27.48           C  
ATOM   3065  CE3 TRP B 128      11.524  20.771 -40.820  1.00 28.13           C  
ATOM   3066  NE1 TRP B 128      11.724  24.094 -39.603  1.00 28.98           N  
ATOM   3067  CZ2 TRP B 128      13.199  22.989 -41.310  1.00 27.46           C  
ATOM   3068  CZ3 TRP B 128      12.564  20.704 -41.719  1.00 28.82           C  
ATOM   3069  CH2 TRP B 128      13.386  21.800 -41.956  1.00 28.20           C  
ATOM   3070  N   LYS B 129       6.930  22.091 -40.403  1.00 34.58           N  
ATOM   3071  CA  LYS B 129       6.281  22.556 -41.618  1.00 36.19           C  
ATOM   3072  C   LYS B 129       4.958  23.267 -41.293  1.00 33.10           C  
ATOM   3073  O   LYS B 129       4.743  24.413 -41.709  1.00 33.97           O  
ATOM   3074  CB  LYS B 129       6.098  21.378 -42.584  1.00 41.09           C  
ATOM   3075  CG  LYS B 129       7.427  20.929 -43.213  1.00 44.07           C  
ATOM   3076  CD  LYS B 129       7.446  19.444 -43.594  1.00 47.25           C  
ATOM   3077  CE  LYS B 129       8.872  18.988 -44.006  1.00 47.24           C  
ATOM   3078  NZ  LYS B 129       9.110  17.519 -43.794  1.00 50.44           N1+
ATOM   3079  N   ALA B 130       4.114  22.617 -40.499  1.00 31.86           N  
ATOM   3080  CA  ALA B 130       2.891  23.238 -39.983  1.00 33.34           C  
ATOM   3081  C   ALA B 130       3.106  24.634 -39.388  1.00 33.86           C  
ATOM   3082  O   ALA B 130       2.406  25.560 -39.771  1.00 37.25           O  
ATOM   3083  CB  ALA B 130       2.228  22.333 -38.971  1.00 33.61           C  
ATOM   3084  N   LEU B 131       4.077  24.795 -38.476  1.00 33.72           N  
ATOM   3085  CA  LEU B 131       4.357  26.124 -37.860  1.00 32.32           C  
ATOM   3086  C   LEU B 131       4.915  27.147 -38.862  1.00 32.47           C  
ATOM   3087  O   LEU B 131       4.571  28.337 -38.809  1.00 28.18           O  
ATOM   3088  CB  LEU B 131       5.299  25.990 -36.641  1.00 31.43           C  
ATOM   3089  CG  LEU B 131       4.767  25.126 -35.472  1.00 30.70           C  
ATOM   3090  CD1 LEU B 131       5.820  24.891 -34.370  1.00 27.29           C  
ATOM   3091  CD2 LEU B 131       3.500  25.724 -34.891  1.00 30.82           C  
ATOM   3092  N   ILE B 132       5.764  26.697 -39.779  1.00 34.98           N  
ATOM   3093  CA  ILE B 132       6.230  27.585 -40.859  1.00 38.45           C  
ATOM   3094  C   ILE B 132       5.016  28.092 -41.656  1.00 37.27           C  
ATOM   3095  O   ILE B 132       4.870  29.292 -41.871  1.00 38.68           O  
ATOM   3096  CB  ILE B 132       7.245  26.890 -41.806  1.00 39.60           C  
ATOM   3097  CG1 ILE B 132       8.534  26.561 -41.049  1.00 39.92           C  
ATOM   3098  CG2 ILE B 132       7.565  27.796 -43.018  1.00 39.99           C  
ATOM   3099  CD1 ILE B 132       9.372  25.487 -41.681  1.00 41.18           C  
ATOM   3100  N   LYS B 133       4.144  27.170 -42.045  1.00 39.29           N  
ATOM   3101  CA  LYS B 133       2.884  27.492 -42.724  1.00 41.28           C  
ATOM   3102  C   LYS B 133       2.012  28.521 -41.960  1.00 41.49           C  
ATOM   3103  O   LYS B 133       1.664  29.566 -42.512  1.00 42.88           O  
ATOM   3104  CB  LYS B 133       2.097  26.193 -42.994  1.00 43.81           C  
ATOM   3105  CG  LYS B 133       0.745  26.380 -43.690  1.00 45.22           C  
ATOM   3106  CE  LYS B 133      -0.936  21.507 -41.029  1.00 61.15           C  
ATOM   3107  NZ  LYS B 133      -0.739  22.971 -40.779  1.00 61.89           N1+
ATOM   3108  N   ILE B 134       1.676  28.260 -40.699  1.00 39.55           N  
ATOM   3109  CA  ILE B 134       0.731  29.149 -39.992  1.00 38.93           C  
ATOM   3110  C   ILE B 134       1.369  30.474 -39.568  1.00 39.15           C  
ATOM   3111  O   ILE B 134       0.696  31.508 -39.526  1.00 39.36           O  
ATOM   3112  CB  ILE B 134       0.005  28.451 -38.781  1.00 39.62           C  
ATOM   3113  CG1 ILE B 134       0.903  28.372 -37.558  1.00 40.71           C  
ATOM   3114  CG2 ILE B 134      -0.491  27.063 -39.171  1.00 41.48           C  
ATOM   3115  CD1 ILE B 134       0.347  27.521 -36.454  1.00 40.40           C  
ATOM   3116  N   MET B 135       2.665  30.454 -39.273  1.00 39.17           N  
ATOM   3117  CA  MET B 135       3.344  31.629 -38.755  1.00 40.66           C  
ATOM   3118  C   MET B 135       3.957  32.454 -39.872  1.00 44.80           C  
ATOM   3119  O   MET B 135       4.185  33.660 -39.706  1.00 44.49           O  
ATOM   3120  CB  MET B 135       4.426  31.220 -37.739  1.00 41.12           C  
ATOM   3121  CG  MET B 135       3.917  30.302 -36.604  1.00 38.88           C  
ATOM   3122  SD  MET B 135       2.543  31.016 -35.690  1.00 38.08           S  
ATOM   3123  CE  MET B 135       3.286  32.526 -35.093  1.00 31.73           C  
ATOM   3124  N   GLY B 136       4.211  31.816 -41.012  1.00 48.61           N  
ATOM   3125  CA  GLY B 136       4.745  32.507 -42.185  1.00 51.52           C  
ATOM   3126  C   GLY B 136       6.216  32.818 -42.005  1.00 54.97           C  
ATOM   3127  O   GLY B 136       6.649  33.949 -42.239  1.00 56.42           O  
ATOM   3128  N   SER B 137       6.978  31.799 -41.607  1.00 57.94           N  
ATOM   3129  CA  SER B 137       8.380  31.953 -41.213  1.00 61.42           C  
ATOM   3130  C   SER B 137       9.357  31.320 -42.215  1.00 63.15           C  
ATOM   3131  O   SER B 137       8.953  30.855 -43.290  1.00 65.67           O  
ATOM   3132  CB  SER B 137       8.588  31.330 -39.831  1.00 61.88           C  
ATOM   3133  N   ARG B 138      10.644  31.333 -41.863  1.00 63.47           N  
ATOM   3134  CA  ARG B 138      11.683  30.674 -42.657  1.00 63.96           C  
ATOM   3135  C   ARG B 138      11.907  29.265 -42.125  1.00 63.73           C  
ATOM   3136  O   ARG B 138      11.638  28.994 -40.946  1.00 64.28           O  
ATOM   3137  CB  ARG B 138      12.998  31.469 -42.605  1.00 64.27           C  
ATOM   3138  N   GLU B 139      12.395  28.370 -42.984  1.00 62.13           N  
ATOM   3139  CA  GLU B 139      12.762  27.017 -42.546  1.00 62.24           C  
ATOM   3140  C   GLU B 139      13.844  27.072 -41.445  1.00 61.85           C  
ATOM   3141  O   GLU B 139      13.787  26.312 -40.473  1.00 61.20           O  
ATOM   3142  CB  GLU B 139      13.233  26.159 -43.731  1.00 61.55           C  
ATOM   3143  N   ASP B 140      14.799  27.996 -41.596  1.00 60.63           N  
ATOM   3144  CA  ASP B 140      15.901  28.164 -40.634  1.00 59.57           C  
ATOM   3145  C   ASP B 140      15.678  29.334 -39.646  1.00 56.59           C  
ATOM   3146  O   ASP B 140      16.630  29.826 -39.028  1.00 57.08           O  
ATOM   3147  CB  ASP B 140      17.226  28.354 -41.389  1.00 59.92           C  
ATOM   3148  N   SER B 141      14.427  29.784 -39.520  1.00 52.99           N  
ATOM   3149  CA  SER B 141      14.007  30.665 -38.415  1.00 48.76           C  
ATOM   3150  C   SER B 141      14.511  30.059 -37.103  1.00 45.79           C  
ATOM   3151  O   SER B 141      14.228  28.875 -36.830  1.00 41.05           O  
ATOM   3152  CB  SER B 141      12.467  30.764 -38.391  1.00 48.45           C  
ATOM   3153  OG  SER B 141      11.954  31.375 -37.212  1.00 45.47           O  
ATOM   3154  N   LYS B 142      15.269  30.845 -36.317  1.00 35.71           N  
ATOM   3155  CA  LYS B 142      15.636  30.429 -34.958  1.00 35.07           C  
ATOM   3156  C   LYS B 142      14.362  30.049 -34.177  1.00 30.39           C  
ATOM   3157  O   LYS B 142      14.266  28.966 -33.601  1.00 32.54           O  
ATOM   3158  CB  LYS B 142      16.407  31.540 -34.212  1.00 35.19           C  
ATOM   3159  N   THR B 143      13.377  30.938 -34.214  1.00 28.24           N  
ATOM   3160  CA  THR B 143      12.188  30.852 -33.361  1.00 23.44           C  
ATOM   3161  C   THR B 143      11.342  29.623 -33.673  1.00 25.86           C  
ATOM   3162  O   THR B 143      10.905  28.909 -32.747  1.00 23.92           O  
ATOM   3163  CB  THR B 143      11.384  32.159 -33.460  1.00 28.65           C  
ATOM   3164  CG2 THR B 143      10.221  32.167 -32.500  1.00 30.17           C  
ATOM   3165  OG1 THR B 143      12.245  33.249 -33.107  1.00 22.77           O  
ATOM   3166  N   ILE B 144      11.152  29.325 -34.960  1.00 23.68           N  
ATOM   3167  CA  ILE B 144      10.443  28.104 -35.355  1.00 25.84           C  
ATOM   3168  C   ILE B 144      11.176  26.829 -34.957  1.00 23.66           C  
ATOM   3169  O   ILE B 144      10.559  25.917 -34.416  1.00 19.41           O  
ATOM   3170  CB  ILE B 144      10.118  28.040 -36.875  1.00 27.92           C  
ATOM   3171  CG1 ILE B 144       9.178  29.193 -37.291  1.00 30.18           C  
ATOM   3172  CG2 ILE B 144       9.490  26.693 -37.230  1.00 28.66           C  
ATOM   3173  CD1 ILE B 144       7.937  29.339 -36.488  1.00 29.82           C  
ATOM   3174  N   VAL B 145      12.476  26.742 -35.225  1.00 23.40           N  
ATOM   3175  CA  VAL B 145      13.212  25.487 -34.903  1.00 26.00           C  
ATOM   3176  C   VAL B 145      13.327  25.265 -33.383  1.00 22.80           C  
ATOM   3177  O   VAL B 145      13.216  24.146 -32.880  1.00 17.58           O  
ATOM   3178  CB  VAL B 145      14.643  25.404 -35.589  1.00 27.63           C  
ATOM   3179  CG1 VAL B 145      14.522  25.555 -37.111  1.00 28.33           C  
ATOM   3180  CG2 VAL B 145      15.581  26.425 -35.052  1.00 28.83           C  
ATOM   3181  N   PHE B 146      13.520  26.351 -32.661  1.00 21.05           N  
ATOM   3182  CA  PHE B 146      13.541  26.296 -31.198  1.00 20.57           C  
ATOM   3183  C   PHE B 146      12.156  25.948 -30.628  1.00 16.98           C  
ATOM   3184  O   PHE B 146      12.064  25.326 -29.575  1.00 18.55           O  
ATOM   3185  CB  PHE B 146      14.037  27.642 -30.676  1.00 22.84           C  
ATOM   3186  CG  PHE B 146      14.004  27.768 -29.190  1.00 23.38           C  
ATOM   3187  CD1 PHE B 146      14.964  27.174 -28.425  1.00 23.05           C  
ATOM   3188  CD2 PHE B 146      12.985  28.505 -28.570  1.00 24.45           C  
ATOM   3189  CE1 PHE B 146      14.931  27.293 -27.069  1.00 23.39           C  
ATOM   3190  CE2 PHE B 146      12.957  28.626 -27.225  1.00 24.44           C  
ATOM   3191  CZ  PHE B 146      13.935  28.006 -26.474  1.00 22.48           C  
ATOM   3192  N   THR B 147      11.085  26.312 -31.344  1.00 17.89           N  
ATOM   3193  CA  THR B 147       9.733  25.891 -30.957  1.00 13.92           C  
ATOM   3194  C   THR B 147       9.573  24.351 -31.067  1.00 16.41           C  
ATOM   3195  O   THR B 147       8.993  23.696 -30.186  1.00 14.62           O  
ATOM   3196  CB  THR B 147       8.641  26.631 -31.750  1.00 14.76           C  
ATOM   3197  CG2 THR B 147       7.252  26.121 -31.371  1.00 18.38           C  
ATOM   3198  OG1 THR B 147       8.712  28.056 -31.512  1.00 16.09           O  
ATOM   3199  N   VAL B 148      10.109  23.767 -32.124  1.00 16.91           N  
ATOM   3200  CA  VAL B 148      10.074  22.307 -32.233  1.00 16.25           C  
ATOM   3201  C   VAL B 148      10.907  21.679 -31.123  1.00 14.37           C  
ATOM   3202  O   VAL B 148      10.508  20.651 -30.525  1.00 15.59           O  
ATOM   3203  CB  VAL B 148      10.513  21.829 -33.632  1.00 19.95           C  
ATOM   3204  CG1 VAL B 148      10.703  20.320 -33.662  1.00 21.24           C  
ATOM   3205  CG2 VAL B 148       9.471  22.243 -34.663  1.00 21.30           C  
ATOM   3206  N   LYS B 149      12.068  22.276 -30.856  1.00 14.38           N  
ATOM   3207  CA  LYS B 149      12.912  21.790 -29.788  1.00 14.63           C  
ATOM   3208  C   LYS B 149      12.180  21.755 -28.403  1.00 13.85           C  
ATOM   3209  O   LYS B 149      12.199  20.725 -27.726  1.00 13.77           O  
ATOM   3210  CB  LYS B 149      14.216  22.560 -29.710  1.00 13.92           C  
ATOM   3211  CG  LYS B 149      15.198  21.886 -28.730  1.00 16.72           C  
ATOM   3212  CD  LYS B 149      16.525  22.555 -28.535  1.00 15.17           C  
ATOM   3213  CE  LYS B 149      17.407  21.640 -27.670  1.00 15.05           C  
ATOM   3214  NZ  LYS B 149      18.741  22.190 -27.278  1.00 18.64           N1+
ATOM   3215  N   MET B 150      11.595  22.872 -27.981  1.00 12.87           N  
ATOM   3216  CA  MET B 150      10.867  22.939 -26.695  1.00 10.86           C  
ATOM   3217  C   MET B 150       9.614  22.032 -26.678  1.00 15.13           C  
ATOM   3218  O   MET B 150       9.306  21.448 -25.646  1.00 16.43           O  
ATOM   3219  CB  MET B 150      10.458  24.373 -26.370  1.00 12.54           C  
ATOM   3220  CG  MET B 150      11.638  25.326 -26.171  1.00 14.02           C  
ATOM   3221  SD  MET B 150      12.746  24.835 -24.838  1.00 17.26           S  
ATOM   3222  CE  MET B 150      14.120  24.171 -25.715  1.00 22.04           C  
ATOM   3223  N   PHE B 151       8.891  21.963 -27.802  1.00 15.18           N  
ATOM   3224  CA  PHE B 151       7.808  20.979 -27.991  1.00 14.31           C  
ATOM   3225  C   PHE B 151       8.292  19.554 -27.718  1.00 13.29           C  
ATOM   3226  O   PHE B 151       7.604  18.791 -27.077  1.00 14.16           O  
ATOM   3227  CB  PHE B 151       7.244  21.037 -29.419  1.00 15.53           C  
ATOM   3228  CG  PHE B 151       6.274  19.912 -29.745  1.00 18.33           C  
ATOM   3229  CD1 PHE B 151       4.983  19.909 -29.213  1.00 13.36           C  
ATOM   3230  CD2 PHE B 151       6.666  18.854 -30.579  1.00 19.19           C  
ATOM   3231  CE1 PHE B 151       4.098  18.918 -29.480  1.00 16.61           C  
ATOM   3232  CE2 PHE B 151       5.758  17.817 -30.884  1.00 19.18           C  
ATOM   3233  CZ  PHE B 151       4.462  17.848 -30.305  1.00 17.74           C  
ATOM   3234  N   GLY B 152       9.467  19.211 -28.250  1.00 15.30           N  
ATOM   3235  CA  GLY B 152      10.123  17.937 -27.944  1.00 15.34           C  
ATOM   3236  C   GLY B 152      10.358  17.717 -26.478  1.00 15.31           C  
ATOM   3237  O   GLY B 152      10.086  16.627 -25.959  1.00 16.72           O  
ATOM   3238  N   TYR B 153      10.841  18.763 -25.786  1.00 14.18           N  
ATOM   3239  CA  TYR B 153      11.001  18.701 -24.328  1.00 13.29           C  
ATOM   3240  C   TYR B 153       9.681  18.427 -23.634  1.00 15.97           C  
ATOM   3241  O   TYR B 153       9.580  17.490 -22.815  1.00 13.83           O  
ATOM   3242  CB  TYR B 153      11.588  20.031 -23.791  1.00 16.14           C  
ATOM   3243  CG  TYR B 153      13.094  20.215 -23.990  1.00 16.31           C  
ATOM   3244  CD1 TYR B 153      13.846  19.341 -24.757  1.00 13.30           C  
ATOM   3245  CD2 TYR B 153      13.770  21.268 -23.365  1.00 13.86           C  
ATOM   3246  CE1 TYR B 153      15.212  19.513 -24.904  1.00 14.57           C  
ATOM   3247  CE2 TYR B 153      15.155  21.415 -23.489  1.00 12.80           C  
ATOM   3248  CZ  TYR B 153      15.846  20.546 -24.277  1.00 15.57           C  
ATOM   3249  OH  TYR B 153      17.197  20.716 -24.411  1.00 18.87           O  
ATOM   3250  N   ALA B 154       8.697  19.292 -23.915  1.00 13.11           N  
ATOM   3251  CA  ALA B 154       7.367  19.160 -23.339  1.00 13.62           C  
ATOM   3252  C   ALA B 154       6.758  17.764 -23.577  1.00 13.43           C  
ATOM   3253  O   ALA B 154       6.199  17.159 -22.661  1.00 16.13           O  
ATOM   3254  CB  ALA B 154       6.473  20.207 -23.882  1.00 13.15           C  
ATOM   3255  N   SER B 155       6.873  17.275 -24.806  1.00 17.30           N  
ATOM   3256  CA  SER B 155       6.346  15.954 -25.155  1.00 17.87           C  
ATOM   3257  C   SER B 155       7.062  14.796 -24.439  1.00 16.21           C  
ATOM   3258  O   SER B 155       6.432  13.882 -23.959  1.00 17.02           O  
ATOM   3259  CB  SER B 155       6.384  15.760 -26.680  1.00 21.68           C  
ATOM   3260  OG  SER B 155       5.735  16.815 -27.352  1.00 22.06           O  
ATOM   3261  N   ARG B 156       8.378  14.861 -24.337  1.00 17.55           N  
ATOM   3262  CA  ARG B 156       9.156  13.866 -23.595  1.00 19.77           C  
ATOM   3263  C   ARG B 156       8.717  13.736 -22.128  1.00 20.95           C  
ATOM   3264  O   ARG B 156       8.693  12.631 -21.561  1.00 19.64           O  
ATOM   3265  CB  ARG B 156      10.615  14.301 -23.651  1.00 22.74           C  
ATOM   3266  CG  ARG B 156      11.601  13.311 -23.220  1.00 25.71           C  
ATOM   3267  CD  ARG B 156      13.020  13.870 -23.239  1.00 24.10           C  
ATOM   3268  NE  ARG B 156      13.385  14.610 -24.465  1.00 25.83           N  
ATOM   3269  CZ  ARG B 156      14.621  15.052 -24.716  1.00 23.56           C  
ATOM   3270  NH1 ARG B 156      14.885  15.712 -25.833  1.00 21.37           N1+
ATOM   3271  NH2 ARG B 156      15.596  14.832 -23.849  1.00 21.45           N  
ATOM   3272  N   ILE B 157       8.447  14.888 -21.502  1.00 19.40           N  
ATOM   3273  CA  ILE B 157       7.940  14.960 -20.133  1.00 17.88           C  
ATOM   3274  C   ILE B 157       6.473  14.458 -20.051  1.00 19.32           C  
ATOM   3275  O   ILE B 157       6.128  13.624 -19.229  1.00 18.59           O  
ATOM   3276  CB  ILE B 157       8.033  16.411 -19.615  1.00 19.98           C  
ATOM   3277  CG1 ILE B 157       9.521  16.871 -19.523  1.00 19.30           C  
ATOM   3278  CG2 ILE B 157       7.299  16.574 -18.272  1.00 20.85           C  
ATOM   3279  CD1 ILE B 157       9.702  18.422 -19.527  1.00 17.92           C  
ATOM   3280  N   ALA B 158       5.620  14.972 -20.913  1.00 19.11           N  
ATOM   3281  CA  ALA B 158       4.205  14.609 -20.878  1.00 19.01           C  
ATOM   3282  C   ALA B 158       3.936  13.147 -21.252  1.00 20.97           C  
ATOM   3283  O   ALA B 158       3.066  12.536 -20.676  1.00 22.49           O  
ATOM   3284  CB  ALA B 158       3.404  15.526 -21.768  1.00 18.15           C  
ATOM   3285  N   PHE B 159       4.666  12.595 -22.212  1.00 19.67           N  
ATOM   3286  CA  PHE B 159       4.371  11.234 -22.711  1.00 21.90           C  
ATOM   3287  C   PHE B 159       5.328  10.179 -22.147  1.00 25.41           C  
ATOM   3288  O   PHE B 159       5.131   8.983 -22.364  1.00 25.46           O  
ATOM   3289  CB  PHE B 159       4.392  11.209 -24.242  1.00 22.08           C  
ATOM   3290  CG  PHE B 159       3.437  12.194 -24.866  1.00 22.71           C  
ATOM   3291  CD1 PHE B 159       2.083  12.159 -24.538  1.00 23.11           C  
ATOM   3292  CD2 PHE B 159       3.881  13.161 -25.742  1.00 23.77           C  
ATOM   3293  CE1 PHE B 159       1.191  13.074 -25.075  1.00 22.46           C  
ATOM   3294  CE2 PHE B 159       2.987  14.088 -26.285  1.00 26.02           C  
ATOM   3295  CZ  PHE B 159       1.630  14.028 -25.934  1.00 23.26           C  
ATOM   3296  N   SER B 160       6.358  10.612 -21.426  1.00 23.89           N  
ATOM   3297  CA  SER B 160       7.333   9.686 -20.859  1.00 30.39           C  
ATOM   3298  C   SER B 160       7.923   8.801 -21.950  1.00 31.51           C  
ATOM   3299  O   SER B 160       7.992   7.582 -21.782  1.00 31.92           O  
ATOM   3300  CB  SER B 160       6.688   8.767 -19.786  1.00 31.93           C  
ATOM   3301  OG  SER B 160       6.056   9.497 -18.787  1.00 30.86           O  
ATOM   3302  N   ARG B 161       8.306   9.398 -23.072  1.00 30.17           N  
ATOM   3303  CA  ARG B 161       8.972   8.663 -24.143  1.00 33.63           C  
ATOM   3304  C   ARG B 161       9.918   9.563 -24.859  1.00 30.44           C  
ATOM   3305  O   ARG B 161       9.621  10.741 -25.064  1.00 29.93           O  
ATOM   3306  CB  ARG B 161       7.962   8.132 -25.168  1.00 37.67           C  
ATOM   3307  CG  ARG B 161       6.939   7.193 -24.603  1.00 43.39           C  
ATOM   3308  CD  ARG B 161       6.012   6.676 -25.675  1.00 48.33           C  
ATOM   3309  NE  ARG B 161       5.281   5.479 -25.243  1.00 51.22           N  
ATOM   3310  CZ  ARG B 161       4.487   4.751 -26.037  1.00 53.69           C  
ATOM   3311  NH1 ARG B 161       4.306   5.095 -27.322  1.00 54.28           N1+
ATOM   3312  NH2 ARG B 161       3.868   3.665 -25.546  1.00 53.48           N  
ATOM   3313  N   PHE B 162      11.054   9.011 -25.280  1.00 29.80           N  
ATOM   3314  CA  PHE B 162      12.024   9.759 -26.053  1.00 26.37           C  
ATOM   3315  C   PHE B 162      11.925   9.429 -27.520  1.00 26.85           C  
ATOM   3316  O   PHE B 162      11.966   8.279 -27.925  1.00 26.88           O  
ATOM   3317  CB  PHE B 162      13.441   9.470 -25.575  1.00 27.71           C  
ATOM   3318  CG  PHE B 162      14.507  10.211 -26.347  1.00 27.41           C  
ATOM   3319  CD1 PHE B 162      14.675  11.576 -26.192  1.00 26.20           C  
ATOM   3320  CD2 PHE B 162      15.364   9.536 -27.205  1.00 27.38           C  
ATOM   3321  CE1 PHE B 162      15.675  12.257 -26.893  1.00 25.78           C  
ATOM   3322  CE2 PHE B 162      16.369  10.210 -27.900  1.00 26.87           C  
ATOM   3323  CZ  PHE B 162      16.524  11.571 -27.746  1.00 25.15           C  
ATOM   3324  N   ILE B 163      11.831  10.468 -28.317  1.00 25.16           N  
ATOM   3325  CA  ILE B 163      11.972  10.370 -29.733  1.00 25.97           C  
ATOM   3326  C   ILE B 163      12.995  11.444 -30.107  1.00 26.75           C  
ATOM   3327  O   ILE B 163      12.834  12.629 -29.749  1.00 26.09           O  
ATOM   3328  CB  ILE B 163      10.612  10.594 -30.447  1.00 25.82           C  
ATOM   3329  CG1 ILE B 163       9.583   9.607 -29.907  1.00 26.16           C  
ATOM   3330  CG2 ILE B 163      10.780  10.438 -31.933  1.00 26.19           C  
ATOM   3331  CD1 ILE B 163       8.155   9.830 -30.394  1.00 28.97           C  
ATOM   3332  N   PRO B 164      14.083  11.040 -30.771  1.00 25.07           N  
ATOM   3333  CA  PRO B 164      15.090  12.008 -31.192  1.00 21.69           C  
ATOM   3334  C   PRO B 164      14.564  13.012 -32.181  1.00 21.48           C  
ATOM   3335  O   PRO B 164      13.689  12.698 -32.963  1.00 24.02           O  
ATOM   3336  CB  PRO B 164      16.159  11.124 -31.860  1.00 23.54           C  
ATOM   3337  CG  PRO B 164      15.446   9.897 -32.243  1.00 25.47           C  
ATOM   3338  CD  PRO B 164      14.469   9.665 -31.149  1.00 25.97           C  
ATOM   3339  N   TYR B 165      15.114  14.209 -32.160  1.00 19.09           N  
ATOM   3340  CA  TYR B 165      14.760  15.224 -33.114  1.00 17.15           C  
ATOM   3341  C   TYR B 165      15.148  14.766 -34.516  1.00 24.69           C  
ATOM   3342  O   TYR B 165      16.142  14.036 -34.684  1.00 24.75           O  
ATOM   3343  CB  TYR B 165      15.476  16.543 -32.806  1.00 20.26           C  
ATOM   3344  CG  TYR B 165      15.071  17.161 -31.490  1.00 18.87           C  
ATOM   3345  CD1 TYR B 165      13.777  17.638 -31.295  1.00 20.80           C  
ATOM   3346  CD2 TYR B 165      15.999  17.305 -30.452  1.00 20.08           C  
ATOM   3347  CE1 TYR B 165      13.404  18.193 -30.073  1.00 21.95           C  
ATOM   3348  CE2 TYR B 165      15.647  17.846 -29.242  1.00 16.22           C  
ATOM   3349  CZ  TYR B 165      14.348  18.293 -29.052  1.00 20.14           C  
ATOM   3350  OH  TYR B 165      13.988  18.812 -27.831  1.00 19.17           O  
ATOM   3351  N   PRO B 166      14.417  15.241 -35.532  1.00 27.52           N  
ATOM   3352  CA  PRO B 166      14.805  14.926 -36.908  1.00 27.80           C  
ATOM   3353  C   PRO B 166      16.139  15.549 -37.326  1.00 27.94           C  
ATOM   3354  O   PRO B 166      16.421  16.736 -37.027  1.00 28.20           O  
ATOM   3355  CB  PRO B 166      13.670  15.544 -37.744  1.00 27.89           C  
ATOM   3356  CG  PRO B 166      12.522  15.722 -36.788  1.00 28.03           C  
ATOM   3357  CD  PRO B 166      13.200  16.072 -35.494  1.00 27.93           C  
ATOM   3358  N   MET B 167      16.913  14.771 -38.090  1.00 26.98           N  
ATOM   3359  CA  MET B 167      18.123  15.266 -38.700  1.00 23.14           C  
ATOM   3360  C   MET B 167      17.913  16.517 -39.562  1.00 23.22           C  
ATOM   3361  O   MET B 167      18.799  17.344 -39.619  1.00 25.37           O  
ATOM   3362  CB  MET B 167      18.768  14.154 -39.535  1.00 25.28           C  
ATOM   3363  CG  MET B 167      20.177  14.459 -39.996  1.00 25.57           C  
ATOM   3364  SD  MET B 167      21.363  14.620 -38.635  1.00 29.13           S  
ATOM   3365  CE  MET B 167      21.264  12.978 -37.961  1.00 20.18           C  
ATOM   3366  N   GLU B 168      16.742  16.673 -40.199  1.00 22.66           N  
ATOM   3367  CA  GLU B 168      16.498  17.795 -41.112  1.00 27.78           C  
ATOM   3368  C   GLU B 168      16.349  19.121 -40.424  1.00 25.18           C  
ATOM   3369  O   GLU B 168      16.544  20.179 -41.049  1.00 27.36           O  
ATOM   3370  CB  GLU B 168      15.239  17.582 -41.958  1.00 31.80           C  
ATOM   3371  CG  GLU B 168      15.267  16.351 -42.838  1.00 35.50           C  
ATOM   3372  CD  GLU B 168      15.178  15.083 -42.038  1.00 38.20           C  
ATOM   3373  OE1 GLU B 168      14.736  15.151 -40.868  1.00 37.71           O  
ATOM   3374  OE2 GLU B 168      15.566  14.020 -42.574  1.00 42.88           O1-
ATOM   3375  N   ILE B 169      15.925  19.121 -39.174  1.00 27.79           N  
ATOM   3376  CA  ILE B 169      15.661  20.408 -38.548  1.00 25.92           C  
ATOM   3377  C   ILE B 169      16.987  21.072 -38.192  1.00 24.95           C  
ATOM   3378  O   ILE B 169      17.797  20.512 -37.448  1.00 25.26           O  
ATOM   3379  CB  ILE B 169      14.691  20.317 -37.332  1.00 27.43           C  
ATOM   3380  CG1 ILE B 169      13.342  19.770 -37.806  1.00 29.70           C  
ATOM   3381  CG2 ILE B 169      14.514  21.717 -36.705  1.00 27.03           C  
ATOM   3382  CD1 ILE B 169      12.407  19.418 -36.741  1.00 30.74           C  
ATOM   3383  N   PRO B 170      17.233  22.257 -38.754  1.00 25.08           N  
ATOM   3384  CA  PRO B 170      18.479  22.942 -38.432  1.00 25.26           C  
ATOM   3385  C   PRO B 170      18.604  23.480 -36.979  1.00 27.65           C  
ATOM   3386  O   PRO B 170      17.599  23.611 -36.235  1.00 28.12           O  
ATOM   3387  CB  PRO B 170      18.488  24.113 -39.418  1.00 27.46           C  
ATOM   3388  CG  PRO B 170      17.093  24.357 -39.752  1.00 25.88           C  
ATOM   3389  CD  PRO B 170      16.420  23.026 -39.722  1.00 25.47           C  
ATOM   3390  N   ILE B 171      19.848  23.769 -36.614  1.00 27.99           N  
ATOM   3391  CA  ILE B 171      20.213  24.421 -35.372  1.00 27.26           C  
ATOM   3392  C   ILE B 171      19.576  25.825 -35.263  1.00 29.38           C  
ATOM   3393  O   ILE B 171      19.486  26.566 -36.262  1.00 28.09           O  
ATOM   3394  CB  ILE B 171      21.789  24.481 -35.231  1.00 27.67           C  
ATOM   3395  CG1 ILE B 171      22.222  24.365 -33.769  1.00 26.74           C  
ATOM   3396  CG2 ILE B 171      22.428  25.733 -35.922  1.00 27.56           C  
ATOM   3397  CD1 ILE B 171      23.711  24.125 -33.610  1.00 27.99           C  
ATOM   3398  N   PRO B 172      19.127  26.207 -34.056  1.00 27.29           N  
ATOM   3399  CA  PRO B 172      18.651  27.586 -33.933  1.00 26.82           C  
ATOM   3400  C   PRO B 172      19.824  28.588 -33.985  1.00 27.89           C  
ATOM   3401  O   PRO B 172      20.744  28.556 -33.140  1.00 31.01           O  
ATOM   3402  CB  PRO B 172      17.914  27.607 -32.575  1.00 26.78           C  
ATOM   3403  CG  PRO B 172      17.888  26.186 -32.094  1.00 25.53           C  
ATOM   3404  CD  PRO B 172      19.022  25.478 -32.786  1.00 26.73           C  
ATOM   3405  N   GLU B 173      19.778  29.457 -34.988  1.00 29.93           N  
ATOM   3406  CA  GLU B 173      20.921  30.248 -35.379  1.00 33.53           C  
ATOM   3407  C   GLU B 173      20.760  31.641 -34.836  1.00 35.85           C  
ATOM   3408  O   GLU B 173      20.163  32.501 -35.499  1.00 40.78           O  
ATOM   3409  CB  GLU B 173      21.030  30.277 -36.918  1.00 34.75           C  
ATOM   3410  CG  GLU B 173      22.325  30.907 -37.448  1.00 36.22           C  
ATOM   3411  CD  GLU B 173      22.424  30.861 -38.978  1.00 37.51           C  
ATOM   3412  OE1 GLU B 173      22.422  29.754 -39.561  1.00 39.64           O  
ATOM   3413  OE2 GLU B 173      22.503  31.938 -39.595  1.00 38.69           O1-
ATOM   3414  N   ASP B 174      21.269  31.865 -33.625  1.00 38.23           N  
ATOM   3415  CA  ASP B 174      21.353  33.217 -33.045  1.00 37.75           C  
ATOM   3416  C   ASP B 174      22.806  33.733 -33.000  1.00 36.65           C  
ATOM   3417  O   ASP B 174      23.715  33.068 -33.491  1.00 35.44           O  
ATOM   3418  CB  ASP B 174      20.718  33.241 -31.646  1.00 40.47           C  
ATOM   3419  CG  ASP B 174      21.510  32.452 -30.630  1.00 42.10           C  
ATOM   3420  OD1 ASP B 174      21.648  31.224 -30.833  1.00 48.92           O  
ATOM   3421  OD2 ASP B 174      21.997  33.052 -29.640  1.00 44.02           O1-
ATOM   3422  N   LEU B 175      23.004  34.932 -32.431  1.00 35.87           N  
ATOM   3423  CA  LEU B 175      24.321  35.635 -32.443  1.00 33.65           C  
ATOM   3424  C   LEU B 175      25.387  34.860 -31.677  1.00 33.30           C  
ATOM   3425  O   LEU B 175      26.532  34.791 -32.097  1.00 36.72           O  
ATOM   3426  CB  LEU B 175      24.190  37.051 -31.843  1.00 33.03           C  
ATOM   3427  N   ARG B 176      24.989  34.266 -30.555  1.00 33.10           N  
ATOM   3428  CA  ARG B 176      25.883  33.423 -29.758  1.00 31.92           C  
ATOM   3429  C   ARG B 176      26.450  32.204 -30.552  1.00 31.24           C  
ATOM   3430  O   ARG B 176      27.641  31.873 -30.462  1.00 31.76           O  
ATOM   3431  CB  ARG B 176      25.132  32.950 -28.502  1.00 32.25           C  
ATOM   3432  N   ILE B 177      25.585  31.538 -31.302  1.00 29.03           N  
ATOM   3433  CA  ILE B 177      25.981  30.355 -32.077  1.00 29.83           C  
ATOM   3434  C   ILE B 177      26.864  30.793 -33.253  1.00 28.55           C  
ATOM   3435  O   ILE B 177      27.747  30.052 -33.669  1.00 32.15           O  
ATOM   3436  CB  ILE B 177      24.709  29.527 -32.558  1.00 30.02           C  
ATOM   3437  CG1 ILE B 177      24.005  28.830 -31.368  1.00 30.57           C  
ATOM   3438  CG2 ILE B 177      25.037  28.512 -33.663  1.00 29.58           C  
ATOM   3439  CD1 ILE B 177      24.806  27.682 -30.694  1.00 30.30           C  
ATOM   3440  N   LYS B 178      26.633  32.004 -33.774  1.00 28.56           N  
ATOM   3441  CA  LYS B 178      27.459  32.557 -34.861  1.00 27.91           C  
ATOM   3442  C   LYS B 178      28.863  32.923 -34.369  1.00 29.29           C  
ATOM   3443  O   LYS B 178      29.836  32.758 -35.109  1.00 31.99           O  
ATOM   3444  CB  LYS B 178      26.786  33.798 -35.482  1.00 28.81           C  
ATOM   3445  N   SER B 179      28.954  33.402 -33.122  1.00 37.01           N  
ATOM   3446  CA  SER B 179      30.228  33.668 -32.456  1.00 41.45           C  
ATOM   3447  C   SER B 179      31.046  32.367 -32.413  1.00 43.96           C  
ATOM   3448  O   SER B 179      32.145  32.284 -32.993  1.00 44.98           O  
ATOM   3449  CB  SER B 179      29.970  34.213 -31.042  1.00 44.87           C  
ATOM   3450  OG  SER B 179      31.170  34.467 -30.316  1.00 49.52           O  
ATOM   3451  N   VAL B 180      30.479  31.344 -31.774  1.00 43.21           N  
ATOM   3452  CA  VAL B 180      31.117  30.026 -31.677  1.00 43.89           C  
ATOM   3453  C   VAL B 180      31.531  29.503 -33.056  1.00 41.98           C  
ATOM   3454  O   VAL B 180      32.657  29.077 -33.255  1.00 42.46           O  
ATOM   3455  CB  VAL B 180      30.162  28.957 -31.009  1.00 42.91           C  
ATOM   3456  CG1 VAL B 180      30.766  27.557 -31.096  1.00 42.68           C  
ATOM   3457  CG2 VAL B 180      29.871  29.305 -29.569  1.00 43.21           C  
ATOM   3458  N   THR B 181      30.612  29.529 -34.005  1.00 43.70           N  
ATOM   3459  CA  THR B 181      30.861  28.888 -35.290  1.00 44.90           C  
ATOM   3460  C   THR B 181      31.936  29.632 -36.108  1.00 49.33           C  
ATOM   3461  O   THR B 181      32.657  29.009 -36.902  1.00 46.45           O  
ATOM   3462  CB  THR B 181      29.572  28.763 -36.114  1.00 44.19           C  
ATOM   3463  CG2 THR B 181      29.808  27.951 -37.384  1.00 42.76           C  
ATOM   3464  OG1 THR B 181      28.559  28.125 -35.320  1.00 45.37           O  
ATOM   3465  N   SER B 182      32.048  30.949 -35.905  1.00 51.14           N  
ATOM   3466  CA  SER B 182      32.982  31.762 -36.687  1.00 53.98           C  
ATOM   3467  C   SER B 182      34.445  31.472 -36.321  1.00 55.56           C  
ATOM   3468  O   SER B 182      35.342  31.673 -37.143  1.00 55.56           O  
ATOM   3469  CB  SER B 182      32.667  33.254 -36.556  1.00 53.57           C  
ATOM   3470  OG  SER B 182      32.254  33.574 -35.249  1.00 55.16           O  
ATOM   3471  N   LYS B 183      34.681  30.982 -35.102  1.00 56.48           N  
ATOM   3472  CA  LYS B 183      36.019  30.509 -34.715  1.00 55.64           C  
ATOM   3473  C   LYS B 183      36.375  29.177 -35.397  1.00 55.23           C  
ATOM   3474  O   LYS B 183      37.532  28.784 -35.402  1.00 56.09           O  
ATOM   3475  CB  LYS B 183      36.131  30.384 -33.193  1.00 55.70           C  
ATOM   3476  N   LEU B 184      35.384  28.500 -35.981  1.00 55.97           N  
ATOM   3477  CA  LEU B 184      35.582  27.186 -36.621  1.00 56.40           C  
ATOM   3478  C   LEU B 184      35.526  27.240 -38.148  1.00 57.01           C  
ATOM   3479  O   LEU B 184      36.273  26.530 -38.824  1.00 55.45           O  
ATOM   3480  CB  LEU B 184      34.508  26.194 -36.148  1.00 56.54           C  
ATOM   3481  CG  LEU B 184      34.243  26.082 -34.646  1.00 57.26           C  
ATOM   3482  CD1 LEU B 184      33.025  25.192 -34.403  1.00 56.69           C  
ATOM   3483  CD2 LEU B 184      35.471  25.559 -33.909  1.00 57.48           C  
ATOM   3484  N   THR B 185      34.599  28.040 -38.680  1.00 58.48           N  
ATOM   3485  CA  THR B 185      34.333  28.092 -40.122  1.00 58.42           C  
ATOM   3486  C   THR B 185      33.808  29.460 -40.517  1.00 58.91           C  
ATOM   3487  O   THR B 185      33.435  30.260 -39.670  1.00 59.84           O  
ATOM   3488  CB  THR B 185      33.301  27.009 -40.562  1.00 58.69           C  
ATOM   3489  CG2 THR B 185      31.928  27.285 -39.978  1.00 59.09           C  
ATOM   3490  OG1 THR B 185      33.193  26.975 -41.991  1.00 57.97           O  
ATOM   3491  N   GLN B 186      33.798  29.720 -41.818  1.00 61.32           N  
ATOM   3492  CA  GLN B 186      33.133  30.894 -42.370  1.00 62.18           C  
ATOM   3493  C   GLN B 186      31.731  30.529 -42.873  1.00 62.09           C  
ATOM   3494  O   GLN B 186      30.878  31.409 -43.008  1.00 62.59           O  
ATOM   3495  CB  GLN B 186      33.967  31.494 -43.505  1.00 63.45           C  
ATOM   3496  N   GLU B 187      31.487  29.238 -43.133  1.00 60.11           N  
ATOM   3497  CA  GLU B 187      30.156  28.770 -43.564  1.00 59.50           C  
ATOM   3498  C   GLU B 187      29.051  29.218 -42.593  1.00 59.09           C  
ATOM   3499  O   GLU B 187      29.319  29.500 -41.419  1.00 59.70           O  
ATOM   3500  CB  GLU B 187      30.136  27.244 -43.725  1.00 58.81           C  
ATOM   3501  N   LYS B 188      27.818  29.306 -43.104  1.00 58.45           N  
ATOM   3502  CA  LYS B 188      26.656  29.710 -42.295  1.00 56.36           C  
ATOM   3503  C   LYS B 188      26.344  28.618 -41.265  1.00 53.20           C  
ATOM   3504  O   LYS B 188      26.181  27.456 -41.636  1.00 53.47           O  
ATOM   3505  CB  LYS B 188      25.423  29.945 -43.179  1.00 55.08           C  
ATOM   3506  N   PRO B 189      26.263  28.985 -39.970  1.00 49.32           N  
ATOM   3507  CA  PRO B 189      26.052  27.977 -38.936  1.00 47.98           C  
ATOM   3508  C   PRO B 189      25.010  26.930 -39.300  1.00 45.66           C  
ATOM   3509  O   PRO B 189      25.233  25.751 -39.113  1.00 44.22           O  
ATOM   3510  CB  PRO B 189      25.587  28.809 -37.738  1.00 48.27           C  
ATOM   3511  CG  PRO B 189      26.270  30.105 -37.908  1.00 48.66           C  
ATOM   3512  CD  PRO B 189      26.383  30.337 -39.392  1.00 49.20           C  
ATOM   3513  N   THR B 190      23.874  27.366 -39.814  1.00 46.75           N  
ATOM   3514  CA  THR B 190      22.812  26.448 -40.212  1.00 47.56           C  
ATOM   3515  C   THR B 190      23.308  25.339 -41.155  1.00 45.77           C  
ATOM   3516  O   THR B 190      22.876  24.186 -41.042  1.00 46.66           O  
ATOM   3517  CB  THR B 190      21.612  27.207 -40.846  1.00 49.10           C  
ATOM   3518  CG2 THR B 190      22.042  28.036 -42.043  1.00 50.30           C  
ATOM   3519  OG1 THR B 190      20.627  26.269 -41.274  1.00 53.58           O  
ATOM   3520  N   LYS B 191      24.224  25.681 -42.066  1.00 45.73           N  
ATOM   3521  CA  LYS B 191      24.742  24.715 -43.067  1.00 42.93           C  
ATOM   3522  C   LYS B 191      25.850  23.842 -42.489  1.00 39.41           C  
ATOM   3523  O   LYS B 191      25.819  22.615 -42.607  1.00 38.79           O  
ATOM   3524  CB  LYS B 191      25.251  25.452 -44.313  1.00 44.96           C  
ATOM   3525  N   PHE B 192      26.829  24.491 -41.875  1.00 36.67           N  
ATOM   3526  CA  PHE B 192      27.928  23.804 -41.222  1.00 37.37           C  
ATOM   3527  C   PHE B 192      27.427  22.751 -40.228  1.00 36.13           C  
ATOM   3528  O   PHE B 192      27.814  21.588 -40.305  1.00 36.09           O  
ATOM   3529  CB  PHE B 192      28.812  24.820 -40.503  1.00 39.95           C  
ATOM   3530  CG  PHE B 192      29.927  24.203 -39.694  1.00 41.60           C  
ATOM   3531  CD1 PHE B 192      31.060  23.665 -40.332  1.00 40.87           C  
ATOM   3532  CD2 PHE B 192      29.856  24.172 -38.299  1.00 39.54           C  
ATOM   3533  CE1 PHE B 192      32.097  23.112 -39.590  1.00 40.84           C  
ATOM   3534  CE2 PHE B 192      30.893  23.610 -37.546  1.00 40.68           C  
ATOM   3535  CZ  PHE B 192      32.014  23.086 -38.186  1.00 40.80           C  
ATOM   3536  N   TRP B 193      26.543  23.166 -39.315  1.00 34.91           N  
ATOM   3537  CA  TRP B 193      26.086  22.282 -38.232  1.00 32.46           C  
ATOM   3538  C   TRP B 193      25.178  21.198 -38.719  1.00 31.45           C  
ATOM   3539  O   TRP B 193      25.070  20.159 -38.084  1.00 32.58           O  
ATOM   3540  CB  TRP B 193      25.423  23.073 -37.104  1.00 28.45           C  
ATOM   3541  CG  TRP B 193      26.418  23.810 -36.317  1.00 28.78           C  
ATOM   3542  CD1 TRP B 193      26.637  25.154 -36.330  1.00 29.39           C  
ATOM   3543  CD2 TRP B 193      27.415  23.252 -35.442  1.00 29.95           C  
ATOM   3544  CE2 TRP B 193      28.166  24.325 -34.932  1.00 29.91           C  
ATOM   3545  CE3 TRP B 193      27.716  21.951 -35.009  1.00 28.30           C  
ATOM   3546  NE1 TRP B 193      27.666  25.475 -35.491  1.00 30.32           N  
ATOM   3547  CZ2 TRP B 193      29.214  24.141 -34.020  1.00 30.29           C  
ATOM   3548  CZ3 TRP B 193      28.761  21.767 -34.122  1.00 28.76           C  
ATOM   3549  CH2 TRP B 193      29.498  22.844 -33.638  1.00 28.77           C  
ATOM   3550  N   MET B 194      24.529  21.421 -39.850  1.00 31.31           N  
ATOM   3551  CA  MET B 194      23.763  20.356 -40.505  1.00 33.21           C  
ATOM   3552  C   MET B 194      24.692  19.231 -40.998  1.00 31.65           C  
ATOM   3553  O   MET B 194      24.330  18.041 -40.994  1.00 25.97           O  
ATOM   3554  CB  MET B 194      23.001  20.943 -41.702  1.00 37.66           C  
ATOM   3555  CG  MET B 194      22.094  19.960 -42.404  1.00 39.93           C  
ATOM   3556  SD  MET B 194      20.848  19.302 -41.294  1.00 45.19           S  
ATOM   3557  CE  MET B 194      20.025  20.825 -40.824  1.00 42.23           C  
ATOM   3558  N   LYS B 195      25.868  19.631 -41.488  1.00 35.05           N  
ATOM   3559  CA  LYS B 195      26.835  18.689 -42.033  1.00 35.01           C  
ATOM   3560  C   LYS B 195      27.493  17.982 -40.863  1.00 34.40           C  
ATOM   3561  O   LYS B 195      27.649  16.757 -40.879  1.00 31.57           O  
ATOM   3562  CB  LYS B 195      27.872  19.423 -42.897  1.00 36.78           C  
ATOM   3563  N   ILE B 196      27.824  18.751 -39.823  1.00 33.67           N  
ATOM   3564  CA  ILE B 196      28.370  18.158 -38.595  1.00 33.65           C  
ATOM   3565  C   ILE B 196      27.406  17.075 -38.078  1.00 33.03           C  
ATOM   3566  O   ILE B 196      27.844  15.992 -37.678  1.00 32.67           O  
ATOM   3567  CB  ILE B 196      28.649  19.207 -37.476  1.00 34.77           C  
ATOM   3568  CG1 ILE B 196      29.586  20.328 -37.959  1.00 36.30           C  
ATOM   3569  CG2 ILE B 196      29.241  18.518 -36.209  1.00 33.65           C  
ATOM   3570  CD1 ILE B 196      30.906  19.856 -38.624  1.00 37.97           C  
ATOM   3571  N   GLY B 197      26.096  17.346 -38.143  1.00 30.38           N  
ATOM   3572  CA  GLY B 197      25.091  16.392 -37.667  1.00 28.79           C  
ATOM   3573  C   GLY B 197      24.947  15.132 -38.495  1.00 29.01           C  
ATOM   3574  O   GLY B 197      24.842  14.035 -37.958  1.00 29.36           O  
ATOM   3575  N   GLN B 198      24.888  15.277 -39.815  1.00 30.29           N  
ATOM   3576  CA  GLN B 198      24.762  14.104 -40.686  1.00 28.98           C  
ATOM   3577  C   GLN B 198      25.928  13.155 -40.444  1.00 28.24           C  
ATOM   3578  O   GLN B 198      25.727  11.958 -40.256  1.00 27.62           O  
ATOM   3579  CB  GLN B 198      24.712  14.525 -42.172  1.00 30.30           C  
ATOM   3580  N   GLU B 199      27.134  13.721 -40.423  1.00 26.19           N  
ATOM   3581  CA  GLU B 199      28.374  12.966 -40.223  1.00 28.78           C  
ATOM   3582  C   GLU B 199      28.571  12.340 -38.832  1.00 29.39           C  
ATOM   3583  O   GLU B 199      29.089  11.215 -38.708  1.00 30.41           O  
ATOM   3584  CB  GLU B 199      29.564  13.868 -40.561  1.00 31.57           C  
ATOM   3585  CG  GLU B 199      29.731  14.082 -42.087  1.00 35.43           C  
ATOM   3586  CD  GLU B 199      30.692  15.208 -42.411  1.00 39.14           C  
ATOM   3587  OE1 GLU B 199      31.690  15.379 -41.657  1.00 40.13           O  
ATOM   3588  OE2 GLU B 199      30.438  15.936 -43.407  1.00 43.21           O1-
ATOM   3589  N   SER B 200      28.160  13.049 -37.786  1.00 26.59           N  
ATOM   3590  CA  SER B 200      28.209  12.500 -36.430  1.00 23.70           C  
ATOM   3591  C   SER B 200      27.019  11.607 -36.080  1.00 23.90           C  
ATOM   3592  O   SER B 200      27.090  10.829 -35.117  1.00 26.74           O  
ATOM   3593  CB  SER B 200      28.307  13.643 -35.421  1.00 22.44           C  
ATOM   3594  OG  SER B 200      27.141  14.444 -35.449  1.00 23.94           O  
ATOM   3595  N   GLY B 201      25.918  11.708 -36.825  1.00 21.96           N  
ATOM   3596  CA  GLY B 201      24.702  10.952 -36.489  1.00 22.59           C  
ATOM   3597  C   GLY B 201      23.874  11.602 -35.368  1.00 23.35           C  
ATOM   3598  O   GLY B 201      22.948  10.988 -34.815  1.00 24.48           O  
ATOM   3599  N   VAL B 202      24.189  12.848 -35.049  1.00 20.38           N  
ATOM   3600  CA  VAL B 202      23.539  13.550 -33.947  1.00 19.23           C  
ATOM   3601  C   VAL B 202      22.781  14.707 -34.558  1.00 17.43           C  
ATOM   3602  O   VAL B 202      23.385  15.624 -35.105  1.00 20.82           O  
ATOM   3603  CB  VAL B 202      24.580  14.062 -32.920  1.00 19.82           C  
ATOM   3604  CG1 VAL B 202      23.895  14.850 -31.789  1.00 15.75           C  
ATOM   3605  CG2 VAL B 202      25.358  12.858 -32.345  1.00 20.19           C  
ATOM   3606  N   PRO B 203      21.442  14.654 -34.512  1.00 18.90           N  
ATOM   3607  CA  PRO B 203      20.684  15.740 -35.100  1.00 16.45           C  
ATOM   3608  C   PRO B 203      21.053  17.141 -34.546  1.00 17.65           C  
ATOM   3609  O   PRO B 203      21.348  17.324 -33.358  1.00 20.92           O  
ATOM   3610  CB  PRO B 203      19.234  15.360 -34.819  1.00 17.96           C  
ATOM   3611  CG  PRO B 203      19.240  13.867 -34.582  1.00 16.27           C  
ATOM   3612  CD  PRO B 203      20.588  13.576 -33.991  1.00 17.89           C  
ATOM   3613  N   PRO B 204      21.102  18.133 -35.422  1.00 21.17           N  
ATOM   3614  CA  PRO B 204      21.486  19.472 -34.993  1.00 20.85           C  
ATOM   3615  C   PRO B 204      20.771  20.088 -33.748  1.00 20.69           C  
ATOM   3616  O   PRO B 204      21.366  20.898 -33.056  1.00 21.91           O  
ATOM   3617  CB  PRO B 204      21.215  20.320 -36.246  1.00 20.42           C  
ATOM   3618  CG  PRO B 204      21.328  19.385 -37.362  1.00 21.11           C  
ATOM   3619  CD  PRO B 204      20.873  18.061 -36.882  1.00 21.83           C  
ATOM   3620  N   LEU B 205      19.507  19.767 -33.520  1.00 21.92           N  
ATOM   3621  CA  LEU B 205      18.792  20.259 -32.332  1.00 20.21           C  
ATOM   3622  C   LEU B 205      19.351  19.598 -31.050  1.00 19.34           C  
ATOM   3623  O   LEU B 205      19.311  20.182 -29.973  1.00 18.90           O  
ATOM   3624  CB  LEU B 205      17.287  19.977 -32.447  1.00 19.38           C  
ATOM   3625  CG  LEU B 205      16.491  20.876 -33.383  1.00 19.06           C  
ATOM   3626  CD1 LEU B 205      15.013  20.561 -33.190  1.00 20.19           C  
ATOM   3627  CD2 LEU B 205      16.845  22.362 -33.135  1.00 17.39           C  
ATOM   3628  N   HIS B 206      19.889  18.389 -31.187  1.00 17.82           N  
ATOM   3629  CA  HIS B 206      20.572  17.735 -30.081  1.00 17.76           C  
ATOM   3630  C   HIS B 206      21.973  18.301 -29.897  1.00 16.48           C  
ATOM   3631  O   HIS B 206      22.488  18.350 -28.785  1.00 18.21           O  
ATOM   3632  CB  HIS B 206      20.634  16.223 -30.309  1.00 18.52           C  
ATOM   3633  CG  HIS B 206      19.339  15.521 -30.079  1.00 18.81           C  
ATOM   3634  CD2 HIS B 206      18.618  14.696 -30.879  1.00 21.31           C  
ATOM   3635  ND1 HIS B 206      18.638  15.617 -28.894  1.00 20.07           N  
ATOM   3636  CE1 HIS B 206      17.538  14.891 -28.980  1.00 24.41           C  
ATOM   3637  NE2 HIS B 206      17.497  14.328 -30.178  1.00 23.01           N  
ATOM   3638  N   ILE B 207      22.607  18.732 -30.993  1.00 17.50           N  
ATOM   3639  CA  ILE B 207      23.899  19.351 -30.922  1.00 17.61           C  
ATOM   3640  C   ILE B 207      23.777  20.685 -30.224  1.00 19.78           C  
ATOM   3641  O   ILE B 207      24.632  21.055 -29.424  1.00 22.91           O  
ATOM   3642  CB  ILE B 207      24.552  19.544 -32.314  1.00 18.15           C  
ATOM   3643  CG1 ILE B 207      24.882  18.188 -32.941  1.00 18.37           C  
ATOM   3644  CG2 ILE B 207      25.813  20.405 -32.177  1.00 17.72           C  
ATOM   3645  CD1 ILE B 207      25.596  18.266 -34.312  1.00 17.72           C  
ATOM   3646  N   ASP B 208      22.708  21.411 -30.516  1.00 20.97           N  
ATOM   3647  CA  ASP B 208      22.418  22.639 -29.794  1.00 19.77           C  
ATOM   3648  C   ASP B 208      22.532  22.448 -28.259  1.00 19.74           C  
ATOM   3649  O   ASP B 208      23.119  23.293 -27.552  1.00 18.85           O  
ATOM   3650  CB  ASP B 208      21.023  23.138 -30.204  1.00 22.46           C  
ATOM   3651  CG  ASP B 208      20.671  24.468 -29.564  1.00 26.84           C  
ATOM   3652  OD1 ASP B 208      21.379  25.470 -29.825  1.00 29.08           O  
ATOM   3653  OD2 ASP B 208      19.693  24.492 -28.789  1.00 27.90           O1-
ATOM   3654  N   SER B 209      21.994  21.341 -27.760  1.00 18.78           N  
ATOM   3655  CA  SER B 209      21.982  21.017 -26.308  1.00 20.35           C  
ATOM   3656  C   SER B 209      23.380  20.830 -25.722  1.00 21.17           C  
ATOM   3657  O   SER B 209      23.583  21.045 -24.527  1.00 24.36           O  
ATOM   3658  CB  SER B 209      21.180  19.733 -26.032  1.00 18.22           C  
ATOM   3659  OG  SER B 209      19.876  19.803 -26.617  1.00 19.97           O  
ATOM   3660  N   LEU B 210      24.321  20.422 -26.567  1.00 21.66           N  
ATOM   3661  CA  LEU B 210      25.707  20.194 -26.163  1.00 22.71           C  
ATOM   3662  C   LEU B 210      26.455  21.510 -26.010  1.00 24.49           C  
ATOM   3663  O   LEU B 210      27.263  21.650 -25.101  1.00 26.91           O  
ATOM   3664  CB  LEU B 210      26.425  19.279 -27.167  1.00 21.61           C  
ATOM   3665  CG  LEU B 210      25.775  17.910 -27.384  1.00 19.74           C  
ATOM   3666  CD1 LEU B 210      26.566  17.112 -28.401  1.00 21.49           C  
ATOM   3667  CD2 LEU B 210      25.605  17.086 -26.067  1.00 21.49           C  
ATOM   3668  N   ILE B 211      26.160  22.492 -26.877  1.00 24.99           N  
ATOM   3669  CA  ILE B 211      26.933  23.723 -26.927  1.00 24.97           C  
ATOM   3670  C   ILE B 211      26.589  24.683 -25.792  1.00 26.60           C  
ATOM   3671  O   ILE B 211      27.470  25.301 -25.212  1.00 28.36           O  
ATOM   3672  CB  ILE B 211      26.725  24.473 -28.259  1.00 24.44           C  
ATOM   3673  CG1 ILE B 211      27.164  23.599 -29.435  1.00 25.30           C  
ATOM   3674  CG2 ILE B 211      27.515  25.779 -28.255  1.00 24.39           C  
ATOM   3675  CD1 ILE B 211      26.811  24.166 -30.803  1.00 25.39           C  
ATOM   3676  N   TRP B 212      25.316  24.809 -25.465  1.00 27.88           N  
ATOM   3677  CA  TRP B 212      24.888  25.886 -24.574  1.00 29.57           C  
ATOM   3678  C   TRP B 212      25.328  25.725 -23.132  1.00 30.97           C  
ATOM   3679  O   TRP B 212      25.671  26.723 -22.478  1.00 29.26           O  
ATOM   3680  CB  TRP B 212      23.374  26.110 -24.659  1.00 33.42           C  
ATOM   3681  CG  TRP B 212      23.007  26.944 -25.842  1.00 33.08           C  
ATOM   3682  CD1 TRP B 212      22.698  26.508 -27.102  1.00 34.02           C  
ATOM   3683  CD2 TRP B 212      22.952  28.367 -25.884  1.00 34.10           C  
ATOM   3684  CE2 TRP B 212      22.576  28.734 -27.198  1.00 34.92           C  
ATOM   3685  CE3 TRP B 212      23.158  29.373 -24.932  1.00 35.81           C  
ATOM   3686  NE1 TRP B 212      22.429  27.578 -27.921  1.00 34.70           N  
ATOM   3687  CZ2 TRP B 212      22.409  30.066 -27.585  1.00 35.64           C  
ATOM   3688  CZ3 TRP B 212      22.985  30.703 -25.315  1.00 34.90           C  
ATOM   3689  CH2 TRP B 212      22.621  31.033 -26.639  1.00 35.45           C  
ATOM   3690  N   PRO B 213      25.288  24.488 -22.604  1.00 28.30           N  
ATOM   3691  CA  PRO B 213      25.900  24.279 -21.300  1.00 27.43           C  
ATOM   3692  C   PRO B 213      27.345  24.738 -21.279  1.00 28.82           C  
ATOM   3693  O   PRO B 213      27.803  25.268 -20.259  1.00 33.06           O  
ATOM   3694  CB  PRO B 213      25.821  22.761 -21.108  1.00 28.44           C  
ATOM   3695  CG  PRO B 213      24.590  22.368 -21.898  1.00 29.25           C  
ATOM   3696  CD  PRO B 213      24.601  23.284 -23.105  1.00 27.64           C  
ATOM   3697  N   LEU B 214      28.055  24.545 -22.396  1.00 29.00           N  
ATOM   3698  CA  LEU B 214      29.482  24.887 -22.472  1.00 28.72           C  
ATOM   3699  C   LEU B 214      29.674  26.394 -22.562  1.00 32.11           C  
ATOM   3700  O   LEU B 214      30.495  26.952 -21.840  1.00 31.54           O  
ATOM   3701  CB  LEU B 214      30.159  24.191 -23.656  1.00 28.42           C  
ATOM   3702  CG  LEU B 214      29.952  22.675 -23.665  1.00 27.28           C  
ATOM   3703  CD1 LEU B 214      30.694  22.045 -24.795  1.00 29.69           C  
ATOM   3704  CD2 LEU B 214      30.329  22.065 -22.314  1.00 28.14           C  
ATOM   3705  N   LEU B 215      28.917  27.037 -23.459  1.00 34.01           N  
ATOM   3706  CA  LEU B 215      28.842  28.504 -23.501  1.00 33.51           C  
ATOM   3707  C   LEU B 215      28.714  29.021 -22.098  1.00 35.26           C  
ATOM   3708  O   LEU B 215      29.510  29.846 -21.663  1.00 39.75           O  
ATOM   3709  CB  LEU B 215      27.632  28.997 -24.313  1.00 29.58           C  
ATOM   3710  N   GLY B 216      27.727  28.500 -21.378  1.00 34.05           N  
ATOM   3711  CA  GLY B 216      27.286  29.110 -20.128  1.00 32.34           C  
ATOM   3712  C   GLY B 216      27.862  28.572 -18.838  1.00 31.34           C  
ATOM   3713  O   GLY B 216      27.256  28.737 -17.791  1.00 33.89           O  
ATOM   3714  N   ASN B 217      29.030  27.942 -18.906  1.00 33.64           N  
ATOM   3715  CA  ASN B 217      29.754  27.494 -17.706  1.00 34.31           C  
ATOM   3716  C   ASN B 217      28.862  26.669 -16.757  1.00 33.43           C  
ATOM   3717  O   ASN B 217      28.951  26.780 -15.530  1.00 35.57           O  
ATOM   3718  CB  ASN B 217      30.400  28.693 -16.979  1.00 35.57           C  
ATOM   3719  N   ALA B 218      27.994  25.848 -17.357  1.00 30.10           N  
ATOM   3720  CA  ALA B 218      27.067  25.043 -16.605  1.00 28.95           C  
ATOM   3721  C   ALA B 218      27.815  24.072 -15.700  1.00 28.63           C  
ATOM   3722  O   ALA B 218      28.997  23.733 -15.915  1.00 27.05           O  
ATOM   3723  CB  ALA B 218      26.128  24.279 -17.538  1.00 28.30           C  
ATOM   3724  N   ASP B 219      27.085  23.631 -14.694  1.00 30.85           N  
ATOM   3725  CA  ASP B 219      27.520  22.601 -13.789  1.00 29.44           C  
ATOM   3726  C   ASP B 219      27.254  21.206 -14.448  1.00 25.98           C  
ATOM   3727  O   ASP B 219      26.122  20.837 -14.730  1.00 26.13           O  
ATOM   3728  CB  ASP B 219      26.744  22.790 -12.492  1.00 30.33           C  
ATOM   3729  CG  ASP B 219      27.259  21.955 -11.380  1.00 33.97           C  
ATOM   3730  OD1 ASP B 219      27.811  20.873 -11.660  1.00 33.71           O  
ATOM   3731  OD2 ASP B 219      27.089  22.375 -10.210  1.00 38.53           O1-
ATOM   3732  N   LEU B 220      28.317  20.456 -14.705  1.00 24.82           N  
ATOM   3733  CA  LEU B 220      28.200  19.134 -15.323  1.00 21.05           C  
ATOM   3734  C   LEU B 220      28.341  18.046 -14.289  1.00 20.03           C  
ATOM   3735  O   LEU B 220      28.472  16.866 -14.621  1.00 18.65           O  
ATOM   3736  CB  LEU B 220      29.254  18.964 -16.399  1.00 22.14           C  
ATOM   3737  CG  LEU B 220      29.312  20.071 -17.451  1.00 21.70           C  
ATOM   3738  CD1 LEU B 220      30.402  19.742 -18.422  1.00 25.00           C  
ATOM   3739  CD2 LEU B 220      27.996  20.241 -18.167  1.00 21.60           C  
ATOM   3740  N   THR B 221      28.245  18.426 -13.020  1.00 23.13           N  
ATOM   3741  CA  THR B 221      28.366  17.450 -11.954  1.00 23.68           C  
ATOM   3742  C   THR B 221      27.306  16.330 -11.917  1.00 21.49           C  
ATOM   3743  O   THR B 221      27.623  15.237 -11.477  1.00 19.20           O  
ATOM   3744  CB  THR B 221      28.520  18.126 -10.563  1.00 25.35           C  
ATOM   3745  CG2 THR B 221      29.851  18.879 -10.504  1.00 25.07           C  
ATOM   3746  OG1 THR B 221      27.409  18.996 -10.293  1.00 25.10           O  
ATOM   3747  N   PRO B 222      26.071  16.573 -12.410  1.00 18.68           N  
ATOM   3748  CA  PRO B 222      25.079  15.494 -12.525  1.00 18.12           C  
ATOM   3749  C   PRO B 222      25.419  14.351 -13.462  1.00 18.66           C  
ATOM   3750  O   PRO B 222      24.831  13.303 -13.359  1.00 15.36           O  
ATOM   3751  CB  PRO B 222      23.845  16.222 -13.085  1.00 19.52           C  
ATOM   3752  CG  PRO B 222      23.995  17.592 -12.624  1.00 17.92           C  
ATOM   3753  CD  PRO B 222      25.476  17.859 -12.807  1.00 18.99           C  
ATOM   3754  N   LEU B 223      26.347  14.573 -14.386  1.00 19.37           N  
ATOM   3755  CA  LEU B 223      26.597  13.657 -15.491  1.00 17.26           C  
ATOM   3756  C   LEU B 223      27.607  12.598 -15.099  1.00 17.72           C  
ATOM   3757  O   LEU B 223      28.457  12.818 -14.222  1.00 17.63           O  
ATOM   3758  CB  LEU B 223      27.145  14.423 -16.711  1.00 17.80           C  
ATOM   3759  CG  LEU B 223      26.340  15.627 -17.221  1.00 17.87           C  
ATOM   3760  CD1 LEU B 223      27.059  16.194 -18.434  1.00 19.58           C  
ATOM   3761  CD2 LEU B 223      24.916  15.289 -17.554  1.00 17.61           C  
ATOM   3762  N   ASP B 224      27.525  11.467 -15.776  1.00 20.60           N  
ATOM   3763  CA  ASP B 224      28.496  10.386 -15.656  1.00 21.46           C  
ATOM   3764  C   ASP B 224      29.868  10.890 -16.074  1.00 23.00           C  
ATOM   3765  O   ASP B 224      30.001  11.726 -16.972  1.00 17.71           O  
ATOM   3766  CB  ASP B 224      28.077   9.208 -16.531  1.00 25.56           C  
ATOM   3767  CG  ASP B 224      29.061   8.033 -16.463  1.00 29.52           C  
ATOM   3768  OD1 ASP B 224      29.696   7.747 -17.491  1.00 29.86           O  
ATOM   3769  OD2 ASP B 224      29.205   7.418 -15.383  1.00 32.00           O1-
ATOM   3770  N   ILE B 225      30.883  10.414 -15.368  1.00 21.17           N  
ATOM   3771  CA  ILE B 225      32.289  10.802 -15.611  1.00 23.26           C  
ATOM   3772  C   ILE B 225      32.692  10.785 -17.086  1.00 21.22           C  
ATOM   3773  O   ILE B 225      33.314  11.723 -17.598  1.00 20.44           O  
ATOM   3774  CB  ILE B 225      33.268   9.883 -14.783  1.00 25.10           C  
ATOM   3775  CG1 ILE B 225      34.726  10.301 -14.994  1.00 26.62           C  
ATOM   3776  CG2 ILE B 225      33.079   8.396 -15.126  1.00 25.86           C  
ATOM   3777  CD1 ILE B 225      35.640   9.843 -13.859  1.00 27.18           C  
ATOM   3778  N   GLU B 226      32.342   9.722 -17.766  1.00 21.42           N  
ATOM   3779  CA  GLU B 226      32.764   9.569 -19.156  1.00 24.94           C  
ATOM   3780  C   GLU B 226      32.156  10.623 -20.075  1.00 22.13           C  
ATOM   3781  O   GLU B 226      32.822  11.101 -20.980  1.00 21.35           O  
ATOM   3782  CB  GLU B 226      32.419   8.200 -19.677  1.00 28.69           C  
ATOM   3783  CG  GLU B 226      33.194   7.090 -19.026  1.00 35.55           C  
ATOM   3784  CD  GLU B 226      32.651   5.749 -19.433  1.00 42.36           C  
ATOM   3785  OE1 GLU B 226      32.428   4.898 -18.528  1.00 45.56           O  
ATOM   3786  OE2 GLU B 226      32.407   5.564 -20.661  1.00 45.84           O1-
ATOM   3787  N   LEU B 227      30.878  10.930 -19.874  1.00 18.35           N  
ATOM   3788  CA  LEU B 227      30.216  11.955 -20.656  1.00 18.65           C  
ATOM   3789  C   LEU B 227      30.809  13.292 -20.351  1.00 15.95           C  
ATOM   3790  O   LEU B 227      31.002  14.104 -21.250  1.00 17.15           O  
ATOM   3791  CB  LEU B 227      28.701  11.961 -20.366  1.00 19.88           C  
ATOM   3792  CG  LEU B 227      27.903  13.072 -21.013  1.00 19.62           C  
ATOM   3793  CD1 LEU B 227      28.189  13.098 -22.535  1.00 19.42           C  
ATOM   3794  CD2 LEU B 227      26.420  12.831 -20.680  1.00 18.50           C  
ATOM   3795  N   ARG B 228      31.040  13.577 -19.063  1.00 16.75           N  
ATOM   3796  CA  ARG B 228      31.619  14.864 -18.680  1.00 18.49           C  
ATOM   3797  C   ARG B 228      33.012  15.054 -19.321  1.00 18.50           C  
ATOM   3798  O   ARG B 228      33.336  16.133 -19.812  1.00 19.92           O  
ATOM   3799  CB  ARG B 228      31.681  15.026 -17.163  1.00 20.02           C  
ATOM   3800  CG  ARG B 228      32.301  16.324 -16.734  1.00 26.79           C  
ATOM   3801  CD  ARG B 228      32.262  16.532 -15.238  1.00 30.91           C  
ATOM   3802  NE  ARG B 228      32.559  15.308 -14.480  1.00 32.56           N  
ATOM   3803  CZ  ARG B 228      31.655  14.520 -13.917  1.00 33.02           C  
ATOM   3804  NH1 ARG B 228      30.368  14.785 -14.017  1.00 35.17           N1+
ATOM   3805  NH2 ARG B 228      32.051  13.458 -13.244  1.00 34.08           N  
ATOM   3806  N   ASN B 229      33.808  13.990 -19.345  1.00 19.53           N  
ATOM   3807  CA  ASN B 229      35.095  14.044 -20.042  1.00 21.40           C  
ATOM   3808  C   ASN B 229      34.981  14.349 -21.553  1.00 23.05           C  
ATOM   3809  O   ASN B 229      35.651  15.260 -22.044  1.00 24.12           O  
ATOM   3810  CB  ASN B 229      35.907  12.790 -19.735  1.00 20.92           C  
ATOM   3811  CG  ASN B 229      36.377  12.756 -18.255  1.00 22.50           C  
ATOM   3812  ND2 ASN B 229      36.722  11.576 -17.753  1.00 20.85           N  
ATOM   3813  OD1 ASN B 229      36.407  13.781 -17.594  1.00 22.92           O  
ATOM   3814  N   LYS B 230      34.087  13.663 -22.266  1.00 23.43           N  
ATOM   3815  CA  LYS B 230      33.825  14.008 -23.684  1.00 22.45           C  
ATOM   3816  C   LYS B 230      33.446  15.489 -23.850  1.00 24.15           C  
ATOM   3817  O   LYS B 230      33.978  16.184 -24.717  1.00 22.55           O  
ATOM   3818  CB  LYS B 230      32.728  13.135 -24.254  1.00 22.35           C  
ATOM   3819  CG  LYS B 230      33.088  11.690 -24.380  1.00 23.21           C  
ATOM   3820  CD  LYS B 230      31.863  10.847 -24.691  1.00 24.45           C  
ATOM   3821  CE  LYS B 230      32.224   9.381 -24.676  1.00 25.70           C  
ATOM   3822  NZ  LYS B 230      31.052   8.548 -24.441  1.00 28.29           N1+
ATOM   3823  N   LEU B 231      32.545  15.987 -23.002  1.00 22.64           N  
ATOM   3824  CA  LEU B 231      32.152  17.405 -23.063  1.00 20.95           C  
ATOM   3825  C   LEU B 231      33.299  18.393 -22.819  1.00 24.18           C  
ATOM   3826  O   LEU B 231      33.294  19.503 -23.364  1.00 26.67           O  
ATOM   3827  CB  LEU B 231      30.996  17.686 -22.096  1.00 20.59           C  
ATOM   3828  CG  LEU B 231      29.671  17.053 -22.489  1.00 21.13           C  
ATOM   3829  CD1 LEU B 231      28.689  17.102 -21.337  1.00 22.48           C  
ATOM   3830  CD2 LEU B 231      29.083  17.718 -23.743  1.00 24.31           C  
ATOM   3831  N   MET B 232      34.281  18.022 -22.004  1.00 25.95           N  
ATOM   3832  CA  MET B 232      35.396  18.919 -21.770  1.00 27.14           C  
ATOM   3833  C   MET B 232      36.308  19.050 -22.993  1.00 25.46           C  
ATOM   3834  O   MET B 232      36.867  20.114 -23.214  1.00 25.64           O  
ATOM   3835  CB  MET B 232      36.224  18.496 -20.541  1.00 31.91           C  
ATOM   3836  CG  MET B 232      35.525  18.704 -19.224  1.00 34.02           C  
ATOM   3837  SD  MET B 232      34.540  20.197 -19.263  1.00 43.55           S  
ATOM   3838  CE  MET B 232      35.876  21.411 -19.277  1.00 38.74           C  
ATOM   3839  N   LYS B 233      36.474  17.972 -23.748  1.00 22.84           N  
ATOM   3840  CA  LYS B 233      37.203  18.019 -24.994  1.00 24.13           C  
ATOM   3841  C   LYS B 233      36.451  18.882 -26.014  1.00 26.53           C  
ATOM   3842  O   LYS B 233      37.072  19.642 -26.734  1.00 25.38           O  
ATOM   3843  CB  LYS B 233      37.424  16.606 -25.554  1.00 25.91           C  
ATOM   3844  N   LEU B 234      35.111  18.781 -26.037  1.00 22.54           N  
ATOM   3845  CA  LEU B 234      34.271  19.634 -26.898  1.00 22.67           C  
ATOM   3846  C   LEU B 234      34.482  21.118 -26.593  1.00 25.52           C  
ATOM   3847  O   LEU B 234      34.548  21.953 -27.503  1.00 27.46           O  
ATOM   3848  CB  LEU B 234      32.775  19.261 -26.750  1.00 21.01           C  
ATOM   3849  CG  LEU B 234      31.801  20.017 -27.702  1.00 20.69           C  
ATOM   3850  CD1 LEU B 234      32.261  19.941 -29.162  1.00 22.81           C  
ATOM   3851  CD2 LEU B 234      30.363  19.521 -27.584  1.00 21.21           C  
ATOM   3852  N   THR B 235      34.595  21.429 -25.307  1.00 23.86           N  
ATOM   3853  CA  THR B 235      34.783  22.794 -24.819  1.00 24.45           C  
ATOM   3854  C   THR B 235      36.087  23.416 -25.291  1.00 26.19           C  
ATOM   3855  O   THR B 235      36.149  24.637 -25.589  1.00 28.90           O  
ATOM   3856  CB  THR B 235      34.784  22.785 -23.304  1.00 24.07           C  
ATOM   3857  CG2 THR B 235      35.009  24.226 -22.715  1.00 26.10           C  
ATOM   3858  OG1 THR B 235      33.537  22.247 -22.839  1.00 26.23           O  
ATOM   3859  N   GLU B 236      37.130  22.589 -25.318  1.00 29.93           N  
ATOM   3860  CA  GLU B 236      38.455  22.994 -25.801  1.00 30.96           C  
ATOM   3861  C   GLU B 236      38.429  23.341 -27.298  1.00 32.11           C  
ATOM   3862  O   GLU B 236      38.790  24.468 -27.670  1.00 32.71           O  
ATOM   3863  CB  GLU B 236      39.477  21.877 -25.543  1.00 32.33           C  
ATOM   3864  N   LEU B 237      38.030  22.366 -28.134  1.00 31.15           N  
ATOM   3865  CA  LEU B 237      37.751  22.571 -29.565  1.00 29.51           C  
ATOM   3866  C   LEU B 237      36.944  23.828 -29.859  1.00 32.73           C  
ATOM   3867  O   LEU B 237      37.329  24.641 -30.704  1.00 35.52           O  
ATOM   3868  CB  LEU B 237      36.925  21.409 -30.124  1.00 27.91           C  
ATOM   3869  CG  LEU B 237      37.625  20.221 -30.738  1.00 29.57           C  
ATOM   3870  CD1 LEU B 237      36.646  19.412 -31.531  1.00 32.05           C  
ATOM   3871  CD2 LEU B 237      38.738  20.685 -31.650  1.00 31.60           C  
ATOM   3872  N   LEU B 238      35.780  23.952 -29.224  1.00 33.31           N  
ATOM   3873  CA  LEU B 238      34.936  25.121 -29.438  1.00 33.75           C  
ATOM   3874  C   LEU B 238      35.592  26.387 -28.883  1.00 36.54           C  
ATOM   3875  O   LEU B 238      35.195  27.500 -29.247  1.00 37.28           O  
ATOM   3876  CB  LEU B 238      33.553  24.929 -28.804  1.00 32.26           C  
ATOM   3877  CG  LEU B 238      32.735  23.735 -29.321  1.00 32.42           C  
ATOM   3878  CD1 LEU B 238      31.351  23.758 -28.665  1.00 31.76           C  
ATOM   3879  CD2 LEU B 238      32.622  23.677 -30.865  1.00 33.51           C  
ATOM   3880  N   GLY B 239      36.580  26.222 -27.999  1.00 41.65           N  
ATOM   3881  CA  GLY B 239      37.209  27.344 -27.318  1.00 43.42           C  
ATOM   3882  C   GLY B 239      36.315  27.870 -26.214  1.00 45.41           C  
ATOM   3883  O   GLY B 239      36.228  29.084 -26.006  1.00 48.04           O  
