# Supplementary material for: Structural Descriptors for Subunit Interface Regions in Homodimers: Effect of Lipid Membrane and Secondary Structure Type
Source: J Chem Inf Model. 2025 Mar 27;65(7):3117–26. doi: 10.1021/acs.jcim.4c01233 (PMC12004529; doi:10.1021/acs.jcim.4c01233)
Supplement: Supplementary file 3 — ci4c01233_si_003.tar [file ci4c01233_si_003.tar › database/alpha/7qbk_cytop.pdb]

ATOM      1  N   LYS A  23      13.025  44.746 -32.972  1.00220.78           N  
ATOM      2  CA  LYS A  23      11.609  44.564 -32.993  1.00220.78           C  
ATOM      3  C   LYS A  23      11.270  43.724 -31.809  1.00220.78           C  
ATOM      4  O   LYS A  23      11.607  42.541 -31.758  1.00220.78           O  
ATOM      5  CB  LYS A  23      11.118  43.803 -34.233  1.00220.78           C  
ATOM      6  CG  LYS A  23      11.595  44.437 -35.540  1.00220.78           C  
ATOM      7  CD  LYS A  23      11.436  43.528 -36.758  1.00220.78           C  
ATOM      8  CE  LYS A  23      12.281  43.974 -37.954  1.00220.78           C  
ATOM      9  NZ  LYS A  23      12.026  45.399 -38.253  1.00220.78           N1+
ATOM     10  N   HIS A  24      10.612  44.326 -30.802  1.00236.14           N  
ATOM     11  CA  HIS A  24      10.223  43.545 -29.670  1.00236.14           C  
ATOM     12  C   HIS A  24       8.890  44.089 -29.272  1.00236.14           C  
ATOM     13  O   HIS A  24       8.799  45.194 -28.738  1.00236.14           O  
ATOM     14  CB  HIS A  24      11.199  43.698 -28.488  1.00236.14           C  
ATOM     15  CG  HIS A  24      11.162  42.541 -27.537  1.00236.14           C  
ATOM     16  CD2 HIS A  24      10.592  42.410 -26.309  1.00236.14           C  
ATOM     17  ND1 HIS A  24      11.758  41.329 -27.808  1.00236.14           N  
ATOM     18  CE1 HIS A  24      11.520  40.527 -26.738  1.00236.14           C  
ATOM     19  NE2 HIS A  24      10.816  41.140 -25.803  1.00236.14           N  
ATOM     20  N   THR A  25       7.807  43.338 -29.542  1.00254.31           N  
ATOM     21  CA  THR A  25       6.524  43.874 -29.201  1.00254.31           C  
ATOM     22  C   THR A  25       5.766  42.850 -28.426  1.00254.31           C  
ATOM     23  O   THR A  25       5.620  41.709 -28.853  1.00254.31           O  
ATOM     24  CB  THR A  25       5.691  44.218 -30.398  1.00254.31           C  
ATOM     25  CG2 THR A  25       6.476  45.208 -31.271  1.00254.31           C  
ATOM     26  OG1 THR A  25       5.399  43.044 -31.143  1.00254.31           O  
ATOM     27  N   TYR A  26       5.264  43.248 -27.244  1.00287.50           N  
ATOM     28  CA  TYR A  26       4.465  42.357 -26.464  1.00287.50           C  
ATOM     29  C   TYR A  26       3.209  43.083 -26.137  1.00287.50           C  
ATOM     30  O   TYR A  26       3.245  44.238 -25.713  1.00287.50           O  
ATOM     31  CB  TYR A  26       5.118  41.941 -25.135  1.00287.50           C  
ATOM     32  CG  TYR A  26       4.176  41.021 -24.438  1.00287.50           C  
ATOM     33  CD1 TYR A  26       4.088  39.696 -24.790  1.00287.50           C  
ATOM     34  CD2 TYR A  26       3.382  41.493 -23.416  1.00287.50           C  
ATOM     35  CE1 TYR A  26       3.217  38.854 -24.138  1.00287.50           C  
ATOM     36  CE2 TYR A  26       2.509  40.656 -22.761  1.00287.50           C  
ATOM     37  CZ  TYR A  26       2.426  39.334 -23.123  1.00287.50           C  
ATOM     38  OH  TYR A  26       1.533  38.471 -22.452  1.00287.50           O  
ATOM     39  N   PHE A  27       2.049  42.438 -26.349  1.00318.37           N  
ATOM     40  CA  PHE A  27       0.843  43.140 -26.045  1.00318.37           C  
ATOM     41  C   PHE A  27      -0.174  42.120 -25.659  1.00318.37           C  
ATOM     42  O   PHE A  27      -0.227  41.032 -26.227  1.00318.37           O  
ATOM     43  CB  PHE A  27       0.320  43.911 -27.274  1.00318.37           C  
ATOM     44  CG  PHE A  27      -0.723  44.901 -26.878  1.00318.37           C  
ATOM     45  CD1 PHE A  27      -0.363  46.057 -26.225  1.00318.37           C  
ATOM     46  CD2 PHE A  27      -2.047  44.700 -27.192  1.00318.37           C  
ATOM     47  CE1 PHE A  27      -1.309  46.986 -25.865  1.00318.37           C  
ATOM     48  CE2 PHE A  27      -2.999  45.624 -26.836  1.00318.37           C  
ATOM     49  CZ  PHE A  27      -2.631  46.771 -26.170  1.00318.37           C  
ATOM     50  N   LYS A  28      -1.002  42.437 -24.649  1.00235.61           N  
ATOM     51  CA  LYS A  28      -2.035  41.506 -24.336  1.00235.61           C  
ATOM     52  C   LYS A  28      -3.070  41.814 -25.361  1.00235.61           C  
ATOM     53  O   LYS A  28      -3.587  42.928 -25.412  1.00235.61           O  
ATOM     54  CB  LYS A  28      -2.660  41.708 -22.938  1.00235.61           C  
ATOM     55  CG  LYS A  28      -1.660  41.574 -21.782  1.00235.61           C  
ATOM     56  CD  LYS A  28      -0.986  40.202 -21.653  1.00235.61           C  
ATOM     57  CE  LYS A  28      -1.431  39.402 -20.423  1.00235.61           C  
ATOM     58  NZ  LYS A  28      -0.577  38.203 -20.257  1.00235.61           N1+
ATOM     59  N   SER A  29      -3.381  40.838 -26.231  1.00 80.19           N  
ATOM     60  CA  SER A  29      -4.322  41.114 -27.271  1.00 80.19           C  
ATOM     61  C   SER A  29      -5.641  41.363 -26.633  1.00 80.19           C  
ATOM     62  O   SER A  29      -6.458  42.121 -27.155  1.00 80.19           O  
ATOM     63  CB  SER A  29      -4.485  39.964 -28.278  1.00 80.19           C  
ATOM     64  OG  SER A  29      -3.309  39.834 -29.065  1.00 80.19           O  
ATOM     65  N   ILE A  30      -5.878  40.737 -25.466  1.00 91.71           N  
ATOM     66  CA  ILE A  30      -7.155  40.896 -24.844  1.00 91.71           C  
ATOM     67  C   ILE A  30      -6.982  41.618 -23.550  1.00 91.71           C  
ATOM     68  O   ILE A  30      -6.061  41.358 -22.777  1.00 91.71           O  
ATOM     69  CB  ILE A  30      -7.853  39.591 -24.563  1.00 91.71           C  
ATOM     70  CG1 ILE A  30      -9.343  39.827 -24.256  1.00 91.71           C  
ATOM     71  CG2 ILE A  30      -7.089  38.869 -23.441  1.00 91.71           C  
ATOM     72  CD1 ILE A  30     -10.195  38.555 -24.296  1.00 91.71           C  
ATOM     73  N   LYS A  31      -7.879  42.588 -23.315  1.00176.10           N  
ATOM     74  CA  LYS A  31      -7.902  43.355 -22.109  1.00176.10           C  
ATOM     75  C   LYS A  31      -8.562  42.507 -21.073  1.00176.10           C  
ATOM     76  O   LYS A  31      -9.260  41.548 -21.398  1.00176.10           O  
ATOM     77  CB  LYS A  31      -8.701  44.656 -22.261  1.00176.10           C  
ATOM     78  CG  LYS A  31      -7.982  45.675 -23.146  1.00176.10           C  
ATOM     79  CD  LYS A  31      -8.928  46.705 -23.751  1.00176.10           C  
ATOM     80  CE  LYS A  31      -9.731  46.122 -24.912  1.00176.10           C  
ATOM     81  NZ  LYS A  31     -10.732  47.102 -25.382  1.00176.10           N1+
ATOM     82  N   LYS A  32      -8.343  42.842 -19.787  1.00257.61           N  
ATOM     83  CA  LYS A  32      -8.856  42.061 -18.699  1.00257.61           C  
ATOM     84  C   LYS A  32     -10.337  42.025 -18.839  1.00257.61           C  
ATOM     85  O   LYS A  32     -10.944  42.999 -19.276  1.00257.61           O  
ATOM     86  CB  LYS A  32      -8.558  42.672 -17.314  1.00257.61           C  
ATOM     87  CG  LYS A  32      -7.076  42.965 -17.084  1.00257.61           C  
ATOM     88  CD  LYS A  32      -6.558  44.088 -17.991  1.00257.61           C  
ATOM     89  CE  LYS A  32      -5.063  44.378 -17.870  1.00257.61           C  
ATOM     90  NZ  LYS A  32      -4.785  45.124 -16.623  1.00257.61           N1+
ATOM     91  N   GLY A  33     -10.960  40.888 -18.473  1.00 74.24           N  
ATOM     92  CA  GLY A  33     -12.382  40.810 -18.600  1.00 74.24           C  
ATOM     93  C   GLY A  33     -12.697  40.952 -20.051  1.00 74.24           C  
ATOM     94  O   GLY A  33     -12.589  40.000 -20.820  1.00 74.24           O  
ATOM     95  N   GLY A  34     -13.125  42.164 -20.450  1.00 89.17           N  
ATOM     96  CA  GLY A  34     -13.465  42.414 -21.813  1.00 89.17           C  
ATOM     97  C   GLY A  34     -14.919  42.128 -21.906  1.00 89.17           C  
ATOM     98  O   GLY A  34     -15.462  41.377 -21.096  1.00 89.17           O  
ATOM     99  N   ILE A  35     -15.600  42.714 -22.905  1.00112.47           N  
ATOM    100  CA  ILE A  35     -16.999  42.450 -22.994  1.00112.47           C  
ATOM    101  C   ILE A  35     -17.147  41.129 -23.662  1.00112.47           C  
ATOM    102  O   ILE A  35     -16.574  40.889 -24.723  1.00112.47           O  
ATOM    103  CB  ILE A  35     -17.768  43.440 -23.822  1.00112.47           C  
ATOM    104  CG1 ILE A  35     -17.707  44.844 -23.196  1.00112.47           C  
ATOM    105  CG2 ILE A  35     -19.203  42.909 -23.972  1.00112.47           C  
ATOM    106  CD1 ILE A  35     -18.368  44.925 -21.823  1.00112.47           C  
ATOM    107  N   ASP A  36     -17.913  40.224 -23.026  1.00 47.60           N  
ATOM    108  CA  ASP A  36     -18.140  38.942 -23.608  1.00 47.60           C  
ATOM    109  C   ASP A  36     -19.371  39.079 -24.442  1.00 47.60           C  
ATOM    110  O   ASP A  36     -20.484  39.180 -23.927  1.00 47.60           O  
ATOM    111  CB  ASP A  36     -18.405  37.832 -22.580  1.00 47.60           C  
ATOM    112  CG  ASP A  36     -18.478  36.532 -23.356  1.00 47.60           C  
ATOM    113  OD1 ASP A  36     -18.160  36.562 -24.574  1.00 47.60           O  
ATOM    114  OD2 ASP A  36     -18.859  35.496 -22.750  1.00 47.60           O1-
ATOM    115  N   TRP A  37     -19.172  39.117 -25.769  1.00 82.37           N  
ATOM    116  CA  TRP A  37     -20.207  39.296 -26.742  1.00 82.37           C  
ATOM    117  C   TRP A  37     -21.086  38.085 -26.795  1.00 82.37           C  
ATOM    118  O   TRP A  37     -22.272  38.185 -27.096  1.00 82.37           O  
ATOM    119  CB  TRP A  37     -19.635  39.517 -28.144  1.00 82.37           C  
ATOM    120  CG  TRP A  37     -18.765  40.746 -28.195  1.00 82.37           C  
ATOM    121  CD1 TRP A  37     -17.424  40.854 -28.405  1.00 82.37           C  
ATOM    122  CD2 TRP A  37     -19.250  42.071 -27.941  1.00 82.37           C  
ATOM    123  CE2 TRP A  37     -18.154  42.931 -28.023  1.00 82.37           C  
ATOM    124  CE3 TRP A  37     -20.504  42.531 -27.656  1.00 82.37           C  
ATOM    125  NE1 TRP A  37     -17.041  42.171 -28.311  1.00 82.37           N  
ATOM    126  CZ2 TRP A  37     -18.301  44.271 -27.816  1.00 82.37           C  
ATOM    127  CZ3 TRP A  37     -20.650  43.886 -27.459  1.00 82.37           C  
ATOM    128  CH2 TRP A  37     -19.566  44.739 -27.539  1.00 82.37           C  
ATOM    129  N   SER A  38     -20.508  36.900 -26.541  1.00 94.95           N  
ATOM    130  CA  SER A  38     -21.206  35.650 -26.655  1.00 94.95           C  
ATOM    131  C   SER A  38     -22.266  35.539 -25.603  1.00 94.95           C  
ATOM    132  O   SER A  38     -23.131  34.669 -25.686  1.00 94.95           O  
ATOM    133  CB  SER A  38     -20.286  34.441 -26.444  1.00 94.95           C  
ATOM    134  OG  SER A  38     -19.194  34.486 -27.348  1.00 94.95           O  
ATOM    135  N   LEU A  39     -22.222  36.411 -24.582  1.00 75.88           N  
ATOM    136  CA  LEU A  39     -23.103  36.298 -23.454  1.00 75.88           C  
ATOM    137  C   LEU A  39     -24.506  36.591 -23.920  1.00 75.88           C  
ATOM    138  O   LEU A  39     -24.718  37.347 -24.867  1.00 75.88           O  
ATOM    139  CB  LEU A  39     -22.702  37.296 -22.347  1.00 75.88           C  
ATOM    140  CG  LEU A  39     -23.211  36.943 -20.940  1.00 75.88           C  
ATOM    141  CD1 LEU A  39     -22.458  35.712 -20.409  1.00 75.88           C  
ATOM    142  CD2 LEU A  39     -23.133  38.142 -19.983  1.00 75.88           C  
ATOM    143  N   PHE A  40     -25.509  35.977 -23.252  1.00 80.02           N  
ATOM    144  CA  PHE A  40     -26.894  36.058 -23.642  1.00 80.02           C  
ATOM    145  C   PHE A  40     -27.394  37.473 -23.551  1.00 80.02           C  
ATOM    146  O   PHE A  40     -28.124  37.915 -24.437  1.00 80.02           O  
ATOM    147  CB  PHE A  40     -27.794  35.130 -22.794  1.00 80.02           C  
ATOM    148  CG  PHE A  40     -29.175  35.104 -23.367  1.00 80.02           C  
ATOM    149  CD1 PHE A  40     -29.415  34.538 -24.600  1.00 80.02           C  
ATOM    150  CD2 PHE A  40     -30.240  35.605 -22.655  1.00 80.02           C  
ATOM    151  CE1 PHE A  40     -30.689  34.502 -25.126  1.00 80.02           C  
ATOM    152  CE2 PHE A  40     -31.512  35.572 -23.173  1.00 80.02           C  
ATOM    153  CZ  PHE A  40     -31.742  35.023 -24.411  1.00 80.02           C  
ATOM    154  N   PRO A  41     -27.059  38.220 -22.531  1.00 76.57           N  
ATOM    155  CA  PRO A  41     -27.535  39.572 -22.456  1.00 76.57           C  
ATOM    156  C   PRO A  41     -27.056  40.409 -23.599  1.00 76.57           C  
ATOM    157  O   PRO A  41     -27.786  41.296 -24.040  1.00 76.57           O  
ATOM    158  CB  PRO A  41     -27.120  40.073 -21.078  1.00 76.57           C  
ATOM    159  CG  PRO A  41     -27.106  38.790 -20.222  1.00 76.57           C  
ATOM    160  CD  PRO A  41     -26.785  37.660 -21.219  1.00 76.57           C  
ATOM    161  N   MET A  42     -25.832  40.161 -24.091  1.00 54.51           N  
ATOM    162  CA  MET A  42     -25.319  40.943 -25.176  1.00 54.51           C  
ATOM    163  C   MET A  42     -26.094  40.632 -26.417  1.00 54.51           C  
ATOM    164  O   MET A  42     -26.278  41.494 -27.273  1.00 54.51           O  
ATOM    165  CB  MET A  42     -23.817  40.747 -25.432  1.00 54.51           C  
ATOM    166  CG  MET A  42     -22.966  41.172 -24.230  1.00 54.51           C  
ATOM    167  SD  MET A  42     -23.381  42.803 -23.541  1.00 54.51           S  
ATOM    168  CE  MET A  42     -23.130  43.734 -25.080  1.00 54.51           C  
ATOM    169  N   LYS A  43     -26.564  39.379 -26.560  1.00120.82           N  
ATOM    170  CA  LYS A  43     -27.315  39.016 -27.728  1.00120.82           C  
ATOM    171  C   LYS A  43     -28.531  39.889 -27.789  1.00120.82           C  
ATOM    172  O   LYS A  43     -28.844  40.464 -28.831  1.00120.82           O  
ATOM    173  CB  LYS A  43     -27.828  37.564 -27.660  1.00120.82           C  
ATOM    174  CG  LYS A  43     -26.757  36.498 -27.891  1.00120.82           C  
ATOM    175  CD  LYS A  43     -26.259  36.440 -29.333  1.00120.82           C  
ATOM    176  CE  LYS A  43     -27.269  35.803 -30.287  1.00120.82           C  
ATOM    177  NZ  LYS A  43     -26.597  35.435 -31.553  1.00120.82           N1+
ATOM    178  N   LEU A  44     -29.247  40.020 -26.659  1.00 53.88           N  
ATOM    179  CA  LEU A  44     -30.439  40.816 -26.619  1.00 53.88           C  
ATOM    180  C   LEU A  44     -30.078  42.257 -26.829  1.00 53.88           C  
ATOM    181  O   LEU A  44     -30.830  43.012 -27.440  1.00 53.88           O  
ATOM    182  CB  LEU A  44     -31.209  40.676 -25.294  1.00 53.88           C  
ATOM    183  CG  LEU A  44     -31.712  39.238 -25.065  1.00 53.88           C  
ATOM    184  CD1 LEU A  44     -32.622  39.139 -23.831  1.00 53.88           C  
ATOM    185  CD2 LEU A  44     -32.360  38.663 -26.337  1.00 53.88           C  
ATOM    186  N   TYR A  45     -28.902  42.671 -26.323  1.00 62.44           N  
ATOM    187  CA  TYR A  45     -28.455  44.032 -26.396  1.00 62.44           C  
ATOM    188  C   TYR A  45     -28.343  44.453 -27.830  1.00 62.44           C  
ATOM    189  O   TYR A  45     -28.831  45.518 -28.207  1.00 62.44           O  
ATOM    190  CB  TYR A  45     -27.075  44.197 -25.733  1.00 62.44           C  
ATOM    191  CG  TYR A  45     -26.564  45.578 -25.949  1.00 62.44           C  
ATOM    192  CD1 TYR A  45     -27.033  46.636 -25.201  1.00 62.44           C  
ATOM    193  CD2 TYR A  45     -25.589  45.807 -26.893  1.00 62.44           C  
ATOM    194  CE1 TYR A  45     -26.541  47.904 -25.409  1.00 62.44           C  
ATOM    195  CE2 TYR A  45     -25.095  47.071 -27.105  1.00 62.44           C  
ATOM    196  CZ  TYR A  45     -25.573  48.122 -26.362  1.00 62.44           C  
ATOM    197  OH  TYR A  45     -25.065  49.420 -26.576  1.00 62.44           O  
ATOM    198  N   GLN A  46     -27.712  43.620 -28.676  1.00 48.92           N  
ATOM    199  CA  GLN A  46     -27.550  43.962 -30.061  1.00 48.92           C  
ATOM    200  C   GLN A  46     -28.885  43.990 -30.718  1.00 48.92           C  
ATOM    201  O   GLN A  46     -29.130  44.812 -31.601  1.00 48.92           O  
ATOM    202  CB  GLN A  46     -26.655  42.992 -30.838  1.00 48.92           C  
ATOM    203  CG  GLN A  46     -25.177  43.244 -30.548  1.00 48.92           C  
ATOM    204  CD  GLN A  46     -24.881  44.650 -31.053  1.00 48.92           C  
ATOM    205  NE2 GLN A  46     -23.962  45.368 -30.357  1.00 48.92           N  
ATOM    206  OE1 GLN A  46     -25.462  45.102 -32.039  1.00 48.92           O  
ATOM    207  N   LEU A  47     -29.785  43.079 -30.306  1.00 58.91           N  
ATOM    208  CA  LEU A  47     -31.079  43.028 -30.917  1.00 58.91           C  
ATOM    209  C   LEU A  47     -31.802  44.309 -30.645  1.00 58.91           C  
ATOM    210  O   LEU A  47     -32.475  44.848 -31.522  1.00 58.91           O  
ATOM    211  CB  LEU A  47     -31.971  41.876 -30.428  1.00 58.91           C  
ATOM    212  CG  LEU A  47     -33.359  41.871 -31.104  1.00 58.91           C  
ATOM    213  CD1 LEU A  47     -33.250  41.743 -32.632  1.00 58.91           C  
ATOM    214  CD2 LEU A  47     -34.272  40.794 -30.495  1.00 58.91           C  
ATOM    215  N   GLY A  48     -31.671  44.843 -29.416  1.00 31.55           N  
ATOM    216  CA  GLY A  48     -32.380  46.036 -29.067  1.00 31.55           C  
ATOM    217  C   GLY A  48     -31.949  47.135 -29.985  1.00 31.55           C  
ATOM    218  O   GLY A  48     -32.750  47.994 -30.348  1.00 31.55           O  
ATOM    219  N   LYS A  49     -30.651  47.158 -30.346  1.00144.56           N  
ATOM    220  CA  LYS A  49     -30.114  48.195 -31.178  1.00144.56           C  
ATOM    221  C   LYS A  49     -30.759  48.138 -32.531  1.00144.56           C  
ATOM    222  O   LYS A  49     -31.208  49.155 -33.058  1.00144.56           O  
ATOM    223  CB  LYS A  49     -28.605  48.031 -31.426  1.00144.56           C  
ATOM    224  CG  LYS A  49     -27.822  47.523 -30.214  1.00144.56           C  
ATOM    225  CD  LYS A  49     -28.131  48.241 -28.899  1.00144.56           C  
ATOM    226  CE  LYS A  49     -27.743  49.717 -28.857  1.00144.56           C  
ATOM    227  NZ  LYS A  49     -28.149  50.286 -27.551  1.00144.56           N1+
ATOM    228  N   LYS A  50     -30.837  46.929 -33.124  1.00 83.96           N  
ATOM    229  CA  LYS A  50     -31.360  46.763 -34.456  1.00 83.96           C  
ATOM    230  C   LYS A  50     -32.805  47.171 -34.471  1.00 83.96           C  
ATOM    231  O   LYS A  50     -33.284  47.867 -35.364  1.00 83.96           O  
ATOM    232  CB  LYS A  50     -31.346  45.292 -34.902  1.00 83.96           C  
ATOM    233  CG  LYS A  50     -29.975  44.609 -34.863  1.00 83.96           C  
ATOM    234  CD  LYS A  50     -30.098  43.081 -34.893  1.00 83.96           C  
ATOM    235  CE  LYS A  50     -28.776  42.328 -34.736  1.00 83.96           C  
ATOM    236  NZ  LYS A  50     -28.535  41.999 -33.313  1.00 83.96           N1+
ATOM    237  N   LEU A  51     -33.503  46.729 -33.422  1.00211.20           N  
ATOM    238  CA  LEU A  51     -34.900  46.782 -33.120  1.00211.20           C  
ATOM    239  C   LEU A  51     -35.355  48.186 -32.814  1.00211.20           C  
ATOM    240  O   LEU A  51     -36.553  48.411 -32.680  1.00211.20           O  
ATOM    241  CB  LEU A  51     -35.163  45.860 -31.907  1.00211.20           C  
ATOM    242  CG  LEU A  51     -36.617  45.462 -31.585  1.00211.20           C  
ATOM    243  CD1 LEU A  51     -37.423  46.562 -30.875  1.00211.20           C  
ATOM    244  CD2 LEU A  51     -37.306  44.928 -32.847  1.00211.20           C  
ATOM    245  N   PHE A  52     -34.424  49.143 -32.609  1.00 95.78           N  
ATOM    246  CA  PHE A  52     -34.701  50.482 -32.147  1.00 95.78           C  
ATOM    247  C   PHE A  52     -35.762  51.193 -32.944  1.00 95.78           C  
ATOM    248  O   PHE A  52     -35.849  51.073 -34.165  1.00 95.78           O  
ATOM    249  CB  PHE A  52     -33.434  51.363 -32.098  1.00 95.78           C  
ATOM    250  CG  PHE A  52     -33.715  52.665 -31.422  1.00 95.78           C  
ATOM    251  CD1 PHE A  52     -33.714  52.770 -30.048  1.00 95.78           C  
ATOM    252  CD2 PHE A  52     -33.959  53.795 -32.170  1.00 95.78           C  
ATOM    253  CE1 PHE A  52     -33.964  53.978 -29.437  1.00 95.78           C  
ATOM    254  CE2 PHE A  52     -34.210  55.004 -31.562  1.00 95.78           C  
ATOM    255  CZ  PHE A  52     -34.214  55.096 -30.193  1.00 95.78           C  
ATOM    256  N   TRP A  53     -36.621  51.956 -32.219  1.00 82.50           N  
ATOM    257  CA  TRP A  53     -37.701  52.721 -32.783  1.00 82.50           C  
ATOM    258  C   TRP A  53     -37.898  53.936 -31.913  1.00 82.50           C  
ATOM    259  O   TRP A  53     -37.422  53.971 -30.779  1.00 82.50           O  
ATOM    260  CB  TRP A  53     -39.021  51.930 -32.808  1.00 82.50           C  
ATOM    261  CG  TRP A  53     -39.484  51.487 -31.440  1.00 82.50           C  
ATOM    262  CD1 TRP A  53     -39.075  50.413 -30.704  1.00 82.50           C  
ATOM    263  CD2 TRP A  53     -40.504  52.141 -30.672  1.00 82.50           C  
ATOM    264  CE2 TRP A  53     -40.654  51.423 -29.487  1.00 82.50           C  
ATOM    265  CE3 TRP A  53     -41.258  53.252 -30.933  1.00 82.50           C  
ATOM    266  NE1 TRP A  53     -39.766  50.367 -29.518  1.00 82.50           N  
ATOM    267  CZ2 TRP A  53     -41.561  51.801 -28.540  1.00 82.50           C  
ATOM    268  CZ3 TRP A  53     -42.172  53.632 -29.976  1.00 82.50           C  
ATOM    269  CH2 TRP A  53     -42.319  52.920 -28.803  1.00 82.50           C  
ATOM    270  N   ASP A  54     -38.596  54.975 -32.434  1.00 79.29           N  
ATOM    271  CA  ASP A  54     -38.813  56.195 -31.698  1.00 79.29           C  
ATOM    272  C   ASP A  54     -40.273  56.556 -31.831  1.00 79.29           C  
ATOM    273  O   ASP A  54     -40.803  56.578 -32.938  1.00 79.29           O  
ATOM    274  CB  ASP A  54     -37.999  57.363 -32.289  1.00 79.29           C  
ATOM    275  CG  ASP A  54     -38.013  58.547 -31.337  1.00 79.29           C  
ATOM    276  OD1 ASP A  54     -37.850  58.327 -30.108  1.00 79.29           O  
ATOM    277  OD2 ASP A  54     -38.192  59.691 -31.831  1.00 79.29           O1-
ATOM    278  N   PRO A  55     -40.944  56.824 -30.736  1.00 90.67           N  
ATOM    279  CA  PRO A  55     -42.347  57.163 -30.711  1.00 90.67           C  
ATOM    280  C   PRO A  55     -42.685  58.500 -31.305  1.00 90.67           C  
ATOM    281  O   PRO A  55     -43.859  58.725 -31.600  1.00 90.67           O  
ATOM    282  CB  PRO A  55     -42.777  57.050 -29.249  1.00 90.67           C  
ATOM    283  CG  PRO A  55     -41.464  57.163 -28.457  1.00 90.67           C  
ATOM    284  CD  PRO A  55     -40.412  56.572 -29.410  1.00 90.67           C  
ATOM    285  N   SER A  56     -41.714  59.422 -31.456  1.00 50.10           N  
ATOM    286  CA  SER A  56     -42.032  60.721 -31.983  1.00 50.10           C  
ATOM    287  C   SER A  56     -42.386  60.589 -33.433  1.00 50.10           C  
ATOM    288  O   SER A  56     -43.093  61.427 -33.989  1.00 50.10           O  
ATOM    289  CB  SER A  56     -40.871  61.724 -31.906  1.00 50.10           C  
ATOM    290  OG  SER A  56     -39.862  61.372 -32.841  1.00 50.10           O  
ATOM    291  N   THR A  57     -41.885  59.520 -34.077  1.00122.41           N  
ATOM    292  CA  THR A  57     -42.057  59.257 -35.477  1.00122.41           C  
ATOM    293  C   THR A  57     -43.490  58.951 -35.793  1.00122.41           C  
ATOM    294  O   THR A  57     -43.917  59.180 -36.922  1.00122.41           O  
ATOM    295  CB  THR A  57     -41.256  58.083 -35.952  1.00122.41           C  
ATOM    296  CG2 THR A  57     -41.500  57.911 -37.458  1.00122.41           C  
ATOM    297  OG1 THR A  57     -39.873  58.293 -35.708  1.00122.41           O  
ATOM    298  N   ILE A  58     -44.268  58.402 -34.834  1.00 80.25           N  
ATOM    299  CA  ILE A  58     -45.603  57.939 -35.131  1.00 80.25           C  
ATOM    300  C   ILE A  58     -46.631  59.036 -35.025  1.00 80.25           C  
ATOM    301  O   ILE A  58     -46.676  59.790 -34.053  1.00 80.25           O  
ATOM    302  CB  ILE A  58     -46.051  56.805 -34.252  1.00 80.25           C  
ATOM    303  CG1 ILE A  58     -45.100  55.607 -34.404  1.00 80.25           C  
ATOM    304  CG2 ILE A  58     -47.507  56.459 -34.609  1.00 80.25           C  
ATOM    305  CD1 ILE A  58     -45.339  54.518 -33.360  1.00 80.25           C  
ATOM    306  N   ASP A  59     -47.505  59.115 -36.056  1.00 82.31           N  
ATOM    307  CA  ASP A  59     -48.529  60.121 -36.205  1.00 82.31           C  
ATOM    308  C   ASP A  59     -49.745  59.763 -35.390  1.00 82.31           C  
ATOM    309  O   ASP A  59     -50.372  58.724 -35.600  1.00 82.31           O  
ATOM    310  CB  ASP A  59     -48.982  60.270 -37.670  1.00 82.31           C  
ATOM    311  CG  ASP A  59     -49.897  61.478 -37.799  1.00 82.31           C  
ATOM    312  OD1 ASP A  59     -50.206  62.101 -36.751  1.00 82.31           O  
ATOM    313  OD2 ASP A  59     -50.301  61.792 -38.952  1.00 82.31           O1-
ATOM    314  N   LEU A  60     -50.029  60.601 -34.370  1.00127.05           N  
ATOM    315  CA  LEU A  60     -51.140  60.570 -33.452  1.00127.05           C  
ATOM    316  C   LEU A  60     -52.378  61.227 -33.980  1.00127.05           C  
ATOM    317  O   LEU A  60     -53.445  61.072 -33.388  1.00127.05           O  
ATOM    318  CB  LEU A  60     -50.787  61.147 -32.076  1.00127.05           C  
ATOM    319  CG  LEU A  60     -49.790  60.238 -31.333  1.00127.05           C  
ATOM    320  CD1 LEU A  60     -49.495  60.761 -29.919  1.00127.05           C  
ATOM    321  CD2 LEU A  60     -50.270  58.774 -31.342  1.00127.05           C  
ATOM    322  N   THR A  61     -52.277  62.021 -35.063  1.00141.82           N  
ATOM    323  CA  THR A  61     -53.344  62.870 -35.514  1.00141.82           C  
ATOM    324  C   THR A  61     -54.632  62.109 -35.688  1.00141.82           C  
ATOM    325  O   THR A  61     -55.675  62.557 -35.220  1.00141.82           O  
ATOM    326  CB  THR A  61     -52.974  63.582 -36.786  1.00141.82           C  
ATOM    327  CG2 THR A  61     -53.041  62.614 -37.977  1.00141.82           C  
ATOM    328  OG1 THR A  61     -53.846  64.678 -36.992  1.00141.82           O  
ATOM    329  N   GLN A  62     -54.620  60.937 -36.343  1.00 69.90           N  
ATOM    330  CA  GLN A  62     -55.827  60.173 -36.509  1.00 69.90           C  
ATOM    331  C   GLN A  62     -56.342  59.738 -35.169  1.00 69.90           C  
ATOM    332  O   GLN A  62     -57.545  59.596 -34.970  1.00 69.90           O  
ATOM    333  CB  GLN A  62     -55.651  58.914 -37.375  1.00 69.90           C  
ATOM    334  CG  GLN A  62     -56.872  57.986 -37.359  1.00 69.90           C  
ATOM    335  CD  GLN A  62     -58.121  58.738 -37.819  1.00 69.90           C  
ATOM    336  NE2 GLN A  62     -59.241  57.984 -37.986  1.00 69.90           N  
ATOM    337  OE1 GLN A  62     -58.108  59.952 -38.013  1.00 69.90           O  
ATOM    338  N   ASP A  63     -55.432  59.478 -34.220  1.00 87.27           N  
ATOM    339  CA  ASP A  63     -55.783  58.980 -32.918  1.00 87.27           C  
ATOM    340  C   ASP A  63     -56.572  59.999 -32.164  1.00 87.27           C  
ATOM    341  O   ASP A  63     -57.477  59.641 -31.409  1.00 87.27           O  
ATOM    342  CB  ASP A  63     -54.559  58.648 -32.052  1.00 87.27           C  
ATOM    343  CG  ASP A  63     -53.843  57.487 -32.713  1.00 87.27           C  
ATOM    344  OD1 ASP A  63     -54.100  57.251 -33.922  1.00 87.27           O  
ATOM    345  OD2 ASP A  63     -53.035  56.816 -32.016  1.00 87.27           O1-
ATOM    346  N   ARG A  64     -56.238  61.301 -32.303  1.00176.47           N  
ATOM    347  CA  ARG A  64     -56.994  62.234 -31.524  1.00176.47           C  
ATOM    348  C   ARG A  64     -58.384  62.195 -32.049  1.00176.47           C  
ATOM    349  O   ARG A  64     -59.340  62.242 -31.279  1.00176.47           O  
ATOM    350  CB  ARG A  64     -56.565  63.705 -31.614  1.00176.47           C  
ATOM    351  CG  ARG A  64     -56.834  64.374 -32.958  1.00176.47           C  
ATOM    352  CD  ARG A  64     -57.043  65.880 -32.796  1.00176.47           C  
ATOM    353  NE  ARG A  64     -58.171  66.056 -31.831  1.00176.47           N  
ATOM    354  CZ  ARG A  64     -59.451  66.221 -32.273  1.00176.47           C  
ATOM    355  NH1 ARG A  64     -59.711  66.344 -33.607  1.00176.47           N1+
ATOM    356  NH2 ARG A  64     -60.479  66.249 -31.371  1.00176.47           N  
ATOM    357  N   ALA A  65     -58.502  62.104 -33.393  1.00 50.21           N  
ATOM    358  CA  ALA A  65     -59.740  62.111 -34.115  1.00 50.21           C  
ATOM    359  C   ALA A  65     -60.553  60.918 -33.732  1.00 50.21           C  
ATOM    360  O   ALA A  65     -61.772  61.003 -33.605  1.00 50.21           O  
ATOM    361  CB  ALA A  65     -59.524  62.060 -35.639  1.00 50.21           C  
ATOM    362  N   ASP A  66     -59.881  59.767 -33.547  1.00 76.77           N  
ATOM    363  CA  ASP A  66     -60.516  58.537 -33.183  1.00 76.77           C  
ATOM    364  C   ASP A  66     -61.104  58.675 -31.817  1.00 76.77           C  
ATOM    365  O   ASP A  66     -62.046  57.963 -31.481  1.00 76.77           O  
ATOM    366  CB  ASP A  66     -59.565  57.325 -33.152  1.00 76.77           C  
ATOM    367  CG  ASP A  66     -59.299  56.882 -34.583  1.00 76.77           C  
ATOM    368  OD1 ASP A  66     -60.189  57.108 -35.445  1.00 76.77           O  
ATOM    369  OD2 ASP A  66     -58.205  56.311 -34.837  1.00 76.77           O1-
ATOM    370  N   TRP A  67     -60.553  59.585 -30.991  1.00126.99           N  
ATOM    371  CA  TRP A  67     -60.982  59.754 -29.626  1.00126.99           C  
ATOM    372  C   TRP A  67     -62.420  60.158 -29.585  1.00126.99           C  
ATOM    373  O   TRP A  67     -63.145  59.792 -28.661  1.00126.99           O  
ATOM    374  CB  TRP A  67     -60.203  60.813 -28.832  1.00126.99           C  
ATOM    375  CG  TRP A  67     -60.620  60.837 -27.378  1.00126.99           C  
ATOM    376  CD1 TRP A  67     -61.381  61.722 -26.675  1.00126.99           C  
ATOM    377  CD2 TRP A  67     -60.265  59.786 -26.463  1.00126.99           C  
ATOM    378  CE2 TRP A  67     -60.826  60.106 -25.232  1.00126.99           C  
ATOM    379  CE3 TRP A  67     -59.528  58.654 -26.647  1.00126.99           C  
ATOM    380  NE1 TRP A  67     -61.506  61.299 -25.368  1.00126.99           N  
ATOM    381  CZ2 TRP A  67     -60.656  59.286 -24.148  1.00126.99           C  
ATOM    382  CZ3 TRP A  67     -59.359  57.830 -25.557  1.00126.99           C  
ATOM    383  CH2 TRP A  67     -59.913  58.142 -24.331  1.00126.99           C  
ATOM    384  N   ASP A  68     -62.859  60.969 -30.564  1.00 68.91           N  
ATOM    385  CA  ASP A  68     -64.214  61.441 -30.619  1.00 68.91           C  
ATOM    386  C   ASP A  68     -65.155  60.299 -30.900  1.00 68.91           C  
ATOM    387  O   ASP A  68     -66.324  60.366 -30.528  1.00 68.91           O  
ATOM    388  CB  ASP A  68     -64.419  62.545 -31.674  1.00 68.91           C  
ATOM    389  CG  ASP A  68     -63.803  63.834 -31.127  1.00 68.91           C  
ATOM    390  OD1 ASP A  68     -63.507  63.874 -29.902  1.00 68.91           O  
ATOM    391  OD2 ASP A  68     -63.629  64.796 -31.921  1.00 68.91           O1-
ATOM    392  N   LYS A  69     -64.685  59.238 -31.591  1.00102.73           N  
ATOM    393  CA  LYS A  69     -65.492  58.100 -31.965  1.00102.73           C  
ATOM    394  C   LYS A  69     -65.977  57.358 -30.757  1.00102.73           C  
ATOM    395  O   LYS A  69     -67.043  56.743 -30.793  1.00102.73           O  
ATOM    396  CB  LYS A  69     -64.725  57.069 -32.807  1.00102.73           C  
ATOM    397  CG  LYS A  69     -64.345  57.553 -34.208  1.00102.73           C  
ATOM    398  CD  LYS A  69     -63.320  56.638 -34.877  1.00102.73           C  
ATOM    399  CE  LYS A  69     -63.729  55.166 -34.900  1.00102.73           C  
ATOM    400  NZ  LYS A  69     -62.569  54.333 -35.284  1.00102.73           N1+
ATOM    401  N   LEU A  70     -65.188  57.357 -29.663  1.00114.50           N  
ATOM    402  CA  LEU A  70     -65.511  56.584 -28.493  1.00114.50           C  
ATOM    403  C   LEU A  70     -66.598  57.214 -27.688  1.00114.50           C  
ATOM    404  O   LEU A  70     -66.724  58.433 -27.594  1.00114.50           O  
ATOM    405  CB  LEU A  70     -64.319  56.360 -27.539  1.00114.50           C  
ATOM    406  CG  LEU A  70     -63.197  55.486 -28.139  1.00114.50           C  
ATOM    407  CD1 LEU A  70     -62.525  56.200 -29.319  1.00114.50           C  
ATOM    408  CD2 LEU A  70     -62.189  55.019 -27.072  1.00114.50           C  
ATOM    409  N   ARG A  71     -67.424  56.347 -27.079  1.00 97.23           N  
ATOM    410  CA  ARG A  71     -68.465  56.781 -26.201  1.00 97.23           C  
ATOM    411  C   ARG A  71     -67.785  57.084 -24.904  1.00 97.23           C  
ATOM    412  O   ARG A  71     -66.606  56.780 -24.719  1.00 97.23           O  
ATOM    413  CB  ARG A  71     -69.552  55.711 -25.982  1.00 97.23           C  
ATOM    414  CG  ARG A  71     -70.263  55.333 -27.285  1.00 97.23           C  
ATOM    415  CD  ARG A  71     -71.380  54.304 -27.112  1.00 97.23           C  
ATOM    416  NE  ARG A  71     -70.783  53.111 -26.453  1.00 97.23           N  
ATOM    417  CZ  ARG A  71     -71.529  52.373 -25.582  1.00 97.23           C  
ATOM    418  NH1 ARG A  71     -72.838  52.690 -25.356  1.00 97.23           N1+
ATOM    419  NH2 ARG A  71     -70.957  51.325 -24.921  1.00 97.23           N  
ATOM    420  N   ASP A  72     -68.504  57.722 -23.969  1.00 51.23           N  
ATOM    421  CA  ASP A  72     -67.914  58.134 -22.731  1.00 51.23           C  
ATOM    422  C   ASP A  72     -67.389  56.926 -22.018  1.00 51.23           C  
ATOM    423  O   ASP A  72     -66.278  56.939 -21.489  1.00 51.23           O  
ATOM    424  CB  ASP A  72     -68.959  58.803 -21.830  1.00 51.23           C  
ATOM    425  CG  ASP A  72     -69.402  60.062 -22.562  1.00 51.23           C  
ATOM    426  OD1 ASP A  72     -68.580  61.013 -22.653  1.00 51.23           O  
ATOM    427  OD2 ASP A  72     -70.567  60.086 -23.042  1.00 51.23           O1-
ATOM    428  N   ILE A  73     -68.179  55.839 -21.998  1.00 55.05           N  
ATOM    429  CA  ILE A  73     -67.812  54.631 -21.324  1.00 55.05           C  
ATOM    430  C   ILE A  73     -66.597  54.060 -21.988  1.00 55.05           C  
ATOM    431  O   ILE A  73     -65.747  53.451 -21.339  1.00 55.05           O  
ATOM    432  CB  ILE A  73     -68.923  53.624 -21.333  1.00 55.05           C  
ATOM    433  CG1 ILE A  73     -68.682  52.540 -20.271  1.00 55.05           C  
ATOM    434  CG2 ILE A  73     -69.073  53.085 -22.764  1.00 55.05           C  
ATOM    435  CD1 ILE A  73     -69.949  51.752 -19.940  1.00 55.05           C  
ATOM    436  N   ASP A  74     -66.513  54.186 -23.324  1.00 57.89           N  
ATOM    437  CA  ASP A  74     -65.380  53.691 -24.055  1.00 57.89           C  
ATOM    438  C   ASP A  74     -64.145  54.461 -23.668  1.00 57.89           C  
ATOM    439  O   ASP A  74     -63.084  53.876 -23.447  1.00 57.89           O  
ATOM    440  CB  ASP A  74     -65.561  53.855 -25.574  1.00 57.89           C  
ATOM    441  CG  ASP A  74     -66.697  52.953 -26.043  1.00 57.89           C  
ATOM    442  OD1 ASP A  74     -67.087  52.024 -25.287  1.00 57.89           O  
ATOM    443  OD2 ASP A  74     -67.189  53.184 -27.181  1.00 57.89           O1-
ATOM    444  N   LYS A  75     -64.256  55.800 -23.551  1.00 68.39           N  
ATOM    445  CA  LYS A  75     -63.130  56.643 -23.247  1.00 68.39           C  
ATOM    446  C   LYS A  75     -62.592  56.254 -21.920  1.00 68.39           C  
ATOM    447  O   LYS A  75     -61.380  56.224 -21.708  1.00 68.39           O  
ATOM    448  CB  LYS A  75     -63.524  58.120 -23.130  1.00 68.39           C  
ATOM    449  CG  LYS A  75     -64.057  58.716 -24.432  1.00 68.39           C  
ATOM    450  CD  LYS A  75     -64.665  60.103 -24.233  1.00 68.39           C  
ATOM    451  CE  LYS A  75     -65.005  60.823 -25.537  1.00 68.39           C  
ATOM    452  NZ  LYS A  75     -65.603  62.142 -25.225  1.00 68.39           N1+
ATOM    453  N   PHE A  76     -63.496  55.940 -20.983  1.00 76.95           N  
ATOM    454  CA  PHE A  76     -63.030  55.632 -19.671  1.00 76.95           C  
ATOM    455  C   PHE A  76     -62.123  54.446 -19.747  1.00 76.95           C  
ATOM    456  O   PHE A  76     -61.016  54.456 -19.210  1.00 76.95           O  
ATOM    457  CB  PHE A  76     -64.132  55.248 -18.670  1.00 76.95           C  
ATOM    458  CG  PHE A  76     -65.052  56.400 -18.479  1.00 76.95           C  
ATOM    459  CD1 PHE A  76     -64.593  57.594 -17.972  1.00 76.95           C  
ATOM    460  CD2 PHE A  76     -66.389  56.268 -18.769  1.00 76.95           C  
ATOM    461  CE1 PHE A  76     -65.455  58.651 -17.790  1.00 76.95           C  
ATOM    462  CE2 PHE A  76     -67.256  57.321 -18.587  1.00 76.95           C  
ATOM    463  CZ  PHE A  76     -66.788  58.515 -18.099  1.00 76.95           C  
ATOM    464  N   LEU A  77     -62.571  53.397 -20.454  1.00 81.43           N  
ATOM    465  CA  LEU A  77     -61.815  52.184 -20.528  1.00 81.43           C  
ATOM    466  C   LEU A  77     -60.489  52.448 -21.168  1.00 81.43           C  
ATOM    467  O   LEU A  77     -59.459  51.959 -20.703  1.00 81.43           O  
ATOM    468  CB  LEU A  77     -62.529  51.106 -21.354  1.00 81.43           C  
ATOM    469  CG  LEU A  77     -61.678  49.849 -21.604  1.00 81.43           C  
ATOM    470  CD1 LEU A  77     -61.295  49.134 -20.304  1.00 81.43           C  
ATOM    471  CD2 LEU A  77     -62.380  48.916 -22.591  1.00 81.43           C  
ATOM    472  N   MET A  78     -60.474  53.245 -22.247  1.00 81.63           N  
ATOM    473  CA  MET A  78     -59.246  53.440 -22.959  1.00 81.63           C  
ATOM    474  C   MET A  78     -58.262  54.109 -22.076  1.00 81.63           C  
ATOM    475  O   MET A  78     -57.089  53.733 -22.012  1.00 81.63           O  
ATOM    476  CB  MET A  78     -59.417  54.319 -24.207  1.00 81.63           C  
ATOM    477  CG  MET A  78     -58.360  54.034 -25.270  1.00 81.63           C  
ATOM    478  SD  MET A  78     -58.631  52.434 -26.090  1.00 81.63           S  
ATOM    479  CE  MET A  78     -57.009  52.341 -26.895  1.00 81.63           C  
ATOM    480  N   VAL A  79     -58.737  55.130 -21.355  1.00 94.08           N  
ATOM    481  CA  VAL A  79     -57.866  55.820 -20.467  1.00 94.08           C  
ATOM    482  C   VAL A  79     -57.388  54.846 -19.460  1.00 94.08           C  
ATOM    483  O   VAL A  79     -56.200  54.812 -19.147  1.00 94.08           O  
ATOM    484  CB  VAL A  79     -58.550  56.937 -19.742  1.00 94.08           C  
ATOM    485  CG1 VAL A  79     -57.590  57.460 -18.667  1.00 94.08           C  
ATOM    486  CG2 VAL A  79     -58.971  58.006 -20.769  1.00 94.08           C  
ATOM    487  N   ASN A  80     -58.304  53.966 -19.011  1.00113.53           N  
ATOM    488  CA  ASN A  80     -58.051  53.096 -17.903  1.00113.53           C  
ATOM    489  C   ASN A  80     -56.770  52.367 -18.146  1.00113.53           C  
ATOM    490  O   ASN A  80     -55.817  52.484 -17.374  1.00113.53           O  
ATOM    491  CB  ASN A  80     -59.195  52.071 -17.746  1.00113.53           C  
ATOM    492  CG  ASN A  80     -59.118  51.390 -16.386  1.00113.53           C  
ATOM    493  ND2 ASN A  80     -60.266  50.813 -15.936  1.00113.53           N  
ATOM    494  OD1 ASN A  80     -58.069  51.364 -15.745  1.00113.53           O  
ATOM    495  N   VAL A  81     -56.685  51.675 -19.285  1.00 90.81           N  
ATOM    496  CA  VAL A  81     -55.519  50.892 -19.537  1.00 90.81           C  
ATOM    497  C   VAL A  81     -54.296  51.714 -19.831  1.00 90.81           C  
ATOM    498  O   VAL A  81     -53.232  51.469 -19.266  1.00 90.81           O  
ATOM    499  CB  VAL A  81     -55.695  49.922 -20.664  1.00 90.81           C  
ATOM    500  CG1 VAL A  81     -54.360  49.187 -20.881  1.00 90.81           C  
ATOM    501  CG2 VAL A  81     -56.874  48.993 -20.323  1.00 90.81           C  
ATOM    502  N   THR A  82     -54.421  52.746 -20.683  1.00 88.64           N  
ATOM    503  CA  THR A  82     -53.260  53.433 -21.174  1.00 88.64           C  
ATOM    504  C   THR A  82     -52.488  53.987 -20.043  1.00 88.64           C  
ATOM    505  O   THR A  82     -51.261  53.927 -20.015  1.00 88.64           O  
ATOM    506  CB  THR A  82     -53.610  54.600 -22.050  1.00 88.64           C  
ATOM    507  CG2 THR A  82     -54.447  54.101 -23.239  1.00 88.64           C  
ATOM    508  OG1 THR A  82     -54.340  55.561 -21.301  1.00 88.64           O  
ATOM    509  N   SER A  83     -53.217  54.553 -19.081  1.00142.50           N  
ATOM    510  CA  SER A  83     -52.622  55.223 -17.966  1.00142.50           C  
ATOM    511  C   SER A  83     -51.917  54.259 -17.101  1.00142.50           C  
ATOM    512  O   SER A  83     -50.862  54.553 -16.543  1.00142.50           O  
ATOM    513  CB  SER A  83     -53.661  55.886 -17.055  1.00142.50           C  
ATOM    514  OG  SER A  83     -54.430  56.821 -17.791  1.00142.50           O  
ATOM    515  N   LYS A  84     -52.512  53.073 -16.950  1.00164.07           N  
ATOM    516  CA  LYS A  84     -51.889  52.106 -16.114  1.00164.07           C  
ATOM    517  C   LYS A  84     -50.572  51.836 -16.739  1.00164.07           C  
ATOM    518  O   LYS A  84     -49.577  51.642 -16.045  1.00164.07           O  
ATOM    519  CB  LYS A  84     -52.656  50.775 -16.065  1.00164.07           C  
ATOM    520  CG  LYS A  84     -54.069  50.878 -15.488  1.00164.07           C  
ATOM    521  CD  LYS A  84     -54.137  51.334 -14.032  1.00164.07           C  
ATOM    522  CE  LYS A  84     -55.560  51.319 -13.463  1.00164.07           C  
ATOM    523  NZ  LYS A  84     -56.094  49.939 -13.479  1.00164.07           N1+
ATOM    524  N   PHE A  85     -50.541  51.812 -18.086  1.00 82.17           N  
ATOM    525  CA  PHE A  85     -49.299  51.602 -18.769  1.00 82.17           C  
ATOM    526  C   PHE A  85     -48.326  52.697 -18.491  1.00 82.17           C  
ATOM    527  O   PHE A  85     -47.184  52.440 -18.115  1.00 82.17           O  
ATOM    528  CB  PHE A  85     -49.416  51.511 -20.304  1.00 82.17           C  
ATOM    529  CG  PHE A  85     -49.539  50.083 -20.710  1.00 82.17           C  
ATOM    530  CD1 PHE A  85     -48.389  49.348 -20.895  1.00 82.17           C  
ATOM    531  CD2 PHE A  85     -50.757  49.477 -20.915  1.00 82.17           C  
ATOM    532  CE1 PHE A  85     -48.442  48.030 -21.271  1.00 82.17           C  
ATOM    533  CE2 PHE A  85     -50.815  48.153 -21.293  1.00 82.17           C  
ATOM    534  CZ  PHE A  85     -49.660  47.428 -21.471  1.00 82.17           C  
ATOM    535  N   GLY A  86     -48.752  53.961 -18.647  1.00 58.20           N  
ATOM    536  CA  GLY A  86     -47.789  55.015 -18.500  1.00 58.20           C  
ATOM    537  C   GLY A  86     -47.234  55.025 -17.110  1.00 58.20           C  
ATOM    538  O   GLY A  86     -46.034  55.205 -16.918  1.00 58.20           O  
ATOM    539  N   ALA A  87     -48.097  54.872 -16.093  1.00 64.90           N  
ATOM    540  CA  ALA A  87     -47.610  54.906 -14.743  1.00 64.90           C  
ATOM    541  C   ALA A  87     -46.757  53.720 -14.467  1.00 64.90           C  
ATOM    542  O   ALA A  87     -45.738  53.823 -13.787  1.00 64.90           O  
ATOM    543  CB  ALA A  87     -48.738  54.899 -13.698  1.00 64.90           C  
ATOM    544  N   GLY A  88     -47.185  52.547 -14.966  1.00 42.27           N  
ATOM    545  CA  GLY A  88     -46.487  51.335 -14.674  1.00 42.27           C  
ATOM    546  C   GLY A  88     -45.114  51.360 -15.261  1.00 42.27           C  
ATOM    547  O   GLY A  88     -44.134  50.999 -14.612  1.00 42.27           O  
ATOM    548  N   GLU A  89     -45.011  51.805 -16.520  1.00 82.18           N  
ATOM    549  CA  GLU A  89     -43.756  51.805 -17.208  1.00 82.18           C  
ATOM    550  C   GLU A  89     -42.821  52.725 -16.490  1.00 82.18           C  
ATOM    551  O   GLU A  89     -41.629  52.443 -16.378  1.00 82.18           O  
ATOM    552  CB  GLU A  89     -43.901  52.305 -18.657  1.00 82.18           C  
ATOM    553  CG  GLU A  89     -44.855  51.455 -19.513  1.00 82.18           C  
ATOM    554  CD  GLU A  89     -44.126  50.218 -20.028  1.00 82.18           C  
ATOM    555  OE1 GLU A  89     -42.868  50.197 -19.960  1.00 82.18           O  
ATOM    556  OE2 GLU A  89     -44.820  49.283 -20.507  1.00 82.18           O1-
ATOM    557  N   GLU A  90     -43.343  53.867 -15.995  1.00 56.33           N  
ATOM    558  CA  GLU A  90     -42.516  54.834 -15.325  1.00 56.33           C  
ATOM    559  C   GLU A  90     -42.049  54.283 -14.011  1.00 56.33           C  
ATOM    560  O   GLU A  90     -40.907  54.502 -13.608  1.00 56.33           O  
ATOM    561  CB  GLU A  90     -43.209  56.192 -15.094  1.00 56.33           C  
ATOM    562  CG  GLU A  90     -42.222  57.301 -14.715  1.00 56.33           C  
ATOM    563  CD  GLU A  90     -42.904  58.658 -14.862  1.00 56.33           C  
ATOM    564  OE1 GLU A  90     -44.161  58.690 -14.912  1.00 56.33           O  
ATOM    565  OE2 GLU A  90     -42.173  59.684 -14.929  1.00 56.33           O1-
ATOM    566  N   ALA A  91     -42.923  53.541 -13.305  1.00 33.56           N  
ATOM    567  CA  ALA A  91     -42.548  53.021 -12.023  1.00 33.56           C  
ATOM    568  C   ALA A  91     -41.393  52.081 -12.204  1.00 33.56           C  
ATOM    569  O   ALA A  91     -40.454  52.084 -11.408  1.00 33.56           O  
ATOM    570  CB  ALA A  91     -43.683  52.242 -11.335  1.00 33.56           C  
ATOM    571  N   VAL A  92     -41.443  51.247 -13.264  1.00 43.00           N  
ATOM    572  CA  VAL A  92     -40.403  50.293 -13.540  1.00 43.00           C  
ATOM    573  C   VAL A  92     -39.133  51.006 -13.876  1.00 43.00           C  
ATOM    574  O   VAL A  92     -38.056  50.624 -13.425  1.00 43.00           O  
ATOM    575  CB  VAL A  92     -40.718  49.386 -14.698  1.00 43.00           C  
ATOM    576  CG1 VAL A  92     -39.508  48.462 -14.934  1.00 43.00           C  
ATOM    577  CG2 VAL A  92     -42.033  48.638 -14.404  1.00 43.00           C  
ATOM    578  N   ALA A  93     -39.225  52.080 -14.675  1.00 44.29           N  
ATOM    579  CA  ALA A  93     -38.026  52.742 -15.093  1.00 44.29           C  
ATOM    580  C   ALA A  93     -37.300  53.264 -13.891  1.00 44.29           C  
ATOM    581  O   ALA A  93     -36.090  53.096 -13.785  1.00 44.29           O  
ATOM    582  CB  ALA A  93     -38.295  53.943 -16.016  1.00 44.29           C  
ATOM    583  N   LEU A  94     -38.020  53.932 -12.968  1.00 67.71           N  
ATOM    584  CA  LEU A  94     -37.417  54.529 -11.803  1.00 67.71           C  
ATOM    585  C   LEU A  94     -36.970  53.544 -10.762  1.00 67.71           C  
ATOM    586  O   LEU A  94     -35.841  53.611 -10.279  1.00 67.71           O  
ATOM    587  CB  LEU A  94     -38.348  55.539 -11.116  1.00 67.71           C  
ATOM    588  CG  LEU A  94     -38.548  56.822 -11.943  1.00 67.71           C  
ATOM    589  CD1 LEU A  94     -39.482  57.809 -11.223  1.00 67.71           C  
ATOM    590  CD2 LEU A  94     -37.193  57.450 -12.313  1.00 67.71           C  
ATOM    591  N   ASP A  95     -37.836  52.589 -10.385  1.00169.90           N  
ATOM    592  CA  ASP A  95     -37.511  51.728  -9.281  1.00169.90           C  
ATOM    593  C   ASP A  95     -36.466  50.686  -9.593  1.00169.90           C  
ATOM    594  O   ASP A  95     -35.991  50.003  -8.687  1.00169.90           O  
ATOM    595  CB  ASP A  95     -38.713  51.201  -8.466  1.00169.90           C  
ATOM    596  CG  ASP A  95     -39.671  50.434  -9.337  1.00169.90           C  
ATOM    597  OD1 ASP A  95     -39.202  49.542 -10.088  1.00169.90           O  
ATOM    598  OD2 ASP A  95     -40.891  50.738  -9.265  1.00169.90           O1-
ATOM    599  N   LEU A  96     -36.108  50.508 -10.882  1.00119.21           N  
ATOM    600  CA  LEU A  96     -35.139  49.543 -11.353  1.00119.21           C  
ATOM    601  C   LEU A  96     -33.734  49.900 -10.919  1.00119.21           C  
ATOM    602  O   LEU A  96     -32.806  49.114 -11.109  1.00119.21           O  
ATOM    603  CB  LEU A  96     -35.118  49.355 -12.885  1.00119.21           C  
ATOM    604  CG  LEU A  96     -34.361  48.072 -13.295  1.00119.21           C  
ATOM    605  CD1 LEU A  96     -35.098  46.830 -12.768  1.00119.21           C  
ATOM    606  CD2 LEU A  96     -34.096  47.998 -14.808  1.00119.21           C  
ATOM    607  N   HIS A  97     -33.527  51.121 -10.392  1.00 78.53           N  
ATOM    608  CA  HIS A  97     -32.226  51.641 -10.039  1.00 78.53           C  
ATOM    609  C   HIS A  97     -31.456  50.699  -9.147  1.00 78.53           C  
ATOM    610  O   HIS A  97     -30.278  50.463  -9.412  1.00 78.53           O  
ATOM    611  CB  HIS A  97     -32.358  52.969  -9.263  1.00 78.53           C  
ATOM    612  CG  HIS A  97     -31.057  53.597  -8.840  1.00 78.53           C  
ATOM    613  CD2 HIS A  97     -30.085  53.122  -8.018  1.00 78.53           C  
ATOM    614  ND1 HIS A  97     -30.635  54.842  -9.246  1.00 78.53           N  
ATOM    615  CE1 HIS A  97     -29.436  55.057  -8.653  1.00 78.53           C  
ATOM    616  NE2 HIS A  97     -29.061  54.044  -7.898  1.00 78.53           N  
ATOM    617  N   PRO A  98     -32.014  50.139  -8.107  1.00 75.54           N  
ATOM    618  CA  PRO A  98     -31.227  49.322  -7.218  1.00 75.54           C  
ATOM    619  C   PRO A  98     -30.658  48.091  -7.855  1.00 75.54           C  
ATOM    620  O   PRO A  98     -29.563  47.681  -7.476  1.00 75.54           O  
ATOM    621  CB  PRO A  98     -32.132  49.038  -6.020  1.00 75.54           C  
ATOM    622  CG  PRO A  98     -33.087  50.246  -5.989  1.00 75.54           C  
ATOM    623  CD  PRO A  98     -33.191  50.691  -7.457  1.00 75.54           C  
ATOM    624  N   LEU A  99     -31.380  47.478  -8.808  1.00 53.46           N  
ATOM    625  CA  LEU A  99     -30.900  46.276  -9.424  1.00 53.46           C  
ATOM    626  C   LEU A  99     -29.660  46.573 -10.210  1.00 53.46           C  
ATOM    627  O   LEU A  99     -28.677  45.838 -10.144  1.00 53.46           O  
ATOM    628  CB  LEU A  99     -31.939  45.648 -10.374  1.00 53.46           C  
ATOM    629  CG  LEU A  99     -31.460  44.384 -11.111  1.00 53.46           C  
ATOM    630  CD1 LEU A  99     -31.011  43.285 -10.136  1.00 53.46           C  
ATOM    631  CD2 LEU A  99     -32.535  43.890 -12.095  1.00 53.46           C  
ATOM    632  N   ILE A 100     -29.659  47.683 -10.967  1.00 37.87           N  
ATOM    633  CA  ILE A 100     -28.526  47.994 -11.789  1.00 37.87           C  
ATOM    634  C   ILE A 100     -27.344  48.243 -10.911  1.00 37.87           C  
ATOM    635  O   ILE A 100     -26.241  47.787 -11.199  1.00 37.87           O  
ATOM    636  CB  ILE A 100     -28.748  49.198 -12.658  1.00 37.87           C  
ATOM    637  CG1 ILE A 100     -29.934  48.959 -13.607  1.00 37.87           C  
ATOM    638  CG2 ILE A 100     -27.434  49.498 -13.400  1.00 37.87           C  
ATOM    639  CD1 ILE A 100     -30.434  50.241 -14.273  1.00 37.87           C  
ATOM    640  N   VAL A 101     -27.545  48.977  -9.802  1.00 36.69           N  
ATOM    641  CA  VAL A 101     -26.455  49.305  -8.927  1.00 36.69           C  
ATOM    642  C   VAL A 101     -25.884  48.039  -8.376  1.00 36.69           C  
ATOM    643  O   VAL A 101     -24.668  47.896  -8.277  1.00 36.69           O  
ATOM    644  CB  VAL A 101     -26.880  50.156  -7.767  1.00 36.69           C  
ATOM    645  CG1 VAL A 101     -25.690  50.327  -6.805  1.00 36.69           C  
ATOM    646  CG2 VAL A 101     -27.416  51.479  -8.332  1.00 36.69           C  
ATOM    647  N   THR A 102     -26.750  47.076  -8.010  1.00110.60           N  
ATOM    648  CA  THR A 102     -26.261  45.878  -7.400  1.00110.60           C  
ATOM    649  C   THR A 102     -25.413  45.116  -8.376  1.00110.60           C  
ATOM    650  O   THR A 102     -24.374  44.571  -8.008  1.00110.60           O  
ATOM    651  CB  THR A 102     -27.337  44.972  -6.875  1.00110.60           C  
ATOM    652  CG2 THR A 102     -28.006  44.223  -8.034  1.00110.60           C  
ATOM    653  OG1 THR A 102     -26.769  44.029  -5.981  1.00110.60           O  
ATOM    654  N   LEU A 103     -25.828  45.063  -9.656  1.00 52.19           N  
ATOM    655  CA  LEU A 103     -25.107  44.301 -10.640  1.00 52.19           C  
ATOM    656  C   LEU A 103     -23.742  44.874 -10.880  1.00 52.19           C  
ATOM    657  O   LEU A 103     -22.790  44.120 -11.071  1.00 52.19           O  
ATOM    658  CB  LEU A 103     -25.823  44.228 -11.996  1.00 52.19           C  
ATOM    659  CG  LEU A 103     -27.135  43.426 -11.946  1.00 52.19           C  
ATOM    660  CD1 LEU A 103     -27.777  43.343 -13.338  1.00 52.19           C  
ATOM    661  CD2 LEU A 103     -26.934  42.048 -11.296  1.00 52.19           C  
ATOM    662  N   VAL A 104     -23.608  46.216 -10.911  1.00 87.52           N  
ATOM    663  CA  VAL A 104     -22.328  46.809 -11.190  1.00 87.52           C  
ATOM    664  C   VAL A 104     -21.366  46.502 -10.081  1.00 87.52           C  
ATOM    665  O   VAL A 104     -20.185  46.257 -10.322  1.00 87.52           O  
ATOM    666  CB  VAL A 104     -22.371  48.298 -11.375  1.00 87.52           C  
ATOM    667  CG1 VAL A 104     -22.725  48.956 -10.034  1.00 87.52           C  
ATOM    668  CG2 VAL A 104     -21.019  48.747 -11.959  1.00 87.52           C  
ATOM    669  N   LYS A 105     -21.843  46.502  -8.824  1.00102.55           N  
ATOM    670  CA  LYS A 105     -20.958  46.228  -7.729  1.00102.55           C  
ATOM    671  C   LYS A 105     -20.387  44.863  -7.952  1.00102.55           C  
ATOM    672  O   LYS A 105     -19.208  44.621  -7.703  1.00102.55           O  
ATOM    673  CB  LYS A 105     -21.689  46.218  -6.372  1.00102.55           C  
ATOM    674  CG  LYS A 105     -21.961  47.608  -5.786  1.00102.55           C  
ATOM    675  CD  LYS A 105     -20.700  48.316  -5.285  1.00102.55           C  
ATOM    676  CE  LYS A 105     -20.054  49.263  -6.290  1.00102.55           C  
ATOM    677  NZ  LYS A 105     -18.821  49.837  -5.706  1.00102.55           N1+
ATOM    678  N   GLU A 106     -21.233  43.938  -8.439  1.00 61.15           N  
ATOM    679  CA  GLU A 106     -20.881  42.576  -8.725  1.00 61.15           C  
ATOM    680  C   GLU A 106     -19.915  42.535  -9.868  1.00 61.15           C  
ATOM    681  O   GLU A 106     -19.141  41.592  -9.995  1.00 61.15           O  
ATOM    682  CB  GLU A 106     -22.102  41.722  -9.097  1.00 61.15           C  
ATOM    683  CG  GLU A 106     -23.075  41.539  -7.932  1.00 61.15           C  
ATOM    684  CD  GLU A 106     -24.403  41.059  -8.498  1.00 61.15           C  
ATOM    685  OE1 GLU A 106     -24.507  40.935  -9.747  1.00 61.15           O  
ATOM    686  OE2 GLU A 106     -25.333  40.815  -7.686  1.00 61.15           O1-
ATOM    687  N   GLY A 107     -19.946  43.529 -10.770  1.00 32.47           N  
ATOM    688  CA  GLY A 107     -19.002  43.484 -11.847  1.00 32.47           C  
ATOM    689  C   GLY A 107     -19.587  42.724 -12.999  1.00 32.47           C  
ATOM    690  O   GLY A 107     -18.853  42.201 -13.834  1.00 32.47           O  
ATOM    691  N   ARG A 108     -20.928  42.623 -13.073  1.00 71.74           N  
ATOM    692  CA  ARG A 108     -21.516  41.943 -14.189  1.00 71.74           C  
ATOM    693  C   ARG A 108     -21.809  42.991 -15.220  1.00 71.74           C  
ATOM    694  O   ARG A 108     -22.911  43.532 -15.295  1.00 71.74           O  
ATOM    695  CB  ARG A 108     -22.834  41.256 -13.796  1.00 71.74           C  
ATOM    696  CG  ARG A 108     -22.616  40.201 -12.709  1.00 71.74           C  
ATOM    697  CD  ARG A 108     -23.890  39.503 -12.234  1.00 71.74           C  
ATOM    698  NE  ARG A 108     -23.484  38.469 -11.239  1.00 71.74           N  
ATOM    699  CZ  ARG A 108     -23.007  37.267 -11.678  1.00 71.74           C  
ATOM    700  NH1 ARG A 108     -22.859  37.044 -13.017  1.00 71.74           N1+
ATOM    701  NH2 ARG A 108     -22.671  36.292 -10.786  1.00 71.74           N  
ATOM    702  N   VAL A 109     -20.808  43.277 -16.071  1.00 43.50           N  
ATOM    703  CA  VAL A 109     -20.878  44.335 -17.037  1.00 43.50           C  
ATOM    704  C   VAL A 109     -21.919  44.069 -18.082  1.00 43.50           C  
ATOM    705  O   VAL A 109     -22.671  44.964 -18.459  1.00 43.50           O  
ATOM    706  CB  VAL A 109     -19.565  44.527 -17.734  1.00 43.50           C  
ATOM    707  CG1 VAL A 109     -19.718  45.636 -18.788  1.00 43.50           C  
ATOM    708  CG2 VAL A 109     -18.501  44.806 -16.662  1.00 43.50           C  
ATOM    709  N   GLU A 110     -22.005  42.827 -18.586  1.00 80.59           N  
ATOM    710  CA  GLU A 110     -22.913  42.589 -19.672  1.00 80.59           C  
ATOM    711  C   GLU A 110     -24.320  42.815 -19.226  1.00 80.59           C  
ATOM    712  O   GLU A 110     -25.120  43.400 -19.953  1.00 80.59           O  
ATOM    713  CB  GLU A 110     -22.847  41.163 -20.242  1.00 80.59           C  
ATOM    714  CG  GLU A 110     -21.572  40.858 -21.027  1.00 80.59           C  
ATOM    715  CD  GLU A 110     -20.470  40.517 -20.037  1.00 80.59           C  
ATOM    716  OE1 GLU A 110     -19.926  41.453 -19.396  1.00 80.59           O  
ATOM    717  OE2 GLU A 110     -20.152  39.306 -19.910  1.00 80.59           O1-
ATOM    718  N   GLU A 111     -24.657  42.343 -18.014  1.00 55.17           N  
ATOM    719  CA  GLU A 111     -25.995  42.446 -17.509  1.00 55.17           C  
ATOM    720  C   GLU A 111     -26.317  43.891 -17.252  1.00 55.17           C  
ATOM    721  O   GLU A 111     -27.457  44.322 -17.422  1.00 55.17           O  
ATOM    722  CB  GLU A 111     -26.181  41.610 -16.228  1.00 55.17           C  
ATOM    723  CG  GLU A 111     -25.997  40.105 -16.493  1.00 55.17           C  
ATOM    724  CD  GLU A 111     -26.281  39.329 -15.212  1.00 55.17           C  
ATOM    725  OE1 GLU A 111     -26.688  39.979 -14.213  1.00 55.17           O  
ATOM    726  OE2 GLU A 111     -26.100  38.082 -15.215  1.00 55.17           O1-
ATOM    727  N   VAL A 112     -25.319  44.681 -16.812  1.00 34.73           N  
ATOM    728  CA  VAL A 112     -25.530  46.079 -16.561  1.00 34.73           C  
ATOM    729  C   VAL A 112     -25.842  46.784 -17.849  1.00 34.73           C  
ATOM    730  O   VAL A 112     -26.717  47.647 -17.896  1.00 34.73           O  
ATOM    731  CB  VAL A 112     -24.335  46.759 -15.958  1.00 34.73           C  
ATOM    732  CG1 VAL A 112     -24.612  48.269 -15.922  1.00 34.73           C  
ATOM    733  CG2 VAL A 112     -24.066  46.156 -14.569  1.00 34.73           C  
ATOM    734  N   MET A 113     -25.134  46.430 -18.939  1.00 38.22           N  
ATOM    735  CA  MET A 113     -25.320  47.112 -20.192  1.00 38.22           C  
ATOM    736  C   MET A 113     -26.722  46.908 -20.689  1.00 38.22           C  
ATOM    737  O   MET A 113     -27.325  47.825 -21.246  1.00 38.22           O  
ATOM    738  CB  MET A 113     -24.373  46.628 -21.303  1.00 38.22           C  
ATOM    739  CG  MET A 113     -22.922  47.066 -21.097  1.00 38.22           C  
ATOM    740  SD  MET A 113     -21.772  46.515 -22.396  1.00 38.22           S  
ATOM    741  CE  MET A 113     -22.560  47.484 -23.714  1.00 38.22           C  
ATOM    742  N   TYR A 114     -27.268  45.688 -20.532  1.00 56.58           N  
ATOM    743  CA  TYR A 114     -28.591  45.394 -21.014  1.00 56.58           C  
ATOM    744  C   TYR A 114     -29.612  46.174 -20.244  1.00 56.58           C  
ATOM    745  O   TYR A 114     -30.548  46.722 -20.827  1.00 56.58           O  
ATOM    746  CB  TYR A 114     -28.968  43.904 -20.889  1.00 56.58           C  
ATOM    747  CG  TYR A 114     -30.363  43.735 -21.403  1.00 56.58           C  
ATOM    748  CD1 TYR A 114     -30.613  43.589 -22.750  1.00 56.58           C  
ATOM    749  CD2 TYR A 114     -31.433  43.722 -20.534  1.00 56.58           C  
ATOM    750  CE1 TYR A 114     -31.898  43.432 -23.219  1.00 56.58           C  
ATOM    751  CE2 TYR A 114     -32.719  43.567 -21.000  1.00 56.58           C  
ATOM    752  CZ  TYR A 114     -32.957  43.422 -22.346  1.00 56.58           C  
ATOM    753  OH  TYR A 114     -34.274  43.263 -22.831  1.00 56.58           O  
ATOM    754  N   LEU A 115     -29.451  46.252 -18.908  1.00 52.16           N  
ATOM    755  CA  LEU A 115     -30.403  46.915 -18.061  1.00 52.16           C  
ATOM    756  C   LEU A 115     -30.460  48.348 -18.455  1.00 52.16           C  
ATOM    757  O   LEU A 115     -31.512  48.981 -18.379  1.00 52.16           O  
ATOM    758  CB  LEU A 115     -30.047  46.835 -16.563  1.00 52.16           C  
ATOM    759  CG  LEU A 115     -30.114  45.399 -16.002  1.00 52.16           C  
ATOM    760  CD1 LEU A 115     -29.767  45.355 -14.504  1.00 52.16           C  
ATOM    761  CD2 LEU A 115     -31.468  44.747 -16.321  1.00 52.16           C  
ATOM    762  N   GLU A 116     -29.312  48.902 -18.873  1.00 41.31           N  
ATOM    763  CA  GLU A 116     -29.269  50.272 -19.275  1.00 41.31           C  
ATOM    764  C   GLU A 116     -30.175  50.443 -20.457  1.00 41.31           C  
ATOM    765  O   GLU A 116     -30.919  51.420 -20.525  1.00 41.31           O  
ATOM    766  CB  GLU A 116     -27.835  50.703 -19.628  1.00 41.31           C  
ATOM    767  CG  GLU A 116     -26.924  50.664 -18.394  1.00 41.31           C  
ATOM    768  CD  GLU A 116     -25.484  50.903 -18.817  1.00 41.31           C  
ATOM    769  OE1 GLU A 116     -25.197  50.805 -20.039  1.00 41.31           O  
ATOM    770  OE2 GLU A 116     -24.648  51.180 -17.918  1.00 41.31           O1-
ATOM    771  N   GLN A 117     -30.151  49.503 -21.430  1.00116.62           N  
ATOM    772  CA  GLN A 117     -31.041  49.668 -22.547  1.00116.62           C  
ATOM    773  C   GLN A 117     -32.447  49.442 -22.074  1.00116.62           C  
ATOM    774  O   GLN A 117     -33.388  50.066 -22.563  1.00116.62           O  
ATOM    775  CB  GLN A 117     -30.800  48.765 -23.777  1.00116.62           C  
ATOM    776  CG  GLN A 117     -31.164  47.291 -23.638  1.00116.62           C  
ATOM    777  CD  GLN A 117     -31.159  46.708 -25.048  1.00116.62           C  
ATOM    778  NE2 GLN A 117     -30.679  47.510 -26.038  1.00116.62           N  
ATOM    779  OE1 GLN A 117     -31.581  45.573 -25.270  1.00116.62           O  
ATOM    780  N   PHE A 118     -32.621  48.530 -21.096  1.00123.28           N  
ATOM    781  CA  PHE A 118     -33.907  48.167 -20.558  1.00123.28           C  
ATOM    782  C   PHE A 118     -34.583  49.396 -20.032  1.00123.28           C  
ATOM    783  O   PHE A 118     -35.727  49.683 -20.376  1.00123.28           O  
ATOM    784  CB  PHE A 118     -33.732  47.202 -19.364  1.00123.28           C  
ATOM    785  CG  PHE A 118     -35.038  46.794 -18.763  1.00123.28           C  
ATOM    786  CD1 PHE A 118     -35.732  47.650 -17.938  1.00123.28           C  
ATOM    787  CD2 PHE A 118     -35.555  45.537 -18.989  1.00123.28           C  
ATOM    788  CE1 PHE A 118     -36.929  47.267 -17.372  1.00123.28           C  
ATOM    789  CE2 PHE A 118     -36.749  45.149 -18.429  1.00123.28           C  
ATOM    790  CZ  PHE A 118     -37.440  46.016 -17.620  1.00123.28           C  
ATOM    791  N   ILE A 119     -33.882  50.172 -19.190  1.00126.59           N  
ATOM    792  CA  ILE A 119     -34.498  51.316 -18.585  1.00126.59           C  
ATOM    793  C   ILE A 119     -34.847  52.368 -19.595  1.00126.59           C  
ATOM    794  O   ILE A 119     -35.915  52.969 -19.522  1.00126.59           O  
ATOM    795  CB  ILE A 119     -33.722  51.873 -17.424  1.00126.59           C  
ATOM    796  CG1 ILE A 119     -32.303  52.289 -17.814  1.00126.59           C  
ATOM    797  CG2 ILE A 119     -33.765  50.818 -16.309  1.00126.59           C  
ATOM    798  CD1 ILE A 119     -31.535  52.865 -16.623  1.00126.59           C  
ATOM    799  N   PHE A 120     -33.968  52.610 -20.582  1.00 60.07           N  
ATOM    800  CA  PHE A 120     -34.218  53.613 -21.579  1.00 60.07           C  
ATOM    801  C   PHE A 120     -35.464  53.267 -22.335  1.00 60.07           C  
ATOM    802  O   PHE A 120     -36.316  54.123 -22.570  1.00 60.07           O  
ATOM    803  CB  PHE A 120     -33.042  53.717 -22.570  1.00 60.07           C  
ATOM    804  CG  PHE A 120     -33.462  54.498 -23.760  1.00 60.07           C  
ATOM    805  CD1 PHE A 120     -33.701  55.853 -23.688  1.00 60.07           C  
ATOM    806  CD2 PHE A 120     -33.586  53.865 -24.976  1.00 60.07           C  
ATOM    807  CE1 PHE A 120     -34.081  56.552 -24.812  1.00 60.07           C  
ATOM    808  CE2 PHE A 120     -33.964  54.560 -26.100  1.00 60.07           C  
ATOM    809  CZ  PHE A 120     -34.214  55.905 -26.015  1.00 60.07           C  
ATOM    810  N   GLU A 121     -35.611  51.987 -22.718  1.00 56.83           N  
ATOM    811  CA  GLU A 121     -36.743  51.553 -23.485  1.00 56.83           C  
ATOM    812  C   GLU A 121     -37.983  51.767 -22.675  1.00 56.83           C  
ATOM    813  O   GLU A 121     -39.019  52.157 -23.215  1.00 56.83           O  
ATOM    814  CB  GLU A 121     -36.636  50.069 -23.870  1.00 56.83           C  
ATOM    815  CG  GLU A 121     -35.461  49.812 -24.824  1.00 56.83           C  
ATOM    816  CD  GLU A 121     -35.396  48.334 -25.179  1.00 56.83           C  
ATOM    817  OE1 GLU A 121     -36.219  47.547 -24.644  1.00 56.83           O  
ATOM    818  OE2 GLU A 121     -34.506  47.974 -25.995  1.00 56.83           O1-
ATOM    819  N   GLU A 122     -37.912  51.524 -21.352  1.00 81.17           N  
ATOM    820  CA  GLU A 122     -39.063  51.695 -20.510  1.00 81.17           C  
ATOM    821  C   GLU A 122     -39.487  53.132 -20.559  1.00 81.17           C  
ATOM    822  O   GLU A 122     -40.673  53.430 -20.684  1.00 81.17           O  
ATOM    823  CB  GLU A 122     -38.784  51.352 -19.034  1.00 81.17           C  
ATOM    824  CG  GLU A 122     -38.486  49.871 -18.790  1.00 81.17           C  
ATOM    825  CD  GLU A 122     -39.712  49.075 -19.213  1.00 81.17           C  
ATOM    826  OE1 GLU A 122     -40.816  49.342 -18.674  1.00 81.17           O  
ATOM    827  OE2 GLU A 122     -39.558  48.183 -20.089  1.00 81.17           O1-
ATOM    828  N   ALA A 123     -38.524  54.066 -20.471  1.00 31.69           N  
ATOM    829  CA  ALA A 123     -38.822  55.474 -20.507  1.00 31.69           C  
ATOM    830  C   ALA A 123     -39.403  55.807 -21.845  1.00 31.69           C  
ATOM    831  O   ALA A 123     -40.264  56.676 -21.972  1.00 31.69           O  
ATOM    832  CB  ALA A 123     -37.575  56.357 -20.312  1.00 31.69           C  
ATOM    833  N   LYS A 124     -38.911  55.143 -22.901  1.00108.89           N  
ATOM    834  CA  LYS A 124     -39.400  55.401 -24.223  1.00108.89           C  
ATOM    835  C   LYS A 124     -40.843  55.000 -24.277  1.00108.89           C  
ATOM    836  O   LYS A 124     -41.656  55.637 -24.946  1.00108.89           O  
ATOM    837  CB  LYS A 124     -38.612  54.627 -25.291  1.00108.89           C  
ATOM    838  CG  LYS A 124     -38.963  54.998 -26.732  1.00108.89           C  
ATOM    839  CD  LYS A 124     -37.891  54.575 -27.739  1.00108.89           C  
ATOM    840  CE  LYS A 124     -37.042  53.390 -27.276  1.00108.89           C  
ATOM    841  NZ  LYS A 124     -37.894  52.193 -27.088  1.00108.89           N1+
ATOM    842  N   HIS A 125     -41.194  53.909 -23.573  1.00 59.31           N  
ATOM    843  CA  HIS A 125     -42.547  53.436 -23.543  1.00 59.31           C  
ATOM    844  C   HIS A 125     -43.398  54.458 -22.858  1.00 59.31           C  
ATOM    845  O   HIS A 125     -44.526  54.711 -23.275  1.00 59.31           O  
ATOM    846  CB  HIS A 125     -42.670  52.107 -22.784  1.00 59.31           C  
ATOM    847  CG  HIS A 125     -41.852  51.036 -23.435  1.00 59.31           C  
ATOM    848  CD2 HIS A 125     -41.383  50.949 -24.710  1.00 59.31           C  
ATOM    849  ND1 HIS A 125     -41.420  49.894 -22.798  1.00 59.31           N  
ATOM    850  CE1 HIS A 125     -40.716  49.179 -23.711  1.00 59.31           C  
ATOM    851  NE2 HIS A 125     -40.665  49.781 -24.887  1.00 59.31           N  
ATOM    852  N   VAL A 126     -42.887  55.080 -21.777  1.00109.25           N  
ATOM    853  CA  VAL A 126     -43.716  56.037 -21.101  1.00109.25           C  
ATOM    854  C   VAL A 126     -43.968  57.197 -22.015  1.00109.25           C  
ATOM    855  O   VAL A 126     -45.054  57.773 -22.010  1.00109.25           O  
ATOM    856  CB  VAL A 126     -43.190  56.523 -19.776  1.00109.25           C  
ATOM    857  CG1 VAL A 126     -41.965  57.425 -19.964  1.00109.25           C  
ATOM    858  CG2 VAL A 126     -44.357  57.212 -19.051  1.00109.25           C  
ATOM    859  N   GLU A 127     -42.969  57.571 -22.834  1.00 44.70           N  
ATOM    860  CA  GLU A 127     -43.131  58.672 -23.740  1.00 44.70           C  
ATOM    861  C   GLU A 127     -44.232  58.347 -24.702  1.00 44.70           C  
ATOM    862  O   GLU A 127     -45.087  59.183 -24.992  1.00 44.70           O  
ATOM    863  CB  GLU A 127     -41.871  58.913 -24.587  1.00 44.70           C  
ATOM    864  CG  GLU A 127     -42.030  60.025 -25.619  1.00 44.70           C  
ATOM    865  CD  GLU A 127     -40.815  59.997 -26.535  1.00 44.70           C  
ATOM    866  OE1 GLU A 127     -39.906  59.157 -26.293  1.00 44.70           O  
ATOM    867  OE2 GLU A 127     -40.783  60.811 -27.497  1.00 44.70           O1-
ATOM    868  N   ALA A 128     -44.254  57.099 -25.206  1.00 42.88           N  
ATOM    869  CA  ALA A 128     -45.208  56.739 -26.214  1.00 42.88           C  
ATOM    870  C   ALA A 128     -46.602  56.891 -25.687  1.00 42.88           C  
ATOM    871  O   ALA A 128     -47.454  57.495 -26.338  1.00 42.88           O  
ATOM    872  CB  ALA A 128     -45.044  55.281 -26.676  1.00 42.88           C  
ATOM    873  N   PHE A 129     -46.874  56.368 -24.476  1.00 66.94           N  
ATOM    874  CA  PHE A 129     -48.200  56.435 -23.928  1.00 66.94           C  
ATOM    875  C   PHE A 129     -48.565  57.854 -23.622  1.00 66.94           C  
ATOM    876  O   PHE A 129     -49.671  58.293 -23.926  1.00 66.94           O  
ATOM    877  CB  PHE A 129     -48.371  55.595 -22.650  1.00 66.94           C  
ATOM    878  CG  PHE A 129     -48.335  54.158 -23.050  1.00 66.94           C  
ATOM    879  CD1 PHE A 129     -49.464  53.559 -23.566  1.00 66.94           C  
ATOM    880  CD2 PHE A 129     -47.192  53.404 -22.905  1.00 66.94           C  
ATOM    881  CE1 PHE A 129     -49.454  52.234 -23.938  1.00 66.94           C  
ATOM    882  CE2 PHE A 129     -47.177  52.080 -23.273  1.00 66.94           C  
ATOM    883  CZ  PHE A 129     -48.308  51.494 -23.790  1.00 66.94           C  
ATOM    884  N   ARG A 130     -47.634  58.618 -23.021  1.00173.84           N  
ATOM    885  CA  ARG A 130     -47.924  59.968 -22.640  1.00173.84           C  
ATOM    886  C   ARG A 130     -48.194  60.811 -23.842  1.00173.84           C  
ATOM    887  O   ARG A 130     -49.009  61.729 -23.780  1.00173.84           O  
ATOM    888  CB  ARG A 130     -46.876  60.590 -21.693  1.00173.84           C  
ATOM    889  CG  ARG A 130     -45.416  60.527 -22.132  1.00173.84           C  
ATOM    890  CD  ARG A 130     -44.483  60.988 -21.006  1.00173.84           C  
ATOM    891  NE  ARG A 130     -45.192  60.742 -19.715  1.00173.84           N  
ATOM    892  CZ  ARG A 130     -44.497  60.566 -18.553  1.00173.84           C  
ATOM    893  NH1 ARG A 130     -43.131  60.535 -18.564  1.00173.84           N1+
ATOM    894  NH2 ARG A 130     -45.168  60.422 -17.373  1.00173.84           N  
ATOM    895  N   ARG A 131     -47.522  60.527 -24.970  1.00145.23           N  
ATOM    896  CA  ARG A 131     -47.786  61.272 -26.166  1.00145.23           C  
ATOM    897  C   ARG A 131     -49.219  61.025 -26.529  1.00145.23           C  
ATOM    898  O   ARG A 131     -49.952  61.940 -26.898  1.00145.23           O  
ATOM    899  CB  ARG A 131     -46.909  60.799 -27.342  1.00145.23           C  
ATOM    900  CG  ARG A 131     -45.407  60.978 -27.088  1.00145.23           C  
ATOM    901  CD  ARG A 131     -44.507  60.451 -28.206  1.00145.23           C  
ATOM    902  NE  ARG A 131     -44.708  61.320 -29.399  1.00145.23           N  
ATOM    903  CZ  ARG A 131     -43.956  62.446 -29.580  1.00145.23           C  
ATOM    904  NH1 ARG A 131     -42.965  62.769 -28.697  1.00145.23           N1+
ATOM    905  NH2 ARG A 131     -44.206  63.251 -30.652  1.00145.23           N  
ATOM    906  N   PHE A 132     -49.659  59.759 -26.412  1.00 99.61           N  
ATOM    907  CA  PHE A 132     -50.994  59.345 -26.746  1.00 99.61           C  
ATOM    908  C   PHE A 132     -51.983  60.054 -25.859  1.00 99.61           C  
ATOM    909  O   PHE A 132     -52.987  60.577 -26.338  1.00 99.61           O  
ATOM    910  CB  PHE A 132     -51.157  57.831 -26.528  1.00 99.61           C  
ATOM    911  CG  PHE A 132     -52.588  57.465 -26.676  1.00 99.61           C  
ATOM    912  CD1 PHE A 132     -53.131  57.187 -27.910  1.00 99.61           C  
ATOM    913  CD2 PHE A 132     -53.392  57.396 -25.561  1.00 99.61           C  
ATOM    914  CE1 PHE A 132     -54.458  56.848 -28.024  1.00 99.61           C  
ATOM    915  CE2 PHE A 132     -54.720  57.057 -25.672  1.00 99.61           C  
ATOM    916  CZ  PHE A 132     -55.253  56.782 -26.907  1.00 99.61           C  
ATOM    917  N   LEU A 133     -51.737  60.097 -24.534  1.00115.88           N  
ATOM    918  CA  LEU A 133     -52.685  60.749 -23.675  1.00115.88           C  
ATOM    919  C   LEU A 133     -52.733  62.204 -23.997  1.00115.88           C  
ATOM    920  O   LEU A 133     -53.801  62.815 -23.972  1.00115.88           O  
ATOM    921  CB  LEU A 133     -52.384  60.635 -22.167  1.00115.88           C  
ATOM    922  CG  LEU A 133     -52.621  59.238 -21.555  1.00115.88           C  
ATOM    923  CD1 LEU A 133     -51.530  58.226 -21.922  1.00115.88           C  
ATOM    924  CD2 LEU A 133     -52.856  59.343 -20.042  1.00115.88           C  
ATOM    925  N   ASP A 134     -51.566  62.806 -24.279  1.00 85.86           N  
ATOM    926  CA  ASP A 134     -51.535  64.208 -24.573  1.00 85.86           C  
ATOM    927  C   ASP A 134     -52.287  64.483 -25.838  1.00 85.86           C  
ATOM    928  O   ASP A 134     -53.047  65.448 -25.908  1.00 85.86           O  
ATOM    929  CB  ASP A 134     -50.112  64.775 -24.728  1.00 85.86           C  
ATOM    930  CG  ASP A 134     -49.493  64.848 -23.337  1.00 85.86           C  
ATOM    931  OD1 ASP A 134     -50.213  64.508 -22.362  1.00 85.86           O  
ATOM    932  OD2 ASP A 134     -48.300  65.241 -23.230  1.00 85.86           O1-
ATOM    933  N   ALA A 135     -52.123  63.622 -26.863  1.00 53.56           N  
ATOM    934  CA  ALA A 135     -52.731  63.862 -28.146  1.00 53.56           C  
ATOM    935  C   ALA A 135     -54.222  63.903 -27.992  1.00 53.56           C  
ATOM    936  O   ALA A 135     -54.904  64.740 -28.578  1.00 53.56           O  
ATOM    937  CB  ALA A 135     -52.407  62.761 -29.167  1.00 53.56           C  
ATOM    938  N   VAL A 136     -54.762  62.967 -27.200  1.00158.69           N  
ATOM    939  CA  VAL A 136     -56.168  62.827 -26.947  1.00158.69           C  
ATOM    940  C   VAL A 136     -56.684  63.947 -26.085  1.00158.69           C  
ATOM    941  O   VAL A 136     -57.858  64.302 -26.158  1.00158.69           O  
ATOM    942  CB  VAL A 136     -56.452  61.551 -26.216  1.00158.69           C  
ATOM    943  CG1 VAL A 136     -57.941  61.499 -25.883  1.00158.69           C  
ATOM    944  CG2 VAL A 136     -55.950  60.375 -27.062  1.00158.69           C  
ATOM    945  N   GLY A 137     -55.823  64.513 -25.218  1.00131.26           N  
ATOM    946  CA  GLY A 137     -56.264  65.429 -24.198  1.00131.26           C  
ATOM    947  C   GLY A 137     -56.936  66.661 -24.703  1.00131.26           C  
ATOM    948  O   GLY A 137     -58.010  67.000 -24.208  1.00131.26           O  
ATOM    949  N   VAL A 138     -56.346  67.380 -25.676  1.00 81.41           N  
ATOM    950  CA  VAL A 138     -56.991  68.593 -26.091  1.00 81.41           C  
ATOM    951  C   VAL A 138     -56.893  69.503 -24.889  1.00 81.41           C  
ATOM    952  O   VAL A 138     -55.893  69.473 -24.172  1.00 81.41           O  
ATOM    953  CB  VAL A 138     -58.418  68.388 -26.544  1.00 81.41           C  
ATOM    954  CG1 VAL A 138     -59.017  69.691 -27.118  1.00 81.41           C  
ATOM    955  CG2 VAL A 138     -58.412  67.239 -27.566  1.00 81.41           C  
ATOM    956  N   LYS A 139     -57.908  70.345 -24.639  1.00150.15           N  
ATOM    957  CA  LYS A 139     -57.901  71.268 -23.546  1.00150.15           C  
ATOM    958  C   LYS A 139     -57.856  70.507 -22.259  1.00150.15           C  
ATOM    959  O   LYS A 139     -57.225  70.949 -21.301  1.00150.15           O  
ATOM    960  CB  LYS A 139     -59.132  72.197 -23.549  1.00150.15           C  
ATOM    961  CG  LYS A 139     -60.479  71.479 -23.444  1.00150.15           C  
ATOM    962  CD  LYS A 139     -60.808  70.949 -22.049  1.00150.15           C  
ATOM    963  CE  LYS A 139     -60.798  72.033 -20.975  1.00150.15           C  
ATOM    964  NZ  LYS A 139     -61.491  71.547 -19.762  1.00150.15           N1+
ATOM    965  N   GLU A 140     -58.502  69.326 -22.207  1.00191.20           N  
ATOM    966  CA  GLU A 140     -58.524  68.576 -20.985  1.00191.20           C  
ATOM    967  C   GLU A 140     -57.116  68.263 -20.616  1.00191.20           C  
ATOM    968  O   GLU A 140     -56.246  68.124 -21.475  1.00191.20           O  
ATOM    969  CB  GLU A 140     -59.270  67.230 -21.071  1.00191.20           C  
ATOM    970  CG  GLU A 140     -60.790  67.357 -21.188  1.00191.20           C  
ATOM    971  CD  GLU A 140     -61.367  65.952 -21.291  1.00191.20           C  
ATOM    972  OE1 GLU A 140     -60.930  65.074 -20.501  1.00191.20           O  
ATOM    973  OE2 GLU A 140     -62.246  65.736 -22.168  1.00191.20           O1-
ATOM    974  N   ASP A 141     -56.869  68.173 -19.298  1.00216.92           N  
ATOM    975  CA  ASP A 141     -55.564  67.878 -18.789  1.00216.92           C  
ATOM    976  C   ASP A 141     -55.338  66.420 -19.010  1.00216.92           C  
ATOM    977  O   ASP A 141     -56.258  65.678 -19.356  1.00216.92           O  
ATOM    978  CB  ASP A 141     -55.425  68.148 -17.277  1.00216.92           C  
ATOM    979  CG  ASP A 141     -53.947  68.176 -16.898  1.00216.92           C  
ATOM    980  OD1 ASP A 141     -53.136  68.683 -17.718  1.00216.92           O  
ATOM    981  OD2 ASP A 141     -53.612  67.716 -15.773  1.00216.92           O1-
ATOM    982  N   LEU A 142     -54.090  65.972 -18.812  1.00229.00           N  
ATOM    983  CA  LEU A 142     -53.775  64.596 -19.032  1.00229.00           C  
ATOM    984  C   LEU A 142     -54.592  63.810 -18.058  1.00229.00           C  
ATOM    985  O   LEU A 142     -54.809  64.238 -16.928  1.00229.00           O  
ATOM    986  CB  LEU A 142     -52.281  64.288 -18.793  1.00229.00           C  
ATOM    987  CG  LEU A 142     -51.329  65.016 -19.767  1.00229.00           C  
ATOM    988  CD1 LEU A 142     -51.458  66.544 -19.663  1.00229.00           C  
ATOM    989  CD2 LEU A 142     -49.876  64.552 -19.570  1.00229.00           C  
ATOM    990  N   VAL A 143     -55.094  62.636 -18.493  1.00302.20           N  
ATOM    991  CA  VAL A 143     -55.903  61.824 -17.603  1.00302.20           C  
ATOM    992  C   VAL A 143     -55.001  61.221 -16.405  1.00302.20           C  
ATOM    993  O   VAL A 143     -53.779  61.379 -16.522  1.00302.20           O  
ATOM    994  CB  VAL A 143     -56.530  60.655 -18.306  1.00302.20           C  
ATOM    995  CG1 VAL A 143     -55.433  59.607 -18.567  1.00302.20           C  
ATOM    996  CG2 VAL A 143     -57.728  60.155 -17.489  1.00302.20           C  
ATOM    997  N   GLU A 144     -55.515  60.578 -15.233  1.00234.65           N  
ATOM    998  CA  GLU A 144     -54.813  59.982 -13.982  1.00234.65           C  
ATOM    999  C   GLU A 144     -55.422  58.646 -13.208  1.00234.65           C  
ATOM   1000  O   GLU A 144     -56.647  58.528 -13.234  1.00234.65           O  
ATOM   1001  CB  GLU A 144     -54.571  61.013 -12.864  1.00234.65           C  
ATOM   1002  CG  GLU A 144     -53.489  62.037 -13.205  1.00234.65           C  
ATOM   1003  CD  GLU A 144     -53.027  62.676 -11.902  1.00234.65           C  
ATOM   1004  OE1 GLU A 144     -53.903  63.082 -11.094  1.00234.65           O  
ATOM   1005  OE2 GLU A 144     -51.786  62.752 -11.694  1.00234.65           O1-
ATOM   1006  N   LEU A 145     -54.638  57.672 -12.459  1.00321.33           N  
ATOM   1007  CA  LEU A 145     -54.812  56.383 -11.670  1.00321.33           C  
ATOM   1008  C   LEU A 145     -55.155  56.560 -10.189  1.00321.33           C  
ATOM   1009  O   LEU A 145     -54.308  56.871  -9.348  1.00321.33           O  
ATOM   1010  CB  LEU A 145     -53.565  55.472 -11.717  1.00321.33           C  
ATOM   1011  CG  LEU A 145     -53.083  55.122 -13.141  1.00321.33           C  
ATOM   1012  CD1 LEU A 145     -52.403  56.322 -13.816  1.00321.33           C  
ATOM   1013  CD2 LEU A 145     -52.219  53.854 -13.160  1.00321.33           C  
ATOM   1014  N   THR A 146     -56.424  56.238  -9.832  1.00106.86           N  
ATOM   1015  CA  THR A 146     -57.074  56.487  -8.561  1.00106.86           C  
ATOM   1016  C   THR A 146     -56.627  55.685  -7.374  1.00106.86           C  
ATOM   1017  O   THR A 146     -56.561  56.233  -6.274  1.00106.86           O  
ATOM   1018  CB  THR A 146     -58.559  56.344  -8.664  1.00106.86           C  
ATOM   1019  CG2 THR A 146     -59.169  56.731  -7.309  1.00106.86           C  
ATOM   1020  OG1 THR A 146     -59.057  57.207  -9.677  1.00106.86           O  
ATOM   1021  N   LYS A 147     -56.359  54.378  -7.545  1.00194.25           N  
ATOM   1022  CA  LYS A 147     -55.995  53.483  -6.479  1.00194.25           C  
ATOM   1023  C   LYS A 147     -57.246  53.134  -5.730  1.00194.25           C  
ATOM   1024  O   LYS A 147     -57.409  51.997  -5.299  1.00194.25           O  
ATOM   1025  CB  LYS A 147     -54.995  54.138  -5.514  1.00194.25           C  
ATOM   1026  CG  LYS A 147     -54.126  53.176  -4.716  1.00194.25           C  
ATOM   1027  CD  LYS A 147     -53.096  53.914  -3.854  1.00194.25           C  
ATOM   1028  CE  LYS A 147     -52.496  55.155  -4.515  1.00194.25           C  
ATOM   1029  NZ  LYS A 147     -51.417  54.775  -5.453  1.00194.25           N1+
ATOM   1030  N   ASP A 148     -58.205  54.076  -5.607  1.00 62.43           N  
ATOM   1031  CA  ASP A 148     -59.436  53.709  -4.965  1.00 62.43           C  
ATOM   1032  C   ASP A 148     -60.176  52.821  -5.901  1.00 62.43           C  
ATOM   1033  O   ASP A 148     -60.809  51.850  -5.489  1.00 62.43           O  
ATOM   1034  CB  ASP A 148     -60.357  54.886  -4.624  1.00 62.43           C  
ATOM   1035  CG  ASP A 148     -59.773  55.539  -3.387  1.00 62.43           C  
ATOM   1036  OD1 ASP A 148     -58.677  55.095  -2.952  1.00 62.43           O  
ATOM   1037  OD2 ASP A 148     -60.421  56.479  -2.853  1.00 62.43           O1-
ATOM   1038  N   VAL A 149     -60.146  53.182  -7.196  1.00 74.49           N  
ATOM   1039  CA  VAL A 149     -60.786  52.429  -8.229  1.00 74.49           C  
ATOM   1040  C   VAL A 149     -60.026  51.167  -8.504  1.00 74.49           C  
ATOM   1041  O   VAL A 149     -60.626  50.142  -8.816  1.00 74.49           O  
ATOM   1042  CB  VAL A 149     -60.859  53.176  -9.532  1.00 74.49           C  
ATOM   1043  CG1 VAL A 149     -61.718  54.438  -9.335  1.00 74.49           C  
ATOM   1044  CG2 VAL A 149     -59.432  53.463 -10.029  1.00 74.49           C  
ATOM   1045  N   SER A 150     -58.675  51.207  -8.463  1.00 87.89           N  
ATOM   1046  CA  SER A 150     -57.975  49.994  -8.779  1.00 87.89           C  
ATOM   1047  C   SER A 150     -56.933  49.721  -7.751  1.00 87.89           C  
ATOM   1048  O   SER A 150     -55.786  50.162  -7.860  1.00 87.89           O  
ATOM   1049  CB  SER A 150     -57.256  50.042 -10.142  1.00 87.89           C  
ATOM   1050  OG  SER A 150     -58.195  50.159 -11.201  1.00 87.89           O  
ATOM   1051  N   PRO A 151     -57.319  48.987  -6.747  1.00101.81           N  
ATOM   1052  CA  PRO A 151     -56.407  48.600  -5.715  1.00101.81           C  
ATOM   1053  C   PRO A 151     -55.399  47.592  -6.163  1.00101.81           C  
ATOM   1054  O   PRO A 151     -54.263  47.659  -5.704  1.00101.81           O  
ATOM   1055  CB  PRO A 151     -57.262  48.133  -4.537  1.00101.81           C  
ATOM   1056  CG  PRO A 151     -58.670  47.939  -5.132  1.00101.81           C  
ATOM   1057  CD  PRO A 151     -58.703  48.925  -6.310  1.00101.81           C  
ATOM   1058  N   ASN A 152     -55.771  46.662  -7.063  1.00 66.09           N  
ATOM   1059  CA  ASN A 152     -54.871  45.609  -7.448  1.00 66.09           C  
ATOM   1060  C   ASN A 152     -53.710  46.236  -8.146  1.00 66.09           C  
ATOM   1061  O   ASN A 152     -52.553  45.891  -7.921  1.00 66.09           O  
ATOM   1062  CB  ASN A 152     -55.550  44.607  -8.392  1.00 66.09           C  
ATOM   1063  CG  ASN A 152     -56.737  44.014  -7.639  1.00 66.09           C  
ATOM   1064  ND2 ASN A 152     -57.695  43.412  -8.393  1.00 66.09           N  
ATOM   1065  OD1 ASN A 152     -56.816  44.088  -6.413  1.00 66.09           O  
ATOM   1066  N   TYR A 153     -54.002  47.217  -9.009  1.00 95.21           N  
ATOM   1067  CA  TYR A 153     -52.997  47.908  -9.754  1.00 95.21           C  
ATOM   1068  C   TYR A 153     -52.089  48.628  -8.803  1.00 95.21           C  
ATOM   1069  O   TYR A 153     -50.871  48.625  -8.968  1.00 95.21           O  
ATOM   1070  CB  TYR A 153     -53.644  48.954 -10.676  1.00 95.21           C  
ATOM   1071  CG  TYR A 153     -52.578  49.722 -11.371  1.00 95.21           C  
ATOM   1072  CD1 TYR A 153     -52.015  49.238 -12.529  1.00 95.21           C  
ATOM   1073  CD2 TYR A 153     -52.145  50.930 -10.871  1.00 95.21           C  
ATOM   1074  CE1 TYR A 153     -51.035  49.953 -13.175  1.00 95.21           C  
ATOM   1075  CE2 TYR A 153     -51.162  51.646 -11.514  1.00 95.21           C  
ATOM   1076  CZ  TYR A 153     -50.607  51.158 -12.671  1.00 95.21           C  
ATOM   1077  OH  TYR A 153     -49.600  51.887 -13.340  1.00 95.21           O  
ATOM   1078  N   ALA A 154     -52.669  49.280  -7.780  1.00 50.92           N  
ATOM   1079  CA  ALA A 154     -51.918  50.044  -6.823  1.00 50.92           C  
ATOM   1080  C   ALA A 154     -51.005  49.143  -6.068  1.00 50.92           C  
ATOM   1081  O   ALA A 154     -49.872  49.512  -5.766  1.00 50.92           O  
ATOM   1082  CB  ALA A 154     -52.814  50.745  -5.788  1.00 50.92           C  
ATOM   1083  N   LYS A 155     -51.497  47.937  -5.732  1.00127.82           N  
ATOM   1084  CA  LYS A 155     -50.768  46.997  -4.933  1.00127.82           C  
ATOM   1085  C   LYS A 155     -49.506  46.599  -5.637  1.00127.82           C  
ATOM   1086  O   LYS A 155     -48.438  46.549  -5.028  1.00127.82           O  
ATOM   1087  CB  LYS A 155     -51.601  45.726  -4.659  1.00127.82           C  
ATOM   1088  CG  LYS A 155     -50.931  44.681  -3.760  1.00127.82           C  
ATOM   1089  CD  LYS A 155     -50.725  45.135  -2.313  1.00127.82           C  
ATOM   1090  CE  LYS A 155     -50.323  43.999  -1.366  1.00127.82           C  
ATOM   1091  NZ  LYS A 155     -49.194  43.231  -1.935  1.00127.82           N1+
ATOM   1092  N   ILE A 156     -49.593  46.276  -6.941  1.00119.78           N  
ATOM   1093  CA  ILE A 156     -48.401  45.852  -7.618  1.00119.78           C  
ATOM   1094  C   ILE A 156     -47.431  46.980  -7.811  1.00119.78           C  
ATOM   1095  O   ILE A 156     -46.283  46.904  -7.376  1.00119.78           O  
ATOM   1096  CB  ILE A 156     -48.693  45.288  -8.985  1.00119.78           C  
ATOM   1097  CG1 ILE A 156     -49.562  44.027  -8.865  1.00119.78           C  
ATOM   1098  CG2 ILE A 156     -47.358  45.043  -9.708  1.00119.78           C  
ATOM   1099  CD1 ILE A 156     -48.877  42.906  -8.087  1.00119.78           C  
ATOM   1100  N   PHE A 157     -47.884  48.066  -8.465  1.00171.59           N  
ATOM   1101  CA  PHE A 157     -46.996  49.133  -8.836  1.00171.59           C  
ATOM   1102  C   PHE A 157     -46.594  49.999  -7.695  1.00171.59           C  
ATOM   1103  O   PHE A 157     -45.434  50.393  -7.584  1.00171.59           O  
ATOM   1104  CB  PHE A 157     -47.576  50.045  -9.928  1.00171.59           C  
ATOM   1105  CG  PHE A 157     -47.672  49.196 -11.145  1.00171.59           C  
ATOM   1106  CD1 PHE A 157     -46.601  49.085 -11.999  1.00171.59           C  
ATOM   1107  CD2 PHE A 157     -48.826  48.496 -11.423  1.00171.59           C  
ATOM   1108  CE1 PHE A 157     -46.678  48.300 -13.124  1.00171.59           C  
ATOM   1109  CE2 PHE A 157     -48.908  47.708 -12.548  1.00171.59           C  
ATOM   1110  CZ  PHE A 157     -47.834  47.610 -13.399  1.00171.59           C  
ATOM   1111  N   TYR A 158     -47.577  50.402  -6.874  1.00116.16           N  
ATOM   1112  CA  TYR A 158     -47.289  51.308  -5.810  1.00116.16           C  
ATOM   1113  C   TYR A 158     -46.607  50.662  -4.648  1.00116.16           C  
ATOM   1114  O   TYR A 158     -45.662  51.238  -4.117  1.00116.16           O  
ATOM   1115  CB  TYR A 158     -48.546  52.047  -5.339  1.00116.16           C  
ATOM   1116  CG  TYR A 158     -48.978  52.787  -6.559  1.00116.16           C  
ATOM   1117  CD1 TYR A 158     -48.298  53.912  -6.965  1.00116.16           C  
ATOM   1118  CD2 TYR A 158     -50.051  52.355  -7.306  1.00116.16           C  
ATOM   1119  CE1 TYR A 158     -48.684  54.594  -8.094  1.00116.16           C  
ATOM   1120  CE2 TYR A 158     -50.440  53.035  -8.438  1.00116.16           C  
ATOM   1121  CZ  TYR A 158     -49.758  54.159  -8.833  1.00116.16           C  
ATOM   1122  OH  TYR A 158     -50.153  54.863  -9.992  1.00116.16           O  
ATOM   1123  N   GLU A 159     -47.131  49.524  -4.139  1.00 99.14           N  
ATOM   1124  CA  GLU A 159     -46.510  48.881  -3.007  1.00 99.14           C  
ATOM   1125  C   GLU A 159     -45.422  47.871  -3.294  1.00 99.14           C  
ATOM   1126  O   GLU A 159     -44.283  48.025  -2.853  1.00 99.14           O  
ATOM   1127  CB  GLU A 159     -47.536  48.176  -2.103  1.00 99.14           C  
ATOM   1128  CG  GLU A 159     -46.921  47.634  -0.807  1.00 99.14           C  
ATOM   1129  CD  GLU A 159     -48.049  47.154   0.092  1.00 99.14           C  
ATOM   1130  OE1 GLU A 159     -48.988  47.955   0.341  1.00 99.14           O  
ATOM   1131  OE2 GLU A 159     -47.984  45.984   0.551  1.00 99.14           O1-
ATOM   1132  N   GLU A 160     -45.764  46.810  -4.061  1.00117.63           N  
ATOM   1133  CA  GLU A 160     -44.919  45.647  -4.214  1.00117.63           C  
ATOM   1134  C   GLU A 160     -43.703  45.892  -5.043  1.00117.63           C  
ATOM   1135  O   GLU A 160     -42.627  45.371  -4.748  1.00117.63           O  
ATOM   1136  CB  GLU A 160     -45.675  44.445  -4.798  1.00117.63           C  
ATOM   1137  CG  GLU A 160     -46.739  43.907  -3.836  1.00117.63           C  
ATOM   1138  CD  GLU A 160     -46.038  43.496  -2.549  1.00117.63           C  
ATOM   1139  OE1 GLU A 160     -44.937  42.893  -2.641  1.00117.63           O  
ATOM   1140  OE2 GLU A 160     -46.586  43.791  -1.455  1.00117.63           O1-
ATOM   1141  N   LEU A 161     -43.846  46.656  -6.135  1.00 77.76           N  
ATOM   1142  CA  LEU A 161     -42.706  46.868  -6.969  1.00 77.76           C  
ATOM   1143  C   LEU A 161     -41.653  47.655  -6.244  1.00 77.76           C  
ATOM   1144  O   LEU A 161     -40.487  47.261  -6.268  1.00 77.76           O  
ATOM   1145  CB  LEU A 161     -43.045  47.576  -8.294  1.00 77.76           C  
ATOM   1146  CG  LEU A 161     -41.806  47.931  -9.137  1.00 77.76           C  
ATOM   1147  CD1 LEU A 161     -40.926  46.702  -9.401  1.00 77.76           C  
ATOM   1148  CD2 LEU A 161     -42.213  48.640 -10.441  1.00 77.76           C  
ATOM   1149  N   PRO A 162     -41.970  48.740  -5.590  1.00 80.32           N  
ATOM   1150  CA  PRO A 162     -40.918  49.458  -4.921  1.00 80.32           C  
ATOM   1151  C   PRO A 162     -40.328  48.732  -3.750  1.00 80.32           C  
ATOM   1152  O   PRO A 162     -39.158  48.952  -3.442  1.00 80.32           O  
ATOM   1153  CB  PRO A 162     -41.485  50.838  -4.602  1.00 80.32           C  
ATOM   1154  CG  PRO A 162     -42.516  51.061  -5.723  1.00 80.32           C  
ATOM   1155  CD  PRO A 162     -42.993  49.647  -6.088  1.00 80.32           C  
ATOM   1156  N   LYS A 163     -41.115  47.883  -3.067  1.00 82.88           N  
ATOM   1157  CA  LYS A 163     -40.613  47.197  -1.914  1.00 82.88           C  
ATOM   1158  C   LYS A 163     -39.561  46.207  -2.325  1.00 82.88           C  
ATOM   1159  O   LYS A 163     -38.484  46.142  -1.734  1.00 82.88           O  
ATOM   1160  CB  LYS A 163     -41.726  46.453  -1.149  1.00 82.88           C  
ATOM   1161  CG  LYS A 163     -41.315  45.947   0.237  1.00 82.88           C  
ATOM   1162  CD  LYS A 163     -42.490  45.498   1.110  1.00 82.88           C  
ATOM   1163  CE  LYS A 163     -43.025  44.106   0.760  1.00 82.88           C  
ATOM   1164  NZ  LYS A 163     -44.015  43.668   1.769  1.00 82.88           N1+
ATOM   1165  N   ALA A 164     -39.841  45.418  -3.376  1.00 46.51           N  
ATOM   1166  CA  ALA A 164     -38.931  44.393  -3.799  1.00 46.51           C  
ATOM   1167  C   ALA A 164     -37.643  44.998  -4.270  1.00 46.51           C  
ATOM   1168  O   ALA A 164     -36.572  44.449  -4.015  1.00 46.51           O  
ATOM   1169  CB  ALA A 164     -39.495  43.545  -4.950  1.00 46.51           C  
ATOM   1170  N   MET A 165     -37.712  46.107  -5.030  1.00 67.84           N  
ATOM   1171  CA  MET A 165     -36.515  46.707  -5.558  1.00 67.84           C  
ATOM   1172  C   MET A 165     -35.660  47.348  -4.503  1.00 67.84           C  
ATOM   1173  O   MET A 165     -34.445  47.153  -4.465  1.00 67.84           O  
ATOM   1174  CB  MET A 165     -36.784  47.782  -6.621  1.00 67.84           C  
ATOM   1175  CG  MET A 165     -37.247  47.199  -7.956  1.00 67.84           C  
ATOM   1176  SD  MET A 165     -36.020  46.110  -8.741  1.00 67.84           S  
ATOM   1177  CE  MET A 165     -34.652  47.308  -8.680  1.00 67.84           C  
ATOM   1178  N   TRP A 166     -36.285  48.130  -3.607  1.00115.48           N  
ATOM   1179  CA  TRP A 166     -35.576  48.905  -2.631  1.00115.48           C  
ATOM   1180  C   TRP A 166     -34.971  48.041  -1.577  1.00115.48           C  
ATOM   1181  O   TRP A 166     -34.107  48.491  -0.825  1.00115.48           O  
ATOM   1182  CB  TRP A 166     -36.405  50.071  -2.080  1.00115.48           C  
ATOM   1183  CG  TRP A 166     -36.596  51.048  -3.221  1.00115.48           C  
ATOM   1184  CD1 TRP A 166     -37.671  51.247  -4.036  1.00115.48           C  
ATOM   1185  CD2 TRP A 166     -35.543  51.886  -3.726  1.00115.48           C  
ATOM   1186  CE2 TRP A 166     -36.044  52.546  -4.848  1.00115.48           C  
ATOM   1187  CE3 TRP A 166     -34.259  52.074  -3.302  1.00115.48           C  
ATOM   1188  NE1 TRP A 166     -37.351  52.144  -5.028  1.00115.48           N  
ATOM   1189  CZ2 TRP A 166     -35.260  53.407  -5.566  1.00115.48           C  
ATOM   1190  CZ3 TRP A 166     -33.480  52.957  -4.018  1.00115.48           C  
ATOM   1191  CH2 TRP A 166     -33.970  53.608  -5.128  1.00115.48           C  
ATOM   1192  N   ASN A 167     -35.456  46.794  -1.447  1.00 64.06           N  
ATOM   1193  CA  ASN A 167     -34.864  45.872  -0.522  1.00 64.06           C  
ATOM   1194  C   ASN A 167     -33.452  45.564  -0.944  1.00 64.06           C  
ATOM   1195  O   ASN A 167     -32.640  45.133  -0.129  1.00 64.06           O  
ATOM   1196  CB  ASN A 167     -35.638  44.556  -0.340  1.00 64.06           C  
ATOM   1197  CG  ASN A 167     -36.781  44.848   0.626  1.00 64.06           C  
ATOM   1198  ND2 ASN A 167     -37.942  44.169   0.421  1.00 64.06           N  
ATOM   1199  OD1 ASN A 167     -36.642  45.657   1.544  1.00 64.06           O  
ATOM   1200  N   LEU A 168     -33.111  45.737  -2.236  1.00 53.46           N  
ATOM   1201  CA  LEU A 168     -31.762  45.468  -2.653  1.00 53.46           C  
ATOM   1202  C   LEU A 168     -30.820  46.360  -1.910  1.00 53.46           C  
ATOM   1203  O   LEU A 168     -29.728  45.933  -1.539  1.00 53.46           O  
ATOM   1204  CB  LEU A 168     -31.498  45.717  -4.148  1.00 53.46           C  
ATOM   1205  CG  LEU A 168     -32.130  44.665  -5.071  1.00 53.46           C  
ATOM   1206  CD1 LEU A 168     -31.825  44.969  -6.548  1.00 53.46           C  
ATOM   1207  CD2 LEU A 168     -31.697  43.250  -4.660  1.00 53.46           C  
ATOM   1208  N   ASN A 169     -31.201  47.628  -1.672  1.00 39.23           N  
ATOM   1209  CA  ASN A 169     -30.299  48.503  -0.978  1.00 39.23           C  
ATOM   1210  C   ASN A 169     -29.992  47.895   0.352  1.00 39.23           C  
ATOM   1211  O   ASN A 169     -28.845  47.914   0.798  1.00 39.23           O  
ATOM   1212  CB  ASN A 169     -30.875  49.904  -0.699  1.00 39.23           C  
ATOM   1213  CG  ASN A 169     -30.912  50.674  -2.007  1.00 39.23           C  
ATOM   1214  ND2 ASN A 169     -31.580  51.856  -1.996  1.00 39.23           N  
ATOM   1215  OD1 ASN A 169     -30.348  50.241  -3.011  1.00 39.23           O  
ATOM   1216  N   ARG A 170     -31.010  47.358   1.046  1.00 78.07           N  
ATOM   1217  CA  ARG A 170     -30.733  46.781   2.328  1.00 78.07           C  
ATOM   1218  C   ARG A 170     -29.867  45.560   2.197  1.00 78.07           C  
ATOM   1219  O   ARG A 170     -28.824  45.464   2.844  1.00 78.07           O  
ATOM   1220  CB  ARG A 170     -32.000  46.355   3.080  1.00 78.07           C  
ATOM   1221  CG  ARG A 170     -32.896  47.532   3.458  1.00 78.07           C  
ATOM   1222  CD  ARG A 170     -33.985  47.143   4.460  1.00 78.07           C  
ATOM   1223  NE  ARG A 170     -34.783  48.367   4.756  1.00 78.07           N  
ATOM   1224  CZ  ARG A 170     -36.041  48.256   5.272  1.00 78.07           C  
ATOM   1225  NH1 ARG A 170     -36.593  47.028   5.497  1.00 78.07           N1+
ATOM   1226  NH2 ARG A 170     -36.753  49.386   5.559  1.00 78.07           N  
ATOM   1227  N   ASP A 171     -30.269  44.602   1.335  1.00 67.83           N  
ATOM   1228  CA  ASP A 171     -29.531  43.374   1.218  1.00 67.83           C  
ATOM   1229  C   ASP A 171     -29.653  42.880  -0.198  1.00 67.83           C  
ATOM   1230  O   ASP A 171     -30.713  42.437  -0.631  1.00 67.83           O  
ATOM   1231  CB  ASP A 171     -30.081  42.268   2.137  1.00 67.83           C  
ATOM   1232  CG  ASP A 171     -29.157  41.063   2.063  1.00 67.83           C  
ATOM   1233  OD1 ASP A 171     -27.983  41.241   1.643  1.00 67.83           O  
ATOM   1234  OD2 ASP A 171     -29.620  39.947   2.414  1.00 67.83           O1-
ATOM   1235  N   PRO A 172     -28.568  42.952  -0.915  1.00108.79           N  
ATOM   1236  CA  PRO A 172     -28.501  42.539  -2.298  1.00108.79           C  
ATOM   1237  C   PRO A 172     -28.399  41.055  -2.497  1.00108.79           C  
ATOM   1238  O   PRO A 172     -27.863  40.640  -3.523  1.00108.79           O  
ATOM   1239  CB  PRO A 172     -27.335  43.305  -2.928  1.00108.79           C  
ATOM   1240  CG  PRO A 172     -26.535  43.848  -1.735  1.00108.79           C  
ATOM   1241  CD  PRO A 172     -27.592  43.990  -0.629  1.00108.79           C  
ATOM   1242  N   SER A 173     -28.845  40.237  -1.526  1.00 57.30           N  
ATOM   1243  CA  SER A 173     -28.701  38.809  -1.629  1.00 57.30           C  
ATOM   1244  C   SER A 173     -29.383  38.297  -2.861  1.00 57.30           C  
ATOM   1245  O   SER A 173     -30.190  38.980  -3.494  1.00 57.30           O  
ATOM   1246  CB  SER A 173     -29.283  38.046  -0.428  1.00 57.30           C  
ATOM   1247  OG  SER A 173     -30.699  38.138  -0.436  1.00 57.30           O  
ATOM   1248  N   PRO A 174     -29.034  37.092  -3.236  1.00 68.92           N  
ATOM   1249  CA  PRO A 174     -29.600  36.508  -4.419  1.00 68.92           C  
ATOM   1250  C   PRO A 174     -31.075  36.290  -4.320  1.00 68.92           C  
ATOM   1251  O   PRO A 174     -31.740  36.300  -5.356  1.00 68.92           O  
ATOM   1252  CB  PRO A 174     -28.788  35.248  -4.697  1.00 68.92           C  
ATOM   1253  CG  PRO A 174     -27.407  35.584  -4.106  1.00 68.92           C  
ATOM   1254  CD  PRO A 174     -27.705  36.567  -2.962  1.00 68.92           C  
ATOM   1255  N   GLU A 175     -31.612  36.057  -3.108  1.00 89.62           N  
ATOM   1256  CA  GLU A 175     -33.027  35.862  -3.000  1.00 89.62           C  
ATOM   1257  C   GLU A 175     -33.734  37.136  -3.336  1.00 89.62           C  
ATOM   1258  O   GLU A 175     -34.746  37.130  -4.033  1.00 89.62           O  
ATOM   1259  CB  GLU A 175     -33.501  35.415  -1.604  1.00 89.62           C  
ATOM   1260  CG  GLU A 175     -33.402  33.906  -1.363  1.00 89.62           C  
ATOM   1261  CD  GLU A 175     -31.944  33.500  -1.188  1.00 89.62           C  
ATOM   1262  OE1 GLU A 175     -31.067  34.404  -1.154  1.00 89.62           O  
ATOM   1263  OE2 GLU A 175     -31.693  32.271  -1.082  1.00 89.62           O1-
ATOM   1264  N   ASN A 176     -33.212  38.275  -2.853  1.00 50.20           N  
ATOM   1265  CA  ASN A 176     -33.852  39.536  -3.091  1.00 50.20           C  
ATOM   1266  C   ASN A 176     -33.790  39.867  -4.552  1.00 50.20           C  
ATOM   1267  O   ASN A 176     -34.696  40.499  -5.090  1.00 50.20           O  
ATOM   1268  CB  ASN A 176     -33.225  40.682  -2.280  1.00 50.20           C  
ATOM   1269  CG  ASN A 176     -33.606  40.468  -0.818  1.00 50.20           C  
ATOM   1270  ND2 ASN A 176     -33.004  41.279   0.091  1.00 50.20           N  
ATOM   1271  OD1 ASN A 176     -34.425  39.612  -0.494  1.00 50.20           O  
ATOM   1272  N   GLN A 177     -32.695  39.479  -5.230  1.00 58.45           N  
ATOM   1273  CA  GLN A 177     -32.552  39.780  -6.626  1.00 58.45           C  
ATOM   1274  C   GLN A 177     -33.552  39.013  -7.443  1.00 58.45           C  
ATOM   1275  O   GLN A 177     -34.075  39.528  -8.428  1.00 58.45           O  
ATOM   1276  CB  GLN A 177     -31.134  39.521  -7.153  1.00 58.45           C  
ATOM   1277  CG  GLN A 177     -30.144  40.549  -6.610  1.00 58.45           C  
ATOM   1278  CD  GLN A 177     -28.760  40.203  -7.121  1.00 58.45           C  
ATOM   1279  NE2 GLN A 177     -27.966  41.247  -7.483  1.00 58.45           N  
ATOM   1280  OE1 GLN A 177     -28.392  39.033  -7.199  1.00 58.45           O  
ATOM   1281  N   VAL A 178     -33.819  37.745  -7.077  1.00 97.03           N  
ATOM   1282  CA  VAL A 178     -34.766  36.948  -7.804  1.00 97.03           C  
ATOM   1283  C   VAL A 178     -36.144  37.504  -7.594  1.00 97.03           C  
ATOM   1284  O   VAL A 178     -36.974  37.478  -8.501  1.00 97.03           O  
ATOM   1285  CB  VAL A 178     -34.775  35.498  -7.393  1.00 97.03           C  
ATOM   1286  CG1 VAL A 178     -35.437  35.358  -6.010  1.00 97.03           C  
ATOM   1287  CG2 VAL A 178     -35.457  34.684  -8.507  1.00 97.03           C  
ATOM   1288  N   ARG A 179     -36.436  37.991  -6.371  1.00 80.58           N  
ATOM   1289  CA  ARG A 179     -37.732  38.542  -6.083  1.00 80.58           C  
ATOM   1290  C   ARG A 179     -37.922  39.759  -6.928  1.00 80.58           C  
ATOM   1291  O   ARG A 179     -39.010  40.002  -7.448  1.00 80.58           O  
ATOM   1292  CB  ARG A 179     -37.900  38.992  -4.622  1.00 80.58           C  
ATOM   1293  CG  ARG A 179     -37.893  37.852  -3.608  1.00 80.58           C  
ATOM   1294  CD  ARG A 179     -38.100  38.324  -2.170  1.00 80.58           C  
ATOM   1295  NE  ARG A 179     -37.732  37.184  -1.286  1.00 80.58           N  
ATOM   1296  CZ  ARG A 179     -37.125  37.423  -0.087  1.00 80.58           C  
ATOM   1297  NH1 ARG A 179     -36.964  38.705   0.351  1.00 80.58           N1+
ATOM   1298  NH2 ARG A 179     -36.664  36.387   0.669  1.00 80.58           N  
ATOM   1299  N   ALA A 180     -36.865  40.577  -7.065  1.00 35.72           N  
ATOM   1300  CA  ALA A 180     -36.972  41.768  -7.853  1.00 35.72           C  
ATOM   1301  C   ALA A 180     -37.241  41.392  -9.281  1.00 35.72           C  
ATOM   1302  O   ALA A 180     -38.087  41.996  -9.941  1.00 35.72           O  
ATOM   1303  CB  ALA A 180     -35.688  42.614  -7.843  1.00 35.72           C  
ATOM   1304  N   ALA A 181     -36.533  40.367  -9.794  1.00 34.17           N  
ATOM   1305  CA  ALA A 181     -36.664  39.968 -11.169  1.00 34.17           C  
ATOM   1306  C   ALA A 181     -38.059  39.495 -11.430  1.00 34.17           C  
ATOM   1307  O   ALA A 181     -38.660  39.846 -12.444  1.00 34.17           O  
ATOM   1308  CB  ALA A 181     -35.699  38.829 -11.552  1.00 34.17           C  
ATOM   1309  N   VAL A 182     -38.616  38.692 -10.507  1.00 53.77           N  
ATOM   1310  CA  VAL A 182     -39.937  38.166 -10.690  1.00 53.77           C  
ATOM   1311  C   VAL A 182     -40.934  39.283 -10.728  1.00 53.77           C  
ATOM   1312  O   VAL A 182     -41.868  39.256 -11.528  1.00 53.77           O  
ATOM   1313  CB  VAL A 182     -40.363  37.213  -9.610  1.00 53.77           C  
ATOM   1314  CG1 VAL A 182     -41.868  36.942  -9.772  1.00 53.77           C  
ATOM   1315  CG2 VAL A 182     -39.514  35.933  -9.723  1.00 53.77           C  
ATOM   1316  N   THR A 183     -40.787  40.287  -9.840  1.00 66.48           N  
ATOM   1317  CA  THR A 183     -41.773  41.332  -9.765  1.00 66.48           C  
ATOM   1318  C   THR A 183     -41.823  42.169 -11.005  1.00 66.48           C  
ATOM   1319  O   THR A 183     -42.849  42.235 -11.679  1.00 66.48           O  
ATOM   1320  CB  THR A 183     -41.504  42.275  -8.632  1.00 66.48           C  
ATOM   1321  CG2 THR A 183     -42.622  43.327  -8.569  1.00 66.48           C  
ATOM   1322  OG1 THR A 183     -41.452  41.559  -7.412  1.00 66.48           O  
ATOM   1323  N   TYR A 184     -40.701  42.826 -11.357  1.00114.44           N  
ATOM   1324  CA  TYR A 184     -40.808  43.745 -12.451  1.00114.44           C  
ATOM   1325  C   TYR A 184     -40.939  43.031 -13.765  1.00114.44           C  
ATOM   1326  O   TYR A 184     -41.699  43.474 -14.624  1.00114.44           O  
ATOM   1327  CB  TYR A 184     -39.671  44.792 -12.551  1.00114.44           C  
ATOM   1328  CG  TYR A 184     -38.431  44.230 -13.160  1.00114.44           C  
ATOM   1329  CD1 TYR A 184     -37.501  43.554 -12.408  1.00114.44           C  
ATOM   1330  CD2 TYR A 184     -38.195  44.417 -14.503  1.00114.44           C  
ATOM   1331  CE1 TYR A 184     -36.360  43.057 -12.994  1.00114.44           C  
ATOM   1332  CE2 TYR A 184     -37.057  43.925 -15.095  1.00114.44           C  
ATOM   1333  CZ  TYR A 184     -36.138  43.240 -14.338  1.00114.44           C  
ATOM   1334  OH  TYR A 184     -34.969  42.731 -14.941  1.00114.44           O  
ATOM   1335  N   ASN A 185     -40.137  41.970 -14.001  1.00111.78           N  
ATOM   1336  CA  ASN A 185     -40.180  41.329 -15.290  1.00111.78           C  
ATOM   1337  C   ASN A 185     -41.301  40.352 -15.515  1.00111.78           C  
ATOM   1338  O   ASN A 185     -42.106  40.525 -16.427  1.00111.78           O  
ATOM   1339  CB  ASN A 185     -38.876  40.607 -15.664  1.00111.78           C  
ATOM   1340  CG  ASN A 185     -38.924  40.391 -17.173  1.00111.78           C  
ATOM   1341  ND2 ASN A 185     -39.290  39.156 -17.609  1.00111.78           N  
ATOM   1342  OD1 ASN A 185     -38.647  41.302 -17.952  1.00111.78           O  
ATOM   1343  N   LEU A 186     -41.380  39.282 -14.698  1.00137.10           N  
ATOM   1344  CA  LEU A 186     -42.346  38.258 -14.984  1.00137.10           C  
ATOM   1345  C   LEU A 186     -43.743  38.703 -14.685  1.00137.10           C  
ATOM   1346  O   LEU A 186     -44.672  38.323 -15.395  1.00137.10           O  
ATOM   1347  CB  LEU A 186     -42.123  36.940 -14.229  1.00137.10           C  
ATOM   1348  CG  LEU A 186     -40.749  36.322 -14.520  1.00137.10           C  
ATOM   1349  CD1 LEU A 186     -39.648  37.022 -13.707  1.00137.10           C  
ATOM   1350  CD2 LEU A 186     -40.769  34.797 -14.374  1.00137.10           C  
ATOM   1351  N   VAL A 187     -43.951  39.386 -13.540  1.00 70.47           N  
ATOM   1352  CA  VAL A 187     -45.266  39.840 -13.174  1.00 70.47           C  
ATOM   1353  C   VAL A 187     -45.681  41.102 -13.868  1.00 70.47           C  
ATOM   1354  O   VAL A 187     -46.694  41.147 -14.564  1.00 70.47           O  
ATOM   1355  CB  VAL A 187     -45.394  40.089 -11.702  1.00 70.47           C  
ATOM   1356  CG1 VAL A 187     -46.778  40.696 -11.422  1.00 70.47           C  
ATOM   1357  CG2 VAL A 187     -45.141  38.761 -10.969  1.00 70.47           C  
ATOM   1358  N   VAL A 188     -44.878  42.174 -13.706  1.00 70.03           N  
ATOM   1359  CA  VAL A 188     -45.286  43.444 -14.229  1.00 70.03           C  
ATOM   1360  C   VAL A 188     -45.370  43.361 -15.718  1.00 70.03           C  
ATOM   1361  O   VAL A 188     -46.359  43.780 -16.314  1.00 70.03           O  
ATOM   1362  CB  VAL A 188     -44.352  44.571 -13.872  1.00 70.03           C  
ATOM   1363  CG1 VAL A 188     -44.784  45.831 -14.642  1.00 70.03           C  
ATOM   1364  CG2 VAL A 188     -44.375  44.758 -12.344  1.00 70.03           C  
ATOM   1365  N   GLU A 189     -44.294  42.881 -16.366  1.00 83.26           N  
ATOM   1366  CA  GLU A 189     -44.286  42.765 -17.796  1.00 83.26           C  
ATOM   1367  C   GLU A 189     -44.934  41.510 -18.300  1.00 83.26           C  
ATOM   1368  O   GLU A 189     -45.700  41.541 -19.261  1.00 83.26           O  
ATOM   1369  CB  GLU A 189     -42.863  42.909 -18.362  1.00 83.26           C  
ATOM   1370  CG  GLU A 189     -42.346  44.342 -18.162  1.00 83.26           C  
ATOM   1371  CD  GLU A 189     -40.937  44.478 -18.722  1.00 83.26           C  
ATOM   1372  OE1 GLU A 189     -40.351  43.445 -19.140  1.00 83.26           O  
ATOM   1373  OE2 GLU A 189     -40.425  45.630 -18.729  1.00 83.26           O1-
ATOM   1374  N   GLY A 190     -44.645  40.359 -17.667  1.00 68.59           N  
ATOM   1375  CA  GLY A 190     -45.117  39.108 -18.190  1.00 68.59           C  
ATOM   1376  C   GLY A 190     -46.606  38.980 -18.124  1.00 68.59           C  
ATOM   1377  O   GLY A 190     -47.205  38.404 -19.030  1.00 68.59           O  
ATOM   1378  N   VAL A 191     -47.225  39.324 -16.975  1.00160.01           N  
ATOM   1379  CA  VAL A 191     -48.657  39.248 -16.907  1.00160.01           C  
ATOM   1380  C   VAL A 191     -49.372  40.537 -17.213  1.00160.01           C  
ATOM   1381  O   VAL A 191     -50.259  40.593 -18.064  1.00160.01           O  
ATOM   1382  CB  VAL A 191     -49.147  38.672 -15.600  1.00160.01           C  
ATOM   1383  CG1 VAL A 191     -49.034  39.693 -14.456  1.00160.01           C  
ATOM   1384  CG2 VAL A 191     -50.553  38.111 -15.833  1.00160.01           C  
ATOM   1385  N   ALA A 192     -48.984  41.623 -16.502  1.00 70.19           N  
ATOM   1386  CA  ALA A 192     -49.704  42.860 -16.572  1.00 70.19           C  
ATOM   1387  C   ALA A 192     -49.582  43.482 -17.924  1.00 70.19           C  
ATOM   1388  O   ALA A 192     -50.580  43.772 -18.580  1.00 70.19           O  
ATOM   1389  CB  ALA A 192     -49.184  43.885 -15.550  1.00 70.19           C  
ATOM   1390  N   ALA A 193     -48.338  43.665 -18.397  1.00 56.98           N  
ATOM   1391  CA  ALA A 193     -48.106  44.333 -19.643  1.00 56.98           C  
ATOM   1392  C   ALA A 193     -48.649  43.527 -20.783  1.00 56.98           C  
ATOM   1393  O   ALA A 193     -49.333  44.055 -21.658  1.00 56.98           O  
ATOM   1394  CB  ALA A 193     -46.614  44.574 -19.914  1.00 56.98           C  
ATOM   1395  N   GLU A 194     -48.371  42.210 -20.800  1.00 79.10           N  
ATOM   1396  CA  GLU A 194     -48.795  41.419 -21.920  1.00 79.10           C  
ATOM   1397  C   GLU A 194     -50.284  41.315 -21.963  1.00 79.10           C  
ATOM   1398  O   GLU A 194     -50.870  41.298 -23.044  1.00 79.10           O  
ATOM   1399  CB  GLU A 194     -48.127  40.037 -22.022  1.00 79.10           C  
ATOM   1400  CG  GLU A 194     -46.691  40.196 -22.539  1.00 79.10           C  
ATOM   1401  CD  GLU A 194     -46.131  38.856 -22.979  1.00 79.10           C  
ATOM   1402  OE1 GLU A 194     -46.884  38.067 -23.607  1.00 79.10           O  
ATOM   1403  OE2 GLU A 194     -44.928  38.609 -22.699  1.00 79.10           O1-
ATOM   1404  N   GLY A 195     -50.942  41.243 -20.794  1.00 29.25           N  
ATOM   1405  CA  GLY A 195     -52.373  41.172 -20.770  1.00 29.25           C  
ATOM   1406  C   GLY A 195     -52.901  42.444 -21.348  1.00 29.25           C  
ATOM   1407  O   GLY A 195     -53.924  42.449 -22.031  1.00 29.25           O  
ATOM   1408  N   GLY A 196     -52.220  43.567 -21.057  1.00 37.34           N  
ATOM   1409  CA  GLY A 196     -52.642  44.841 -21.550  1.00 37.34           C  
ATOM   1410  C   GLY A 196     -52.572  44.858 -23.051  1.00 37.34           C  
ATOM   1411  O   GLY A 196     -53.441  45.415 -23.716  1.00 37.34           O  
ATOM   1412  N   TYR A 197     -51.532  44.236 -23.636  1.00 76.63           N  
ATOM   1413  CA  TYR A 197     -51.366  44.289 -25.065  1.00 76.63           C  
ATOM   1414  C   TYR A 197     -52.560  43.661 -25.706  1.00 76.63           C  
ATOM   1415  O   TYR A 197     -53.060  44.139 -26.725  1.00 76.63           O  
ATOM   1416  CB  TYR A 197     -50.153  43.505 -25.579  1.00 76.63           C  
ATOM   1417  CG  TYR A 197     -48.952  44.091 -24.931  1.00 76.63           C  
ATOM   1418  CD1 TYR A 197     -48.588  45.393 -25.174  1.00 76.63           C  
ATOM   1419  CD2 TYR A 197     -48.172  43.328 -24.098  1.00 76.63           C  
ATOM   1420  CE1 TYR A 197     -47.474  45.935 -24.578  1.00 76.63           C  
ATOM   1421  CE2 TYR A 197     -47.056  43.863 -23.500  1.00 76.63           C  
ATOM   1422  CZ  TYR A 197     -46.703  45.169 -23.738  1.00 76.63           C  
ATOM   1423  OH  TYR A 197     -45.556  45.715 -23.121  1.00 76.63           O  
ATOM   1424  N   ASN A 198     -53.036  42.563 -25.102  1.00 60.28           N  
ATOM   1425  CA  ASN A 198     -54.126  41.777 -25.594  1.00 60.28           C  
ATOM   1426  C   ASN A 198     -55.332  42.663 -25.684  1.00 60.28           C  
ATOM   1427  O   ASN A 198     -56.131  42.556 -26.613  1.00 60.28           O  
ATOM   1428  CB  ASN A 198     -54.419  40.617 -24.620  1.00 60.28           C  
ATOM   1429  CG  ASN A 198     -55.138  39.482 -25.330  1.00 60.28           C  
ATOM   1430  ND2 ASN A 198     -54.403  38.359 -25.547  1.00 60.28           N  
ATOM   1431  OD1 ASN A 198     -56.312  39.582 -25.678  1.00 60.28           O  
ATOM   1432  N   ILE A 199     -55.497  43.567 -24.701  1.00 56.12           N  
ATOM   1433  CA  ILE A 199     -56.624  44.456 -24.675  1.00 56.12           C  
ATOM   1434  C   ILE A 199     -56.563  45.375 -25.861  1.00 56.12           C  
ATOM   1435  O   ILE A 199     -57.543  45.535 -26.590  1.00 56.12           O  
ATOM   1436  CB  ILE A 199     -56.579  45.381 -23.488  1.00 56.12           C  
ATOM   1437  CG1 ILE A 199     -56.581  44.585 -22.172  1.00 56.12           C  
ATOM   1438  CG2 ILE A 199     -57.733  46.391 -23.633  1.00 56.12           C  
ATOM   1439  CD1 ILE A 199     -56.161  45.402 -20.947  1.00 56.12           C  
ATOM   1440  N   PHE A 200     -55.386  45.994 -26.087  1.00 68.79           N  
ATOM   1441  CA  PHE A 200     -55.232  46.995 -27.111  1.00 68.79           C  
ATOM   1442  C   PHE A 200     -55.454  46.419 -28.463  1.00 68.79           C  
ATOM   1443  O   PHE A 200     -56.110  47.029 -29.306  1.00 68.79           O  
ATOM   1444  CB  PHE A 200     -53.846  47.665 -27.138  1.00 68.79           C  
ATOM   1445  CG  PHE A 200     -53.719  48.592 -25.976  1.00 68.79           C  
ATOM   1446  CD1 PHE A 200     -54.453  49.757 -25.934  1.00 68.79           C  
ATOM   1447  CD2 PHE A 200     -52.844  48.322 -24.951  1.00 68.79           C  
ATOM   1448  CE1 PHE A 200     -54.334  50.624 -24.873  1.00 68.79           C  
ATOM   1449  CE2 PHE A 200     -52.719  49.187 -23.890  1.00 68.79           C  
ATOM   1450  CZ  PHE A 200     -53.467  50.338 -23.847  1.00 68.79           C  
ATOM   1451  N   LYS A 201     -54.899  45.228 -28.715  1.00 48.47           N  
ATOM   1452  CA  LYS A 201     -55.003  44.651 -30.019  1.00 48.47           C  
ATOM   1453  C   LYS A 201     -56.439  44.397 -30.351  1.00 48.47           C  
ATOM   1454  O   LYS A 201     -56.872  44.653 -31.473  1.00 48.47           O  
ATOM   1455  CB  LYS A 201     -54.210  43.341 -30.138  1.00 48.47           C  
ATOM   1456  CG  LYS A 201     -52.703  43.603 -30.113  1.00 48.47           C  
ATOM   1457  CD  LYS A 201     -51.851  42.384 -29.755  1.00 48.47           C  
ATOM   1458  CE  LYS A 201     -50.389  42.739 -29.470  1.00 48.47           C  
ATOM   1459  NZ  LYS A 201     -49.765  41.693 -28.634  1.00 48.47           N1+
ATOM   1460  N   TYR A 202     -57.235  43.915 -29.381  1.00 61.05           N  
ATOM   1461  CA  TYR A 202     -58.594  43.574 -29.691  1.00 61.05           C  
ATOM   1462  C   TYR A 202     -59.357  44.801 -30.107  1.00 61.05           C  
ATOM   1463  O   TYR A 202     -60.099  44.771 -31.087  1.00 61.05           O  
ATOM   1464  CB  TYR A 202     -59.340  42.942 -28.506  1.00 61.05           C  
ATOM   1465  CG  TYR A 202     -60.722  42.646 -28.973  1.00 61.05           C  
ATOM   1466  CD1 TYR A 202     -60.947  41.613 -29.852  1.00 61.05           C  
ATOM   1467  CD2 TYR A 202     -61.792  43.383 -28.518  1.00 61.05           C  
ATOM   1468  CE1 TYR A 202     -62.218  41.323 -30.283  1.00 61.05           C  
ATOM   1469  CE2 TYR A 202     -63.066  43.099 -28.947  1.00 61.05           C  
ATOM   1470  CZ  TYR A 202     -63.281  42.068 -29.830  1.00 61.05           C  
ATOM   1471  OH  TYR A 202     -64.590  41.776 -30.269  1.00 61.05           O  
ATOM   1472  N   ILE A 203     -59.187  45.916 -29.371  1.00 53.38           N  
ATOM   1473  CA  ILE A 203     -59.929  47.122 -29.628  1.00 53.38           C  
ATOM   1474  C   ILE A 203     -59.575  47.711 -30.962  1.00 53.38           C  
ATOM   1475  O   ILE A 203     -60.454  48.098 -31.729  1.00 53.38           O  
ATOM   1476  CB  ILE A 203     -59.656  48.189 -28.608  1.00 53.38           C  
ATOM   1477  CG1 ILE A 203     -60.051  47.724 -27.195  1.00 53.38           C  
ATOM   1478  CG2 ILE A 203     -60.380  49.469 -29.066  1.00 53.38           C  
ATOM   1479  CD1 ILE A 203     -59.512  48.628 -26.086  1.00 53.38           C  
ATOM   1480  N   THR A 204     -58.271  47.801 -31.280  1.00 39.74           N  
ATOM   1481  CA  THR A 204     -57.865  48.447 -32.496  1.00 39.74           C  
ATOM   1482  C   THR A 204     -58.412  47.709 -33.679  1.00 39.74           C  
ATOM   1483  O   THR A 204     -58.878  48.327 -34.636  1.00 39.74           O  
ATOM   1484  CB  THR A 204     -56.376  48.516 -32.629  1.00 39.74           C  
ATOM   1485  CG2 THR A 204     -55.816  49.350 -31.460  1.00 39.74           C  
ATOM   1486  OG1 THR A 204     -55.822  47.208 -32.611  1.00 39.74           O  
ATOM   1487  N   ARG A 205     -58.358  46.365 -33.654  1.00163.20           N  
ATOM   1488  CA  ARG A 205     -58.821  45.581 -34.768  1.00163.20           C  
ATOM   1489  C   ARG A 205     -60.307  45.675 -34.934  1.00163.20           C  
ATOM   1490  O   ARG A 205     -60.803  45.778 -36.055  1.00163.20           O  
ATOM   1491  CB  ARG A 205     -58.516  44.084 -34.621  1.00163.20           C  
ATOM   1492  CG  ARG A 205     -57.031  43.761 -34.516  1.00163.20           C  
ATOM   1493  CD  ARG A 205     -56.726  42.277 -34.717  1.00163.20           C  
ATOM   1494  NE  ARG A 205     -57.658  41.509 -33.846  1.00163.20           N  
ATOM   1495  CZ  ARG A 205     -57.400  41.364 -32.513  1.00163.20           C  
ATOM   1496  NH1 ARG A 205     -56.314  41.973 -31.955  1.00163.20           N1+
ATOM   1497  NH2 ARG A 205     -58.235  40.614 -31.737  1.00163.20           N  
ATOM   1498  N   THR A 206     -61.065  45.606 -33.822  1.00135.87           N  
ATOM   1499  CA  THR A 206     -62.499  45.569 -33.929  1.00135.87           C  
ATOM   1500  C   THR A 206     -63.053  46.839 -34.512  1.00135.87           C  
ATOM   1501  O   THR A 206     -63.901  46.793 -35.400  1.00135.87           O  
ATOM   1502  CB  THR A 206     -63.177  45.337 -32.611  1.00135.87           C  
ATOM   1503  CG2 THR A 206     -62.799  43.943 -32.095  1.00135.87           C  
ATOM   1504  OG1 THR A 206     -62.790  46.324 -31.667  1.00135.87           O  
ATOM   1505  N   PHE A 207     -62.640  47.995 -33.966  1.00111.90           N  
ATOM   1506  CA  PHE A 207     -63.063  49.309 -34.363  1.00111.90           C  
ATOM   1507  C   PHE A 207     -62.307  49.875 -35.534  1.00111.90           C  
ATOM   1508  O   PHE A 207     -62.807  50.774 -36.211  1.00111.90           O  
ATOM   1509  CB  PHE A 207     -62.999  50.307 -33.201  1.00111.90           C  
ATOM   1510  CG  PHE A 207     -63.995  49.789 -32.223  1.00111.90           C  
ATOM   1511  CD1 PHE A 207     -65.332  50.089 -32.361  1.00111.90           C  
ATOM   1512  CD2 PHE A 207     -63.596  48.991 -31.179  1.00111.90           C  
ATOM   1513  CE1 PHE A 207     -66.255  49.605 -31.462  1.00111.90           C  
ATOM   1514  CE2 PHE A 207     -64.514  48.506 -30.277  1.00111.90           C  
ATOM   1515  CZ  PHE A 207     -65.845  48.813 -30.416  1.00111.90           C  
ATOM   1516  N   ASN A 208     -61.070  49.399 -35.781  1.00 80.84           N  
ATOM   1517  CA  ASN A 208     -60.205  49.974 -36.780  1.00 80.84           C  
ATOM   1518  C   ASN A 208     -59.963  51.403 -36.404  1.00 80.84           C  
ATOM   1519  O   ASN A 208     -60.181  52.338 -37.169  1.00 80.84           O  
ATOM   1520  CB  ASN A 208     -60.761  49.914 -38.213  1.00 80.84           C  
ATOM   1521  CG  ASN A 208     -59.578  50.106 -39.155  1.00 80.84           C  
ATOM   1522  ND2 ASN A 208     -59.754  49.696 -40.440  1.00 80.84           N  
ATOM   1523  OD1 ASN A 208     -58.522  50.598 -38.756  1.00 80.84           O  
ATOM   1524  N   ILE A 209     -59.486  51.581 -35.162  1.00191.38           N  
ATOM   1525  CA  ILE A 209     -59.304  52.871 -34.584  1.00191.38           C  
ATOM   1526  C   ILE A 209     -57.939  52.901 -33.967  1.00191.38           C  
ATOM   1527  O   ILE A 209     -57.269  51.879 -33.830  1.00191.38           O  
ATOM   1528  CB  ILE A 209     -60.363  53.031 -33.529  1.00191.38           C  
ATOM   1529  CG1 ILE A 209     -60.538  54.449 -33.012  1.00191.38           C  
ATOM   1530  CG2 ILE A 209     -60.079  52.001 -32.435  1.00191.38           C  
ATOM   1531  CD1 ILE A 209     -61.765  54.544 -32.107  1.00191.38           C  
ATOM   1532  N   PHE A 210     -57.482  54.111 -33.600  1.00139.68           N  
ATOM   1533  CA  PHE A 210     -56.220  54.275 -32.952  1.00139.68           C  
ATOM   1534  C   PHE A 210     -55.104  53.616 -33.666  1.00139.68           C  
ATOM   1535  O   PHE A 210     -54.344  52.860 -33.073  1.00139.68           O  
ATOM   1536  CB  PHE A 210     -56.158  53.717 -31.523  1.00139.68           C  
ATOM   1537  CG  PHE A 210     -57.092  54.503 -30.686  1.00139.68           C  
ATOM   1538  CD1 PHE A 210     -56.841  55.829 -30.428  1.00139.68           C  
ATOM   1539  CD2 PHE A 210     -58.198  53.904 -30.135  1.00139.68           C  
ATOM   1540  CE1 PHE A 210     -57.704  56.557 -29.643  1.00139.68           C  
ATOM   1541  CE2 PHE A 210     -59.063  54.625 -29.351  1.00139.68           C  
ATOM   1542  CZ  PHE A 210     -58.817  55.954 -29.107  1.00139.68           C  
ATOM   1543  N   PRO A 211     -54.891  53.950 -34.912  1.00255.58           N  
ATOM   1544  CA  PRO A 211     -53.674  53.565 -35.585  1.00255.58           C  
ATOM   1545  C   PRO A 211     -52.632  54.321 -34.791  1.00255.58           C  
ATOM   1546  O   PRO A 211     -52.914  55.030 -33.849  1.00255.58           O  
ATOM   1547  CB  PRO A 211     -53.809  54.147 -36.989  1.00255.58           C  
ATOM   1548  CG  PRO A 211     -54.649  55.418 -36.758  1.00255.58           C  
ATOM   1549  CD  PRO A 211     -55.565  55.050 -35.574  1.00255.58           C  
ATOM   1550  N   GLY A 212     -51.353  54.201 -34.985  1.00243.50           N  
ATOM   1551  CA  GLY A 212     -50.645  55.088 -34.103  1.00243.50           C  
ATOM   1552  C   GLY A 212     -50.374  54.345 -32.819  1.00243.50           C  
ATOM   1553  O   GLY A 212     -49.247  53.953 -32.551  1.00243.50           O  
ATOM   1554  N   LEU A 213     -51.416  54.127 -31.989  1.00 96.08           N  
ATOM   1555  CA  LEU A 213     -51.338  53.386 -30.779  1.00 96.08           C  
ATOM   1556  C   LEU A 213     -51.116  51.949 -31.118  1.00 96.08           C  
ATOM   1557  O   LEU A 213     -50.352  51.256 -30.450  1.00 96.08           O  
ATOM   1558  CB  LEU A 213     -52.612  53.473 -29.926  1.00 96.08           C  
ATOM   1559  CG  LEU A 213     -52.550  52.616 -28.647  1.00 96.08           C  
ATOM   1560  CD1 LEU A 213     -51.442  53.087 -27.693  1.00 96.08           C  
ATOM   1561  CD2 LEU A 213     -53.926  52.538 -27.973  1.00 96.08           C  
ATOM   1562  N   ALA A 214     -51.799  51.462 -32.172  1.00 28.19           N  
ATOM   1563  CA  ALA A 214     -51.639  50.093 -32.561  1.00 28.19           C  
ATOM   1564  C   ALA A 214     -50.212  49.918 -32.953  1.00 28.19           C  
ATOM   1565  O   ALA A 214     -49.585  48.902 -32.652  1.00 28.19           O  
ATOM   1566  CB  ALA A 214     -52.513  49.699 -33.765  1.00 28.19           C  
ATOM   1567  N   LYS A 215     -49.664  50.927 -33.650  1.00 48.38           N  
ATOM   1568  CA  LYS A 215     -48.302  50.840 -34.091  1.00 48.38           C  
ATOM   1569  C   LYS A 215     -47.403  50.812 -32.891  1.00 48.38           C  
ATOM   1570  O   LYS A 215     -46.452  50.032 -32.828  1.00 48.38           O  
ATOM   1571  CB  LYS A 215     -47.914  52.054 -34.947  1.00 48.38           C  
ATOM   1572  CG  LYS A 215     -46.657  51.862 -35.792  1.00 48.38           C  
ATOM   1573  CD  LYS A 215     -46.509  52.944 -36.865  1.00 48.38           C  
ATOM   1574  CE  LYS A 215     -45.258  52.794 -37.731  1.00 48.38           C  
ATOM   1575  NZ  LYS A 215     -45.225  53.850 -38.765  1.00 48.38           N1+
ATOM   1576  N   MET A 216     -47.702  51.667 -31.892  1.00 45.55           N  
ATOM   1577  CA  MET A 216     -46.862  51.762 -30.729  1.00 45.55           C  
ATOM   1578  C   MET A 216     -46.864  50.467 -29.969  1.00 45.55           C  
ATOM   1579  O   MET A 216     -45.821  50.007 -29.502  1.00 45.55           O  
ATOM   1580  CB  MET A 216     -47.313  52.851 -29.743  1.00 45.55           C  
ATOM   1581  CG  MET A 216     -47.191  54.274 -30.286  1.00 45.55           C  
ATOM   1582  SD  MET A 216     -47.681  55.554 -29.091  1.00 45.55           S  
ATOM   1583  CE  MET A 216     -47.324  56.953 -30.192  1.00 45.55           C  
ATOM   1584  N   VAL A 217     -48.045  49.833 -29.837  1.00 46.90           N  
ATOM   1585  CA  VAL A 217     -48.159  48.630 -29.059  1.00 46.90           C  
ATOM   1586  C   VAL A 217     -47.302  47.572 -29.658  1.00 46.90           C  
ATOM   1587  O   VAL A 217     -46.674  46.796 -28.938  1.00 46.90           O  
ATOM   1588  CB  VAL A 217     -49.569  48.109 -29.000  1.00 46.90           C  
ATOM   1589  CG1 VAL A 217     -49.583  46.770 -28.239  1.00 46.90           C  
ATOM   1590  CG2 VAL A 217     -50.457  49.187 -28.357  1.00 46.90           C  
ATOM   1591  N   ASN A 218     -47.256  47.499 -30.998  1.00 82.63           N  
ATOM   1592  CA  ASN A 218     -46.458  46.463 -31.580  1.00 82.63           C  
ATOM   1593  C   ASN A 218     -45.023  46.681 -31.225  1.00 82.63           C  
ATOM   1594  O   ASN A 218     -44.319  45.746 -30.846  1.00 82.63           O  
ATOM   1595  CB  ASN A 218     -46.541  46.403 -33.111  1.00 82.63           C  
ATOM   1596  CG  ASN A 218     -45.946  45.066 -33.521  1.00 82.63           C  
ATOM   1597  ND2 ASN A 218     -45.302  45.029 -34.717  1.00 82.63           N  
ATOM   1598  OD1 ASN A 218     -46.044  44.082 -32.789  1.00 82.63           O  
ATOM   1599  N   TYR A 219     -44.540  47.933 -31.327  1.00 71.59           N  
ATOM   1600  CA  TYR A 219     -43.146  48.167 -31.064  1.00 71.59           C  
ATOM   1601  C   TYR A 219     -42.838  47.884 -29.623  1.00 71.59           C  
ATOM   1602  O   TYR A 219     -41.804  47.299 -29.304  1.00 71.59           O  
ATOM   1603  CB  TYR A 219     -42.696  49.605 -31.356  1.00 71.59           C  
ATOM   1604  CG  TYR A 219     -42.881  49.849 -32.812  1.00 71.59           C  
ATOM   1605  CD1 TYR A 219     -42.121  49.170 -33.737  1.00 71.59           C  
ATOM   1606  CD2 TYR A 219     -43.798  50.776 -33.251  1.00 71.59           C  
ATOM   1607  CE1 TYR A 219     -42.285  49.398 -35.084  1.00 71.59           C  
ATOM   1608  CE2 TYR A 219     -43.964  51.008 -34.595  1.00 71.59           C  
ATOM   1609  CZ  TYR A 219     -43.210  50.318 -35.514  1.00 71.59           C  
ATOM   1610  OH  TYR A 219     -43.380  50.555 -36.894  1.00 71.59           O  
ATOM   1611  N   ILE A 220     -43.727  48.304 -28.705  1.00 48.20           N  
ATOM   1612  CA  ILE A 220     -43.486  48.129 -27.300  1.00 48.20           C  
ATOM   1613  C   ILE A 220     -43.431  46.670 -26.975  1.00 48.20           C  
ATOM   1614  O   ILE A 220     -42.584  46.231 -26.197  1.00 48.20           O  
ATOM   1615  CB  ILE A 220     -44.549  48.769 -26.453  1.00 48.20           C  
ATOM   1616  CG1 ILE A 220     -44.568  50.290 -26.700  1.00 48.20           C  
ATOM   1617  CG2 ILE A 220     -44.297  48.384 -24.985  1.00 48.20           C  
ATOM   1618  CD1 ILE A 220     -45.832  50.974 -26.193  1.00 48.20           C  
ATOM   1619  N   ALA A 221     -44.340  45.875 -27.567  1.00 42.34           N  
ATOM   1620  CA  ALA A 221     -44.388  44.461 -27.323  1.00 42.34           C  
ATOM   1621  C   ALA A 221     -43.097  43.864 -27.777  1.00 42.34           C  
ATOM   1622  O   ALA A 221     -42.631  42.881 -27.207  1.00 42.34           O  
ATOM   1623  CB  ALA A 221     -45.535  43.755 -28.070  1.00 42.34           C  
ATOM   1624  N   THR A 222     -42.501  44.409 -28.852  1.00 52.18           N  
ATOM   1625  CA  THR A 222     -41.261  43.857 -29.327  1.00 52.18           C  
ATOM   1626  C   THR A 222     -40.179  44.053 -28.298  1.00 52.18           C  
ATOM   1627  O   THR A 222     -39.438  43.118 -27.994  1.00 52.18           O  
ATOM   1628  CB  THR A 222     -40.817  44.464 -30.626  1.00 52.18           C  
ATOM   1629  CG2 THR A 222     -39.528  43.760 -31.084  1.00 52.18           C  
ATOM   1630  OG1 THR A 222     -41.825  44.275 -31.607  1.00 52.18           O  
ATOM   1631  N   ASP A 223     -40.064  45.257 -27.706  1.00 53.22           N  
ATOM   1632  CA  ASP A 223     -39.031  45.516 -26.735  1.00 53.22           C  
ATOM   1633  C   ASP A 223     -39.247  44.611 -25.558  1.00 53.22           C  
ATOM   1634  O   ASP A 223     -38.311  44.037 -25.003  1.00 53.22           O  
ATOM   1635  CB  ASP A 223     -39.078  46.961 -26.202  1.00 53.22           C  
ATOM   1636  CG  ASP A 223     -38.757  47.921 -27.344  1.00 53.22           C  
ATOM   1637  OD1 ASP A 223     -38.459  47.426 -28.463  1.00 53.22           O  
ATOM   1638  OD2 ASP A 223     -38.806  49.159 -27.113  1.00 53.22           O1-
ATOM   1639  N   GLU A 224     -40.522  44.443 -25.178  1.00 87.18           N  
ATOM   1640  CA  GLU A 224     -40.949  43.689 -24.034  1.00 87.18           C  
ATOM   1641  C   GLU A 224     -40.546  42.252 -24.190  1.00 87.18           C  
ATOM   1642  O   GLU A 224     -40.300  41.569 -23.195  1.00 87.18           O  
ATOM   1643  CB  GLU A 224     -42.478  43.788 -23.857  1.00 87.18           C  
ATOM   1644  CG  GLU A 224     -43.009  43.292 -22.512  1.00 87.18           C  
ATOM   1645  CD  GLU A 224     -43.555  41.888 -22.702  1.00 87.18           C  
ATOM   1646  OE1 GLU A 224     -43.557  41.400 -23.864  1.00 87.18           O  
ATOM   1647  OE2 GLU A 224     -43.988  41.287 -21.684  1.00 87.18           O1-
ATOM   1648  N   SER A 225     -40.488  41.742 -25.437  1.00 88.38           N  
ATOM   1649  CA  SER A 225     -40.123  40.363 -25.625  1.00 88.38           C  
ATOM   1650  C   SER A 225     -38.724  40.150 -25.128  1.00 88.38           C  
ATOM   1651  O   SER A 225     -38.422  39.125 -24.520  1.00 88.38           O  
ATOM   1652  CB  SER A 225     -40.189  39.894 -27.092  1.00 88.38           C  
ATOM   1653  OG  SER A 225     -39.205  40.554 -27.873  1.00 88.38           O  
ATOM   1654  N   ARG A 226     -37.823  41.116 -25.391  1.00124.04           N  
ATOM   1655  CA  ARG A 226     -36.457  41.029 -24.955  1.00124.04           C  
ATOM   1656  C   ARG A 226     -36.401  41.129 -23.457  1.00124.04           C  
ATOM   1657  O   ARG A 226     -35.560  40.504 -22.813  1.00124.04           O  
ATOM   1658  CB  ARG A 226     -35.575  42.130 -25.578  1.00124.04           C  
ATOM   1659  CG  ARG A 226     -35.240  41.855 -27.050  1.00124.04           C  
ATOM   1660  CD  ARG A 226     -34.301  42.872 -27.707  1.00124.04           C  
ATOM   1661  NE  ARG A 226     -35.116  43.952 -28.338  1.00124.04           N  
ATOM   1662  CZ  ARG A 226     -35.518  45.041 -27.623  1.00124.04           C  
ATOM   1663  NH1 ARG A 226     -35.254  45.105 -26.290  1.00124.04           N1+
ATOM   1664  NH2 ARG A 226     -36.169  46.070 -28.235  1.00124.04           N  
ATOM   1665  N   HIS A 227     -37.296  41.937 -22.862  1.00 55.05           N  
ATOM   1666  CA  HIS A 227     -37.295  42.137 -21.440  1.00 55.05           C  
ATOM   1667  C   HIS A 227     -37.603  40.852 -20.735  1.00 55.05           C  
ATOM   1668  O   HIS A 227     -36.989  40.535 -19.718  1.00 55.05           O  
ATOM   1669  CB  HIS A 227     -38.308  43.204 -20.998  1.00 55.05           C  
ATOM   1670  CG  HIS A 227     -37.923  44.570 -21.478  1.00 55.05           C  
ATOM   1671  CD2 HIS A 227     -36.744  45.014 -22.000  1.00 55.05           C  
ATOM   1672  ND1 HIS A 227     -38.757  45.666 -21.461  1.00 55.05           N  
ATOM   1673  CE1 HIS A 227     -38.050  46.706 -21.966  1.00 55.05           C  
ATOM   1674  NE2 HIS A 227     -36.821  46.357 -22.308  1.00 55.05           N  
ATOM   1675  N   ILE A 228     -38.572  40.077 -21.250  1.00 98.77           N  
ATOM   1676  CA  ILE A 228     -38.945  38.842 -20.617  1.00 98.77           C  
ATOM   1677  C   ILE A 228     -37.801  37.877 -20.698  1.00 98.77           C  
ATOM   1678  O   ILE A 228     -37.512  37.163 -19.738  1.00 98.77           O  
ATOM   1679  CB  ILE A 228     -40.130  38.194 -21.262  1.00 98.77           C  
ATOM   1680  CG1 ILE A 228     -41.352  39.124 -21.184  1.00 98.77           C  
ATOM   1681  CG2 ILE A 228     -40.345  36.839 -20.570  1.00 98.77           C  
ATOM   1682  CD1 ILE A 228     -41.769  39.462 -19.752  1.00 98.77           C  
ATOM   1683  N   ALA A 229     -37.120  37.829 -21.858  1.00 34.60           N  
ATOM   1684  CA  ALA A 229     -36.056  36.889 -22.068  1.00 34.60           C  
ATOM   1685  C   ALA A 229     -34.966  37.137 -21.071  1.00 34.60           C  
ATOM   1686  O   ALA A 229     -34.433  36.202 -20.475  1.00 34.60           O  
ATOM   1687  CB  ALA A 229     -35.424  37.032 -23.463  1.00 34.60           C  
ATOM   1688  N   PHE A 230     -34.616  38.415 -20.853  1.00 58.92           N  
ATOM   1689  CA  PHE A 230     -33.566  38.753 -19.939  1.00 58.92           C  
ATOM   1690  C   PHE A 230     -33.950  38.317 -18.562  1.00 58.92           C  
ATOM   1691  O   PHE A 230     -33.126  37.776 -17.823  1.00 58.92           O  
ATOM   1692  CB  PHE A 230     -33.292  40.268 -19.906  1.00 58.92           C  
ATOM   1693  CG  PHE A 230     -32.399  40.562 -18.745  1.00 58.92           C  
ATOM   1694  CD1 PHE A 230     -31.057  40.260 -18.792  1.00 58.92           C  
ATOM   1695  CD2 PHE A 230     -32.911  41.152 -17.614  1.00 58.92           C  
ATOM   1696  CE1 PHE A 230     -30.241  40.535 -17.719  1.00 58.92           C  
ATOM   1697  CE2 PHE A 230     -32.102  41.429 -16.543  1.00 58.92           C  
ATOM   1698  CZ  PHE A 230     -30.765  41.122 -16.588  1.00 58.92           C  
ATOM   1699  N   GLY A 231     -35.220  38.549 -18.178  1.00 24.22           N  
ATOM   1700  CA  GLY A 231     -35.679  38.205 -16.862  1.00 24.22           C  
ATOM   1701  C   GLY A 231     -35.583  36.725 -16.674  1.00 24.22           C  
ATOM   1702  O   GLY A 231     -35.230  36.251 -15.595  1.00 24.22           O  
ATOM   1703  N   THR A 232     -35.926  35.951 -17.721  1.00 31.10           N  
ATOM   1704  CA  THR A 232     -35.881  34.519 -17.649  1.00 31.10           C  
ATOM   1705  C   THR A 232     -34.459  34.104 -17.421  1.00 31.10           C  
ATOM   1706  O   THR A 232     -34.174  33.267 -16.568  1.00 31.10           O  
ATOM   1707  CB  THR A 232     -36.353  33.887 -18.927  1.00 31.10           C  
ATOM   1708  CG2 THR A 232     -36.299  32.355 -18.786  1.00 31.10           C  
ATOM   1709  OG1 THR A 232     -37.682  34.298 -19.213  1.00 31.10           O  
ATOM   1710  N   TYR A 233     -33.525  34.710 -18.177  1.00 67.13           N  
ATOM   1711  CA  TYR A 233     -32.119  34.436 -18.076  1.00 67.13           C  
ATOM   1712  C   TYR A 233     -31.620  34.798 -16.707  1.00 67.13           C  
ATOM   1713  O   TYR A 233     -30.891  34.028 -16.087  1.00 67.13           O  
ATOM   1714  CB  TYR A 233     -31.319  35.253 -19.112  1.00 67.13           C  
ATOM   1715  CG  TYR A 233     -29.902  35.365 -18.665  1.00 67.13           C  
ATOM   1716  CD1 TYR A 233     -28.969  34.384 -18.915  1.00 67.13           C  
ATOM   1717  CD2 TYR A 233     -29.511  36.496 -17.984  1.00 67.13           C  
ATOM   1718  CE1 TYR A 233     -27.673  34.540 -18.479  1.00 67.13           C  
ATOM   1719  CE2 TYR A 233     -28.220  36.657 -17.546  1.00 67.13           C  
ATOM   1720  CZ  TYR A 233     -27.298  35.674 -17.794  1.00 67.13           C  
ATOM   1721  OH  TYR A 233     -25.968  35.831 -17.347  1.00 67.13           O  
ATOM   1722  N   LEU A 234     -32.012  35.977 -16.189  1.00 48.43           N  
ATOM   1723  CA  LEU A 234     -31.535  36.423 -14.908  1.00 48.43           C  
ATOM   1724  C   LEU A 234     -31.994  35.488 -13.834  1.00 48.43           C  
ATOM   1725  O   LEU A 234     -31.226  35.125 -12.945  1.00 48.43           O  
ATOM   1726  CB  LEU A 234     -32.047  37.829 -14.550  1.00 48.43           C  
ATOM   1727  CG  LEU A 234     -31.568  38.354 -13.184  1.00 48.43           C  
ATOM   1728  CD1 LEU A 234     -30.034  38.426 -13.106  1.00 48.43           C  
ATOM   1729  CD2 LEU A 234     -32.234  39.703 -12.863  1.00 48.43           C  
ATOM   1730  N   ILE A 235     -33.266  35.058 -13.893  1.00 48.67           N  
ATOM   1731  CA  ILE A 235     -33.783  34.168 -12.896  1.00 48.67           C  
ATOM   1732  C   ILE A 235     -33.007  32.891 -12.988  1.00 48.67           C  
ATOM   1733  O   ILE A 235     -32.704  32.263 -11.973  1.00 48.67           O  
ATOM   1734  CB  ILE A 235     -35.221  33.808 -13.121  1.00 48.67           C  
ATOM   1735  CG1 ILE A 235     -36.106  35.063 -13.111  1.00 48.67           C  
ATOM   1736  CG2 ILE A 235     -35.620  32.768 -12.058  1.00 48.67           C  
ATOM   1737  CD1 ILE A 235     -37.516  34.813 -13.644  1.00 48.67           C  
ATOM   1738  N   ALA A 236     -32.690  32.450 -14.219  1.00 33.21           N  
ATOM   1739  CA  ALA A 236     -31.999  31.204 -14.401  1.00 33.21           C  
ATOM   1740  C   ALA A 236     -30.637  31.262 -13.774  1.00 33.21           C  
ATOM   1741  O   ALA A 236     -30.217  30.314 -13.114  1.00 33.21           O  
ATOM   1742  CB  ALA A 236     -31.807  30.834 -15.882  1.00 33.21           C  
ATOM   1743  N   ARG A 237     -29.897  32.370 -13.966  1.00132.33           N  
ATOM   1744  CA  ARG A 237     -28.567  32.435 -13.424  1.00132.33           C  
ATOM   1745  C   ARG A 237     -28.605  32.448 -11.926  1.00132.33           C  
ATOM   1746  O   ARG A 237     -27.798  31.787 -11.276  1.00132.33           O  
ATOM   1747  CB  ARG A 237     -27.773  33.673 -13.860  1.00132.33           C  
ATOM   1748  CG  ARG A 237     -26.365  33.703 -13.261  1.00132.33           C  
ATOM   1749  CD  ARG A 237     -25.548  34.918 -13.691  1.00132.33           C  
ATOM   1750  NE  ARG A 237     -26.390  36.117 -13.417  1.00132.33           N  
ATOM   1751  CZ  ARG A 237     -26.445  36.606 -12.147  1.00132.33           C  
ATOM   1752  NH1 ARG A 237     -25.722  35.997 -11.164  1.00132.33           N1+
ATOM   1753  NH2 ARG A 237     -27.233  37.682 -11.857  1.00132.33           N  
ATOM   1754  N   LEU A 238     -29.548  33.204 -11.332  1.00 45.51           N  
ATOM   1755  CA  LEU A 238     -29.593  33.325  -9.902  1.00 45.51           C  
ATOM   1756  C   LEU A 238     -29.875  31.978  -9.307  1.00 45.51           C  
ATOM   1757  O   LEU A 238     -29.263  31.596  -8.310  1.00 45.51           O  
ATOM   1758  CB  LEU A 238     -30.698  34.278  -9.417  1.00 45.51           C  
ATOM   1759  CG  LEU A 238     -30.589  35.714  -9.967  1.00 45.51           C  
ATOM   1760  CD1 LEU A 238     -31.727  36.595  -9.429  1.00 45.51           C  
ATOM   1761  CD2 LEU A 238     -29.197  36.329  -9.729  1.00 45.51           C  
ATOM   1762  N   ILE A 239     -30.828  31.224  -9.895  1.00 92.50           N  
ATOM   1763  CA  ILE A 239     -31.158  29.924  -9.377  1.00 92.50           C  
ATOM   1764  C   ILE A 239     -30.007  28.977  -9.543  1.00 92.50           C  
ATOM   1765  O   ILE A 239     -29.676  28.236  -8.618  1.00 92.50           O  
ATOM   1766  CB  ILE A 239     -32.375  29.303 -10.008  1.00 92.50           C  
ATOM   1767  CG1 ILE A 239     -33.673  29.882  -9.409  1.00 92.50           C  
ATOM   1768  CG2 ILE A 239     -32.257  27.777  -9.857  1.00 92.50           C  
ATOM   1769  CD1 ILE A 239     -33.932  31.355  -9.702  1.00 92.50           C  
ATOM   1770  N   LYS A 240     -29.351  28.992 -10.720  1.00101.79           N  
ATOM   1771  CA  LYS A 240     -28.299  28.050 -10.977  1.00101.79           C  
ATOM   1772  C   LYS A 240     -27.218  28.231  -9.961  1.00101.79           C  
ATOM   1773  O   LYS A 240     -26.650  27.253  -9.478  1.00101.79           O  
ATOM   1774  CB  LYS A 240     -27.615  28.267 -12.340  1.00101.79           C  
ATOM   1775  CG  LYS A 240     -28.477  27.977 -13.566  1.00101.79           C  
ATOM   1776  CD  LYS A 240     -27.852  28.496 -14.863  1.00101.79           C  
ATOM   1777  CE  LYS A 240     -26.367  28.150 -15.011  1.00101.79           C  
ATOM   1778  NZ  LYS A 240     -26.211  26.780 -15.539  1.00101.79           N1+
ATOM   1779  N   GLU A 241     -26.842  29.494  -9.684  1.00 67.50           N  
ATOM   1780  CA  GLU A 241     -25.808  29.751  -8.723  1.00 67.50           C  
ATOM   1781  C   GLU A 241     -26.280  29.648  -7.300  1.00 67.50           C  
ATOM   1782  O   GLU A 241     -25.562  29.138  -6.442  1.00 67.50           O  
ATOM   1783  CB  GLU A 241     -25.118  31.101  -8.965  1.00 67.50           C  
ATOM   1784  CG  GLU A 241     -24.296  31.064 -10.252  1.00 67.50           C  
ATOM   1785  CD  GLU A 241     -23.660  32.424 -10.476  1.00 67.50           C  
ATOM   1786  OE1 GLU A 241     -24.235  33.427  -9.981  1.00 67.50           O  
ATOM   1787  OE2 GLU A 241     -22.596  32.480 -11.148  1.00 67.50           O1-
ATOM   1788  N   GLY A 242     -27.488  30.172  -7.014  1.00 48.82           N  
ATOM   1789  CA  GLY A 242     -28.071  30.248  -5.697  1.00 48.82           C  
ATOM   1790  C   GLY A 242     -28.502  28.928  -5.130  1.00 48.82           C  
ATOM   1791  O   GLY A 242     -28.416  28.728  -3.921  1.00 48.82           O  
ATOM   1792  N   GLY A 243     -29.031  28.011  -5.965  1.00 26.59           N  
ATOM   1793  CA  GLY A 243     -29.488  26.752  -5.440  1.00 26.59           C  
ATOM   1794  C   GLY A 243     -30.956  26.836  -5.127  1.00 26.59           C  
ATOM   1795  O   GLY A 243     -31.674  27.685  -5.651  1.00 26.59           O  
ATOM   1796  N   GLU A 244     -31.432  25.931  -4.247  1.00 86.43           N  
ATOM   1797  CA  GLU A 244     -32.822  25.797  -3.905  1.00 86.43           C  
ATOM   1798  C   GLU A 244     -33.357  27.029  -3.248  1.00 86.43           C  
ATOM   1799  O   GLU A 244     -34.514  27.387  -3.466  1.00 86.43           O  
ATOM   1800  CB  GLU A 244     -33.125  24.631  -2.947  1.00 86.43           C  
ATOM   1801  CG  GLU A 244     -34.613  24.522  -2.596  1.00 86.43           C  
ATOM   1802  CD  GLU A 244     -35.401  24.275  -3.877  1.00 86.43           C  
ATOM   1803  OE1 GLU A 244     -34.799  23.749  -4.851  1.00 86.43           O  
ATOM   1804  OE2 GLU A 244     -36.614  24.621  -3.900  1.00 86.43           O1-
ATOM   1805  N   SER A 245     -32.553  27.712  -2.415  1.00 86.55           N  
ATOM   1806  CA  SER A 245     -33.096  28.837  -1.710  1.00 86.55           C  
ATOM   1807  C   SER A 245     -33.601  29.856  -2.682  1.00 86.55           C  
ATOM   1808  O   SER A 245     -34.647  30.459  -2.458  1.00 86.55           O  
ATOM   1809  CB  SER A 245     -32.085  29.566  -0.812  1.00 86.55           C  
ATOM   1810  OG  SER A 245     -31.781  28.779   0.328  1.00 86.55           O  
ATOM   1811  N   VAL A 246     -32.855  30.099  -3.776  1.00 37.35           N  
ATOM   1812  CA  VAL A 246     -33.261  31.090  -4.732  1.00 37.35           C  
ATOM   1813  C   VAL A 246     -34.510  30.648  -5.432  1.00 37.35           C  
ATOM   1814  O   VAL A 246     -35.409  31.447  -5.687  1.00 37.35           O  
ATOM   1815  CB  VAL A 246     -32.226  31.362  -5.785  1.00 37.35           C  
ATOM   1816  CG1 VAL A 246     -32.797  32.397  -6.772  1.00 37.35           C  
ATOM   1817  CG2 VAL A 246     -30.932  31.821  -5.090  1.00 37.35           C  
ATOM   1818  N   TYR A 247     -34.600  29.349  -5.766  1.00 64.58           N  
ATOM   1819  CA  TYR A 247     -35.721  28.834  -6.498  1.00 64.58           C  
ATOM   1820  C   TYR A 247     -36.981  29.002  -5.700  1.00 64.58           C  
ATOM   1821  O   TYR A 247     -38.018  29.386  -6.243  1.00 64.58           O  
ATOM   1822  CB  TYR A 247     -35.527  27.353  -6.852  1.00 64.58           C  
ATOM   1823  CG  TYR A 247     -36.772  26.827  -7.471  1.00 64.58           C  
ATOM   1824  CD1 TYR A 247     -37.028  26.977  -8.815  1.00 64.58           C  
ATOM   1825  CD2 TYR A 247     -37.679  26.165  -6.681  1.00 64.58           C  
ATOM   1826  CE1 TYR A 247     -38.187  26.471  -9.355  1.00 64.58           C  
ATOM   1827  CE2 TYR A 247     -38.837  25.658  -7.214  1.00 64.58           C  
ATOM   1828  CZ  TYR A 247     -39.088  25.813  -8.554  1.00 64.58           C  
ATOM   1829  OH  TYR A 247     -40.276  25.291  -9.104  1.00 64.58           O  
ATOM   1830  N   LYS A 248     -36.943  28.717  -4.386  1.00130.28           N  
ATOM   1831  CA  LYS A 248     -38.150  28.839  -3.612  1.00130.28           C  
ATOM   1832  C   LYS A 248     -38.593  30.269  -3.540  1.00130.28           C  
ATOM   1833  O   LYS A 248     -39.787  30.554  -3.608  1.00130.28           O  
ATOM   1834  CB  LYS A 248     -38.041  28.266  -2.186  1.00130.28           C  
ATOM   1835  CG  LYS A 248     -36.838  28.756  -1.376  1.00130.28           C  
ATOM   1836  CD  LYS A 248     -36.884  28.307   0.088  1.00130.28           C  
ATOM   1837  CE  LYS A 248     -37.586  29.296   1.022  1.00130.28           C  
ATOM   1838  NZ  LYS A 248     -39.025  29.380   0.694  1.00130.28           N1+
ATOM   1839  N   ALA A 249     -37.640  31.211  -3.424  1.00 32.79           N  
ATOM   1840  CA  ALA A 249     -37.988  32.597  -3.289  1.00 32.79           C  
ATOM   1841  C   ALA A 249     -38.735  33.038  -4.510  1.00 32.79           C  
ATOM   1842  O   ALA A 249     -39.661  33.841  -4.418  1.00 32.79           O  
ATOM   1843  CB  ALA A 249     -36.757  33.507  -3.124  1.00 32.79           C  
ATOM   1844  N   ALA A 250     -38.325  32.564  -5.700  1.00 35.39           N  
ATOM   1845  CA  ALA A 250     -38.997  32.957  -6.907  1.00 35.39           C  
ATOM   1846  C   ALA A 250     -40.403  32.426  -6.932  1.00 35.39           C  
ATOM   1847  O   ALA A 250     -41.339  33.135  -7.295  1.00 35.39           O  
ATOM   1848  CB  ALA A 250     -38.286  32.450  -8.174  1.00 35.39           C  
ATOM   1849  N   MET A 251     -40.586  31.148  -6.550  1.00 42.52           N  
ATOM   1850  CA  MET A 251     -41.878  30.515  -6.575  1.00 42.52           C  
ATOM   1851  C   MET A 251     -42.787  31.157  -5.577  1.00 42.52           C  
ATOM   1852  O   MET A 251     -43.972  31.358  -5.841  1.00 42.52           O  
ATOM   1853  CB  MET A 251     -41.803  29.017  -6.234  1.00 42.52           C  
ATOM   1854  CG  MET A 251     -41.051  28.194  -7.285  1.00 42.52           C  
ATOM   1855  SD  MET A 251     -41.880  28.086  -8.900  1.00 42.52           S  
ATOM   1856  CE  MET A 251     -43.040  26.757  -8.457  1.00 42.52           C  
ATOM   1857  N   GLU A 252     -42.253  31.486  -4.390  1.00 78.20           N  
ATOM   1858  CA  GLU A 252     -43.051  32.050  -3.338  1.00 78.20           C  
ATOM   1859  C   GLU A 252     -43.569  33.383  -3.767  1.00 78.20           C  
ATOM   1860  O   GLU A 252     -44.749  33.682  -3.607  1.00 78.20           O  
ATOM   1861  CB  GLU A 252     -42.219  32.350  -2.083  1.00 78.20           C  
ATOM   1862  CG  GLU A 252     -41.602  31.115  -1.430  1.00 78.20           C  
ATOM   1863  CD  GLU A 252     -42.613  30.574  -0.439  1.00 78.20           C  
ATOM   1864  OE1 GLU A 252     -43.769  30.298  -0.859  1.00 78.20           O  
ATOM   1865  OE2 GLU A 252     -42.243  30.444   0.757  1.00 78.20           O1-
ATOM   1866  N   HIS A 253     -42.685  34.219  -4.340  1.00104.62           N  
ATOM   1867  CA  HIS A 253     -43.037  35.578  -4.626  1.00104.62           C  
ATOM   1868  C   HIS A 253     -44.060  35.671  -5.719  1.00104.62           C  
ATOM   1869  O   HIS A 253     -45.003  36.456  -5.623  1.00104.62           O  
ATOM   1870  CB  HIS A 253     -41.812  36.441  -4.975  1.00104.62           C  
ATOM   1871  CG  HIS A 253     -42.046  37.905  -4.753  1.00104.62           C  
ATOM   1872  CD2 HIS A 253     -42.576  38.537  -3.671  1.00104.62           C  
ATOM   1873  ND1 HIS A 253     -41.722  38.901  -5.644  1.00104.62           N  
ATOM   1874  CE1 HIS A 253     -42.062  40.074  -5.055  1.00104.62           C  
ATOM   1875  NE2 HIS A 253     -42.582  39.904  -3.856  1.00104.62           N  
ATOM   1876  N   ILE A 254     -43.904  34.873  -6.792  1.00 59.73           N  
ATOM   1877  CA  ILE A 254     -44.814  34.916  -7.904  1.00 59.73           C  
ATOM   1878  C   ILE A 254     -46.171  34.436  -7.477  1.00 59.73           C  
ATOM   1879  O   ILE A 254     -47.191  34.947  -7.942  1.00 59.73           O  
ATOM   1880  CB  ILE A 254     -44.341  34.133  -9.095  1.00 59.73           C  
ATOM   1881  CG1 ILE A 254     -45.195  34.477 -10.325  1.00 59.73           C  
ATOM   1882  CG2 ILE A 254     -44.315  32.639  -8.732  1.00 59.73           C  
ATOM   1883  CD1 ILE A 254     -44.577  34.017 -11.643  1.00 59.73           C  
ATOM   1884  N   ASN A 255     -46.227  33.412  -6.605  1.00 41.35           N  
ATOM   1885  CA  ASN A 255     -47.492  32.901  -6.146  1.00 41.35           C  
ATOM   1886  C   ASN A 255     -48.204  33.976  -5.382  1.00 41.35           C  
ATOM   1887  O   ASN A 255     -49.409  34.166  -5.531  1.00 41.35           O  
ATOM   1888  CB  ASN A 255     -47.339  31.699  -5.196  1.00 41.35           C  
ATOM   1889  CG  ASN A 255     -48.730  31.187  -4.848  1.00 41.35           C  
ATOM   1890  ND2 ASN A 255     -49.385  31.832  -3.849  1.00 41.35           N  
ATOM   1891  OD1 ASN A 255     -49.221  30.234  -5.451  1.00 41.35           O  
ATOM   1892  N   TYR A 256     -47.453  34.715  -4.543  1.00 56.83           N  
ATOM   1893  CA  TYR A 256     -47.976  35.749  -3.691  1.00 56.83           C  
ATOM   1894  C   TYR A 256     -48.573  36.852  -4.517  1.00 56.83           C  
ATOM   1895  O   TYR A 256     -49.661  37.342  -4.221  1.00 56.83           O  
ATOM   1896  CB  TYR A 256     -46.848  36.359  -2.844  1.00 56.83           C  
ATOM   1897  CG  TYR A 256     -47.329  37.574  -2.134  1.00 56.83           C  
ATOM   1898  CD1 TYR A 256     -48.038  37.471  -0.960  1.00 56.83           C  
ATOM   1899  CD2 TYR A 256     -47.049  38.823  -2.639  1.00 56.83           C  
ATOM   1900  CE1 TYR A 256     -48.465  38.602  -0.306  1.00 56.83           C  
ATOM   1901  CE2 TYR A 256     -47.473  39.958  -1.989  1.00 56.83           C  
ATOM   1902  CZ  TYR A 256     -48.183  39.846  -0.819  1.00 56.83           C  
ATOM   1903  OH  TYR A 256     -48.620  41.007  -0.146  1.00 56.83           O  
ATOM   1904  N   LEU A 257     -47.849  37.287  -5.561  1.00 78.79           N  
ATOM   1905  CA  LEU A 257     -48.257  38.365  -6.419  1.00 78.79           C  
ATOM   1906  C   LEU A 257     -49.381  37.990  -7.339  1.00 78.79           C  
ATOM   1907  O   LEU A 257     -50.122  38.860  -7.791  1.00 78.79           O  
ATOM   1908  CB  LEU A 257     -47.110  38.942  -7.267  1.00 78.79           C  
ATOM   1909  CG  LEU A 257     -46.052  39.671  -6.421  1.00 78.79           C  
ATOM   1910  CD1 LEU A 257     -45.030  40.404  -7.303  1.00 78.79           C  
ATOM   1911  CD2 LEU A 257     -46.708  40.589  -5.375  1.00 78.79           C  
ATOM   1912  N   GLY A 258     -49.542  36.688  -7.645  1.00 49.07           N  
ATOM   1913  CA  GLY A 258     -50.416  36.253  -8.703  1.00 49.07           C  
ATOM   1914  C   GLY A 258     -51.820  36.772  -8.588  1.00 49.07           C  
ATOM   1915  O   GLY A 258     -52.368  37.224  -9.591  1.00 49.07           O  
ATOM   1916  N   PRO A 259     -52.464  36.721  -7.463  1.00 76.26           N  
ATOM   1917  CA  PRO A 259     -53.810  37.224  -7.441  1.00 76.26           C  
ATOM   1918  C   PRO A 259     -53.937  38.693  -7.707  1.00 76.26           C  
ATOM   1919  O   PRO A 259     -54.933  39.101  -8.301  1.00 76.26           O  
ATOM   1920  CB  PRO A 259     -54.412  36.733  -6.129  1.00 76.26           C  
ATOM   1921  CG  PRO A 259     -53.684  35.393  -5.904  1.00 76.26           C  
ATOM   1922  CD  PRO A 259     -52.312  35.576  -6.579  1.00 76.26           C  
ATOM   1923  N   TYR A 260     -52.957  39.508  -7.279  1.00 61.15           N  
ATOM   1924  CA  TYR A 260     -53.029  40.923  -7.503  1.00 61.15           C  
ATOM   1925  C   TYR A 260     -52.878  41.180  -8.971  1.00 61.15           C  
ATOM   1926  O   TYR A 260     -53.552  42.041  -9.533  1.00 61.15           O  
ATOM   1927  CB  TYR A 260     -51.914  41.708  -6.793  1.00 61.15           C  
ATOM   1928  CG  TYR A 260     -52.004  41.451  -5.325  1.00 61.15           C  
ATOM   1929  CD1 TYR A 260     -53.042  41.951  -4.571  1.00 61.15           C  
ATOM   1930  CD2 TYR A 260     -51.023  40.714  -4.700  1.00 61.15           C  
ATOM   1931  CE1 TYR A 260     -53.100  41.714  -3.217  1.00 61.15           C  
ATOM   1932  CE2 TYR A 260     -51.077  40.476  -3.346  1.00 61.15           C  
ATOM   1933  CZ  TYR A 260     -52.119  40.970  -2.603  1.00 61.15           C  
ATOM   1934  OH  TYR A 260     -52.171  40.720  -1.215  1.00 61.15           O  
ATOM   1935  N   ALA A 261     -51.961  40.441  -9.626  1.00 42.62           N  
ATOM   1936  CA  ALA A 261     -51.676  40.630 -11.022  1.00 42.62           C  
ATOM   1937  C   ALA A 261     -52.887  40.334 -11.857  1.00 42.62           C  
ATOM   1938  O   ALA A 261     -53.179  41.057 -12.808  1.00 42.62           O  
ATOM   1939  CB  ALA A 261     -50.548  39.713 -11.524  1.00 42.62           C  
ATOM   1940  N   VAL A 262     -53.605  39.237 -11.551  1.00118.10           N  
ATOM   1941  CA  VAL A 262     -54.777  38.906 -12.312  1.00118.10           C  
ATOM   1942  C   VAL A 262     -55.870  39.890 -12.026  1.00118.10           C  
ATOM   1943  O   VAL A 262     -56.620  40.279 -12.919  1.00118.10           O  
ATOM   1944  CB  VAL A 262     -55.294  37.518 -12.065  1.00118.10           C  
ATOM   1945  CG1 VAL A 262     -54.299  36.513 -12.665  1.00118.10           C  
ATOM   1946  CG2 VAL A 262     -55.500  37.324 -10.559  1.00118.10           C  
ATOM   1947  N   GLY A 263     -55.957  40.340 -10.764  1.00 52.75           N  
ATOM   1948  CA  GLY A 263     -56.985  41.214 -10.275  1.00 52.75           C  
ATOM   1949  C   GLY A 263     -56.952  42.513 -11.017  1.00 52.75           C  
ATOM   1950  O   GLY A 263     -57.958  43.217 -11.086  1.00 52.75           O  
ATOM   1951  N   ILE A 264     -55.782  42.908 -11.546  1.00174.24           N  
ATOM   1952  CA  ILE A 264     -55.730  44.175 -12.207  1.00174.24           C  
ATOM   1953  C   ILE A 264     -56.679  44.229 -13.372  1.00174.24           C  
ATOM   1954  O   ILE A 264     -57.217  45.291 -13.682  1.00174.24           O  
ATOM   1955  CB  ILE A 264     -54.348  44.670 -12.549  1.00174.24           C  
ATOM   1956  CG1 ILE A 264     -53.565  43.739 -13.468  1.00174.24           C  
ATOM   1957  CG2 ILE A 264     -53.627  44.961 -11.223  1.00174.24           C  
ATOM   1958  CD1 ILE A 264     -52.207  44.334 -13.840  1.00174.24           C  
ATOM   1959  N   PHE A 265     -56.891  43.090 -14.053  1.00112.03           N  
ATOM   1960  CA  PHE A 265     -57.753  42.938 -15.194  1.00112.03           C  
ATOM   1961  C   PHE A 265     -59.207  43.060 -14.837  1.00112.03           C  
ATOM   1962  O   PHE A 265     -60.041  43.205 -15.730  1.00112.03           O  
ATOM   1963  CB  PHE A 265     -57.515  41.614 -15.930  1.00112.03           C  
ATOM   1964  CG  PHE A 265     -56.163  41.759 -16.533  1.00112.03           C  
ATOM   1965  CD1 PHE A 265     -56.003  42.402 -17.739  1.00112.03           C  
ATOM   1966  CD2 PHE A 265     -55.050  41.269 -15.887  1.00112.03           C  
ATOM   1967  CE1 PHE A 265     -54.754  42.545 -18.298  1.00112.03           C  
ATOM   1968  CE2 PHE A 265     -53.798  41.409 -16.444  1.00112.03           C  
ATOM   1969  CZ  PHE A 265     -53.653  42.049 -17.652  1.00112.03           C  
ATOM   1970  N   SER A 266     -59.556  42.827 -13.556  1.00 86.92           N  
ATOM   1971  CA  SER A 266     -60.902  42.908 -13.050  1.00 86.92           C  
ATOM   1972  C   SER A 266     -61.295  44.307 -12.657  1.00 86.92           C  
ATOM   1973  O   SER A 266     -62.317  44.466 -11.995  1.00 86.92           O  
ATOM   1974  CB  SER A 266     -61.129  42.031 -11.808  1.00 86.92           C  
ATOM   1975  OG  SER A 266     -60.962  40.662 -12.141  1.00 86.92           O  
ATOM   1976  N   GLU A 267     -60.506  45.355 -12.980  1.00113.27           N  
ATOM   1977  CA  GLU A 267     -60.888  46.643 -12.469  1.00113.27           C  
ATOM   1978  C   GLU A 267     -61.219  47.608 -13.580  1.00113.27           C  
ATOM   1979  O   GLU A 267     -60.370  48.332 -14.102  1.00113.27           O  
ATOM   1980  CB  GLU A 267     -59.772  47.237 -11.598  1.00113.27           C  
ATOM   1981  CG  GLU A 267     -59.512  46.366 -10.363  1.00113.27           C  
ATOM   1982  CD  GLU A 267     -58.202  46.813  -9.740  1.00113.27           C  
ATOM   1983  OE1 GLU A 267     -57.249  47.094 -10.516  1.00113.27           O  
ATOM   1984  OE2 GLU A 267     -58.135  46.878  -8.485  1.00113.27           O1-
ATOM   1985  N   PRO A 268     -62.493  47.634 -13.885  1.00190.64           N  
ATOM   1986  CA  PRO A 268     -63.047  48.533 -14.867  1.00190.64           C  
ATOM   1987  C   PRO A 268     -63.218  49.879 -14.241  1.00190.64           C  
ATOM   1988  O   PRO A 268     -62.725  50.101 -13.135  1.00190.64           O  
ATOM   1989  CB  PRO A 268     -64.384  47.936 -15.299  1.00190.64           C  
ATOM   1990  CG  PRO A 268     -64.215  46.434 -15.033  1.00190.64           C  
ATOM   1991  CD  PRO A 268     -63.225  46.375 -13.859  1.00190.64           C  
ATOM   1992  N   ASN A 269     -63.898  50.801 -14.945  1.00 89.40           N  
ATOM   1993  CA  ASN A 269     -64.068  52.134 -14.452  1.00 89.40           C  
ATOM   1994  C   ASN A 269     -65.317  52.220 -13.621  1.00 89.40           C  
ATOM   1995  O   ASN A 269     -66.382  51.785 -14.056  1.00 89.40           O  
ATOM   1996  CB  ASN A 269     -64.236  53.156 -15.591  1.00 89.40           C  
ATOM   1997  CG  ASN A 269     -63.007  53.087 -16.489  1.00 89.40           C  
ATOM   1998  ND2 ASN A 269     -63.212  52.643 -17.758  1.00 89.40           N  
ATOM   1999  OD1 ASN A 269     -61.893  53.409 -16.079  1.00 89.40           O  
ATOM   2000  N   VAL A 270     -65.187  52.761 -12.381  1.00106.66           N  
ATOM   2001  CA  VAL A 270     -66.292  53.097 -11.513  1.00106.66           C  
ATOM   2002  C   VAL A 270     -67.300  51.984 -11.489  1.00106.66           C  
ATOM   2003  O   VAL A 270     -66.972  50.839 -11.781  1.00106.66           O  
ATOM   2004  CB  VAL A 270     -66.978  54.364 -11.949  1.00106.66           C  
ATOM   2005  CG1 VAL A 270     -65.971  55.524 -11.883  1.00106.66           C  
ATOM   2006  CG2 VAL A 270     -67.602  54.139 -13.338  1.00106.66           C  
ATOM   2007  N   PRO A 271     -68.525  52.264 -11.095  1.00 82.00           N  
ATOM   2008  CA  PRO A 271     -69.512  51.233 -11.228  1.00 82.00           C  
ATOM   2009  C   PRO A 271     -69.636  50.922 -12.687  1.00 82.00           C  
ATOM   2010  O   PRO A 271     -69.461  51.823 -13.505  1.00 82.00           O  
ATOM   2011  CB  PRO A 271     -70.757  51.761 -10.525  1.00 82.00           C  
ATOM   2012  CG  PRO A 271     -70.161  52.611  -9.387  1.00 82.00           C  
ATOM   2013  CD  PRO A 271     -68.798  53.089  -9.924  1.00 82.00           C  
ATOM   2014  N   GLN A 272     -69.922  49.649 -13.022  1.00 66.56           N  
ATOM   2015  CA  GLN A 272     -69.859  49.182 -14.377  1.00 66.56           C  
ATOM   2016  C   GLN A 272     -70.827  49.877 -15.284  1.00 66.56           C  
ATOM   2017  O   GLN A 272     -70.424  50.439 -16.300  1.00 66.56           O  
ATOM   2018  CB  GLN A 272     -70.170  47.679 -14.476  1.00 66.56           C  
ATOM   2019  CG  GLN A 272     -69.895  47.089 -15.859  1.00 66.56           C  
ATOM   2020  CD  GLN A 272     -68.391  46.923 -15.962  1.00 66.56           C  
ATOM   2021  NE2 GLN A 272     -67.813  47.317 -17.129  1.00 66.56           N  
ATOM   2022  OE1 GLN A 272     -67.742  46.464 -15.023  1.00 66.56           O  
ATOM   2023  N   GLY A 273     -72.123  49.912 -14.926  1.00 30.83           N  
ATOM   2024  CA  GLY A 273     -73.077  50.508 -15.822  1.00 30.83           C  
ATOM   2025  C   GLY A 273     -73.671  49.423 -16.671  1.00 30.83           C  
ATOM   2026  O   GLY A 273     -73.321  48.250 -16.548  1.00 30.83           O  
ATOM   2027  N   VAL A 274     -74.628  49.814 -17.539  1.00 48.09           N  
ATOM   2028  CA  VAL A 274     -75.378  48.926 -18.388  1.00 48.09           C  
ATOM   2029  C   VAL A 274     -74.564  48.283 -19.482  1.00 48.09           C  
ATOM   2030  O   VAL A 274     -74.731  47.093 -19.741  1.00 48.09           O  
ATOM   2031  CB  VAL A 274     -76.574  49.601 -19.001  1.00 48.09           C  
ATOM   2032  CG1 VAL A 274     -77.554  49.955 -17.867  1.00 48.09           C  
ATOM   2033  CG2 VAL A 274     -76.110  50.829 -19.802  1.00 48.09           C  
ATOM   2034  N   GLU A 275     -73.656  49.023 -20.155  1.00 89.58           N  
ATOM   2035  CA  GLU A 275     -72.989  48.426 -21.287  1.00 89.58           C  
ATOM   2036  C   GLU A 275     -71.555  48.150 -20.961  1.00 89.58           C  
ATOM   2037  O   GLU A 275     -70.989  48.738 -20.042  1.00 89.58           O  
ATOM   2038  CB  GLU A 275     -73.015  49.319 -22.546  1.00 89.58           C  
ATOM   2039  CG  GLU A 275     -72.523  48.625 -23.815  1.00 89.58           C  
ATOM   2040  CD  GLU A 275     -73.641  47.747 -24.371  1.00 89.58           C  
ATOM   2041  OE1 GLU A 275     -74.351  47.087 -23.565  1.00 89.58           O  
ATOM   2042  OE2 GLU A 275     -73.798  47.731 -25.622  1.00 89.58           O1-
ATOM   2043  N   ILE A 276     -70.939  47.200 -21.698  1.00 64.00           N  
ATOM   2044  CA  ILE A 276     -69.546  46.926 -21.489  1.00 64.00           C  
ATOM   2045  C   ILE A 276     -68.830  47.681 -22.568  1.00 64.00           C  
ATOM   2046  O   ILE A 276     -69.248  47.690 -23.722  1.00 64.00           O  
ATOM   2047  CB  ILE A 276     -69.194  45.463 -21.536  1.00 64.00           C  
ATOM   2048  CG1 ILE A 276     -69.927  44.732 -20.397  1.00 64.00           C  
ATOM   2049  CG2 ILE A 276     -67.664  45.319 -21.443  1.00 64.00           C  
ATOM   2050  CD1 ILE A 276     -69.793  43.213 -20.461  1.00 64.00           C  
ATOM   2051  N   PRO A 277     -67.788  48.374 -22.201  1.00 93.21           N  
ATOM   2052  CA  PRO A 277     -67.080  49.227 -23.111  1.00 93.21           C  
ATOM   2053  C   PRO A 277     -66.325  48.496 -24.176  1.00 93.21           C  
ATOM   2054  O   PRO A 277     -65.646  47.519 -23.868  1.00 93.21           O  
ATOM   2055  CB  PRO A 277     -66.190  50.120 -22.242  1.00 93.21           C  
ATOM   2056  CG  PRO A 277     -66.102  49.380 -20.893  1.00 93.21           C  
ATOM   2057  CD  PRO A 277     -67.434  48.615 -20.811  1.00 93.21           C  
ATOM   2058  N   LEU A 278     -66.428  48.970 -25.437  1.00 82.48           N  
ATOM   2059  CA  LEU A 278     -65.636  48.472 -26.530  1.00 82.48           C  
ATOM   2060  C   LEU A 278     -65.854  47.006 -26.771  1.00 82.48           C  
ATOM   2061  O   LEU A 278     -65.004  46.345 -27.360  1.00 82.48           O  
ATOM   2062  CB  LEU A 278     -64.131  48.692 -26.282  1.00 82.48           C  
ATOM   2063  CG  LEU A 278     -63.732  50.178 -26.205  1.00 82.48           C  
ATOM   2064  CD1 LEU A 278     -62.227  50.348 -25.952  1.00 82.48           C  
ATOM   2065  CD2 LEU A 278     -64.210  50.948 -27.450  1.00 82.48           C  
ATOM   2066  N   LYS A 279     -67.006  46.460 -26.343  1.00 98.81           N  
ATOM   2067  CA  LYS A 279     -67.329  45.081 -26.604  1.00 98.81           C  
ATOM   2068  C   LYS A 279     -66.267  44.161 -26.087  1.00 98.81           C  
ATOM   2069  O   LYS A 279     -66.052  43.091 -26.661  1.00 98.81           O  
ATOM   2070  CB  LYS A 279     -67.481  44.741 -28.092  1.00 98.81           C  
ATOM   2071  CG  LYS A 279     -68.682  45.407 -28.759  1.00 98.81           C  
ATOM   2072  CD  LYS A 279     -68.743  45.128 -30.261  1.00 98.81           C  
ATOM   2073  CE  LYS A 279     -67.547  45.668 -31.043  1.00 98.81           C  
ATOM   2074  NZ  LYS A 279     -67.539  45.090 -32.404  1.00 98.81           N1+
ATOM   2075  N   LEU A 280     -65.585  44.519 -24.987  1.00 57.71           N  
ATOM   2076  CA  LEU A 280     -64.584  43.634 -24.467  1.00 57.71           C  
ATOM   2077  C   LEU A 280     -65.258  42.519 -23.742  1.00 57.71           C  
ATOM   2078  O   LEU A 280     -66.375  42.664 -23.252  1.00 57.71           O  
ATOM   2079  CB  LEU A 280     -63.614  44.288 -23.472  1.00 57.71           C  
ATOM   2080  CG  LEU A 280     -62.616  45.277 -24.096  1.00 57.71           C  
ATOM   2081  CD1 LEU A 280     -61.699  45.878 -23.022  1.00 57.71           C  
ATOM   2082  CD2 LEU A 280     -61.821  44.621 -25.237  1.00 57.71           C  
ATOM   2083  N   ASN A 281     -64.581  41.354 -23.677  1.00 59.11           N  
ATOM   2084  CA  ASN A 281     -65.127  40.233 -22.970  1.00 59.11           C  
ATOM   2085  C   ASN A 281     -64.340  40.149 -21.692  1.00 59.11           C  
ATOM   2086  O   ASN A 281     -63.143  39.864 -21.696  1.00 59.11           O  
ATOM   2087  CB  ASN A 281     -64.968  38.919 -23.758  1.00 59.11           C  
ATOM   2088  CG  ASN A 281     -66.054  37.950 -23.317  1.00 59.11           C  
ATOM   2089  ND2 ASN A 281     -66.403  36.983 -24.211  1.00 59.11           N  
ATOM   2090  OD1 ASN A 281     -66.589  38.054 -22.215  1.00 59.11           O  
ATOM   2091  N   PRO A 282     -64.984  40.421 -20.591  1.00 74.03           N  
ATOM   2092  CA  PRO A 282     -64.303  40.445 -19.323  1.00 74.03           C  
ATOM   2093  C   PRO A 282     -63.745  39.132 -18.899  1.00 74.03           C  
ATOM   2094  O   PRO A 282     -62.687  39.116 -18.272  1.00 74.03           O  
ATOM   2095  CB  PRO A 282     -65.314  41.017 -18.329  1.00 74.03           C  
ATOM   2096  CG  PRO A 282     -66.216  41.910 -19.200  1.00 74.03           C  
ATOM   2097  CD  PRO A 282     -66.169  41.262 -20.595  1.00 74.03           C  
ATOM   2098  N   GLU A 283     -64.441  38.028 -19.209  1.00 73.04           N  
ATOM   2099  CA  GLU A 283     -63.982  36.749 -18.763  1.00 73.04           C  
ATOM   2100  C   GLU A 283     -62.699  36.415 -19.453  1.00 73.04           C  
ATOM   2101  O   GLU A 283     -61.748  35.962 -18.816  1.00 73.04           O  
ATOM   2102  CB  GLU A 283     -64.981  35.612 -19.056  1.00 73.04           C  
ATOM   2103  CG  GLU A 283     -66.257  35.657 -18.201  1.00 73.04           C  
ATOM   2104  CD  GLU A 283     -67.276  36.577 -18.864  1.00 73.04           C  
ATOM   2105  OE1 GLU A 283     -67.653  36.296 -20.032  1.00 73.04           O  
ATOM   2106  OE2 GLU A 283     -67.698  37.566 -18.204  1.00 73.04           O1-
ATOM   2107  N   VAL A 284     -62.639  36.650 -20.778  1.00 97.66           N  
ATOM   2108  CA  VAL A 284     -61.486  36.300 -21.557  1.00 97.66           C  
ATOM   2109  C   VAL A 284     -60.314  37.128 -21.128  1.00 97.66           C  
ATOM   2110  O   VAL A 284     -59.188  36.637 -21.075  1.00 97.66           O  
ATOM   2111  CB  VAL A 284     -61.676  36.481 -23.038  1.00 97.66           C  
ATOM   2112  CG1 VAL A 284     -62.738  35.485 -23.525  1.00 97.66           C  
ATOM   2113  CG2 VAL A 284     -62.038  37.945 -23.322  1.00 97.66           C  
ATOM   2114  N   THR A 285     -60.545  38.418 -20.820  1.00 40.20           N  
ATOM   2115  CA  THR A 285     -59.455  39.273 -20.454  1.00 40.20           C  
ATOM   2116  C   THR A 285     -58.800  38.745 -19.209  1.00 40.20           C  
ATOM   2117  O   THR A 285     -57.576  38.641 -19.150  1.00 40.20           O  
ATOM   2118  CB  THR A 285     -59.901  40.675 -20.167  1.00 40.20           C  
ATOM   2119  CG2 THR A 285     -58.667  41.526 -19.820  1.00 40.20           C  
ATOM   2120  OG1 THR A 285     -60.553  41.219 -21.305  1.00 40.20           O  
ATOM   2121  N   VAL A 286     -59.599  38.403 -18.174  1.00 42.73           N  
ATOM   2122  CA  VAL A 286     -59.051  37.895 -16.944  1.00 42.73           C  
ATOM   2123  C   VAL A 286     -58.454  36.538 -17.173  1.00 42.73           C  
ATOM   2124  O   VAL A 286     -57.412  36.198 -16.613  1.00 42.73           O  
ATOM   2125  CB  VAL A 286     -60.059  37.752 -15.840  1.00 42.73           C  
ATOM   2126  CG1 VAL A 286     -59.373  37.058 -14.650  1.00 42.73           C  
ATOM   2127  CG2 VAL A 286     -60.631  39.140 -15.507  1.00 42.73           C  
ATOM   2128  N   GLU A 287     -59.110  35.731 -18.023  1.00 81.64           N  
ATOM   2129  CA  GLU A 287     -58.717  34.377 -18.297  1.00 81.64           C  
ATOM   2130  C   GLU A 287     -57.330  34.377 -18.846  1.00 81.64           C  
ATOM   2131  O   GLU A 287     -56.500  33.545 -18.482  1.00 81.64           O  
ATOM   2132  CB  GLU A 287     -59.602  33.770 -19.399  1.00 81.64           C  
ATOM   2133  CG  GLU A 287     -59.211  32.348 -19.809  1.00 81.64           C  
ATOM   2134  CD  GLU A 287     -60.036  31.371 -18.991  1.00 81.64           C  
ATOM   2135  OE1 GLU A 287     -60.300  31.658 -17.793  1.00 81.64           O  
ATOM   2136  OE2 GLU A 287     -60.422  30.320 -19.569  1.00 81.64           O1-
ATOM   2137  N   TYR A 288     -57.051  35.334 -19.743  1.00 70.59           N  
ATOM   2138  CA  TYR A 288     -55.798  35.417 -20.431  1.00 70.59           C  
ATOM   2139  C   TYR A 288     -54.693  35.668 -19.448  1.00 70.59           C  
ATOM   2140  O   TYR A 288     -53.627  35.061 -19.545  1.00 70.59           O  
ATOM   2141  CB  TYR A 288     -55.830  36.548 -21.471  1.00 70.59           C  
ATOM   2142  CG  TYR A 288     -54.544  36.543 -22.211  1.00 70.59           C  
ATOM   2143  CD1 TYR A 288     -54.206  35.457 -22.982  1.00 70.59           C  
ATOM   2144  CD2 TYR A 288     -53.705  37.632 -22.172  1.00 70.59           C  
ATOM   2145  CE1 TYR A 288     -53.025  35.442 -23.684  1.00 70.59           C  
ATOM   2146  CE2 TYR A 288     -52.522  37.622 -22.873  1.00 70.59           C  
ATOM   2147  CZ  TYR A 288     -52.181  36.526 -23.628  1.00 70.59           C  
ATOM   2148  OH  TYR A 288     -50.969  36.514 -24.349  1.00 70.59           O  
ATOM   2149  N   ALA A 289     -54.917  36.567 -18.470  1.00 33.09           N  
ATOM   2150  CA  ALA A 289     -53.891  36.907 -17.520  1.00 33.09           C  
ATOM   2151  C   ALA A 289     -53.531  35.699 -16.706  1.00 33.09           C  
ATOM   2152  O   ALA A 289     -52.359  35.450 -16.430  1.00 33.09           O  
ATOM   2153  CB  ALA A 289     -54.324  38.013 -16.545  1.00 33.09           C  
ATOM   2154  N   LYS A 290     -54.541  34.907 -16.314  1.00 85.68           N  
ATOM   2155  CA  LYS A 290     -54.335  33.740 -15.503  1.00 85.68           C  
ATOM   2156  C   LYS A 290     -53.419  32.819 -16.251  1.00 85.68           C  
ATOM   2157  O   LYS A 290     -52.506  32.232 -15.671  1.00 85.68           O  
ATOM   2158  CB  LYS A 290     -55.667  33.012 -15.265  1.00 85.68           C  
ATOM   2159  CG  LYS A 290     -56.661  33.884 -14.495  1.00 85.68           C  
ATOM   2160  CD  LYS A 290     -58.125  33.488 -14.691  1.00 85.68           C  
ATOM   2161  CE  LYS A 290     -58.412  32.006 -14.452  1.00 85.68           C  
ATOM   2162  NZ  LYS A 290     -59.850  31.731 -14.689  1.00 85.68           N1+
ATOM   2163  N   LYS A 291     -53.637  32.694 -17.575  1.00112.32           N  
ATOM   2164  CA  LYS A 291     -52.859  31.833 -18.423  1.00112.32           C  
ATOM   2165  C   LYS A 291     -51.447  32.322 -18.374  1.00112.32           C  
ATOM   2166  O   LYS A 291     -50.510  31.537 -18.246  1.00112.32           O  
ATOM   2167  CB  LYS A 291     -53.219  31.989 -19.912  1.00112.32           C  
ATOM   2168  CG  LYS A 291     -54.709  31.961 -20.269  1.00112.32           C  
ATOM   2169  CD  LYS A 291     -55.416  30.623 -20.082  1.00112.32           C  
ATOM   2170  CE  LYS A 291     -56.854  30.660 -20.599  1.00112.32           C  
ATOM   2171  NZ  LYS A 291     -57.364  29.286 -20.799  1.00112.32           N1+
ATOM   2172  N   LEU A 292     -51.267  33.653 -18.486  1.00110.21           N  
ATOM   2173  CA  LEU A 292     -49.953  34.229 -18.499  1.00110.21           C  
ATOM   2174  C   LEU A 292     -49.265  33.981 -17.202  1.00110.21           C  
ATOM   2175  O   LEU A 292     -48.062  33.731 -17.184  1.00110.21           O  
ATOM   2176  CB  LEU A 292     -49.900  35.746 -18.759  1.00110.21           C  
ATOM   2177  CG  LEU A 292     -49.966  36.128 -20.249  1.00110.21           C  
ATOM   2178  CD1 LEU A 292     -51.293  35.721 -20.892  1.00110.21           C  
ATOM   2179  CD2 LEU A 292     -49.621  37.610 -20.449  1.00110.21           C  
ATOM   2180  N   LEU A 293     -49.997  34.043 -16.076  1.00161.52           N  
ATOM   2181  CA  LEU A 293     -49.337  33.820 -14.823  1.00161.52           C  
ATOM   2182  C   LEU A 293     -48.762  32.445 -14.812  1.00161.52           C  
ATOM   2183  O   LEU A 293     -47.654  32.232 -14.327  1.00161.52           O  
ATOM   2184  CB  LEU A 293     -50.237  33.888 -13.582  1.00161.52           C  
ATOM   2185  CG  LEU A 293     -50.658  35.309 -13.193  1.00161.52           C  
ATOM   2186  CD1 LEU A 293     -51.308  35.320 -11.803  1.00161.52           C  
ATOM   2187  CD2 LEU A 293     -49.479  36.282 -13.307  1.00161.52           C  
ATOM   2188  N   ASN A 294     -49.518  31.471 -15.344  1.00 46.47           N  
ATOM   2189  CA  ASN A 294     -49.102  30.098 -15.346  1.00 46.47           C  
ATOM   2190  C   ASN A 294     -47.851  29.961 -16.152  1.00 46.47           C  
ATOM   2191  O   ASN A 294     -46.922  29.265 -15.748  1.00 46.47           O  
ATOM   2192  CB  ASN A 294     -50.163  29.182 -15.995  1.00 46.47           C  
ATOM   2193  CG  ASN A 294     -49.772  27.714 -15.850  1.00 46.47           C  
ATOM   2194  ND2 ASN A 294     -50.783  26.854 -15.552  1.00 46.47           N  
ATOM   2195  OD1 ASN A 294     -48.613  27.333 -16.007  1.00 46.47           O  
ATOM   2196  N   VAL A 295     -47.792  30.621 -17.327  1.00 95.57           N  
ATOM   2197  CA  VAL A 295     -46.641  30.436 -18.161  1.00 95.57           C  
ATOM   2198  C   VAL A 295     -45.428  30.977 -17.472  1.00 95.57           C  
ATOM   2199  O   VAL A 295     -44.346  30.403 -17.575  1.00 95.57           O  
ATOM   2200  CB  VAL A 295     -46.757  31.046 -19.529  1.00 95.57           C  
ATOM   2201  CG1 VAL A 295     -46.753  32.577 -19.424  1.00 95.57           C  
ATOM   2202  CG2 VAL A 295     -45.619  30.468 -20.387  1.00 95.57           C  
ATOM   2203  N   ARG A 296     -45.577  32.107 -16.756  1.00134.48           N  
ATOM   2204  CA  ARG A 296     -44.471  32.704 -16.065  1.00134.48           C  
ATOM   2205  C   ARG A 296     -44.014  31.788 -14.975  1.00134.48           C  
ATOM   2206  O   ARG A 296     -42.819  31.662 -14.716  1.00134.48           O  
ATOM   2207  CB  ARG A 296     -44.847  34.056 -15.447  1.00134.48           C  
ATOM   2208  CG  ARG A 296     -45.307  35.026 -16.530  1.00134.48           C  
ATOM   2209  CD  ARG A 296     -44.721  34.655 -17.893  1.00134.48           C  
ATOM   2210  NE  ARG A 296     -44.936  35.791 -18.829  1.00134.48           N  
ATOM   2211  CZ  ARG A 296     -44.072  35.948 -19.872  1.00134.48           C  
ATOM   2212  NH1 ARG A 296     -43.082  35.033 -20.076  1.00134.48           N1+
ATOM   2213  NH2 ARG A 296     -44.182  37.028 -20.699  1.00134.48           N  
ATOM   2214  N   ILE A 297     -44.970  31.131 -14.297  1.00 43.91           N  
ATOM   2215  CA  ILE A 297     -44.653  30.227 -13.229  1.00 43.91           C  
ATOM   2216  C   ILE A 297     -43.865  29.077 -13.785  1.00 43.91           C  
ATOM   2217  O   ILE A 297     -42.859  28.666 -13.208  1.00 43.91           O  
ATOM   2218  CB  ILE A 297     -45.890  29.681 -12.581  1.00 43.91           C  
ATOM   2219  CG1 ILE A 297     -46.721  30.831 -11.968  1.00 43.91           C  
ATOM   2220  CG2 ILE A 297     -45.454  28.599 -11.574  1.00 43.91           C  
ATOM   2221  CD1 ILE A 297     -48.159  30.463 -11.615  1.00 43.91           C  
ATOM   2222  N   GLN A 298     -44.282  28.538 -14.946  1.00 45.92           N  
ATOM   2223  CA  GLN A 298     -43.596  27.417 -15.528  1.00 45.92           C  
ATOM   2224  C   GLN A 298     -42.214  27.839 -15.911  1.00 45.92           C  
ATOM   2225  O   GLN A 298     -41.280  27.044 -15.847  1.00 45.92           O  
ATOM   2226  CB  GLN A 298     -44.256  26.853 -16.800  1.00 45.92           C  
ATOM   2227  CG  GLN A 298     -45.592  26.154 -16.547  1.00 45.92           C  
ATOM   2228  CD  GLN A 298     -46.049  25.534 -17.859  1.00 45.92           C  
ATOM   2229  NE2 GLN A 298     -47.175  26.052 -18.412  1.00 45.92           N  
ATOM   2230  OE1 GLN A 298     -45.420  24.614 -18.379  1.00 45.92           O  
ATOM   2231  N   ALA A 299     -42.052  29.107 -16.332  1.00 36.79           N  
ATOM   2232  CA  ALA A 299     -40.774  29.594 -16.772  1.00 36.79           C  
ATOM   2233  C   ALA A 299     -39.797  29.476 -15.647  1.00 36.79           C  
ATOM   2234  O   ALA A 299     -38.615  29.215 -15.869  1.00 36.79           O  
ATOM   2235  CB  ALA A 299     -40.806  31.077 -17.178  1.00 36.79           C  
ATOM   2236  N   ILE A 300     -40.261  29.722 -14.409  1.00102.30           N  
ATOM   2237  CA  ILE A 300     -39.426  29.639 -13.245  1.00102.30           C  
ATOM   2238  C   ILE A 300     -38.982  28.219 -13.065  1.00102.30           C  
ATOM   2239  O   ILE A 300     -37.822  27.950 -12.763  1.00102.30           O  
ATOM   2240  CB  ILE A 300     -40.173  29.986 -11.986  1.00102.30           C  
ATOM   2241  CG1 ILE A 300     -40.779  31.401 -12.050  1.00102.30           C  
ATOM   2242  CG2 ILE A 300     -39.207  29.777 -10.811  1.00102.30           C  
ATOM   2243  CD1 ILE A 300     -39.752  32.531 -12.086  1.00102.30           C  
ATOM   2244  N   GLN A 301     -39.917  27.266 -13.233  1.00 49.57           N  
ATOM   2245  CA  GLN A 301     -39.618  25.883 -13.014  1.00 49.57           C  
ATOM   2246  C   GLN A 301     -38.611  25.406 -14.014  1.00 49.57           C  
ATOM   2247  O   GLN A 301     -37.717  24.634 -13.677  1.00 49.57           O  
ATOM   2248  CB  GLN A 301     -40.871  24.993 -13.070  1.00 49.57           C  
ATOM   2249  CG  GLN A 301     -41.855  25.354 -11.957  1.00 49.57           C  
ATOM   2250  CD  GLN A 301     -42.951  24.304 -11.891  1.00 49.57           C  
ATOM   2251  NE2 GLN A 301     -43.816  24.253 -12.940  1.00 49.57           N  
ATOM   2252  OE1 GLN A 301     -43.037  23.547 -10.924  1.00 49.57           O  
ATOM   2253  N   ARG A 302     -38.735  25.856 -15.276  1.00 67.70           N  
ATOM   2254  CA  ARG A 302     -37.857  25.460 -16.345  1.00 67.70           C  
ATOM   2255  C   ARG A 302     -36.482  26.010 -16.114  1.00 67.70           C  
ATOM   2256  O   ARG A 302     -35.487  25.418 -16.527  1.00 67.70           O  
ATOM   2257  CB  ARG A 302     -38.331  25.949 -17.724  1.00 67.70           C  
ATOM   2258  CG  ARG A 302     -39.705  25.391 -18.106  1.00 67.70           C  
ATOM   2259  CD  ARG A 302     -40.133  25.706 -19.538  1.00 67.70           C  
ATOM   2260  NE  ARG A 302     -41.571  25.338 -19.671  1.00 67.70           N  
ATOM   2261  CZ  ARG A 302     -42.058  24.989 -20.895  1.00 67.70           C  
ATOM   2262  NH1 ARG A 302     -41.204  24.914 -21.955  1.00 67.70           N1+
ATOM   2263  NH2 ARG A 302     -43.385  24.715 -21.067  1.00 67.70           N  
ATOM   2264  N   ALA A 303     -36.392  27.163 -15.432  1.00 54.65           N  
ATOM   2265  CA  ALA A 303     -35.167  27.884 -15.245  1.00 54.65           C  
ATOM   2266  C   ALA A 303     -34.137  27.038 -14.553  1.00 54.65           C  
ATOM   2267  O   ALA A 303     -32.941  27.229 -14.775  1.00 54.65           O  
ATOM   2268  CB  ALA A 303     -35.349  29.167 -14.414  1.00 54.65           C  
ATOM   2269  N   LYS A 304     -34.541  26.109 -13.665  1.00 86.00           N  
ATOM   2270  CA  LYS A 304     -33.527  25.371 -12.963  1.00 86.00           C  
ATOM   2271  C   LYS A 304     -32.658  24.627 -13.934  1.00 86.00           C  
ATOM   2272  O   LYS A 304     -31.433  24.675 -13.814  1.00 86.00           O  
ATOM   2273  CB  LYS A 304     -34.074  24.370 -11.922  1.00 86.00           C  
ATOM   2274  CG  LYS A 304     -34.679  25.050 -10.687  1.00 86.00           C  
ATOM   2275  CD  LYS A 304     -35.353  24.091  -9.699  1.00 86.00           C  
ATOM   2276  CE  LYS A 304     -34.410  23.554  -8.618  1.00 86.00           C  
ATOM   2277  NZ  LYS A 304     -35.169  22.812  -7.587  1.00 86.00           N1+
ATOM   2278  N   GLU A 305     -33.249  23.929 -14.926  1.00 97.59           N  
ATOM   2279  CA  GLU A 305     -32.428  23.210 -15.861  1.00 97.59           C  
ATOM   2280  C   GLU A 305     -32.478  23.958 -17.160  1.00 97.59           C  
ATOM   2281  O   GLU A 305     -33.312  23.660 -18.012  1.00 97.59           O  
ATOM   2282  CB  GLU A 305     -32.981  21.802 -16.163  1.00 97.59           C  
ATOM   2283  CG  GLU A 305     -33.129  20.894 -14.937  1.00 97.59           C  
ATOM   2284  CD  GLU A 305     -31.746  20.503 -14.450  1.00 97.59           C  
ATOM   2285  OE1 GLU A 305     -30.998  21.408 -13.996  1.00 97.59           O  
ATOM   2286  OE2 GLU A 305     -31.416  19.289 -14.522  1.00 97.59           O1-
ATOM   2287  N   LEU A 306     -31.577  24.944 -17.358  1.00 71.03           N  
ATOM   2288  CA  LEU A 306     -31.605  25.677 -18.594  1.00 71.03           C  
ATOM   2289  C   LEU A 306     -30.179  25.942 -18.990  1.00 71.03           C  
ATOM   2290  O   LEU A 306     -29.384  26.403 -18.172  1.00 71.03           O  
ATOM   2291  CB  LEU A 306     -32.386  27.000 -18.463  1.00 71.03           C  
ATOM   2292  CG  LEU A 306     -32.570  27.764 -19.785  1.00 71.03           C  
ATOM   2293  CD1 LEU A 306     -33.178  26.852 -20.860  1.00 71.03           C  
ATOM   2294  CD2 LEU A 306     -33.426  29.026 -19.573  1.00 71.03           C  
ATOM   2295  N   LYS A 307     -29.809  25.653 -20.262  1.00 91.33           N  
ATOM   2296  CA  LYS A 307     -28.432  25.863 -20.619  1.00 91.33           C  
ATOM   2297  C   LYS A 307     -28.273  27.275 -21.067  1.00 91.33           C  
ATOM   2298  O   LYS A 307     -28.769  27.685 -22.113  1.00 91.33           O  
ATOM   2299  CB  LYS A 307     -27.882  24.978 -21.745  1.00 91.33           C  
ATOM   2300  CG  LYS A 307     -26.372  25.188 -21.888  1.00 91.33           C  
ATOM   2301  CD  LYS A 307     -25.646  24.122 -22.699  1.00 91.33           C  
ATOM   2302  CE  LYS A 307     -24.127  24.182 -22.532  1.00 91.33           C  
ATOM   2303  NZ  LYS A 307     -23.742  23.578 -21.235  1.00 91.33           N1+
ATOM   2304  N   LEU A 308     -27.567  28.060 -20.242  1.00 75.56           N  
ATOM   2305  CA  LEU A 308     -27.356  29.452 -20.492  1.00 75.56           C  
ATOM   2306  C   LEU A 308     -26.407  29.696 -21.635  1.00 75.56           C  
ATOM   2307  O   LEU A 308     -26.584  30.651 -22.389  1.00 75.56           O  
ATOM   2308  CB  LEU A 308     -26.850  30.191 -19.249  1.00 75.56           C  
ATOM   2309  CG  LEU A 308     -27.872  30.177 -18.093  1.00 75.56           C  
ATOM   2310  CD1 LEU A 308     -27.369  31.017 -16.909  1.00 75.56           C  
ATOM   2311  CD2 LEU A 308     -29.277  30.588 -18.566  1.00 75.56           C  
ATOM   2312  N   GLU A 309     -25.365  28.847 -21.781  1.00 85.24           N  
ATOM   2313  CA  GLU A 309     -24.313  29.063 -22.745  1.00 85.24           C  
ATOM   2314  C   GLU A 309     -24.817  29.030 -24.163  1.00 85.24           C  
ATOM   2315  O   GLU A 309     -24.510  29.919 -24.955  1.00 85.24           O  
ATOM   2316  CB  GLU A 309     -23.215  27.993 -22.629  1.00 85.24           C  
ATOM   2317  CG  GLU A 309     -22.433  28.084 -21.318  1.00 85.24           C  
ATOM   2318  CD  GLU A 309     -23.327  27.576 -20.195  1.00 85.24           C  
ATOM   2319  OE1 GLU A 309     -24.272  26.802 -20.503  1.00 85.24           O  
ATOM   2320  OE2 GLU A 309     -23.081  27.953 -19.018  1.00 85.24           O1-
ATOM   2321  N   MET A 310     -25.599  27.994 -24.515  1.00115.70           N  
ATOM   2322  CA  MET A 310     -26.154  27.796 -25.828  1.00115.70           C  
ATOM   2323  C   MET A 310     -27.233  28.792 -26.128  1.00115.70           C  
ATOM   2324  O   MET A 310     -27.559  29.022 -27.289  1.00115.70           O  
ATOM   2325  CB  MET A 310     -26.705  26.378 -26.080  1.00115.70           C  
ATOM   2326  CG  MET A 310     -25.664  25.401 -26.630  1.00115.70           C  
ATOM   2327  SD  MET A 310     -24.306  24.944 -25.510  1.00115.70           S  
ATOM   2328  CE  MET A 310     -23.467  23.903 -26.740  1.00115.70           C  
ATOM   2329  N   LEU A 311     -27.829  29.382 -25.083  1.00178.30           N  
ATOM   2330  CA  LEU A 311     -29.007  30.199 -25.153  1.00178.30           C  
ATOM   2331  C   LEU A 311     -28.920  31.257 -26.226  1.00178.30           C  
ATOM   2332  O   LEU A 311     -27.928  31.975 -26.352  1.00178.30           O  
ATOM   2333  CB  LEU A 311     -29.266  30.885 -23.800  1.00178.30           C  
ATOM   2334  CG  LEU A 311     -30.663  31.483 -23.606  1.00178.30           C  
ATOM   2335  CD1 LEU A 311     -31.728  30.379 -23.513  1.00178.30           C  
ATOM   2336  CD2 LEU A 311     -30.702  32.407 -22.389  1.00178.30           C  
ATOM   2337  N   THR A 312     -30.004  31.340 -27.041  1.00 55.69           N  
ATOM   2338  CA  THR A 312     -30.182  32.301 -28.099  1.00 55.69           C  
ATOM   2339  C   THR A 312     -31.556  32.879 -27.918  1.00 55.69           C  
ATOM   2340  O   THR A 312     -32.360  32.337 -27.157  1.00 55.69           O  
ATOM   2341  CB  THR A 312     -30.151  31.705 -29.475  1.00 55.69           C  
ATOM   2342  CG2 THR A 312     -28.776  31.056 -29.716  1.00 55.69           C  
ATOM   2343  OG1 THR A 312     -31.189  30.747 -29.609  1.00 55.69           O  
ATOM   2344  N   PRO A 313     -31.862  33.968 -28.581  1.00 76.23           N  
ATOM   2345  CA  PRO A 313     -33.150  34.595 -28.442  1.00 76.23           C  
ATOM   2346  C   PRO A 313     -34.267  33.715 -28.899  1.00 76.23           C  
ATOM   2347  O   PRO A 313     -35.350  33.781 -28.318  1.00 76.23           O  
ATOM   2348  CB  PRO A 313     -33.063  35.898 -29.234  1.00 76.23           C  
ATOM   2349  CG  PRO A 313     -31.564  36.253 -29.180  1.00 76.23           C  
ATOM   2350  CD  PRO A 313     -30.849  34.896 -29.054  1.00 76.23           C  
ATOM   2351  N   LYS A 314     -34.028  32.885 -29.928  1.00115.04           N  
ATOM   2352  CA  LYS A 314     -35.050  32.047 -30.488  1.00115.04           C  
ATOM   2353  C   LYS A 314     -35.498  31.072 -29.444  1.00115.04           C  
ATOM   2354  O   LYS A 314     -36.677  30.732 -29.360  1.00115.04           O  
ATOM   2355  CB  LYS A 314     -34.544  31.237 -31.695  1.00115.04           C  
ATOM   2356  CG  LYS A 314     -34.169  32.116 -32.889  1.00115.04           C  
ATOM   2357  CD  LYS A 314     -33.293  31.421 -33.937  1.00115.04           C  
ATOM   2358  CE  LYS A 314     -34.040  30.439 -34.845  1.00115.04           C  
ATOM   2359  NZ  LYS A 314     -34.217  29.141 -34.160  1.00115.04           N1+
ATOM   2360  N   ASP A 315     -34.556  30.607 -28.605  1.00 52.83           N  
ATOM   2361  CA  ASP A 315     -34.856  29.616 -27.610  1.00 52.83           C  
ATOM   2362  C   ASP A 315     -35.910  30.164 -26.687  1.00 52.83           C  
ATOM   2363  O   ASP A 315     -36.788  29.438 -26.228  1.00 52.83           O  
ATOM   2364  CB  ASP A 315     -33.612  29.259 -26.774  1.00 52.83           C  
ATOM   2365  CG  ASP A 315     -32.629  28.550 -27.700  1.00 52.83           C  
ATOM   2366  OD1 ASP A 315     -33.086  28.027 -28.752  1.00 52.83           O  
ATOM   2367  OD2 ASP A 315     -31.412  28.523 -27.374  1.00 52.83           O1-
ATOM   2368  N   LEU A 316     -35.798  31.461 -26.355  1.00110.15           N  
ATOM   2369  CA  LEU A 316     -36.694  32.227 -25.537  1.00110.15           C  
ATOM   2370  C   LEU A 316     -37.928  32.671 -26.276  1.00110.15           C  
ATOM   2371  O   LEU A 316     -38.824  33.257 -25.668  1.00110.15           O  
ATOM   2372  CB  LEU A 316     -36.020  33.419 -24.839  1.00110.15           C  
ATOM   2373  CG  LEU A 316     -35.040  32.950 -23.747  1.00110.15           C  
ATOM   2374  CD1 LEU A 316     -34.390  34.132 -23.016  1.00110.15           C  
ATOM   2375  CD2 LEU A 316     -35.714  31.957 -22.783  1.00110.15           C  
ATOM   2376  N   ASP A 317     -37.986  32.476 -27.611  1.00 76.05           N  
ATOM   2377  CA  ASP A 317     -39.106  32.943 -28.389  1.00 76.05           C  
ATOM   2378  C   ASP A 317     -39.200  34.430 -28.322  1.00 76.05           C  
ATOM   2379  O   ASP A 317     -40.220  34.997 -27.940  1.00 76.05           O  
ATOM   2380  CB  ASP A 317     -40.458  32.341 -27.974  1.00 76.05           C  
ATOM   2381  CG  ASP A 317     -40.505  30.941 -28.559  1.00 76.05           C  
ATOM   2382  OD1 ASP A 317     -40.002  30.773 -29.702  1.00 76.05           O  
ATOM   2383  OD2 ASP A 317     -41.049  30.026 -27.885  1.00 76.05           O1-
ATOM   2384  N   VAL A 318     -38.083  35.085 -28.696  1.00 45.61           N  
ATOM   2385  CA  VAL A 318     -38.001  36.512 -28.730  1.00 45.61           C  
ATOM   2386  C   VAL A 318     -38.242  36.958 -30.140  1.00 45.61           C  
ATOM   2387  O   VAL A 318     -37.854  36.284 -31.093  1.00 45.61           O  
ATOM   2388  CB  VAL A 318     -36.652  37.037 -28.326  1.00 45.61           C  
ATOM   2389  CG1 VAL A 318     -36.648  38.565 -28.481  1.00 45.61           C  
ATOM   2390  CG2 VAL A 318     -36.346  36.557 -26.896  1.00 45.61           C  
ATOM   2391  N   ILE A 319     -38.917  38.118 -30.301  1.00104.81           N  
ATOM   2392  CA  ILE A 319     -39.217  38.632 -31.608  1.00104.81           C  
ATOM   2393  C   ILE A 319     -37.971  39.265 -32.142  1.00104.81           C  
ATOM   2394  O   ILE A 319     -37.397  40.175 -31.547  1.00104.81           O  
ATOM   2395  CB  ILE A 319     -40.304  39.666 -31.601  1.00104.81           C  
ATOM   2396  CG1 ILE A 319     -41.642  39.035 -31.185  1.00104.81           C  
ATOM   2397  CG2 ILE A 319     -40.356  40.311 -32.994  1.00104.81           C  
ATOM   2398  CD1 ILE A 319     -41.663  38.512 -29.750  1.00104.81           C  
ATOM   2399  N   GLU A 320     -37.484  38.702 -33.260  1.00120.35           N  
ATOM   2400  CA  GLU A 320     -36.303  39.100 -33.971  1.00120.35           C  
ATOM   2401  C   GLU A 320     -36.504  40.198 -34.978  1.00120.35           C  
ATOM   2402  O   GLU A 320     -35.525  40.748 -35.477  1.00120.35           O  
ATOM   2403  CB  GLU A 320     -35.551  37.904 -34.571  1.00120.35           C  
ATOM   2404  CG  GLU A 320     -34.873  37.096 -33.457  1.00120.35           C  
ATOM   2405  CD  GLU A 320     -34.212  35.864 -34.049  1.00120.35           C  
ATOM   2406  OE1 GLU A 320     -33.023  35.958 -34.455  1.00120.35           O  
ATOM   2407  OE2 GLU A 320     -34.894  34.807 -34.106  1.00120.35           O1-
ATOM   2408  N   SER A 321     -37.743  40.489 -35.417  1.00 43.74           N  
ATOM   2409  CA  SER A 321     -37.839  41.507 -36.428  1.00 43.74           C  
ATOM   2410  C   SER A 321     -39.017  42.377 -36.141  1.00 43.74           C  
ATOM   2411  O   SER A 321     -39.944  41.970 -35.446  1.00 43.74           O  
ATOM   2412  CB  SER A 321     -38.049  40.923 -37.832  1.00 43.74           C  
ATOM   2413  OG  SER A 321     -39.274  40.206 -37.869  1.00 43.74           O  
ATOM   2414  N   LEU A 322     -39.003  43.628 -36.647  1.00 98.37           N  
ATOM   2415  CA  LEU A 322     -40.180  44.422 -36.465  1.00 98.37           C  
ATOM   2416  C   LEU A 322     -41.130  43.975 -37.561  1.00 98.37           C  
ATOM   2417  O   LEU A 322     -40.650  43.269 -38.489  1.00 98.37           O  
ATOM   2418  CB  LEU A 322     -40.028  45.950 -36.608  1.00 98.37           C  
ATOM   2419  CG  LEU A 322     -39.341  46.662 -35.424  1.00 98.37           C  
ATOM   2420  CD1 LEU A 322     -40.080  46.389 -34.105  1.00 98.37           C  
ATOM   2421  CD2 LEU A 322     -37.841  46.376 -35.359  1.00 98.37           C  
ATOM   2422  OXT LEU A 322     -42.338  44.325 -37.492  1.00 98.37           O1-
TER   
ATOM   2423  N   LYS B  23     -65.912  48.243 -38.265  1.00352.35           N  
ATOM   2424  CA  LYS B  23     -65.881  49.388 -37.410  1.00352.35           C  
ATOM   2425  C   LYS B  23     -64.704  50.198 -37.827  1.00352.35           C  
ATOM   2426  O   LYS B  23     -63.670  49.658 -38.217  1.00352.35           O  
ATOM   2427  CB  LYS B  23     -65.733  49.079 -35.908  1.00352.35           C  
ATOM   2428  CG  LYS B  23     -64.462  48.313 -35.530  1.00352.35           C  
ATOM   2429  CD  LYS B  23     -64.413  46.887 -36.081  1.00352.35           C  
ATOM   2430  CE  LYS B  23     -65.400  45.939 -35.396  1.00352.35           C  
ATOM   2431  NZ  LYS B  23     -65.133  45.889 -33.939  1.00352.35           N1+
ATOM   2432  N   HIS B  24     -64.845  51.534 -37.773  1.00195.61           N  
ATOM   2433  CA  HIS B  24     -63.760  52.379 -38.159  1.00195.61           C  
ATOM   2434  C   HIS B  24     -62.707  52.199 -37.127  1.00195.61           C  
ATOM   2435  O   HIS B  24     -63.003  51.950 -35.959  1.00195.61           O  
ATOM   2436  CB  HIS B  24     -64.127  53.873 -38.196  1.00195.61           C  
ATOM   2437  CG  HIS B  24     -65.236  54.176 -39.160  1.00195.61           C  
ATOM   2438  CD2 HIS B  24     -66.578  54.264 -38.946  1.00195.61           C  
ATOM   2439  ND1 HIS B  24     -65.052  54.425 -40.502  1.00195.61           N  
ATOM   2440  CE1 HIS B  24     -66.282  54.648 -41.029  1.00195.61           C  
ATOM   2441  NE2 HIS B  24     -67.239  54.561 -40.123  1.00195.61           N  
ATOM   2442  N   THR B  25     -61.431  52.299 -37.534  1.00261.91           N  
ATOM   2443  CA  THR B  25     -60.409  52.130 -36.555  1.00261.91           C  
ATOM   2444  C   THR B  25     -60.496  53.301 -35.639  1.00261.91           C  
ATOM   2445  O   THR B  25     -60.808  54.416 -36.056  1.00261.91           O  
ATOM   2446  CB  THR B  25     -59.020  52.082 -37.120  1.00261.91           C  
ATOM   2447  CG2 THR B  25     -58.688  53.448 -37.747  1.00261.91           C  
ATOM   2448  OG1 THR B  25     -58.090  51.772 -36.093  1.00261.91           O  
ATOM   2449  N   TYR B  26     -60.234  53.062 -34.344  1.00275.17           N  
ATOM   2450  CA  TYR B  26     -60.310  54.126 -33.393  1.00275.17           C  
ATOM   2451  C   TYR B  26     -58.911  54.461 -33.017  1.00275.17           C  
ATOM   2452  O   TYR B  26     -58.139  53.595 -32.607  1.00275.17           O  
ATOM   2453  CB  TYR B  26     -61.076  53.736 -32.114  1.00275.17           C  
ATOM   2454  CG  TYR B  26     -61.075  54.898 -31.180  1.00275.17           C  
ATOM   2455  CD1 TYR B  26     -61.885  55.988 -31.404  1.00275.17           C  
ATOM   2456  CD2 TYR B  26     -60.270  54.882 -30.065  1.00275.17           C  
ATOM   2457  CE1 TYR B  26     -61.881  57.051 -30.532  1.00275.17           C  
ATOM   2458  CE2 TYR B  26     -60.262  55.941 -29.189  1.00275.17           C  
ATOM   2459  CZ  TYR B  26     -61.067  57.028 -29.424  1.00275.17           C  
ATOM   2460  OH  TYR B  26     -61.059  58.116 -28.526  1.00275.17           O  
ATOM   2461  N   PHE B  27     -58.545  55.746 -33.169  1.00269.01           N  
ATOM   2462  CA  PHE B  27     -57.208  56.143 -32.860  1.00269.01           C  
ATOM   2463  C   PHE B  27     -57.044  55.925 -31.395  1.00269.01           C  
ATOM   2464  O   PHE B  27     -57.933  56.234 -30.607  1.00269.01           O  
ATOM   2465  CB  PHE B  27     -56.929  57.621 -33.196  1.00269.01           C  
ATOM   2466  CG  PHE B  27     -55.517  57.932 -32.844  1.00269.01           C  
ATOM   2467  CD1 PHE B  27     -54.485  57.495 -33.644  1.00269.01           C  
ATOM   2468  CD2 PHE B  27     -55.226  58.678 -31.729  1.00269.01           C  
ATOM   2469  CE1 PHE B  27     -53.181  57.785 -33.323  1.00269.01           C  
ATOM   2470  CE2 PHE B  27     -53.923  58.971 -31.402  1.00269.01           C  
ATOM   2471  CZ  PHE B  27     -52.899  58.522 -32.200  1.00269.01           C  
ATOM   2472  N   LYS B  28     -55.894  55.362 -30.989  1.00231.74           N  
ATOM   2473  CA  LYS B  28     -55.711  55.062 -29.601  1.00231.74           C  
ATOM   2474  C   LYS B  28     -55.691  56.350 -28.861  1.00231.74           C  
ATOM   2475  O   LYS B  28     -55.146  57.347 -29.333  1.00231.74           O  
ATOM   2476  CB  LYS B  28     -54.405  54.305 -29.293  1.00231.74           C  
ATOM   2477  CG  LYS B  28     -54.248  53.918 -27.821  1.00231.74           C  
ATOM   2478  CD  LYS B  28     -53.173  52.856 -27.587  1.00231.74           C  
ATOM   2479  CE  LYS B  28     -53.614  51.450 -27.997  1.00231.74           C  
ATOM   2480  NZ  LYS B  28     -52.489  50.500 -27.856  1.00231.74           N1+
ATOM   2481  N   SER B  29     -56.314  56.361 -27.671  1.00134.76           N  
ATOM   2482  CA  SER B  29     -56.355  57.562 -26.899  1.00134.76           C  
ATOM   2483  C   SER B  29     -55.626  57.295 -25.629  1.00134.76           C  
ATOM   2484  O   SER B  29     -55.416  56.146 -25.242  1.00134.76           O  
ATOM   2485  CB  SER B  29     -57.774  58.012 -26.517  1.00134.76           C  
ATOM   2486  OG  SER B  29     -58.382  57.055 -25.662  1.00134.76           O  
ATOM   2487  N   ILE B  30     -55.203  58.379 -24.959  1.00113.31           N  
ATOM   2488  CA  ILE B  30     -54.496  58.270 -23.723  1.00113.31           C  
ATOM   2489  C   ILE B  30     -55.281  59.044 -22.726  1.00113.31           C  
ATOM   2490  O   ILE B  30     -56.127  59.857 -23.095  1.00113.31           O  
ATOM   2491  CB  ILE B  30     -53.123  58.877 -23.758  1.00113.31           C  
ATOM   2492  CG1 ILE B  30     -52.363  58.536 -22.465  1.00113.31           C  
ATOM   2493  CG2 ILE B  30     -53.266  60.385 -24.025  1.00113.31           C  
ATOM   2494  CD1 ILE B  30     -50.879  58.893 -22.516  1.00113.31           C  
ATOM   2495  N   LYS B  31     -55.047  58.777 -21.428  1.00279.49           N  
ATOM   2496  CA  LYS B  31     -55.754  59.522 -20.436  1.00279.49           C  
ATOM   2497  C   LYS B  31     -55.366  60.938 -20.695  1.00279.49           C  
ATOM   2498  O   LYS B  31     -54.215  61.226 -21.016  1.00279.49           O  
ATOM   2499  CB  LYS B  31     -55.369  59.133 -18.998  1.00279.49           C  
ATOM   2500  CG  LYS B  31     -55.594  57.642 -18.721  1.00279.49           C  
ATOM   2501  CD  LYS B  31     -57.033  57.173 -18.962  1.00279.49           C  
ATOM   2502  CE  LYS B  31     -57.185  55.649 -18.986  1.00279.49           C  
ATOM   2503  NZ  LYS B  31     -56.549  55.096 -20.204  1.00279.49           N1+
ATOM   2504  N   LYS B  32     -56.328  61.869 -20.580  1.00262.65           N  
ATOM   2505  CA  LYS B  32     -56.021  63.201 -20.992  1.00262.65           C  
ATOM   2506  C   LYS B  32     -54.922  63.746 -20.146  1.00262.65           C  
ATOM   2507  O   LYS B  32     -54.850  63.501 -18.943  1.00262.65           O  
ATOM   2508  CB  LYS B  32     -57.217  64.168 -20.961  1.00262.65           C  
ATOM   2509  CG  LYS B  32     -58.382  63.689 -21.832  1.00262.65           C  
ATOM   2510  CD  LYS B  32     -57.955  63.239 -23.234  1.00262.65           C  
ATOM   2511  CE  LYS B  32     -57.164  64.281 -24.026  1.00262.65           C  
ATOM   2512  NZ  LYS B  32     -56.657  63.677 -25.280  1.00262.65           N1+
ATOM   2513  N   GLY B  33     -54.017  64.489 -20.808  1.00126.78           N  
ATOM   2514  CA  GLY B  33     -52.878  65.104 -20.197  1.00126.78           C  
ATOM   2515  C   GLY B  33     -52.357  66.048 -21.228  1.00126.78           C  
ATOM   2516  O   GLY B  33     -52.960  66.192 -22.289  1.00126.78           O  
ATOM   2517  N   GLY B  34     -51.223  66.723 -20.958  1.00 64.20           N  
ATOM   2518  CA  GLY B  34     -50.751  67.633 -21.962  1.00 64.20           C  
ATOM   2519  C   GLY B  34     -49.287  67.862 -21.780  1.00 64.20           C  
ATOM   2520  O   GLY B  34     -48.751  67.756 -20.678  1.00 64.20           O  
ATOM   2521  N   ILE B  35     -48.602  68.192 -22.892  1.00 41.73           N  
ATOM   2522  CA  ILE B  35     -47.198  68.469 -22.854  1.00 41.73           C  
ATOM   2523  C   ILE B  35     -47.004  69.793 -23.520  1.00 41.73           C  
ATOM   2524  O   ILE B  35     -47.642  70.091 -24.529  1.00 41.73           O  
ATOM   2525  CB  ILE B  35     -46.371  67.466 -23.606  1.00 41.73           C  
ATOM   2526  CG1 ILE B  35     -46.501  66.078 -22.956  1.00 41.73           C  
ATOM   2527  CG2 ILE B  35     -44.925  67.983 -23.677  1.00 41.73           C  
ATOM   2528  CD1 ILE B  35     -45.945  64.953 -23.828  1.00 41.73           C  
ATOM   2529  N   ASP B  36     -46.126  70.634 -22.942  1.00 40.80           N  
ATOM   2530  CA  ASP B  36     -45.844  71.927 -23.494  1.00 40.80           C  
ATOM   2531  C   ASP B  36     -44.629  71.763 -24.349  1.00 40.80           C  
ATOM   2532  O   ASP B  36     -43.507  71.700 -23.850  1.00 40.80           O  
ATOM   2533  CB  ASP B  36     -45.507  72.969 -22.413  1.00 40.80           C  
ATOM   2534  CG  ASP B  36     -45.303  74.328 -23.072  1.00 40.80           C  
ATOM   2535  OD1 ASP B  36     -45.439  74.414 -24.321  1.00 40.80           O  
ATOM   2536  OD2 ASP B  36     -45.010  75.300 -22.325  1.00 40.80           O1-
ATOM   2537  N   TRP B  37     -44.839  71.665 -25.674  1.00 78.64           N  
ATOM   2538  CA  TRP B  37     -43.782  71.474 -26.626  1.00 78.64           C  
ATOM   2539  C   TRP B  37     -42.928  72.698 -26.747  1.00 78.64           C  
ATOM   2540  O   TRP B  37     -41.742  72.598 -27.046  1.00 78.64           O  
ATOM   2541  CB  TRP B  37     -44.286  71.071 -28.020  1.00 78.64           C  
ATOM   2542  CG  TRP B  37     -44.813  69.657 -28.042  1.00 78.64           C  
ATOM   2543  CD1 TRP B  37     -46.098  69.199 -28.019  1.00 78.64           C  
ATOM   2544  CD2 TRP B  37     -43.965  68.497 -28.047  1.00 78.64           C  
ATOM   2545  CE2 TRP B  37     -44.799  67.380 -28.030  1.00 78.64           C  
ATOM   2546  CE3 TRP B  37     -42.605  68.377 -28.060  1.00 78.64           C  
ATOM   2547  NE1 TRP B  37     -46.105  67.824 -28.013  1.00 78.64           N  
ATOM   2548  CZ2 TRP B  37     -44.281  66.116 -28.027  1.00 78.64           C  
ATOM   2549  CZ3 TRP B  37     -42.087  67.100 -28.062  1.00 78.64           C  
ATOM   2550  CH2 TRP B  37     -42.909  65.993 -28.046  1.00 78.64           C  
ATOM   2551  N   SER B  38     -43.516  73.893 -26.557  1.00 44.23           N  
ATOM   2552  CA  SER B  38     -42.803  75.131 -26.720  1.00 44.23           C  
ATOM   2553  C   SER B  38     -41.782  75.314 -25.636  1.00 44.23           C  
ATOM   2554  O   SER B  38     -40.951  76.218 -25.722  1.00 44.23           O  
ATOM   2555  CB  SER B  38     -43.726  76.360 -26.692  1.00 44.23           C  
ATOM   2556  OG  SER B  38     -44.314  76.502 -25.408  1.00 44.23           O  
ATOM   2557  N   LEU B  39     -41.814  74.474 -24.581  1.00 61.50           N  
ATOM   2558  CA  LEU B  39     -40.909  74.646 -23.476  1.00 61.50           C  
ATOM   2559  C   LEU B  39     -39.515  74.312 -23.930  1.00 61.50           C  
ATOM   2560  O   LEU B  39     -39.314  73.548 -24.872  1.00 61.50           O  
ATOM   2561  CB  LEU B  39     -41.277  73.763 -22.267  1.00 61.50           C  
ATOM   2562  CG  LEU B  39     -40.483  74.075 -20.987  1.00 61.50           C  
ATOM   2563  CD1 LEU B  39     -40.758  75.511 -20.513  1.00 61.50           C  
ATOM   2564  CD2 LEU B  39     -40.764  73.038 -19.887  1.00 61.50           C  
ATOM   2565  N   PHE B  40     -38.511  74.907 -23.254  1.00 68.06           N  
ATOM   2566  CA  PHE B  40     -37.126  74.796 -23.621  1.00 68.06           C  
ATOM   2567  C   PHE B  40     -36.647  73.374 -23.522  1.00 68.06           C  
ATOM   2568  O   PHE B  40     -35.909  72.924 -24.397  1.00 68.06           O  
ATOM   2569  CB  PHE B  40     -36.220  75.683 -22.748  1.00 68.06           C  
ATOM   2570  CG  PHE B  40     -34.846  75.664 -23.326  1.00 68.06           C  
ATOM   2571  CD1 PHE B  40     -34.558  76.393 -24.459  1.00 68.06           C  
ATOM   2572  CD2 PHE B  40     -33.843  74.935 -22.729  1.00 68.06           C  
ATOM   2573  CE1 PHE B  40     -33.291  76.384 -24.995  1.00 68.06           C  
ATOM   2574  CE2 PHE B  40     -32.574  74.924 -23.262  1.00 68.06           C  
ATOM   2575  CZ  PHE B  40     -32.298  75.647 -24.397  1.00 68.06           C  
ATOM   2576  N   PRO B  41     -37.004  72.637 -22.505  1.00 80.09           N  
ATOM   2577  CA  PRO B  41     -36.535  71.280 -22.415  1.00 80.09           C  
ATOM   2578  C   PRO B  41     -37.003  70.436 -23.559  1.00 80.09           C  
ATOM   2579  O   PRO B  41     -36.277  69.534 -23.974  1.00 80.09           O  
ATOM   2580  CB  PRO B  41     -36.955  70.799 -21.029  1.00 80.09           C  
ATOM   2581  CG  PRO B  41     -36.947  72.093 -20.189  1.00 80.09           C  
ATOM   2582  CD  PRO B  41     -37.262  73.215 -21.197  1.00 80.09           C  
ATOM   2583  N   MET B  42     -38.211  70.710 -24.077  1.00 78.84           N  
ATOM   2584  CA  MET B  42     -38.772  69.983 -25.179  1.00 78.84           C  
ATOM   2585  C   MET B  42     -37.962  70.248 -26.407  1.00 78.84           C  
ATOM   2586  O   MET B  42     -37.774  69.363 -27.240  1.00 78.84           O  
ATOM   2587  CB  MET B  42     -40.222  70.408 -25.461  1.00 78.84           C  
ATOM   2588  CG  MET B  42     -41.202  69.968 -24.372  1.00 78.84           C  
ATOM   2589  SD  MET B  42     -41.711  68.226 -24.473  1.00 78.84           S  
ATOM   2590  CE  MET B  42     -40.062  67.514 -24.220  1.00 78.84           C  
ATOM   2591  N   LYS B  43     -37.470  71.491 -26.557  1.00119.52           N  
ATOM   2592  CA  LYS B  43     -36.722  71.852 -27.726  1.00119.52           C  
ATOM   2593  C   LYS B  43     -35.502  70.985 -27.794  1.00119.52           C  
ATOM   2594  O   LYS B  43     -35.185  70.422 -28.841  1.00119.52           O  
ATOM   2595  CB  LYS B  43     -36.218  73.307 -27.680  1.00119.52           C  
ATOM   2596  CG  LYS B  43     -37.330  74.356 -27.688  1.00119.52           C  
ATOM   2597  CD  LYS B  43     -38.193  74.317 -28.949  1.00119.52           C  
ATOM   2598  CE  LYS B  43     -37.457  74.766 -30.213  1.00119.52           C  
ATOM   2599  NZ  LYS B  43     -38.334  74.585 -31.391  1.00119.52           N1+
ATOM   2600  N   LEU B  44     -34.791  70.847 -26.661  1.00 47.16           N  
ATOM   2601  CA  LEU B  44     -33.595  70.056 -26.606  1.00 47.16           C  
ATOM   2602  C   LEU B  44     -33.952  68.619 -26.829  1.00 47.16           C  
ATOM   2603  O   LEU B  44     -33.190  67.866 -27.435  1.00 47.16           O  
ATOM   2604  CB  LEU B  44     -32.870  70.155 -25.254  1.00 47.16           C  
ATOM   2605  CG  LEU B  44     -32.327  71.566 -24.963  1.00 47.16           C  
ATOM   2606  CD1 LEU B  44     -31.556  71.605 -23.634  1.00 47.16           C  
ATOM   2607  CD2 LEU B  44     -31.510  72.107 -26.148  1.00 47.16           C  
ATOM   2608  N   TYR B  45     -35.131  68.208 -26.331  1.00 60.49           N  
ATOM   2609  CA  TYR B  45     -35.588  66.849 -26.390  1.00 60.49           C  
ATOM   2610  C   TYR B  45     -35.704  66.436 -27.826  1.00 60.49           C  
ATOM   2611  O   TYR B  45     -35.227  65.369 -28.212  1.00 60.49           O  
ATOM   2612  CB  TYR B  45     -36.968  66.726 -25.705  1.00 60.49           C  
ATOM   2613  CG  TYR B  45     -37.485  65.325 -25.692  1.00 60.49           C  
ATOM   2614  CD1 TYR B  45     -36.996  64.405 -24.792  1.00 60.49           C  
ATOM   2615  CD2 TYR B  45     -38.487  64.942 -26.553  1.00 60.49           C  
ATOM   2616  CE1 TYR B  45     -37.484  63.119 -24.768  1.00 60.49           C  
ATOM   2617  CE2 TYR B  45     -38.980  63.658 -26.533  1.00 60.49           C  
ATOM   2618  CZ  TYR B  45     -38.477  62.743 -25.639  1.00 60.49           C  
ATOM   2619  OH  TYR B  45     -38.978  61.423 -25.614  1.00 60.49           O  
ATOM   2620  N   GLN B  46     -36.325  67.283 -28.666  1.00 41.71           N  
ATOM   2621  CA  GLN B  46     -36.491  66.972 -30.057  1.00 41.71           C  
ATOM   2622  C   GLN B  46     -35.144  66.935 -30.696  1.00 41.71           C  
ATOM   2623  O   GLN B  46     -34.877  66.104 -31.562  1.00 41.71           O  
ATOM   2624  CB  GLN B  46     -37.319  68.021 -30.819  1.00 41.71           C  
ATOM   2625  CG  GLN B  46     -38.777  68.057 -30.368  1.00 41.71           C  
ATOM   2626  CD  GLN B  46     -39.359  66.682 -30.658  1.00 41.71           C  
ATOM   2627  NE2 GLN B  46     -39.548  65.870 -29.585  1.00 41.71           N  
ATOM   2628  OE1 GLN B  46     -39.623  66.333 -31.807  1.00 41.71           O  
ATOM   2629  N   LEU B  47     -34.257  67.852 -30.275  1.00 52.76           N  
ATOM   2630  CA  LEU B  47     -32.958  67.961 -30.866  1.00 52.76           C  
ATOM   2631  C   LEU B  47     -32.201  66.691 -30.611  1.00 52.76           C  
ATOM   2632  O   LEU B  47     -31.493  66.192 -31.485  1.00 52.76           O  
ATOM   2633  CB  LEU B  47     -32.162  69.156 -30.306  1.00 52.76           C  
ATOM   2634  CG  LEU B  47     -30.800  69.390 -30.989  1.00 52.76           C  
ATOM   2635  CD1 LEU B  47     -30.975  69.672 -32.491  1.00 52.76           C  
ATOM   2636  CD2 LEU B  47     -30.004  70.502 -30.283  1.00 52.76           C  
ATOM   2637  N   GLY B  48     -32.342  66.116 -29.404  1.00 27.11           N  
ATOM   2638  CA  GLY B  48     -31.627  64.919 -29.069  1.00 27.11           C  
ATOM   2639  C   GLY B  48     -32.042  63.810 -29.986  1.00 27.11           C  
ATOM   2640  O   GLY B  48     -31.223  62.975 -30.364  1.00 27.11           O  
ATOM   2641  N   LYS B  49     -33.343  63.734 -30.327  1.00 53.92           N  
ATOM   2642  CA  LYS B  49     -33.813  62.682 -31.183  1.00 53.92           C  
ATOM   2643  C   LYS B  49     -33.249  62.819 -32.565  1.00 53.92           C  
ATOM   2644  O   LYS B  49     -32.831  61.831 -33.166  1.00 53.92           O  
ATOM   2645  CB  LYS B  49     -35.349  62.595 -31.261  1.00 53.92           C  
ATOM   2646  CG  LYS B  49     -35.950  61.970 -29.999  1.00 53.92           C  
ATOM   2647  CD  LYS B  49     -37.472  62.084 -29.879  1.00 53.92           C  
ATOM   2648  CE  LYS B  49     -38.036  61.266 -28.713  1.00 53.92           C  
ATOM   2649  NZ  LYS B  49     -39.495  61.476 -28.595  1.00 53.92           N1+
ATOM   2650  N   LYS B  50     -33.217  64.045 -33.115  1.00116.24           N  
ATOM   2651  CA  LYS B  50     -32.720  64.244 -34.450  1.00116.24           C  
ATOM   2652  C   LYS B  50     -31.255  63.914 -34.512  1.00116.24           C  
ATOM   2653  O   LYS B  50     -30.784  63.276 -35.451  1.00116.24           O  
ATOM   2654  CB  LYS B  50     -32.949  65.687 -34.938  1.00116.24           C  
ATOM   2655  CG  LYS B  50     -32.347  66.754 -34.025  1.00116.24           C  
ATOM   2656  CD  LYS B  50     -32.584  68.182 -34.518  1.00116.24           C  
ATOM   2657  CE  LYS B  50     -34.043  68.617 -34.378  1.00116.24           C  
ATOM   2658  NZ  LYS B  50     -34.194  70.027 -34.800  1.00116.24           N1+
ATOM   2659  N   LEU B  51     -30.510  64.342 -33.484  1.00124.77           N  
ATOM   2660  CA  LEU B  51     -29.088  64.216 -33.313  1.00124.77           C  
ATOM   2661  C   LEU B  51     -28.642  62.821 -32.968  1.00124.77           C  
ATOM   2662  O   LEU B  51     -27.446  62.625 -32.772  1.00124.77           O  
ATOM   2663  CB  LEU B  51     -28.499  65.168 -32.260  1.00124.77           C  
ATOM   2664  CG  LEU B  51     -28.567  66.645 -32.685  1.00124.77           C  
ATOM   2665  CD1 LEU B  51     -27.774  67.545 -31.723  1.00124.77           C  
ATOM   2666  CD2 LEU B  51     -28.147  66.819 -34.154  1.00124.77           C  
ATOM   2667  N   PHE B  52     -29.572  61.869 -32.748  1.00 90.92           N  
ATOM   2668  CA  PHE B  52     -29.318  60.520 -32.290  1.00 90.92           C  
ATOM   2669  C   PHE B  52     -28.223  59.808 -33.047  1.00 90.92           C  
ATOM   2670  O   PHE B  52     -28.095  59.936 -34.265  1.00 90.92           O  
ATOM   2671  CB  PHE B  52     -30.593  59.650 -32.353  1.00 90.92           C  
ATOM   2672  CG  PHE B  52     -30.326  58.293 -31.796  1.00 90.92           C  
ATOM   2673  CD1 PHE B  52     -30.317  58.082 -30.435  1.00 90.92           C  
ATOM   2674  CD2 PHE B  52     -30.113  57.221 -32.632  1.00 90.92           C  
ATOM   2675  CE1 PHE B  52     -30.080  56.830 -29.919  1.00 90.92           C  
ATOM   2676  CE2 PHE B  52     -29.875  55.967 -32.120  1.00 90.92           C  
ATOM   2677  CZ  PHE B  52     -29.857  55.768 -30.762  1.00 90.92           C  
ATOM   2678  N   TRP B  53     -27.387  59.040 -32.299  1.00 91.21           N  
ATOM   2679  CA  TRP B  53     -26.294  58.263 -32.830  1.00 91.21           C  
ATOM   2680  C   TRP B  53     -26.101  57.059 -31.943  1.00 91.21           C  
ATOM   2681  O   TRP B  53     -26.568  57.042 -30.804  1.00 91.21           O  
ATOM   2682  CB  TRP B  53     -24.968  59.044 -32.842  1.00 91.21           C  
ATOM   2683  CG  TRP B  53     -24.534  59.550 -31.483  1.00 91.21           C  
ATOM   2684  CD1 TRP B  53     -24.947  60.666 -30.818  1.00 91.21           C  
ATOM   2685  CD2 TRP B  53     -23.538  58.931 -30.653  1.00 91.21           C  
ATOM   2686  CE2 TRP B  53     -23.405  59.717 -29.508  1.00 91.21           C  
ATOM   2687  CE3 TRP B  53     -22.786  57.804 -30.833  1.00 91.21           C  
ATOM   2688  NE1 TRP B  53     -24.281  60.776 -29.620  1.00 91.21           N  
ATOM   2689  CZ2 TRP B  53     -22.519  59.389 -28.520  1.00 91.21           C  
ATOM   2690  CZ3 TRP B  53     -21.899  57.474 -29.832  1.00 91.21           C  
ATOM   2691  CH2 TRP B  53     -21.765  58.250 -28.698  1.00 91.21           C  
ATOM   2692  N   ASP B  54     -25.426  56.001 -32.455  1.00 91.65           N  
ATOM   2693  CA  ASP B  54     -25.188  54.821 -31.661  1.00 91.65           C  
ATOM   2694  C   ASP B  54     -23.749  54.412 -31.839  1.00 91.65           C  
ATOM   2695  O   ASP B  54     -23.248  54.345 -32.959  1.00 91.65           O  
ATOM   2696  CB  ASP B  54     -26.084  53.634 -32.058  1.00 91.65           C  
ATOM   2697  CG  ASP B  54     -25.957  52.550 -30.995  1.00 91.65           C  
ATOM   2698  OD1 ASP B  54     -24.966  51.775 -31.048  1.00 91.65           O  
ATOM   2699  OD2 ASP B  54     -26.861  52.475 -30.121  1.00 91.65           O1-
ATOM   2700  N   PRO B  55     -23.067  54.155 -30.754  1.00 95.77           N  
ATOM   2701  CA  PRO B  55     -21.670  53.783 -30.732  1.00 95.77           C  
ATOM   2702  C   PRO B  55     -21.359  52.433 -31.310  1.00 95.77           C  
ATOM   2703  O   PRO B  55     -20.196  52.180 -31.620  1.00 95.77           O  
ATOM   2704  CB  PRO B  55     -21.240  53.907 -29.267  1.00 95.77           C  
ATOM   2705  CG  PRO B  55     -22.557  53.836 -28.471  1.00 95.77           C  
ATOM   2706  CD  PRO B  55     -23.596  54.434 -29.430  1.00 95.77           C  
ATOM   2707  N   SER B  56     -22.349  51.532 -31.427  1.00 53.25           N  
ATOM   2708  CA  SER B  56     -22.078  50.212 -31.929  1.00 53.25           C  
ATOM   2709  C   SER B  56     -21.751  50.291 -33.387  1.00 53.25           C  
ATOM   2710  O   SER B  56     -21.107  49.400 -33.937  1.00 53.25           O  
ATOM   2711  CB  SER B  56     -23.266  49.248 -31.754  1.00 53.25           C  
ATOM   2712  OG  SER B  56     -24.382  49.699 -32.507  1.00 53.25           O  
ATOM   2713  N   THR B  57     -22.209  51.364 -34.051  1.00 62.64           N  
ATOM   2714  CA  THR B  57     -22.021  51.572 -35.458  1.00 62.64           C  
ATOM   2715  C   THR B  57     -20.584  51.877 -35.775  1.00 62.64           C  
ATOM   2716  O   THR B  57     -20.154  51.669 -36.906  1.00 62.64           O  
ATOM   2717  CB  THR B  57     -22.862  52.689 -36.006  1.00 62.64           C  
ATOM   2718  CG2 THR B  57     -24.337  52.383 -35.695  1.00 62.64           C  
ATOM   2719  OG1 THR B  57     -22.490  53.931 -35.424  1.00 62.64           O  
ATOM   2720  N   ILE B  58     -19.811  52.411 -34.806  1.00 76.55           N  
ATOM   2721  CA  ILE B  58     -18.471  52.882 -35.060  1.00 76.55           C  
ATOM   2722  C   ILE B  58     -17.452  51.774 -35.000  1.00 76.55           C  
ATOM   2723  O   ILE B  58     -17.404  50.989 -34.055  1.00 76.55           O  
ATOM   2724  CB  ILE B  58     -18.045  53.937 -34.082  1.00 76.55           C  
ATOM   2725  CG1 ILE B  58     -19.014  55.129 -34.140  1.00 76.55           C  
ATOM   2726  CG2 ILE B  58     -16.588  54.321 -34.385  1.00 76.55           C  
ATOM   2727  CD1 ILE B  58     -18.849  56.100 -32.972  1.00 76.55           C  
ATOM   2728  N   ASP B  59     -16.582  51.726 -36.037  1.00 72.15           N  
ATOM   2729  CA  ASP B  59     -15.558  50.728 -36.224  1.00 72.15           C  
ATOM   2730  C   ASP B  59     -14.340  51.064 -35.400  1.00 72.15           C  
ATOM   2731  O   ASP B  59     -13.747  52.131 -35.547  1.00 72.15           O  
ATOM   2732  CB  ASP B  59     -15.104  50.640 -37.693  1.00 72.15           C  
ATOM   2733  CG  ASP B  59     -14.103  49.504 -37.849  1.00 72.15           C  
ATOM   2734  OD1 ASP B  59     -13.945  48.714 -36.882  1.00 72.15           O  
ATOM   2735  OD2 ASP B  59     -13.483  49.414 -38.942  1.00 72.15           O1-
ATOM   2736  N   LEU B  60     -14.018  50.164 -34.445  1.00120.49           N  
ATOM   2737  CA  LEU B  60     -12.898  50.153 -33.533  1.00120.49           C  
ATOM   2738  C   LEU B  60     -11.637  49.575 -34.116  1.00120.49           C  
ATOM   2739  O   LEU B  60     -10.570  49.752 -33.534  1.00120.49           O  
ATOM   2740  CB  LEU B  60     -13.225  49.395 -32.239  1.00120.49           C  
ATOM   2741  CG  LEU B  60     -14.319  50.105 -31.424  1.00120.49           C  
ATOM   2742  CD1 LEU B  60     -14.642  49.351 -30.126  1.00120.49           C  
ATOM   2743  CD2 LEU B  60     -13.946  51.577 -31.182  1.00120.49           C  
ATOM   2744  N   THR B  61     -11.718  48.829 -35.239  1.00 61.00           N  
ATOM   2745  CA  THR B  61     -10.608  48.044 -35.718  1.00 61.00           C  
ATOM   2746  C   THR B  61      -9.344  48.847 -35.828  1.00 61.00           C  
ATOM   2747  O   THR B  61      -8.303  48.425 -35.331  1.00 61.00           O  
ATOM   2748  CB  THR B  61     -10.876  47.443 -37.067  1.00 61.00           C  
ATOM   2749  CG2 THR B  61      -9.675  46.566 -37.455  1.00 61.00           C  
ATOM   2750  OG1 THR B  61     -12.054  46.651 -37.022  1.00 61.00           O  
ATOM   2751  N   GLN B  62      -9.380  50.032 -36.455  1.00 52.29           N  
ATOM   2752  CA  GLN B  62      -8.187  50.825 -36.591  1.00 52.29           C  
ATOM   2753  C   GLN B  62      -7.681  51.203 -35.229  1.00 52.29           C  
ATOM   2754  O   GLN B  62      -6.475  51.298 -35.011  1.00 52.29           O  
ATOM   2755  CB  GLN B  62      -8.421  52.139 -37.357  1.00 52.29           C  
ATOM   2756  CG  GLN B  62      -7.172  53.017 -37.466  1.00 52.29           C  
ATOM   2757  CD  GLN B  62      -6.219  52.370 -38.459  1.00 52.29           C  
ATOM   2758  NE2 GLN B  62      -4.939  52.832 -38.460  1.00 52.29           N  
ATOM   2759  OE1 GLN B  62      -6.605  51.481 -39.214  1.00 52.29           O  
ATOM   2760  N   ASP B  63      -8.596  51.451 -34.279  1.00 80.77           N  
ATOM   2761  CA  ASP B  63      -8.259  51.914 -32.958  1.00 80.77           C  
ATOM   2762  C   ASP B  63      -7.460  50.880 -32.228  1.00 80.77           C  
ATOM   2763  O   ASP B  63      -6.555  51.221 -31.465  1.00 80.77           O  
ATOM   2764  CB  ASP B  63      -9.499  52.203 -32.092  1.00 80.77           C  
ATOM   2765  CG  ASP B  63     -10.263  53.356 -32.721  1.00 80.77           C  
ATOM   2766  OD1 ASP B  63     -10.325  53.396 -33.978  1.00 80.77           O  
ATOM   2767  OD2 ASP B  63     -10.782  54.214 -31.959  1.00 80.77           O1-
ATOM   2768  N   ARG B  64      -7.796  49.587 -32.404  1.00 86.58           N  
ATOM   2769  CA  ARG B  64      -7.082  48.559 -31.710  1.00 86.58           C  
ATOM   2770  C   ARG B  64      -5.678  48.578 -32.213  1.00 86.58           C  
ATOM   2771  O   ARG B  64      -4.738  48.469 -31.428  1.00 86.58           O  
ATOM   2772  CB  ARG B  64      -7.659  47.153 -31.960  1.00 86.58           C  
ATOM   2773  CG  ARG B  64      -6.938  46.050 -31.179  1.00 86.58           C  
ATOM   2774  CD  ARG B  64      -5.693  45.498 -31.880  1.00 86.58           C  
ATOM   2775  NE  ARG B  64      -5.062  44.503 -30.968  1.00 86.58           N  
ATOM   2776  CZ  ARG B  64      -4.086  44.893 -30.097  1.00 86.58           C  
ATOM   2777  NH1 ARG B  64      -3.694  46.200 -30.051  1.00 86.58           N1+
ATOM   2778  NH2 ARG B  64      -3.493  43.977 -29.277  1.00 86.58           N  
ATOM   2779  N   ALA B  65      -5.526  48.733 -33.546  1.00 45.54           N  
ATOM   2780  CA  ALA B  65      -4.257  48.735 -34.215  1.00 45.54           C  
ATOM   2781  C   ALA B  65      -3.445  49.911 -33.771  1.00 45.54           C  
ATOM   2782  O   ALA B  65      -2.236  49.798 -33.581  1.00 45.54           O  
ATOM   2783  CB  ALA B  65      -4.391  48.827 -35.745  1.00 45.54           C  
ATOM   2784  N   ASP B  66      -4.098  51.074 -33.600  1.00 68.61           N  
ATOM   2785  CA  ASP B  66      -3.444  52.293 -33.222  1.00 68.61           C  
ATOM   2786  C   ASP B  66      -2.882  52.155 -31.845  1.00 68.61           C  
ATOM   2787  O   ASP B  66      -1.949  52.867 -31.487  1.00 68.61           O  
ATOM   2788  CB  ASP B  66      -4.367  53.523 -33.242  1.00 68.61           C  
ATOM   2789  CG  ASP B  66      -4.638  53.860 -34.701  1.00 68.61           C  
ATOM   2790  OD1 ASP B  66      -3.946  53.279 -35.579  1.00 68.61           O  
ATOM   2791  OD2 ASP B  66      -5.538  54.704 -34.957  1.00 68.61           O1-
ATOM   2792  N   TRP B  67      -3.448  51.242 -31.036  1.00111.08           N  
ATOM   2793  CA  TRP B  67      -3.048  51.053 -29.669  1.00111.08           C  
ATOM   2794  C   TRP B  67      -1.609  50.633 -29.604  1.00111.08           C  
ATOM   2795  O   TRP B  67      -0.909  50.967 -28.649  1.00111.08           O  
ATOM   2796  CB  TRP B  67      -3.901  50.005 -28.935  1.00111.08           C  
ATOM   2797  CG  TRP B  67      -3.579  49.879 -27.467  1.00111.08           C  
ATOM   2798  CD1 TRP B  67      -2.898  48.908 -26.791  1.00111.08           C  
ATOM   2799  CD2 TRP B  67      -3.953  50.866 -26.496  1.00111.08           C  
ATOM   2800  CE2 TRP B  67      -3.484  50.428 -25.259  1.00111.08           C  
ATOM   2801  CE3 TRP B  67      -4.634  52.042 -26.627  1.00111.08           C  
ATOM   2802  NE1 TRP B  67      -2.843  49.222 -25.453  1.00111.08           N  
ATOM   2803  CZ2 TRP B  67      -3.692  51.162 -24.127  1.00111.08           C  
ATOM   2804  CZ3 TRP B  67      -4.841  52.782 -25.486  1.00111.08           C  
ATOM   2805  CH2 TRP B  67      -4.379  52.350 -24.259  1.00111.08           C  
ATOM   2806  N   ASP B  68      -1.137  49.852 -30.593  1.00 61.31           N  
ATOM   2807  CA  ASP B  68       0.220  49.380 -30.637  1.00 61.31           C  
ATOM   2808  C   ASP B  68       1.166  50.528 -30.868  1.00 61.31           C  
ATOM   2809  O   ASP B  68       2.331  50.469 -30.478  1.00 61.31           O  
ATOM   2810  CB  ASP B  68       0.446  48.353 -31.758  1.00 61.31           C  
ATOM   2811  CG  ASP B  68      -0.299  47.083 -31.365  1.00 61.31           C  
ATOM   2812  OD1 ASP B  68      -0.374  46.804 -30.138  1.00 61.31           O  
ATOM   2813  OD2 ASP B  68      -0.809  46.379 -32.277  1.00 61.31           O1-
ATOM   2814  N   LYS B  69       0.684  51.589 -31.540  1.00131.38           N  
ATOM   2815  CA  LYS B  69       1.430  52.758 -31.925  1.00131.38           C  
ATOM   2816  C   LYS B  69       1.916  53.509 -30.713  1.00131.38           C  
ATOM   2817  O   LYS B  69       2.965  54.150 -30.754  1.00131.38           O  
ATOM   2818  CB  LYS B  69       0.543  53.698 -32.756  1.00131.38           C  
ATOM   2819  CG  LYS B  69       1.291  54.754 -33.561  1.00131.38           C  
ATOM   2820  CD  LYS B  69       0.407  55.412 -34.622  1.00131.38           C  
ATOM   2821  CE  LYS B  69      -0.120  54.429 -35.671  1.00131.38           C  
ATOM   2822  NZ  LYS B  69      -1.001  55.133 -36.630  1.00131.38           N1+
ATOM   2823  N   LEU B  70       1.144  53.473 -29.608  1.00113.02           N  
ATOM   2824  CA  LEU B  70       1.453  54.226 -28.420  1.00113.02           C  
ATOM   2825  C   LEU B  70       2.527  53.576 -27.606  1.00113.02           C  
ATOM   2826  O   LEU B  70       2.630  52.355 -27.526  1.00113.02           O  
ATOM   2827  CB  LEU B  70       0.243  54.402 -27.486  1.00113.02           C  
ATOM   2828  CG  LEU B  70      -0.874  55.273 -28.088  1.00113.02           C  
ATOM   2829  CD1 LEU B  70      -1.427  54.650 -29.379  1.00113.02           C  
ATOM   2830  CD2 LEU B  70      -1.973  55.564 -27.051  1.00113.02           C  
ATOM   2831  N   ARG B  71       3.365  54.424 -26.973  1.00 74.33           N  
ATOM   2832  CA  ARG B  71       4.407  53.996 -26.082  1.00 74.33           C  
ATOM   2833  C   ARG B  71       3.715  53.680 -24.793  1.00 74.33           C  
ATOM   2834  O   ARG B  71       2.535  53.984 -24.630  1.00 74.33           O  
ATOM   2835  CB  ARG B  71       5.439  55.098 -25.789  1.00 74.33           C  
ATOM   2836  CG  ARG B  71       6.221  55.551 -27.023  1.00 74.33           C  
ATOM   2837  CD  ARG B  71       7.080  56.793 -26.777  1.00 74.33           C  
ATOM   2838  NE  ARG B  71       6.150  57.919 -26.478  1.00 74.33           N  
ATOM   2839  CZ  ARG B  71       6.644  59.144 -26.132  1.00 74.33           C  
ATOM   2840  NH1 ARG B  71       7.992  59.337 -26.048  1.00 74.33           N1+
ATOM   2841  NH2 ARG B  71       5.788  60.177 -25.871  1.00 74.33           N  
ATOM   2842  N   ASP B  72       4.424  53.044 -23.839  1.00 40.86           N  
ATOM   2843  CA  ASP B  72       3.785  52.669 -22.610  1.00 40.86           C  
ATOM   2844  C   ASP B  72       3.286  53.908 -21.929  1.00 40.86           C  
ATOM   2845  O   ASP B  72       2.165  53.932 -21.426  1.00 40.86           O  
ATOM   2846  CB  ASP B  72       4.727  51.947 -21.632  1.00 40.86           C  
ATOM   2847  CG  ASP B  72       5.078  50.585 -22.221  1.00 40.86           C  
ATOM   2848  OD1 ASP B  72       4.738  50.347 -23.410  1.00 40.86           O  
ATOM   2849  OD2 ASP B  72       5.688  49.762 -21.487  1.00 40.86           O1-
ATOM   2850  N   ILE B  73       4.099  54.984 -21.926  1.00 85.84           N  
ATOM   2851  CA  ILE B  73       3.737  56.213 -21.274  1.00 85.84           C  
ATOM   2852  C   ILE B  73       2.504  56.760 -21.926  1.00 85.84           C  
ATOM   2853  O   ILE B  73       1.648  57.340 -21.260  1.00 85.84           O  
ATOM   2854  CB  ILE B  73       4.816  57.263 -21.354  1.00 85.84           C  
ATOM   2855  CG1 ILE B  73       4.487  58.462 -20.448  1.00 85.84           C  
ATOM   2856  CG2 ILE B  73       5.019  57.639 -22.830  1.00 85.84           C  
ATOM   2857  CD1 ILE B  73       4.574  58.152 -18.954  1.00 85.84           C  
ATOM   2858  N   ASP B  74       2.411  56.638 -23.261  1.00 45.75           N  
ATOM   2859  CA  ASP B  74       1.275  57.131 -23.990  1.00 45.75           C  
ATOM   2860  C   ASP B  74       0.044  56.350 -23.628  1.00 45.75           C  
ATOM   2861  O   ASP B  74      -1.028  56.921 -23.434  1.00 45.75           O  
ATOM   2862  CB  ASP B  74       1.467  57.003 -25.509  1.00 45.75           C  
ATOM   2863  CG  ASP B  74       2.578  57.964 -25.903  1.00 45.75           C  
ATOM   2864  OD1 ASP B  74       2.844  58.907 -25.112  1.00 45.75           O  
ATOM   2865  OD2 ASP B  74       3.176  57.768 -26.995  1.00 45.75           O1-
ATOM   2866  N   LYS B  75       0.173  55.014 -23.514  1.00111.07           N  
ATOM   2867  CA  LYS B  75      -0.953  54.167 -23.233  1.00111.07           C  
ATOM   2868  C   LYS B  75      -1.504  54.529 -21.901  1.00111.07           C  
ATOM   2869  O   LYS B  75      -2.719  54.553 -21.700  1.00111.07           O  
ATOM   2870  CB  LYS B  75      -0.572  52.680 -23.230  1.00111.07           C  
ATOM   2871  CG  LYS B  75      -0.185  52.181 -24.626  1.00111.07           C  
ATOM   2872  CD  LYS B  75       0.533  50.832 -24.625  1.00111.07           C  
ATOM   2873  CE  LYS B  75      -0.364  49.651 -24.259  1.00111.07           C  
ATOM   2874  NZ  LYS B  75      -0.854  49.802 -22.870  1.00111.07           N1+
ATOM   2875  N   PHE B  76      -0.609  54.838 -20.953  1.00 66.01           N  
ATOM   2876  CA  PHE B  76      -1.074  55.166 -19.647  1.00 66.01           C  
ATOM   2877  C   PHE B  76      -1.929  56.394 -19.706  1.00 66.01           C  
ATOM   2878  O   PHE B  76      -3.007  56.437 -19.114  1.00 66.01           O  
ATOM   2879  CB  PHE B  76       0.048  55.419 -18.620  1.00 66.01           C  
ATOM   2880  CG  PHE B  76       0.691  54.109 -18.330  1.00 66.01           C  
ATOM   2881  CD1 PHE B  76      -0.006  53.133 -17.656  1.00 66.01           C  
ATOM   2882  CD2 PHE B  76       1.991  53.858 -18.697  1.00 66.01           C  
ATOM   2883  CE1 PHE B  76       0.573  51.919 -17.377  1.00 66.01           C  
ATOM   2884  CE2 PHE B  76       2.576  52.646 -18.422  1.00 66.01           C  
ATOM   2885  CZ  PHE B  76       1.867  51.673 -17.763  1.00 66.01           C  
ATOM   2886  N   LEU B  77      -1.477  57.423 -20.444  1.00130.12           N  
ATOM   2887  CA  LEU B  77      -2.194  58.665 -20.495  1.00130.12           C  
ATOM   2888  C   LEU B  77      -3.542  58.397 -21.098  1.00130.12           C  
ATOM   2889  O   LEU B  77      -4.565  58.858 -20.595  1.00130.12           O  
ATOM   2890  CB  LEU B  77      -1.494  59.695 -21.401  1.00130.12           C  
ATOM   2891  CG  LEU B  77      -1.965  61.164 -21.278  1.00130.12           C  
ATOM   2892  CD1 LEU B  77      -1.459  61.985 -22.471  1.00130.12           C  
ATOM   2893  CD2 LEU B  77      -3.475  61.331 -21.051  1.00130.12           C  
ATOM   2894  N   MET B  78      -3.576  57.607 -22.187  1.00 77.87           N  
ATOM   2895  CA  MET B  78      -4.796  57.393 -22.911  1.00 77.87           C  
ATOM   2896  C   MET B  78      -5.785  56.724 -22.034  1.00 77.87           C  
ATOM   2897  O   MET B  78      -6.962  57.084 -21.985  1.00 77.87           O  
ATOM   2898  CB  MET B  78      -4.593  56.507 -24.152  1.00 77.87           C  
ATOM   2899  CG  MET B  78      -5.714  56.659 -25.177  1.00 77.87           C  
ATOM   2900  SD  MET B  78      -5.687  58.267 -26.029  1.00 77.87           S  
ATOM   2901  CE  MET B  78      -7.202  57.982 -26.990  1.00 77.87           C  
ATOM   2902  N   VAL B  79      -5.303  55.722 -21.299  1.00 97.19           N  
ATOM   2903  CA  VAL B  79      -6.131  55.019 -20.386  1.00 97.19           C  
ATOM   2904  C   VAL B  79      -6.633  56.000 -19.395  1.00 97.19           C  
ATOM   2905  O   VAL B  79      -7.822  56.008 -19.082  1.00 97.19           O  
ATOM   2906  CB  VAL B  79      -5.337  53.987 -19.653  1.00 97.19           C  
ATOM   2907  CG1 VAL B  79      -6.149  53.494 -18.454  1.00 97.19           C  
ATOM   2908  CG2 VAL B  79      -4.961  52.883 -20.654  1.00 97.19           C  
ATOM   2909  N   ASN B  80      -5.741  56.905 -18.954  1.00106.12           N  
ATOM   2910  CA  ASN B  80      -6.040  57.771 -17.854  1.00106.12           C  
ATOM   2911  C   ASN B  80      -7.317  58.489 -18.126  1.00106.12           C  
ATOM   2912  O   ASN B  80      -8.280  58.372 -17.367  1.00106.12           O  
ATOM   2913  CB  ASN B  80      -4.947  58.830 -17.627  1.00106.12           C  
ATOM   2914  CG  ASN B  80      -5.186  59.508 -16.284  1.00106.12           C  
ATOM   2915  ND2 ASN B  80      -4.078  59.785 -15.545  1.00106.12           N  
ATOM   2916  OD1 ASN B  80      -6.321  59.782 -15.900  1.00106.12           O  
ATOM   2917  N   VAL B  81      -7.379  59.180 -19.271  1.00154.49           N  
ATOM   2918  CA  VAL B  81      -8.533  59.967 -19.577  1.00154.49           C  
ATOM   2919  C   VAL B  81      -9.752  59.146 -19.862  1.00154.49           C  
ATOM   2920  O   VAL B  81     -10.823  59.386 -19.308  1.00154.49           O  
ATOM   2921  CB  VAL B  81      -8.330  60.873 -20.762  1.00154.49           C  
ATOM   2922  CG1 VAL B  81      -7.314  61.958 -20.385  1.00154.49           C  
ATOM   2923  CG2 VAL B  81      -7.885  60.029 -21.968  1.00154.49           C  
ATOM   2924  N   THR B  82      -9.605  58.115 -20.703  1.00156.08           N  
ATOM   2925  CA  THR B  82     -10.741  57.394 -21.186  1.00156.08           C  
ATOM   2926  C   THR B  82     -11.500  56.805 -20.058  1.00156.08           C  
ATOM   2927  O   THR B  82     -12.729  56.831 -20.027  1.00156.08           O  
ATOM   2928  CB  THR B  82     -10.308  56.301 -22.114  1.00156.08           C  
ATOM   2929  CG2 THR B  82      -9.329  55.371 -21.389  1.00156.08           C  
ATOM   2930  OG1 THR B  82     -11.430  55.584 -22.588  1.00156.08           O  
ATOM   2931  N   SER B  83     -10.765  56.251 -19.096  1.00135.50           N  
ATOM   2932  CA  SER B  83     -11.391  55.582 -18.001  1.00135.50           C  
ATOM   2933  C   SER B  83     -12.086  56.556 -17.131  1.00135.50           C  
ATOM   2934  O   SER B  83     -13.146  56.268 -16.577  1.00135.50           O  
ATOM   2935  CB  SER B  83     -10.378  54.846 -17.114  1.00135.50           C  
ATOM   2936  OG  SER B  83      -9.674  53.889 -17.885  1.00135.50           O  
ATOM   2937  N   LYS B  84     -11.492  57.741 -16.969  1.00 77.10           N  
ATOM   2938  CA  LYS B  84     -12.143  58.693 -16.134  1.00 77.10           C  
ATOM   2939  C   LYS B  84     -13.443  58.990 -16.780  1.00 77.10           C  
ATOM   2940  O   LYS B  84     -14.442  59.202 -16.098  1.00 77.10           O  
ATOM   2941  CB  LYS B  84     -11.367  60.011 -15.964  1.00 77.10           C  
ATOM   2942  CG  LYS B  84     -10.164  59.866 -15.031  1.00 77.10           C  
ATOM   2943  CD  LYS B  84      -9.228  61.077 -15.010  1.00 77.10           C  
ATOM   2944  CE  LYS B  84      -8.096  60.941 -13.988  1.00 77.10           C  
ATOM   2945  NZ  LYS B  84      -7.231  62.142 -14.018  1.00 77.10           N1+
ATOM   2946  N   PHE B  85     -13.458  59.027 -18.123  1.00 75.19           N  
ATOM   2947  CA  PHE B  85     -14.686  59.281 -18.809  1.00 75.19           C  
ATOM   2948  C   PHE B  85     -15.671  58.190 -18.557  1.00 75.19           C  
ATOM   2949  O   PHE B  85     -16.828  58.450 -18.228  1.00 75.19           O  
ATOM   2950  CB  PHE B  85     -14.539  59.402 -20.338  1.00 75.19           C  
ATOM   2951  CG  PHE B  85     -14.105  60.784 -20.691  1.00 75.19           C  
ATOM   2952  CD1 PHE B  85     -15.054  61.770 -20.846  1.00 75.19           C  
ATOM   2953  CD2 PHE B  85     -12.779  61.099 -20.878  1.00 75.19           C  
ATOM   2954  CE1 PHE B  85     -14.692  63.052 -21.178  1.00 75.19           C  
ATOM   2955  CE2 PHE B  85     -12.411  62.382 -21.211  1.00 75.19           C  
ATOM   2956  CZ  PHE B  85     -13.366  63.360 -21.362  1.00 75.19           C  
ATOM   2957  N   GLY B  86     -15.247  56.925 -18.696  1.00 57.76           N  
ATOM   2958  CA  GLY B  86     -16.216  55.882 -18.560  1.00 57.76           C  
ATOM   2959  C   GLY B  86     -16.785  55.881 -17.177  1.00 57.76           C  
ATOM   2960  O   GLY B  86     -17.991  55.737 -16.996  1.00 57.76           O  
ATOM   2961  N   ALA B  87     -15.927  56.013 -16.153  1.00 63.55           N  
ATOM   2962  CA  ALA B  87     -16.413  55.980 -14.805  1.00 63.55           C  
ATOM   2963  C   ALA B  87     -17.255  57.177 -14.534  1.00 63.55           C  
ATOM   2964  O   ALA B  87     -18.281  57.084 -13.862  1.00 63.55           O  
ATOM   2965  CB  ALA B  87     -15.277  55.965 -13.767  1.00 63.55           C  
ATOM   2966  N   GLY B  88     -16.824  58.346 -15.037  1.00 39.41           N  
ATOM   2967  CA  GLY B  88     -17.534  59.550 -14.739  1.00 39.41           C  
ATOM   2968  C   GLY B  88     -18.907  59.504 -15.323  1.00 39.41           C  
ATOM   2969  O   GLY B  88     -19.890  59.842 -14.665  1.00 39.41           O  
ATOM   2970  N   GLU B  89     -19.006  59.062 -16.584  1.00 90.27           N  
ATOM   2971  CA  GLU B  89     -20.256  59.040 -17.283  1.00 90.27           C  
ATOM   2972  C   GLU B  89     -21.184  58.116 -16.556  1.00 90.27           C  
ATOM   2973  O   GLU B  89     -22.377  58.394 -16.437  1.00 90.27           O  
ATOM   2974  CB  GLU B  89     -20.097  58.487 -18.713  1.00 90.27           C  
ATOM   2975  CG  GLU B  89     -19.100  59.264 -19.583  1.00 90.27           C  
ATOM   2976  CD  GLU B  89     -19.795  60.456 -20.224  1.00 90.27           C  
ATOM   2977  OE1 GLU B  89     -21.051  60.512 -20.157  1.00 90.27           O  
ATOM   2978  OE2 GLU B  89     -19.078  61.319 -20.800  1.00 90.27           O1-
ATOM   2979  N   GLU B  90     -20.663  56.971 -16.070  1.00 88.78           N  
ATOM   2980  CA  GLU B  90     -21.504  56.025 -15.396  1.00 88.78           C  
ATOM   2981  C   GLU B  90     -21.965  56.588 -14.087  1.00 88.78           C  
ATOM   2982  O   GLU B  90     -23.102  56.369 -13.673  1.00 88.78           O  
ATOM   2983  CB  GLU B  90     -20.862  54.641 -15.173  1.00 88.78           C  
ATOM   2984  CG  GLU B  90     -19.638  54.605 -14.259  1.00 88.78           C  
ATOM   2985  CD  GLU B  90     -19.182  53.153 -14.194  1.00 88.78           C  
ATOM   2986  OE1 GLU B  90     -18.918  52.572 -15.281  1.00 88.78           O  
ATOM   2987  OE2 GLU B  90     -19.105  52.603 -13.063  1.00 88.78           O1-
ATOM   2988  N   ALA B  91     -21.088  57.338 -13.395  1.00 32.50           N  
ATOM   2989  CA  ALA B  91     -21.455  57.884 -12.121  1.00 32.50           C  
ATOM   2990  C   ALA B  91     -22.607  58.820 -12.316  1.00 32.50           C  
ATOM   2991  O   ALA B  91     -23.545  58.835 -11.519  1.00 32.50           O  
ATOM   2992  CB  ALA B  91     -20.316  58.679 -11.459  1.00 32.50           C  
ATOM   2993  N   VAL B  92     -22.558  59.637 -13.385  1.00 39.25           N  
ATOM   2994  CA  VAL B  92     -23.601  60.586 -13.652  1.00 39.25           C  
ATOM   2995  C   VAL B  92     -24.875  59.863 -13.961  1.00 39.25           C  
ATOM   2996  O   VAL B  92     -25.945  60.232 -13.482  1.00 39.25           O  
ATOM   2997  CB  VAL B  92     -23.295  61.477 -14.818  1.00 39.25           C  
ATOM   2998  CG1 VAL B  92     -24.495  62.415 -15.037  1.00 39.25           C  
ATOM   2999  CG2 VAL B  92     -21.971  62.214 -14.547  1.00 39.25           C  
ATOM   3000  N   ALA B  93     -24.798  58.794 -14.771  1.00 42.10           N  
ATOM   3001  CA  ALA B  93     -25.998  58.116 -15.164  1.00 42.10           C  
ATOM   3002  C   ALA B  93     -26.690  57.568 -13.953  1.00 42.10           C  
ATOM   3003  O   ALA B  93     -27.910  57.662 -13.848  1.00 42.10           O  
ATOM   3004  CB  ALA B  93     -25.729  56.939 -16.117  1.00 42.10           C  
ATOM   3005  N   LEU B  94     -25.933  56.947 -13.026  1.00 61.04           N  
ATOM   3006  CA  LEU B  94     -26.477  56.322 -11.845  1.00 61.04           C  
ATOM   3007  C   LEU B  94     -26.973  57.304 -10.816  1.00 61.04           C  
ATOM   3008  O   LEU B  94     -28.085  57.183 -10.306  1.00 61.04           O  
ATOM   3009  CB  LEU B  94     -25.430  55.440 -11.149  1.00 61.04           C  
ATOM   3010  CG  LEU B  94     -24.905  54.294 -12.036  1.00 61.04           C  
ATOM   3011  CD1 LEU B  94     -23.859  53.440 -11.303  1.00 61.04           C  
ATOM   3012  CD2 LEU B  94     -26.065  53.460 -12.604  1.00 61.04           C  
ATOM   3013  N   ASP B  95     -26.146  58.316 -10.497  1.00 71.30           N  
ATOM   3014  CA  ASP B  95     -26.367  59.248  -9.419  1.00 71.30           C  
ATOM   3015  C   ASP B  95     -27.509  60.185  -9.679  1.00 71.30           C  
ATOM   3016  O   ASP B  95     -28.038  60.792  -8.750  1.00 71.30           O  
ATOM   3017  CB  ASP B  95     -25.127  60.098  -9.107  1.00 71.30           C  
ATOM   3018  CG  ASP B  95     -24.104  59.182  -8.452  1.00 71.30           C  
ATOM   3019  OD1 ASP B  95     -24.513  58.099  -7.957  1.00 71.30           O  
ATOM   3020  OD2 ASP B  95     -22.900  59.553  -8.440  1.00 71.30           O1-
ATOM   3021  N   LEU B  96     -27.878  60.361 -10.955  1.00111.13           N  
ATOM   3022  CA  LEU B  96     -28.861  61.306 -11.407  1.00111.13           C  
ATOM   3023  C   LEU B  96     -30.256  60.938 -10.970  1.00111.13           C  
ATOM   3024  O   LEU B  96     -31.183  61.730 -11.134  1.00111.13           O  
ATOM   3025  CB  LEU B  96     -28.828  61.514 -12.933  1.00111.13           C  
ATOM   3026  CG  LEU B  96     -29.548  62.798 -13.382  1.00111.13           C  
ATOM   3027  CD1 LEU B  96     -28.884  64.029 -12.742  1.00111.13           C  
ATOM   3028  CD2 LEU B  96     -29.606  62.911 -14.914  1.00111.13           C  
ATOM   3029  N   HIS B  97     -30.465  59.711 -10.458  1.00 65.78           N  
ATOM   3030  CA  HIS B  97     -31.769  59.207 -10.107  1.00 65.78           C  
ATOM   3031  C   HIS B  97     -32.522  60.129  -9.182  1.00 65.78           C  
ATOM   3032  O   HIS B  97     -33.709  60.353  -9.417  1.00 65.78           O  
ATOM   3033  CB  HIS B  97     -31.673  57.846  -9.394  1.00 65.78           C  
ATOM   3034  CG  HIS B  97     -32.997  57.293  -8.963  1.00 65.78           C  
ATOM   3035  CD2 HIS B  97     -33.588  57.302  -7.735  1.00 65.78           C  
ATOM   3036  ND1 HIS B  97     -33.877  56.643  -9.798  1.00 65.78           N  
ATOM   3037  CE1 HIS B  97     -34.950  56.295  -9.044  1.00 65.78           C  
ATOM   3038  NE2 HIS B  97     -34.819  56.672  -7.784  1.00 65.78           N  
ATOM   3039  N   PRO B  98     -31.951  60.678  -8.145  1.00 75.55           N  
ATOM   3040  CA  PRO B  98     -32.738  61.492  -7.251  1.00 75.55           C  
ATOM   3041  C   PRO B  98     -33.308  62.731  -7.874  1.00 75.55           C  
ATOM   3042  O   PRO B  98     -34.396  63.147  -7.478  1.00 75.55           O  
ATOM   3043  CB  PRO B  98     -31.839  61.749  -6.043  1.00 75.55           C  
ATOM   3044  CG  PRO B  98     -30.920  60.512  -6.005  1.00 75.55           C  
ATOM   3045  CD  PRO B  98     -30.824  60.054  -7.471  1.00 75.55           C  
ATOM   3046  N   LEU B  99     -32.597  63.346  -8.834  1.00 49.39           N  
ATOM   3047  CA  LEU B  99     -33.059  64.559  -9.445  1.00 49.39           C  
ATOM   3048  C   LEU B  99     -34.301  64.286 -10.234  1.00 49.39           C  
ATOM   3049  O   LEU B  99     -35.265  65.049 -10.182  1.00 49.39           O  
ATOM   3050  CB  LEU B  99     -32.011  65.159 -10.401  1.00 49.39           C  
ATOM   3051  CG  LEU B  99     -32.459  66.468 -11.081  1.00 49.39           C  
ATOM   3052  CD1 LEU B  99     -32.684  67.584 -10.047  1.00 49.39           C  
ATOM   3053  CD2 LEU B  99     -31.477  66.882 -12.191  1.00 49.39           C  
ATOM   3054  N   ILE B 100     -34.318  63.183 -11.000  1.00119.26           N  
ATOM   3055  CA  ILE B 100     -35.466  62.883 -11.802  1.00119.26           C  
ATOM   3056  C   ILE B 100     -36.639  62.595 -10.924  1.00119.26           C  
ATOM   3057  O   ILE B 100     -37.755  63.018 -11.220  1.00119.26           O  
ATOM   3058  CB  ILE B 100     -35.229  61.778 -12.798  1.00119.26           C  
ATOM   3059  CG1 ILE B 100     -34.744  60.493 -12.120  1.00119.26           C  
ATOM   3060  CG2 ILE B 100     -34.280  62.313 -13.879  1.00119.26           C  
ATOM   3061  CD1 ILE B 100     -34.536  59.348 -13.111  1.00119.26           C  
ATOM   3062  N   VAL B 101     -36.421  61.876  -9.809  1.00 34.62           N  
ATOM   3063  CA  VAL B 101     -37.499  61.561  -8.917  1.00 34.62           C  
ATOM   3064  C   VAL B 101     -38.055  62.838  -8.369  1.00 34.62           C  
ATOM   3065  O   VAL B 101     -39.268  62.982  -8.230  1.00 34.62           O  
ATOM   3066  CB  VAL B 101     -37.063  60.735  -7.743  1.00 34.62           C  
ATOM   3067  CG1 VAL B 101     -38.262  60.560  -6.796  1.00 34.62           C  
ATOM   3068  CG2 VAL B 101     -36.478  59.410  -8.261  1.00 34.62           C  
ATOM   3069  N   THR B 102     -37.179  63.805  -8.036  1.00108.72           N  
ATOM   3070  CA  THR B 102     -37.659  65.013  -7.428  1.00108.72           C  
ATOM   3071  C   THR B 102     -38.530  65.762  -8.399  1.00108.72           C  
ATOM   3072  O   THR B 102     -39.576  66.288  -8.021  1.00108.72           O  
ATOM   3073  CB  THR B 102     -36.563  65.920  -6.934  1.00108.72           C  
ATOM   3074  CG2 THR B 102     -35.956  66.704  -8.108  1.00108.72           C  
ATOM   3075  OG1 THR B 102     -37.086  66.835  -5.986  1.00108.72           O  
ATOM   3076  N   LEU B 103     -38.128  65.816  -9.683  1.00 49.77           N  
ATOM   3077  CA  LEU B 103     -38.852  66.555 -10.685  1.00 49.77           C  
ATOM   3078  C   LEU B 103     -40.208  65.957 -10.921  1.00 49.77           C  
ATOM   3079  O   LEU B 103     -41.180  66.683 -11.125  1.00 49.77           O  
ATOM   3080  CB  LEU B 103     -38.130  66.590 -12.045  1.00 49.77           C  
ATOM   3081  CG  LEU B 103     -36.803  67.368 -12.023  1.00 49.77           C  
ATOM   3082  CD1 LEU B 103     -36.144  67.397 -13.411  1.00 49.77           C  
ATOM   3083  CD2 LEU B 103     -36.986  68.773 -11.432  1.00 49.77           C  
ATOM   3084  N   VAL B 104     -40.306  64.615 -10.926  1.00 86.39           N  
ATOM   3085  CA  VAL B 104     -41.556  63.960 -11.201  1.00 86.39           C  
ATOM   3086  C   VAL B 104     -42.537  64.270 -10.111  1.00 86.39           C  
ATOM   3087  O   VAL B 104     -43.730  64.433 -10.362  1.00 86.39           O  
ATOM   3088  CB  VAL B 104     -41.432  62.465 -11.311  1.00 86.39           C  
ATOM   3089  CG1 VAL B 104     -41.122  61.874  -9.925  1.00 86.39           C  
ATOM   3090  CG2 VAL B 104     -42.721  61.914 -11.939  1.00 86.39           C  
ATOM   3091  N   LYS B 105     -42.059  64.352  -8.858  1.00133.06           N  
ATOM   3092  CA  LYS B 105     -42.943  64.608  -7.761  1.00133.06           C  
ATOM   3093  C   LYS B 105     -43.545  65.963  -7.980  1.00133.06           C  
ATOM   3094  O   LYS B 105     -44.726  66.187  -7.717  1.00133.06           O  
ATOM   3095  CB  LYS B 105     -42.202  64.609  -6.415  1.00133.06           C  
ATOM   3096  CG  LYS B 105     -43.107  64.249  -5.243  1.00133.06           C  
ATOM   3097  CD  LYS B 105     -43.596  62.801  -5.321  1.00133.06           C  
ATOM   3098  CE  LYS B 105     -42.497  61.805  -5.702  1.00133.06           C  
ATOM   3099  NZ  LYS B 105     -43.062  60.443  -5.822  1.00133.06           N1+
ATOM   3100  N   GLU B 106     -42.719  66.897  -8.487  1.00 63.21           N  
ATOM   3101  CA  GLU B 106     -43.078  68.258  -8.778  1.00 63.21           C  
ATOM   3102  C   GLU B 106     -44.075  68.274  -9.898  1.00 63.21           C  
ATOM   3103  O   GLU B 106     -44.862  69.208 -10.019  1.00 63.21           O  
ATOM   3104  CB  GLU B 106     -41.861  69.100  -9.201  1.00 63.21           C  
ATOM   3105  CG  GLU B 106     -40.845  69.277  -8.070  1.00 63.21           C  
ATOM   3106  CD  GLU B 106     -39.685  70.114  -8.588  1.00 63.21           C  
ATOM   3107  OE1 GLU B 106     -39.345  69.962  -9.791  1.00 63.21           O  
ATOM   3108  OE2 GLU B 106     -39.123  70.913  -7.793  1.00 63.21           O1-
ATOM   3109  N   GLY B 107     -44.054  67.259 -10.781  1.00 28.33           N  
ATOM   3110  CA  GLY B 107     -45.012  67.240 -11.850  1.00 28.33           C  
ATOM   3111  C   GLY B 107     -44.467  67.999 -13.018  1.00 28.33           C  
ATOM   3112  O   GLY B 107     -45.228  68.495 -13.848  1.00 28.33           O  
ATOM   3113  N   ARG B 108     -43.128  68.120 -13.111  1.00145.19           N  
ATOM   3114  CA  ARG B 108     -42.552  68.819 -14.223  1.00145.19           C  
ATOM   3115  C   ARG B 108     -42.230  67.780 -15.254  1.00145.19           C  
ATOM   3116  O   ARG B 108     -41.115  67.263 -15.326  1.00145.19           O  
ATOM   3117  CB  ARG B 108     -41.256  69.535 -13.828  1.00145.19           C  
ATOM   3118  CG  ARG B 108     -41.445  70.401 -12.581  1.00145.19           C  
ATOM   3119  CD  ARG B 108     -40.195  71.171 -12.168  1.00145.19           C  
ATOM   3120  NE  ARG B 108     -40.432  72.592 -12.532  1.00145.19           N  
ATOM   3121  CZ  ARG B 108     -40.955  73.466 -11.623  1.00145.19           C  
ATOM   3122  NH1 ARG B 108     -41.191  73.065 -10.339  1.00145.19           N1+
ATOM   3123  NH2 ARG B 108     -41.237  74.747 -12.001  1.00145.19           N  
ATOM   3124  N   VAL B 109     -43.226  67.474 -16.106  1.00 36.03           N  
ATOM   3125  CA  VAL B 109     -43.136  66.428 -17.084  1.00 36.03           C  
ATOM   3126  C   VAL B 109     -42.097  66.736 -18.118  1.00 36.03           C  
ATOM   3127  O   VAL B 109     -41.344  65.855 -18.529  1.00 36.03           O  
ATOM   3128  CB  VAL B 109     -44.438  66.208 -17.798  1.00 36.03           C  
ATOM   3129  CG1 VAL B 109     -44.228  65.146 -18.890  1.00 36.03           C  
ATOM   3130  CG2 VAL B 109     -45.506  65.834 -16.756  1.00 36.03           C  
ATOM   3131  N   GLU B 110     -42.027  67.996 -18.577  1.00 68.14           N  
ATOM   3132  CA  GLU B 110     -41.122  68.314 -19.646  1.00 68.14           C  
ATOM   3133  C   GLU B 110     -39.704  68.084 -19.218  1.00 68.14           C  
ATOM   3134  O   GLU B 110     -38.914  67.493 -19.954  1.00 68.14           O  
ATOM   3135  CB  GLU B 110     -41.239  69.776 -20.107  1.00 68.14           C  
ATOM   3136  CG  GLU B 110     -42.551  70.084 -20.836  1.00 68.14           C  
ATOM   3137  CD  GLU B 110     -43.663  70.239 -19.807  1.00 68.14           C  
ATOM   3138  OE1 GLU B 110     -43.347  70.275 -18.588  1.00 68.14           O  
ATOM   3139  OE2 GLU B 110     -44.847  70.331 -20.230  1.00 68.14           O1-
ATOM   3140  N   GLU B 111     -39.344  68.542 -18.006  1.00 54.65           N  
ATOM   3141  CA  GLU B 111     -37.998  68.417 -17.527  1.00 54.65           C  
ATOM   3142  C   GLU B 111     -37.678  66.973 -17.278  1.00 54.65           C  
ATOM   3143  O   GLU B 111     -36.541  66.542 -17.458  1.00 54.65           O  
ATOM   3144  CB  GLU B 111     -37.762  69.244 -16.250  1.00 54.65           C  
ATOM   3145  CG  GLU B 111     -37.873  70.751 -16.522  1.00 54.65           C  
ATOM   3146  CD  GLU B 111     -37.644  71.524 -15.232  1.00 54.65           C  
ATOM   3147  OE1 GLU B 111     -37.170  70.906 -14.241  1.00 54.65           O  
ATOM   3148  OE2 GLU B 111     -37.941  72.749 -15.221  1.00 54.65           O1-
ATOM   3149  N   VAL B 112     -38.671  66.187 -16.823  1.00 34.97           N  
ATOM   3150  CA  VAL B 112     -38.452  64.790 -16.565  1.00 34.97           C  
ATOM   3151  C   VAL B 112     -38.155  64.076 -17.850  1.00 34.97           C  
ATOM   3152  O   VAL B 112     -37.277  63.217 -17.905  1.00 34.97           O  
ATOM   3153  CB  VAL B 112     -39.644  64.121 -15.946  1.00 34.97           C  
ATOM   3154  CG1 VAL B 112     -39.343  62.618 -15.828  1.00 34.97           C  
ATOM   3155  CG2 VAL B 112     -39.956  64.802 -14.603  1.00 34.97           C  
ATOM   3156  N   MET B 113     -38.878  64.423 -18.930  1.00 34.55           N  
ATOM   3157  CA  MET B 113     -38.708  63.739 -20.182  1.00 34.55           C  
ATOM   3158  C   MET B 113     -37.306  63.934 -20.677  1.00 34.55           C  
ATOM   3159  O   MET B 113     -36.700  63.006 -21.211  1.00 34.55           O  
ATOM   3160  CB  MET B 113     -39.661  64.252 -21.276  1.00 34.55           C  
ATOM   3161  CG  MET B 113     -41.131  63.925 -21.006  1.00 34.55           C  
ATOM   3162  SD  MET B 113     -42.283  64.547 -22.266  1.00 34.55           S  
ATOM   3163  CE  MET B 113     -41.667  63.463 -23.587  1.00 34.55           C  
ATOM   3164  N   TYR B 114     -36.753  65.152 -20.530  1.00 46.82           N  
ATOM   3165  CA  TYR B 114     -35.433  65.428 -21.028  1.00 46.82           C  
ATOM   3166  C   TYR B 114     -34.412  64.653 -20.248  1.00 46.82           C  
ATOM   3167  O   TYR B 114     -33.465  64.115 -20.819  1.00 46.82           O  
ATOM   3168  CB  TYR B 114     -35.054  66.919 -20.957  1.00 46.82           C  
ATOM   3169  CG  TYR B 114     -33.683  67.051 -21.529  1.00 46.82           C  
ATOM   3170  CD1 TYR B 114     -33.494  67.023 -22.892  1.00 46.82           C  
ATOM   3171  CD2 TYR B 114     -32.590  67.214 -20.708  1.00 46.82           C  
ATOM   3172  CE1 TYR B 114     -32.235  67.145 -23.432  1.00 46.82           C  
ATOM   3173  CE2 TYR B 114     -31.329  67.337 -21.241  1.00 46.82           C  
ATOM   3174  CZ  TYR B 114     -31.150  67.301 -22.604  1.00 46.82           C  
ATOM   3175  OH  TYR B 114     -29.857  67.427 -23.154  1.00 46.82           O  
ATOM   3176  N   LEU B 115     -34.581  64.570 -18.913  1.00 62.80           N  
ATOM   3177  CA  LEU B 115     -33.629  63.886 -18.078  1.00 62.80           C  
ATOM   3178  C   LEU B 115     -33.571  62.457 -18.499  1.00 62.80           C  
ATOM   3179  O   LEU B 115     -32.509  61.841 -18.463  1.00 62.80           O  
ATOM   3180  CB  LEU B 115     -34.002  63.906 -16.583  1.00 62.80           C  
ATOM   3181  CG  LEU B 115     -33.868  65.294 -15.936  1.00 62.80           C  
ATOM   3182  CD1 LEU B 115     -34.247  65.265 -14.447  1.00 62.80           C  
ATOM   3183  CD2 LEU B 115     -32.461  65.869 -16.168  1.00 62.80           C  
ATOM   3184  N   GLU B 116     -34.718  61.887 -18.905  1.00 31.74           N  
ATOM   3185  CA  GLU B 116     -34.749  60.515 -19.320  1.00 31.74           C  
ATOM   3186  C   GLU B 116     -33.840  60.372 -20.501  1.00 31.74           C  
ATOM   3187  O   GLU B 116     -33.103  59.394 -20.611  1.00 31.74           O  
ATOM   3188  CB  GLU B 116     -36.158  60.072 -19.746  1.00 31.74           C  
ATOM   3189  CG  GLU B 116     -37.163  60.097 -18.593  1.00 31.74           C  
ATOM   3190  CD  GLU B 116     -38.546  59.868 -19.179  1.00 31.74           C  
ATOM   3191  OE1 GLU B 116     -38.630  59.615 -20.411  1.00 31.74           O  
ATOM   3192  OE2 GLU B 116     -39.539  59.950 -18.408  1.00 31.74           O1-
ATOM   3193  N   GLN B 117     -33.879  61.347 -21.427  1.00 43.12           N  
ATOM   3194  CA  GLN B 117     -33.030  61.317 -22.584  1.00 43.12           C  
ATOM   3195  C   GLN B 117     -31.612  61.498 -22.129  1.00 43.12           C  
ATOM   3196  O   GLN B 117     -30.693  60.866 -22.647  1.00 43.12           O  
ATOM   3197  CB  GLN B 117     -33.363  62.435 -23.589  1.00 43.12           C  
ATOM   3198  CG  GLN B 117     -32.507  62.407 -24.857  1.00 43.12           C  
ATOM   3199  CD  GLN B 117     -32.989  63.524 -25.771  1.00 43.12           C  
ATOM   3200  NE2 GLN B 117     -34.038  63.229 -26.587  1.00 43.12           N  
ATOM   3201  OE1 GLN B 117     -32.453  64.630 -25.758  1.00 43.12           O  
ATOM   3202  N   PHE B 118     -31.411  62.370 -21.124  1.00116.39           N  
ATOM   3203  CA  PHE B 118     -30.109  62.687 -20.604  1.00116.39           C  
ATOM   3204  C   PHE B 118     -29.458  61.438 -20.078  1.00116.39           C  
ATOM   3205  O   PHE B 118     -28.306  61.156 -20.406  1.00116.39           O  
ATOM   3206  CB  PHE B 118     -30.206  63.690 -19.434  1.00116.39           C  
ATOM   3207  CG  PHE B 118     -28.851  63.997 -18.890  1.00116.39           C  
ATOM   3208  CD1 PHE B 118     -28.255  63.142 -17.991  1.00116.39           C  
ATOM   3209  CD2 PHE B 118     -28.184  65.146 -19.251  1.00116.39           C  
ATOM   3210  CE1 PHE B 118     -27.011  63.413 -17.473  1.00116.39           C  
ATOM   3211  CE2 PHE B 118     -26.939  65.422 -18.735  1.00116.39           C  
ATOM   3212  CZ  PHE B 118     -26.349  64.557 -17.845  1.00116.39           C  
ATOM   3213  N   ILE B 119     -30.179  60.644 -19.259  1.00 92.49           N  
ATOM   3214  CA  ILE B 119     -29.588  59.468 -18.673  1.00 92.49           C  
ATOM   3215  C   ILE B 119     -29.183  58.479 -19.719  1.00 92.49           C  
ATOM   3216  O   ILE B 119     -28.092  57.917 -19.648  1.00 92.49           O  
ATOM   3217  CB  ILE B 119     -30.469  58.735 -17.694  1.00 92.49           C  
ATOM   3218  CG1 ILE B 119     -30.504  59.442 -16.323  1.00 92.49           C  
ATOM   3219  CG2 ILE B 119     -29.966  57.281 -17.619  1.00 92.49           C  
ATOM   3220  CD1 ILE B 119     -31.143  60.825 -16.325  1.00 92.49           C  
ATOM   3221  N   PHE B 120     -30.041  58.237 -20.723  1.00 42.85           N  
ATOM   3222  CA  PHE B 120     -29.746  57.244 -21.717  1.00 42.85           C  
ATOM   3223  C   PHE B 120     -28.513  57.628 -22.466  1.00 42.85           C  
ATOM   3224  O   PHE B 120     -27.651  56.792 -22.733  1.00 42.85           O  
ATOM   3225  CB  PHE B 120     -30.891  57.064 -22.728  1.00 42.85           C  
ATOM   3226  CG  PHE B 120     -30.484  56.019 -23.709  1.00 42.85           C  
ATOM   3227  CD1 PHE B 120     -30.482  54.688 -23.360  1.00 42.85           C  
ATOM   3228  CD2 PHE B 120     -30.115  56.373 -24.985  1.00 42.85           C  
ATOM   3229  CE1 PHE B 120     -30.106  53.728 -24.272  1.00 42.85           C  
ATOM   3230  CE2 PHE B 120     -29.739  55.420 -25.899  1.00 42.85           C  
ATOM   3231  CZ  PHE B 120     -29.732  54.094 -25.544  1.00 42.85           C  
ATOM   3232  N   GLU B 121     -28.394  58.917 -22.826  1.00 53.78           N  
ATOM   3233  CA  GLU B 121     -27.273  59.382 -23.584  1.00 53.78           C  
ATOM   3234  C   GLU B 121     -26.030  59.182 -22.778  1.00 53.78           C  
ATOM   3235  O   GLU B 121     -24.985  58.819 -23.316  1.00 53.78           O  
ATOM   3236  CB  GLU B 121     -27.411  60.871 -23.958  1.00 53.78           C  
ATOM   3237  CG  GLU B 121     -28.548  61.110 -24.959  1.00 53.78           C  
ATOM   3238  CD  GLU B 121     -28.696  62.602 -25.221  1.00 53.78           C  
ATOM   3239  OE1 GLU B 121     -28.144  63.402 -24.421  1.00 53.78           O  
ATOM   3240  OE2 GLU B 121     -29.372  62.959 -26.223  1.00 53.78           O1-
ATOM   3241  N   GLU B 122     -26.115  59.402 -21.454  1.00140.47           N  
ATOM   3242  CA  GLU B 122     -24.962  59.271 -20.614  1.00140.47           C  
ATOM   3243  C   GLU B 122     -24.517  57.837 -20.650  1.00140.47           C  
ATOM   3244  O   GLU B 122     -23.328  57.544 -20.770  1.00140.47           O  
ATOM   3245  CB  GLU B 122     -25.283  59.675 -19.166  1.00140.47           C  
ATOM   3246  CG  GLU B 122     -24.079  60.246 -18.424  1.00140.47           C  
ATOM   3247  CD  GLU B 122     -23.798  61.629 -19.001  1.00140.47           C  
ATOM   3248  OE1 GLU B 122     -24.747  62.265 -19.532  1.00140.47           O  
ATOM   3249  OE2 GLU B 122     -22.622  62.069 -18.916  1.00140.47           O1-
ATOM   3250  N   ALA B 123     -25.480  56.900 -20.571  1.00 31.85           N  
ATOM   3251  CA  ALA B 123     -25.196  55.493 -20.613  1.00 31.85           C  
ATOM   3252  C   ALA B 123     -24.598  55.187 -21.954  1.00 31.85           C  
ATOM   3253  O   ALA B 123     -23.711  54.343 -22.072  1.00 31.85           O  
ATOM   3254  CB  ALA B 123     -26.455  54.622 -20.459  1.00 31.85           C  
ATOM   3255  N   LYS B 124     -25.092  55.855 -23.012  1.00138.37           N  
ATOM   3256  CA  LYS B 124     -24.552  55.589 -24.317  1.00138.37           C  
ATOM   3257  C   LYS B 124     -23.113  55.980 -24.333  1.00138.37           C  
ATOM   3258  O   LYS B 124     -22.298  55.317 -24.971  1.00138.37           O  
ATOM   3259  CB  LYS B 124     -25.212  56.364 -25.474  1.00138.37           C  
ATOM   3260  CG  LYS B 124     -26.551  55.789 -25.923  1.00138.37           C  
ATOM   3261  CD  LYS B 124     -27.197  56.565 -27.074  1.00138.37           C  
ATOM   3262  CE  LYS B 124     -27.328  58.067 -26.822  1.00138.37           C  
ATOM   3263  NZ  LYS B 124     -26.066  58.755 -27.176  1.00138.37           N1+
ATOM   3264  N   HIS B 125     -22.764  57.082 -23.643  1.00 57.08           N  
ATOM   3265  CA  HIS B 125     -21.399  57.517 -23.614  1.00 57.08           C  
ATOM   3266  C   HIS B 125     -20.578  56.460 -22.935  1.00 57.08           C  
ATOM   3267  O   HIS B 125     -19.455  56.179 -23.350  1.00 57.08           O  
ATOM   3268  CB  HIS B 125     -21.187  58.838 -22.848  1.00 57.08           C  
ATOM   3269  CG  HIS B 125     -21.821  60.023 -23.516  1.00 57.08           C  
ATOM   3270  CD2 HIS B 125     -22.332  60.155 -24.770  1.00 57.08           C  
ATOM   3271  ND1 HIS B 125     -21.995  61.247 -22.909  1.00 57.08           N  
ATOM   3272  CE1 HIS B 125     -22.598  62.053 -23.819  1.00 57.08           C  
ATOM   3273  NE2 HIS B 125     -22.823  61.434 -24.963  1.00 57.08           N  
ATOM   3274  N   VAL B 126     -21.120  55.837 -21.869  1.00 37.20           N  
ATOM   3275  CA  VAL B 126     -20.384  54.835 -21.145  1.00 37.20           C  
ATOM   3276  C   VAL B 126     -20.083  53.703 -22.076  1.00 37.20           C  
ATOM   3277  O   VAL B 126     -18.982  53.156 -22.072  1.00 37.20           O  
ATOM   3278  CB  VAL B 126     -21.146  54.264 -19.984  1.00 37.20           C  
ATOM   3279  CG1 VAL B 126     -20.296  53.158 -19.333  1.00 37.20           C  
ATOM   3280  CG2 VAL B 126     -21.510  55.411 -19.026  1.00 37.20           C  
ATOM   3281  N   GLU B 127     -21.065  53.330 -22.912  1.00 54.11           N  
ATOM   3282  CA  GLU B 127     -20.899  52.235 -23.821  1.00 54.11           C  
ATOM   3283  C   GLU B 127     -19.781  52.560 -24.764  1.00 54.11           C  
ATOM   3284  O   GLU B 127     -18.932  51.714 -25.044  1.00 54.11           O  
ATOM   3285  CB  GLU B 127     -22.160  52.009 -24.674  1.00 54.11           C  
ATOM   3286  CG  GLU B 127     -22.050  50.855 -25.671  1.00 54.11           C  
ATOM   3287  CD  GLU B 127     -23.311  50.856 -26.524  1.00 54.11           C  
ATOM   3288  OE1 GLU B 127     -24.374  51.298 -26.013  1.00 54.11           O  
ATOM   3289  OE2 GLU B 127     -23.226  50.418 -27.701  1.00 54.11           O1-
ATOM   3290  N   ALA B 128     -19.738  53.815 -25.254  1.00 46.93           N  
ATOM   3291  CA  ALA B 128     -18.768  54.171 -26.252  1.00 46.93           C  
ATOM   3292  C   ALA B 128     -17.376  53.989 -25.719  1.00 46.93           C  
ATOM   3293  O   ALA B 128     -16.530  53.392 -26.383  1.00 46.93           O  
ATOM   3294  CB  ALA B 128     -18.896  55.637 -26.708  1.00 46.93           C  
ATOM   3295  N   PHE B 129     -17.098  54.488 -24.501  1.00 71.08           N  
ATOM   3296  CA  PHE B 129     -15.777  54.382 -23.940  1.00 71.08           C  
ATOM   3297  C   PHE B 129     -15.453  52.955 -23.613  1.00 71.08           C  
ATOM   3298  O   PHE B 129     -14.325  52.507 -23.816  1.00 71.08           O  
ATOM   3299  CB  PHE B 129     -15.566  55.232 -22.672  1.00 71.08           C  
ATOM   3300  CG  PHE B 129     -15.446  56.664 -23.085  1.00 71.08           C  
ATOM   3301  CD1 PHE B 129     -14.257  57.141 -23.591  1.00 71.08           C  
ATOM   3302  CD2 PHE B 129     -16.506  57.534 -22.959  1.00 71.08           C  
ATOM   3303  CE1 PHE B 129     -14.126  58.456 -23.970  1.00 71.08           C  
ATOM   3304  CE2 PHE B 129     -16.382  58.852 -23.336  1.00 71.08           C  
ATOM   3305  CZ  PHE B 129     -15.192  59.315 -23.843  1.00 71.08           C  
ATOM   3306  N   ARG B 130     -16.438  52.202 -23.087  1.00185.33           N  
ATOM   3307  CA  ARG B 130     -16.230  50.842 -22.680  1.00185.33           C  
ATOM   3308  C   ARG B 130     -15.835  50.042 -23.875  1.00185.33           C  
ATOM   3309  O   ARG B 130     -14.968  49.174 -23.785  1.00185.33           O  
ATOM   3310  CB  ARG B 130     -17.498  50.200 -22.083  1.00185.33           C  
ATOM   3311  CG  ARG B 130     -17.994  50.903 -20.815  1.00185.33           C  
ATOM   3312  CD  ARG B 130     -19.140  50.175 -20.109  1.00185.33           C  
ATOM   3313  NE  ARG B 130     -18.537  49.116 -19.251  1.00185.33           N  
ATOM   3314  CZ  ARG B 130     -18.140  49.411 -17.978  1.00185.33           C  
ATOM   3315  NH1 ARG B 130     -18.316  50.669 -17.478  1.00185.33           N1+
ATOM   3316  NH2 ARG B 130     -17.568  48.444 -17.202  1.00185.33           N  
ATOM   3317  N   ARG B 131     -16.474  50.315 -25.027  1.00 69.29           N  
ATOM   3318  CA  ARG B 131     -16.167  49.592 -26.225  1.00 69.29           C  
ATOM   3319  C   ARG B 131     -14.745  49.874 -26.599  1.00 69.29           C  
ATOM   3320  O   ARG B 131     -14.007  48.976 -26.995  1.00 69.29           O  
ATOM   3321  CB  ARG B 131     -17.053  49.991 -27.418  1.00 69.29           C  
ATOM   3322  CG  ARG B 131     -18.516  49.576 -27.253  1.00 69.29           C  
ATOM   3323  CD  ARG B 131     -19.402  49.937 -28.448  1.00 69.29           C  
ATOM   3324  NE  ARG B 131     -20.777  49.458 -28.137  1.00 69.29           N  
ATOM   3325  CZ  ARG B 131     -21.161  48.194 -28.490  1.00 69.29           C  
ATOM   3326  NH1 ARG B 131     -20.287  47.374 -29.144  1.00 69.29           N1+
ATOM   3327  NH2 ARG B 131     -22.421  47.757 -28.192  1.00 69.29           N  
ATOM   3328  N   PHE B 132     -14.316  51.142 -26.475  1.00 88.42           N  
ATOM   3329  CA  PHE B 132     -12.978  51.515 -26.839  1.00 88.42           C  
ATOM   3330  C   PHE B 132     -12.006  50.780 -25.962  1.00 88.42           C  
ATOM   3331  O   PHE B 132     -11.016  50.231 -26.443  1.00 88.42           O  
ATOM   3332  CB  PHE B 132     -12.725  53.022 -26.645  1.00 88.42           C  
ATOM   3333  CG  PHE B 132     -11.310  53.327 -27.002  1.00 88.42           C  
ATOM   3334  CD1 PHE B 132     -10.939  53.501 -28.314  1.00 88.42           C  
ATOM   3335  CD2 PHE B 132     -10.358  53.449 -26.015  1.00 88.42           C  
ATOM   3336  CE1 PHE B 132      -9.633  53.784 -28.637  1.00 88.42           C  
ATOM   3337  CE2 PHE B 132      -9.051  53.731 -26.332  1.00 88.42           C  
ATOM   3338  CZ  PHE B 132      -8.689  53.899 -27.646  1.00 88.42           C  
ATOM   3339  N   LEU B 133     -12.262  50.741 -24.644  1.00 64.36           N  
ATOM   3340  CA  LEU B 133     -11.359  50.090 -23.740  1.00 64.36           C  
ATOM   3341  C   LEU B 133     -11.321  48.632 -24.048  1.00 64.36           C  
ATOM   3342  O   LEU B 133     -10.268  48.000 -23.958  1.00 64.36           O  
ATOM   3343  CB  LEU B 133     -11.770  50.252 -22.268  1.00 64.36           C  
ATOM   3344  CG  LEU B 133     -11.692  51.712 -21.786  1.00 64.36           C  
ATOM   3345  CD1 LEU B 133     -12.039  51.834 -20.294  1.00 64.36           C  
ATOM   3346  CD2 LEU B 133     -10.331  52.333 -22.134  1.00 64.36           C  
ATOM   3347  N   ASP B 134     -12.488  48.058 -24.392  1.00 53.86           N  
ATOM   3348  CA  ASP B 134     -12.581  46.665 -24.710  1.00 53.86           C  
ATOM   3349  C   ASP B 134     -11.776  46.384 -25.944  1.00 53.86           C  
ATOM   3350  O   ASP B 134     -11.005  45.427 -25.982  1.00 53.86           O  
ATOM   3351  CB  ASP B 134     -14.028  46.231 -25.007  1.00 53.86           C  
ATOM   3352  CG  ASP B 134     -14.060  44.722 -25.203  1.00 53.86           C  
ATOM   3353  OD1 ASP B 134     -13.048  44.056 -24.857  1.00 53.86           O  
ATOM   3354  OD2 ASP B 134     -15.098  44.218 -25.707  1.00 53.86           O1-
ATOM   3355  N   ALA B 135     -11.912  47.246 -26.974  1.00 53.70           N  
ATOM   3356  CA  ALA B 135     -11.270  47.054 -28.250  1.00 53.70           C  
ATOM   3357  C   ALA B 135      -9.784  47.061 -28.061  1.00 53.70           C  
ATOM   3358  O   ALA B 135      -9.055  46.287 -28.677  1.00 53.70           O  
ATOM   3359  CB  ALA B 135     -11.602  48.167 -29.257  1.00 53.70           C  
ATOM   3360  N   VAL B 136      -9.313  47.947 -27.175  1.00151.10           N  
ATOM   3361  CA  VAL B 136      -7.931  48.167 -26.865  1.00151.10           C  
ATOM   3362  C   VAL B 136      -7.347  46.930 -26.258  1.00151.10           C  
ATOM   3363  O   VAL B 136      -6.129  46.750 -26.262  1.00151.10           O  
ATOM   3364  CB  VAL B 136      -7.755  49.283 -25.875  1.00151.10           C  
ATOM   3365  CG1 VAL B 136      -6.281  49.373 -25.473  1.00151.10           C  
ATOM   3366  CG2 VAL B 136      -8.295  50.576 -26.501  1.00151.10           C  
ATOM   3367  N   GLY B 137      -8.174  46.040 -25.684  1.00 64.44           N  
ATOM   3368  CA  GLY B 137      -7.531  44.891 -25.128  1.00 64.44           C  
ATOM   3369  C   GLY B 137      -7.679  44.890 -23.658  1.00 64.44           C  
ATOM   3370  O   GLY B 137      -6.901  44.259 -22.947  1.00 64.44           O  
ATOM   3371  N   VAL B 138      -8.657  45.646 -23.150  1.00108.69           N  
ATOM   3372  CA  VAL B 138      -8.897  45.494 -21.757  1.00108.69           C  
ATOM   3373  C   VAL B 138      -9.603  44.182 -21.635  1.00108.69           C  
ATOM   3374  O   VAL B 138     -10.357  43.784 -22.522  1.00108.69           O  
ATOM   3375  CB  VAL B 138      -9.797  46.544 -21.176  1.00108.69           C  
ATOM   3376  CG1 VAL B 138      -9.112  47.915 -21.316  1.00108.69           C  
ATOM   3377  CG2 VAL B 138     -11.164  46.447 -21.873  1.00108.69           C  
ATOM   3378  N   LYS B 139      -9.343  43.462 -20.530  1.00236.68           N  
ATOM   3379  CA  LYS B 139      -9.977  42.218 -20.212  1.00236.68           C  
ATOM   3380  C   LYS B 139     -11.315  42.639 -19.712  1.00236.68           C  
ATOM   3381  O   LYS B 139     -11.838  43.660 -20.154  1.00236.68           O  
ATOM   3382  CB  LYS B 139      -9.241  41.470 -19.080  1.00236.68           C  
ATOM   3383  CG  LYS B 139      -9.769  40.075 -18.733  1.00236.68           C  
ATOM   3384  CD  LYS B 139      -9.541  39.025 -19.823  1.00236.68           C  
ATOM   3385  CE  LYS B 139     -10.820  38.605 -20.550  1.00236.68           C  
ATOM   3386  NZ  LYS B 139     -11.678  37.807 -19.646  1.00236.68           N1+
ATOM   3387  N   GLU B 140     -11.951  41.866 -18.820  1.00242.61           N  
ATOM   3388  CA  GLU B 140     -13.179  42.435 -18.361  1.00242.61           C  
ATOM   3389  C   GLU B 140     -12.771  43.635 -17.574  1.00242.61           C  
ATOM   3390  O   GLU B 140     -12.227  43.516 -16.478  1.00242.61           O  
ATOM   3391  CB  GLU B 140     -14.009  41.513 -17.451  1.00242.61           C  
ATOM   3392  CG  GLU B 140     -15.338  42.136 -17.021  1.00242.61           C  
ATOM   3393  CD  GLU B 140     -16.132  41.091 -16.249  1.00242.61           C  
ATOM   3394  OE1 GLU B 140     -16.169  39.919 -16.707  1.00242.61           O  
ATOM   3395  OE2 GLU B 140     -16.710  41.448 -15.187  1.00242.61           O1-
ATOM   3396  N   ASP B 141     -13.022  44.830 -18.145  1.00243.82           N  
ATOM   3397  CA  ASP B 141     -12.649  46.077 -17.551  1.00243.82           C  
ATOM   3398  C   ASP B 141     -11.224  45.991 -17.102  1.00243.82           C  
ATOM   3399  O   ASP B 141     -10.919  46.320 -15.956  1.00243.82           O  
ATOM   3400  CB  ASP B 141     -13.520  46.475 -16.348  1.00243.82           C  
ATOM   3401  CG  ASP B 141     -13.160  47.907 -15.986  1.00243.82           C  
ATOM   3402  OD1 ASP B 141     -13.362  48.800 -16.852  1.00243.82           O  
ATOM   3403  OD2 ASP B 141     -12.672  48.131 -14.847  1.00243.82           O1-
ATOM   3404  N   LEU B 142     -10.300  45.547 -17.980  1.00138.84           N  
ATOM   3405  CA  LEU B 142      -8.940  45.453 -17.524  1.00138.84           C  
ATOM   3406  C   LEU B 142      -8.490  46.829 -17.188  1.00138.84           C  
ATOM   3407  O   LEU B 142      -7.970  47.064 -16.099  1.00138.84           O  
ATOM   3408  CB  LEU B 142      -7.947  44.904 -18.566  1.00138.84           C  
ATOM   3409  CG  LEU B 142      -6.497  44.707 -18.066  1.00138.84           C  
ATOM   3410  CD1 LEU B 142      -5.743  46.035 -17.869  1.00138.84           C  
ATOM   3411  CD2 LEU B 142      -6.471  43.820 -16.813  1.00138.84           C  
ATOM   3412  N   VAL B 143      -8.694  47.804 -18.095  1.00235.88           N  
ATOM   3413  CA  VAL B 143      -8.252  49.084 -17.619  1.00235.88           C  
ATOM   3414  C   VAL B 143      -9.134  49.560 -16.349  1.00235.88           C  
ATOM   3415  O   VAL B 143     -10.317  49.209 -16.354  1.00235.88           O  
ATOM   3416  CB  VAL B 143      -8.387  50.156 -18.655  1.00235.88           C  
ATOM   3417  CG1 VAL B 143      -8.238  51.500 -17.935  1.00235.88           C  
ATOM   3418  CG2 VAL B 143      -7.356  49.913 -19.778  1.00235.88           C  
ATOM   3419  N   GLU B 144      -8.628  50.326 -15.245  1.00280.23           N  
ATOM   3420  CA  GLU B 144      -9.325  50.863 -13.967  1.00280.23           C  
ATOM   3421  C   GLU B 144      -8.682  52.143 -13.128  1.00280.23           C  
ATOM   3422  O   GLU B 144      -7.457  52.162 -13.044  1.00280.23           O  
ATOM   3423  CB  GLU B 144      -9.601  49.769 -12.921  1.00280.23           C  
ATOM   3424  CG  GLU B 144      -8.350  49.077 -12.379  1.00280.23           C  
ATOM   3425  CD  GLU B 144      -8.772  48.309 -11.137  1.00280.23           C  
ATOM   3426  OE1 GLU B 144      -8.997  48.974 -10.089  1.00280.23           O  
ATOM   3427  OE2 GLU B 144      -8.882  47.057 -11.215  1.00280.23           O1-
ATOM   3428  N   LEU B 145      -9.452  53.174 -12.435  1.00314.02           N  
ATOM   3429  CA  LEU B 145      -9.273  54.449 -11.619  1.00314.02           C  
ATOM   3430  C   LEU B 145      -8.926  54.252 -10.145  1.00314.02           C  
ATOM   3431  O   LEU B 145      -9.777  53.904  -9.325  1.00314.02           O  
ATOM   3432  CB  LEU B 145     -10.547  55.311 -11.583  1.00314.02           C  
ATOM   3433  CG  LEU B 145     -11.082  55.752 -12.957  1.00314.02           C  
ATOM   3434  CD1 LEU B 145     -10.094  56.681 -13.676  1.00314.02           C  
ATOM   3435  CD2 LEU B 145     -11.512  54.544 -13.806  1.00314.02           C  
ATOM   3436  N   THR B 146      -7.673  54.595  -9.754  1.00190.70           N  
ATOM   3437  CA  THR B 146      -7.130  54.350  -8.431  1.00190.70           C  
ATOM   3438  C   THR B 146      -7.662  55.186  -7.307  1.00190.70           C  
ATOM   3439  O   THR B 146      -7.880  54.670  -6.213  1.00190.70           O  
ATOM   3440  CB  THR B 146      -5.647  54.520  -8.353  1.00190.70           C  
ATOM   3441  CG2 THR B 146      -4.980  53.651  -9.424  1.00190.70           C  
ATOM   3442  OG1 THR B 146      -5.315  55.883  -8.547  1.00190.70           O  
ATOM   3443  N   LYS B 147      -7.837  56.502  -7.526  1.00101.33           N  
ATOM   3444  CA  LYS B 147      -8.163  57.460  -6.500  1.00101.33           C  
ATOM   3445  C   LYS B 147      -6.910  57.742  -5.738  1.00101.33           C  
ATOM   3446  O   LYS B 147      -6.708  58.853  -5.250  1.00101.33           O  
ATOM   3447  CB  LYS B 147      -9.216  56.954  -5.500  1.00101.33           C  
ATOM   3448  CG  LYS B 147     -10.591  56.719  -6.124  1.00101.33           C  
ATOM   3449  CD  LYS B 147     -11.525  55.907  -5.227  1.00101.33           C  
ATOM   3450  CE  LYS B 147     -12.906  55.660  -5.834  1.00101.33           C  
ATOM   3451  NZ  LYS B 147     -13.723  54.858  -4.901  1.00101.33           N1+
ATOM   3452  N   ASP B 148      -5.995  56.759  -5.688  1.00107.97           N  
ATOM   3453  CA  ASP B 148      -4.756  56.934  -5.004  1.00107.97           C  
ATOM   3454  C   ASP B 148      -3.962  57.926  -5.789  1.00107.97           C  
ATOM   3455  O   ASP B 148      -3.393  58.867  -5.239  1.00107.97           O  
ATOM   3456  CB  ASP B 148      -3.962  55.621  -4.958  1.00107.97           C  
ATOM   3457  CG  ASP B 148      -2.997  55.728  -3.800  1.00107.97           C  
ATOM   3458  OD1 ASP B 148      -3.073  56.760  -3.084  1.00107.97           O  
ATOM   3459  OD2 ASP B 148      -2.184  54.786  -3.607  1.00107.97           O1-
ATOM   3460  N   VAL B 149      -3.880  57.694  -7.115  1.00 90.43           N  
ATOM   3461  CA  VAL B 149      -3.179  58.561  -8.014  1.00 90.43           C  
ATOM   3462  C   VAL B 149      -4.000  59.765  -8.349  1.00 90.43           C  
ATOM   3463  O   VAL B 149      -3.446  60.816  -8.665  1.00 90.43           O  
ATOM   3464  CB  VAL B 149      -2.791  57.921  -9.318  1.00 90.43           C  
ATOM   3465  CG1 VAL B 149      -1.970  56.657  -9.016  1.00 90.43           C  
ATOM   3466  CG2 VAL B 149      -4.036  57.715 -10.194  1.00 90.43           C  
ATOM   3467  N   SER B 150      -5.346  59.645  -8.378  1.00132.89           N  
ATOM   3468  CA  SER B 150      -6.082  60.820  -8.753  1.00132.89           C  
ATOM   3469  C   SER B 150      -7.158  61.106  -7.760  1.00132.89           C  
ATOM   3470  O   SER B 150      -8.307  60.683  -7.904  1.00132.89           O  
ATOM   3471  CB  SER B 150      -6.734  60.695 -10.143  1.00132.89           C  
ATOM   3472  OG  SER B 150      -7.654  59.615 -10.170  1.00132.89           O  
ATOM   3473  N   PRO B 151      -6.772  61.840  -6.753  1.00182.20           N  
ATOM   3474  CA  PRO B 151      -7.703  62.242  -5.742  1.00182.20           C  
ATOM   3475  C   PRO B 151      -8.716  63.241  -6.207  1.00182.20           C  
ATOM   3476  O   PRO B 151      -9.860  63.151  -5.775  1.00182.20           O  
ATOM   3477  CB  PRO B 151      -6.865  62.729  -4.561  1.00182.20           C  
ATOM   3478  CG  PRO B 151      -5.548  61.952  -4.712  1.00182.20           C  
ATOM   3479  CD  PRO B 151      -5.424  61.707  -6.225  1.00182.20           C  
ATOM   3480  N   ASN B 152      -8.335  64.183  -7.093  1.00 52.54           N  
ATOM   3481  CA  ASN B 152      -9.241  65.219  -7.506  1.00 52.54           C  
ATOM   3482  C   ASN B 152     -10.381  64.572  -8.216  1.00 52.54           C  
ATOM   3483  O   ASN B 152     -11.544  64.918  -8.023  1.00 52.54           O  
ATOM   3484  CB  ASN B 152      -8.599  66.220  -8.482  1.00 52.54           C  
ATOM   3485  CG  ASN B 152      -7.564  67.034  -7.716  1.00 52.54           C  
ATOM   3486  ND2 ASN B 152      -6.354  67.197  -8.315  1.00 52.54           N  
ATOM   3487  OD1 ASN B 152      -7.824  67.512  -6.613  1.00 52.54           O  
ATOM   3488  N   TYR B 153     -10.066  63.585  -9.061  1.00 73.88           N  
ATOM   3489  CA  TYR B 153     -11.069  62.898  -9.810  1.00 73.88           C  
ATOM   3490  C   TYR B 153     -11.974  62.193  -8.847  1.00 73.88           C  
ATOM   3491  O   TYR B 153     -13.191  62.186  -9.015  1.00 73.88           O  
ATOM   3492  CB  TYR B 153     -10.435  61.850 -10.747  1.00 73.88           C  
ATOM   3493  CG  TYR B 153     -11.499  61.102 -11.474  1.00 73.88           C  
ATOM   3494  CD1 TYR B 153     -12.119  61.638 -12.578  1.00 73.88           C  
ATOM   3495  CD2 TYR B 153     -11.861  59.845 -11.052  1.00 73.88           C  
ATOM   3496  CE1 TYR B 153     -13.095  60.930 -13.241  1.00 73.88           C  
ATOM   3497  CE2 TYR B 153     -12.834  59.131 -11.709  1.00 73.88           C  
ATOM   3498  CZ  TYR B 153     -13.454  59.676 -12.807  1.00 73.88           C  
ATOM   3499  OH  TYR B 153     -14.455  58.948 -13.485  1.00 73.88           O  
ATOM   3500  N   ALA B 154     -11.390  61.571  -7.807  1.00 50.48           N  
ATOM   3501  CA  ALA B 154     -12.143  60.830  -6.836  1.00 50.48           C  
ATOM   3502  C   ALA B 154     -13.057  61.747  -6.093  1.00 50.48           C  
ATOM   3503  O   ALA B 154     -14.205  61.390  -5.832  1.00 50.48           O  
ATOM   3504  CB  ALA B 154     -11.247  60.131  -5.797  1.00 50.48           C  
ATOM   3505  N   LYS B 155     -12.570  62.954  -5.738  1.00189.70           N  
ATOM   3506  CA  LYS B 155     -13.351  63.875  -4.962  1.00189.70           C  
ATOM   3507  C   LYS B 155     -14.594  64.246  -5.692  1.00189.70           C  
ATOM   3508  O   LYS B 155     -15.681  64.242  -5.119  1.00189.70           O  
ATOM   3509  CB  LYS B 155     -12.629  65.201  -4.657  1.00189.70           C  
ATOM   3510  CG  LYS B 155     -11.833  65.211  -3.354  1.00189.70           C  
ATOM   3511  CD  LYS B 155     -12.721  65.127  -2.106  1.00189.70           C  
ATOM   3512  CE  LYS B 155     -13.204  66.487  -1.593  1.00189.70           C  
ATOM   3513  NZ  LYS B 155     -14.279  67.011  -2.468  1.00189.70           N1+
ATOM   3514  N   ILE B 156     -14.483  64.615  -6.976  1.00 80.62           N  
ATOM   3515  CA  ILE B 156     -15.690  65.038  -7.610  1.00 80.62           C  
ATOM   3516  C   ILE B 156     -16.639  63.906  -7.856  1.00 80.62           C  
ATOM   3517  O   ILE B 156     -17.795  63.959  -7.439  1.00 80.62           O  
ATOM   3518  CB  ILE B 156     -15.452  65.762  -8.897  1.00 80.62           C  
ATOM   3519  CG1 ILE B 156     -14.721  67.080  -8.590  1.00 80.62           C  
ATOM   3520  CG2 ILE B 156     -16.798  65.946  -9.617  1.00 80.62           C  
ATOM   3521  CD1 ILE B 156     -14.274  67.846  -9.827  1.00 80.62           C  
ATOM   3522  N   PHE B 157     -16.169  62.845  -8.536  1.00 88.70           N  
ATOM   3523  CA  PHE B 157     -17.041  61.774  -8.929  1.00 88.70           C  
ATOM   3524  C   PHE B 157     -17.444  60.897  -7.792  1.00 88.70           C  
ATOM   3525  O   PHE B 157     -18.605  60.504  -7.690  1.00 88.70           O  
ATOM   3526  CB  PHE B 157     -16.422  60.905 -10.035  1.00 88.70           C  
ATOM   3527  CG  PHE B 157     -16.303  61.797 -11.225  1.00 88.70           C  
ATOM   3528  CD1 PHE B 157     -15.198  62.603 -11.387  1.00 88.70           C  
ATOM   3529  CD2 PHE B 157     -17.301  61.841 -12.172  1.00 88.70           C  
ATOM   3530  CE1 PHE B 157     -15.086  63.430 -12.480  1.00 88.70           C  
ATOM   3531  CE2 PHE B 157     -17.194  62.666 -13.267  1.00 88.70           C  
ATOM   3532  CZ  PHE B 157     -16.085  63.462 -13.423  1.00 88.70           C  
ATOM   3533  N   TYR B 158     -16.471  60.494  -6.957  1.00119.16           N  
ATOM   3534  CA  TYR B 158     -16.763  59.590  -5.887  1.00119.16           C  
ATOM   3535  C   TYR B 158     -17.452  60.236  -4.725  1.00119.16           C  
ATOM   3536  O   TYR B 158     -18.391  59.654  -4.192  1.00119.16           O  
ATOM   3537  CB  TYR B 158     -15.508  58.849  -5.407  1.00119.16           C  
ATOM   3538  CG  TYR B 158     -15.054  58.107  -6.618  1.00119.16           C  
ATOM   3539  CD1 TYR B 158     -15.759  57.018  -7.074  1.00119.16           C  
ATOM   3540  CD2 TYR B 158     -13.925  58.499  -7.299  1.00119.16           C  
ATOM   3541  CE1 TYR B 158     -15.347  56.332  -8.194  1.00119.16           C  
ATOM   3542  CE2 TYR B 158     -13.507  57.817  -8.418  1.00119.16           C  
ATOM   3543  CZ  TYR B 158     -14.218  56.732  -8.869  1.00119.16           C  
ATOM   3544  OH  TYR B 158     -13.790  56.032 -10.018  1.00119.16           O  
ATOM   3545  N   GLU B 159     -16.929  61.376  -4.215  1.00 91.95           N  
ATOM   3546  CA  GLU B 159     -17.533  62.030  -3.078  1.00 91.95           C  
ATOM   3547  C   GLU B 159     -18.613  63.052  -3.353  1.00 91.95           C  
ATOM   3548  O   GLU B 159     -19.747  62.919  -2.894  1.00 91.95           O  
ATOM   3549  CB  GLU B 159     -16.489  62.738  -2.198  1.00 91.95           C  
ATOM   3550  CG  GLU B 159     -17.093  63.384  -0.949  1.00 91.95           C  
ATOM   3551  CD  GLU B 159     -15.973  64.041  -0.156  1.00 91.95           C  
ATOM   3552  OE1 GLU B 159     -14.788  63.865  -0.544  1.00 91.95           O  
ATOM   3553  OE2 GLU B 159     -16.288  64.727   0.853  1.00 91.95           O1-
ATOM   3554  N   GLU B 160     -18.265  64.105  -4.134  1.00111.74           N  
ATOM   3555  CA  GLU B 160     -19.077  65.289  -4.301  1.00111.74           C  
ATOM   3556  C   GLU B 160     -20.309  65.045  -5.104  1.00111.74           C  
ATOM   3557  O   GLU B 160     -21.382  65.557  -4.786  1.00111.74           O  
ATOM   3558  CB  GLU B 160     -18.296  66.425  -4.986  1.00111.74           C  
ATOM   3559  CG  GLU B 160     -17.089  66.912  -4.178  1.00111.74           C  
ATOM   3560  CD  GLU B 160     -17.596  67.474  -2.852  1.00111.74           C  
ATOM   3561  OE1 GLU B 160     -18.695  68.091  -2.854  1.00111.74           O  
ATOM   3562  OE2 GLU B 160     -16.895  67.289  -1.821  1.00111.74           O1-
ATOM   3563  N   LEU B 161     -20.181  64.278  -6.196  1.00 61.39           N  
ATOM   3564  CA  LEU B 161     -21.309  64.057  -7.045  1.00 61.39           C  
ATOM   3565  C   LEU B 161     -22.364  63.277  -6.316  1.00 61.39           C  
ATOM   3566  O   LEU B 161     -23.537  63.641  -6.375  1.00 61.39           O  
ATOM   3567  CB  LEU B 161     -20.933  63.313  -8.342  1.00 61.39           C  
ATOM   3568  CG  LEU B 161     -22.118  63.048  -9.286  1.00 61.39           C  
ATOM   3569  CD1 LEU B 161     -22.777  64.354  -9.750  1.00 61.39           C  
ATOM   3570  CD2 LEU B 161     -21.685  62.157 -10.465  1.00 61.39           C  
ATOM   3571  N   PRO B 162     -22.022  62.222  -5.629  1.00 71.56           N  
ATOM   3572  CA  PRO B 162     -23.024  61.459  -4.938  1.00 71.56           C  
ATOM   3573  C   PRO B 162     -23.635  62.201  -3.794  1.00 71.56           C  
ATOM   3574  O   PRO B 162     -24.801  61.963  -3.483  1.00 71.56           O  
ATOM   3575  CB  PRO B 162     -22.339  60.159  -4.515  1.00 71.56           C  
ATOM   3576  CG  PRO B 162     -21.224  59.979  -5.558  1.00 71.56           C  
ATOM   3577  CD  PRO B 162     -20.869  61.411  -5.991  1.00 71.56           C  
ATOM   3578  N   LYS B 163     -22.859  63.078  -3.134  1.00 96.37           N  
ATOM   3579  CA  LYS B 163     -23.344  63.785  -1.989  1.00 96.37           C  
ATOM   3580  C   LYS B 163     -24.429  64.734  -2.398  1.00 96.37           C  
ATOM   3581  O   LYS B 163     -25.502  64.763  -1.799  1.00 96.37           O  
ATOM   3582  CB  LYS B 163     -22.233  64.604  -1.304  1.00 96.37           C  
ATOM   3583  CG  LYS B 163     -22.696  65.378  -0.069  1.00 96.37           C  
ATOM   3584  CD  LYS B 163     -21.543  65.926   0.775  1.00 96.37           C  
ATOM   3585  CE  LYS B 163     -20.627  66.890   0.016  1.00 96.37           C  
ATOM   3586  NZ  LYS B 163     -19.772  66.141  -0.931  1.00 96.37           N1+
ATOM   3587  N   ALA B 164     -24.178  65.520  -3.459  1.00 43.16           N  
ATOM   3588  CA  ALA B 164     -25.111  66.519  -3.885  1.00 43.16           C  
ATOM   3589  C   ALA B 164     -26.382  65.887  -4.356  1.00 43.16           C  
ATOM   3590  O   ALA B 164     -27.463  66.420  -4.115  1.00 43.16           O  
ATOM   3591  CB  ALA B 164     -24.569  67.381  -5.035  1.00 43.16           C  
ATOM   3592  N   MET B 165     -26.282  64.773  -5.105  1.00 58.55           N  
ATOM   3593  CA  MET B 165     -27.460  64.145  -5.642  1.00 58.55           C  
ATOM   3594  C   MET B 165     -28.316  63.506  -4.586  1.00 58.55           C  
ATOM   3595  O   MET B 165     -29.530  63.698  -4.553  1.00 58.55           O  
ATOM   3596  CB  MET B 165     -27.142  63.060  -6.682  1.00 58.55           C  
ATOM   3597  CG  MET B 165     -26.532  63.613  -7.970  1.00 58.55           C  
ATOM   3598  SD  MET B 165     -27.601  64.774  -8.874  1.00 58.55           S  
ATOM   3599  CE  MET B 165     -28.900  63.554  -9.222  1.00 58.55           C  
ATOM   3600  N   TRP B 166     -27.688  62.739  -3.677  1.00 98.42           N  
ATOM   3601  CA  TRP B 166     -28.383  61.977  -2.677  1.00 98.42           C  
ATOM   3602  C   TRP B 166     -28.993  62.871  -1.649  1.00 98.42           C  
ATOM   3603  O   TRP B 166     -29.871  62.447  -0.897  1.00 98.42           O  
ATOM   3604  CB  TRP B 166     -27.515  60.891  -2.028  1.00 98.42           C  
ATOM   3605  CG  TRP B 166     -27.208  59.804  -3.034  1.00 98.42           C  
ATOM   3606  CD1 TRP B 166     -26.035  59.499  -3.662  1.00 98.42           C  
ATOM   3607  CD2 TRP B 166     -28.200  58.912  -3.572  1.00 98.42           C  
ATOM   3608  CE2 TRP B 166     -27.562  58.104  -4.512  1.00 98.42           C  
ATOM   3609  CE3 TRP B 166     -29.535  58.785  -3.313  1.00 98.42           C  
ATOM   3610  NE1 TRP B 166     -26.234  58.473  -4.556  1.00 98.42           N  
ATOM   3611  CZ2 TRP B 166     -28.254  57.154  -5.211  1.00 98.42           C  
ATOM   3612  CZ3 TRP B 166     -30.226  57.819  -4.011  1.00 98.42           C  
ATOM   3613  CH2 TRP B 166     -29.597  57.019  -4.943  1.00 98.42           C  
ATOM   3614  N   ASN B 167     -28.497  64.114  -1.546  1.00 57.86           N  
ATOM   3615  CA  ASN B 167     -29.049  65.072  -0.629  1.00 57.86           C  
ATOM   3616  C   ASN B 167     -30.482  65.324  -1.002  1.00 57.86           C  
ATOM   3617  O   ASN B 167     -31.288  65.709  -0.157  1.00 57.86           O  
ATOM   3618  CB  ASN B 167     -28.352  66.443  -0.661  1.00 57.86           C  
ATOM   3619  CG  ASN B 167     -26.998  66.307   0.015  1.00 57.86           C  
ATOM   3620  ND2 ASN B 167     -26.068  67.247  -0.303  1.00 57.86           N  
ATOM   3621  OD1 ASN B 167     -26.777  65.400   0.815  1.00 57.86           O  
ATOM   3622  N   LEU B 168     -30.841  65.145  -2.288  1.00 54.94           N  
ATOM   3623  CA  LEU B 168     -32.190  65.409  -2.721  1.00 54.94           C  
ATOM   3624  C   LEU B 168     -33.132  64.523  -1.965  1.00 54.94           C  
ATOM   3625  O   LEU B 168     -34.216  64.952  -1.574  1.00 54.94           O  
ATOM   3626  CB  LEU B 168     -32.429  65.109  -4.216  1.00 54.94           C  
ATOM   3627  CG  LEU B 168     -31.617  65.975  -5.201  1.00 54.94           C  
ATOM   3628  CD1 LEU B 168     -31.925  65.595  -6.658  1.00 54.94           C  
ATOM   3629  CD2 LEU B 168     -31.815  67.472  -4.940  1.00 54.94           C  
ATOM   3630  N   ASN B 169     -32.754  63.252  -1.737  1.00 34.64           N  
ATOM   3631  CA  ASN B 169     -33.647  62.376  -1.039  1.00 34.64           C  
ATOM   3632  C   ASN B 169     -33.914  62.957   0.314  1.00 34.64           C  
ATOM   3633  O   ASN B 169     -35.048  62.941   0.789  1.00 34.64           O  
ATOM   3634  CB  ASN B 169     -33.085  60.958  -0.841  1.00 34.64           C  
ATOM   3635  CG  ASN B 169     -33.109  60.249  -2.188  1.00 34.64           C  
ATOM   3636  ND2 ASN B 169     -32.510  59.030  -2.241  1.00 34.64           N  
ATOM   3637  OD1 ASN B 169     -33.662  60.757  -3.162  1.00 34.64           O  
ATOM   3638  N   ARG B 170     -32.864  63.476   0.982  1.00 71.29           N  
ATOM   3639  CA  ARG B 170     -33.057  64.029   2.291  1.00 71.29           C  
ATOM   3640  C   ARG B 170     -33.961  65.227   2.225  1.00 71.29           C  
ATOM   3641  O   ARG B 170     -34.968  65.285   2.929  1.00 71.29           O  
ATOM   3642  CB  ARG B 170     -31.742  64.487   2.944  1.00 71.29           C  
ATOM   3643  CG  ARG B 170     -30.795  63.338   3.299  1.00 71.29           C  
ATOM   3644  CD  ARG B 170     -29.488  63.798   3.951  1.00 71.29           C  
ATOM   3645  NE  ARG B 170     -28.713  62.580   4.322  1.00 71.29           N  
ATOM   3646  CZ  ARG B 170     -27.355  62.563   4.183  1.00 71.29           C  
ATOM   3647  NH1 ARG B 170     -26.707  63.645   3.663  1.00 71.29           N1+
ATOM   3648  NH2 ARG B 170     -26.649  61.458   4.562  1.00 71.29           N  
ATOM   3649  N   ASP B 171     -33.632  66.211   1.357  1.00 69.20           N  
ATOM   3650  CA  ASP B 171     -34.424  67.410   1.251  1.00 69.20           C  
ATOM   3651  C   ASP B 171     -34.294  67.914  -0.156  1.00 69.20           C  
ATOM   3652  O   ASP B 171     -33.219  68.326  -0.573  1.00 69.20           O  
ATOM   3653  CB  ASP B 171     -33.938  68.545   2.172  1.00 69.20           C  
ATOM   3654  CG  ASP B 171     -34.929  69.701   2.101  1.00 69.20           C  
ATOM   3655  OD1 ASP B 171     -35.961  69.566   1.391  1.00 69.20           O  
ATOM   3656  OD2 ASP B 171     -34.663  70.742   2.760  1.00 69.20           O1-
ATOM   3657  N   PRO B 172     -35.373  67.879  -0.884  1.00107.97           N  
ATOM   3658  CA  PRO B 172     -35.439  68.306  -2.264  1.00107.97           C  
ATOM   3659  C   PRO B 172     -35.540  69.794  -2.458  1.00107.97           C  
ATOM   3660  O   PRO B 172     -36.065  70.206  -3.493  1.00107.97           O  
ATOM   3661  CB  PRO B 172     -36.613  67.550  -2.891  1.00107.97           C  
ATOM   3662  CG  PRO B 172     -37.450  67.075  -1.695  1.00107.97           C  
ATOM   3663  CD  PRO B 172     -36.413  66.911  -0.574  1.00107.97           C  
ATOM   3664  N   SER B 173     -35.110  70.625  -1.489  1.00 64.15           N  
ATOM   3665  CA  SER B 173     -35.300  72.045  -1.632  1.00 64.15           C  
ATOM   3666  C   SER B 173     -34.591  72.561  -2.851  1.00 64.15           C  
ATOM   3667  O   SER B 173     -33.759  71.895  -3.465  1.00 64.15           O  
ATOM   3668  CB  SER B 173     -34.852  72.883  -0.418  1.00 64.15           C  
ATOM   3669  OG  SER B 173     -33.436  72.926  -0.320  1.00 64.15           O  
ATOM   3670  N   PRO B 174     -34.959  73.756  -3.237  1.00137.52           N  
ATOM   3671  CA  PRO B 174     -34.410  74.386  -4.404  1.00137.52           C  
ATOM   3672  C   PRO B 174     -32.936  74.613  -4.292  1.00137.52           C  
ATOM   3673  O   PRO B 174     -32.264  74.619  -5.322  1.00137.52           O  
ATOM   3674  CB  PRO B 174     -35.243  75.654  -4.627  1.00137.52           C  
ATOM   3675  CG  PRO B 174     -36.090  75.803  -3.346  1.00137.52           C  
ATOM   3676  CD  PRO B 174     -36.202  74.369  -2.811  1.00137.52           C  
ATOM   3677  N   GLU B 175     -32.410  74.828  -3.071  1.00 76.82           N  
ATOM   3678  CA  GLU B 175     -30.999  75.045  -2.932  1.00 76.82           C  
ATOM   3679  C   GLU B 175     -30.260  73.787  -3.281  1.00 76.82           C  
ATOM   3680  O   GLU B 175     -29.248  73.823  -3.978  1.00 76.82           O  
ATOM   3681  CB  GLU B 175     -30.585  75.473  -1.513  1.00 76.82           C  
ATOM   3682  CG  GLU B 175     -30.953  76.922  -1.178  1.00 76.82           C  
ATOM   3683  CD  GLU B 175     -32.433  76.997  -0.834  1.00 76.82           C  
ATOM   3684  OE1 GLU B 175     -33.087  75.921  -0.783  1.00 76.82           O  
ATOM   3685  OE2 GLU B 175     -32.930  78.133  -0.610  1.00 76.82           O1-
ATOM   3686  N   ASN B 176     -30.735  72.623  -2.803  1.00127.61           N  
ATOM   3687  CA  ASN B 176     -30.057  71.397  -3.117  1.00127.61           C  
ATOM   3688  C   ASN B 176     -30.204  71.064  -4.567  1.00127.61           C  
ATOM   3689  O   ASN B 176     -29.332  70.419  -5.146  1.00127.61           O  
ATOM   3690  CB  ASN B 176     -30.448  70.206  -2.233  1.00127.61           C  
ATOM   3691  CG  ASN B 176     -31.948  70.161  -2.133  1.00127.61           C  
ATOM   3692  ND2 ASN B 176     -32.634  69.509  -3.106  1.00127.61           N  
ATOM   3693  OD1 ASN B 176     -32.508  70.690  -1.178  1.00127.61           O  
ATOM   3694  N   GLN B 177     -31.322  71.463  -5.194  1.00103.29           N  
ATOM   3695  CA  GLN B 177     -31.509  71.143  -6.578  1.00103.29           C  
ATOM   3696  C   GLN B 177     -30.509  71.902  -7.411  1.00103.29           C  
ATOM   3697  O   GLN B 177     -29.989  71.378  -8.395  1.00103.29           O  
ATOM   3698  CB  GLN B 177     -32.941  71.439  -7.054  1.00103.29           C  
ATOM   3699  CG  GLN B 177     -33.287  70.739  -8.366  1.00103.29           C  
ATOM   3700  CD  GLN B 177     -34.796  70.807  -8.550  1.00103.29           C  
ATOM   3701  NE2 GLN B 177     -35.548  70.727  -7.419  1.00103.29           N  
ATOM   3702  OE1 GLN B 177     -35.294  70.915  -9.669  1.00103.29           O  
ATOM   3703  N   VAL B 178     -30.229  73.171  -7.053  1.00 99.41           N  
ATOM   3704  CA  VAL B 178     -29.278  73.959  -7.790  1.00 99.41           C  
ATOM   3705  C   VAL B 178     -27.894  73.411  -7.582  1.00 99.41           C  
ATOM   3706  O   VAL B 178     -27.064  73.451  -8.487  1.00 99.41           O  
ATOM   3707  CB  VAL B 178     -29.286  75.414  -7.416  1.00 99.41           C  
ATOM   3708  CG1 VAL B 178     -28.695  75.581  -6.007  1.00 99.41           C  
ATOM   3709  CG2 VAL B 178     -28.546  76.200  -8.513  1.00 99.41           C  
ATOM   3710  N   ARG B 179     -27.592  72.912  -6.365  1.00 98.80           N  
ATOM   3711  CA  ARG B 179     -26.290  72.369  -6.077  1.00 98.80           C  
ATOM   3712  C   ARG B 179     -26.088  71.169  -6.949  1.00 98.80           C  
ATOM   3713  O   ARG B 179     -25.007  70.954  -7.497  1.00 98.80           O  
ATOM   3714  CB  ARG B 179     -26.169  71.841  -4.640  1.00 98.80           C  
ATOM   3715  CG  ARG B 179     -26.458  72.873  -3.552  1.00 98.80           C  
ATOM   3716  CD  ARG B 179     -26.534  72.238  -2.164  1.00 98.80           C  
ATOM   3717  NE  ARG B 179     -27.186  73.215  -1.251  1.00 98.80           N  
ATOM   3718  CZ  ARG B 179     -28.191  72.797  -0.428  1.00 98.80           C  
ATOM   3719  NH1 ARG B 179     -28.601  71.494  -0.454  1.00 98.80           N1+
ATOM   3720  NH2 ARG B 179     -28.789  73.684   0.419  1.00 98.80           N  
ATOM   3721  N   ALA B 180     -27.134  70.334  -7.079  1.00 32.62           N  
ATOM   3722  CA  ALA B 180     -27.036  69.145  -7.872  1.00 32.62           C  
ATOM   3723  C   ALA B 180     -26.781  69.531  -9.298  1.00 32.62           C  
ATOM   3724  O   ALA B 180     -25.932  68.944  -9.966  1.00 32.62           O  
ATOM   3725  CB  ALA B 180     -28.324  68.303  -7.847  1.00 32.62           C  
ATOM   3726  N   ALA B 181     -27.500  70.553  -9.801  1.00 32.59           N  
ATOM   3727  CA  ALA B 181     -27.361  70.946 -11.178  1.00 32.59           C  
ATOM   3728  C   ALA B 181     -25.964  71.418 -11.426  1.00 32.59           C  
ATOM   3729  O   ALA B 181     -25.356  71.083 -12.442  1.00 32.59           O  
ATOM   3730  CB  ALA B 181     -28.298  72.102 -11.573  1.00 32.59           C  
ATOM   3731  N   VAL B 182     -25.414  72.213 -10.494  1.00 51.73           N  
ATOM   3732  CA  VAL B 182     -24.098  72.746 -10.685  1.00 51.73           C  
ATOM   3733  C   VAL B 182     -23.102  71.627 -10.735  1.00 51.73           C  
ATOM   3734  O   VAL B 182     -22.165  71.669 -11.530  1.00 51.73           O  
ATOM   3735  CB  VAL B 182     -23.685  73.701  -9.603  1.00 51.73           C  
ATOM   3736  CG1 VAL B 182     -22.199  74.053  -9.796  1.00 51.73           C  
ATOM   3737  CG2 VAL B 182     -24.622  74.923  -9.660  1.00 51.73           C  
ATOM   3738  N   THR B 183     -23.250  70.608  -9.864  1.00 59.72           N  
ATOM   3739  CA  THR B 183     -22.264  69.564  -9.818  1.00 59.72           C  
ATOM   3740  C   THR B 183     -22.233  68.722 -11.061  1.00 59.72           C  
ATOM   3741  O   THR B 183     -21.218  68.661 -11.752  1.00 59.72           O  
ATOM   3742  CB  THR B 183     -22.486  68.620  -8.675  1.00 59.72           C  
ATOM   3743  CG2 THR B 183     -21.348  67.587  -8.675  1.00 59.72           C  
ATOM   3744  OG1 THR B 183     -22.490  69.328  -7.447  1.00 59.72           O  
ATOM   3745  N   TYR B 184     -23.349  68.053 -11.409  1.00103.75           N  
ATOM   3746  CA  TYR B 184     -23.234  67.134 -12.505  1.00103.75           C  
ATOM   3747  C   TYR B 184     -23.108  67.843 -13.819  1.00103.75           C  
ATOM   3748  O   TYR B 184     -22.374  67.394 -14.697  1.00103.75           O  
ATOM   3749  CB  TYR B 184     -24.355  66.068 -12.592  1.00103.75           C  
ATOM   3750  CG  TYR B 184     -25.644  66.593 -13.130  1.00103.75           C  
ATOM   3751  CD1 TYR B 184     -26.546  67.263 -12.334  1.00103.75           C  
ATOM   3752  CD2 TYR B 184     -25.959  66.375 -14.453  1.00103.75           C  
ATOM   3753  CE1 TYR B 184     -27.732  67.721 -12.862  1.00103.75           C  
ATOM   3754  CE2 TYR B 184     -27.142  66.829 -14.985  1.00103.75           C  
ATOM   3755  CZ  TYR B 184     -28.030  67.506 -14.188  1.00103.75           C  
ATOM   3756  OH  TYR B 184     -29.245  67.975 -14.729  1.00103.75           O  
ATOM   3757  N   ASN B 185     -23.899  68.912 -14.023  1.00 92.54           N  
ATOM   3758  CA  ASN B 185     -23.922  69.573 -15.300  1.00 92.54           C  
ATOM   3759  C   ASN B 185     -22.777  70.512 -15.565  1.00 92.54           C  
ATOM   3760  O   ASN B 185     -21.982  70.303 -16.480  1.00 92.54           O  
ATOM   3761  CB  ASN B 185     -25.219  70.375 -15.466  1.00 92.54           C  
ATOM   3762  CG  ASN B 185     -25.560  70.400 -16.940  1.00 92.54           C  
ATOM   3763  ND2 ASN B 185     -26.668  69.687 -17.275  1.00 92.54           N  
ATOM   3764  OD1 ASN B 185     -24.865  70.998 -17.760  1.00 92.54           O  
ATOM   3765  N   LEU B 186     -22.674  71.586 -14.754  1.00 89.97           N  
ATOM   3766  CA  LEU B 186     -21.717  72.633 -14.982  1.00 89.97           C  
ATOM   3767  C   LEU B 186     -20.314  72.202 -14.686  1.00 89.97           C  
ATOM   3768  O   LEU B 186     -19.392  72.587 -15.404  1.00 89.97           O  
ATOM   3769  CB  LEU B 186     -22.009  73.887 -14.140  1.00 89.97           C  
ATOM   3770  CG  LEU B 186     -23.345  74.564 -14.503  1.00 89.97           C  
ATOM   3771  CD1 LEU B 186     -23.571  75.845 -13.682  1.00 89.97           C  
ATOM   3772  CD2 LEU B 186     -23.453  74.798 -16.018  1.00 89.97           C  
ATOM   3773  N   VAL B 187     -20.087  71.515 -13.547  1.00137.89           N  
ATOM   3774  CA  VAL B 187     -18.737  71.120 -13.261  1.00137.89           C  
ATOM   3775  C   VAL B 187     -18.342  69.832 -13.929  1.00137.89           C  
ATOM   3776  O   VAL B 187     -17.330  69.767 -14.626  1.00137.89           O  
ATOM   3777  CB  VAL B 187     -18.400  71.092 -11.790  1.00137.89           C  
ATOM   3778  CG1 VAL B 187     -18.789  69.755 -11.147  1.00137.89           C  
ATOM   3779  CG2 VAL B 187     -16.920  71.472 -11.638  1.00137.89           C  
ATOM   3780  N   VAL B 188     -19.159  68.768 -13.765  1.00 67.82           N  
ATOM   3781  CA  VAL B 188     -18.779  67.487 -14.291  1.00 67.82           C  
ATOM   3782  C   VAL B 188     -18.686  67.564 -15.782  1.00 67.82           C  
ATOM   3783  O   VAL B 188     -17.693  67.142 -16.370  1.00 67.82           O  
ATOM   3784  CB  VAL B 188     -19.760  66.400 -13.958  1.00 67.82           C  
ATOM   3785  CG1 VAL B 188     -19.356  65.129 -14.724  1.00 67.82           C  
ATOM   3786  CG2 VAL B 188     -19.777  66.213 -12.431  1.00 67.82           C  
ATOM   3787  N   GLU B 189     -19.759  68.035 -16.440  1.00 86.83           N  
ATOM   3788  CA  GLU B 189     -19.764  68.143 -17.871  1.00 86.83           C  
ATOM   3789  C   GLU B 189     -19.088  69.380 -18.372  1.00 86.83           C  
ATOM   3790  O   GLU B 189     -18.296  69.330 -19.311  1.00 86.83           O  
ATOM   3791  CB  GLU B 189     -21.190  68.084 -18.440  1.00 86.83           C  
ATOM   3792  CG  GLU B 189     -21.817  66.699 -18.238  1.00 86.83           C  
ATOM   3793  CD  GLU B 189     -23.259  66.726 -18.716  1.00 86.83           C  
ATOM   3794  OE1 GLU B 189     -23.789  67.847 -18.942  1.00 86.83           O  
ATOM   3795  OE2 GLU B 189     -23.853  65.624 -18.852  1.00 86.83           O1-
ATOM   3796  N   GLY B 190     -19.387  70.535 -17.749  1.00 61.31           N  
ATOM   3797  CA  GLY B 190     -18.905  71.787 -18.257  1.00 61.31           C  
ATOM   3798  C   GLY B 190     -17.414  71.903 -18.168  1.00 61.31           C  
ATOM   3799  O   GLY B 190     -16.795  72.478 -19.064  1.00 61.31           O  
ATOM   3800  N   VAL B 191     -16.817  71.552 -17.011  1.00 90.75           N  
ATOM   3801  CA  VAL B 191     -15.384  71.603 -16.888  1.00 90.75           C  
ATOM   3802  C   VAL B 191     -14.675  70.324 -17.230  1.00 90.75           C  
ATOM   3803  O   VAL B 191     -13.800  70.284 -18.094  1.00 90.75           O  
ATOM   3804  CB  VAL B 191     -14.957  71.989 -15.503  1.00 90.75           C  
ATOM   3805  CG1 VAL B 191     -13.421  71.985 -15.437  1.00 90.75           C  
ATOM   3806  CG2 VAL B 191     -15.595  73.347 -15.168  1.00 90.75           C  
ATOM   3807  N   ALA B 192     -15.050  69.234 -16.525  1.00 66.43           N  
ATOM   3808  CA  ALA B 192     -14.316  68.006 -16.624  1.00 66.43           C  
ATOM   3809  C   ALA B 192     -14.453  67.383 -17.978  1.00 66.43           C  
ATOM   3810  O   ALA B 192     -13.459  67.080 -18.635  1.00 66.43           O  
ATOM   3811  CB  ALA B 192     -14.764  66.958 -15.589  1.00 66.43           C  
ATOM   3812  N   ALA B 193     -15.699  67.205 -18.449  1.00 52.69           N  
ATOM   3813  CA  ALA B 193     -15.921  66.540 -19.701  1.00 52.69           C  
ATOM   3814  C   ALA B 193     -15.371  67.356 -20.831  1.00 52.69           C  
ATOM   3815  O   ALA B 193     -14.682  66.839 -21.708  1.00 52.69           O  
ATOM   3816  CB  ALA B 193     -17.412  66.292 -19.992  1.00 52.69           C  
ATOM   3817  N   GLU B 194     -15.641  68.672 -20.826  1.00 62.09           N  
ATOM   3818  CA  GLU B 194     -15.232  69.510 -21.916  1.00 62.09           C  
ATOM   3819  C   GLU B 194     -13.738  69.564 -21.981  1.00 62.09           C  
ATOM   3820  O   GLU B 194     -13.160  69.550 -23.066  1.00 62.09           O  
ATOM   3821  CB  GLU B 194     -15.780  70.938 -21.794  1.00 62.09           C  
ATOM   3822  CG  GLU B 194     -17.298  70.980 -21.972  1.00 62.09           C  
ATOM   3823  CD  GLU B 194     -17.760  72.417 -21.834  1.00 62.09           C  
ATOM   3824  OE1 GLU B 194     -16.952  73.335 -22.138  1.00 62.09           O  
ATOM   3825  OE2 GLU B 194     -18.933  72.613 -21.426  1.00 62.09           O1-
ATOM   3826  N   GLY B 195     -13.071  69.633 -20.816  1.00 26.92           N  
ATOM   3827  CA  GLY B 195     -11.641  69.698 -20.798  1.00 26.92           C  
ATOM   3828  C   GLY B 195     -11.115  68.429 -21.376  1.00 26.92           C  
ATOM   3829  O   GLY B 195     -10.097  68.425 -22.064  1.00 26.92           O  
ATOM   3830  N   GLY B 196     -11.792  67.306 -21.076  1.00 35.08           N  
ATOM   3831  CA  GLY B 196     -11.372  66.027 -21.559  1.00 35.08           C  
ATOM   3832  C   GLY B 196     -11.450  66.004 -23.058  1.00 35.08           C  
ATOM   3833  O   GLY B 196     -10.578  65.450 -23.724  1.00 35.08           O  
ATOM   3834  N   TYR B 197     -12.501  66.614 -23.636  1.00 83.81           N  
ATOM   3835  CA  TYR B 197     -12.683  66.564 -25.061  1.00 83.81           C  
ATOM   3836  C   TYR B 197     -11.505  67.223 -25.713  1.00 83.81           C  
ATOM   3837  O   TYR B 197     -11.006  66.759 -26.739  1.00 83.81           O  
ATOM   3838  CB  TYR B 197     -13.962  67.272 -25.551  1.00 83.81           C  
ATOM   3839  CG  TYR B 197     -15.148  66.605 -24.928  1.00 83.81           C  
ATOM   3840  CD1 TYR B 197     -15.407  65.271 -25.156  1.00 83.81           C  
ATOM   3841  CD2 TYR B 197     -16.027  67.320 -24.145  1.00 83.81           C  
ATOM   3842  CE1 TYR B 197     -16.506  64.660 -24.595  1.00 83.81           C  
ATOM   3843  CE2 TYR B 197     -17.128  66.715 -23.581  1.00 83.81           C  
ATOM   3844  CZ  TYR B 197     -17.368  65.380 -23.803  1.00 83.81           C  
ATOM   3845  OH  TYR B 197     -18.497  64.755 -23.230  1.00 83.81           O  
ATOM   3846  N   ASN B 198     -11.024  68.327 -25.115  1.00 51.14           N  
ATOM   3847  CA  ASN B 198      -9.925  69.082 -25.644  1.00 51.14           C  
ATOM   3848  C   ASN B 198      -8.716  68.199 -25.712  1.00 51.14           C  
ATOM   3849  O   ASN B 198      -7.929  68.288 -26.653  1.00 51.14           O  
ATOM   3850  CB  ASN B 198      -9.601  70.306 -24.766  1.00 51.14           C  
ATOM   3851  CG  ASN B 198      -8.674  71.241 -25.531  1.00 51.14           C  
ATOM   3852  ND2 ASN B 198      -9.267  72.271 -26.192  1.00 51.14           N  
ATOM   3853  OD1 ASN B 198      -7.458  71.061 -25.542  1.00 51.14           O  
ATOM   3854  N   ILE B 199      -8.519  67.327 -24.706  1.00 52.68           N  
ATOM   3855  CA  ILE B 199      -7.371  66.468 -24.713  1.00 52.68           C  
ATOM   3856  C   ILE B 199      -7.455  65.501 -25.859  1.00 52.68           C  
ATOM   3857  O   ILE B 199      -6.490  65.340 -26.602  1.00 52.68           O  
ATOM   3858  CB  ILE B 199      -7.239  65.658 -23.455  1.00 52.68           C  
ATOM   3859  CG1 ILE B 199      -7.042  66.579 -22.240  1.00 52.68           C  
ATOM   3860  CG2 ILE B 199      -6.096  64.650 -23.656  1.00 52.68           C  
ATOM   3861  CD1 ILE B 199      -7.176  65.853 -20.901  1.00 52.68           C  
ATOM   3862  N   PHE B 200      -8.622  64.854 -26.058  1.00 82.56           N  
ATOM   3863  CA  PHE B 200      -8.756  63.843 -27.077  1.00 82.56           C  
ATOM   3864  C   PHE B 200      -8.558  64.424 -28.436  1.00 82.56           C  
ATOM   3865  O   PHE B 200      -7.917  63.820 -29.295  1.00 82.56           O  
ATOM   3866  CB  PHE B 200     -10.113  63.110 -27.067  1.00 82.56           C  
ATOM   3867  CG  PHE B 200     -10.129  62.129 -25.938  1.00 82.56           C  
ATOM   3868  CD1 PHE B 200      -9.396  60.967 -26.026  1.00 82.56           C  
ATOM   3869  CD2 PHE B 200     -10.887  62.340 -24.810  1.00 82.56           C  
ATOM   3870  CE1 PHE B 200      -9.401  60.042 -25.005  1.00 82.56           C  
ATOM   3871  CE2 PHE B 200     -10.896  61.418 -23.785  1.00 82.56           C  
ATOM   3872  CZ  PHE B 200     -10.152  60.266 -23.877  1.00 82.56           C  
ATOM   3873  N   LYS B 201      -9.110  65.620 -28.671  1.00131.33           N  
ATOM   3874  CA  LYS B 201      -9.038  66.222 -29.964  1.00131.33           C  
ATOM   3875  C   LYS B 201      -7.596  66.459 -30.311  1.00131.33           C  
ATOM   3876  O   LYS B 201      -7.180  66.228 -31.446  1.00131.33           O  
ATOM   3877  CB  LYS B 201      -9.797  67.559 -29.984  1.00131.33           C  
ATOM   3878  CG  LYS B 201     -10.289  67.983 -31.364  1.00131.33           C  
ATOM   3879  CD  LYS B 201     -11.369  69.065 -31.288  1.00131.33           C  
ATOM   3880  CE  LYS B 201     -12.475  68.747 -30.274  1.00131.33           C  
ATOM   3881  NZ  LYS B 201     -13.177  67.499 -30.656  1.00131.33           N1+
ATOM   3882  N   TYR B 202      -6.782  66.911 -29.335  1.00 54.05           N  
ATOM   3883  CA  TYR B 202      -5.405  67.230 -29.603  1.00 54.05           C  
ATOM   3884  C   TYR B 202      -4.645  65.996 -30.009  1.00 54.05           C  
ATOM   3885  O   TYR B 202      -3.880  66.028 -30.970  1.00 54.05           O  
ATOM   3886  CB  TYR B 202      -4.692  67.848 -28.388  1.00 54.05           C  
ATOM   3887  CG  TYR B 202      -3.298  68.188 -28.792  1.00 54.05           C  
ATOM   3888  CD1 TYR B 202      -3.045  69.325 -29.524  1.00 54.05           C  
ATOM   3889  CD2 TYR B 202      -2.242  67.381 -28.429  1.00 54.05           C  
ATOM   3890  CE1 TYR B 202      -1.762  69.649 -29.898  1.00 54.05           C  
ATOM   3891  CE2 TYR B 202      -0.957  67.700 -28.800  1.00 54.05           C  
ATOM   3892  CZ  TYR B 202      -0.716  68.835 -29.537  1.00 54.05           C  
ATOM   3893  OH  TYR B 202       0.600  69.167 -29.921  1.00 54.05           O  
ATOM   3894  N   ILE B 203      -4.823  64.869 -29.287  1.00101.15           N  
ATOM   3895  CA  ILE B 203      -4.081  63.673 -29.600  1.00101.15           C  
ATOM   3896  C   ILE B 203      -4.456  63.119 -30.941  1.00101.15           C  
ATOM   3897  O   ILE B 203      -3.583  62.741 -31.721  1.00101.15           O  
ATOM   3898  CB  ILE B 203      -4.267  62.535 -28.623  1.00101.15           C  
ATOM   3899  CG1 ILE B 203      -3.561  62.789 -27.278  1.00101.15           C  
ATOM   3900  CG2 ILE B 203      -3.786  61.250 -29.317  1.00101.15           C  
ATOM   3901  CD1 ILE B 203      -4.254  63.786 -26.360  1.00101.15           C  
ATOM   3902  N   THR B 204      -5.762  63.050 -31.256  1.00 42.98           N  
ATOM   3903  CA  THR B 204      -6.168  62.417 -32.480  1.00 42.98           C  
ATOM   3904  C   THR B 204      -5.599  63.149 -33.654  1.00 42.98           C  
ATOM   3905  O   THR B 204      -5.097  62.526 -34.587  1.00 42.98           O  
ATOM   3906  CB  THR B 204      -7.661  62.354 -32.635  1.00 42.98           C  
ATOM   3907  CG2 THR B 204      -8.244  61.528 -31.473  1.00 42.98           C  
ATOM   3908  OG1 THR B 204      -8.213  63.663 -32.634  1.00 42.98           O  
ATOM   3909  N   ARG B 205      -5.677  64.492 -33.647  1.00 77.58           N  
ATOM   3910  CA  ARG B 205      -5.193  65.278 -34.747  1.00 77.58           C  
ATOM   3911  C   ARG B 205      -3.697  65.238 -34.869  1.00 77.58           C  
ATOM   3912  O   ARG B 205      -3.169  65.172 -35.979  1.00 77.58           O  
ATOM   3913  CB  ARG B 205      -5.651  66.746 -34.665  1.00 77.58           C  
ATOM   3914  CG  ARG B 205      -5.265  67.446 -33.362  1.00 77.58           C  
ATOM   3915  CD  ARG B 205      -5.846  68.855 -33.238  1.00 77.58           C  
ATOM   3916  NE  ARG B 205      -5.682  69.282 -31.821  1.00 77.58           N  
ATOM   3917  CZ  ARG B 205      -6.049  70.539 -31.433  1.00 77.58           C  
ATOM   3918  NH1 ARG B 205      -6.502  71.433 -32.357  1.00 77.58           N1+
ATOM   3919  NH2 ARG B 205      -5.968  70.902 -30.120  1.00 77.58           N  
ATOM   3920  N   THR B 206      -2.962  65.297 -33.741  1.00 52.08           N  
ATOM   3921  CA  THR B 206      -1.529  65.364 -33.828  1.00 52.08           C  
ATOM   3922  C   THR B 206      -0.962  64.107 -34.432  1.00 52.08           C  
ATOM   3923  O   THR B 206      -0.164  64.164 -35.365  1.00 52.08           O  
ATOM   3924  CB  THR B 206      -0.889  65.546 -32.483  1.00 52.08           C  
ATOM   3925  CG2 THR B 206       0.633  65.662 -32.671  1.00 52.08           C  
ATOM   3926  OG1 THR B 206      -1.392  66.717 -31.858  1.00 52.08           O  
ATOM   3927  N   PHE B 207      -1.337  62.945 -33.865  1.00 98.60           N  
ATOM   3928  CA  PHE B 207      -0.907  61.620 -34.225  1.00 98.60           C  
ATOM   3929  C   PHE B 207      -1.639  61.028 -35.394  1.00 98.60           C  
ATOM   3930  O   PHE B 207      -1.115  60.134 -36.057  1.00 98.60           O  
ATOM   3931  CB  PHE B 207      -0.985  60.659 -33.031  1.00 98.60           C  
ATOM   3932  CG  PHE B 207      -0.010  61.228 -32.061  1.00 98.60           C  
ATOM   3933  CD1 PHE B 207       1.333  60.956 -32.177  1.00 98.60           C  
ATOM   3934  CD2 PHE B 207      -0.437  62.053 -31.046  1.00 98.60           C  
ATOM   3935  CE1 PHE B 207       2.236  61.488 -31.286  1.00 98.60           C  
ATOM   3936  CE2 PHE B 207       0.461  62.589 -30.153  1.00 98.60           C  
ATOM   3937  CZ  PHE B 207       1.800  62.307 -30.272  1.00 98.60           C  
ATOM   3938  N   ASN B 208      -2.882  61.473 -35.662  1.00 99.12           N  
ATOM   3939  CA  ASN B 208      -3.692  60.865 -36.684  1.00 99.12           C  
ATOM   3940  C   ASN B 208      -3.941  59.437 -36.321  1.00 99.12           C  
ATOM   3941  O   ASN B 208      -3.728  58.513 -37.104  1.00 99.12           O  
ATOM   3942  CB  ASN B 208      -3.087  60.952 -38.096  1.00 99.12           C  
ATOM   3943  CG  ASN B 208      -3.370  62.359 -38.601  1.00 99.12           C  
ATOM   3944  ND2 ASN B 208      -2.446  62.918 -39.427  1.00 99.12           N  
ATOM   3945  OD1 ASN B 208      -4.398  62.947 -38.269  1.00 99.12           O  
ATOM   3946  N   ILE B 209      -4.418  59.237 -35.079  1.00 70.49           N  
ATOM   3947  CA  ILE B 209      -4.704  57.926 -34.590  1.00 70.49           C  
ATOM   3948  C   ILE B 209      -6.064  57.936 -33.976  1.00 70.49           C  
ATOM   3949  O   ILE B 209      -6.702  58.976 -33.818  1.00 70.49           O  
ATOM   3950  CB  ILE B 209      -3.730  57.483 -33.538  1.00 70.49           C  
ATOM   3951  CG1 ILE B 209      -3.796  58.419 -32.319  1.00 70.49           C  
ATOM   3952  CG2 ILE B 209      -2.336  57.408 -34.183  1.00 70.49           C  
ATOM   3953  CD1 ILE B 209      -2.984  57.919 -31.125  1.00 70.49           C  
ATOM   3954  N   PHE B 210      -6.543  56.732 -33.632  1.00136.77           N  
ATOM   3955  CA  PHE B 210      -7.803  56.549 -32.985  1.00136.77           C  
ATOM   3956  C   PHE B 210      -8.920  57.239 -33.671  1.00136.77           C  
ATOM   3957  O   PHE B 210      -9.665  58.009 -33.069  1.00136.77           O  
ATOM   3958  CB  PHE B 210      -7.829  56.996 -31.514  1.00136.77           C  
ATOM   3959  CG  PHE B 210      -6.858  56.153 -30.767  1.00136.77           C  
ATOM   3960  CD1 PHE B 210      -7.045  54.796 -30.647  1.00136.77           C  
ATOM   3961  CD2 PHE B 210      -5.770  56.731 -30.156  1.00136.77           C  
ATOM   3962  CE1 PHE B 210      -6.146  54.023 -29.949  1.00136.77           C  
ATOM   3963  CE2 PHE B 210      -4.869  55.965 -29.456  1.00136.77           C  
ATOM   3964  CZ  PHE B 210      -5.055  54.607 -29.353  1.00136.77           C  
ATOM   3965  N   PRO B 211      -9.137  56.913 -34.919  1.00255.10           N  
ATOM   3966  CA  PRO B 211     -10.341  57.309 -35.600  1.00255.10           C  
ATOM   3967  C   PRO B 211     -11.388  56.542 -34.823  1.00255.10           C  
ATOM   3968  O   PRO B 211     -11.103  55.807 -33.904  1.00255.10           O  
ATOM   3969  CB  PRO B 211     -10.209  56.723 -37.001  1.00255.10           C  
ATOM   3970  CG  PRO B 211      -9.410  55.431 -36.752  1.00255.10           C  
ATOM   3971  CD  PRO B 211      -8.492  55.783 -35.567  1.00255.10           C  
ATOM   3972  N   GLY B 212     -12.667  56.680 -35.023  1.00243.48           N  
ATOM   3973  CA  GLY B 212     -13.407  55.795 -34.171  1.00243.48           C  
ATOM   3974  C   GLY B 212     -13.674  56.523 -32.880  1.00243.48           C  
ATOM   3975  O   GLY B 212     -14.802  56.907 -32.593  1.00243.48           O  
ATOM   3976  N   LEU B 213     -12.616  56.743 -32.070  1.00162.79           N  
ATOM   3977  CA  LEU B 213     -12.615  57.440 -30.829  1.00162.79           C  
ATOM   3978  C   LEU B 213     -12.875  58.873 -31.150  1.00162.79           C  
ATOM   3979  O   LEU B 213     -13.653  59.545 -30.475  1.00162.79           O  
ATOM   3980  CB  LEU B 213     -11.230  57.356 -30.151  1.00162.79           C  
ATOM   3981  CG  LEU B 213     -11.133  57.866 -28.696  1.00162.79           C  
ATOM   3982  CD1 LEU B 213     -11.566  59.327 -28.549  1.00162.79           C  
ATOM   3983  CD2 LEU B 213     -11.850  56.927 -27.722  1.00162.79           C  
ATOM   3984  N   ALA B 214     -12.212  59.375 -32.212  1.00 29.30           N  
ATOM   3985  CA  ALA B 214     -12.378  60.747 -32.591  1.00 29.30           C  
ATOM   3986  C   ALA B 214     -13.803  60.934 -32.976  1.00 29.30           C  
ATOM   3987  O   ALA B 214     -14.423  61.943 -32.643  1.00 29.30           O  
ATOM   3988  CB  ALA B 214     -11.509  61.152 -33.798  1.00 29.30           C  
ATOM   3989  N   LYS B 215     -14.358  59.941 -33.693  1.00 72.42           N  
ATOM   3990  CA  LYS B 215     -15.721  60.044 -34.130  1.00 72.42           C  
ATOM   3991  C   LYS B 215     -16.611  60.075 -32.926  1.00 72.42           C  
ATOM   3992  O   LYS B 215     -17.559  60.859 -32.856  1.00 72.42           O  
ATOM   3993  CB  LYS B 215     -16.134  58.839 -34.991  1.00 72.42           C  
ATOM   3994  CG  LYS B 215     -17.494  58.986 -35.671  1.00 72.42           C  
ATOM   3995  CD  LYS B 215     -17.748  57.930 -36.750  1.00 72.42           C  
ATOM   3996  CE  LYS B 215     -16.839  58.077 -37.973  1.00 72.42           C  
ATOM   3997  NZ  LYS B 215     -17.097  56.977 -38.928  1.00 72.42           N1+
ATOM   3998  N   MET B 216     -16.307  59.220 -31.930  1.00 48.34           N  
ATOM   3999  CA  MET B 216     -17.130  59.123 -30.753  1.00 48.34           C  
ATOM   4000  C   MET B 216     -17.133  60.428 -30.006  1.00 48.34           C  
ATOM   4001  O   MET B 216     -18.177  60.895 -29.550  1.00 48.34           O  
ATOM   4002  CB  MET B 216     -16.621  58.057 -29.767  1.00 48.34           C  
ATOM   4003  CG  MET B 216     -16.745  56.620 -30.276  1.00 48.34           C  
ATOM   4004  SD  MET B 216     -16.103  55.363 -29.128  1.00 48.34           S  
ATOM   4005  CE  MET B 216     -16.650  53.940 -30.114  1.00 48.34           C  
ATOM   4006  N   VAL B 217     -15.953  61.062 -29.877  1.00 46.15           N  
ATOM   4007  CA  VAL B 217     -15.829  62.274 -29.113  1.00 46.15           C  
ATOM   4008  C   VAL B 217     -16.702  63.328 -29.705  1.00 46.15           C  
ATOM   4009  O   VAL B 217     -17.340  64.092 -28.981  1.00 46.15           O  
ATOM   4010  CB  VAL B 217     -14.421  62.804 -29.115  1.00 46.15           C  
ATOM   4011  CG1 VAL B 217     -14.396  64.167 -28.401  1.00 46.15           C  
ATOM   4012  CG2 VAL B 217     -13.500  61.749 -28.478  1.00 46.15           C  
ATOM   4013  N   ASN B 218     -16.748  63.406 -31.045  1.00 36.70           N  
ATOM   4014  CA  ASN B 218     -17.536  64.435 -31.657  1.00 36.70           C  
ATOM   4015  C   ASN B 218     -18.973  64.239 -31.289  1.00 36.70           C  
ATOM   4016  O   ASN B 218     -19.659  65.192 -30.922  1.00 36.70           O  
ATOM   4017  CB  ASN B 218     -17.448  64.426 -33.193  1.00 36.70           C  
ATOM   4018  CG  ASN B 218     -16.046  64.862 -33.598  1.00 36.70           C  
ATOM   4019  ND2 ASN B 218     -15.673  64.582 -34.874  1.00 36.70           N  
ATOM   4020  OD1 ASN B 218     -15.306  65.445 -32.807  1.00 36.70           O  
ATOM   4021  N   TYR B 219     -19.469  62.991 -31.367  1.00 69.46           N  
ATOM   4022  CA  TYR B 219     -20.860  62.757 -31.089  1.00 69.46           C  
ATOM   4023  C   TYR B 219     -21.156  63.036 -29.648  1.00 69.46           C  
ATOM   4024  O   TYR B 219     -22.190  63.616 -29.320  1.00 69.46           O  
ATOM   4025  CB  TYR B 219     -21.322  61.314 -31.352  1.00 69.46           C  
ATOM   4026  CG  TYR B 219     -21.142  61.034 -32.802  1.00 69.46           C  
ATOM   4027  CD1 TYR B 219     -21.872  61.721 -33.743  1.00 69.46           C  
ATOM   4028  CD2 TYR B 219     -20.263  60.061 -33.216  1.00 69.46           C  
ATOM   4029  CE1 TYR B 219     -21.710  61.457 -35.083  1.00 69.46           C  
ATOM   4030  CE2 TYR B 219     -20.098  59.795 -34.553  1.00 69.46           C  
ATOM   4031  CZ  TYR B 219     -20.820  60.493 -35.492  1.00 69.46           C  
ATOM   4032  OH  TYR B 219     -20.651  60.220 -36.866  1.00 69.46           O  
ATOM   4033  N   ILE B 220     -20.270  62.607 -28.733  1.00144.22           N  
ATOM   4034  CA  ILE B 220     -20.550  62.818 -27.343  1.00144.22           C  
ATOM   4035  C   ILE B 220     -20.573  64.280 -27.040  1.00144.22           C  
ATOM   4036  O   ILE B 220     -21.412  64.744 -26.271  1.00144.22           O  
ATOM   4037  CB  ILE B 220     -19.640  62.076 -26.403  1.00144.22           C  
ATOM   4038  CG1 ILE B 220     -18.171  62.424 -26.605  1.00144.22           C  
ATOM   4039  CG2 ILE B 220     -19.927  60.581 -26.557  1.00144.22           C  
ATOM   4040  CD1 ILE B 220     -17.267  61.687 -25.620  1.00144.22           C  
ATOM   4041  N   ALA B 221     -19.660  65.052 -27.650  1.00 48.82           N  
ATOM   4042  CA  ALA B 221     -19.617  66.464 -27.419  1.00 48.82           C  
ATOM   4043  C   ALA B 221     -20.920  67.058 -27.860  1.00 48.82           C  
ATOM   4044  O   ALA B 221     -21.381  68.031 -27.270  1.00 48.82           O  
ATOM   4045  CB  ALA B 221     -18.481  67.162 -28.192  1.00 48.82           C  
ATOM   4046  N   THR B 222     -21.543  66.530 -28.935  1.00137.01           N  
ATOM   4047  CA  THR B 222     -22.786  67.126 -29.353  1.00137.01           C  
ATOM   4048  C   THR B 222     -23.845  66.924 -28.306  1.00137.01           C  
ATOM   4049  O   THR B 222     -24.571  67.857 -27.971  1.00137.01           O  
ATOM   4050  CB  THR B 222     -23.346  66.629 -30.658  1.00137.01           C  
ATOM   4051  CG2 THR B 222     -22.306  66.839 -31.763  1.00137.01           C  
ATOM   4052  OG1 THR B 222     -23.715  65.263 -30.576  1.00137.01           O  
ATOM   4053  N   ASP B 223     -23.956  65.704 -27.741  1.00 50.94           N  
ATOM   4054  CA  ASP B 223     -24.973  65.426 -26.760  1.00 50.94           C  
ATOM   4055  C   ASP B 223     -24.747  66.326 -25.580  1.00 50.94           C  
ATOM   4056  O   ASP B 223     -25.679  66.906 -25.025  1.00 50.94           O  
ATOM   4057  CB  ASP B 223     -24.883  63.991 -26.213  1.00 50.94           C  
ATOM   4058  CG  ASP B 223     -25.165  63.003 -27.335  1.00 50.94           C  
ATOM   4059  OD1 ASP B 223     -25.679  63.429 -28.401  1.00 50.94           O  
ATOM   4060  OD2 ASP B 223     -24.861  61.796 -27.138  1.00 50.94           O1-
ATOM   4061  N   GLU B 224     -23.469  66.489 -25.202  1.00121.30           N  
ATOM   4062  CA  GLU B 224     -23.028  67.261 -24.073  1.00121.30           C  
ATOM   4063  C   GLU B 224     -23.485  68.674 -24.220  1.00121.30           C  
ATOM   4064  O   GLU B 224     -23.776  69.338 -23.227  1.00121.30           O  
ATOM   4065  CB  GLU B 224     -21.487  67.276 -23.993  1.00121.30           C  
ATOM   4066  CG  GLU B 224     -20.873  68.507 -23.318  1.00121.30           C  
ATOM   4067  CD  GLU B 224     -20.995  68.410 -21.813  1.00121.30           C  
ATOM   4068  OE1 GLU B 224     -21.644  67.446 -21.332  1.00121.30           O  
ATOM   4069  OE2 GLU B 224     -20.438  69.303 -21.122  1.00121.30           O1-
ATOM   4070  N   SER B 225     -23.540  69.177 -25.465  1.00 44.21           N  
ATOM   4071  CA  SER B 225     -23.929  70.540 -25.694  1.00 44.21           C  
ATOM   4072  C   SER B 225     -25.312  70.753 -25.153  1.00 44.21           C  
ATOM   4073  O   SER B 225     -25.587  71.768 -24.518  1.00 44.21           O  
ATOM   4074  CB  SER B 225     -23.954  70.905 -27.189  1.00 44.21           C  
ATOM   4075  OG  SER B 225     -24.345  72.259 -27.356  1.00 44.21           O  
ATOM   4076  N   ARG B 226     -26.224  69.804 -25.406  1.00119.59           N  
ATOM   4077  CA  ARG B 226     -27.576  69.907 -24.932  1.00119.59           C  
ATOM   4078  C   ARG B 226     -27.612  69.794 -23.439  1.00119.59           C  
ATOM   4079  O   ARG B 226     -28.441  70.419 -22.779  1.00119.59           O  
ATOM   4080  CB  ARG B 226     -28.498  68.828 -25.520  1.00119.59           C  
ATOM   4081  CG  ARG B 226     -28.992  69.184 -26.922  1.00119.59           C  
ATOM   4082  CD  ARG B 226     -29.546  67.990 -27.697  1.00119.59           C  
ATOM   4083  NE  ARG B 226     -28.386  67.355 -28.381  1.00119.59           N  
ATOM   4084  CZ  ARG B 226     -28.223  66.002 -28.420  1.00119.59           C  
ATOM   4085  NH1 ARG B 226     -29.070  65.175 -27.742  1.00119.59           N1+
ATOM   4086  NH2 ARG B 226     -27.196  65.479 -29.150  1.00119.59           N  
ATOM   4087  N   HIS B 227     -26.719  68.972 -22.862  1.00 65.82           N  
ATOM   4088  CA  HIS B 227     -26.726  68.768 -21.442  1.00 65.82           C  
ATOM   4089  C   HIS B 227     -26.458  70.069 -20.748  1.00 65.82           C  
ATOM   4090  O   HIS B 227     -27.127  70.411 -19.777  1.00 65.82           O  
ATOM   4091  CB  HIS B 227     -25.662  67.755 -20.982  1.00 65.82           C  
ATOM   4092  CG  HIS B 227     -25.923  66.359 -21.471  1.00 65.82           C  
ATOM   4093  CD2 HIS B 227     -26.996  65.845 -22.134  1.00 65.82           C  
ATOM   4094  ND1 HIS B 227     -25.048  65.308 -21.303  1.00 65.82           N  
ATOM   4095  CE1 HIS B 227     -25.629  64.220 -21.868  1.00 65.82           C  
ATOM   4096  NE2 HIS B 227     -26.811  64.496 -22.386  1.00 65.82           N  
ATOM   4097  N   ILE B 228     -25.474  70.845 -21.229  1.00 60.24           N  
ATOM   4098  CA  ILE B 228     -25.126  72.082 -20.590  1.00 60.24           C  
ATOM   4099  C   ILE B 228     -26.264  73.050 -20.690  1.00 60.24           C  
ATOM   4100  O   ILE B 228     -26.562  73.770 -19.738  1.00 60.24           O  
ATOM   4101  CB  ILE B 228     -23.916  72.701 -21.200  1.00 60.24           C  
ATOM   4102  CG1 ILE B 228     -22.747  71.727 -21.024  1.00 60.24           C  
ATOM   4103  CG2 ILE B 228     -23.680  74.081 -20.563  1.00 60.24           C  
ATOM   4104  CD1 ILE B 228     -21.569  72.056 -21.920  1.00 60.24           C  
ATOM   4105  N   ALA B 229     -26.933  73.093 -21.857  1.00 34.46           N  
ATOM   4106  CA  ALA B 229     -27.998  74.031 -22.070  1.00 34.46           C  
ATOM   4107  C   ALA B 229     -29.093  73.786 -21.072  1.00 34.46           C  
ATOM   4108  O   ALA B 229     -29.632  74.722 -20.483  1.00 34.46           O  
ATOM   4109  CB  ALA B 229     -28.612  73.897 -23.476  1.00 34.46           C  
ATOM   4110  N   PHE B 230     -29.441  72.508 -20.845  1.00 48.16           N  
ATOM   4111  CA  PHE B 230     -30.491  72.152 -19.931  1.00 48.16           C  
ATOM   4112  C   PHE B 230     -30.100  72.578 -18.547  1.00 48.16           C  
ATOM   4113  O   PHE B 230     -30.918  73.110 -17.798  1.00 48.16           O  
ATOM   4114  CB  PHE B 230     -30.748  70.632 -19.924  1.00 48.16           C  
ATOM   4115  CG  PHE B 230     -31.809  70.312 -18.926  1.00 48.16           C  
ATOM   4116  CD1 PHE B 230     -33.136  70.555 -19.195  1.00 48.16           C  
ATOM   4117  CD2 PHE B 230     -31.466  69.747 -17.719  1.00 48.16           C  
ATOM   4118  CE1 PHE B 230     -34.104  70.248 -18.266  1.00 48.16           C  
ATOM   4119  CE2 PHE B 230     -32.428  69.437 -16.786  1.00 48.16           C  
ATOM   4120  CZ  PHE B 230     -33.750  69.690 -17.061  1.00 48.16           C  
ATOM   4121  N   GLY B 231     -28.828  72.351 -18.172  1.00 21.11           N  
ATOM   4122  CA  GLY B 231     -28.369  72.692 -16.856  1.00 21.11           C  
ATOM   4123  C   GLY B 231     -28.470  74.173 -16.661  1.00 21.11           C  
ATOM   4124  O   GLY B 231     -28.829  74.638 -15.579  1.00 21.11           O  
ATOM   4125  N   THR B 232     -28.126  74.957 -17.702  1.00 28.49           N  
ATOM   4126  CA  THR B 232     -28.176  76.388 -17.609  1.00 28.49           C  
ATOM   4127  C   THR B 232     -29.595  76.803 -17.376  1.00 28.49           C  
ATOM   4128  O   THR B 232     -29.882  77.635 -16.517  1.00 28.49           O  
ATOM   4129  CB  THR B 232     -27.701  77.055 -18.867  1.00 28.49           C  
ATOM   4130  CG2 THR B 232     -27.809  78.579 -18.696  1.00 28.49           C  
ATOM   4131  OG1 THR B 232     -26.358  76.679 -19.140  1.00 28.49           O  
ATOM   4132  N   TYR B 233     -30.526  76.204 -18.139  1.00 63.15           N  
ATOM   4133  CA  TYR B 233     -31.929  76.489 -18.037  1.00 63.15           C  
ATOM   4134  C   TYR B 233     -32.419  76.129 -16.665  1.00 63.15           C  
ATOM   4135  O   TYR B 233     -33.135  76.904 -16.031  1.00 63.15           O  
ATOM   4136  CB  TYR B 233     -32.725  75.663 -19.067  1.00 63.15           C  
ATOM   4137  CG  TYR B 233     -34.160  75.611 -18.670  1.00 63.15           C  
ATOM   4138  CD1 TYR B 233     -35.039  76.621 -18.979  1.00 63.15           C  
ATOM   4139  CD2 TYR B 233     -34.625  74.514 -17.979  1.00 63.15           C  
ATOM   4140  CE1 TYR B 233     -36.358  76.534 -18.598  1.00 63.15           C  
ATOM   4141  CE2 TYR B 233     -35.941  74.421 -17.595  1.00 63.15           C  
ATOM   4142  CZ  TYR B 233     -36.811  75.435 -17.904  1.00 63.15           C  
ATOM   4143  OH  TYR B 233     -38.163  75.341 -17.511  1.00 63.15           O  
ATOM   4144  N   LEU B 234     -32.030  74.946 -16.159  1.00 46.71           N  
ATOM   4145  CA  LEU B 234     -32.516  74.487 -14.887  1.00 46.71           C  
ATOM   4146  C   LEU B 234     -32.073  75.416 -13.800  1.00 46.71           C  
ATOM   4147  O   LEU B 234     -32.864  75.793 -12.935  1.00 46.71           O  
ATOM   4148  CB  LEU B 234     -32.008  73.074 -14.545  1.00 46.71           C  
ATOM   4149  CG  LEU B 234     -32.505  72.541 -13.190  1.00 46.71           C  
ATOM   4150  CD1 LEU B 234     -34.035  72.417 -13.166  1.00 46.71           C  
ATOM   4151  CD2 LEU B 234     -31.805  71.221 -12.825  1.00 46.71           C  
ATOM   4152  N   ILE B 235     -30.790  75.820 -13.813  1.00127.36           N  
ATOM   4153  CA  ILE B 235     -30.309  76.708 -12.791  1.00127.36           C  
ATOM   4154  C   ILE B 235     -31.017  78.020 -12.911  1.00127.36           C  
ATOM   4155  O   ILE B 235     -31.283  78.679 -11.907  1.00127.36           O  
ATOM   4156  CB  ILE B 235     -28.813  76.895 -12.765  1.00127.36           C  
ATOM   4157  CG1 ILE B 235     -28.252  77.404 -14.095  1.00127.36           C  
ATOM   4158  CG2 ILE B 235     -28.178  75.588 -12.281  1.00127.36           C  
ATOM   4159  CD1 ILE B 235     -26.742  77.622 -14.032  1.00127.36           C  
ATOM   4160  N   ALA B 236     -31.317  78.453 -14.150  1.00 33.86           N  
ATOM   4161  CA  ALA B 236     -31.989  79.706 -14.343  1.00 33.86           C  
ATOM   4162  C   ALA B 236     -33.353  79.664 -13.716  1.00 33.86           C  
ATOM   4163  O   ALA B 236     -33.767  80.613 -13.054  1.00 33.86           O  
ATOM   4164  CB  ALA B 236     -32.183  80.057 -15.829  1.00 33.86           C  
ATOM   4165  N   ARG B 237     -34.098  78.558 -13.908  1.00148.10           N  
ATOM   4166  CA  ARG B 237     -35.438  78.463 -13.396  1.00148.10           C  
ATOM   4167  C   ARG B 237     -35.427  78.472 -11.892  1.00148.10           C  
ATOM   4168  O   ARG B 237     -36.234  79.154 -11.261  1.00148.10           O  
ATOM   4169  CB  ARG B 237     -36.145  77.184 -13.871  1.00148.10           C  
ATOM   4170  CG  ARG B 237     -37.643  77.146 -13.572  1.00148.10           C  
ATOM   4171  CD  ARG B 237     -38.011  76.233 -12.407  1.00148.10           C  
ATOM   4172  NE  ARG B 237     -37.518  74.865 -12.729  1.00148.10           N  
ATOM   4173  CZ  ARG B 237     -37.487  73.921 -11.745  1.00148.10           C  
ATOM   4174  NH1 ARG B 237     -37.954  74.226 -10.499  1.00148.10           N1+
ATOM   4175  NH2 ARG B 237     -36.988  72.678 -12.001  1.00148.10           N  
ATOM   4176  N   LEU B 238     -34.499  77.719 -11.274  1.00 43.71           N  
ATOM   4177  CA  LEU B 238     -34.451  77.621  -9.845  1.00 43.71           C  
ATOM   4178  C   LEU B 238     -34.149  78.966  -9.264  1.00 43.71           C  
ATOM   4179  O   LEU B 238     -34.738  79.366  -8.260  1.00 43.71           O  
ATOM   4180  CB  LEU B 238     -33.352  76.667  -9.356  1.00 43.71           C  
ATOM   4181  CG  LEU B 238     -33.595  75.203  -9.761  1.00 43.71           C  
ATOM   4182  CD1 LEU B 238     -32.472  74.294  -9.239  1.00 43.71           C  
ATOM   4183  CD2 LEU B 238     -34.990  74.733  -9.329  1.00 43.71           C  
ATOM   4184  N   ILE B 239     -33.197  79.696  -9.875  1.00 42.08           N  
ATOM   4185  CA  ILE B 239     -32.806  80.977  -9.364  1.00 42.08           C  
ATOM   4186  C   ILE B 239     -33.941  81.950  -9.495  1.00 42.08           C  
ATOM   4187  O   ILE B 239     -34.252  82.677  -8.553  1.00 42.08           O  
ATOM   4188  CB  ILE B 239     -31.601  81.533 -10.072  1.00 42.08           C  
ATOM   4189  CG1 ILE B 239     -30.404  80.580  -9.886  1.00 42.08           C  
ATOM   4190  CG2 ILE B 239     -31.340  82.953  -9.544  1.00 42.08           C  
ATOM   4191  CD1 ILE B 239     -29.215  80.885 -10.797  1.00 42.08           C  
ATOM   4192  N   LYS B 240     -34.613  81.982 -10.662  1.00 97.02           N  
ATOM   4193  CA  LYS B 240     -35.652  82.956 -10.845  1.00 97.02           C  
ATOM   4194  C   LYS B 240     -36.761  82.717  -9.872  1.00 97.02           C  
ATOM   4195  O   LYS B 240     -37.363  83.669  -9.380  1.00 97.02           O  
ATOM   4196  CB  LYS B 240     -36.255  82.977 -12.261  1.00 97.02           C  
ATOM   4197  CG  LYS B 240     -35.305  83.564 -13.307  1.00 97.02           C  
ATOM   4198  CD  LYS B 240     -35.850  83.513 -14.736  1.00 97.02           C  
ATOM   4199  CE  LYS B 240     -36.937  84.557 -15.009  1.00 97.02           C  
ATOM   4200  NZ  LYS B 240     -36.374  85.920 -14.881  1.00 97.02           N1+
ATOM   4201  N   GLU B 241     -37.120  81.444  -9.630  1.00108.11           N  
ATOM   4202  CA  GLU B 241     -38.166  81.169  -8.688  1.00108.11           C  
ATOM   4203  C   GLU B 241     -37.711  81.325  -7.258  1.00108.11           C  
ATOM   4204  O   GLU B 241     -38.429  81.894  -6.437  1.00108.11           O  
ATOM   4205  CB  GLU B 241     -38.789  79.775  -8.883  1.00108.11           C  
ATOM   4206  CG  GLU B 241     -37.796  78.616  -8.815  1.00108.11           C  
ATOM   4207  CD  GLU B 241     -38.585  77.334  -9.032  1.00108.11           C  
ATOM   4208  OE1 GLU B 241     -39.604  77.385  -9.771  1.00108.11           O  
ATOM   4209  OE2 GLU B 241     -38.184  76.285  -8.464  1.00108.11           O1-
ATOM   4210  N   GLY B 242     -36.510  80.797  -6.929  1.00 49.09           N  
ATOM   4211  CA  GLY B 242     -35.941  80.742  -5.603  1.00 49.09           C  
ATOM   4212  C   GLY B 242     -35.491  82.065  -5.056  1.00 49.09           C  
ATOM   4213  O   GLY B 242     -35.578  82.293  -3.850  1.00 49.09           O  
ATOM   4214  N   GLY B 243     -34.936  82.957  -5.898  1.00 25.16           N  
ATOM   4215  CA  GLY B 243     -34.465  84.206  -5.369  1.00 25.16           C  
ATOM   4216  C   GLY B 243     -32.998  84.104  -5.061  1.00 25.16           C  
ATOM   4217  O   GLY B 243     -32.299  83.223  -5.559  1.00 25.16           O  
ATOM   4218  N   GLU B 244     -32.509  85.029  -4.208  1.00 79.26           N  
ATOM   4219  CA  GLU B 244     -31.116  85.164  -3.886  1.00 79.26           C  
ATOM   4220  C   GLU B 244     -30.600  83.930  -3.215  1.00 79.26           C  
ATOM   4221  O   GLU B 244     -29.445  83.558  -3.415  1.00 79.26           O  
ATOM   4222  CB  GLU B 244     -30.813  86.346  -2.948  1.00 79.26           C  
ATOM   4223  CG  GLU B 244     -29.322  86.486  -2.622  1.00 79.26           C  
ATOM   4224  CD  GLU B 244     -28.615  87.003  -3.867  1.00 79.26           C  
ATOM   4225  OE1 GLU B 244     -29.320  87.505  -4.782  1.00 79.26           O  
ATOM   4226  OE2 GLU B 244     -27.360  86.903  -3.917  1.00 79.26           O1-
ATOM   4227  N   SER B 245     -31.428  83.257  -2.396  1.00 79.72           N  
ATOM   4228  CA  SER B 245     -30.932  82.123  -1.670  1.00 79.72           C  
ATOM   4229  C   SER B 245     -30.413  81.093  -2.630  1.00 79.72           C  
ATOM   4230  O   SER B 245     -29.371  80.489  -2.383  1.00 79.72           O  
ATOM   4231  CB  SER B 245     -32.000  81.446  -0.789  1.00 79.72           C  
ATOM   4232  OG  SER B 245     -32.990  80.820  -1.592  1.00 79.72           O  
ATOM   4233  N   VAL B 246     -31.132  80.852  -3.742  1.00 36.56           N  
ATOM   4234  CA  VAL B 246     -30.728  79.861  -4.707  1.00 36.56           C  
ATOM   4235  C   VAL B 246     -29.465  80.278  -5.402  1.00 36.56           C  
ATOM   4236  O   VAL B 246     -28.576  79.463  -5.641  1.00 36.56           O  
ATOM   4237  CB  VAL B 246     -31.765  79.629  -5.768  1.00 36.56           C  
ATOM   4238  CG1 VAL B 246     -31.190  78.657  -6.811  1.00 36.56           C  
ATOM   4239  CG2 VAL B 246     -33.050  79.124  -5.089  1.00 36.56           C  
ATOM   4240  N   TYR B 247     -29.359  81.573  -5.749  1.00 57.57           N  
ATOM   4241  CA  TYR B 247     -28.238  82.091  -6.482  1.00 57.57           C  
ATOM   4242  C   TYR B 247     -26.982  81.920  -5.684  1.00 57.57           C  
ATOM   4243  O   TYR B 247     -25.943  81.539  -6.222  1.00 57.57           O  
ATOM   4244  CB  TYR B 247     -28.431  83.584  -6.809  1.00 57.57           C  
ATOM   4245  CG  TYR B 247     -27.197  84.142  -7.433  1.00 57.57           C  
ATOM   4246  CD1 TYR B 247     -26.902  83.928  -8.760  1.00 57.57           C  
ATOM   4247  CD2 TYR B 247     -26.338  84.908  -6.679  1.00 57.57           C  
ATOM   4248  CE1 TYR B 247     -25.763  84.460  -9.321  1.00 57.57           C  
ATOM   4249  CE2 TYR B 247     -25.200  85.443  -7.234  1.00 57.57           C  
ATOM   4250  CZ  TYR B 247     -24.910  85.219  -8.556  1.00 57.57           C  
ATOM   4251  OH  TYR B 247     -23.741  85.770  -9.124  1.00 57.57           O  
ATOM   4252  N   LYS B 248     -27.037  82.203  -4.372  1.00 77.92           N  
ATOM   4253  CA  LYS B 248     -25.857  82.090  -3.563  1.00 77.92           C  
ATOM   4254  C   LYS B 248     -25.409  80.659  -3.504  1.00 77.92           C  
ATOM   4255  O   LYS B 248     -24.213  80.376  -3.570  1.00 77.92           O  
ATOM   4256  CB  LYS B 248     -26.062  82.625  -2.133  1.00 77.92           C  
ATOM   4257  CG  LYS B 248     -27.187  81.942  -1.356  1.00 77.92           C  
ATOM   4258  CD  LYS B 248     -27.179  82.281   0.135  1.00 77.92           C  
ATOM   4259  CE  LYS B 248     -28.279  81.576   0.929  1.00 77.92           C  
ATOM   4260  NZ  LYS B 248     -28.095  81.823   2.376  1.00 77.92           N1+
ATOM   4261  N   ALA B 249     -26.355  79.706  -3.400  1.00 33.59           N  
ATOM   4262  CA  ALA B 249     -25.995  78.320  -3.277  1.00 33.59           C  
ATOM   4263  C   ALA B 249     -25.252  77.886  -4.503  1.00 33.59           C  
ATOM   4264  O   ALA B 249     -24.314  77.096  -4.414  1.00 33.59           O  
ATOM   4265  CB  ALA B 249     -27.207  77.384  -3.113  1.00 33.59           C  
ATOM   4266  N   ALA B 250     -25.676  78.354  -5.692  1.00 34.34           N  
ATOM   4267  CA  ALA B 250     -25.010  77.958  -6.901  1.00 34.34           C  
ATOM   4268  C   ALA B 250     -23.604  78.487  -6.928  1.00 34.34           C  
ATOM   4269  O   ALA B 250     -22.669  77.774  -7.290  1.00 34.34           O  
ATOM   4270  CB  ALA B 250     -25.717  78.474  -8.167  1.00 34.34           C  
ATOM   4271  N   MET B 251     -23.416  79.767  -6.555  1.00 39.89           N  
ATOM   4272  CA  MET B 251     -22.116  80.377  -6.604  1.00 39.89           C  
ATOM   4273  C   MET B 251     -21.203  79.745  -5.599  1.00 39.89           C  
ATOM   4274  O   MET B 251     -20.020  79.543  -5.868  1.00 39.89           O  
ATOM   4275  CB  MET B 251     -22.152  81.889  -6.334  1.00 39.89           C  
ATOM   4276  CG  MET B 251     -22.883  82.670  -7.428  1.00 39.89           C  
ATOM   4277  SD  MET B 251     -22.051  82.666  -9.047  1.00 39.89           S  
ATOM   4278  CE  MET B 251     -20.823  83.930  -8.606  1.00 39.89           C  
ATOM   4279  N   GLU B 252     -21.726  79.433  -4.399  1.00 37.25           N  
ATOM   4280  CA  GLU B 252     -20.912  78.874  -3.357  1.00 37.25           C  
ATOM   4281  C   GLU B 252     -20.422  77.520  -3.775  1.00 37.25           C  
ATOM   4282  O   GLU B 252     -19.250  77.188  -3.592  1.00 37.25           O  
ATOM   4283  CB  GLU B 252     -21.693  78.691  -2.043  1.00 37.25           C  
ATOM   4284  CG  GLU B 252     -22.141  80.013  -1.415  1.00 37.25           C  
ATOM   4285  CD  GLU B 252     -23.054  79.702  -0.235  1.00 37.25           C  
ATOM   4286  OE1 GLU B 252     -23.398  78.505  -0.049  1.00 37.25           O  
ATOM   4287  OE2 GLU B 252     -23.426  80.661   0.494  1.00 37.25           O1-
ATOM   4288  N   HIS B 253     -21.315  76.704  -4.361  1.00 56.07           N  
ATOM   4289  CA  HIS B 253     -20.996  75.343  -4.686  1.00 56.07           C  
ATOM   4290  C   HIS B 253     -19.960  75.265  -5.769  1.00 56.07           C  
ATOM   4291  O   HIS B 253     -19.021  74.473  -5.677  1.00 56.07           O  
ATOM   4292  CB  HIS B 253     -22.237  74.554  -5.141  1.00 56.07           C  
ATOM   4293  CG  HIS B 253     -22.058  73.070  -5.044  1.00 56.07           C  
ATOM   4294  CD2 HIS B 253     -21.747  72.144  -5.992  1.00 56.07           C  
ATOM   4295  ND1 HIS B 253     -22.200  72.370  -3.867  1.00 56.07           N  
ATOM   4296  CE1 HIS B 253     -21.971  71.065  -4.157  1.00 56.07           C  
ATOM   4297  NE2 HIS B 253     -21.693  70.878  -5.434  1.00 56.07           N  
ATOM   4298  N   ILE B 254     -20.104  76.081  -6.830  1.00 89.60           N  
ATOM   4299  CA  ILE B 254     -19.189  76.049  -7.937  1.00 89.60           C  
ATOM   4300  C   ILE B 254     -17.829  76.471  -7.475  1.00 89.60           C  
ATOM   4301  O   ILE B 254     -16.824  75.910  -7.908  1.00 89.60           O  
ATOM   4302  CB  ILE B 254     -19.596  76.953  -9.072  1.00 89.60           C  
ATOM   4303  CG1 ILE B 254     -18.723  76.702 -10.314  1.00 89.60           C  
ATOM   4304  CG2 ILE B 254     -19.553  78.407  -8.578  1.00 89.60           C  
ATOM   4305  CD1 ILE B 254     -18.996  75.370 -11.007  1.00 89.60           C  
ATOM   4306  N   ASN B 255     -17.746  77.495  -6.603  1.00 85.85           N  
ATOM   4307  CA  ASN B 255     -16.447  77.931  -6.170  1.00 85.85           C  
ATOM   4308  C   ASN B 255     -15.787  76.849  -5.366  1.00 85.85           C  
ATOM   4309  O   ASN B 255     -14.582  76.635  -5.491  1.00 85.85           O  
ATOM   4310  CB  ASN B 255     -16.433  79.254  -5.372  1.00 85.85           C  
ATOM   4311  CG  ASN B 255     -17.171  79.116  -4.053  1.00 85.85           C  
ATOM   4312  ND2 ASN B 255     -16.490  78.536  -3.028  1.00 85.85           N  
ATOM   4313  OD1 ASN B 255     -18.320  79.530  -3.932  1.00 85.85           O  
ATOM   4314  N   TYR B 256     -16.552  76.125  -4.524  1.00 59.60           N  
ATOM   4315  CA  TYR B 256     -15.976  75.091  -3.704  1.00 59.60           C  
ATOM   4316  C   TYR B 256     -15.412  73.997  -4.564  1.00 59.60           C  
ATOM   4317  O   TYR B 256     -14.314  73.504  -4.311  1.00 59.60           O  
ATOM   4318  CB  TYR B 256     -16.994  74.444  -2.748  1.00 59.60           C  
ATOM   4319  CG  TYR B 256     -16.372  73.229  -2.139  1.00 59.60           C  
ATOM   4320  CD1 TYR B 256     -15.451  73.326  -1.120  1.00 59.60           C  
ATOM   4321  CD2 TYR B 256     -16.732  71.979  -2.590  1.00 59.60           C  
ATOM   4322  CE1 TYR B 256     -14.894  72.192  -0.572  1.00 59.60           C  
ATOM   4323  CE2 TYR B 256     -16.180  70.842  -2.046  1.00 59.60           C  
ATOM   4324  CZ  TYR B 256     -15.258  70.950  -1.034  1.00 59.60           C  
ATOM   4325  OH  TYR B 256     -14.690  69.789  -0.471  1.00 59.60           O  
ATOM   4326  N   LEU B 257     -16.167  73.578  -5.594  1.00 75.12           N  
ATOM   4327  CA  LEU B 257     -15.793  72.510  -6.484  1.00 75.12           C  
ATOM   4328  C   LEU B 257     -14.664  72.886  -7.396  1.00 75.12           C  
ATOM   4329  O   LEU B 257     -13.927  72.015  -7.860  1.00 75.12           O  
ATOM   4330  CB  LEU B 257     -16.951  72.016  -7.367  1.00 75.12           C  
ATOM   4331  CG  LEU B 257     -18.042  71.268  -6.580  1.00 75.12           C  
ATOM   4332  CD1 LEU B 257     -19.174  70.790  -7.501  1.00 75.12           C  
ATOM   4333  CD2 LEU B 257     -17.432  70.133  -5.742  1.00 75.12           C  
ATOM   4334  N   GLY B 258     -14.488  74.187  -7.682  1.00 54.79           N  
ATOM   4335  CA  GLY B 258     -13.587  74.609  -8.719  1.00 54.79           C  
ATOM   4336  C   GLY B 258     -12.192  74.060  -8.576  1.00 54.79           C  
ATOM   4337  O   GLY B 258     -11.662  73.578  -9.578  1.00 54.79           O  
ATOM   4338  N   PRO B 259     -11.528  74.089  -7.453  1.00152.27           N  
ATOM   4339  CA  PRO B 259     -10.181  73.591  -7.355  1.00152.27           C  
ATOM   4340  C   PRO B 259     -10.068  72.134  -7.700  1.00152.27           C  
ATOM   4341  O   PRO B 259      -9.068  71.745  -8.304  1.00152.27           O  
ATOM   4342  CB  PRO B 259      -9.729  73.906  -5.928  1.00152.27           C  
ATOM   4343  CG  PRO B 259     -11.042  74.089  -5.142  1.00152.27           C  
ATOM   4344  CD  PRO B 259     -12.033  74.614  -6.196  1.00152.27           C  
ATOM   4345  N   TYR B 260     -11.054  71.305  -7.308  1.00 61.26           N  
ATOM   4346  CA  TYR B 260     -10.997  69.899  -7.584  1.00 61.26           C  
ATOM   4347  C   TYR B 260     -11.161  69.661  -9.050  1.00 61.26           C  
ATOM   4348  O   TYR B 260     -10.483  68.812  -9.626  1.00 61.26           O  
ATOM   4349  CB  TYR B 260     -12.075  69.084  -6.856  1.00 61.26           C  
ATOM   4350  CG  TYR B 260     -11.789  69.198  -5.400  1.00 61.26           C  
ATOM   4351  CD1 TYR B 260     -10.725  68.527  -4.844  1.00 61.26           C  
ATOM   4352  CD2 TYR B 260     -12.589  69.969  -4.587  1.00 61.26           C  
ATOM   4353  CE1 TYR B 260     -10.458  68.627  -3.499  1.00 61.26           C  
ATOM   4354  CE2 TYR B 260     -12.327  70.074  -3.241  1.00 61.26           C  
ATOM   4355  CZ  TYR B 260     -11.259  69.403  -2.696  1.00 61.26           C  
ATOM   4356  OH  TYR B 260     -10.989  69.505  -1.315  1.00 61.26           O  
ATOM   4357  N   ALA B 261     -12.083  70.401  -9.691  1.00 37.97           N  
ATOM   4358  CA  ALA B 261     -12.372  70.217 -11.085  1.00 37.97           C  
ATOM   4359  C   ALA B 261     -11.152  70.513 -11.909  1.00 37.97           C  
ATOM   4360  O   ALA B 261     -10.861  69.803 -12.870  1.00 37.97           O  
ATOM   4361  CB  ALA B 261     -13.493  71.141 -11.589  1.00 37.97           C  
ATOM   4362  N   VAL B 262     -10.427  71.597 -11.574  1.00 42.76           N  
ATOM   4363  CA  VAL B 262      -9.242  71.972 -12.298  1.00 42.76           C  
ATOM   4364  C   VAL B 262      -8.157  70.967 -12.043  1.00 42.76           C  
ATOM   4365  O   VAL B 262      -7.406  70.597 -12.942  1.00 42.76           O  
ATOM   4366  CB  VAL B 262      -8.711  73.320 -11.898  1.00 42.76           C  
ATOM   4367  CG1 VAL B 262      -7.386  73.569 -12.640  1.00 42.76           C  
ATOM   4368  CG2 VAL B 262      -9.790  74.377 -12.189  1.00 42.76           C  
ATOM   4369  N   GLY B 263      -8.077  70.486 -10.791  1.00 48.77           N  
ATOM   4370  CA  GLY B 263      -7.061  69.597 -10.299  1.00 48.77           C  
ATOM   4371  C   GLY B 263      -7.092  68.309 -11.059  1.00 48.77           C  
ATOM   4372  O   GLY B 263      -6.096  67.590 -11.112  1.00 48.77           O  
ATOM   4373  N   ILE B 264      -8.255  67.958 -11.630  1.00130.77           N  
ATOM   4374  CA  ILE B 264      -8.412  66.715 -12.328  1.00130.77           C  
ATOM   4375  C   ILE B 264      -7.383  66.638 -13.425  1.00130.77           C  
ATOM   4376  O   ILE B 264      -6.835  65.570 -13.693  1.00130.77           O  
ATOM   4377  CB  ILE B 264      -9.753  66.602 -12.999  1.00130.77           C  
ATOM   4378  CG1 ILE B 264     -10.905  66.726 -11.984  1.00130.77           C  
ATOM   4379  CG2 ILE B 264      -9.767  65.284 -13.788  1.00130.77           C  
ATOM   4380  CD1 ILE B 264     -10.947  65.622 -10.932  1.00130.77           C  
ATOM   4381  N   PHE B 265      -7.120  67.776 -14.093  1.00112.20           N  
ATOM   4382  CA  PHE B 265      -6.213  67.932 -15.201  1.00112.20           C  
ATOM   4383  C   PHE B 265      -4.776  67.792 -14.803  1.00112.20           C  
ATOM   4384  O   PHE B 265      -3.919  67.664 -15.676  1.00112.20           O  
ATOM   4385  CB  PHE B 265      -6.384  69.269 -15.939  1.00112.20           C  
ATOM   4386  CG  PHE B 265      -7.656  69.138 -16.700  1.00112.20           C  
ATOM   4387  CD1 PHE B 265      -7.644  68.638 -17.981  1.00112.20           C  
ATOM   4388  CD2 PHE B 265      -8.856  69.495 -16.130  1.00112.20           C  
ATOM   4389  CE1 PHE B 265      -8.816  68.504 -18.689  1.00112.20           C  
ATOM   4390  CE2 PHE B 265     -10.028  69.363 -16.833  1.00112.20           C  
ATOM   4391  CZ  PHE B 265     -10.009  68.867 -18.115  1.00112.20           C  
ATOM   4392  N   SER B 266      -4.468  67.997 -13.508  1.00 87.38           N  
ATOM   4393  CA  SER B 266      -3.142  67.897 -12.956  1.00 87.38           C  
ATOM   4394  C   SER B 266      -2.778  66.485 -12.567  1.00 87.38           C  
ATOM   4395  O   SER B 266      -1.784  66.304 -11.865  1.00 87.38           O  
ATOM   4396  CB  SER B 266      -2.972  68.764 -11.700  1.00 87.38           C  
ATOM   4397  OG  SER B 266      -3.199  70.126 -12.028  1.00 87.38           O  
ATOM   4398  N   GLU B 267      -3.557  65.444 -12.936  1.00108.92           N  
ATOM   4399  CA  GLU B 267      -3.197  64.146 -12.424  1.00108.92           C  
ATOM   4400  C   GLU B 267      -2.821  63.192 -13.528  1.00108.92           C  
ATOM   4401  O   GLU B 267      -3.648  62.455 -14.066  1.00108.92           O  
ATOM   4402  CB  GLU B 267      -4.340  63.520 -11.612  1.00108.92           C  
ATOM   4403  CG  GLU B 267      -4.639  64.332 -10.348  1.00108.92           C  
ATOM   4404  CD  GLU B 267      -5.929  63.825  -9.723  1.00108.92           C  
ATOM   4405  OE1 GLU B 267      -6.841  63.414 -10.490  1.00108.92           O  
ATOM   4406  OE2 GLU B 267      -6.018  63.849  -8.466  1.00108.92           O1-
ATOM   4407  N   PRO B 268      -1.539  63.169 -13.797  1.00189.87           N  
ATOM   4408  CA  PRO B 268      -0.960  62.286 -14.779  1.00189.87           C  
ATOM   4409  C   PRO B 268      -0.822  60.930 -14.165  1.00189.87           C  
ATOM   4410  O   PRO B 268      -1.339  60.701 -13.072  1.00189.87           O  
ATOM   4411  CB  PRO B 268       0.400  62.874 -15.141  1.00189.87           C  
ATOM   4412  CG  PRO B 268       0.255  64.366 -14.826  1.00189.87           C  
ATOM   4413  CD  PRO B 268      -0.783  64.407 -13.695  1.00189.87           C  
ATOM   4414  N   ASN B 269      -0.134  60.007 -14.861  1.00 88.47           N  
ATOM   4415  CA  ASN B 269      -0.000  58.672 -14.368  1.00 88.47           C  
ATOM   4416  C   ASN B 269       1.246  58.561 -13.538  1.00 88.47           C  
ATOM   4417  O   ASN B 269       2.322  58.954 -13.986  1.00 88.47           O  
ATOM   4418  CB  ASN B 269       0.143  57.648 -15.505  1.00 88.47           C  
ATOM   4419  CG  ASN B 269      -1.043  57.827 -16.440  1.00 88.47           C  
ATOM   4420  ND2 ASN B 269      -0.753  58.237 -17.705  1.00 88.47           N  
ATOM   4421  OD1 ASN B 269      -2.195  57.627 -16.059  1.00 88.47           O  
ATOM   4422  N   VAL B 270       1.101  58.047 -12.288  1.00106.11           N  
ATOM   4423  CA  VAL B 270       2.202  57.693 -11.423  1.00106.11           C  
ATOM   4424  C   VAL B 270       3.240  58.781 -11.418  1.00106.11           C  
ATOM   4425  O   VAL B 270       2.929  59.930 -11.729  1.00106.11           O  
ATOM   4426  CB  VAL B 270       2.830  56.389 -11.837  1.00106.11           C  
ATOM   4427  CG1 VAL B 270       1.774  55.278 -11.709  1.00106.11           C  
ATOM   4428  CG2 VAL B 270       3.417  56.547 -13.249  1.00106.11           C  
ATOM   4429  N   PRO B 271       4.463  58.493 -11.027  1.00 79.85           N  
ATOM   4430  CA  PRO B 271       5.463  59.511 -11.163  1.00 79.85           C  
ATOM   4431  C   PRO B 271       5.599  59.805 -12.622  1.00 79.85           C  
ATOM   4432  O   PRO B 271       5.455  58.891 -13.432  1.00 79.85           O  
ATOM   4433  CB  PRO B 271       6.701  58.976 -10.457  1.00 79.85           C  
ATOM   4434  CG  PRO B 271       6.102  58.113  -9.328  1.00 79.85           C  
ATOM   4435  CD  PRO B 271       4.739  57.643  -9.875  1.00 79.85           C  
ATOM   4436  N   GLN B 272       5.859  61.080 -12.970  1.00 56.18           N  
ATOM   4437  CA  GLN B 272       5.818  61.525 -14.334  1.00 56.18           C  
ATOM   4438  C   GLN B 272       6.828  60.868 -15.221  1.00 56.18           C  
ATOM   4439  O   GLN B 272       6.461  60.292 -16.244  1.00 56.18           O  
ATOM   4440  CB  GLN B 272       6.040  63.043 -14.455  1.00 56.18           C  
ATOM   4441  CG  GLN B 272       6.047  63.552 -15.898  1.00 56.18           C  
ATOM   4442  CD  GLN B 272       4.671  63.308 -16.493  1.00 56.18           C  
ATOM   4443  NE2 GLN B 272       4.640  62.672 -17.694  1.00 56.18           N  
ATOM   4444  OE1 GLN B 272       3.652  63.665 -15.904  1.00 56.18           O  
ATOM   4445  N   GLY B 273       8.120  60.879 -14.845  1.00 25.20           N  
ATOM   4446  CA  GLY B 273       9.101  60.325 -15.737  1.00 25.20           C  
ATOM   4447  C   GLY B 273       9.675  61.438 -16.569  1.00 25.20           C  
ATOM   4448  O   GLY B 273       9.305  62.603 -16.426  1.00 25.20           O  
ATOM   4449  N   VAL B 274      10.643  61.088 -17.440  1.00 38.93           N  
ATOM   4450  CA  VAL B 274      11.343  62.019 -18.282  1.00 38.93           C  
ATOM   4451  C   VAL B 274      10.463  62.600 -19.354  1.00 38.93           C  
ATOM   4452  O   VAL B 274      10.504  63.806 -19.599  1.00 38.93           O  
ATOM   4453  CB  VAL B 274      12.520  61.392 -18.971  1.00 38.93           C  
ATOM   4454  CG1 VAL B 274      13.535  60.943 -17.904  1.00 38.93           C  
ATOM   4455  CG2 VAL B 274      12.015  60.248 -19.866  1.00 38.93           C  
ATOM   4456  N   GLU B 275       9.634  61.768 -20.017  1.00 81.52           N  
ATOM   4457  CA  GLU B 275       8.903  62.222 -21.174  1.00 81.52           C  
ATOM   4458  C   GLU B 275       7.497  62.599 -20.818  1.00 81.52           C  
ATOM   4459  O   GLU B 275       6.939  62.122 -19.832  1.00 81.52           O  
ATOM   4460  CB  GLU B 275       8.800  61.133 -22.258  1.00 81.52           C  
ATOM   4461  CG  GLU B 275       8.229  61.616 -23.593  1.00 81.52           C  
ATOM   4462  CD  GLU B 275       9.356  62.260 -24.389  1.00 81.52           C  
ATOM   4463  OE1 GLU B 275      10.536  62.092 -23.983  1.00 81.52           O  
ATOM   4464  OE2 GLU B 275       9.049  62.921 -25.415  1.00 81.52           O1-
ATOM   4465  N   ILE B 276       6.896  63.500 -21.628  1.00 56.61           N  
ATOM   4466  CA  ILE B 276       5.520  63.879 -21.454  1.00 56.61           C  
ATOM   4467  C   ILE B 276       4.774  63.133 -22.518  1.00 56.61           C  
ATOM   4468  O   ILE B 276       5.126  63.195 -23.694  1.00 56.61           O  
ATOM   4469  CB  ILE B 276       5.259  65.345 -21.662  1.00 56.61           C  
ATOM   4470  CG1 ILE B 276       6.007  66.185 -20.613  1.00 56.61           C  
ATOM   4471  CG2 ILE B 276       3.736  65.566 -21.645  1.00 56.61           C  
ATOM   4472  CD1 ILE B 276       6.011  67.680 -20.931  1.00 56.61           C  
ATOM   4473  N   PRO B 277       3.776  62.389 -22.134  1.00 89.67           N  
ATOM   4474  CA  PRO B 277       3.022  61.559 -23.032  1.00 89.67           C  
ATOM   4475  C   PRO B 277       2.295  62.311 -24.111  1.00 89.67           C  
ATOM   4476  O   PRO B 277       1.621  63.295 -23.810  1.00 89.67           O  
ATOM   4477  CB  PRO B 277       2.042  60.799 -22.141  1.00 89.67           C  
ATOM   4478  CG  PRO B 277       1.837  61.748 -20.943  1.00 89.67           C  
ATOM   4479  CD  PRO B 277       3.188  62.471 -20.812  1.00 89.67           C  
ATOM   4480  N   LEU B 278       2.411  61.838 -25.369  1.00 81.66           N  
ATOM   4481  CA  LEU B 278       1.663  62.325 -26.495  1.00 81.66           C  
ATOM   4482  C   LEU B 278       1.856  63.799 -26.728  1.00 81.66           C  
ATOM   4483  O   LEU B 278       0.981  64.458 -27.288  1.00 81.66           O  
ATOM   4484  CB  LEU B 278       0.153  62.045 -26.368  1.00 81.66           C  
ATOM   4485  CG  LEU B 278      -0.186  60.539 -26.365  1.00 81.66           C  
ATOM   4486  CD1 LEU B 278      -1.699  60.298 -26.234  1.00 81.66           C  
ATOM   4487  CD2 LEU B 278       0.412  59.829 -27.594  1.00 81.66           C  
ATOM   4488  N   LYS B 279       3.012  64.352 -26.323  1.00 96.41           N  
ATOM   4489  CA  LYS B 279       3.338  65.729 -26.585  1.00 96.41           C  
ATOM   4490  C   LYS B 279       2.287  66.666 -26.063  1.00 96.41           C  
ATOM   4491  O   LYS B 279       2.080  67.738 -26.630  1.00 96.41           O  
ATOM   4492  CB  LYS B 279       3.517  66.046 -28.084  1.00 96.41           C  
ATOM   4493  CG  LYS B 279       4.763  65.439 -28.739  1.00 96.41           C  
ATOM   4494  CD  LYS B 279       4.699  63.930 -28.975  1.00 96.41           C  
ATOM   4495  CE  LYS B 279       5.947  63.372 -29.666  1.00 96.41           C  
ATOM   4496  NZ  LYS B 279       5.811  61.913 -29.865  1.00 96.41           N1+
ATOM   4497  N   LEU B 280       1.606  66.316 -24.956  1.00 58.97           N  
ATOM   4498  CA  LEU B 280       0.606  67.198 -24.414  1.00 58.97           C  
ATOM   4499  C   LEU B 280       1.276  68.294 -23.651  1.00 58.97           C  
ATOM   4500  O   LEU B 280       2.378  68.125 -23.131  1.00 58.97           O  
ATOM   4501  CB  LEU B 280      -0.363  66.517 -23.432  1.00 58.97           C  
ATOM   4502  CG  LEU B 280      -1.340  65.530 -24.092  1.00 58.97           C  
ATOM   4503  CD1 LEU B 280      -2.272  64.890 -23.049  1.00 58.97           C  
ATOM   4504  CD2 LEU B 280      -2.120  66.203 -25.231  1.00 58.97           C  
ATOM   4505  N   ASN B 281       0.614  69.468 -23.581  1.00 58.48           N  
ATOM   4506  CA  ASN B 281       1.141  70.566 -22.826  1.00 58.48           C  
ATOM   4507  C   ASN B 281       0.315  70.639 -21.574  1.00 58.48           C  
ATOM   4508  O   ASN B 281      -0.880  70.927 -21.622  1.00 58.48           O  
ATOM   4509  CB  ASN B 281       1.025  71.906 -23.574  1.00 58.48           C  
ATOM   4510  CG  ASN B 281       1.843  72.951 -22.834  1.00 58.48           C  
ATOM   4511  ND2 ASN B 281       3.128  73.121 -23.243  1.00 58.48           N  
ATOM   4512  OD1 ASN B 281       1.356  73.596 -21.908  1.00 58.48           O  
ATOM   4513  N   PRO B 282       0.919  70.356 -20.451  1.00 73.59           N  
ATOM   4514  CA  PRO B 282       0.186  70.350 -19.213  1.00 73.59           C  
ATOM   4515  C   PRO B 282      -0.340  71.678 -18.777  1.00 73.59           C  
ATOM   4516  O   PRO B 282      -1.389  71.711 -18.136  1.00 73.59           O  
ATOM   4517  CB  PRO B 282       1.101  69.681 -18.191  1.00 73.59           C  
ATOM   4518  CG  PRO B 282       1.960  68.734 -19.047  1.00 73.59           C  
ATOM   4519  CD  PRO B 282       2.032  69.420 -20.423  1.00 73.59           C  
ATOM   4520  N   GLU B 283       0.373  72.778 -19.076  1.00 70.89           N  
ATOM   4521  CA  GLU B 283      -0.085  74.071 -18.657  1.00 70.89           C  
ATOM   4522  C   GLU B 283      -1.334  74.404 -19.408  1.00 70.89           C  
ATOM   4523  O   GLU B 283      -2.295  74.919 -18.840  1.00 70.89           O  
ATOM   4524  CB  GLU B 283       0.925  75.201 -18.940  1.00 70.89           C  
ATOM   4525  CG  GLU B 283       2.185  75.153 -18.072  1.00 70.89           C  
ATOM   4526  CD  GLU B 283       3.097  74.057 -18.607  1.00 70.89           C  
ATOM   4527  OE1 GLU B 283       3.782  74.301 -19.636  1.00 70.89           O  
ATOM   4528  OE2 GLU B 283       3.120  72.960 -17.990  1.00 70.89           O1-
ATOM   4529  N   VAL B 284      -1.343  74.111 -20.721  1.00 34.27           N  
ATOM   4530  CA  VAL B 284      -2.456  74.443 -21.562  1.00 34.27           C  
ATOM   4531  C   VAL B 284      -3.657  73.664 -21.134  1.00 34.27           C  
ATOM   4532  O   VAL B 284      -4.761  74.204 -21.076  1.00 34.27           O  
ATOM   4533  CB  VAL B 284      -2.201  74.122 -23.007  1.00 34.27           C  
ATOM   4534  CG1 VAL B 284      -3.478  74.419 -23.810  1.00 34.27           C  
ATOM   4535  CG2 VAL B 284      -0.969  74.916 -23.475  1.00 34.27           C  
ATOM   4536  N   THR B 285      -3.479  72.364 -20.822  1.00115.39           N  
ATOM   4537  CA  THR B 285      -4.614  71.564 -20.467  1.00115.39           C  
ATOM   4538  C   THR B 285      -5.240  72.104 -19.222  1.00115.39           C  
ATOM   4539  O   THR B 285      -6.463  72.205 -19.133  1.00115.39           O  
ATOM   4540  CB  THR B 285      -4.297  70.115 -20.219  1.00115.39           C  
ATOM   4541  CG2 THR B 285      -3.827  69.466 -21.527  1.00115.39           C  
ATOM   4542  OG1 THR B 285      -3.309  69.978 -19.211  1.00115.39           O  
ATOM   4543  N   VAL B 286      -4.417  72.452 -18.216  1.00 38.02           N  
ATOM   4544  CA  VAL B 286      -4.920  72.965 -16.974  1.00 38.02           C  
ATOM   4545  C   VAL B 286      -5.558  74.304 -17.199  1.00 38.02           C  
ATOM   4546  O   VAL B 286      -6.627  74.594 -16.664  1.00 38.02           O  
ATOM   4547  CB  VAL B 286      -3.841  73.145 -15.944  1.00 38.02           C  
ATOM   4548  CG1 VAL B 286      -4.466  73.769 -14.685  1.00 38.02           C  
ATOM   4549  CG2 VAL B 286      -3.160  71.787 -15.698  1.00 38.02           C  
ATOM   4550  N   GLU B 287      -4.921  75.157 -18.023  1.00 76.72           N  
ATOM   4551  CA  GLU B 287      -5.392  76.498 -18.246  1.00 76.72           C  
ATOM   4552  C   GLU B 287      -6.754  76.467 -18.865  1.00 76.72           C  
ATOM   4553  O   GLU B 287      -7.611  77.285 -18.536  1.00 76.72           O  
ATOM   4554  CB  GLU B 287      -4.466  77.305 -19.172  1.00 76.72           C  
ATOM   4555  CG  GLU B 287      -4.940  78.736 -19.427  1.00 76.72           C  
ATOM   4556  CD  GLU B 287      -4.874  79.504 -18.117  1.00 76.72           C  
ATOM   4557  OE1 GLU B 287      -3.788  80.059 -17.811  1.00 76.72           O  
ATOM   4558  OE2 GLU B 287      -5.911  79.538 -17.403  1.00 76.72           O1-
ATOM   4559  N   TYR B 288      -6.991  75.512 -19.781  1.00 58.69           N  
ATOM   4560  CA  TYR B 288      -8.239  75.435 -20.482  1.00 58.69           C  
ATOM   4561  C   TYR B 288      -9.337  75.186 -19.489  1.00 58.69           C  
ATOM   4562  O   TYR B 288     -10.400  75.798 -19.566  1.00 58.69           O  
ATOM   4563  CB  TYR B 288      -8.223  74.293 -21.523  1.00 58.69           C  
ATOM   4564  CG  TYR B 288      -9.481  74.306 -22.324  1.00 58.69           C  
ATOM   4565  CD1 TYR B 288      -9.719  75.311 -23.233  1.00 58.69           C  
ATOM   4566  CD2 TYR B 288     -10.405  73.294 -22.199  1.00 58.69           C  
ATOM   4567  CE1 TYR B 288     -10.870  75.328 -23.983  1.00 58.69           C  
ATOM   4568  CE2 TYR B 288     -11.560  73.303 -22.946  1.00 58.69           C  
ATOM   4569  CZ  TYR B 288     -11.795  74.323 -23.838  1.00 58.69           C  
ATOM   4570  OH  TYR B 288     -12.978  74.338 -24.607  1.00 58.69           O  
ATOM   4571  N   ALA B 289      -9.101  74.286 -18.514  1.00 29.14           N  
ATOM   4572  CA  ALA B 289     -10.101  73.952 -17.539  1.00 29.14           C  
ATOM   4573  C   ALA B 289     -10.443  75.160 -16.719  1.00 29.14           C  
ATOM   4574  O   ALA B 289     -11.613  75.410 -16.431  1.00 29.14           O  
ATOM   4575  CB  ALA B 289      -9.635  72.852 -16.569  1.00 29.14           C  
ATOM   4576  N   LYS B 290      -9.431  75.956 -16.328  1.00 60.85           N  
ATOM   4577  CA  LYS B 290      -9.696  77.098 -15.498  1.00 60.85           C  
ATOM   4578  C   LYS B 290     -10.617  78.030 -16.223  1.00 60.85           C  
ATOM   4579  O   LYS B 290     -11.542  78.584 -15.631  1.00 60.85           O  
ATOM   4580  CB  LYS B 290      -8.438  77.911 -15.146  1.00 60.85           C  
ATOM   4581  CG  LYS B 290      -7.469  77.207 -14.195  1.00 60.85           C  
ATOM   4582  CD  LYS B 290      -6.157  77.974 -14.018  1.00 60.85           C  
ATOM   4583  CE  LYS B 290      -5.223  77.386 -12.960  1.00 60.85           C  
ATOM   4584  NZ  LYS B 290      -4.267  76.451 -13.586  1.00 60.85           N1+
ATOM   4585  N   LYS B 291     -10.381  78.236 -17.531  1.00 80.75           N  
ATOM   4586  CA  LYS B 291     -11.197  79.141 -18.291  1.00 80.75           C  
ATOM   4587  C   LYS B 291     -12.591  78.603 -18.358  1.00 80.75           C  
ATOM   4588  O   LYS B 291     -13.561  79.357 -18.284  1.00 80.75           O  
ATOM   4589  CB  LYS B 291     -10.670  79.365 -19.720  1.00 80.75           C  
ATOM   4590  CG  LYS B 291      -9.359  80.156 -19.737  1.00 80.75           C  
ATOM   4591  CD  LYS B 291      -8.657  80.198 -21.097  1.00 80.75           C  
ATOM   4592  CE  LYS B 291      -7.963  78.892 -21.480  1.00 80.75           C  
ATOM   4593  NZ  LYS B 291      -8.961  77.913 -21.964  1.00 80.75           N1+
ATOM   4594  N   LEU B 292     -12.728  77.270 -18.496  1.00 46.90           N  
ATOM   4595  CA  LEU B 292     -14.021  76.650 -18.567  1.00 46.90           C  
ATOM   4596  C   LEU B 292     -14.737  76.887 -17.275  1.00 46.90           C  
ATOM   4597  O   LEU B 292     -15.942  77.123 -17.254  1.00 46.90           O  
ATOM   4598  CB  LEU B 292     -13.951  75.131 -18.785  1.00 46.90           C  
ATOM   4599  CG  LEU B 292     -13.507  74.740 -20.205  1.00 46.90           C  
ATOM   4600  CD1 LEU B 292     -13.451  73.214 -20.372  1.00 46.90           C  
ATOM   4601  CD2 LEU B 292     -14.403  75.416 -21.259  1.00 46.90           C  
ATOM   4602  N   LEU B 293     -14.009  76.833 -16.149  1.00 39.16           N  
ATOM   4603  CA  LEU B 293     -14.636  77.011 -14.874  1.00 39.16           C  
ATOM   4604  C   LEU B 293     -15.227  78.387 -14.824  1.00 39.16           C  
ATOM   4605  O   LEU B 293     -16.331  78.577 -14.315  1.00 39.16           O  
ATOM   4606  CB  LEU B 293     -13.642  76.868 -13.708  1.00 39.16           C  
ATOM   4607  CG  LEU B 293     -14.280  77.056 -12.322  1.00 39.16           C  
ATOM   4608  CD1 LEU B 293     -15.332  75.968 -12.045  1.00 39.16           C  
ATOM   4609  CD2 LEU B 293     -13.208  77.145 -11.229  1.00 39.16           C  
ATOM   4610  N   ASN B 294     -14.506  79.390 -15.357  1.00 47.25           N  
ATOM   4611  CA  ASN B 294     -14.980  80.749 -15.329  1.00 47.25           C  
ATOM   4612  C   ASN B 294     -16.220  80.876 -16.156  1.00 47.25           C  
ATOM   4613  O   ASN B 294     -17.153  81.578 -15.770  1.00 47.25           O  
ATOM   4614  CB  ASN B 294     -13.968  81.770 -15.889  1.00 47.25           C  
ATOM   4615  CG  ASN B 294     -14.555  83.175 -15.729  1.00 47.25           C  
ATOM   4616  ND2 ASN B 294     -13.905  84.005 -14.869  1.00 47.25           N  
ATOM   4617  OD1 ASN B 294     -15.559  83.528 -16.344  1.00 47.25           O  
ATOM   4618  N   VAL B 295     -16.268  80.208 -17.326  1.00 93.22           N  
ATOM   4619  CA  VAL B 295     -17.416  80.370 -18.173  1.00 93.22           C  
ATOM   4620  C   VAL B 295     -18.618  79.848 -17.451  1.00 93.22           C  
ATOM   4621  O   VAL B 295     -19.696  80.434 -17.519  1.00 93.22           O  
ATOM   4622  CB  VAL B 295     -17.316  79.675 -19.503  1.00 93.22           C  
ATOM   4623  CG1 VAL B 295     -17.427  78.154 -19.310  1.00 93.22           C  
ATOM   4624  CG2 VAL B 295     -18.410  80.252 -20.416  1.00 93.22           C  
ATOM   4625  N   ARG B 296     -18.460  78.719 -16.734  1.00155.38           N  
ATOM   4626  CA  ARG B 296     -19.554  78.128 -16.021  1.00155.38           C  
ATOM   4627  C   ARG B 296     -20.004  79.064 -14.940  1.00155.38           C  
ATOM   4628  O   ARG B 296     -21.200  79.209 -14.691  1.00155.38           O  
ATOM   4629  CB  ARG B 296     -19.156  76.801 -15.352  1.00155.38           C  
ATOM   4630  CG  ARG B 296     -18.667  75.743 -16.346  1.00155.38           C  
ATOM   4631  CD  ARG B 296     -19.787  74.902 -16.958  1.00155.38           C  
ATOM   4632  NE  ARG B 296     -20.297  75.619 -18.161  1.00155.38           N  
ATOM   4633  CZ  ARG B 296     -19.760  75.370 -19.391  1.00155.38           C  
ATOM   4634  NH1 ARG B 296     -18.746  74.463 -19.524  1.00155.38           N1+
ATOM   4635  NH2 ARG B 296     -20.245  76.028 -20.484  1.00155.38           N  
ATOM   4636  N   ILE B 297     -19.050  79.726 -14.262  1.00 38.82           N  
ATOM   4637  CA  ILE B 297     -19.387  80.632 -13.199  1.00 38.82           C  
ATOM   4638  C   ILE B 297     -20.181  81.770 -13.762  1.00 38.82           C  
ATOM   4639  O   ILE B 297     -21.175  82.201 -13.181  1.00 38.82           O  
ATOM   4640  CB  ILE B 297     -18.179  81.200 -12.516  1.00 38.82           C  
ATOM   4641  CG1 ILE B 297     -17.365  80.073 -11.859  1.00 38.82           C  
ATOM   4642  CG2 ILE B 297     -18.650  82.280 -11.528  1.00 38.82           C  
ATOM   4643  CD1 ILE B 297     -15.982  80.520 -11.388  1.00 38.82           C  
ATOM   4644  N   GLN B 298     -19.753  82.277 -14.929  1.00 95.67           N  
ATOM   4645  CA  GLN B 298     -20.360  83.401 -15.584  1.00 95.67           C  
ATOM   4646  C   GLN B 298     -21.761  83.032 -15.969  1.00 95.67           C  
ATOM   4647  O   GLN B 298     -22.668  83.862 -15.908  1.00 95.67           O  
ATOM   4648  CB  GLN B 298     -19.572  83.770 -16.851  1.00 95.67           C  
ATOM   4649  CG  GLN B 298     -19.997  85.061 -17.539  1.00 95.67           C  
ATOM   4650  CD  GLN B 298     -19.074  85.226 -18.739  1.00 95.67           C  
ATOM   4651  NE2 GLN B 298     -18.109  84.281 -18.892  1.00 95.67           N  
ATOM   4652  OE1 GLN B 298     -19.202  86.170 -19.516  1.00 95.67           O  
ATOM   4653  N   ALA B 299     -21.973  81.765 -16.371  1.00 35.19           N  
ATOM   4654  CA  ALA B 299     -23.260  81.295 -16.797  1.00 35.19           C  
ATOM   4655  C   ALA B 299     -24.225  81.415 -15.657  1.00 35.19           C  
ATOM   4656  O   ALA B 299     -25.408  81.685 -15.863  1.00 35.19           O  
ATOM   4657  CB  ALA B 299     -23.241  79.820 -17.237  1.00 35.19           C  
ATOM   4658  N   ILE B 300     -23.758  81.164 -14.421  1.00 44.99           N  
ATOM   4659  CA  ILE B 300     -24.612  81.261 -13.272  1.00 44.99           C  
ATOM   4660  C   ILE B 300     -25.033  82.690 -13.079  1.00 44.99           C  
ATOM   4661  O   ILE B 300     -26.189  82.967 -12.762  1.00 44.99           O  
ATOM   4662  CB  ILE B 300     -23.942  80.793 -12.013  1.00 44.99           C  
ATOM   4663  CG1 ILE B 300     -23.517  79.321 -12.154  1.00 44.99           C  
ATOM   4664  CG2 ILE B 300     -24.911  81.028 -10.843  1.00 44.99           C  
ATOM   4665  CD1 ILE B 300     -22.578  78.851 -11.045  1.00 44.99           C  
ATOM   4666  N   GLN B 301     -24.099  83.646 -13.254  1.00 44.02           N  
ATOM   4667  CA  GLN B 301     -24.396  85.040 -13.043  1.00 44.02           C  
ATOM   4668  C   GLN B 301     -25.412  85.508 -14.044  1.00 44.02           C  
ATOM   4669  O   GLN B 301     -26.315  86.277 -13.715  1.00 44.02           O  
ATOM   4670  CB  GLN B 301     -23.148  85.930 -13.166  1.00 44.02           C  
ATOM   4671  CG  GLN B 301     -22.130  85.665 -12.056  1.00 44.02           C  
ATOM   4672  CD  GLN B 301     -20.934  86.580 -12.264  1.00 44.02           C  
ATOM   4673  NE2 GLN B 301     -20.107  86.268 -13.301  1.00 44.02           N  
ATOM   4674  OE1 GLN B 301     -20.741  87.543 -11.528  1.00 44.02           O  
ATOM   4675  N   ARG B 302     -25.280  85.051 -15.299  1.00151.53           N  
ATOM   4676  CA  ARG B 302     -26.133  85.417 -16.395  1.00151.53           C  
ATOM   4677  C   ARG B 302     -27.513  84.863 -16.186  1.00151.53           C  
ATOM   4678  O   ARG B 302     -28.501  85.430 -16.648  1.00151.53           O  
ATOM   4679  CB  ARG B 302     -25.584  84.898 -17.734  1.00151.53           C  
ATOM   4680  CG  ARG B 302     -26.358  85.379 -18.956  1.00151.53           C  
ATOM   4681  CD  ARG B 302     -25.585  85.178 -20.260  1.00151.53           C  
ATOM   4682  NE  ARG B 302     -24.427  86.116 -20.223  1.00151.53           N  
ATOM   4683  CZ  ARG B 302     -23.228  85.762 -20.771  1.00151.53           C  
ATOM   4684  NH1 ARG B 302     -23.067  84.526 -21.328  1.00151.53           N1+
ATOM   4685  NH2 ARG B 302     -22.192  86.650 -20.765  1.00151.53           N  
ATOM   4686  N   ALA B 303     -27.612  83.728 -15.475  1.00 52.96           N  
ATOM   4687  CA  ALA B 303     -28.834  83.005 -15.270  1.00 52.96           C  
ATOM   4688  C   ALA B 303     -29.857  83.855 -14.575  1.00 52.96           C  
ATOM   4689  O   ALA B 303     -31.056  83.652 -14.764  1.00 52.96           O  
ATOM   4690  CB  ALA B 303     -28.638  81.732 -14.428  1.00 52.96           C  
ATOM   4691  N   LYS B 304     -29.431  84.798 -13.711  1.00 94.35           N  
ATOM   4692  CA  LYS B 304     -30.400  85.564 -12.979  1.00 94.35           C  
ATOM   4693  C   LYS B 304     -31.316  86.279 -13.927  1.00 94.35           C  
ATOM   4694  O   LYS B 304     -32.535  86.208 -13.771  1.00 94.35           O  
ATOM   4695  CB  LYS B 304     -29.764  86.611 -12.046  1.00 94.35           C  
ATOM   4696  CG  LYS B 304     -28.994  85.989 -10.878  1.00 94.35           C  
ATOM   4697  CD  LYS B 304     -28.150  86.993 -10.090  1.00 94.35           C  
ATOM   4698  CE  LYS B 304     -28.969  87.877  -9.146  1.00 94.35           C  
ATOM   4699  NZ  LYS B 304     -29.459  87.082  -7.998  1.00 94.35           N1+
ATOM   4700  N   GLU B 305     -30.775  86.985 -14.940  1.00 84.54           N  
ATOM   4701  CA  GLU B 305     -31.659  87.639 -15.868  1.00 84.54           C  
ATOM   4702  C   GLU B 305     -31.577  86.892 -17.161  1.00 84.54           C  
ATOM   4703  O   GLU B 305     -30.731  87.182 -18.004  1.00 84.54           O  
ATOM   4704  CB  GLU B 305     -31.284  89.102 -16.163  1.00 84.54           C  
ATOM   4705  CG  GLU B 305     -31.570  90.062 -15.004  1.00 84.54           C  
ATOM   4706  CD  GLU B 305     -30.584  89.780 -13.879  1.00 84.54           C  
ATOM   4707  OE1 GLU B 305     -29.431  89.373 -14.186  1.00 84.54           O  
ATOM   4708  OE2 GLU B 305     -30.975  89.967 -12.696  1.00 84.54           O1-
ATOM   4709  N   LEU B 306     -32.483  85.911 -17.351  1.00 53.21           N  
ATOM   4710  CA  LEU B 306     -32.487  85.129 -18.550  1.00 53.21           C  
ATOM   4711  C   LEU B 306     -33.920  84.941 -18.943  1.00 53.21           C  
ATOM   4712  O   LEU B 306     -34.753  84.578 -18.114  1.00 53.21           O  
ATOM   4713  CB  LEU B 306     -31.871  83.730 -18.357  1.00 53.21           C  
ATOM   4714  CG  LEU B 306     -31.852  82.867 -19.631  1.00 53.21           C  
ATOM   4715  CD1 LEU B 306     -30.965  83.499 -20.712  1.00 53.21           C  
ATOM   4716  CD2 LEU B 306     -31.461  81.416 -19.315  1.00 53.21           C  
ATOM   4717  N   LYS B 307     -34.240  85.179 -20.233  1.00 85.87           N  
ATOM   4718  CA  LYS B 307     -35.591  85.042 -20.706  1.00 85.87           C  
ATOM   4719  C   LYS B 307     -35.797  83.606 -21.071  1.00 85.87           C  
ATOM   4720  O   LYS B 307     -35.313  83.138 -22.099  1.00 85.87           O  
ATOM   4721  CB  LYS B 307     -35.855  85.883 -21.967  1.00 85.87           C  
ATOM   4722  CG  LYS B 307     -37.269  85.756 -22.534  1.00 85.87           C  
ATOM   4723  CD  LYS B 307     -38.360  86.335 -21.636  1.00 85.87           C  
ATOM   4724  CE  LYS B 307     -39.761  86.195 -22.232  1.00 85.87           C  
ATOM   4725  NZ  LYS B 307     -40.765  86.760 -21.303  1.00 85.87           N1+
ATOM   4726  N   LEU B 308     -36.523  82.870 -20.208  1.00 60.92           N  
ATOM   4727  CA  LEU B 308     -36.772  81.463 -20.375  1.00 60.92           C  
ATOM   4728  C   LEU B 308     -37.710  81.171 -21.513  1.00 60.92           C  
ATOM   4729  O   LEU B 308     -37.527  80.190 -22.232  1.00 60.92           O  
ATOM   4730  CB  LEU B 308     -37.366  80.816 -19.113  1.00 60.92           C  
ATOM   4731  CG  LEU B 308     -36.425  80.881 -17.894  1.00 60.92           C  
ATOM   4732  CD1 LEU B 308     -37.014  80.125 -16.692  1.00 60.92           C  
ATOM   4733  CD2 LEU B 308     -35.005  80.422 -18.259  1.00 60.92           C  
ATOM   4734  N   GLU B 309     -38.761  81.995 -21.691  1.00 76.57           N  
ATOM   4735  CA  GLU B 309     -39.776  81.723 -22.676  1.00 76.57           C  
ATOM   4736  C   GLU B 309     -39.228  81.789 -24.071  1.00 76.57           C  
ATOM   4737  O   GLU B 309     -39.515  80.928 -24.901  1.00 76.57           O  
ATOM   4738  CB  GLU B 309     -40.956  82.709 -22.600  1.00 76.57           C  
ATOM   4739  CG  GLU B 309     -41.834  82.515 -21.361  1.00 76.57           C  
ATOM   4740  CD  GLU B 309     -41.108  83.077 -20.147  1.00 76.57           C  
ATOM   4741  OE1 GLU B 309     -40.091  83.797 -20.335  1.00 76.57           O  
ATOM   4742  OE2 GLU B 309     -41.569  82.794 -19.009  1.00 76.57           O1-
ATOM   4743  N   MET B 310     -38.426  82.827 -24.354  1.00 62.97           N  
ATOM   4744  CA  MET B 310     -37.853  83.109 -25.642  1.00 62.97           C  
ATOM   4745  C   MET B 310     -36.799  82.103 -25.992  1.00 62.97           C  
ATOM   4746  O   MET B 310     -36.476  81.918 -27.164  1.00 62.97           O  
ATOM   4747  CB  MET B 310     -37.233  84.512 -25.716  1.00 62.97           C  
ATOM   4748  CG  MET B 310     -38.282  85.621 -25.607  1.00 62.97           C  
ATOM   4749  SD  MET B 310     -39.454  85.671 -26.996  1.00 62.97           S  
ATOM   4750  CE  MET B 310     -40.542  86.923 -26.256  1.00 62.97           C  
ATOM   4751  N   LEU B 311     -36.213  81.447 -24.973  1.00 89.94           N  
ATOM   4752  CA  LEU B 311     -35.070  80.590 -25.134  1.00 89.94           C  
ATOM   4753  C   LEU B 311     -35.176  79.621 -26.262  1.00 89.94           C  
ATOM   4754  O   LEU B 311     -36.192  78.964 -26.485  1.00 89.94           O  
ATOM   4755  CB  LEU B 311     -34.719  79.758 -23.888  1.00 89.94           C  
ATOM   4756  CG  LEU B 311     -34.024  80.557 -22.781  1.00 89.94           C  
ATOM   4757  CD1 LEU B 311     -33.706  79.667 -21.570  1.00 89.94           C  
ATOM   4758  CD2 LEU B 311     -32.775  81.258 -23.337  1.00 89.94           C  
ATOM   4759  N   THR B 312     -34.053  79.545 -27.000  1.00119.09           N  
ATOM   4760  CA  THR B 312     -33.834  78.666 -28.107  1.00119.09           C  
ATOM   4761  C   THR B 312     -32.479  78.060 -27.896  1.00119.09           C  
ATOM   4762  O   THR B 312     -31.662  78.588 -27.144  1.00119.09           O  
ATOM   4763  CB  THR B 312     -33.830  79.400 -29.409  1.00119.09           C  
ATOM   4764  CG2 THR B 312     -32.740  80.474 -29.367  1.00119.09           C  
ATOM   4765  OG1 THR B 312     -33.612  78.507 -30.487  1.00119.09           O  
ATOM   4766  N   PRO B 313     -32.237  76.942 -28.525  1.00 76.14           N  
ATOM   4767  CA  PRO B 313     -30.981  76.261 -28.386  1.00 76.14           C  
ATOM   4768  C   PRO B 313     -29.847  77.102 -28.885  1.00 76.14           C  
ATOM   4769  O   PRO B 313     -28.747  77.010 -28.344  1.00 76.14           O  
ATOM   4770  CB  PRO B 313     -31.179  74.935 -29.124  1.00 76.14           C  
ATOM   4771  CG  PRO B 313     -32.685  74.655 -28.992  1.00 76.14           C  
ATOM   4772  CD  PRO B 313     -33.321  76.049 -28.900  1.00 76.14           C  
ATOM   4773  N   LYS B 314     -30.102  77.941 -29.902  1.00 41.77           N  
ATOM   4774  CA  LYS B 314     -29.109  78.779 -30.508  1.00 41.77           C  
ATOM   4775  C   LYS B 314     -28.618  79.765 -29.490  1.00 41.77           C  
ATOM   4776  O   LYS B 314     -27.434  80.096 -29.459  1.00 41.77           O  
ATOM   4777  CB  LYS B 314     -29.693  79.562 -31.696  1.00 41.77           C  
ATOM   4778  CG  LYS B 314     -28.658  80.266 -32.573  1.00 41.77           C  
ATOM   4779  CD  LYS B 314     -29.250  80.742 -33.901  1.00 41.77           C  
ATOM   4780  CE  LYS B 314     -28.253  81.448 -34.816  1.00 41.77           C  
ATOM   4781  NZ  LYS B 314     -28.934  81.868 -36.061  1.00 41.77           N1+
ATOM   4782  N   ASP B 315     -29.521  80.256 -28.620  1.00 53.50           N  
ATOM   4783  CA  ASP B 315     -29.178  81.248 -27.635  1.00 53.50           C  
ATOM   4784  C   ASP B 315     -28.145  80.684 -26.704  1.00 53.50           C  
ATOM   4785  O   ASP B 315     -27.274  81.399 -26.213  1.00 53.50           O  
ATOM   4786  CB  ASP B 315     -30.389  81.672 -26.788  1.00 53.50           C  
ATOM   4787  CG  ASP B 315     -31.335  82.450 -27.692  1.00 53.50           C  
ATOM   4788  OD1 ASP B 315     -30.861  82.965 -28.739  1.00 53.50           O  
ATOM   4789  OD2 ASP B 315     -32.547  82.525 -27.357  1.00 53.50           O1-
ATOM   4790  N   LEU B 316     -28.283  79.388 -26.391  1.00113.92           N  
ATOM   4791  CA  LEU B 316     -27.417  78.607 -25.553  1.00113.92           C  
ATOM   4792  C   LEU B 316     -26.157  78.205 -26.263  1.00113.92           C  
ATOM   4793  O   LEU B 316     -25.258  77.644 -25.637  1.00113.92           O  
ATOM   4794  CB  LEU B 316     -28.106  77.376 -24.947  1.00113.92           C  
ATOM   4795  CG  LEU B 316     -29.195  77.798 -23.941  1.00113.92           C  
ATOM   4796  CD1 LEU B 316     -29.774  76.594 -23.186  1.00113.92           C  
ATOM   4797  CD2 LEU B 316     -28.682  78.898 -22.998  1.00113.92           C  
ATOM   4798  N   ASP B 317     -26.083  78.414 -27.596  1.00 71.74           N  
ATOM   4799  CA  ASP B 317     -24.932  78.009 -28.359  1.00 71.74           C  
ATOM   4800  C   ASP B 317     -24.789  76.525 -28.304  1.00 71.74           C  
ATOM   4801  O   ASP B 317     -23.741  75.988 -27.944  1.00 71.74           O  
ATOM   4802  CB  ASP B 317     -23.616  78.646 -27.885  1.00 71.74           C  
ATOM   4803  CG  ASP B 317     -23.627  80.107 -28.310  1.00 71.74           C  
ATOM   4804  OD1 ASP B 317     -24.115  80.390 -29.436  1.00 71.74           O  
ATOM   4805  OD2 ASP B 317     -23.139  80.956 -27.518  1.00 71.74           O1-
ATOM   4806  N   VAL B 318     -25.877  75.822 -28.671  1.00130.26           N  
ATOM   4807  CA  VAL B 318     -25.857  74.390 -28.711  1.00130.26           C  
ATOM   4808  C   VAL B 318     -25.640  73.955 -30.126  1.00130.26           C  
ATOM   4809  O   VAL B 318     -26.031  74.643 -31.067  1.00130.26           O  
ATOM   4810  CB  VAL B 318     -27.135  73.741 -28.297  1.00130.26           C  
ATOM   4811  CG1 VAL B 318     -27.370  73.941 -26.796  1.00130.26           C  
ATOM   4812  CG2 VAL B 318     -28.224  74.352 -29.177  1.00130.26           C  
ATOM   4813  N   ILE B 319     -24.997  72.778 -30.299  1.00175.71           N  
ATOM   4814  CA  ILE B 319     -24.749  72.268 -31.615  1.00175.71           C  
ATOM   4815  C   ILE B 319     -26.041  71.746 -32.154  1.00175.71           C  
ATOM   4816  O   ILE B 319     -26.744  70.956 -31.529  1.00175.71           O  
ATOM   4817  CB  ILE B 319     -23.685  71.193 -31.669  1.00175.71           C  
ATOM   4818  CG1 ILE B 319     -24.051  69.931 -30.864  1.00175.71           C  
ATOM   4819  CG2 ILE B 319     -22.368  71.839 -31.224  1.00175.71           C  
ATOM   4820  CD1 ILE B 319     -24.932  68.926 -31.606  1.00175.71           C  
ATOM   4821  N   GLU B 320     -26.420  72.326 -33.301  1.00142.39           N  
ATOM   4822  CA  GLU B 320     -27.598  72.076 -34.073  1.00142.39           C  
ATOM   4823  C   GLU B 320     -27.450  70.919 -35.017  1.00142.39           C  
ATOM   4824  O   GLU B 320     -28.450  70.384 -35.487  1.00142.39           O  
ATOM   4825  CB  GLU B 320     -27.981  73.314 -34.900  1.00142.39           C  
ATOM   4826  CG  GLU B 320     -28.154  74.577 -34.044  1.00142.39           C  
ATOM   4827  CD  GLU B 320     -29.531  74.588 -33.396  1.00142.39           C  
ATOM   4828  OE1 GLU B 320     -30.278  73.589 -33.565  1.00142.39           O  
ATOM   4829  OE2 GLU B 320     -29.851  75.605 -32.723  1.00142.39           O1-
ATOM   4830  N   SER B 321     -26.215  70.554 -35.420  1.00 45.97           N  
ATOM   4831  CA  SER B 321     -26.138  69.514 -36.412  1.00 45.97           C  
ATOM   4832  C   SER B 321     -24.974  68.624 -36.125  1.00 45.97           C  
ATOM   4833  O   SER B 321     -24.070  68.976 -35.369  1.00 45.97           O  
ATOM   4834  CB  SER B 321     -25.951  70.048 -37.840  1.00 45.97           C  
ATOM   4835  OG  SER B 321     -24.716  70.742 -37.938  1.00 45.97           O  
ATOM   4836  N   LEU B 322     -24.996  67.417 -36.726  1.00 30.57           N  
ATOM   4837  CA  LEU B 322     -23.929  66.477 -36.567  1.00 30.57           C  
ATOM   4838  C   LEU B 322     -22.944  66.753 -37.698  1.00 30.57           C  
ATOM   4839  O   LEU B 322     -23.361  66.656 -38.883  1.00 30.57           O  
ATOM   4840  CB  LEU B 322     -24.375  65.008 -36.689  1.00 30.57           C  
ATOM   4841  CG  LEU B 322     -25.213  64.505 -35.498  1.00 30.57           C  
ATOM   4842  CD1 LEU B 322     -25.620  63.035 -35.683  1.00 30.57           C  
ATOM   4843  CD2 LEU B 322     -24.475  64.740 -34.171  1.00 30.57           C  
ATOM   4844  OXT LEU B 322     -21.764  67.072 -37.391  1.00 30.57           O1-
TER   
