# Supplementary material for: Structural Descriptors for Subunit Interface Regions in Homodimers: Effect of Lipid Membrane and Secondary Structure Type
Source: J Chem Inf Model. 2025 Mar 27;65(7):3117–26. doi: 10.1021/acs.jcim.4c01233 (PMC12004529; doi:10.1021/acs.jcim.4c01233)
Supplement: Supplementary file 3 — ci4c01233_si_003.tar [file ci4c01233_si_003.tar › database/alpha/1btm_cytop.pdb]

ATOM      1  N   ARG A   1     -19.070   2.895  72.629  1.00 22.48           N  
ATOM      2  CA  ARG A   1     -19.263   3.686  71.375  1.00 18.10           C  
ATOM      3  C   ARG A   1     -18.217   3.269  70.375  1.00 17.68           C  
ATOM      4  O   ARG A   1     -17.027   3.437  70.630  1.00 20.81           O  
ATOM      5  CB  ARG A   1     -19.096   5.160  71.670  1.00 14.08           C  
ATOM      6  CG  ARG A   1     -20.373   5.918  71.592  1.00 26.44           C  
ATOM      7  CD  ARG A   1     -20.180   7.217  72.283  1.00 30.18           C  
ATOM      8  NE  ARG A   1     -19.809   6.985  73.669  1.00 26.98           N  
ATOM      9  CZ  ARG A   1     -18.986   7.768  74.341  1.00 28.93           C  
ATOM     10  NH1 ARG A   1     -18.457   8.820  73.746  1.00 37.88           N1+
ATOM     11  NH2 ARG A   1     -18.696   7.508  75.599  1.00 33.77           N  
ATOM     12  N   LYS A   2     -18.648   2.703  69.255  1.00 15.71           N  
ATOM     13  CA  LYS A   2     -17.697   2.252  68.250  1.00 15.34           C  
ATOM     14  C   LYS A   2     -16.896   3.414  67.719  1.00 18.34           C  
ATOM     15  O   LYS A   2     -17.462   4.385  67.240  1.00 24.14           O  
ATOM     16  CB  LYS A   2     -18.398   1.564  67.091  1.00 12.57           C  
ATOM     17  CG  LYS A   2     -17.438   1.145  66.023  1.00 11.08           C  
ATOM     18  CD  LYS A   2     -18.022   0.075  65.171  1.00  8.85           C  
ATOM     19  CE  LYS A   2     -19.077   0.613  64.270  1.00  9.18           C  
ATOM     20  NZ  LYS A   2     -19.099  -0.208  63.022  1.00 13.44           N1+
ATOM     21  N   PRO A   3     -15.564   3.341  67.810  1.00 18.46           N  
ATOM     22  CA  PRO A   3     -14.767   4.458  67.299  1.00 17.16           C  
ATOM     23  C   PRO A   3     -14.914   4.600  65.782  1.00 16.04           C  
ATOM     24  O   PRO A   3     -15.110   3.613  65.064  1.00 17.61           O  
ATOM     25  CB  PRO A   3     -13.347   4.086  67.719  1.00 16.32           C  
ATOM     26  CG  PRO A   3     -13.373   2.575  67.723  1.00 19.96           C  
ATOM     27  CD  PRO A   3     -14.713   2.250  68.323  1.00 15.27           C  
ATOM     28  N   ILE A   4     -14.908   5.840  65.315  1.00 15.96           N  
ATOM     29  CA  ILE A   4     -15.029   6.133  63.895  1.00 15.09           C  
ATOM     30  C   ILE A   4     -13.822   6.959  63.474  1.00 17.88           C  
ATOM     31  O   ILE A   4     -13.361   7.843  64.205  1.00 24.95           O  
ATOM     32  CB  ILE A   4     -16.343   6.887  63.587  1.00 13.42           C  
ATOM     33  CG1 ILE A   4     -16.334   7.436  62.155  1.00  9.33           C  
ATOM     34  CG2 ILE A   4     -16.604   7.954  64.646  1.00 10.25           C  
ATOM     35  CD1 ILE A   4     -17.695   7.898  61.674  1.00  2.00           C  
ATOM     36  N   ILE A   5     -13.278   6.638  62.312  1.00 15.38           N  
ATOM     37  CA  ILE A   5     -12.114   7.342  61.812  1.00 10.41           C  
ATOM     38  C   ILE A   5     -12.324   7.654  60.341  1.00  7.91           C  
ATOM     39  O   ILE A   5     -12.474   6.750  59.518  1.00  9.89           O  
ATOM     40  CB  ILE A   5     -10.838   6.517  62.085  1.00  9.46           C  
ATOM     41  CG1 ILE A   5     -10.540   6.573  63.588  1.00  5.85           C  
ATOM     42  CG2 ILE A   5      -9.664   7.001  61.220  1.00 11.95           C  
ATOM     43  CD1 ILE A   5      -9.337   5.815  64.023  1.00 15.48           C  
ATOM     44  N   ALA A   6     -12.412   8.945  60.038  1.00  5.43           N  
ATOM     45  CA  ALA A   6     -12.649   9.409  58.679  1.00  9.00           C  
ATOM     46  C   ALA A   6     -11.498  10.255  58.157  1.00  9.35           C  
ATOM     47  O   ALA A   6     -10.882  11.013  58.910  1.00 11.61           O  
ATOM     48  CB  ALA A   6     -13.955  10.208  58.626  1.00 11.86           C  
ATOM     49  N   GLY A   7     -11.209  10.124  56.868  1.00  2.00           N  
ATOM     50  CA  GLY A   7     -10.135  10.890  56.281  1.00  2.00           C  
ATOM     51  C   GLY A   7     -10.711  11.877  55.292  1.00  9.45           C  
ATOM     52  O   GLY A   7     -11.530  11.503  54.453  1.00 12.96           O  
ATOM     53  N   ASN A   8     -10.296  13.137  55.390  1.00  8.95           N  
ATOM     54  CA  ASN A   8     -10.764  14.204  54.500  1.00  6.19           C  
ATOM     55  C   ASN A   8      -9.633  14.561  53.534  1.00  6.50           C  
ATOM     56  O   ASN A   8      -8.657  15.231  53.899  1.00  6.18           O  
ATOM     57  CB  ASN A   8     -11.190  15.421  55.340  1.00  2.00           C  
ATOM     58  CG  ASN A   8     -11.722  16.573  54.500  1.00  6.06           C  
ATOM     59  ND2 ASN A   8     -11.864  17.737  55.128  1.00 12.71           N  
ATOM     60  OD1 ASN A   8     -12.000  16.423  53.306  1.00  2.00           O  
ATOM     61  N   TRP A   9      -9.736  14.096  52.300  1.00  5.79           N  
ATOM     62  CA  TRP A   9      -8.669  14.385  51.344  1.00  9.95           C  
ATOM     63  C   TRP A   9      -8.649  15.832  50.884  1.00 10.52           C  
ATOM     64  O   TRP A   9      -7.659  16.284  50.289  1.00 12.62           O  
ATOM     65  CB  TRP A   9      -8.778  13.498  50.110  1.00  9.44           C  
ATOM     66  CG  TRP A   9      -8.515  12.057  50.344  1.00 13.80           C  
ATOM     67  CD1 TRP A   9      -8.022  11.478  51.480  1.00 15.36           C  
ATOM     68  CD2 TRP A   9      -8.738  10.996  49.415  1.00 13.40           C  
ATOM     69  CE2 TRP A   9      -8.363   9.795  50.053  1.00 16.01           C  
ATOM     70  CE3 TRP A   9      -9.222  10.941  48.101  1.00  9.02           C  
ATOM     71  NE1 TRP A   9      -7.929  10.119  51.312  1.00 17.40           N  
ATOM     72  CZ2 TRP A   9      -8.454   8.558  49.425  1.00 16.76           C  
ATOM     73  CZ3 TRP A   9      -9.312   9.712  47.476  1.00 13.10           C  
ATOM     74  CH2 TRP A   9      -8.931   8.534  48.138  1.00 18.64           C  
ATOM     75  N   LYS A  10      -9.728  16.562  51.154  1.00  6.24           N  
ATOM     76  CA  LYS A  10      -9.831  17.938  50.704  1.00  2.77           C  
ATOM     77  C   LYS A  10      -9.650  17.906  49.186  1.00  6.91           C  
ATOM     78  O   LYS A  10      -9.971  16.892  48.558  1.00 12.71           O  
ATOM     79  CB  LYS A  10      -8.808  18.812  51.419  1.00  2.00           C  
ATOM     80  CG  LYS A  10      -9.236  19.071  52.853  1.00  8.60           C  
ATOM     81  CD  LYS A  10      -8.137  19.630  53.734  1.00  4.87           C  
ATOM     82  CE  LYS A  10      -8.672  19.854  55.131  1.00  2.00           C  
ATOM     83  NZ  LYS A  10      -7.595  20.255  56.054  1.00 13.12           N1+
ATOM     84  N   MET A  11      -9.132  18.968  48.585  1.00  5.69           N  
ATOM     85  CA  MET A  11      -8.965  19.002  47.130  1.00  3.71           C  
ATOM     86  C   MET A  11      -7.620  18.389  46.877  1.00  7.84           C  
ATOM     87  O   MET A  11      -6.649  19.124  46.697  1.00 14.15           O  
ATOM     88  CB  MET A  11      -8.992  20.460  46.670  1.00  7.01           C  
ATOM     89  CG  MET A  11      -9.087  20.692  45.181  1.00 12.01           C  
ATOM     90  SD  MET A  11      -9.698  22.362  44.869  1.00 15.04           S  
ATOM     91  CE  MET A  11      -8.257  23.328  45.049  1.00  2.00           C  
ATOM     92  N   HIS A  12      -7.535  17.060  46.802  1.00 10.00           N  
ATOM     93  CA  HIS A  12      -6.210  16.491  46.656  1.00 14.38           C  
ATOM     94  C   HIS A  12      -5.733  15.448  45.707  1.00 23.23           C  
ATOM     95  O   HIS A  12      -4.514  15.245  45.651  1.00 39.30           O  
ATOM     96  CB  HIS A  12      -5.630  16.148  48.026  1.00 14.04           C  
ATOM     97  CG  HIS A  12      -4.833  17.256  48.622  1.00  7.38           C  
ATOM     98  CD2 HIS A  12      -3.826  18.000  48.109  1.00 12.18           C  
ATOM     99  ND1 HIS A  12      -5.070  17.756  49.882  1.00 10.72           N  
ATOM    100  CE1 HIS A  12      -4.252  18.763  50.121  1.00 14.94           C  
ATOM    101  NE2 HIS A  12      -3.486  18.933  49.058  1.00 16.53           N  
ATOM    102  N   LYS A  13      -6.584  14.773  44.952  1.00 19.04           N  
ATOM    103  CA  LYS A  13      -5.992  13.760  44.059  1.00 17.86           C  
ATOM    104  C   LYS A  13      -6.500  13.724  42.621  1.00 15.05           C  
ATOM    105  O   LYS A  13      -7.217  14.613  42.180  1.00 23.10           O  
ATOM    106  CB  LYS A  13      -6.113  12.369  44.701  1.00 16.13           C  
ATOM    107  CG  LYS A  13      -5.516  12.287  46.113  1.00 17.51           C  
ATOM    108  CD  LYS A  13      -5.387  10.871  46.638  1.00 14.24           C  
ATOM    109  CE  LYS A  13      -4.494  10.842  47.868  1.00 17.43           C  
ATOM    110  NZ  LYS A  13      -3.436   9.800  47.749  1.00 20.01           N1+
ATOM    111  N   THR A  14      -6.041  12.750  41.853  1.00 11.79           N  
ATOM    112  CA  THR A  14      -6.531  12.599  40.488  1.00 10.31           C  
ATOM    113  C   THR A  14      -7.322  11.295  40.545  1.00  6.99           C  
ATOM    114  O   THR A  14      -7.029  10.436  41.380  1.00  5.08           O  
ATOM    115  CB  THR A  14      -5.388  12.465  39.478  1.00  8.99           C  
ATOM    116  CG2 THR A  14      -4.352  13.506  39.748  1.00 13.07           C  
ATOM    117  OG1 THR A  14      -4.772  11.178  39.602  1.00 18.23           O  
ATOM    118  N   LEU A  15      -8.287  11.114  39.654  1.00  4.27           N  
ATOM    119  CA  LEU A  15      -9.085   9.889  39.665  1.00  7.89           C  
ATOM    120  C   LEU A  15      -8.252   8.634  39.898  1.00 13.75           C  
ATOM    121  O   LEU A  15      -8.564   7.826  40.774  1.00 16.89           O  
ATOM    122  CB  LEU A  15      -9.845   9.735  38.353  1.00  6.84           C  
ATOM    123  CG  LEU A  15     -10.759   8.517  38.213  1.00  7.19           C  
ATOM    124  CD1 LEU A  15     -11.526   8.258  39.497  1.00  7.88           C  
ATOM    125  CD2 LEU A  15     -11.732   8.766  37.074  1.00 14.01           C  
ATOM    126  N   ALA A  16      -7.156   8.524  39.152  1.00 16.18           N  
ATOM    127  CA  ALA A  16      -6.261   7.377  39.220  1.00 11.86           C  
ATOM    128  C   ALA A  16      -5.668   7.181  40.588  1.00 13.10           C  
ATOM    129  O   ALA A  16      -5.724   6.086  41.143  1.00 15.79           O  
ATOM    130  CB  ALA A  16      -5.161   7.522  38.207  1.00 20.30           C  
ATOM    131  N   GLU A  17      -5.054   8.231  41.112  1.00 13.82           N  
ATOM    132  CA  GLU A  17      -4.459   8.147  42.433  1.00 16.15           C  
ATOM    133  C   GLU A  17      -5.561   7.724  43.393  1.00 16.39           C  
ATOM    134  O   GLU A  17      -5.359   6.849  44.229  1.00 23.07           O  
ATOM    135  CB  GLU A  17      -3.914   9.503  42.882  1.00 20.51           C  
ATOM    136  CG  GLU A  17      -2.876  10.160  41.984  1.00 25.36           C  
ATOM    137  CD  GLU A  17      -2.225  11.364  42.665  1.00 34.27           C  
ATOM    138  OE1 GLU A  17      -1.714  11.207  43.798  1.00 38.34           O  
ATOM    139  OE2 GLU A  17      -2.225  12.469  42.080  1.00 39.04           O1-
ATOM    140  N   ALA A  18      -6.740   8.318  43.224  1.00 15.86           N  
ATOM    141  CA  ALA A  18      -7.894   8.040  44.077  1.00 19.27           C  
ATOM    142  C   ALA A  18      -8.286   6.572  44.097  1.00 18.04           C  
ATOM    143  O   ALA A  18      -8.454   5.997  45.173  1.00 20.86           O  
ATOM    144  CB  ALA A  18      -9.081   8.893  43.663  1.00 19.70           C  
ATOM    145  N   VAL A  19      -8.409   5.960  42.921  1.00 13.84           N  
ATOM    146  CA  VAL A  19      -8.783   4.552  42.862  1.00 15.04           C  
ATOM    147  C   VAL A  19      -7.732   3.618  43.431  1.00 15.06           C  
ATOM    148  O   VAL A  19      -8.085   2.645  44.104  1.00 21.80           O  
ATOM    149  CB  VAL A  19      -9.177   4.058  41.440  1.00 10.65           C  
ATOM    150  CG1 VAL A  19     -10.481   4.678  41.012  1.00 13.60           C  
ATOM    151  CG2 VAL A  19      -8.093   4.375  40.440  1.00 17.11           C  
ATOM    152  N   GLN A  20      -6.449   3.886  43.198  1.00  8.60           N  
ATOM    153  CA  GLN A  20      -5.493   2.958  43.753  1.00  8.51           C  
ATOM    154  C   GLN A  20      -5.476   3.033  45.255  1.00  8.30           C  
ATOM    155  O   GLN A  20      -5.317   2.015  45.912  1.00 11.04           O  
ATOM    156  CB  GLN A  20      -4.080   3.071  43.187  1.00 11.14           C  
ATOM    157  CG  GLN A  20      -3.326   1.748  43.448  1.00 18.19           C  
ATOM    158  CD  GLN A  20      -1.911   1.709  42.911  1.00 38.28           C  
ATOM    159  NE2 GLN A  20      -0.927   1.644  43.815  1.00 46.45           N  
ATOM    160  OE1 GLN A  20      -1.698   1.696  41.699  1.00 48.70           O  
ATOM    161  N   PHE A  21      -5.682   4.223  45.805  1.00  6.80           N  
ATOM    162  CA  PHE A  21      -5.693   4.381  47.251  1.00  6.91           C  
ATOM    163  C   PHE A  21      -6.709   3.393  47.818  1.00 10.46           C  
ATOM    164  O   PHE A  21      -6.406   2.604  48.723  1.00  9.05           O  
ATOM    165  CB  PHE A  21      -6.086   5.819  47.636  1.00  8.37           C  
ATOM    166  CG  PHE A  21      -6.170   6.059  49.126  1.00  2.00           C  
ATOM    167  CD1 PHE A  21      -7.227   5.563  49.866  1.00  2.00           C  
ATOM    168  CD2 PHE A  21      -5.174   6.755  49.787  1.00  8.59           C  
ATOM    169  CE1 PHE A  21      -7.296   5.765  51.230  1.00  6.32           C  
ATOM    170  CE2 PHE A  21      -5.237   6.961  51.161  1.00  6.08           C  
ATOM    171  CZ  PHE A  21      -6.294   6.457  51.880  1.00  5.21           C  
ATOM    172  N   VAL A  22      -7.915   3.432  47.266  1.00  9.40           N  
ATOM    173  CA  VAL A  22      -8.971   2.551  47.728  1.00  8.38           C  
ATOM    174  C   VAL A  22      -8.597   1.125  47.450  1.00  6.02           C  
ATOM    175  O   VAL A  22      -8.762   0.257  48.297  1.00  8.82           O  
ATOM    176  CB  VAL A  22     -10.311   2.890  47.070  1.00  3.27           C  
ATOM    177  CG1 VAL A  22     -11.217   1.657  46.993  1.00  5.19           C  
ATOM    178  CG2 VAL A  22     -10.980   3.966  47.880  1.00  3.00           C  
ATOM    179  N   GLU A  23      -8.074   0.898  46.260  1.00  3.68           N  
ATOM    180  CA  GLU A  23      -7.674  -0.424  45.857  1.00  7.02           C  
ATOM    181  C   GLU A  23      -6.617  -0.968  46.823  1.00 10.61           C  
ATOM    182  O   GLU A  23      -6.611  -2.150  47.132  1.00 18.36           O  
ATOM    183  CB  GLU A  23      -7.124  -0.366  44.438  1.00 10.41           C  
ATOM    184  CG  GLU A  23      -7.643  -1.454  43.549  1.00 19.98           C  
ATOM    185  CD  GLU A  23      -9.150  -1.461  43.486  1.00 25.71           C  
ATOM    186  OE1 GLU A  23      -9.734  -0.444  43.059  1.00 34.90           O  
ATOM    187  OE2 GLU A  23      -9.751  -2.482  43.867  1.00 24.90           O1-
ATOM    188  N   ASP A  24      -5.774  -0.089  47.351  1.00 11.14           N  
ATOM    189  CA  ASP A  24      -4.704  -0.479  48.267  1.00 10.94           C  
ATOM    190  C   ASP A  24      -5.130  -0.714  49.708  1.00 15.46           C  
ATOM    191  O   ASP A  24      -4.650  -1.647  50.370  1.00 16.93           O  
ATOM    192  CB  ASP A  24      -3.599   0.581  48.267  1.00  5.71           C  
ATOM    193  CG  ASP A  24      -2.812   0.608  46.975  1.00 15.77           C  
ATOM    194  OD1 ASP A  24      -2.883  -0.368  46.196  1.00 27.45           O  
ATOM    195  OD2 ASP A  24      -2.105   1.610  46.737  1.00 22.82           O1-
ATOM    196  N   VAL A  25      -6.033   0.133  50.185  1.00 19.62           N  
ATOM    197  CA  VAL A  25      -6.499   0.093  51.564  1.00 19.32           C  
ATOM    198  C   VAL A  25      -7.719  -0.774  51.899  1.00 18.36           C  
ATOM    199  O   VAL A  25      -7.741  -1.453  52.928  1.00 21.04           O  
ATOM    200  CB  VAL A  25      -6.768   1.545  52.052  1.00 21.69           C  
ATOM    201  CG1 VAL A  25      -7.291   1.544  53.469  1.00 31.78           C  
ATOM    202  CG2 VAL A  25      -5.495   2.384  51.961  1.00 23.10           C  
ATOM    203  N   LYS A  26      -8.711  -0.781  51.019  1.00 19.18           N  
ATOM    204  CA  LYS A  26      -9.962  -1.503  51.263  1.00 19.55           C  
ATOM    205  C   LYS A  26      -9.913  -2.887  51.885  1.00 15.60           C  
ATOM    206  O   LYS A  26     -10.629  -3.161  52.849  1.00 15.54           O  
ATOM    207  CB  LYS A  26     -10.828  -1.542  50.003  1.00 13.34           C  
ATOM    208  CG  LYS A  26     -10.248  -2.322  48.875  1.00  8.82           C  
ATOM    209  CD  LYS A  26     -11.239  -2.341  47.764  1.00 13.31           C  
ATOM    210  CE  LYS A  26     -10.840  -3.326  46.707  1.00 13.58           C  
ATOM    211  NZ  LYS A  26     -11.883  -3.410  45.656  1.00 13.42           N1+
ATOM    212  N   GLY A  27      -9.059  -3.747  51.351  1.00 15.64           N  
ATOM    213  CA  GLY A  27      -8.982  -5.100  51.857  1.00 11.76           C  
ATOM    214  C   GLY A  27      -8.194  -5.271  53.127  1.00 12.90           C  
ATOM    215  O   GLY A  27      -8.085  -6.386  53.625  1.00 17.40           O  
ATOM    216  N   HIS A  28      -7.658  -4.181  53.665  1.00 12.24           N  
ATOM    217  CA  HIS A  28      -6.846  -4.264  54.867  1.00 10.34           C  
ATOM    218  C   HIS A  28      -7.283  -3.351  55.990  1.00 12.47           C  
ATOM    219  O   HIS A  28      -6.713  -3.351  57.078  1.00 19.73           O  
ATOM    220  CB  HIS A  28      -5.394  -4.008  54.513  1.00 11.42           C  
ATOM    221  CG  HIS A  28      -4.849  -4.985  53.524  1.00 16.09           C  
ATOM    222  CD2 HIS A  28      -4.401  -6.253  53.681  1.00 19.80           C  
ATOM    223  ND1 HIS A  28      -4.730  -4.694  52.183  1.00 24.78           N  
ATOM    224  CE1 HIS A  28      -4.237  -5.745  51.550  1.00 29.11           C  
ATOM    225  NE2 HIS A  28      -4.026  -6.703  52.435  1.00 26.16           N  
ATOM    226  N   VAL A  29      -8.279  -2.541  55.706  1.00 17.04           N  
ATOM    227  CA  VAL A  29      -8.830  -1.636  56.688  1.00 14.72           C  
ATOM    228  C   VAL A  29      -9.504  -2.544  57.749  1.00 13.25           C  
ATOM    229  O   VAL A  29      -9.864  -3.678  57.443  1.00 14.62           O  
ATOM    230  CB  VAL A  29      -9.816  -0.705  55.954  1.00 12.98           C  
ATOM    231  CG1 VAL A  29     -11.148  -1.382  55.738  1.00 10.94           C  
ATOM    232  CG2 VAL A  29      -9.917   0.613  56.645  1.00 15.29           C  
ATOM    233  N   PRO A  30      -9.573  -2.111  59.025  1.00 13.52           N  
ATOM    234  CA  PRO A  30     -10.193  -2.910  60.097  1.00 13.71           C  
ATOM    235  C   PRO A  30     -11.640  -3.365  59.832  1.00 21.75           C  
ATOM    236  O   PRO A  30     -12.374  -2.734  59.060  1.00 27.65           O  
ATOM    237  CB  PRO A  30     -10.124  -1.967  61.290  1.00  8.86           C  
ATOM    238  CG  PRO A  30      -8.865  -1.267  61.062  1.00 14.26           C  
ATOM    239  CD  PRO A  30      -8.924  -0.925  59.593  1.00  9.69           C  
ATOM    240  N   PRO A  31     -12.080  -4.445  60.516  1.00 21.08           N  
ATOM    241  CA  PRO A  31     -13.431  -5.012  60.381  1.00 18.89           C  
ATOM    242  C   PRO A  31     -14.445  -3.985  60.858  1.00 18.83           C  
ATOM    243  O   PRO A  31     -14.353  -3.482  61.982  1.00 16.05           O  
ATOM    244  CB  PRO A  31     -13.402  -6.208  61.334  1.00 21.20           C  
ATOM    245  CG  PRO A  31     -11.935  -6.482  61.538  1.00 23.47           C  
ATOM    246  CD  PRO A  31     -11.354  -5.114  61.602  1.00 19.57           C  
ATOM    247  N   ALA A  32     -15.459  -3.756  60.041  1.00 18.60           N  
ATOM    248  CA  ALA A  32     -16.478  -2.765  60.329  1.00 20.06           C  
ATOM    249  C   ALA A  32     -16.950  -2.687  61.767  1.00 22.21           C  
ATOM    250  O   ALA A  32     -16.809  -1.649  62.405  1.00 26.72           O  
ATOM    251  CB  ALA A  32     -17.653  -2.937  59.389  1.00 29.54           C  
ATOM    252  N   ASP A  33     -17.468  -3.785  62.297  1.00 25.03           N  
ATOM    253  CA  ASP A  33     -17.963  -3.787  63.669  1.00 28.15           C  
ATOM    254  C   ASP A  33     -16.993  -3.238  64.722  1.00 23.46           C  
ATOM    255  O   ASP A  33     -17.415  -2.834  65.799  1.00 29.56           O  
ATOM    256  CB  ASP A  33     -18.497  -5.173  64.065  1.00 42.45           C  
ATOM    257  CG  ASP A  33     -17.586  -6.309  63.632  1.00 52.19           C  
ATOM    258  OD1 ASP A  33     -16.632  -6.631  64.379  1.00 56.14           O  
ATOM    259  OD2 ASP A  33     -17.841  -6.890  62.549  1.00 57.69           O1-
ATOM    260  N   GLU A  34     -15.703  -3.217  64.420  1.00 16.15           N  
ATOM    261  CA  GLU A  34     -14.741  -2.674  65.364  1.00 14.87           C  
ATOM    262  C   GLU A  34     -14.533  -1.180  65.158  1.00 17.01           C  
ATOM    263  O   GLU A  34     -14.659  -0.385  66.093  1.00 15.95           O  
ATOM    264  CB  GLU A  34     -13.396  -3.359  65.209  1.00 15.91           C  
ATOM    265  CG  GLU A  34     -13.429  -4.837  65.431  1.00 23.67           C  
ATOM    266  CD  GLU A  34     -12.057  -5.401  65.682  1.00 19.20           C  
ATOM    267  OE1 GLU A  34     -11.350  -4.868  66.563  1.00 25.52           O  
ATOM    268  OE2 GLU A  34     -11.688  -6.373  64.998  1.00 24.81           O1-
ATOM    269  N   VAL A  35     -14.210  -0.816  63.919  1.00 16.79           N  
ATOM    270  CA  VAL A  35     -13.919   0.560  63.550  1.00 16.27           C  
ATOM    271  C   VAL A  35     -14.632   0.967  62.277  1.00 20.75           C  
ATOM    272  O   VAL A  35     -14.584   0.255  61.269  1.00 29.45           O  
ATOM    273  CB  VAL A  35     -12.422   0.727  63.228  1.00 13.60           C  
ATOM    274  CG1 VAL A  35     -12.000   2.169  63.323  1.00 15.64           C  
ATOM    275  CG2 VAL A  35     -11.603  -0.122  64.118  1.00 20.24           C  
ATOM    276  N   ILE A  36     -15.220   2.156  62.297  1.00 21.50           N  
ATOM    277  CA  ILE A  36     -15.887   2.691  61.121  1.00 17.10           C  
ATOM    278  C   ILE A  36     -14.817   3.455  60.329  1.00 18.32           C  
ATOM    279  O   ILE A  36     -14.421   4.574  60.680  1.00 20.93           O  
ATOM    280  CB  ILE A  36     -17.075   3.585  61.520  1.00 14.44           C  
ATOM    281  CG1 ILE A  36     -18.294   2.716  61.830  1.00  2.00           C  
ATOM    282  CG2 ILE A  36     -17.400   4.564  60.420  1.00 29.18           C  
ATOM    283  CD1 ILE A  36     -19.493   3.500  62.265  1.00  2.00           C  
ATOM    284  N   SER A  37     -14.302   2.785  59.308  1.00 16.79           N  
ATOM    285  CA  SER A  37     -13.255   3.308  58.441  1.00  7.19           C  
ATOM    286  C   SER A  37     -13.889   4.078  57.280  1.00  9.16           C  
ATOM    287  O   SER A  37     -14.615   3.497  56.474  1.00 17.51           O  
ATOM    288  CB  SER A  37     -12.463   2.115  57.929  1.00  9.37           C  
ATOM    289  OG  SER A  37     -12.344   1.104  58.939  1.00  9.04           O  
ATOM    290  N   VAL A  38     -13.603   5.370  57.166  1.00  7.00           N  
ATOM    291  CA  VAL A  38     -14.219   6.183  56.123  1.00  2.73           C  
ATOM    292  C   VAL A  38     -13.230   7.048  55.375  1.00  9.05           C  
ATOM    293  O   VAL A  38     -12.320   7.606  55.983  1.00 14.08           O  
ATOM    294  CB  VAL A  38     -15.265   7.123  56.746  1.00  2.00           C  
ATOM    295  CG1 VAL A  38     -15.971   7.911  55.688  1.00 10.90           C  
ATOM    296  CG2 VAL A  38     -16.265   6.345  57.553  1.00  2.00           C  
ATOM    297  N   VAL A  39     -13.463   7.216  54.072  1.00 11.03           N  
ATOM    298  CA  VAL A  39     -12.620   8.031  53.187  1.00 11.41           C  
ATOM    299  C   VAL A  39     -13.481   9.052  52.429  1.00 12.91           C  
ATOM    300  O   VAL A  39     -14.244   8.672  51.544  1.00 14.85           O  
ATOM    301  CB  VAL A  39     -11.877   7.145  52.159  1.00 10.48           C  
ATOM    302  CG1 VAL A  39     -11.435   7.951  50.970  1.00  9.54           C  
ATOM    303  CG2 VAL A  39     -10.673   6.521  52.801  1.00 15.98           C  
ATOM    304  N   CYS A  40     -13.364  10.333  52.788  1.00  9.72           N  
ATOM    305  CA  CYS A  40     -14.123  11.416  52.161  1.00  3.84           C  
ATOM    306  C   CYS A  40     -13.319  12.009  51.020  1.00  3.18           C  
ATOM    307  O   CYS A  40     -12.321  12.703  51.242  1.00  8.36           O  
ATOM    308  CB  CYS A  40     -14.468  12.488  53.189  1.00  2.95           C  
ATOM    309  SG  CYS A  40     -15.479  11.864  54.556  1.00 14.15           S  
ATOM    310  N   ALA A  41     -13.797  11.780  49.802  1.00  2.00           N  
ATOM    311  CA  ALA A  41     -13.110  12.215  48.596  1.00  3.76           C  
ATOM    312  C   ALA A  41     -13.825  13.263  47.752  1.00  4.85           C  
ATOM    313  O   ALA A  41     -14.987  13.588  47.995  1.00 17.46           O  
ATOM    314  CB  ALA A  41     -12.824  10.994  47.742  1.00  7.40           C  
ATOM    315  N   PRO A  42     -13.119  13.843  46.772  1.00  2.00           N  
ATOM    316  CA  PRO A  42     -13.711  14.853  45.898  1.00  9.46           C  
ATOM    317  C   PRO A  42     -14.893  14.265  45.119  1.00 12.74           C  
ATOM    318  O   PRO A  42     -14.865  13.099  44.741  1.00 18.53           O  
ATOM    319  CB  PRO A  42     -12.551  15.193  44.960  1.00  4.97           C  
ATOM    320  CG  PRO A  42     -11.394  15.108  45.859  1.00  6.29           C  
ATOM    321  CD  PRO A  42     -11.657  13.805  46.582  1.00  9.35           C  
ATOM    322  N   PHE A  43     -15.896  15.086  44.831  1.00 11.48           N  
ATOM    323  CA  PHE A  43     -17.070  14.626  44.098  1.00  8.58           C  
ATOM    324  C   PHE A  43     -16.732  13.855  42.836  1.00  9.58           C  
ATOM    325  O   PHE A  43     -17.367  12.845  42.542  1.00 19.04           O  
ATOM    326  CB  PHE A  43     -17.989  15.798  43.747  1.00  6.02           C  
ATOM    327  CG  PHE A  43     -18.606  16.461  44.938  1.00  3.70           C  
ATOM    328  CD1 PHE A  43     -19.257  15.717  45.905  1.00  9.94           C  
ATOM    329  CD2 PHE A  43     -18.558  17.830  45.084  1.00  7.18           C  
ATOM    330  CE1 PHE A  43     -19.850  16.331  47.000  1.00 10.47           C  
ATOM    331  CE2 PHE A  43     -19.149  18.444  46.176  1.00  8.24           C  
ATOM    332  CZ  PHE A  43     -19.796  17.690  47.131  1.00  4.55           C  
ATOM    333  N   LEU A  44     -15.722  14.314  42.108  1.00  8.02           N  
ATOM    334  CA  LEU A  44     -15.306  13.669  40.863  1.00  8.49           C  
ATOM    335  C   LEU A  44     -15.010  12.163  40.938  1.00 11.63           C  
ATOM    336  O   LEU A  44     -15.374  11.401  40.038  1.00 15.28           O  
ATOM    337  CB  LEU A  44     -14.074  14.380  40.332  1.00  5.17           C  
ATOM    338  CG  LEU A  44     -14.228  15.342  39.168  1.00  9.07           C  
ATOM    339  CD1 LEU A  44     -15.511  16.158  39.279  1.00 12.94           C  
ATOM    340  CD2 LEU A  44     -12.991  16.229  39.140  1.00  9.16           C  
ATOM    341  N   PHE A  45     -14.373  11.743  42.026  1.00 11.46           N  
ATOM    342  CA  PHE A  45     -13.967  10.353  42.219  1.00 10.64           C  
ATOM    343  C   PHE A  45     -14.935   9.392  42.903  1.00 15.31           C  
ATOM    344  O   PHE A  45     -14.746   8.173  42.816  1.00 20.33           O  
ATOM    345  CB  PHE A  45     -12.665  10.329  43.003  1.00  8.20           C  
ATOM    346  CG  PHE A  45     -11.682  11.352  42.555  1.00 15.60           C  
ATOM    347  CD1 PHE A  45     -11.713  11.845  41.249  1.00 15.00           C  
ATOM    348  CD2 PHE A  45     -10.725  11.835  43.434  1.00 17.20           C  
ATOM    349  CE1 PHE A  45     -10.809  12.809  40.830  1.00 22.00           C  
ATOM    350  CE2 PHE A  45      -9.808  12.804  43.025  1.00 22.54           C  
ATOM    351  CZ  PHE A  45      -9.849  13.292  41.724  1.00 20.89           C  
ATOM    352  N   LEU A  46     -15.956   9.917  43.578  1.00 12.87           N  
ATOM    353  CA  LEU A  46     -16.899   9.076  44.314  1.00 15.02           C  
ATOM    354  C   LEU A  46     -17.502   7.908  43.531  1.00 19.38           C  
ATOM    355  O   LEU A  46     -17.482   6.784  44.007  1.00 25.37           O  
ATOM    356  CB  LEU A  46     -17.986   9.925  44.979  1.00 13.31           C  
ATOM    357  CG  LEU A  46     -17.498  10.995  45.961  1.00  3.01           C  
ATOM    358  CD1 LEU A  46     -18.700  11.706  46.542  1.00  6.07           C  
ATOM    359  CD2 LEU A  46     -16.635  10.383  47.050  1.00  2.00           C  
ATOM    360  N   ASP A  47     -18.021   8.162  42.335  1.00 26.24           N  
ATOM    361  CA  ASP A  47     -18.600   7.103  41.493  1.00 22.44           C  
ATOM    362  C   ASP A  47     -17.692   5.873  41.520  1.00 19.71           C  
ATOM    363  O   ASP A  47     -18.070   4.839  42.055  1.00 25.48           O  
ATOM    364  CB  ASP A  47     -18.759   7.631  40.058  1.00 25.15           C  
ATOM    365  CG  ASP A  47     -19.231   6.578  39.077  1.00 22.89           C  
ATOM    366  OD1 ASP A  47     -19.894   5.603  39.484  1.00 20.01           O  
ATOM    367  OD2 ASP A  47     -18.943   6.756  37.875  1.00 27.57           O1-
ATOM    368  N   ARG A  48     -16.460   6.032  41.049  1.00 16.72           N  
ATOM    369  CA  ARG A  48     -15.503   4.938  41.022  1.00 12.71           C  
ATOM    370  C   ARG A  48     -15.147   4.402  42.396  1.00  8.63           C  
ATOM    371  O   ARG A  48     -15.158   3.194  42.614  1.00  7.95           O  
ATOM    372  CB  ARG A  48     -14.249   5.354  40.283  1.00 11.09           C  
ATOM    373  CG  ARG A  48     -14.542   5.771  38.875  1.00 22.02           C  
ATOM    374  CD  ARG A  48     -13.283   5.773  38.036  1.00 31.39           C  
ATOM    375  NE  ARG A  48     -13.520   6.263  36.681  1.00 29.92           N  
ATOM    376  CZ  ARG A  48     -12.935   5.790  35.588  1.00 33.27           C  
ATOM    377  NH1 ARG A  48     -12.056   4.802  35.671  1.00 38.79           N1+
ATOM    378  NH2 ARG A  48     -13.239   6.304  34.407  1.00 39.77           N  
ATOM    379  N   LEU A  49     -14.833   5.291  43.326  1.00 10.61           N  
ATOM    380  CA  LEU A  49     -14.484   4.870  44.684  1.00  8.67           C  
ATOM    381  C   LEU A  49     -15.560   3.969  45.283  1.00  4.78           C  
ATOM    382  O   LEU A  49     -15.271   2.889  45.781  1.00 10.18           O  
ATOM    383  CB  LEU A  49     -14.232   6.088  45.581  1.00  2.00           C  
ATOM    384  CG  LEU A  49     -12.810   6.661  45.530  1.00  2.00           C  
ATOM    385  CD1 LEU A  49     -12.240   6.651  44.127  1.00  2.00           C  
ATOM    386  CD2 LEU A  49     -12.819   8.057  46.103  1.00  2.00           C  
ATOM    387  N   VAL A  50     -16.807   4.388  45.171  1.00  5.96           N  
ATOM    388  CA  VAL A  50     -17.931   3.627  45.695  1.00  9.22           C  
ATOM    389  C   VAL A  50     -17.945   2.265  45.036  1.00 10.48           C  
ATOM    390  O   VAL A  50     -18.055   1.234  45.708  1.00 10.39           O  
ATOM    391  CB  VAL A  50     -19.271   4.334  45.397  1.00  9.07           C  
ATOM    392  CG1 VAL A  50     -20.435   3.397  45.672  1.00 11.42           C  
ATOM    393  CG2 VAL A  50     -19.394   5.611  46.225  1.00  4.75           C  
ATOM    394  N   GLN A  51     -17.794   2.275  43.719  1.00  9.84           N  
ATOM    395  CA  GLN A  51     -17.791   1.054  42.943  1.00 17.65           C  
ATOM    396  C   GLN A  51     -16.693   0.093  43.394  1.00 20.44           C  
ATOM    397  O   GLN A  51     -16.950  -1.091  43.615  1.00 25.12           O  
ATOM    398  CB  GLN A  51     -17.589   1.371  41.469  1.00 24.78           C  
ATOM    399  CG  GLN A  51     -18.679   2.187  40.820  1.00 36.15           C  
ATOM    400  CD  GLN A  51     -18.332   2.518  39.380  1.00 46.95           C  
ATOM    401  NE2 GLN A  51     -18.455   1.527  38.501  1.00 51.63           N  
ATOM    402  OE1 GLN A  51     -17.923   3.640  39.064  1.00 52.63           O  
ATOM    403  N   ALA A  52     -15.471   0.605  43.499  1.00 14.74           N  
ATOM    404  CA  ALA A  52     -14.328  -0.197  43.902  1.00  9.32           C  
ATOM    405  C   ALA A  52     -14.356  -0.580  45.365  1.00  7.52           C  
ATOM    406  O   ALA A  52     -13.742  -1.562  45.755  1.00 13.47           O  
ATOM    407  CB  ALA A  52     -13.042   0.543  43.603  1.00 10.16           C  
ATOM    408  N   ALA A  53     -15.045   0.194  46.187  1.00  2.07           N  
ATOM    409  CA  ALA A  53     -15.068  -0.117  47.602  1.00  3.05           C  
ATOM    410  C   ALA A  53     -16.200  -1.042  47.995  1.00 10.03           C  
ATOM    411  O   ALA A  53     -16.249  -1.509  49.136  1.00  8.38           O  
ATOM    412  CB  ALA A  53     -15.112   1.153  48.416  1.00  2.00           C  
ATOM    413  N   ASP A  54     -17.104  -1.319  47.056  1.00 14.18           N  
ATOM    414  CA  ASP A  54     -18.244  -2.192  47.328  1.00 16.78           C  
ATOM    415  C   ASP A  54     -17.826  -3.570  47.847  1.00 19.82           C  
ATOM    416  O   ASP A  54     -17.033  -4.278  47.212  1.00 22.10           O  
ATOM    417  CB  ASP A  54     -19.111  -2.364  46.079  1.00 18.35           C  
ATOM    418  CG  ASP A  54     -20.447  -3.039  46.380  1.00 19.39           C  
ATOM    419  OD1 ASP A  54     -21.295  -2.408  47.038  1.00 26.68           O  
ATOM    420  OD2 ASP A  54     -20.661  -4.194  45.963  1.00 17.75           O1-
ATOM    421  N   GLY A  55     -18.383  -3.949  48.995  1.00 15.95           N  
ATOM    422  CA  GLY A  55     -18.080  -5.237  49.581  1.00 15.39           C  
ATOM    423  C   GLY A  55     -17.040  -5.213  50.680  1.00 18.14           C  
ATOM    424  O   GLY A  55     -16.805  -6.222  51.353  1.00 23.32           O  
ATOM    425  N   THR A  56     -16.412  -4.065  50.884  1.00 18.11           N  
ATOM    426  CA  THR A  56     -15.389  -3.964  51.910  1.00 14.54           C  
ATOM    427  C   THR A  56     -15.881  -3.100  53.065  1.00 12.73           C  
ATOM    428  O   THR A  56     -16.883  -2.401  52.930  1.00 12.83           O  
ATOM    429  CB  THR A  56     -14.115  -3.396  51.314  1.00 12.05           C  
ATOM    430  CG2 THR A  56     -13.871  -4.014  49.956  1.00  2.00           C  
ATOM    431  OG1 THR A  56     -14.256  -1.984  51.147  1.00 21.96           O  
ATOM    432  N   ASP A  57     -15.192  -3.172  54.203  1.00 13.78           N  
ATOM    433  CA  ASP A  57     -15.560  -2.396  55.393  1.00 13.40           C  
ATOM    434  C   ASP A  57     -15.103  -0.946  55.284  1.00 13.40           C  
ATOM    435  O   ASP A  57     -15.134  -0.195  56.264  1.00 18.18           O  
ATOM    436  CB  ASP A  57     -14.943  -3.005  56.653  1.00 18.77           C  
ATOM    437  CG  ASP A  57     -15.283  -4.468  56.834  1.00 21.52           C  
ATOM    438  OD1 ASP A  57     -16.470  -4.836  56.703  1.00 22.37           O  
ATOM    439  OD2 ASP A  57     -14.350  -5.248  57.130  1.00 28.62           O1-
ATOM    440  N   LEU A  58     -14.607  -0.588  54.108  1.00 13.97           N  
ATOM    441  CA  LEU A  58     -14.138   0.758  53.836  1.00 12.50           C  
ATOM    442  C   LEU A  58     -15.327   1.541  53.279  1.00 10.35           C  
ATOM    443  O   LEU A  58     -15.904   1.185  52.241  1.00  7.47           O  
ATOM    444  CB  LEU A  58     -12.996   0.715  52.808  1.00 14.01           C  
ATOM    445  CG  LEU A  58     -12.005   1.864  52.585  1.00  7.99           C  
ATOM    446  CD1 LEU A  58     -11.989   2.192  51.105  1.00 10.25           C  
ATOM    447  CD2 LEU A  58     -12.343   3.088  53.401  1.00  2.00           C  
ATOM    448  N   LYS A  59     -15.737   2.561  54.019  1.00  6.12           N  
ATOM    449  CA  LYS A  59     -16.834   3.386  53.587  1.00  7.17           C  
ATOM    450  C   LYS A  59     -16.371   4.697  52.939  1.00  9.71           C  
ATOM    451  O   LYS A  59     -15.341   5.279  53.296  1.00  9.06           O  
ATOM    452  CB  LYS A  59     -17.812   3.617  54.729  1.00 10.55           C  
ATOM    453  CG  LYS A  59     -18.765   2.437  54.943  1.00 20.52           C  
ATOM    454  CD  LYS A  59     -18.213   1.380  55.890  1.00 29.51           C  
ATOM    455  CE  LYS A  59     -18.283   1.846  57.354  1.00 42.35           C  
ATOM    456  NZ  LYS A  59     -17.934   0.787  58.368  1.00 40.99           N1+
ATOM    457  N   ILE A  60     -17.125   5.102  51.926  1.00 12.54           N  
ATOM    458  CA  ILE A  60     -16.872   6.300  51.150  1.00  9.99           C  
ATOM    459  C   ILE A  60     -17.855   7.401  51.514  1.00 12.09           C  
ATOM    460  O   ILE A  60     -19.059   7.165  51.599  1.00 14.81           O  
ATOM    461  CB  ILE A  60     -16.999   5.986  49.646  1.00  5.21           C  
ATOM    462  CG1 ILE A  60     -15.775   5.205  49.163  1.00  2.00           C  
ATOM    463  CG2 ILE A  60     -17.249   7.232  48.852  1.00  7.35           C  
ATOM    464  CD1 ILE A  60     -14.481   5.599  49.835  1.00  2.40           C  
ATOM    465  N   GLY A  61     -17.327   8.606  51.704  1.00 18.11           N  
ATOM    466  CA  GLY A  61     -18.142   9.757  52.054  1.00 18.18           C  
ATOM    467  C   GLY A  61     -17.769  10.988  51.240  1.00 16.79           C  
ATOM    468  O   GLY A  61     -16.700  11.039  50.628  1.00 15.68           O  
ATOM    469  N   ALA A  62     -18.663  11.968  51.205  1.00 11.97           N  
ATOM    470  CA  ALA A  62     -18.430  13.196  50.465  1.00 11.73           C  
ATOM    471  C   ALA A  62     -17.926  14.276  51.421  1.00 17.34           C  
ATOM    472  O   ALA A  62     -18.163  14.197  52.634  1.00 18.39           O  
ATOM    473  CB  ALA A  62     -19.703  13.640  49.781  1.00 10.43           C  
ATOM    474  N   GLN A  63     -17.246  15.285  50.866  1.00 19.44           N  
ATOM    475  CA  GLN A  63     -16.672  16.389  51.644  1.00 12.88           C  
ATOM    476  C   GLN A  63     -17.650  17.521  51.957  1.00 11.62           C  
ATOM    477  O   GLN A  63     -17.385  18.376  52.801  1.00 12.37           O  
ATOM    478  CB  GLN A  63     -15.422  16.923  50.940  1.00 13.18           C  
ATOM    479  CG  GLN A  63     -14.276  15.893  50.884  1.00 14.46           C  
ATOM    480  CD  GLN A  63     -12.975  16.424  50.282  1.00  8.64           C  
ATOM    481  NE2 GLN A  63     -12.100  15.511  49.883  1.00 14.12           N  
ATOM    482  OE1 GLN A  63     -12.752  17.630  50.198  1.00  9.20           O  
ATOM    483  N   THR A  64     -18.793  17.504  51.289  1.00 11.98           N  
ATOM    484  CA  THR A  64     -19.835  18.499  51.494  1.00  8.33           C  
ATOM    485  C   THR A  64     -20.998  18.144  50.582  1.00  7.69           C  
ATOM    486  O   THR A  64     -20.911  17.193  49.802  1.00  8.07           O  
ATOM    487  CB  THR A  64     -19.350  19.929  51.155  1.00 10.56           C  
ATOM    488  CG2 THR A  64     -18.842  20.002  49.714  1.00  7.31           C  
ATOM    489  OG1 THR A  64     -20.433  20.856  51.320  1.00 14.91           O  
ATOM    490  N   MET A  65     -22.064  18.932  50.661  1.00  6.21           N  
ATOM    491  CA  MET A  65     -23.256  18.730  49.853  1.00  4.08           C  
ATOM    492  C   MET A  65     -24.221  19.861  50.188  1.00  3.63           C  
ATOM    493  O   MET A  65     -24.012  20.586  51.158  1.00  3.44           O  
ATOM    494  CB  MET A  65     -23.870  17.354  50.173  1.00  8.77           C  
ATOM    495  CG  MET A  65     -25.295  17.345  50.687  1.00  6.77           C  
ATOM    496  SD  MET A  65     -25.442  16.578  52.270  1.00 10.59           S  
ATOM    497  CE  MET A  65     -26.263  15.175  51.894  1.00  7.70           C  
ATOM    498  N   HIS A  66     -25.259  20.013  49.378  1.00  2.00           N  
ATOM    499  CA  HIS A  66     -26.263  21.046  49.567  1.00  2.00           C  
ATOM    500  C   HIS A  66     -27.462  20.478  50.343  1.00 10.15           C  
ATOM    501  O   HIS A  66     -27.548  19.273  50.548  1.00 12.84           O  
ATOM    502  CB  HIS A  66     -26.689  21.536  48.190  1.00  4.33           C  
ATOM    503  CG  HIS A  66     -27.692  22.633  48.225  1.00  7.03           C  
ATOM    504  CD2 HIS A  66     -27.610  23.899  48.688  1.00  2.00           C  
ATOM    505  ND1 HIS A  66     -28.971  22.479  47.740  1.00 19.45           N  
ATOM    506  CE1 HIS A  66     -29.634  23.609  47.903  1.00 22.32           C  
ATOM    507  NE2 HIS A  66     -28.830  24.487  48.473  1.00 12.98           N  
ATOM    508  N   PHE A  67     -28.402  21.324  50.757  1.00 16.46           N  
ATOM    509  CA  PHE A  67     -29.570  20.825  51.504  1.00 20.31           C  
ATOM    510  C   PHE A  67     -30.782  20.430  50.638  1.00 23.30           C  
ATOM    511  O   PHE A  67     -31.610  19.610  51.059  1.00 24.68           O  
ATOM    512  CB  PHE A  67     -29.992  21.817  52.598  1.00 14.13           C  
ATOM    513  CG  PHE A  67     -30.179  23.212  52.105  1.00 11.48           C  
ATOM    514  CD1 PHE A  67     -31.276  23.551  51.333  1.00 14.65           C  
ATOM    515  CD2 PHE A  67     -29.233  24.182  52.381  1.00 14.05           C  
ATOM    516  CE1 PHE A  67     -31.423  24.840  50.842  1.00 16.62           C  
ATOM    517  CE2 PHE A  67     -29.370  25.472  51.896  1.00 12.03           C  
ATOM    518  CZ  PHE A  67     -30.463  25.802  51.126  1.00 12.95           C  
ATOM    519  N   ALA A  68     -30.893  21.027  49.447  1.00 19.15           N  
ATOM    520  CA  ALA A  68     -31.997  20.737  48.528  1.00 16.60           C  
ATOM    521  C   ALA A  68     -31.702  19.531  47.646  1.00 18.56           C  
ATOM    522  O   ALA A  68     -30.564  19.303  47.250  1.00 25.18           O  
ATOM    523  CB  ALA A  68     -32.311  21.949  47.672  1.00  9.77           C  
ATOM    524  N   ASP A  69     -32.738  18.772  47.324  1.00 20.03           N  
ATOM    525  CA  ASP A  69     -32.586  17.584  46.498  1.00 21.70           C  
ATOM    526  C   ASP A  69     -32.303  17.995  45.064  1.00 23.44           C  
ATOM    527  O   ASP A  69     -31.414  17.460  44.409  1.00 25.93           O  
ATOM    528  CB  ASP A  69     -33.868  16.749  46.541  1.00 25.76           C  
ATOM    529  CG  ASP A  69     -34.346  16.460  47.960  1.00 33.88           C  
ATOM    530  OD1 ASP A  69     -33.550  16.573  48.928  1.00 40.14           O  
ATOM    531  OD2 ASP A  69     -35.539  16.114  48.101  1.00 32.57           O1-
ATOM    532  N   GLN A  70     -33.141  18.887  44.559  1.00 24.94           N  
ATOM    533  CA  GLN A  70     -33.022  19.419  43.210  1.00 25.15           C  
ATOM    534  C   GLN A  70     -32.768  20.897  43.412  1.00 22.64           C  
ATOM    535  O   GLN A  70     -32.667  21.372  44.543  1.00 24.28           O  
ATOM    536  CB  GLN A  70     -34.354  19.296  42.479  1.00 34.26           C  
ATOM    537  CG  GLN A  70     -34.546  18.079  41.619  1.00 46.07           C  
ATOM    538  CD  GLN A  70     -35.925  18.071  40.981  1.00 51.47           C  
ATOM    539  NE2 GLN A  70     -36.951  17.868  41.798  1.00 52.71           N  
ATOM    540  OE1 GLN A  70     -36.070  18.275  39.773  1.00 57.78           O  
ATOM    541  N   GLY A  71     -32.721  21.642  42.322  1.00 16.86           N  
ATOM    542  CA  GLY A  71     -32.534  23.061  42.463  1.00 10.01           C  
ATOM    543  C   GLY A  71     -31.653  23.701  41.434  1.00 10.24           C  
ATOM    544  O   GLY A  71     -30.948  23.044  40.666  1.00  5.05           O  
ATOM    545  N   ALA A  72     -31.774  25.018  41.382  1.00 15.63           N  
ATOM    546  CA  ALA A  72     -30.991  25.851  40.493  1.00 14.11           C  
ATOM    547  C   ALA A  72     -29.890  26.354  41.420  1.00 15.08           C  
ATOM    548  O   ALA A  72     -29.978  27.449  41.974  1.00 21.14           O  
ATOM    549  CB  ALA A  72     -31.838  27.004  39.998  1.00 10.65           C  
ATOM    550  N   TYR A  73     -28.908  25.502  41.669  1.00  5.80           N  
ATOM    551  CA  TYR A  73     -27.807  25.846  42.549  1.00  2.00           C  
ATOM    552  C   TYR A  73     -26.514  25.434  41.850  1.00  5.50           C  
ATOM    553  O   TYR A  73     -25.833  24.511  42.279  1.00  5.92           O  
ATOM    554  CB  TYR A  73     -27.971  25.090  43.859  1.00  2.00           C  
ATOM    555  CG  TYR A  73     -29.232  25.434  44.636  1.00  8.99           C  
ATOM    556  CD1 TYR A  73     -29.292  26.586  45.424  1.00  6.87           C  
ATOM    557  CD2 TYR A  73     -30.334  24.574  44.648  1.00 10.95           C  
ATOM    558  CE1 TYR A  73     -30.398  26.875  46.201  1.00  2.87           C  
ATOM    559  CE2 TYR A  73     -31.456  24.853  45.435  1.00 11.70           C  
ATOM    560  CZ  TYR A  73     -31.474  26.009  46.213  1.00 13.64           C  
ATOM    561  OH  TYR A  73     -32.548  26.294  47.035  1.00 26.73           O  
ATOM    562  N   THR A  74     -26.223  26.092  40.734  1.00  5.33           N  
ATOM    563  CA  THR A  74     -25.048  25.812  39.921  1.00  8.38           C  
ATOM    564  C   THR A  74     -23.797  25.500  40.715  1.00  9.07           C  
ATOM    565  O   THR A  74     -23.370  26.298  41.544  1.00 16.20           O  
ATOM    566  CB  THR A  74     -24.748  26.975  38.976  1.00  7.94           C  
ATOM    567  CG2 THR A  74     -23.552  26.667  38.099  1.00  9.52           C  
ATOM    568  OG1 THR A  74     -25.888  27.202  38.148  1.00 12.54           O  
ATOM    569  N   GLY A  75     -23.242  24.320  40.464  1.00  6.70           N  
ATOM    570  CA  GLY A  75     -22.037  23.896  41.147  1.00  6.94           C  
ATOM    571  C   GLY A  75     -22.259  23.005  42.351  1.00  5.51           C  
ATOM    572  O   GLY A  75     -21.321  22.387  42.844  1.00 11.03           O  
ATOM    573  N   GLU A  76     -23.499  22.901  42.802  1.00  2.20           N  
ATOM    574  CA  GLU A  76     -23.817  22.094  43.963  1.00  2.00           C  
ATOM    575  C   GLU A  76     -24.225  20.640  43.693  1.00 10.17           C  
ATOM    576  O   GLU A  76     -24.777  20.303  42.636  1.00 13.45           O  
ATOM    577  CB  GLU A  76     -24.910  22.780  44.766  1.00  7.26           C  
ATOM    578  CG  GLU A  76     -24.554  24.151  45.234  1.00  5.79           C  
ATOM    579  CD  GLU A  76     -23.437  24.120  46.223  1.00 10.87           C  
ATOM    580  OE1 GLU A  76     -23.675  23.721  47.375  1.00 16.98           O  
ATOM    581  OE2 GLU A  76     -22.312  24.486  45.850  1.00 23.04           O1-
ATOM    582  N   VAL A  77     -23.993  19.801  44.703  1.00 12.61           N  
ATOM    583  CA  VAL A  77     -24.307  18.382  44.671  1.00  8.03           C  
ATOM    584  C   VAL A  77     -25.320  18.139  45.784  1.00  7.58           C  
ATOM    585  O   VAL A  77     -25.125  18.582  46.913  1.00 10.29           O  
ATOM    586  CB  VAL A  77     -23.021  17.544  44.856  1.00  9.06           C  
ATOM    587  CG1 VAL A  77     -23.354  16.137  45.306  1.00 13.30           C  
ATOM    588  CG2 VAL A  77     -22.257  17.493  43.534  1.00  2.00           C  
ATOM    589  N   SER A  78     -26.414  17.462  45.446  1.00 12.84           N  
ATOM    590  CA  SER A  78     -27.506  17.201  46.381  1.00  8.67           C  
ATOM    591  C   SER A  78     -27.454  15.849  47.045  1.00  6.19           C  
ATOM    592  O   SER A  78     -26.980  14.879  46.453  1.00 10.75           O  
ATOM    593  CB  SER A  78     -28.842  17.301  45.658  1.00  4.13           C  
ATOM    594  OG  SER A  78     -29.097  16.091  44.977  1.00  8.87           O  
ATOM    595  N   PRO A  79     -28.069  15.739  48.232  1.00  7.09           N  
ATOM    596  CA  PRO A  79     -28.106  14.492  48.999  1.00  8.53           C  
ATOM    597  C   PRO A  79     -28.693  13.313  48.214  1.00  8.46           C  
ATOM    598  O   PRO A  79     -28.261  12.162  48.369  1.00  9.12           O  
ATOM    599  CB  PRO A  79     -28.946  14.869  50.225  1.00  2.00           C  
ATOM    600  CG  PRO A  79     -29.759  16.015  49.754  1.00  2.97           C  
ATOM    601  CD  PRO A  79     -28.791  16.801  48.947  1.00  2.00           C  
ATOM    602  N   VAL A  80     -29.633  13.605  47.328  1.00  2.00           N  
ATOM    603  CA  VAL A  80     -30.232  12.544  46.556  1.00  7.12           C  
ATOM    604  C   VAL A  80     -29.139  11.928  45.707  1.00 11.14           C  
ATOM    605  O   VAL A  80     -28.843  10.746  45.832  1.00 21.57           O  
ATOM    606  CB  VAL A  80     -31.362  13.061  45.666  1.00  7.83           C  
ATOM    607  CG1 VAL A  80     -31.992  11.905  44.910  1.00 11.13           C  
ATOM    608  CG2 VAL A  80     -32.401  13.765  46.512  1.00  2.00           C  
ATOM    609  N   MET A  81     -28.461  12.767  44.936  1.00 13.99           N  
ATOM    610  CA  MET A  81     -27.387  12.326  44.049  1.00 10.98           C  
ATOM    611  C   MET A  81     -26.362  11.473  44.760  1.00 12.13           C  
ATOM    612  O   MET A  81     -25.851  10.501  44.201  1.00 13.89           O  
ATOM    613  CB  MET A  81     -26.661  13.531  43.467  1.00  8.60           C  
ATOM    614  CG  MET A  81     -27.544  14.506  42.761  1.00  6.99           C  
ATOM    615  SD  MET A  81     -26.550  15.681  41.919  1.00 10.47           S  
ATOM    616  CE  MET A  81     -27.799  16.593  41.132  1.00 15.67           C  
ATOM    617  N   LEU A  82     -26.043  11.862  45.987  1.00 12.15           N  
ATOM    618  CA  LEU A  82     -25.051  11.151  46.760  1.00 12.27           C  
ATOM    619  C   LEU A  82     -25.520   9.782  47.181  1.00 17.03           C  
ATOM    620  O   LEU A  82     -24.832   8.791  46.922  1.00 19.76           O  
ATOM    621  CB  LEU A  82     -24.650  11.968  47.976  1.00 11.58           C  
ATOM    622  CG  LEU A  82     -23.832  13.212  47.667  1.00  4.03           C  
ATOM    623  CD1 LEU A  82     -23.514  13.927  48.965  1.00  8.32           C  
ATOM    624  CD2 LEU A  82     -22.552  12.788  46.973  1.00  4.83           C  
ATOM    625  N   LYS A  83     -26.695   9.720  47.806  1.00 16.67           N  
ATOM    626  CA  LYS A  83     -27.234   8.446  48.268  1.00 19.39           C  
ATOM    627  C   LYS A  83     -27.380   7.532  47.067  1.00 18.64           C  
ATOM    628  O   LYS A  83     -26.912   6.394  47.066  1.00 22.38           O  
ATOM    629  CB  LYS A  83     -28.578   8.636  48.978  1.00 19.25           C  
ATOM    630  CG  LYS A  83     -28.611   7.979  50.355  1.00 25.50           C  
ATOM    631  CD  LYS A  83     -28.546   6.456  50.259  1.00 31.61           C  
ATOM    632  CE  LYS A  83     -28.024   5.806  51.544  1.00 35.32           C  
ATOM    633  NZ  LYS A  83     -26.559   6.058  51.757  1.00 35.61           N1+
ATOM    634  N   ASP A  84     -27.967   8.078  46.017  1.00 16.92           N  
ATOM    635  CA  ASP A  84     -28.174   7.372  44.769  1.00 18.09           C  
ATOM    636  C   ASP A  84     -26.874   6.735  44.231  1.00 17.92           C  
ATOM    637  O   ASP A  84     -26.913   5.698  43.567  1.00 19.65           O  
ATOM    638  CB  ASP A  84     -28.770   8.361  43.768  1.00 23.43           C  
ATOM    639  CG  ASP A  84     -28.777   7.836  42.370  1.00 34.07           C  
ATOM    640  OD1 ASP A  84     -29.375   6.750  42.177  1.00 39.95           O  
ATOM    641  OD2 ASP A  84     -28.184   8.510  41.482  1.00 34.13           O1-
ATOM    642  N   LEU A  85     -25.732   7.351  44.528  1.00 13.55           N  
ATOM    643  CA  LEU A  85     -24.440   6.840  44.081  1.00 11.14           C  
ATOM    644  C   LEU A  85     -23.847   5.791  45.024  1.00 12.43           C  
ATOM    645  O   LEU A  85     -22.902   5.091  44.665  1.00 13.67           O  
ATOM    646  CB  LEU A  85     -23.436   7.983  43.941  1.00 17.85           C  
ATOM    647  CG  LEU A  85     -22.962   8.386  42.543  1.00 19.65           C  
ATOM    648  CD1 LEU A  85     -21.879   9.434  42.681  1.00 18.68           C  
ATOM    649  CD2 LEU A  85     -22.422   7.186  41.793  1.00 20.37           C  
ATOM    650  N   GLY A  86     -24.347   5.726  46.251  1.00  9.51           N  
ATOM    651  CA  GLY A  86     -23.828   4.755  47.193  1.00  8.62           C  
ATOM    652  C   GLY A  86     -22.933   5.372  48.245  1.00 11.75           C  
ATOM    653  O   GLY A  86     -22.297   4.666  49.032  1.00 10.21           O  
ATOM    654  N   VAL A  87     -22.862   6.697  48.239  1.00 13.10           N  
ATOM    655  CA  VAL A  87     -22.056   7.437  49.197  1.00  8.09           C  
ATOM    656  C   VAL A  87     -22.780   7.351  50.539  1.00 11.36           C  
ATOM    657  O   VAL A  87     -24.002   7.540  50.597  1.00 17.86           O  
ATOM    658  CB  VAL A  87     -21.905   8.882  48.729  1.00  5.46           C  
ATOM    659  CG1 VAL A  87     -21.091   9.668  49.715  1.00  9.43           C  
ATOM    660  CG2 VAL A  87     -21.254   8.903  47.348  1.00  2.00           C  
ATOM    661  N   THR A  88     -22.045   7.058  51.610  1.00  8.51           N  
ATOM    662  CA  THR A  88     -22.682   6.901  52.912  1.00 10.72           C  
ATOM    663  C   THR A  88     -22.495   8.013  53.949  1.00  5.27           C  
ATOM    664  O   THR A  88     -23.371   8.235  54.793  1.00 12.15           O  
ATOM    665  CB  THR A  88     -22.345   5.510  53.527  1.00 13.95           C  
ATOM    666  CG2 THR A  88     -21.974   4.528  52.436  1.00 14.96           C  
ATOM    667  OG1 THR A  88     -21.227   5.616  54.411  1.00 23.98           O  
ATOM    668  N   TYR A  89     -21.366   8.704  53.912  1.00  2.18           N  
ATOM    669  CA  TYR A  89     -21.114   9.779  54.872  1.00  6.15           C  
ATOM    670  C   TYR A  89     -20.927  11.096  54.137  1.00  9.61           C  
ATOM    671  O   TYR A  89     -20.673  11.103  52.935  1.00 12.29           O  
ATOM    672  CB  TYR A  89     -19.843   9.484  55.690  1.00  6.46           C  
ATOM    673  CG  TYR A  89     -19.983   8.364  56.717  1.00 11.63           C  
ATOM    674  CD1 TYR A  89     -19.903   7.022  56.336  1.00  9.38           C  
ATOM    675  CD2 TYR A  89     -20.213   8.648  58.064  1.00  4.96           C  
ATOM    676  CE1 TYR A  89     -20.055   5.999  57.260  1.00  6.18           C  
ATOM    677  CE2 TYR A  89     -20.362   7.639  58.990  1.00  7.85           C  
ATOM    678  CZ  TYR A  89     -20.287   6.317  58.587  1.00 14.20           C  
ATOM    679  OH  TYR A  89     -20.478   5.314  59.513  1.00 19.05           O  
ATOM    680  N   VAL A  90     -21.124  12.211  54.829  1.00 11.21           N  
ATOM    681  CA  VAL A  90     -20.883  13.520  54.216  1.00 11.97           C  
ATOM    682  C   VAL A  90     -20.443  14.508  55.290  1.00 12.85           C  
ATOM    683  O   VAL A  90     -20.960  14.481  56.415  1.00 12.42           O  
ATOM    684  CB  VAL A  90     -22.088  14.067  53.418  1.00 11.72           C  
ATOM    685  CG1 VAL A  90     -23.294  14.279  54.328  1.00 11.81           C  
ATOM    686  CG2 VAL A  90     -21.689  15.368  52.710  1.00  4.34           C  
ATOM    687  N   ILE A  91     -19.410  15.291  54.986  1.00 11.54           N  
ATOM    688  CA  ILE A  91     -18.904  16.272  55.949  1.00 14.45           C  
ATOM    689  C   ILE A  91     -19.707  17.563  55.781  1.00 19.87           C  
ATOM    690  O   ILE A  91     -20.035  17.951  54.652  1.00 27.79           O  
ATOM    691  CB  ILE A  91     -17.382  16.538  55.770  1.00  7.88           C  
ATOM    692  CG1 ILE A  91     -16.638  15.217  55.577  1.00  4.23           C  
ATOM    693  CG2 ILE A  91     -16.821  17.183  57.015  1.00  2.00           C  
ATOM    694  CD1 ILE A  91     -15.153  15.360  55.468  1.00  4.86           C  
ATOM    695  N   LEU A  92     -20.066  18.193  56.903  1.00 16.90           N  
ATOM    696  CA  LEU A  92     -20.861  19.424  56.893  1.00  8.36           C  
ATOM    697  C   LEU A  92     -20.325  20.481  57.855  1.00  3.28           C  
ATOM    698  O   LEU A  92     -20.082  20.205  59.027  1.00  8.52           O  
ATOM    699  CB  LEU A  92     -22.307  19.103  57.283  1.00  9.17           C  
ATOM    700  CG  LEU A  92     -23.034  18.010  56.495  1.00 11.38           C  
ATOM    701  CD1 LEU A  92     -24.314  17.697  57.204  1.00  7.66           C  
ATOM    702  CD2 LEU A  92     -23.285  18.420  55.035  1.00  3.83           C  
ATOM    703  N   GLY A  93     -20.179  21.703  57.368  1.00  2.00           N  
ATOM    704  CA  GLY A  93     -19.695  22.773  58.218  1.00  2.00           C  
ATOM    705  C   GLY A  93     -18.195  22.788  58.446  1.00  3.84           C  
ATOM    706  O   GLY A  93     -17.720  23.196  59.507  1.00 10.62           O  
ATOM    707  N   HIS A  94     -17.425  22.368  57.455  1.00  2.00           N  
ATOM    708  CA  HIS A  94     -15.996  22.380  57.635  1.00  4.93           C  
ATOM    709  C   HIS A  94     -15.589  23.827  57.666  1.00  6.87           C  
ATOM    710  O   HIS A  94     -16.084  24.616  56.867  1.00  5.18           O  
ATOM    711  CB  HIS A  94     -15.279  21.666  56.501  1.00 11.24           C  
ATOM    712  CG  HIS A  94     -13.902  21.213  56.871  1.00 10.91           C  
ATOM    713  CD2 HIS A  94     -13.466  20.065  57.440  1.00 14.52           C  
ATOM    714  ND1 HIS A  94     -12.792  22.015  56.723  1.00  6.57           N  
ATOM    715  CE1 HIS A  94     -11.732  21.380  57.189  1.00 14.76           C  
ATOM    716  NE2 HIS A  94     -12.113  20.194  57.630  1.00 16.51           N  
ATOM    717  N   SER A  95     -14.697  24.176  58.587  1.00  8.58           N  
ATOM    718  CA  SER A  95     -14.242  25.556  58.722  1.00  9.01           C  
ATOM    719  C   SER A  95     -13.886  26.137  57.369  1.00  4.97           C  
ATOM    720  O   SER A  95     -14.205  27.275  57.065  1.00 10.56           O  
ATOM    721  CB  SER A  95     -13.022  25.624  59.616  1.00  5.93           C  
ATOM    722  OG  SER A  95     -11.975  24.891  59.015  1.00 25.62           O  
ATOM    723  N   GLU A  96     -13.285  25.321  56.531  1.00  2.00           N  
ATOM    724  CA  GLU A  96     -12.892  25.781  55.228  1.00  5.58           C  
ATOM    725  C   GLU A  96     -14.097  26.217  54.394  1.00 10.32           C  
ATOM    726  O   GLU A  96     -14.031  27.203  53.661  1.00 14.11           O  
ATOM    727  CB  GLU A  96     -12.067  24.693  54.572  1.00  8.42           C  
ATOM    728  CG  GLU A  96     -10.927  24.290  55.490  1.00 12.76           C  
ATOM    729  CD  GLU A  96     -10.026  23.234  54.907  1.00 15.78           C  
ATOM    730  OE1 GLU A  96     -10.344  22.712  53.813  1.00  8.63           O  
ATOM    731  OE2 GLU A  96      -8.995  22.937  55.556  1.00 15.29           O1-
ATOM    732  N   ARG A  97     -15.199  25.492  54.537  1.00  9.74           N  
ATOM    733  CA  ARG A  97     -16.451  25.802  53.846  1.00  8.68           C  
ATOM    734  C   ARG A  97     -17.033  27.055  54.503  1.00 10.40           C  
ATOM    735  O   ARG A  97     -17.463  27.997  53.829  1.00  3.41           O  
ATOM    736  CB  ARG A  97     -17.461  24.671  54.061  1.00  7.09           C  
ATOM    737  CG  ARG A  97     -17.271  23.454  53.225  1.00  2.00           C  
ATOM    738  CD  ARG A  97     -17.938  23.653  51.892  1.00  3.45           C  
ATOM    739  NE  ARG A  97     -16.956  23.558  50.827  1.00 11.05           N  
ATOM    740  CZ  ARG A  97     -17.147  23.981  49.588  1.00  5.03           C  
ATOM    741  NH1 ARG A  97     -18.299  24.537  49.246  1.00  4.27           N1+
ATOM    742  NH2 ARG A  97     -16.171  23.862  48.704  1.00  3.41           N  
ATOM    743  N   ARG A  98     -17.066  27.028  55.833  1.00  8.91           N  
ATOM    744  CA  ARG A  98     -17.605  28.109  56.639  1.00 11.73           C  
ATOM    745  C   ARG A  98     -16.995  29.496  56.404  1.00 16.87           C  
ATOM    746  O   ARG A  98     -17.691  30.416  55.964  1.00 27.73           O  
ATOM    747  CB  ARG A  98     -17.552  27.721  58.117  1.00  2.00           C  
ATOM    748  CG  ARG A  98     -18.604  26.682  58.505  1.00  5.86           C  
ATOM    749  CD  ARG A  98     -18.570  26.371  60.005  1.00  7.53           C  
ATOM    750  NE  ARG A  98     -19.883  26.031  60.564  1.00  8.49           N  
ATOM    751  CZ  ARG A  98     -20.078  25.085  61.476  1.00  6.53           C  
ATOM    752  NH1 ARG A  98     -19.049  24.390  61.929  1.00 11.54           N1+
ATOM    753  NH2 ARG A  98     -21.296  24.820  61.927  1.00 12.42           N  
ATOM    754  N   GLN A  99     -15.694  29.636  56.623  1.00 18.51           N  
ATOM    755  CA  GLN A  99     -15.038  30.924  56.452  1.00 18.06           C  
ATOM    756  C   GLN A  99     -14.741  31.329  55.024  1.00 15.08           C  
ATOM    757  O   GLN A  99     -14.482  32.502  54.766  1.00 14.68           O  
ATOM    758  CB  GLN A  99     -13.754  30.995  57.288  1.00 25.22           C  
ATOM    759  CG  GLN A  99     -12.730  29.932  56.978  1.00 38.14           C  
ATOM    760  CD  GLN A  99     -11.989  29.464  58.221  1.00 47.85           C  
ATOM    761  NE2 GLN A  99     -10.817  28.863  58.022  1.00 48.65           N  
ATOM    762  OE1 GLN A  99     -12.478  29.617  59.348  1.00 48.09           O  
ATOM    763  N   MET A 100     -14.798  30.383  54.095  1.00 11.34           N  
ATOM    764  CA  MET A 100     -14.496  30.706  52.710  1.00 13.50           C  
ATOM    765  C   MET A 100     -15.647  30.686  51.732  1.00 15.34           C  
ATOM    766  O   MET A 100     -15.595  31.380  50.717  1.00 19.74           O  
ATOM    767  CB  MET A 100     -13.404  29.788  52.159  1.00 18.79           C  
ATOM    768  CG  MET A 100     -12.072  29.850  52.890  1.00 26.40           C  
ATOM    769  SD  MET A 100     -10.768  29.127  51.903  1.00 21.21           S  
ATOM    770  CE  MET A 100     -11.349  27.464  51.810  1.00 23.07           C  
ATOM    771  N   PHE A 101     -16.679  29.897  52.010  1.00 16.21           N  
ATOM    772  CA  PHE A 101     -17.786  29.784  51.065  1.00 15.25           C  
ATOM    773  C   PHE A 101     -19.173  30.064  51.607  1.00 17.92           C  
ATOM    774  O   PHE A 101     -20.157  29.530  51.097  1.00 20.94           O  
ATOM    775  CB  PHE A 101     -17.755  28.411  50.400  1.00 12.47           C  
ATOM    776  CG  PHE A 101     -16.386  27.984  49.965  1.00 17.50           C  
ATOM    777  CD1 PHE A 101     -15.716  28.673  48.968  1.00 15.59           C  
ATOM    778  CD2 PHE A 101     -15.742  26.927  50.596  1.00 23.84           C  
ATOM    779  CE1 PHE A 101     -14.425  28.314  48.600  1.00 20.57           C  
ATOM    780  CE2 PHE A 101     -14.451  26.558  50.236  1.00 24.20           C  
ATOM    781  CZ  PHE A 101     -13.788  27.260  49.237  1.00 25.00           C  
ATOM    782  N   ALA A 102     -19.250  30.852  52.673  1.00 19.82           N  
ATOM    783  CA  ALA A 102     -20.537  31.241  53.254  1.00 21.86           C  
ATOM    784  C   ALA A 102     -21.368  30.164  53.938  1.00 20.69           C  
ATOM    785  O   ALA A 102     -22.598  30.262  53.990  1.00 20.97           O  
ATOM    786  CB  ALA A 102     -21.386  31.957  52.209  1.00 19.38           C  
ATOM    787  N   GLU A 103     -20.707  29.164  54.502  1.00 18.28           N  
ATOM    788  CA  GLU A 103     -21.420  28.111  55.195  1.00 16.49           C  
ATOM    789  C   GLU A 103     -21.770  28.646  56.574  1.00 18.65           C  
ATOM    790  O   GLU A 103     -20.884  28.977  57.372  1.00 22.01           O  
ATOM    791  CB  GLU A 103     -20.531  26.885  55.336  1.00 23.32           C  
ATOM    792  CG  GLU A 103     -21.180  25.720  56.042  1.00 28.64           C  
ATOM    793  CD  GLU A 103     -22.229  25.049  55.188  1.00 32.64           C  
ATOM    794  OE1 GLU A 103     -21.857  24.256  54.292  1.00 32.17           O  
ATOM    795  OE2 GLU A 103     -23.426  25.310  55.416  1.00 37.37           O1-
ATOM    796  N   THR A 104     -23.057  28.757  56.855  1.00 15.09           N  
ATOM    797  CA  THR A 104     -23.479  29.252  58.153  1.00 17.10           C  
ATOM    798  C   THR A 104     -24.140  28.136  58.958  1.00 18.51           C  
ATOM    799  O   THR A 104     -24.472  27.075  58.413  1.00 17.78           O  
ATOM    800  CB  THR A 104     -24.442  30.445  57.996  1.00 18.23           C  
ATOM    801  CG2 THR A 104     -23.809  31.506  57.105  1.00 19.21           C  
ATOM    802  OG1 THR A 104     -25.682  30.009  57.412  1.00 24.30           O  
ATOM    803  N   ASP A 105     -24.345  28.371  60.251  1.00 18.50           N  
ATOM    804  CA  ASP A 105     -24.978  27.366  61.094  1.00 18.79           C  
ATOM    805  C   ASP A 105     -26.393  27.067  60.619  1.00 19.50           C  
ATOM    806  O   ASP A 105     -26.876  25.956  60.796  1.00 18.58           O  
ATOM    807  CB  ASP A 105     -24.965  27.782  62.569  1.00 21.57           C  
ATOM    808  CG  ASP A 105     -23.566  27.742  63.179  1.00 28.86           C  
ATOM    809  OD1 ASP A 105     -22.895  26.683  63.093  1.00 30.27           O  
ATOM    810  OD2 ASP A 105     -23.141  28.772  63.752  1.00 30.91           O1-
ATOM    811  N   GLU A 106     -27.043  28.045  59.987  1.00 23.21           N  
ATOM    812  CA  GLU A 106     -28.393  27.832  59.468  1.00 28.81           C  
ATOM    813  C   GLU A 106     -28.325  26.811  58.317  1.00 25.20           C  
ATOM    814  O   GLU A 106     -28.997  25.776  58.336  1.00 25.11           O  
ATOM    815  CB  GLU A 106     -29.023  29.149  58.973  1.00 35.93           C  
ATOM    816  CG  GLU A 106     -30.541  29.044  58.691  1.00 49.78           C  
ATOM    817  CD  GLU A 106     -31.022  29.789  57.429  1.00 60.44           C  
ATOM    818  OE1 GLU A 106     -30.242  29.938  56.456  1.00 64.80           O  
ATOM    819  OE2 GLU A 106     -32.212  30.187  57.396  1.00 62.68           O1-
ATOM    820  N   THR A 107     -27.472  27.080  57.339  1.00 17.64           N  
ATOM    821  CA  THR A 107     -27.339  26.181  56.211  1.00 13.49           C  
ATOM    822  C   THR A 107     -26.811  24.820  56.657  1.00 13.85           C  
ATOM    823  O   THR A 107     -27.284  23.792  56.195  1.00 14.99           O  
ATOM    824  CB  THR A 107     -26.448  26.798  55.156  1.00  8.09           C  
ATOM    825  CG2 THR A 107     -27.121  28.005  54.573  1.00 12.98           C  
ATOM    826  OG1 THR A 107     -25.230  27.222  55.763  1.00 11.47           O  
ATOM    827  N   VAL A 108     -25.835  24.814  57.560  1.00 14.69           N  
ATOM    828  CA  VAL A 108     -25.281  23.563  58.085  1.00 12.56           C  
ATOM    829  C   VAL A 108     -26.423  22.755  58.714  1.00 12.93           C  
ATOM    830  O   VAL A 108     -26.472  21.536  58.583  1.00  6.50           O  
ATOM    831  CB  VAL A 108     -24.192  23.820  59.171  1.00 11.72           C  
ATOM    832  CG1 VAL A 108     -23.926  22.551  59.982  1.00  5.42           C  
ATOM    833  CG2 VAL A 108     -22.916  24.321  58.537  1.00  2.00           C  
ATOM    834  N   ASN A 109     -27.336  23.443  59.397  1.00 17.91           N  
ATOM    835  CA  ASN A 109     -28.478  22.780  60.026  1.00 20.22           C  
ATOM    836  C   ASN A 109     -29.336  22.145  58.941  1.00 21.14           C  
ATOM    837  O   ASN A 109     -29.608  20.942  58.970  1.00 20.72           O  
ATOM    838  CB  ASN A 109     -29.314  23.774  60.850  1.00 22.11           C  
ATOM    839  CG  ASN A 109     -30.660  23.194  61.288  1.00 27.97           C  
ATOM    840  ND2 ASN A 109     -30.629  22.023  61.910  1.00 26.29           N  
ATOM    841  OD1 ASN A 109     -31.714  23.793  61.056  1.00 36.11           O  
ATOM    842  N   LYS A 110     -29.705  22.948  57.949  1.00 21.25           N  
ATOM    843  CA  LYS A 110     -30.526  22.469  56.849  1.00 20.97           C  
ATOM    844  C   LYS A 110     -29.886  21.244  56.221  1.00 19.11           C  
ATOM    845  O   LYS A 110     -30.564  20.274  55.890  1.00 28.93           O  
ATOM    846  CB  LYS A 110     -30.695  23.559  55.796  1.00 24.02           C  
ATOM    847  CG  LYS A 110     -31.540  24.736  56.230  1.00 29.72           C  
ATOM    848  CD  LYS A 110     -31.439  25.853  55.203  1.00 42.89           C  
ATOM    849  CE  LYS A 110     -32.625  26.804  55.280  1.00 49.22           C  
ATOM    850  NZ  LYS A 110     -32.778  27.390  56.636  1.00 58.31           N1+
ATOM    851  N   LYS A 111     -28.570  21.273  56.089  1.00 14.87           N  
ATOM    852  CA  LYS A 111     -27.879  20.154  55.498  1.00 10.80           C  
ATOM    853  C   LYS A 111     -27.953  18.932  56.405  1.00 15.18           C  
ATOM    854  O   LYS A 111     -28.203  17.830  55.921  1.00 19.71           O  
ATOM    855  CB  LYS A 111     -26.434  20.516  55.176  1.00  3.81           C  
ATOM    856  CG  LYS A 111     -26.264  21.603  54.118  1.00  2.00           C  
ATOM    857  CD  LYS A 111     -24.789  21.706  53.764  1.00  4.32           C  
ATOM    858  CE  LYS A 111     -24.400  23.004  53.058  1.00  6.67           C  
ATOM    859  NZ  LYS A 111     -24.665  23.084  51.596  1.00  9.99           N1+
ATOM    860  N   VAL A 112     -27.800  19.124  57.718  1.00 15.50           N  
ATOM    861  CA  VAL A 112     -27.848  18.001  58.670  1.00 11.86           C  
ATOM    862  C   VAL A 112     -29.201  17.320  58.614  1.00 15.20           C  
ATOM    863  O   VAL A 112     -29.295  16.086  58.652  1.00 15.56           O  
ATOM    864  CB  VAL A 112     -27.604  18.438  60.131  1.00  9.89           C  
ATOM    865  CG1 VAL A 112     -27.752  17.244  61.051  1.00  3.98           C  
ATOM    866  CG2 VAL A 112     -26.219  19.044  60.287  1.00  7.35           C  
ATOM    867  N   LEU A 113     -30.246  18.138  58.542  1.00 16.28           N  
ATOM    868  CA  LEU A 113     -31.607  17.640  58.463  1.00 14.20           C  
ATOM    869  C   LEU A 113     -31.751  16.888  57.147  1.00 16.57           C  
ATOM    870  O   LEU A 113     -32.393  15.838  57.089  1.00 24.13           O  
ATOM    871  CB  LEU A 113     -32.604  18.799  58.532  1.00 14.83           C  
ATOM    872  CG  LEU A 113     -32.572  19.697  59.778  1.00 18.83           C  
ATOM    873  CD1 LEU A 113     -33.782  20.604  59.776  1.00 20.10           C  
ATOM    874  CD2 LEU A 113     -32.575  18.872  61.047  1.00 21.63           C  
ATOM    875  N   ALA A 114     -31.091  17.394  56.110  1.00 13.62           N  
ATOM    876  CA  ALA A 114     -31.135  16.784  54.787  1.00 10.56           C  
ATOM    877  C   ALA A 114     -30.449  15.400  54.728  1.00 11.40           C  
ATOM    878  O   ALA A 114     -30.939  14.475  54.072  1.00  9.15           O  
ATOM    879  CB  ALA A 114     -30.526  17.742  53.760  1.00  2.00           C  
ATOM    880  N   ALA A 115     -29.323  15.256  55.418  1.00 11.29           N  
ATOM    881  CA  ALA A 115     -28.597  13.992  55.428  1.00 12.78           C  
ATOM    882  C   ALA A 115     -29.509  12.927  55.990  1.00 11.55           C  
ATOM    883  O   ALA A 115     -29.738  11.886  55.371  1.00 11.17           O  
ATOM    884  CB  ALA A 115     -27.339  14.108  56.281  1.00 16.42           C  
ATOM    885  N   PHE A 116     -30.060  13.207  57.159  1.00  8.71           N  
ATOM    886  CA  PHE A 116     -30.953  12.262  57.784  1.00 13.68           C  
ATOM    887  C   PHE A 116     -32.171  11.915  56.940  1.00 19.87           C  
ATOM    888  O   PHE A 116     -32.483  10.736  56.763  1.00 24.36           O  
ATOM    889  CB  PHE A 116     -31.330  12.742  59.175  1.00  8.12           C  
ATOM    890  CG  PHE A 116     -30.211  12.592  60.156  1.00 14.02           C  
ATOM    891  CD1 PHE A 116     -29.867  11.334  60.643  1.00  8.06           C  
ATOM    892  CD2 PHE A 116     -29.463  13.685  60.550  1.00 16.76           C  
ATOM    893  CE1 PHE A 116     -28.800  11.167  61.493  1.00  5.11           C  
ATOM    894  CE2 PHE A 116     -28.389  13.528  61.403  1.00 19.01           C  
ATOM    895  CZ  PHE A 116     -28.059  12.262  61.877  1.00 18.31           C  
ATOM    896  N   THR A 117     -32.821  12.915  56.355  1.00 21.51           N  
ATOM    897  CA  THR A 117     -33.998  12.635  55.536  1.00 20.45           C  
ATOM    898  C   THR A 117     -33.603  11.973  54.223  1.00 18.12           C  
ATOM    899  O   THR A 117     -34.446  11.431  53.513  1.00 21.86           O  
ATOM    900  CB  THR A 117     -34.856  13.912  55.261  1.00 17.48           C  
ATOM    901  CG2 THR A 117     -35.097  14.675  56.563  1.00 16.53           C  
ATOM    902  OG1 THR A 117     -34.194  14.773  54.327  1.00 16.18           O  
ATOM    903  N   ARG A 118     -32.311  11.987  53.920  1.00 15.34           N  
ATOM    904  CA  ARG A 118     -31.826  11.397  52.682  1.00 15.56           C  
ATOM    905  C   ARG A 118     -30.975  10.153  52.866  1.00 16.81           C  
ATOM    906  O   ARG A 118     -30.458   9.598  51.902  1.00 19.28           O  
ATOM    907  CB  ARG A 118     -31.091  12.444  51.858  1.00 13.28           C  
ATOM    908  CG  ARG A 118     -31.874  12.869  50.660  1.00 16.97           C  
ATOM    909  CD  ARG A 118     -33.310  13.131  51.031  1.00 20.43           C  
ATOM    910  NE  ARG A 118     -34.134  13.213  49.839  1.00 26.66           N  
ATOM    911  CZ  ARG A 118     -35.454  13.334  49.848  1.00 29.21           C  
ATOM    912  NH1 ARG A 118     -36.118  13.394  50.991  1.00 30.06           N1+
ATOM    913  NH2 ARG A 118     -36.109  13.380  48.699  1.00 39.51           N  
ATOM    914  N   GLY A 119     -30.778   9.757  54.115  1.00 16.49           N  
ATOM    915  CA  GLY A 119     -30.030   8.548  54.388  1.00 19.07           C  
ATOM    916  C   GLY A 119     -28.528   8.620  54.382  1.00 19.16           C  
ATOM    917  O   GLY A 119     -27.866   7.632  54.084  1.00 24.50           O  
ATOM    918  N   LEU A 120     -27.980   9.762  54.760  1.00 19.25           N  
ATOM    919  CA  LEU A 120     -26.540   9.921  54.795  1.00 14.29           C  
ATOM    920  C   LEU A 120     -26.157  10.234  56.217  1.00 15.39           C  
ATOM    921  O   LEU A 120     -26.940  10.857  56.936  1.00 15.91           O  
ATOM    922  CB  LEU A 120     -26.130  11.062  53.877  1.00 11.37           C  
ATOM    923  CG  LEU A 120     -26.475  10.783  52.423  1.00  8.94           C  
ATOM    924  CD1 LEU A 120     -26.892  12.055  51.750  1.00 17.43           C  
ATOM    925  CD2 LEU A 120     -25.296  10.142  51.729  1.00 11.63           C  
ATOM    926  N   ILE A 121     -24.997   9.746  56.648  1.00 16.28           N  
ATOM    927  CA  ILE A 121     -24.533  10.025  58.001  1.00 18.24           C  
ATOM    928  C   ILE A 121     -23.669  11.284  57.979  1.00 20.91           C  
ATOM    929  O   ILE A 121     -22.628  11.332  57.304  1.00 22.58           O  
ATOM    930  CB  ILE A 121     -23.730   8.872  58.602  1.00 17.34           C  
ATOM    931  CG1 ILE A 121     -24.631   7.667  58.801  1.00 18.34           C  
ATOM    932  CG2 ILE A 121     -23.199   9.278  59.960  1.00 14.91           C  
ATOM    933  CD1 ILE A 121     -23.937   6.534  59.477  1.00 32.35           C  
ATOM    934  N   PRO A 122     -24.138  12.352  58.656  1.00 20.51           N  
ATOM    935  CA  PRO A 122     -23.357  13.587  58.676  1.00 15.87           C  
ATOM    936  C   PRO A 122     -22.251  13.591  59.713  1.00 13.16           C  
ATOM    937  O   PRO A 122     -22.396  13.039  60.805  1.00 18.04           O  
ATOM    938  CB  PRO A 122     -24.421  14.644  58.981  1.00 12.34           C  
ATOM    939  CG  PRO A 122     -25.350  13.934  59.900  1.00 14.47           C  
ATOM    940  CD  PRO A 122     -25.466  12.557  59.269  1.00 20.25           C  
ATOM    941  N   ILE A 123     -21.116  14.151  59.328  1.00 11.74           N  
ATOM    942  CA  ILE A 123     -19.989  14.309  60.227  1.00 11.46           C  
ATOM    943  C   ILE A 123     -20.047  15.824  60.401  1.00 17.06           C  
ATOM    944  O   ILE A 123     -19.565  16.573  59.548  1.00 24.94           O  
ATOM    945  CB  ILE A 123     -18.665  13.916  59.548  1.00  8.17           C  
ATOM    946  CG1 ILE A 123     -18.673  12.436  59.190  1.00  2.00           C  
ATOM    947  CG2 ILE A 123     -17.481  14.232  60.454  1.00  5.10           C  
ATOM    948  CD1 ILE A 123     -17.388  11.988  58.529  1.00  3.51           C  
ATOM    949  N   ILE A 124     -20.765  16.267  61.425  1.00 19.18           N  
ATOM    950  CA  ILE A 124     -20.951  17.690  61.705  1.00 17.01           C  
ATOM    951  C   ILE A 124     -19.732  18.311  62.352  1.00 15.31           C  
ATOM    952  O   ILE A 124     -19.349  17.948  63.453  1.00 12.47           O  
ATOM    953  CB  ILE A 124     -22.171  17.917  62.613  1.00 17.95           C  
ATOM    954  CG1 ILE A 124     -23.409  17.254  62.003  1.00 14.95           C  
ATOM    955  CG2 ILE A 124     -22.411  19.400  62.804  1.00 21.95           C  
ATOM    956  CD1 ILE A 124     -24.589  17.203  62.934  1.00 24.92           C  
ATOM    957  N   CYS A 125     -19.126  19.257  61.654  1.00 18.57           N  
ATOM    958  CA  CYS A 125     -17.942  19.927  62.151  1.00 16.84           C  
ATOM    959  C   CYS A 125     -18.255  21.143  62.997  1.00 16.96           C  
ATOM    960  O   CYS A 125     -19.247  21.830  62.759  1.00 18.33           O  
ATOM    961  CB  CYS A 125     -17.072  20.338  60.982  1.00 12.50           C  
ATOM    962  SG  CYS A 125     -16.382  18.940  60.152  1.00 11.18           S  
ATOM    963  N   CYS A 126     -17.404  21.388  63.990  1.00 16.74           N  
ATOM    964  CA  CYS A 126     -17.541  22.534  64.885  1.00 20.77           C  
ATOM    965  C   CYS A 126     -16.191  22.845  65.522  1.00 24.98           C  
ATOM    966  O   CYS A 126     -15.344  21.953  65.669  1.00 27.17           O  
ATOM    967  CB  CYS A 126     -18.591  22.274  65.969  1.00 16.10           C  
ATOM    968  SG  CYS A 126     -18.157  21.016  67.173  1.00 23.10           S  
ATOM    969  N   GLY A 127     -15.970  24.113  65.854  1.00 24.81           N  
ATOM    970  CA  GLY A 127     -14.715  24.491  66.469  1.00 26.72           C  
ATOM    971  C   GLY A 127     -14.526  25.986  66.610  1.00 30.80           C  
ATOM    972  O   GLY A 127     -15.143  26.775  65.879  1.00 29.92           O  
ATOM    973  N   GLU A 128     -13.645  26.368  67.534  1.00 31.28           N  
ATOM    974  CA  GLU A 128     -13.351  27.775  67.800  1.00 30.06           C  
ATOM    975  C   GLU A 128     -12.122  28.297  67.061  1.00 28.33           C  
ATOM    976  O   GLU A 128     -11.250  27.538  66.635  1.00 31.03           O  
ATOM    977  CB  GLU A 128     -13.199  28.031  69.308  1.00 25.36           C  
ATOM    978  CG  GLU A 128     -11.795  27.813  69.884  1.00 23.32           C  
ATOM    979  CD  GLU A 128     -11.361  26.362  69.919  1.00 22.18           C  
ATOM    980  OE1 GLU A 128     -12.219  25.462  69.861  1.00 25.74           O  
ATOM    981  OE2 GLU A 128     -10.150  26.114  70.018  1.00 18.90           O1-
ATOM    982  N   SER A 129     -12.077  29.608  66.902  1.00 22.59           N  
ATOM    983  CA  SER A 129     -10.971  30.254  66.241  1.00 20.86           C  
ATOM    984  C   SER A 129      -9.879  30.479  67.277  1.00 22.26           C  
ATOM    985  O   SER A 129     -10.086  30.257  68.475  1.00 15.22           O  
ATOM    986  CB  SER A 129     -11.436  31.597  65.689  1.00 28.15           C  
ATOM    987  OG  SER A 129     -11.913  32.438  66.730  1.00 29.48           O  
ATOM    988  N   LEU A 130      -8.726  30.955  66.828  1.00 23.47           N  
ATOM    989  CA  LEU A 130      -7.634  31.219  67.752  1.00 26.33           C  
ATOM    990  C   LEU A 130      -8.099  32.308  68.705  1.00 26.49           C  
ATOM    991  O   LEU A 130      -7.910  32.213  69.914  1.00 26.38           O  
ATOM    992  CB  LEU A 130      -6.395  31.699  67.001  1.00 25.90           C  
ATOM    993  CG  LEU A 130      -5.214  32.032  67.909  1.00 23.00           C  
ATOM    994  CD1 LEU A 130      -4.333  30.816  68.064  1.00 18.93           C  
ATOM    995  CD2 LEU A 130      -4.424  33.191  67.327  1.00 29.71           C  
ATOM    996  N   GLU A 131      -8.747  33.322  68.138  1.00 28.97           N  
ATOM    997  CA  GLU A 131      -9.253  34.449  68.905  1.00 31.17           C  
ATOM    998  C   GLU A 131     -10.206  33.947  69.968  1.00 30.97           C  
ATOM    999  O   GLU A 131      -9.872  33.965  71.149  1.00 32.19           O  
ATOM   1000  CB  GLU A 131      -9.960  35.458  68.000  1.00 37.35           C  
ATOM   1001  CG  GLU A 131      -9.067  36.121  66.951  1.00 50.63           C  
ATOM   1002  CD  GLU A 131      -8.819  35.246  65.729  1.00 59.96           C  
ATOM   1003  OE1 GLU A 131      -9.805  34.776  65.111  1.00 66.00           O  
ATOM   1004  OE2 GLU A 131      -7.635  35.039  65.379  1.00 63.93           O1-
ATOM   1005  N   GLU A 132     -11.365  33.449  69.545  1.00 29.16           N  
ATOM   1006  CA  GLU A 132     -12.362  32.928  70.474  1.00 30.13           C  
ATOM   1007  C   GLU A 132     -11.689  32.033  71.506  1.00 31.56           C  
ATOM   1008  O   GLU A 132     -12.037  32.068  72.685  1.00 34.83           O  
ATOM   1009  CB  GLU A 132     -13.432  32.140  69.722  1.00 31.35           C  
ATOM   1010  CG  GLU A 132     -14.233  32.968  68.726  1.00 33.18           C  
ATOM   1011  CD  GLU A 132     -15.038  32.113  67.760  1.00 35.38           C  
ATOM   1012  OE1 GLU A 132     -14.781  30.891  67.666  1.00 37.77           O  
ATOM   1013  OE2 GLU A 132     -15.930  32.666  67.085  1.00 36.68           O1-
ATOM   1014  N   ARG A 133     -10.705  31.258  71.058  1.00 32.86           N  
ATOM   1015  CA  ARG A 133      -9.956  30.367  71.935  1.00 32.64           C  
ATOM   1016  C   ARG A 133      -9.356  31.200  73.045  1.00 33.48           C  
ATOM   1017  O   ARG A 133      -9.657  31.005  74.220  1.00 33.75           O  
ATOM   1018  CB  ARG A 133      -8.839  29.664  71.154  1.00 33.32           C  
ATOM   1019  CG  ARG A 133      -7.708  29.086  72.003  1.00 30.61           C  
ATOM   1020  CD  ARG A 133      -8.195  28.012  72.966  1.00 30.02           C  
ATOM   1021  NE  ARG A 133      -8.725  26.837  72.280  1.00 35.38           N  
ATOM   1022  CZ  ARG A 133      -8.848  25.633  72.834  1.00 36.84           C  
ATOM   1023  NH1 ARG A 133      -8.474  25.433  74.092  1.00 33.96           N1+
ATOM   1024  NH2 ARG A 133      -9.336  24.622  72.126  1.00 39.54           N  
ATOM   1025  N   GLU A 134      -8.540  32.166  72.653  1.00 37.43           N  
ATOM   1026  CA  GLU A 134      -7.878  33.040  73.603  1.00 41.66           C  
ATOM   1027  C   GLU A 134      -8.875  33.782  74.486  1.00 38.28           C  
ATOM   1028  O   GLU A 134      -8.644  33.953  75.679  1.00 43.12           O  
ATOM   1029  CB  GLU A 134      -6.962  34.018  72.861  1.00 47.36           C  
ATOM   1030  CG  GLU A 134      -5.853  33.318  72.074  1.00 58.31           C  
ATOM   1031  CD  GLU A 134      -5.011  34.269  71.231  1.00 65.54           C  
ATOM   1032  OE1 GLU A 134      -5.588  35.079  70.466  1.00 67.34           O  
ATOM   1033  OE2 GLU A 134      -3.765  34.187  71.319  1.00 69.07           O1-
ATOM   1034  N   ALA A 135     -10.001  34.184  73.918  1.00 33.38           N  
ATOM   1035  CA  ALA A 135     -10.998  34.906  74.685  1.00 30.72           C  
ATOM   1036  C   ALA A 135     -11.737  33.993  75.661  1.00 31.88           C  
ATOM   1037  O   ALA A 135     -12.419  34.463  76.572  1.00 37.63           O  
ATOM   1038  CB  ALA A 135     -11.960  35.605  73.758  1.00 29.10           C  
ATOM   1039  N   GLY A 136     -11.591  32.688  75.479  1.00 31.83           N  
ATOM   1040  CA  GLY A 136     -12.238  31.750  76.373  1.00 35.06           C  
ATOM   1041  C   GLY A 136     -13.628  31.282  75.984  1.00 40.82           C  
ATOM   1042  O   GLY A 136     -14.352  30.779  76.850  1.00 46.75           O  
ATOM   1043  N   GLN A 137     -14.008  31.408  74.707  1.00 38.36           N  
ATOM   1044  CA  GLN A 137     -15.331  30.953  74.257  1.00 32.44           C  
ATOM   1045  C   GLN A 137     -15.321  29.599  73.567  1.00 27.29           C  
ATOM   1046  O   GLN A 137     -16.258  29.269  72.849  1.00 25.11           O  
ATOM   1047  CB  GLN A 137     -15.996  31.949  73.311  1.00 35.53           C  
ATOM   1048  CG  GLN A 137     -16.399  33.238  73.945  1.00 44.89           C  
ATOM   1049  CD  GLN A 137     -15.316  34.252  73.802  1.00 50.84           C  
ATOM   1050  NE2 GLN A 137     -15.445  35.127  72.810  1.00 55.23           N  
ATOM   1051  OE1 GLN A 137     -14.345  34.231  74.543  1.00 54.01           O  
ATOM   1052  N   THR A 138     -14.276  28.813  73.777  1.00 25.39           N  
ATOM   1053  CA  THR A 138     -14.191  27.503  73.152  1.00 23.70           C  
ATOM   1054  C   THR A 138     -15.428  26.673  73.490  1.00 21.60           C  
ATOM   1055  O   THR A 138     -16.090  26.137  72.606  1.00 21.42           O  
ATOM   1056  CB  THR A 138     -12.919  26.763  73.611  1.00 23.95           C  
ATOM   1057  CG2 THR A 138     -12.872  25.340  73.059  1.00 18.79           C  
ATOM   1058  OG1 THR A 138     -11.770  27.493  73.170  1.00 29.77           O  
ATOM   1059  N   ASN A 139     -15.766  26.617  74.770  1.00 19.84           N  
ATOM   1060  CA  ASN A 139     -16.910  25.850  75.213  1.00 17.75           C  
ATOM   1061  C   ASN A 139     -18.208  26.481  74.729  1.00 19.99           C  
ATOM   1062  O   ASN A 139     -19.159  25.775  74.389  1.00 15.56           O  
ATOM   1063  CB  ASN A 139     -16.896  25.734  76.729  1.00 24.31           C  
ATOM   1064  CG  ASN A 139     -15.855  24.747  77.231  1.00 31.45           C  
ATOM   1065  ND2 ASN A 139     -14.584  25.100  77.099  1.00 40.50           N  
ATOM   1066  OD1 ASN A 139     -16.194  23.689  77.753  1.00 40.90           O  
ATOM   1067  N   ALA A 140     -18.235  27.809  74.669  1.00 21.41           N  
ATOM   1068  CA  ALA A 140     -19.418  28.539  74.210  1.00 23.00           C  
ATOM   1069  C   ALA A 140     -19.624  28.369  72.712  1.00 26.17           C  
ATOM   1070  O   ALA A 140     -20.642  27.818  72.275  1.00 28.78           O  
ATOM   1071  CB  ALA A 140     -19.284  30.009  74.540  1.00 21.72           C  
ATOM   1072  N   VAL A 141     -18.660  28.864  71.936  1.00 24.41           N  
ATOM   1073  CA  VAL A 141     -18.685  28.795  70.475  1.00 27.68           C  
ATOM   1074  C   VAL A 141     -19.074  27.404  70.013  1.00 29.90           C  
ATOM   1075  O   VAL A 141     -20.011  27.223  69.223  1.00 31.76           O  
ATOM   1076  CB  VAL A 141     -17.308  29.135  69.879  1.00 23.79           C  
ATOM   1077  CG1 VAL A 141     -17.322  28.940  68.379  1.00 27.76           C  
ATOM   1078  CG2 VAL A 141     -16.942  30.557  70.210  1.00 29.81           C  
ATOM   1079  N   VAL A 142     -18.377  26.423  70.567  1.00 30.78           N  
ATOM   1080  CA  VAL A 142     -18.612  25.033  70.242  1.00 28.20           C  
ATOM   1081  C   VAL A 142     -20.032  24.589  70.610  1.00 26.96           C  
ATOM   1082  O   VAL A 142     -20.728  23.996  69.787  1.00 28.41           O  
ATOM   1083  CB  VAL A 142     -17.487  24.156  70.861  1.00 25.33           C  
ATOM   1084  CG1 VAL A 142     -18.030  22.904  71.497  1.00 17.61           C  
ATOM   1085  CG2 VAL A 142     -16.449  23.839  69.789  1.00 15.95           C  
ATOM   1086  N   ALA A 143     -20.500  24.965  71.795  1.00 28.72           N  
ATOM   1087  CA  ALA A 143     -21.846  24.584  72.223  1.00 29.73           C  
ATOM   1088  C   ALA A 143     -22.940  25.123  71.299  1.00 31.47           C  
ATOM   1089  O   ALA A 143     -23.888  24.403  70.966  1.00 34.02           O  
ATOM   1090  CB  ALA A 143     -22.095  25.033  73.641  1.00 26.99           C  
ATOM   1091  N   SER A 144     -22.794  26.371  70.866  1.00 28.99           N  
ATOM   1092  CA  SER A 144     -23.780  27.000  69.985  1.00 30.11           C  
ATOM   1093  C   SER A 144     -23.834  26.309  68.630  1.00 29.00           C  
ATOM   1094  O   SER A 144     -24.916  26.024  68.111  1.00 29.50           O  
ATOM   1095  CB  SER A 144     -23.437  28.470  69.774  1.00 33.82           C  
ATOM   1096  OG  SER A 144     -22.795  28.996  70.925  1.00 50.47           O  
ATOM   1097  N   GLN A 145     -22.660  26.041  68.064  1.00 25.00           N  
ATOM   1098  CA  GLN A 145     -22.569  25.387  66.774  1.00 20.46           C  
ATOM   1099  C   GLN A 145     -23.263  24.031  66.797  1.00 24.98           C  
ATOM   1100  O   GLN A 145     -23.954  23.678  65.839  1.00 28.50           O  
ATOM   1101  CB  GLN A 145     -21.110  25.235  66.358  1.00 18.25           C  
ATOM   1102  CG  GLN A 145     -20.404  26.550  66.106  1.00 12.48           C  
ATOM   1103  CD  GLN A 145     -18.936  26.358  65.795  1.00 16.55           C  
ATOM   1104  NE2 GLN A 145     -18.508  26.814  64.628  1.00 17.65           N  
ATOM   1105  OE1 GLN A 145     -18.196  25.797  66.593  1.00 19.26           O  
ATOM   1106  N   VAL A 146     -23.109  23.289  67.895  1.00 25.54           N  
ATOM   1107  CA  VAL A 146     -23.738  21.973  68.030  1.00 22.91           C  
ATOM   1108  C   VAL A 146     -25.246  22.097  68.269  1.00 26.29           C  
ATOM   1109  O   VAL A 146     -26.035  21.343  67.695  1.00 26.96           O  
ATOM   1110  CB  VAL A 146     -23.112  21.148  69.160  1.00 20.88           C  
ATOM   1111  CG1 VAL A 146     -23.787  19.797  69.237  1.00 17.80           C  
ATOM   1112  CG2 VAL A 146     -21.628  20.974  68.925  1.00 18.96           C  
ATOM   1113  N   GLU A 147     -25.653  23.039  69.112  1.00 27.27           N  
ATOM   1114  CA  GLU A 147     -27.074  23.226  69.365  1.00 31.61           C  
ATOM   1115  C   GLU A 147     -27.778  23.615  68.068  1.00 31.86           C  
ATOM   1116  O   GLU A 147     -28.857  23.109  67.772  1.00 35.57           O  
ATOM   1117  CB  GLU A 147     -27.320  24.300  70.424  1.00 39.66           C  
ATOM   1118  CG  GLU A 147     -26.909  23.903  71.824  1.00 50.40           C  
ATOM   1119  CD  GLU A 147     -27.258  24.958  72.858  1.00 58.30           C  
ATOM   1120  OE1 GLU A 147     -26.444  25.884  73.072  1.00 58.85           O  
ATOM   1121  OE2 GLU A 147     -28.350  24.855  73.460  1.00 67.96           O1-
ATOM   1122  N   LYS A 148     -27.154  24.487  67.279  1.00 29.87           N  
ATOM   1123  CA  LYS A 148     -27.743  24.929  66.012  1.00 27.96           C  
ATOM   1124  C   LYS A 148     -27.765  23.850  64.937  1.00 25.27           C  
ATOM   1125  O   LYS A 148     -28.735  23.732  64.191  1.00 27.13           O  
ATOM   1126  CB  LYS A 148     -27.016  26.161  65.483  1.00 26.77           C  
ATOM   1127  CG  LYS A 148     -27.207  27.366  66.349  1.00 31.03           C  
ATOM   1128  CD  LYS A 148     -26.516  28.557  65.767  1.00 42.84           C  
ATOM   1129  CE  LYS A 148     -26.714  29.765  66.657  1.00 52.67           C  
ATOM   1130  NZ  LYS A 148     -25.871  30.909  66.201  1.00 66.52           N1+
ATOM   1131  N   ALA A 149     -26.694  23.066  64.871  1.00 18.49           N  
ATOM   1132  CA  ALA A 149     -26.566  21.999  63.892  1.00 15.09           C  
ATOM   1133  C   ALA A 149     -27.487  20.823  64.144  1.00 16.20           C  
ATOM   1134  O   ALA A 149     -27.934  20.176  63.201  1.00 20.09           O  
ATOM   1135  CB  ALA A 149     -25.125  21.509  63.840  1.00 21.13           C  
ATOM   1136  N   LEU A 150     -27.758  20.527  65.409  1.00 15.48           N  
ATOM   1137  CA  LEU A 150     -28.611  19.392  65.744  1.00 16.78           C  
ATOM   1138  C   LEU A 150     -30.105  19.676  65.825  1.00 19.33           C  
ATOM   1139  O   LEU A 150     -30.918  18.750  65.777  1.00 23.95           O  
ATOM   1140  CB  LEU A 150     -28.127  18.757  67.044  1.00 15.05           C  
ATOM   1141  CG  LEU A 150     -26.720  18.165  66.930  1.00 12.59           C  
ATOM   1142  CD1 LEU A 150     -26.285  17.590  68.252  1.00  2.00           C  
ATOM   1143  CD2 LEU A 150     -26.701  17.100  65.841  1.00 14.62           C  
ATOM   1144  N   ALA A 151     -30.461  20.953  65.929  1.00 20.77           N  
ATOM   1145  CA  ALA A 151     -31.852  21.395  66.042  1.00 17.00           C  
ATOM   1146  C   ALA A 151     -32.778  20.876  64.959  1.00 19.45           C  
ATOM   1147  O   ALA A 151     -32.677  21.267  63.798  1.00 25.44           O  
ATOM   1148  CB  ALA A 151     -31.906  22.899  66.067  1.00 20.03           C  
ATOM   1149  N   GLY A 152     -33.720  20.035  65.352  1.00 19.31           N  
ATOM   1150  CA  GLY A 152     -34.657  19.490  64.390  1.00 15.82           C  
ATOM   1151  C   GLY A 152     -34.631  17.978  64.436  1.00 20.78           C  
ATOM   1152  O   GLY A 152     -35.632  17.319  64.159  1.00 22.35           O  
ATOM   1153  N   LEU A 153     -33.480  17.427  64.797  1.00 20.67           N  
ATOM   1154  CA  LEU A 153     -33.322  15.984  64.873  1.00 19.39           C  
ATOM   1155  C   LEU A 153     -33.963  15.454  66.146  1.00 21.29           C  
ATOM   1156  O   LEU A 153     -34.176  16.200  67.103  1.00 22.68           O  
ATOM   1157  CB  LEU A 153     -31.835  15.607  64.859  1.00 19.08           C  
ATOM   1158  CG  LEU A 153     -30.923  16.216  63.790  1.00 11.63           C  
ATOM   1159  CD1 LEU A 153     -29.538  15.646  63.943  1.00 11.05           C  
ATOM   1160  CD2 LEU A 153     -31.458  15.923  62.412  1.00 10.45           C  
ATOM   1161  N   THR A 154     -34.272  14.162  66.145  1.00 23.16           N  
ATOM   1162  CA  THR A 154     -34.871  13.486  67.290  1.00 21.95           C  
ATOM   1163  C   THR A 154     -33.723  12.792  67.995  1.00 19.22           C  
ATOM   1164  O   THR A 154     -32.734  12.455  67.363  1.00 15.09           O  
ATOM   1165  CB  THR A 154     -35.852  12.387  66.839  1.00 25.42           C  
ATOM   1166  CG2 THR A 154     -36.648  12.847  65.621  1.00 28.64           C  
ATOM   1167  OG1 THR A 154     -35.119  11.204  66.482  1.00 29.58           O  
ATOM   1168  N   PRO A 155     -33.894  12.446  69.276  1.00 23.34           N  
ATOM   1169  CA  PRO A 155     -32.823  11.772  70.012  1.00 25.36           C  
ATOM   1170  C   PRO A 155     -32.336  10.540  69.273  1.00 28.59           C  
ATOM   1171  O   PRO A 155     -31.135  10.305  69.164  1.00 32.93           O  
ATOM   1172  CB  PRO A 155     -33.505  11.395  71.322  1.00 21.01           C  
ATOM   1173  CG  PRO A 155     -34.433  12.536  71.530  1.00 19.32           C  
ATOM   1174  CD  PRO A 155     -35.048  12.694  70.157  1.00 22.03           C  
ATOM   1175  N   GLU A 156     -33.275   9.816  68.680  1.00 33.00           N  
ATOM   1176  CA  GLU A 156     -32.963   8.595  67.950  1.00 37.55           C  
ATOM   1177  C   GLU A 156     -31.951   8.792  66.825  1.00 35.24           C  
ATOM   1178  O   GLU A 156     -31.090   7.943  66.604  1.00 37.73           O  
ATOM   1179  CB  GLU A 156     -34.245   7.951  67.416  1.00 43.80           C  
ATOM   1180  CG  GLU A 156     -35.179   7.407  68.508  1.00 58.34           C  
ATOM   1181  CD  GLU A 156     -35.918   8.497  69.288  1.00 63.68           C  
ATOM   1182  OE1 GLU A 156     -36.675   9.273  68.660  1.00 69.09           O  
ATOM   1183  OE2 GLU A 156     -35.751   8.571  70.530  1.00 64.70           O1-
ATOM   1184  N   GLN A 157     -32.036   9.918  66.129  1.00 32.75           N  
ATOM   1185  CA  GLN A 157     -31.113  10.188  65.035  1.00 29.89           C  
ATOM   1186  C   GLN A 157     -29.836  10.875  65.499  1.00 27.28           C  
ATOM   1187  O   GLN A 157     -28.779  10.707  64.895  1.00 26.07           O  
ATOM   1188  CB  GLN A 157     -31.805  10.963  63.908  1.00 31.20           C  
ATOM   1189  CG  GLN A 157     -32.869  11.934  64.368  1.00 36.28           C  
ATOM   1190  CD  GLN A 157     -33.735  12.475  63.236  1.00 40.69           C  
ATOM   1191  NE2 GLN A 157     -33.870  11.708  62.159  1.00 37.79           N  
ATOM   1192  OE1 GLN A 157     -34.295  13.566  63.345  1.00 42.87           O  
ATOM   1193  N   VAL A 158     -29.926  11.620  66.596  1.00 27.47           N  
ATOM   1194  CA  VAL A 158     -28.759  12.299  67.154  1.00 24.53           C  
ATOM   1195  C   VAL A 158     -27.765  11.204  67.476  1.00 24.09           C  
ATOM   1196  O   VAL A 158     -26.560  11.367  67.305  1.00 23.52           O  
ATOM   1197  CB  VAL A 158     -29.112  13.055  68.454  1.00 20.90           C  
ATOM   1198  CG1 VAL A 158     -27.880  13.704  69.057  1.00 14.47           C  
ATOM   1199  CG2 VAL A 158     -30.143  14.099  68.162  1.00 23.33           C  
ATOM   1200  N   LYS A 159     -28.305  10.063  67.892  1.00 27.01           N  
ATOM   1201  CA  LYS A 159     -27.505   8.903  68.242  1.00 28.83           C  
ATOM   1202  C   LYS A 159     -26.733   8.401  67.036  1.00 30.13           C  
ATOM   1203  O   LYS A 159     -25.762   7.667  67.185  1.00 35.69           O  
ATOM   1204  CB  LYS A 159     -28.397   7.777  68.773  1.00 31.13           C  
ATOM   1205  CG  LYS A 159     -28.543   7.754  70.283  1.00 37.85           C  
ATOM   1206  CD  LYS A 159     -29.316   6.533  70.780  1.00 43.99           C  
ATOM   1207  CE  LYS A 159     -30.813   6.697  70.562  1.00 50.84           C  
ATOM   1208  NZ  LYS A 159     -31.617   5.570  71.109  1.00 49.24           N1+
ATOM   1209  N   GLN A 160     -27.171   8.782  65.843  1.00 26.06           N  
ATOM   1210  CA  GLN A 160     -26.516   8.337  64.625  1.00 22.86           C  
ATOM   1211  C   GLN A 160     -25.540   9.335  64.040  1.00 20.71           C  
ATOM   1212  O   GLN A 160     -24.706   8.969  63.210  1.00 20.92           O  
ATOM   1213  CB  GLN A 160     -27.550   7.969  63.574  1.00 25.89           C  
ATOM   1214  CG  GLN A 160     -28.394   6.778  63.943  1.00 35.50           C  
ATOM   1215  CD  GLN A 160     -28.742   5.938  62.732  1.00 49.94           C  
ATOM   1216  NE2 GLN A 160     -28.212   4.719  62.687  1.00 57.86           N  
ATOM   1217  OE1 GLN A 160     -29.457   6.384  61.832  1.00 56.26           O  
ATOM   1218  N   ALA A 161     -25.659  10.590  64.455  1.00 18.38           N  
ATOM   1219  CA  ALA A 161     -24.791  11.652  63.962  1.00 16.40           C  
ATOM   1220  C   ALA A 161     -23.371  11.600  64.527  1.00 15.52           C  
ATOM   1221  O   ALA A 161     -23.142  11.128  65.648  1.00 18.08           O  
ATOM   1222  CB  ALA A 161     -25.416  13.010  64.248  1.00 13.98           C  
ATOM   1223  N   VAL A 162     -22.414  12.050  63.719  1.00 11.22           N  
ATOM   1224  CA  VAL A 162     -21.024  12.097  64.138  1.00  8.99           C  
ATOM   1225  C   VAL A 162     -20.673  13.582  64.198  1.00 10.33           C  
ATOM   1226  O   VAL A 162     -20.915  14.304  63.239  1.00 12.77           O  
ATOM   1227  CB  VAL A 162     -20.072  11.391  63.125  1.00  6.59           C  
ATOM   1228  CG1 VAL A 162     -18.669  11.313  63.693  1.00  2.00           C  
ATOM   1229  CG2 VAL A 162     -20.552   9.996  62.805  1.00  2.81           C  
ATOM   1230  N   ILE A 163     -20.181  14.045  65.344  1.00 11.90           N  
ATOM   1231  CA  ILE A 163     -19.790  15.437  65.517  1.00 10.88           C  
ATOM   1232  C   ILE A 163     -18.271  15.522  65.616  1.00  9.96           C  
ATOM   1233  O   ILE A 163     -17.669  14.869  66.454  1.00 10.94           O  
ATOM   1234  CB  ILE A 163     -20.395  16.027  66.788  1.00 14.75           C  
ATOM   1235  CG1 ILE A 163     -21.912  15.976  66.698  1.00 15.82           C  
ATOM   1236  CG2 ILE A 163     -19.912  17.464  66.986  1.00 19.26           C  
ATOM   1237  CD1 ILE A 163     -22.606  16.661  67.832  1.00 24.13           C  
ATOM   1238  N   ALA A 164     -17.654  16.331  64.769  1.00 12.74           N  
ATOM   1239  CA  ALA A 164     -16.206  16.464  64.760  1.00 17.33           C  
ATOM   1240  C   ALA A 164     -15.727  17.818  65.251  1.00 22.16           C  
ATOM   1241  O   ALA A 164     -15.867  18.824  64.544  1.00 27.21           O  
ATOM   1242  CB  ALA A 164     -15.663  16.204  63.359  1.00 12.78           C  
ATOM   1243  N   TYR A 165     -15.172  17.842  66.461  1.00 17.90           N  
ATOM   1244  CA  TYR A 165     -14.641  19.070  67.030  1.00 14.11           C  
ATOM   1245  C   TYR A 165     -13.229  19.279  66.471  1.00 17.04           C  
ATOM   1246  O   TYR A 165     -12.367  18.413  66.589  1.00 14.08           O  
ATOM   1247  CB  TYR A 165     -14.609  18.978  68.552  1.00 10.70           C  
ATOM   1248  CG  TYR A 165     -13.736  20.020  69.204  1.00  9.07           C  
ATOM   1249  CD1 TYR A 165     -13.888  21.368  68.910  1.00 14.20           C  
ATOM   1250  CD2 TYR A 165     -12.731  19.653  70.085  1.00  7.42           C  
ATOM   1251  CE1 TYR A 165     -13.054  22.324  69.473  1.00 17.92           C  
ATOM   1252  CE2 TYR A 165     -11.893  20.599  70.654  1.00 16.75           C  
ATOM   1253  CZ  TYR A 165     -12.056  21.933  70.340  1.00 19.28           C  
ATOM   1254  OH  TYR A 165     -11.181  22.863  70.849  1.00 23.95           O  
ATOM   1255  N   GLU A 166     -13.007  20.423  65.840  1.00 19.13           N  
ATOM   1256  CA  GLU A 166     -11.715  20.740  65.248  1.00 21.04           C  
ATOM   1257  C   GLU A 166     -11.352  22.192  65.558  1.00 23.06           C  
ATOM   1258  O   GLU A 166     -11.936  23.112  64.983  1.00 23.90           O  
ATOM   1259  CB  GLU A 166     -11.767  20.576  63.717  1.00 22.07           C  
ATOM   1260  CG  GLU A 166     -12.230  19.218  63.173  1.00 21.05           C  
ATOM   1261  CD  GLU A 166     -11.958  19.073  61.674  1.00 23.51           C  
ATOM   1262  OE1 GLU A 166     -12.663  19.707  60.854  1.00 26.31           O  
ATOM   1263  OE2 GLU A 166     -11.021  18.331  61.315  1.00 24.45           O1-
ATOM   1264  N   PRO A 167     -10.380  22.423  66.458  1.00 23.81           N  
ATOM   1265  CA  PRO A 167      -9.998  23.802  66.787  1.00 23.50           C  
ATOM   1266  C   PRO A 167      -9.360  24.385  65.550  1.00 19.64           C  
ATOM   1267  O   PRO A 167      -8.228  24.054  65.256  1.00 29.21           O  
ATOM   1268  CB  PRO A 167      -8.934  23.621  67.877  1.00 20.60           C  
ATOM   1269  CG  PRO A 167      -9.159  22.235  68.395  1.00 26.83           C  
ATOM   1270  CD  PRO A 167      -9.509  21.467  67.157  1.00 23.82           C  
ATOM   1271  N   ILE A 168     -10.079  25.229  64.826  1.00 17.21           N  
ATOM   1272  CA  ILE A 168      -9.577  25.833  63.588  1.00 16.02           C  
ATOM   1273  C   ILE A 168      -8.055  25.979  63.485  1.00 16.43           C  
ATOM   1274  O   ILE A 168      -7.455  25.604  62.473  1.00 19.88           O  
ATOM   1275  CB  ILE A 168     -10.228  27.215  63.342  1.00 13.99           C  
ATOM   1276  CG1 ILE A 168     -11.731  27.066  63.150  1.00 10.98           C  
ATOM   1277  CG2 ILE A 168      -9.641  27.873  62.119  1.00 17.75           C  
ATOM   1278  CD1 ILE A 168     -12.421  28.377  62.898  1.00 16.37           C  
ATOM   1279  N   TRP A 169      -7.439  26.464  64.561  1.00 13.85           N  
ATOM   1280  CA  TRP A 169      -5.992  26.693  64.632  1.00 13.77           C  
ATOM   1281  C   TRP A 169      -5.079  25.467  64.564  1.00 11.71           C  
ATOM   1282  O   TRP A 169      -3.859  25.606  64.494  1.00  8.91           O  
ATOM   1283  CB  TRP A 169      -5.664  27.494  65.894  1.00 15.13           C  
ATOM   1284  CG  TRP A 169      -6.350  26.986  67.130  1.00 16.37           C  
ATOM   1285  CD1 TRP A 169      -7.560  27.386  67.612  1.00 18.03           C  
ATOM   1286  CD2 TRP A 169      -5.852  26.007  68.053  1.00 14.15           C  
ATOM   1287  CE2 TRP A 169      -6.820  25.877  69.077  1.00 14.04           C  
ATOM   1288  CE3 TRP A 169      -4.686  25.235  68.116  1.00 13.73           C  
ATOM   1289  NE1 TRP A 169      -7.845  26.727  68.778  1.00 13.13           N  
ATOM   1290  CZ2 TRP A 169      -6.659  24.996  70.154  1.00 13.49           C  
ATOM   1291  CZ3 TRP A 169      -4.525  24.351  69.192  1.00 12.67           C  
ATOM   1292  CH2 TRP A 169      -5.509  24.245  70.196  1.00 12.84           C  
ATOM   1293  N   ALA A 170      -5.673  24.284  64.636  1.00 12.82           N  
ATOM   1294  CA  ALA A 170      -4.954  23.019  64.598  1.00 12.97           C  
ATOM   1295  C   ALA A 170      -5.105  22.340  63.254  1.00 17.20           C  
ATOM   1296  O   ALA A 170      -4.373  21.396  62.938  1.00 18.79           O  
ATOM   1297  CB  ALA A 170      -5.453  22.093  65.701  1.00 10.92           C  
ATOM   1298  N   ILE A 171      -6.081  22.792  62.471  1.00 19.00           N  
ATOM   1299  CA  ILE A 171      -6.307  22.213  61.159  1.00 16.62           C  
ATOM   1300  C   ILE A 171      -5.103  22.467  60.261  1.00 18.37           C  
ATOM   1301  O   ILE A 171      -4.881  23.583  59.812  1.00 21.27           O  
ATOM   1302  CB  ILE A 171      -7.571  22.780  60.488  1.00 10.76           C  
ATOM   1303  CG1 ILE A 171      -8.776  22.590  61.395  1.00  8.63           C  
ATOM   1304  CG2 ILE A 171      -7.851  22.045  59.194  1.00  6.88           C  
ATOM   1305  CD1 ILE A 171     -10.056  23.030  60.763  1.00  2.00           C  
ATOM   1306  N   GLY A 172      -4.289  21.434  60.080  1.00 24.10           N  
ATOM   1307  CA  GLY A 172      -3.124  21.509  59.213  1.00 30.98           C  
ATOM   1308  C   GLY A 172      -2.008  22.468  59.572  1.00 33.11           C  
ATOM   1309  O   GLY A 172      -1.145  22.751  58.738  1.00 35.55           O  
ATOM   1310  N   THR A 173      -2.013  22.962  60.803  1.00 33.83           N  
ATOM   1311  CA  THR A 173      -0.987  23.888  61.267  1.00 30.76           C  
ATOM   1312  C   THR A 173       0.211  23.130  61.820  1.00 29.57           C  
ATOM   1313  O   THR A 173       1.295  23.681  62.006  1.00 28.74           O  
ATOM   1314  CB  THR A 173      -1.531  24.757  62.397  1.00 31.55           C  
ATOM   1315  CG2 THR A 173      -2.584  25.692  61.874  1.00 31.10           C  
ATOM   1316  OG1 THR A 173      -2.093  23.917  63.416  1.00 27.69           O  
ATOM   1317  N   GLY A 174      -0.005  21.861  62.118  1.00 30.49           N  
ATOM   1318  CA  GLY A 174       1.054  21.068  62.692  1.00 32.60           C  
ATOM   1319  C   GLY A 174       0.797  21.035  64.179  1.00 34.07           C  
ATOM   1320  O   GLY A 174       1.165  20.082  64.864  1.00 40.26           O  
ATOM   1321  N   LYS A 175       0.145  22.078  64.683  1.00 33.71           N  
ATOM   1322  CA  LYS A 175      -0.175  22.156  66.100  1.00 35.20           C  
ATOM   1323  C   LYS A 175      -1.540  21.531  66.342  1.00 33.88           C  
ATOM   1324  O   LYS A 175      -2.503  21.873  65.671  1.00 38.89           O  
ATOM   1325  CB  LYS A 175      -0.168  23.609  66.571  1.00 39.76           C  
ATOM   1326  N   SER A 176      -1.598  20.580  67.263  1.00 28.62           N  
ATOM   1327  CA  SER A 176      -2.838  19.909  67.617  1.00 23.37           C  
ATOM   1328  C   SER A 176      -3.098  20.177  69.086  1.00 25.71           C  
ATOM   1329  O   SER A 176      -2.176  20.475  69.844  1.00 30.23           O  
ATOM   1330  CB  SER A 176      -2.712  18.410  67.386  1.00 19.76           C  
ATOM   1331  OG  SER A 176      -1.484  17.929  67.901  1.00 29.47           O  
ATOM   1332  N   SER A 177      -4.359  20.119  69.484  1.00 27.12           N  
ATOM   1333  CA  SER A 177      -4.719  20.355  70.870  1.00 25.52           C  
ATOM   1334  C   SER A 177      -4.275  19.150  71.719  1.00 27.99           C  
ATOM   1335  O   SER A 177      -3.995  18.075  71.187  1.00 31.00           O  
ATOM   1336  CB  SER A 177      -6.228  20.571  70.970  1.00 20.78           C  
ATOM   1337  OG  SER A 177      -6.601  20.997  72.264  1.00 20.26           O  
ATOM   1338  N   THR A 178      -4.140  19.346  73.026  1.00 23.71           N  
ATOM   1339  CA  THR A 178      -3.751  18.254  73.905  1.00 21.34           C  
ATOM   1340  C   THR A 178      -4.942  17.333  74.025  1.00 19.11           C  
ATOM   1341  O   THR A 178      -6.081  17.779  73.918  1.00 25.79           O  
ATOM   1342  CB  THR A 178      -3.428  18.751  75.292  1.00 20.47           C  
ATOM   1343  CG2 THR A 178      -2.011  19.233  75.355  1.00 29.48           C  
ATOM   1344  OG1 THR A 178      -4.317  19.817  75.627  1.00 27.03           O  
ATOM   1345  N   PRO A 179      -4.706  16.039  74.255  1.00 12.47           N  
ATOM   1346  CA  PRO A 179      -5.822  15.109  74.377  1.00 11.99           C  
ATOM   1347  C   PRO A 179      -6.746  15.546  75.480  1.00 16.45           C  
ATOM   1348  O   PRO A 179      -7.950  15.595  75.286  1.00 22.14           O  
ATOM   1349  CB  PRO A 179      -5.129  13.802  74.718  1.00  9.17           C  
ATOM   1350  CG  PRO A 179      -3.865  13.914  73.941  1.00  9.13           C  
ATOM   1351  CD  PRO A 179      -3.428  15.316  74.251  1.00  7.07           C  
ATOM   1352  N   GLU A 180      -6.170  15.972  76.598  1.00 21.57           N  
ATOM   1353  CA  GLU A 180      -6.951  16.398  77.755  1.00 26.33           C  
ATOM   1354  C   GLU A 180      -7.901  17.546  77.438  1.00 27.08           C  
ATOM   1355  O   GLU A 180      -9.042  17.562  77.902  1.00 29.11           O  
ATOM   1356  CB  GLU A 180      -6.031  16.809  78.908  1.00 36.09           C  
ATOM   1357  CG  GLU A 180      -4.967  15.785  79.290  1.00 43.78           C  
ATOM   1358  CD  GLU A 180      -3.718  15.889  78.437  1.00 50.80           C  
ATOM   1359  OE1 GLU A 180      -3.274  17.027  78.157  1.00 53.86           O  
ATOM   1360  OE2 GLU A 180      -3.176  14.831  78.052  1.00 55.51           O1-
ATOM   1361  N   ASP A 181      -7.417  18.509  76.659  1.00 25.89           N  
ATOM   1362  CA  ASP A 181      -8.210  19.670  76.266  1.00 27.89           C  
ATOM   1363  C   ASP A 181      -9.296  19.269  75.267  1.00 27.76           C  
ATOM   1364  O   ASP A 181     -10.474  19.600  75.437  1.00 31.00           O  
ATOM   1365  CB  ASP A 181      -7.301  20.743  75.662  1.00 33.43           C  
ATOM   1366  CG  ASP A 181      -8.065  21.960  75.205  1.00 41.65           C  
ATOM   1367  OD1 ASP A 181      -8.250  22.886  76.028  1.00 48.46           O  
ATOM   1368  OD2 ASP A 181      -8.483  21.988  74.026  1.00 46.62           O1-
ATOM   1369  N   ALA A 182      -8.896  18.544  74.231  1.00 25.81           N  
ATOM   1370  CA  ALA A 182      -9.829  18.081  73.220  1.00 24.50           C  
ATOM   1371  C   ALA A 182     -10.923  17.268  73.917  1.00 28.15           C  
ATOM   1372  O   ALA A 182     -12.117  17.426  73.629  1.00 28.84           O  
ATOM   1373  CB  ALA A 182      -9.096  17.233  72.193  1.00 20.01           C  
ATOM   1374  N   ASN A 183     -10.517  16.451  74.884  1.00 24.51           N  
ATOM   1375  CA  ASN A 183     -11.462  15.631  75.620  1.00 24.90           C  
ATOM   1376  C   ASN A 183     -12.417  16.508  76.417  1.00 24.34           C  
ATOM   1377  O   ASN A 183     -13.598  16.173  76.558  1.00 23.34           O  
ATOM   1378  CB  ASN A 183     -10.750  14.657  76.554  1.00 21.07           C  
ATOM   1379  CG  ASN A 183     -11.718  13.899  77.442  1.00 22.93           C  
ATOM   1380  ND2 ASN A 183     -12.085  14.506  78.560  1.00 21.13           N  
ATOM   1381  OD1 ASN A 183     -12.152  12.793  77.116  1.00 25.94           O  
ATOM   1382  N   SER A 184     -11.906  17.616  76.949  1.00 20.04           N  
ATOM   1383  CA  SER A 184     -12.741  18.529  77.716  1.00 19.62           C  
ATOM   1384  C   SER A 184     -13.818  19.103  76.822  1.00 21.19           C  
ATOM   1385  O   SER A 184     -15.000  19.053  77.169  1.00 22.46           O  
ATOM   1386  CB  SER A 184     -11.922  19.660  78.322  1.00 19.81           C  
ATOM   1387  OG  SER A 184     -11.118  19.181  79.384  1.00 39.08           O  
ATOM   1388  N   VAL A 185     -13.422  19.585  75.644  1.00 19.65           N  
ATOM   1389  CA  VAL A 185     -14.382  20.171  74.714  1.00 14.62           C  
ATOM   1390  C   VAL A 185     -15.374  19.116  74.219  1.00 15.29           C  
ATOM   1391  O   VAL A 185     -16.586  19.344  74.230  1.00 15.34           O  
ATOM   1392  CB  VAL A 185     -13.680  20.879  73.531  1.00 17.55           C  
ATOM   1393  CG1 VAL A 185     -14.707  21.533  72.624  1.00 19.93           C  
ATOM   1394  CG2 VAL A 185     -12.715  21.932  74.042  1.00 14.62           C  
ATOM   1395  N   CYS A 186     -14.882  17.935  73.852  1.00 15.60           N  
ATOM   1396  CA  CYS A 186     -15.781  16.883  73.383  1.00 14.10           C  
ATOM   1397  C   CYS A 186     -16.748  16.518  74.483  1.00  9.30           C  
ATOM   1398  O   CYS A 186     -17.912  16.226  74.228  1.00 12.77           O  
ATOM   1399  CB  CYS A 186     -15.002  15.665  72.918  1.00  9.34           C  
ATOM   1400  SG  CYS A 186     -14.097  16.025  71.407  1.00 18.93           S  
ATOM   1401  N   GLY A 187     -16.270  16.599  75.716  1.00  7.88           N  
ATOM   1402  CA  GLY A 187     -17.115  16.290  76.848  1.00 11.22           C  
ATOM   1403  C   GLY A 187     -18.209  17.326  76.917  1.00 13.67           C  
ATOM   1404  O   GLY A 187     -19.394  17.004  76.894  1.00 16.12           O  
ATOM   1405  N   HIS A 188     -17.802  18.588  76.904  1.00 13.62           N  
ATOM   1406  CA  HIS A 188     -18.749  19.676  76.963  1.00 13.91           C  
ATOM   1407  C   HIS A 188     -19.799  19.561  75.864  1.00 14.19           C  
ATOM   1408  O   HIS A 188     -20.985  19.812  76.096  1.00 16.39           O  
ATOM   1409  CB  HIS A 188     -18.047  21.021  76.870  1.00 14.38           C  
ATOM   1410  CG  HIS A 188     -18.995  22.169  76.907  1.00 22.65           C  
ATOM   1411  CD2 HIS A 188     -19.218  23.171  76.025  1.00 27.40           C  
ATOM   1412  ND1 HIS A 188     -19.957  22.296  77.885  1.00 26.34           N  
ATOM   1413  CE1 HIS A 188     -20.740  23.321  77.598  1.00 33.42           C  
ATOM   1414  NE2 HIS A 188     -20.311  23.870  76.475  1.00 30.23           N  
ATOM   1415  N   ILE A 189     -19.370  19.202  74.664  1.00 12.02           N  
ATOM   1416  CA  ILE A 189     -20.312  19.046  73.569  1.00  9.96           C  
ATOM   1417  C   ILE A 189     -21.280  17.949  73.934  1.00 11.24           C  
ATOM   1418  O   ILE A 189     -22.487  18.079  73.709  1.00 14.77           O  
ATOM   1419  CB  ILE A 189     -19.620  18.647  72.265  1.00 10.22           C  
ATOM   1420  CG1 ILE A 189     -18.812  19.818  71.735  1.00 14.79           C  
ATOM   1421  CG2 ILE A 189     -20.643  18.246  71.231  1.00  8.53           C  
ATOM   1422  CD1 ILE A 189     -18.073  19.516  70.466  1.00 26.51           C  
ATOM   1423  N   ARG A 190     -20.759  16.873  74.517  1.00  8.15           N  
ATOM   1424  CA  ARG A 190     -21.615  15.766  74.881  1.00 12.67           C  
ATOM   1425  C   ARG A 190     -22.638  16.222  75.917  1.00 19.55           C  
ATOM   1426  O   ARG A 190     -23.791  15.771  75.905  1.00 19.71           O  
ATOM   1427  CB  ARG A 190     -20.802  14.582  75.383  1.00  9.59           C  
ATOM   1428  CG  ARG A 190     -21.600  13.280  75.379  1.00 11.44           C  
ATOM   1429  CD  ARG A 190     -20.787  12.125  75.936  1.00 16.07           C  
ATOM   1430  NE  ARG A 190     -19.489  12.008  75.278  1.00 19.05           N  
ATOM   1431  CZ  ARG A 190     -19.304  11.461  74.082  1.00 28.84           C  
ATOM   1432  NH1 ARG A 190     -20.337  10.963  73.401  1.00 26.03           N1+
ATOM   1433  NH2 ARG A 190     -18.085  11.436  73.552  1.00 28.80           N  
ATOM   1434  N   SER A 191     -22.236  17.157  76.779  1.00 23.64           N  
ATOM   1435  CA  SER A 191     -23.133  17.689  77.802  1.00 25.78           C  
ATOM   1436  C   SER A 191     -24.267  18.393  77.089  1.00 26.26           C  
ATOM   1437  O   SER A 191     -25.424  18.282  77.490  1.00 28.52           O  
ATOM   1438  CB  SER A 191     -22.410  18.685  78.710  1.00 29.29           C  
ATOM   1439  OG  SER A 191     -21.367  18.062  79.442  1.00 40.49           O  
ATOM   1440  N   VAL A 192     -23.920  19.094  76.012  1.00 27.10           N  
ATOM   1441  CA  VAL A 192     -24.886  19.825  75.198  1.00 25.20           C  
ATOM   1442  C   VAL A 192     -25.887  18.849  74.607  1.00 20.43           C  
ATOM   1443  O   VAL A 192     -27.096  19.045  74.723  1.00 19.02           O  
ATOM   1444  CB  VAL A 192     -24.189  20.601  74.069  1.00 26.20           C  
ATOM   1445  CG1 VAL A 192     -25.210  21.306  73.205  1.00 29.49           C  
ATOM   1446  CG2 VAL A 192     -23.205  21.602  74.660  1.00 30.08           C  
ATOM   1447  N   VAL A 193     -25.385  17.775  74.009  1.00 18.24           N  
ATOM   1448  CA  VAL A 193     -26.275  16.775  73.443  1.00 21.23           C  
ATOM   1449  C   VAL A 193     -27.123  16.140  74.544  1.00 19.74           C  
ATOM   1450  O   VAL A 193     -28.308  15.909  74.349  1.00 21.45           O  
ATOM   1451  CB  VAL A 193     -25.507  15.701  72.637  1.00 21.05           C  
ATOM   1452  CG1 VAL A 193     -26.376  14.478  72.407  1.00 20.61           C  
ATOM   1453  CG2 VAL A 193     -25.086  16.272  71.297  1.00 10.70           C  
ATOM   1454  N   SER A 194     -26.538  15.902  75.711  1.00 23.38           N  
ATOM   1455  CA  SER A 194     -27.289  15.310  76.820  1.00 31.96           C  
ATOM   1456  C   SER A 194     -28.422  16.225  77.259  1.00 32.99           C  
ATOM   1457  O   SER A 194     -29.561  15.786  77.435  1.00 31.29           O  
ATOM   1458  CB  SER A 194     -26.378  15.041  78.025  1.00 34.84           C  
ATOM   1459  OG  SER A 194     -27.130  14.588  79.146  1.00 34.60           O  
ATOM   1460  N   ARG A 195     -28.097  17.498  77.436  1.00 32.52           N  
ATOM   1461  CA  ARG A 195     -29.072  18.472  77.866  1.00 29.08           C  
ATOM   1462  C   ARG A 195     -30.169  18.650  76.827  1.00 30.67           C  
ATOM   1463  O   ARG A 195     -31.336  18.788  77.189  1.00 38.22           O  
ATOM   1464  CB  ARG A 195     -28.403  19.812  78.171  1.00 35.29           C  
ATOM   1465  CG  ARG A 195     -29.242  20.673  79.076  1.00 43.52           C  
ATOM   1466  CD  ARG A 195     -28.697  22.069  79.291  1.00 54.66           C  
ATOM   1467  NE  ARG A 195     -29.435  22.699  80.391  1.00 71.96           N  
ATOM   1468  CZ  ARG A 195     -29.582  24.012  80.572  1.00 77.96           C  
ATOM   1469  NH1 ARG A 195     -29.040  24.875  79.718  1.00 83.56           N1+
ATOM   1470  NH2 ARG A 195     -30.266  24.464  81.622  1.00 77.83           N  
ATOM   1471  N   LEU A 196     -29.821  18.625  75.542  1.00 23.98           N  
ATOM   1472  CA  LEU A 196     -30.838  18.804  74.510  1.00 24.39           C  
ATOM   1473  C   LEU A 196     -31.609  17.551  74.134  1.00 27.51           C  
ATOM   1474  O   LEU A 196     -32.812  17.611  73.886  1.00 30.48           O  
ATOM   1475  CB  LEU A 196     -30.241  19.362  73.227  1.00 24.03           C  
ATOM   1476  CG  LEU A 196     -29.576  20.726  73.166  1.00 27.15           C  
ATOM   1477  CD1 LEU A 196     -29.530  21.136  71.700  1.00 22.95           C  
ATOM   1478  CD2 LEU A 196     -30.341  21.745  73.987  1.00 23.55           C  
ATOM   1479  N   PHE A 197     -30.913  16.423  74.055  1.00 26.76           N  
ATOM   1480  CA  PHE A 197     -31.529  15.168  73.640  1.00 25.29           C  
ATOM   1481  C   PHE A 197     -31.533  14.052  74.678  1.00 26.92           C  
ATOM   1482  O   PHE A 197     -31.833  12.893  74.370  1.00 28.83           O  
ATOM   1483  CB  PHE A 197     -30.846  14.692  72.362  1.00 25.42           C  
ATOM   1484  CG  PHE A 197     -30.734  15.756  71.312  1.00 24.52           C  
ATOM   1485  CD1 PHE A 197     -31.778  15.979  70.414  1.00 23.58           C  
ATOM   1486  CD2 PHE A 197     -29.601  16.557  71.239  1.00 23.06           C  
ATOM   1487  CE1 PHE A 197     -31.692  16.989  69.458  1.00 21.07           C  
ATOM   1488  CE2 PHE A 197     -29.502  17.570  70.290  1.00 26.66           C  
ATOM   1489  CZ  PHE A 197     -30.553  17.787  69.396  1.00 24.95           C  
ATOM   1490  N   GLY A 198     -31.223  14.396  75.916  1.00 28.50           N  
ATOM   1491  CA  GLY A 198     -31.216  13.386  76.951  1.00 34.79           C  
ATOM   1492  C   GLY A 198     -29.898  12.653  76.987  1.00 40.50           C  
ATOM   1493  O   GLY A 198     -29.201  12.561  75.977  1.00 41.78           O  
ATOM   1494  N   PRO A 199     -29.539  12.089  78.147  1.00 45.67           N  
ATOM   1495  CA  PRO A 199     -28.287  11.349  78.338  1.00 47.78           C  
ATOM   1496  C   PRO A 199     -28.097  10.180  77.375  1.00 49.30           C  
ATOM   1497  O   PRO A 199     -26.984   9.930  76.911  1.00 52.68           O  
ATOM   1498  CB  PRO A 199     -28.401  10.866  79.784  1.00 45.34           C  
ATOM   1499  CG  PRO A 199     -29.882  10.730  79.976  1.00 45.62           C  
ATOM   1500  CD  PRO A 199     -30.388  11.997  79.344  1.00 43.57           C  
ATOM   1501  N   GLU A 200     -29.188   9.499  77.039  1.00 48.80           N  
ATOM   1502  CA  GLU A 200     -29.123   8.344  76.153  1.00 47.63           C  
ATOM   1503  C   GLU A 200     -28.419   8.629  74.832  1.00 39.55           C  
ATOM   1504  O   GLU A 200     -27.400   8.019  74.521  1.00 38.53           O  
ATOM   1505  CB  GLU A 200     -30.521   7.790  75.903  1.00 56.18           C  
ATOM   1506  CG  GLU A 200     -30.600   6.281  76.075  1.00 70.26           C  
ATOM   1507  CD  GLU A 200     -31.287   5.600  74.909  1.00 79.51           C  
ATOM   1508  OE1 GLU A 200     -30.985   5.973  73.756  1.00 82.50           O  
ATOM   1509  OE2 GLU A 200     -32.122   4.697  75.142  1.00 86.23           O1-
ATOM   1510  N   ALA A 201     -28.959   9.561  74.060  1.00 33.64           N  
ATOM   1511  CA  ALA A 201     -28.361   9.916  72.788  1.00 25.92           C  
ATOM   1512  C   ALA A 201     -26.951  10.441  73.018  1.00 25.40           C  
ATOM   1513  O   ALA A 201     -26.039  10.122  72.264  1.00 30.88           O  
ATOM   1514  CB  ALA A 201     -29.203  10.948  72.078  1.00 19.60           C  
ATOM   1515  N   ALA A 202     -26.758  11.183  74.102  1.00 24.40           N  
ATOM   1516  CA  ALA A 202     -25.449  11.749  74.417  1.00 26.85           C  
ATOM   1517  C   ALA A 202     -24.376  10.692  74.573  1.00 28.53           C  
ATOM   1518  O   ALA A 202     -23.219  10.914  74.225  1.00 31.00           O  
ATOM   1519  CB  ALA A 202     -25.524  12.580  75.670  1.00 25.10           C  
ATOM   1520  N   GLU A 203     -24.764   9.540  75.102  1.00 31.84           N  
ATOM   1521  CA  GLU A 203     -23.821   8.457  75.315  1.00 34.97           C  
ATOM   1522  C   GLU A 203     -23.563   7.647  74.061  1.00 32.57           C  
ATOM   1523  O   GLU A 203     -22.552   6.947  73.967  1.00 33.94           O  
ATOM   1524  CB  GLU A 203     -24.303   7.540  76.439  1.00 43.77           C  
ATOM   1525  CG  GLU A 203     -23.435   7.586  77.697  1.00 55.47           C  
ATOM   1526  CD  GLU A 203     -22.965   6.203  78.132  1.00 65.41           C  
ATOM   1527  OE1 GLU A 203     -23.822   5.304  78.319  1.00 74.17           O  
ATOM   1528  OE2 GLU A 203     -21.738   6.013  78.283  1.00 67.92           O1-
ATOM   1529  N   ALA A 204     -24.487   7.719  73.110  1.00 28.22           N  
ATOM   1530  CA  ALA A 204     -24.345   6.975  71.865  1.00 27.89           C  
ATOM   1531  C   ALA A 204     -23.682   7.779  70.736  1.00 26.77           C  
ATOM   1532  O   ALA A 204     -22.997   7.216  69.872  1.00 27.52           O  
ATOM   1533  CB  ALA A 204     -25.698   6.446  71.420  1.00 26.62           C  
ATOM   1534  N   ILE A 205     -23.869   9.093  70.761  1.00 20.47           N  
ATOM   1535  CA  ILE A 205     -23.304   9.956  69.742  1.00 13.60           C  
ATOM   1536  C   ILE A 205     -21.780   9.907  69.806  1.00 12.15           C  
ATOM   1537  O   ILE A 205     -21.189   9.841  70.885  1.00  9.73           O  
ATOM   1538  CB  ILE A 205     -23.861  11.409  69.869  1.00 12.22           C  
ATOM   1539  CG1 ILE A 205     -23.563  12.220  68.605  1.00 12.42           C  
ATOM   1540  CG2 ILE A 205     -23.315  12.086  71.098  1.00  5.58           C  
ATOM   1541  CD1 ILE A 205     -24.336  13.516  68.526  1.00  7.41           C  
ATOM   1542  N   ARG A 206     -21.154   9.877  68.635  1.00 16.78           N  
ATOM   1543  CA  ARG A 206     -19.705   9.823  68.537  1.00 14.71           C  
ATOM   1544  C   ARG A 206     -19.118  11.168  68.166  1.00 13.72           C  
ATOM   1545  O   ARG A 206     -19.559  11.811  67.215  1.00 14.30           O  
ATOM   1546  CB  ARG A 206     -19.291   8.731  67.561  1.00 11.68           C  
ATOM   1547  CG  ARG A 206     -19.715   7.390  68.114  1.00 16.96           C  
ATOM   1548  CD  ARG A 206     -19.465   6.250  67.188  1.00 17.94           C  
ATOM   1549  NE  ARG A 206     -20.356   6.222  66.037  1.00 15.33           N  
ATOM   1550  CZ  ARG A 206     -20.004   5.718  64.859  1.00 25.42           C  
ATOM   1551  NH1 ARG A 206     -18.786   5.210  64.697  1.00 30.19           N1+
ATOM   1552  NH2 ARG A 206     -20.858   5.726  63.842  1.00 32.77           N  
ATOM   1553  N   ILE A 207     -18.140  11.595  68.958  1.00 10.32           N  
ATOM   1554  CA  ILE A 207     -17.486  12.875  68.777  1.00  7.44           C  
ATOM   1555  C   ILE A 207     -16.013  12.687  68.466  1.00 12.13           C  
ATOM   1556  O   ILE A 207     -15.282  12.057  69.217  1.00 12.61           O  
ATOM   1557  CB  ILE A 207     -17.648  13.731  70.033  1.00  4.34           C  
ATOM   1558  CG1 ILE A 207     -19.143  13.903  70.328  1.00  8.67           C  
ATOM   1559  CG2 ILE A 207     -16.938  15.069  69.847  1.00  2.00           C  
ATOM   1560  CD1 ILE A 207     -19.480  14.320  71.724  1.00 10.82           C  
ATOM   1561  N   GLN A 208     -15.589  13.233  67.339  1.00 14.44           N  
ATOM   1562  CA  GLN A 208     -14.212  13.124  66.900  1.00 13.19           C  
ATOM   1563  C   GLN A 208     -13.420  14.366  67.255  1.00 15.55           C  
ATOM   1564  O   GLN A 208     -13.978  15.394  67.655  1.00 23.32           O  
ATOM   1565  CB  GLN A 208     -14.163  12.980  65.375  1.00 16.79           C  
ATOM   1566  CG  GLN A 208     -15.135  11.988  64.777  1.00 13.33           C  
ATOM   1567  CD  GLN A 208     -14.936  11.849  63.287  1.00 10.95           C  
ATOM   1568  NE2 GLN A 208     -14.135  10.869  62.897  1.00 12.49           N  
ATOM   1569  OE1 GLN A 208     -15.480  12.622  62.493  1.00 11.89           O  
ATOM   1570  N   TYR A 209     -12.110  14.252  67.092  1.00  9.52           N  
ATOM   1571  CA  TYR A 209     -11.220  15.363  67.287  1.00  4.82           C  
ATOM   1572  C   TYR A 209     -10.546  15.523  65.928  1.00  6.72           C  
ATOM   1573  O   TYR A 209     -10.229  14.539  65.264  1.00  5.56           O  
ATOM   1574  CB  TYR A 209     -10.160  15.097  68.351  1.00  2.10           C  
ATOM   1575  CG  TYR A 209      -9.034  16.107  68.230  1.00 10.40           C  
ATOM   1576  CD1 TYR A 209      -9.230  17.440  68.596  1.00  9.44           C  
ATOM   1577  CD2 TYR A 209      -7.813  15.762  67.638  1.00  9.44           C  
ATOM   1578  CE1 TYR A 209      -8.249  18.409  68.361  1.00 16.13           C  
ATOM   1579  CE2 TYR A 209      -6.822  16.726  67.396  1.00 11.63           C  
ATOM   1580  CZ  TYR A 209      -7.047  18.046  67.762  1.00 17.52           C  
ATOM   1581  OH  TYR A 209      -6.087  19.008  67.530  1.00 14.06           O  
ATOM   1582  N   GLY A 210     -10.344  16.762  65.508  1.00  9.71           N  
ATOM   1583  CA  GLY A 210      -9.707  17.022  64.231  1.00  9.76           C  
ATOM   1584  C   GLY A 210      -8.818  18.233  64.414  1.00 12.72           C  
ATOM   1585  O   GLY A 210      -9.172  19.161  65.129  1.00 19.96           O  
ATOM   1586  N   GLY A 211      -7.654  18.226  63.791  1.00 13.37           N  
ATOM   1587  CA  GLY A 211      -6.747  19.336  63.941  1.00 13.11           C  
ATOM   1588  C   GLY A 211      -5.358  18.780  64.121  1.00 14.07           C  
ATOM   1589  O   GLY A 211      -4.880  18.630  65.233  1.00 19.39           O  
ATOM   1590  N   SER A 212      -4.755  18.384  63.011  1.00 16.16           N  
ATOM   1591  CA  SER A 212      -3.412  17.835  63.000  1.00 15.25           C  
ATOM   1592  C   SER A 212      -3.205  16.499  63.704  1.00 17.50           C  
ATOM   1593  O   SER A 212      -2.198  16.293  64.394  1.00 21.56           O  
ATOM   1594  CB  SER A 212      -2.405  18.880  63.473  1.00  9.32           C  
ATOM   1595  OG  SER A 212      -2.167  19.825  62.437  1.00 21.75           O  
ATOM   1596  N   VAL A 213      -4.160  15.586  63.524  1.00 17.42           N  
ATOM   1597  CA  VAL A 213      -4.045  14.238  64.082  1.00 16.23           C  
ATOM   1598  C   VAL A 213      -3.117  13.448  63.151  1.00 20.89           C  
ATOM   1599  O   VAL A 213      -3.390  13.286  61.952  1.00 26.25           O  
ATOM   1600  CB  VAL A 213      -5.392  13.488  64.147  1.00 10.97           C  
ATOM   1601  CG1 VAL A 213      -5.143  12.016  64.426  1.00  9.92           C  
ATOM   1602  CG2 VAL A 213      -6.265  14.059  65.227  1.00  6.34           C  
ATOM   1603  N   LYS A 214      -1.988  13.028  63.699  1.00 23.77           N  
ATOM   1604  CA  LYS A 214      -0.995  12.263  62.974  1.00 22.23           C  
ATOM   1605  C   LYS A 214      -1.082  10.796  63.374  1.00 19.68           C  
ATOM   1606  O   LYS A 214      -1.578  10.455  64.451  1.00 10.99           O  
ATOM   1607  CB  LYS A 214       0.396  12.826  63.277  1.00 24.50           C  
ATOM   1608  CG  LYS A 214       0.975  13.704  62.176  1.00 34.34           C  
ATOM   1609  CD  LYS A 214       0.029  14.817  61.725  1.00 38.53           C  
ATOM   1610  CE  LYS A 214       0.557  15.496  60.452  1.00 41.83           C  
ATOM   1611  NZ  LYS A 214      -0.493  16.224  59.674  1.00 42.68           N1+
ATOM   1612  N   PRO A 215      -0.588   9.899  62.518  1.00 23.04           N  
ATOM   1613  CA  PRO A 215      -0.650   8.480  62.858  1.00 26.68           C  
ATOM   1614  C   PRO A 215       0.070   8.170  64.158  1.00 28.23           C  
ATOM   1615  O   PRO A 215      -0.071   7.086  64.701  1.00 31.33           O  
ATOM   1616  CB  PRO A 215       0.002   7.767  61.667  1.00 19.48           C  
ATOM   1617  CG  PRO A 215       0.400   8.802  60.715  1.00 19.62           C  
ATOM   1618  CD  PRO A 215      -0.168  10.118  61.117  1.00 25.37           C  
ATOM   1619  N   ASP A 216       0.802   9.140  64.683  1.00 33.18           N  
ATOM   1620  CA  ASP A 216       1.529   8.922  65.923  1.00 43.04           C  
ATOM   1621  C   ASP A 216       0.974   9.682  67.129  1.00 41.79           C  
ATOM   1622  O   ASP A 216       1.618   9.751  68.173  1.00 44.46           O  
ATOM   1623  CB  ASP A 216       3.025   9.214  65.729  1.00 50.77           C  
ATOM   1624  CG  ASP A 216       3.294  10.649  65.313  1.00 58.51           C  
ATOM   1625  OD1 ASP A 216       3.269  10.930  64.092  1.00 63.49           O  
ATOM   1626  OD2 ASP A 216       3.531  11.490  66.209  1.00 60.93           O1-
ATOM   1627  N   ASN A 217      -0.220  10.243  67.002  1.00 39.31           N  
ATOM   1628  CA  ASN A 217      -0.803  10.973  68.126  1.00 33.81           C  
ATOM   1629  C   ASN A 217      -2.286  10.652  68.247  1.00 32.27           C  
ATOM   1630  O   ASN A 217      -2.968  11.139  69.140  1.00 32.65           O  
ATOM   1631  CB  ASN A 217      -0.602  12.483  67.959  1.00 32.59           C  
ATOM   1632  CG  ASN A 217      -1.559  13.094  66.958  1.00 39.72           C  
ATOM   1633  ND2 ASN A 217      -1.681  14.412  66.980  1.00 41.94           N  
ATOM   1634  OD1 ASN A 217      -2.196  12.385  66.180  1.00 51.45           O  
ATOM   1635  N   ILE A 218      -2.772   9.803  67.355  1.00 29.48           N  
ATOM   1636  CA  ILE A 218      -4.168   9.429  67.365  1.00 31.67           C  
ATOM   1637  C   ILE A 218      -4.534   8.594  68.599  1.00 38.23           C  
ATOM   1638  O   ILE A 218      -5.541   8.864  69.258  1.00 40.29           O  
ATOM   1639  CB  ILE A 218      -4.551   8.712  66.046  1.00 32.75           C  
ATOM   1640  CG1 ILE A 218      -6.024   8.295  66.065  1.00 28.93           C  
ATOM   1641  CG2 ILE A 218      -3.597   7.559  65.761  1.00 27.14           C  
ATOM   1642  CD1 ILE A 218      -6.518   7.826  64.730  1.00 26.37           C  
ATOM   1643  N   ARG A 219      -3.684   7.635  68.961  1.00 42.34           N  
ATOM   1644  CA  ARG A 219      -3.938   6.775  70.126  1.00 42.03           C  
ATOM   1645  C   ARG A 219      -4.202   7.643  71.357  1.00 38.70           C  
ATOM   1646  O   ARG A 219      -5.096   7.351  72.158  1.00 35.51           O  
ATOM   1647  CB  ARG A 219      -2.744   5.845  70.409  1.00 47.99           C  
ATOM   1648  CG  ARG A 219      -1.651   5.822  69.336  1.00 63.59           C  
ATOM   1649  CD  ARG A 219      -0.289   5.405  69.921  1.00 77.83           C  
ATOM   1650  NE  ARG A 219       0.193   6.328  70.956  1.00 85.80           N  
ATOM   1651  CZ  ARG A 219       1.346   6.996  70.905  1.00 89.10           C  
ATOM   1652  NH1 ARG A 219       2.161   6.861  69.866  1.00 88.36           N1+
ATOM   1653  NH2 ARG A 219       1.687   7.807  71.901  1.00 91.76           N  
ATOM   1654  N   ASP A 220      -3.442   8.732  71.468  1.00 35.64           N  
ATOM   1655  CA  ASP A 220      -3.559   9.662  72.586  1.00 33.42           C  
ATOM   1656  C   ASP A 220      -4.955  10.242  72.637  1.00 28.91           C  
ATOM   1657  O   ASP A 220      -5.566  10.314  73.703  1.00 27.80           O  
ATOM   1658  CB  ASP A 220      -2.537  10.799  72.456  1.00 38.20           C  
ATOM   1659  CG  ASP A 220      -1.091  10.352  72.724  1.00 43.45           C  
ATOM   1660  OD1 ASP A 220      -0.828   9.147  72.938  1.00 44.53           O  
ATOM   1661  OD2 ASP A 220      -0.203  11.231  72.725  1.00 49.51           O1-
ATOM   1662  N   PHE A 221      -5.462  10.639  71.475  1.00 24.83           N  
ATOM   1663  CA  PHE A 221      -6.794  11.213  71.399  1.00 20.24           C  
ATOM   1664  C   PHE A 221      -7.859  10.186  71.659  1.00 16.46           C  
ATOM   1665  O   PHE A 221      -8.732  10.412  72.482  1.00 19.61           O  
ATOM   1666  CB  PHE A 221      -7.023  11.916  70.061  1.00 21.19           C  
ATOM   1667  CG  PHE A 221      -6.346  13.243  69.975  1.00 20.36           C  
ATOM   1668  CD1 PHE A 221      -6.833  14.326  70.700  1.00 21.07           C  
ATOM   1669  CD2 PHE A 221      -5.173  13.393  69.249  1.00 18.78           C  
ATOM   1670  CE1 PHE A 221      -6.154  15.538  70.712  1.00 21.59           C  
ATOM   1671  CE2 PHE A 221      -4.483  14.600  69.254  1.00 17.02           C  
ATOM   1672  CZ  PHE A 221      -4.974  15.673  69.986  1.00 20.23           C  
ATOM   1673  N   LEU A 222      -7.763   9.038  71.003  1.00 15.06           N  
ATOM   1674  CA  LEU A 222      -8.747   7.971  71.187  1.00 15.79           C  
ATOM   1675  C   LEU A 222      -8.827   7.515  72.640  1.00 16.71           C  
ATOM   1676  O   LEU A 222      -9.907   7.209  73.145  1.00 22.66           O  
ATOM   1677  CB  LEU A 222      -8.421   6.781  70.283  1.00 19.33           C  
ATOM   1678  CG  LEU A 222      -8.785   6.990  68.816  1.00 18.35           C  
ATOM   1679  CD1 LEU A 222      -8.221   5.899  67.910  1.00 16.98           C  
ATOM   1680  CD2 LEU A 222     -10.277   7.024  68.746  1.00 18.65           C  
ATOM   1681  N   ALA A 223      -7.681   7.470  73.310  1.00 17.61           N  
ATOM   1682  CA  ALA A 223      -7.638   7.065  74.705  1.00 16.29           C  
ATOM   1683  C   ALA A 223      -8.613   7.891  75.545  1.00 16.64           C  
ATOM   1684  O   ALA A 223      -9.250   7.367  76.454  1.00 20.15           O  
ATOM   1685  CB  ALA A 223      -6.231   7.204  75.250  1.00  4.74           C  
ATOM   1686  N   GLN A 224      -8.730   9.178  75.232  1.00 20.02           N  
ATOM   1687  CA  GLN A 224      -9.615  10.077  75.969  1.00 20.76           C  
ATOM   1688  C   GLN A 224     -11.080   9.697  75.915  1.00 17.59           C  
ATOM   1689  O   GLN A 224     -11.691   9.656  74.853  1.00 24.62           O  
ATOM   1690  CB  GLN A 224      -9.414  11.522  75.520  1.00 23.71           C  
ATOM   1691  CG  GLN A 224      -8.132  12.127  76.074  1.00 36.56           C  
ATOM   1692  CD  GLN A 224      -8.097  12.144  77.602  1.00 39.02           C  
ATOM   1693  NE2 GLN A 224      -6.969  12.566  78.159  1.00 46.65           N  
ATOM   1694  OE1 GLN A 224      -9.073  11.795  78.269  1.00 40.99           O  
ATOM   1695  N   GLN A 225     -11.653   9.506  77.093  1.00 13.37           N  
ATOM   1696  CA  GLN A 225     -13.039   9.102  77.242  1.00 14.29           C  
ATOM   1697  C   GLN A 225     -14.042   9.756  76.296  1.00 15.14           C  
ATOM   1698  O   GLN A 225     -14.850   9.078  75.668  1.00 15.40           O  
ATOM   1699  CB  GLN A 225     -13.475   9.315  78.685  1.00 20.98           C  
ATOM   1700  N   GLN A 226     -13.997  11.071  76.189  1.00 14.51           N  
ATOM   1701  CA  GLN A 226     -14.948  11.782  75.358  1.00 15.23           C  
ATOM   1702  C   GLN A 226     -14.658  11.804  73.874  1.00 15.58           C  
ATOM   1703  O   GLN A 226     -15.513  12.185  73.084  1.00 21.31           O  
ATOM   1704  CB  GLN A 226     -15.109  13.194  75.895  1.00 26.17           C  
ATOM   1705  CG  GLN A 226     -15.516  13.221  77.368  1.00 39.61           C  
ATOM   1706  CD  GLN A 226     -16.877  12.574  77.619  1.00 47.88           C  
ATOM   1707  NE2 GLN A 226     -16.874  11.363  78.157  1.00 52.50           N  
ATOM   1708  OE1 GLN A 226     -17.911  13.158  77.324  1.00 56.91           O  
ATOM   1709  N   ILE A 227     -13.471  11.371  73.482  1.00 13.37           N  
ATOM   1710  CA  ILE A 227     -13.093  11.376  72.075  1.00 12.45           C  
ATOM   1711  C   ILE A 227     -13.290   9.998  71.417  1.00 17.07           C  
ATOM   1712  O   ILE A 227     -12.599   9.048  71.711  1.00 24.28           O  
ATOM   1713  CB  ILE A 227     -11.627  11.844  71.936  1.00  9.73           C  
ATOM   1714  CG1 ILE A 227     -11.465  13.205  72.610  1.00 10.39           C  
ATOM   1715  CG2 ILE A 227     -11.218  11.936  70.479  1.00 11.30           C  
ATOM   1716  CD1 ILE A 227     -10.174  13.874  72.309  1.00 17.03           C  
ATOM   1717  N   ASP A 228     -14.246   9.912  70.490  1.00 19.90           N  
ATOM   1718  CA  ASP A 228     -14.553   8.654  69.812  1.00 20.52           C  
ATOM   1719  C   ASP A 228     -13.864   8.469  68.459  1.00 20.85           C  
ATOM   1720  O   ASP A 228     -14.218   7.607  67.690  1.00 26.48           O  
ATOM   1721  CB  ASP A 228     -16.049   8.521  69.618  1.00 20.31           C  
ATOM   1722  CG  ASP A 228     -16.801   8.462  70.942  1.00 28.24           C  
ATOM   1723  OD1 ASP A 228     -16.593   7.489  71.680  1.00 29.75           O  
ATOM   1724  OD2 ASP A 228     -17.546   9.429  71.261  1.00 29.84           O1-
ATOM   1725  N   GLY A 229     -12.832   9.236  68.176  1.00 17.88           N  
ATOM   1726  CA  GLY A 229     -12.156   9.037  66.918  1.00 15.39           C  
ATOM   1727  C   GLY A 229     -11.624  10.356  66.412  1.00 19.39           C  
ATOM   1728  O   GLY A 229     -11.586  11.351  67.150  1.00 29.32           O  
ATOM   1729  N   PRO A 230     -11.174  10.333  65.176  1.00 18.04           N  
ATOM   1730  CA  PRO A 230     -10.609  11.522  64.565  1.00 20.04           C  
ATOM   1731  C   PRO A 230     -10.994  11.682  63.090  1.00 18.85           C  
ATOM   1732  O   PRO A 230     -11.467  10.752  62.459  1.00 25.23           O  
ATOM   1733  CB  PRO A 230      -9.098  11.443  64.707  1.00 15.28           C  
ATOM   1734  N   LEU A 231     -11.037  12.940  62.682  1.00 13.90           N  
ATOM   1735  CA  LEU A 231     -11.318  13.324  61.312  1.00 14.34           C  
ATOM   1736  C   LEU A 231      -9.934  13.794  60.970  1.00 14.15           C  
ATOM   1737  O   LEU A 231      -9.442  14.743  61.573  1.00 23.41           O  
ATOM   1738  CB  LEU A 231     -12.334  14.469  61.243  1.00 10.27           C  
ATOM   1739  CG  LEU A 231     -13.185  14.695  59.980  1.00  2.00           C  
ATOM   1740  CD1 LEU A 231     -14.077  15.881  60.190  1.00  2.00           C  
ATOM   1741  CD2 LEU A 231     -12.346  14.966  58.774  1.00  5.81           C  
ATOM   1742  N   VAL A 232      -9.258  13.036  60.121  1.00  8.21           N  
ATOM   1743  CA  VAL A 232      -7.906  13.339  59.733  1.00  2.87           C  
ATOM   1744  C   VAL A 232      -7.884  13.920  58.329  1.00  5.76           C  
ATOM   1745  O   VAL A 232      -8.607  13.463  57.447  1.00  8.04           O  
ATOM   1746  CB  VAL A 232      -7.054  12.058  59.752  1.00  5.67           C  
ATOM   1747  CG1 VAL A 232      -5.634  12.347  59.303  1.00  9.47           C  
ATOM   1748  CG2 VAL A 232      -7.071  11.430  61.133  1.00  2.00           C  
ATOM   1749  N   GLY A 233      -7.027  14.907  58.108  1.00  5.87           N  
ATOM   1750  CA  GLY A 233      -6.930  15.507  56.795  1.00  7.37           C  
ATOM   1751  C   GLY A 233      -5.688  15.076  56.047  1.00 12.47           C  
ATOM   1752  O   GLY A 233      -5.716  14.104  55.290  1.00 20.65           O  
ATOM   1753  N   GLY A 234      -4.584  15.773  56.308  1.00  9.57           N  
ATOM   1754  CA  GLY A 234      -3.323  15.482  55.643  1.00  9.64           C  
ATOM   1755  C   GLY A 234      -2.762  14.086  55.849  1.00 12.66           C  
ATOM   1756  O   GLY A 234      -2.221  13.479  54.910  1.00 11.02           O  
ATOM   1757  N   ALA A 235      -2.877  13.578  57.076  1.00 15.18           N  
ATOM   1758  CA  ALA A 235      -2.376  12.247  57.412  1.00 13.61           C  
ATOM   1759  C   ALA A 235      -3.217  11.128  56.794  1.00 13.44           C  
ATOM   1760  O   ALA A 235      -2.882   9.957  56.950  1.00 17.04           O  
ATOM   1761  CB  ALA A 235      -2.298  12.075  58.924  1.00  6.99           C  
ATOM   1762  N   SER A 236      -4.285  11.486  56.080  1.00  8.04           N  
ATOM   1763  CA  SER A 236      -5.150  10.498  55.456  1.00  4.51           C  
ATOM   1764  C   SER A 236      -4.940  10.356  53.953  1.00  8.84           C  
ATOM   1765  O   SER A 236      -5.673   9.627  53.299  1.00 17.43           O  
ATOM   1766  CB  SER A 236      -6.601  10.865  55.696  1.00  5.93           C  
ATOM   1767  OG  SER A 236      -6.996  11.899  54.813  1.00  6.22           O  
ATOM   1768  N   LEU A 237      -3.983  11.071  53.383  1.00 12.31           N  
ATOM   1769  CA  LEU A 237      -3.752  10.971  51.937  1.00 15.64           C  
ATOM   1770  C   LEU A 237      -2.945   9.753  51.472  1.00 17.36           C  
ATOM   1771  O   LEU A 237      -3.125   9.257  50.360  1.00 16.41           O  
ATOM   1772  CB  LEU A 237      -3.113  12.247  51.426  1.00  7.57           C  
ATOM   1773  CG  LEU A 237      -4.068  13.404  51.639  1.00  2.90           C  
ATOM   1774  CD1 LEU A 237      -3.270  14.670  51.687  1.00  2.28           C  
ATOM   1775  CD2 LEU A 237      -5.124  13.416  50.527  1.00  2.40           C  
ATOM   1776  N   GLU A 238      -2.028   9.300  52.315  1.00 15.17           N  
ATOM   1777  CA  GLU A 238      -1.217   8.141  52.010  1.00 11.04           C  
ATOM   1778  C   GLU A 238      -1.877   6.857  52.505  1.00 11.32           C  
ATOM   1779  O   GLU A 238      -2.235   6.744  53.680  1.00 13.67           O  
ATOM   1780  CB  GLU A 238       0.137   8.288  52.684  1.00 17.00           C  
ATOM   1781  CG  GLU A 238       1.026   9.275  52.014  1.00 29.54           C  
ATOM   1782  CD  GLU A 238       1.333   8.841  50.616  1.00 35.75           C  
ATOM   1783  OE1 GLU A 238       2.015   7.808  50.461  1.00 41.64           O  
ATOM   1784  OE2 GLU A 238       0.859   9.506  49.673  1.00 47.51           O1-
ATOM   1785  N   PRO A 239      -2.035   5.864  51.625  1.00  7.39           N  
ATOM   1786  CA  PRO A 239      -2.646   4.588  52.006  1.00  9.70           C  
ATOM   1787  C   PRO A 239      -2.020   4.092  53.297  1.00 10.54           C  
ATOM   1788  O   PRO A 239      -2.721   3.709  54.225  1.00 13.30           O  
ATOM   1789  CB  PRO A 239      -2.259   3.679  50.849  1.00  4.23           C  
ATOM   1790  CG  PRO A 239      -2.319   4.598  49.692  1.00  2.00           C  
ATOM   1791  CD  PRO A 239      -1.708   5.885  50.192  1.00  5.15           C  
ATOM   1792  N   ALA A 240      -0.693   4.178  53.359  1.00 14.13           N  
ATOM   1793  CA  ALA A 240       0.089   3.746  54.519  1.00 15.04           C  
ATOM   1794  C   ALA A 240      -0.248   4.489  55.803  1.00 19.61           C  
ATOM   1795  O   ALA A 240      -0.357   3.888  56.870  1.00 25.36           O  
ATOM   1796  CB  ALA A 240       1.544   3.902  54.223  1.00 17.90           C  
ATOM   1797  N   SER A 241      -0.373   5.806  55.698  1.00 21.07           N  
ATOM   1798  CA  SER A 241      -0.702   6.646  56.838  1.00 14.64           C  
ATOM   1799  C   SER A 241      -2.156   6.398  57.256  1.00 13.84           C  
ATOM   1800  O   SER A 241      -2.450   6.219  58.442  1.00 11.13           O  
ATOM   1801  CB  SER A 241      -0.481   8.109  56.468  1.00 11.36           C  
ATOM   1802  OG  SER A 241      -0.560   8.941  57.606  1.00 27.72           O  
ATOM   1803  N   PHE A 242      -3.053   6.326  56.275  1.00 14.36           N  
ATOM   1804  CA  PHE A 242      -4.472   6.081  56.545  1.00 17.97           C  
ATOM   1805  C   PHE A 242      -4.667   4.776  57.315  1.00 15.67           C  
ATOM   1806  O   PHE A 242      -5.298   4.772  58.364  1.00 16.56           O  
ATOM   1807  CB  PHE A 242      -5.285   6.035  55.246  1.00 19.95           C  
ATOM   1808  CG  PHE A 242      -6.768   5.872  55.462  1.00 21.03           C  
ATOM   1809  CD1 PHE A 242      -7.472   6.760  56.280  1.00 26.50           C  
ATOM   1810  CD2 PHE A 242      -7.463   4.834  54.859  1.00 21.84           C  
ATOM   1811  CE1 PHE A 242      -8.858   6.614  56.495  1.00 21.01           C  
ATOM   1812  CE2 PHE A 242      -8.850   4.678  55.068  1.00 21.50           C  
ATOM   1813  CZ  PHE A 242      -9.542   5.571  55.888  1.00 16.37           C  
ATOM   1814  N   LEU A 243      -4.109   3.677  56.807  1.00 16.06           N  
ATOM   1815  CA  LEU A 243      -4.243   2.384  57.469  1.00 13.33           C  
ATOM   1816  C   LEU A 243      -3.709   2.396  58.894  1.00 17.99           C  
ATOM   1817  O   LEU A 243      -4.207   1.648  59.734  1.00 23.62           O  
ATOM   1818  CB  LEU A 243      -3.588   1.264  56.660  1.00  7.21           C  
ATOM   1819  CG  LEU A 243      -4.358   0.727  55.450  1.00  5.23           C  
ATOM   1820  CD1 LEU A 243      -3.500  -0.256  54.684  1.00  7.97           C  
ATOM   1821  CD2 LEU A 243      -5.622   0.057  55.900  1.00  7.96           C  
ATOM   1822  N   GLN A 244      -2.703   3.229  59.170  1.00 16.72           N  
ATOM   1823  CA  GLN A 244      -2.156   3.329  60.526  1.00 17.51           C  
ATOM   1824  C   GLN A 244      -3.244   3.905  61.428  1.00 21.25           C  
ATOM   1825  O   GLN A 244      -3.563   3.350  62.481  1.00 24.81           O  
ATOM   1826  CB  GLN A 244      -0.969   4.288  60.578  1.00 18.54           C  
ATOM   1827  CG  GLN A 244       0.361   3.752  60.132  1.00 26.80           C  
ATOM   1828  CD  GLN A 244       1.478   4.748  60.408  1.00 33.51           C  
ATOM   1829  NE2 GLN A 244       1.885   4.835  61.669  1.00 39.07           N  
ATOM   1830  OE1 GLN A 244       1.950   5.454  59.507  1.00 37.32           O  
ATOM   1831  N   LEU A 245      -3.799   5.035  60.995  1.00 21.07           N  
ATOM   1832  CA  LEU A 245      -4.844   5.746  61.722  1.00 18.62           C  
ATOM   1833  C   LEU A 245      -6.020   4.855  62.058  1.00 15.02           C  
ATOM   1834  O   LEU A 245      -6.383   4.688  63.219  1.00 18.54           O  
ATOM   1835  CB  LEU A 245      -5.356   6.911  60.883  1.00 20.04           C  
ATOM   1836  CG  LEU A 245      -4.330   7.951  60.458  1.00 14.72           C  
ATOM   1837  CD1 LEU A 245      -4.948   8.875  59.426  1.00 18.52           C  
ATOM   1838  CD2 LEU A 245      -3.870   8.707  61.677  1.00 14.77           C  
ATOM   1839  N   VAL A 246      -6.619   4.286  61.028  1.00 14.38           N  
ATOM   1840  CA  VAL A 246      -7.771   3.422  61.206  1.00 16.87           C  
ATOM   1841  C   VAL A 246      -7.475   2.219  62.118  1.00 19.03           C  
ATOM   1842  O   VAL A 246      -8.351   1.760  62.859  1.00 18.53           O  
ATOM   1843  CB  VAL A 246      -8.332   2.978  59.837  1.00 11.48           C  
ATOM   1844  CG1 VAL A 246      -7.401   1.971  59.158  1.00  5.09           C  
ATOM   1845  CG2 VAL A 246      -9.704   2.435  60.004  1.00 15.60           C  
ATOM   1846  N   GLU A 247      -6.231   1.744  62.103  1.00 23.75           N  
ATOM   1847  CA  GLU A 247      -5.852   0.609  62.944  1.00 27.34           C  
ATOM   1848  C   GLU A 247      -5.829   1.043  64.394  1.00 22.20           C  
ATOM   1849  O   GLU A 247      -6.107   0.250  65.282  1.00 20.51           O  
ATOM   1850  CB  GLU A 247      -4.483   0.045  62.563  1.00 34.72           C  
ATOM   1851  CG  GLU A 247      -4.437  -1.488  62.524  1.00 52.08           C  
ATOM   1852  CD  GLU A 247      -5.131  -2.080  61.286  1.00 65.51           C  
ATOM   1853  OE1 GLU A 247      -4.774  -1.677  60.148  1.00 72.73           O  
ATOM   1854  OE2 GLU A 247      -6.021  -2.953  61.447  1.00 62.39           O1-
ATOM   1855  N   ALA A 248      -5.514   2.309  64.629  1.00 20.16           N  
ATOM   1856  CA  ALA A 248      -5.485   2.830  65.986  1.00 23.40           C  
ATOM   1857  C   ALA A 248      -6.893   2.756  66.552  1.00 25.12           C  
ATOM   1858  O   ALA A 248      -7.094   2.860  67.758  1.00 26.79           O  
ATOM   1859  CB  ALA A 248      -4.989   4.265  65.996  1.00 18.62           C  
ATOM   1860  N   GLY A 249      -7.870   2.628  65.666  1.00 25.01           N  
ATOM   1861  CA  GLY A 249      -9.241   2.535  66.112  1.00 34.23           C  
ATOM   1862  C   GLY A 249      -9.580   1.114  66.507  1.00 40.53           C  
ATOM   1863  O   GLY A 249     -10.287   0.899  67.487  1.00 38.20           O  
ATOM   1864  N   ARG A 250      -9.074   0.154  65.729  1.00 52.74           N  
ATOM   1865  CA  ARG A 250      -9.305  -1.281  65.945  1.00 62.02           C  
ATOM   1866  C   ARG A 250      -9.264  -1.675  67.415  1.00 68.72           C  
ATOM   1867  O   ARG A 250     -10.207  -2.279  67.945  1.00 70.37           O  
ATOM   1868  CB  ARG A 250      -8.294  -2.109  65.139  1.00 57.83           C  
ATOM   1869  CG  ARG A 250      -8.226  -3.559  65.557  1.00 61.90           C  
ATOM   1870  CD  ARG A 250      -8.791  -4.519  64.525  1.00 67.46           C  
ATOM   1871  NE  ARG A 250      -7.825  -4.968  63.516  1.00 83.60           N  
ATOM   1872  CZ  ARG A 250      -6.561  -5.335  63.752  1.00 93.62           C  
ATOM   1873  NH1 ARG A 250      -6.046  -5.312  64.979  1.00 98.42           N1+
ATOM   1874  NH2 ARG A 250      -5.813  -5.793  62.754  1.00 98.50           N  
ATOM   1875  N   HIS A 251      -8.153  -1.347  68.052  1.00 76.41           N  
ATOM   1876  CA  HIS A 251      -7.946  -1.631  69.461  1.00 86.03           C  
ATOM   1877  C   HIS A 251      -6.846  -0.696  69.954  1.00 92.07           C  
ATOM   1878  O   HIS A 251      -6.924  -0.264  71.128  1.00 98.52           O  
ATOM   1879  CB  HIS A 251      -7.542  -3.092  69.658  1.00 88.81           C  
TER
ATOM   1880  N   ARG B   1     -16.912  33.601  13.843  1.00 23.28           N  
ATOM   1881  CA  ARG B   1     -17.159  33.249  15.285  1.00 23.29           C  
ATOM   1882  C   ARG B   1     -18.123  32.076  15.374  1.00 21.92           C  
ATOM   1883  O   ARG B   1     -19.330  32.245  15.206  1.00 24.39           O  
ATOM   1884  CB  ARG B   1     -17.737  34.439  16.060  1.00 18.93           C  
ATOM   1885  CG  ARG B   1     -16.706  35.326  16.726  1.00 18.42           C  
ATOM   1886  CD  ARG B   1     -17.381  36.431  17.533  1.00 25.16           C  
ATOM   1887  NE  ARG B   1     -17.719  37.612  16.739  1.00 30.36           N  
ATOM   1888  CZ  ARG B   1     -18.853  38.299  16.860  1.00 34.93           C  
ATOM   1889  NH1 ARG B   1     -19.771  37.919  17.730  1.00 39.09           N1+
ATOM   1890  NH2 ARG B   1     -19.048  39.408  16.156  1.00 31.94           N  
ATOM   1891  N   LYS B   2     -17.576  30.888  15.615  1.00 18.52           N  
ATOM   1892  CA  LYS B   2     -18.373  29.669  15.706  1.00 11.05           C  
ATOM   1893  C   LYS B   2     -19.363  29.708  16.866  1.00  9.01           C  
ATOM   1894  O   LYS B   2     -19.000  29.977  18.010  1.00  8.76           O  
ATOM   1895  CB  LYS B   2     -17.462  28.441  15.825  1.00  7.75           C  
ATOM   1896  CG  LYS B   2     -18.214  27.123  15.855  1.00  9.36           C  
ATOM   1897  CD  LYS B   2     -17.307  25.938  15.653  1.00  2.00           C  
ATOM   1898  CE  LYS B   2     -16.316  25.817  16.751  1.00  2.00           C  
ATOM   1899  NZ  LYS B   2     -15.738  24.451  16.761  1.00 19.07           N1+
ATOM   1900  N   PRO B   3     -20.637  29.459  16.582  1.00  3.77           N  
ATOM   1901  CA  PRO B   3     -21.578  29.497  17.693  1.00  3.83           C  
ATOM   1902  C   PRO B   3     -21.262  28.406  18.701  1.00  4.54           C  
ATOM   1903  O   PRO B   3     -20.718  27.357  18.345  1.00  7.37           O  
ATOM   1904  CB  PRO B   3     -22.920  29.264  17.010  1.00  3.59           C  
ATOM   1905  CG  PRO B   3     -22.548  28.444  15.809  1.00  5.04           C  
ATOM   1906  CD  PRO B   3     -21.308  29.109  15.320  1.00  2.12           C  
ATOM   1907  N   ILE B   4     -21.568  28.692  19.963  1.00  5.91           N  
ATOM   1908  CA  ILE B   4     -21.379  27.766  21.072  1.00  2.00           C  
ATOM   1909  C   ILE B   4     -22.640  27.819  21.914  1.00  4.37           C  
ATOM   1910  O   ILE B   4     -23.179  28.895  22.172  1.00 12.00           O  
ATOM   1911  CB  ILE B   4     -20.179  28.138  21.941  1.00  2.00           C  
ATOM   1912  CG1 ILE B   4     -20.170  27.265  23.195  1.00  2.00           C  
ATOM   1913  CG2 ILE B   4     -20.187  29.632  22.243  1.00  2.00           C  
ATOM   1914  CD1 ILE B   4     -18.865  27.265  23.948  1.00  3.20           C  
ATOM   1915  N   ILE B   5     -23.138  26.655  22.299  1.00  3.32           N  
ATOM   1916  CA  ILE B   5     -24.348  26.560  23.101  1.00  3.40           C  
ATOM   1917  C   ILE B   5     -24.082  25.574  24.223  1.00  3.34           C  
ATOM   1918  O   ILE B   5     -23.773  24.410  23.973  1.00  5.70           O  
ATOM   1919  CB  ILE B   5     -25.525  26.072  22.239  1.00  4.07           C  
ATOM   1920  CG1 ILE B   5     -25.817  27.099  21.140  1.00  6.41           C  
ATOM   1921  CG2 ILE B   5     -26.750  25.806  23.105  1.00  2.00           C  
ATOM   1922  CD1 ILE B   5     -26.047  26.490  19.768  1.00  6.16           C  
ATOM   1923  N   ALA B   6     -24.198  26.046  25.454  1.00  2.98           N  
ATOM   1924  CA  ALA B   6     -23.933  25.221  26.618  1.00  5.72           C  
ATOM   1925  C   ALA B   6     -25.139  25.020  27.514  1.00 10.52           C  
ATOM   1926  O   ALA B   6     -25.846  25.974  27.842  1.00 13.72           O  
ATOM   1927  CB  ALA B   6     -22.803  25.827  27.424  1.00  8.16           C  
ATOM   1928  N   GLY B   7     -25.328  23.784  27.964  1.00  9.35           N  
ATOM   1929  CA  GLY B   7     -26.435  23.459  28.843  1.00  5.33           C  
ATOM   1930  C   GLY B   7     -25.963  23.372  30.284  1.00  6.42           C  
ATOM   1931  O   GLY B   7     -25.065  22.601  30.611  1.00  4.08           O  
ATOM   1932  N   ASN B   8     -26.534  24.195  31.148  1.00  3.83           N  
ATOM   1933  CA  ASN B   8     -26.194  24.199  32.556  1.00  6.43           C  
ATOM   1934  C   ASN B   8     -27.304  23.414  33.224  1.00  9.57           C  
ATOM   1935  O   ASN B   8     -28.400  23.928  33.394  1.00 15.90           O  
ATOM   1936  CB  ASN B   8     -26.171  25.634  33.091  1.00  4.93           C  
ATOM   1937  CG  ASN B   8     -25.736  25.723  34.545  1.00  3.81           C  
ATOM   1938  ND2 ASN B   8     -25.350  24.599  35.138  1.00  6.22           N  
ATOM   1939  OD1 ASN B   8     -25.721  26.803  35.119  1.00  9.12           O  
ATOM   1940  N   TRP B   9     -27.037  22.154  33.557  1.00 13.50           N  
ATOM   1941  CA  TRP B   9     -28.039  21.306  34.204  1.00 14.77           C  
ATOM   1942  C   TRP B   9     -28.299  21.757  35.637  1.00 19.10           C  
ATOM   1943  O   TRP B   9     -29.392  21.535  36.184  1.00 26.09           O  
ATOM   1944  CB  TRP B   9     -27.586  19.845  34.247  1.00 14.53           C  
ATOM   1945  CG  TRP B   9     -27.694  19.072  32.965  1.00 17.82           C  
ATOM   1946  CD1 TRP B   9     -28.290  19.470  31.804  1.00 20.00           C  
ATOM   1947  CD2 TRP B   9     -27.214  17.737  32.733  1.00 18.58           C  
ATOM   1948  CE2 TRP B   9     -27.560  17.389  31.412  1.00 18.93           C  
ATOM   1949  CE3 TRP B   9     -26.524  16.801  33.517  1.00 18.50           C  
ATOM   1950  NE1 TRP B   9     -28.217  18.462  30.866  1.00 23.20           N  
ATOM   1951  CZ2 TRP B   9     -27.242  16.148  30.858  1.00 19.32           C  
ATOM   1952  CZ3 TRP B   9     -26.206  15.568  32.963  1.00 14.85           C  
ATOM   1953  CH2 TRP B   9     -26.566  15.255  31.647  1.00 15.29           C  
ATOM   1954  N   LYS B  10     -27.300  22.402  36.238  1.00 12.81           N  
ATOM   1955  CA  LYS B  10     -27.396  22.846  37.623  1.00 10.04           C  
ATOM   1956  C   LYS B  10     -27.495  21.582  38.467  1.00  8.71           C  
ATOM   1957  O   LYS B  10     -26.969  20.549  38.061  1.00 12.58           O  
ATOM   1958  CB  LYS B  10     -28.606  23.776  37.826  1.00  9.87           C  
ATOM   1959  CG  LYS B  10     -28.333  25.179  37.321  1.00  8.75           C  
ATOM   1960  CD  LYS B  10     -29.550  26.065  37.275  1.00  7.11           C  
ATOM   1961  CE  LYS B  10     -29.247  27.335  36.481  1.00  2.90           C  
ATOM   1962  NZ  LYS B  10     -30.444  28.208  36.330  1.00  2.28           N1+
ATOM   1963  N   MET B  11     -28.163  21.641  39.614  1.00  7.20           N  
ATOM   1964  CA  MET B  11     -28.301  20.468  40.481  1.00  6.98           C  
ATOM   1965  C   MET B  11     -29.550  19.734  40.048  1.00  8.12           C  
ATOM   1966  O   MET B  11     -30.598  19.842  40.701  1.00 13.66           O  
ATOM   1967  CB  MET B  11     -28.437  20.924  41.933  1.00  8.67           C  
ATOM   1968  CG  MET B  11     -28.462  19.810  42.945  1.00  8.45           C  
ATOM   1969  SD  MET B  11     -28.061  20.448  44.547  1.00 14.33           S  
ATOM   1970  CE  MET B  11     -29.579  21.187  44.933  1.00 16.08           C  
ATOM   1971  N   HIS B  12     -29.458  18.947  38.980  1.00  8.09           N  
ATOM   1972  CA  HIS B  12     -30.677  18.324  38.527  1.00 13.79           C  
ATOM   1973  C   HIS B  12     -30.882  16.882  38.167  1.00 19.22           C  
ATOM   1974  O   HIS B  12     -32.039  16.450  38.147  1.00 34.80           O  
ATOM   1975  CB  HIS B  12     -31.327  19.192  37.452  1.00 11.70           C  
ATOM   1976  CG  HIS B  12     -32.361  20.122  37.992  1.00 10.47           C  
ATOM   1977  CD2 HIS B  12     -33.533  19.870  38.617  1.00 14.60           C  
ATOM   1978  ND1 HIS B  12     -32.215  21.490  37.971  1.00  9.25           N  
ATOM   1979  CE1 HIS B  12     -33.254  22.047  38.567  1.00 24.13           C  
ATOM   1980  NE2 HIS B  12     -34.066  21.088  38.973  1.00 30.50           N  
ATOM   1981  N   LYS B  13     -29.843  16.104  37.901  1.00 11.69           N  
ATOM   1982  CA  LYS B  13     -30.130  14.713  37.532  1.00  8.78           C  
ATOM   1983  C   LYS B  13     -29.509  13.644  38.423  1.00 11.03           C  
ATOM   1984  O   LYS B  13     -28.975  13.952  39.487  1.00 16.50           O  
ATOM   1985  CB  LYS B  13     -29.726  14.481  36.080  1.00  6.49           C  
ATOM   1986  CG  LYS B  13     -30.454  15.346  35.098  1.00  2.00           C  
ATOM   1987  CD  LYS B  13     -29.990  15.029  33.720  1.00 11.70           C  
ATOM   1988  CE  LYS B  13     -30.664  15.910  32.705  1.00 17.05           C  
ATOM   1989  NZ  LYS B  13     -31.959  15.348  32.294  1.00 32.42           N1+
ATOM   1990  N   THR B  14     -29.726  12.381  38.068  1.00  9.67           N  
ATOM   1991  CA  THR B  14     -29.102  11.279  38.796  1.00 14.29           C  
ATOM   1992  C   THR B  14     -28.180  10.700  37.742  1.00 12.47           C  
ATOM   1993  O   THR B  14     -28.463  10.807  36.549  1.00 11.34           O  
ATOM   1994  CB  THR B  14     -30.075  10.169  39.224  1.00 20.35           C  
ATOM   1995  CG2 THR B  14     -31.318  10.746  39.878  1.00 22.96           C  
ATOM   1996  OG1 THR B  14     -30.438   9.381  38.082  1.00 29.51           O  
ATOM   1997  N   LEU B  15     -27.115  10.042  38.170  1.00 12.03           N  
ATOM   1998  CA  LEU B  15     -26.153   9.468  37.237  1.00  7.29           C  
ATOM   1999  C   LEU B  15     -26.806   8.780  36.042  1.00  9.22           C  
ATOM   2000  O   LEU B  15     -26.495   9.084  34.888  1.00  7.61           O  
ATOM   2001  CB  LEU B  15     -25.245   8.490  37.974  1.00  3.47           C  
ATOM   2002  CG  LEU B  15     -24.114   7.841  37.182  1.00  5.19           C  
ATOM   2003  CD1 LEU B  15     -23.304   8.879  36.413  1.00 11.75           C  
ATOM   2004  CD2 LEU B  15     -23.223   7.088  38.149  1.00 16.43           C  
ATOM   2005  N   ALA B  16     -27.738   7.880  36.332  1.00  9.86           N  
ATOM   2006  CA  ALA B  16     -28.438   7.141  35.295  1.00  5.52           C  
ATOM   2007  C   ALA B  16     -29.078   8.103  34.326  1.00  6.30           C  
ATOM   2008  O   ALA B  16     -28.823   8.025  33.129  1.00  8.36           O  
ATOM   2009  CB  ALA B  16     -29.490   6.242  35.904  1.00  6.96           C  
ATOM   2010  N   GLU B  17     -29.884   9.026  34.848  1.00  7.52           N  
ATOM   2011  CA  GLU B  17     -30.557  10.013  34.007  1.00 11.86           C  
ATOM   2012  C   GLU B  17     -29.494  10.687  33.159  1.00 14.02           C  
ATOM   2013  O   GLU B  17     -29.611  10.776  31.932  1.00 17.58           O  
ATOM   2014  CB  GLU B  17     -31.264  11.092  34.848  1.00 13.07           C  
ATOM   2015  CG  GLU B  17     -32.502  10.661  35.605  1.00 24.63           C  
ATOM   2016  CD  GLU B  17     -33.241  11.839  36.240  1.00 33.17           C  
ATOM   2017  OE1 GLU B  17     -32.940  12.198  37.401  1.00 38.18           O  
ATOM   2018  OE2 GLU B  17     -34.132  12.410  35.577  1.00 40.78           O1-
ATOM   2019  N   ALA B  18     -28.426  11.100  33.829  1.00 10.22           N  
ATOM   2020  CA  ALA B  18     -27.330  11.786  33.186  1.00 13.61           C  
ATOM   2021  C   ALA B  18     -26.753  11.004  32.014  1.00 15.99           C  
ATOM   2022  O   ALA B  18     -26.602  11.550  30.921  1.00 18.89           O  
ATOM   2023  CB  ALA B  18     -26.245  12.122  34.212  1.00  8.71           C  
ATOM   2024  N   VAL B  19     -26.473   9.723  32.212  1.00 17.26           N  
ATOM   2025  CA  VAL B  19     -25.893   8.947  31.129  1.00 22.07           C  
ATOM   2026  C   VAL B  19     -26.893   8.729  29.996  1.00 24.10           C  
ATOM   2027  O   VAL B  19     -26.521   8.777  28.819  1.00 28.59           O  
ATOM   2028  CB  VAL B  19     -25.266   7.606  31.621  1.00 21.32           C  
ATOM   2029  CG1 VAL B  19     -24.121   7.876  32.583  1.00 12.61           C  
ATOM   2030  CG2 VAL B  19     -26.298   6.754  32.300  1.00 34.28           C  
ATOM   2031  N   GLN B  20     -28.167   8.561  30.338  1.00 24.86           N  
ATOM   2032  CA  GLN B  20     -29.197   8.351  29.318  1.00 25.65           C  
ATOM   2033  C   GLN B  20     -29.298   9.590  28.453  1.00 24.71           C  
ATOM   2034  O   GLN B  20     -29.526   9.512  27.242  1.00 29.03           O  
ATOM   2035  CB  GLN B  20     -30.540   8.057  29.952  1.00 28.58           C  
ATOM   2036  N   PHE B  21     -29.093  10.741  29.070  1.00 20.19           N  
ATOM   2037  CA  PHE B  21     -29.168  11.982  28.335  1.00 17.27           C  
ATOM   2038  C   PHE B  21     -28.092  12.007  27.251  1.00 17.07           C  
ATOM   2039  O   PHE B  21     -28.406  12.169  26.071  1.00 16.90           O  
ATOM   2040  CB  PHE B  21     -29.012  13.157  29.293  1.00 15.23           C  
ATOM   2041  CG  PHE B  21     -29.290  14.487  28.675  1.00 11.68           C  
ATOM   2042  CD1 PHE B  21     -28.428  15.026  27.727  1.00  9.79           C  
ATOM   2043  CD2 PHE B  21     -30.380  15.230  29.088  1.00 13.33           C  
ATOM   2044  CE1 PHE B  21     -28.646  16.280  27.208  1.00 13.69           C  
ATOM   2045  CE2 PHE B  21     -30.606  16.489  28.576  1.00 15.70           C  
ATOM   2046  CZ  PHE B  21     -29.739  17.018  27.635  1.00 15.70           C  
ATOM   2047  N   VAL B  22     -26.835  11.798  27.649  1.00 17.26           N  
ATOM   2048  CA  VAL B  22     -25.715  11.825  26.711  1.00 13.85           C  
ATOM   2049  C   VAL B  22     -25.903  10.789  25.628  1.00 13.78           C  
ATOM   2050  O   VAL B  22     -25.625  11.045  24.462  1.00 13.45           O  
ATOM   2051  CB  VAL B  22     -24.359  11.611  27.419  1.00 14.42           C  
ATOM   2052  CG1 VAL B  22     -23.224  11.554  26.398  1.00 16.68           C  
ATOM   2053  CG2 VAL B  22     -24.101  12.741  28.401  1.00 18.81           C  
ATOM   2054  N   GLU B  23     -26.403   9.627  26.014  1.00 17.20           N  
ATOM   2055  CA  GLU B  23     -26.652   8.561  25.061  1.00 21.21           C  
ATOM   2056  C   GLU B  23     -27.614   9.047  23.980  1.00 20.51           C  
ATOM   2057  O   GLU B  23     -27.334   8.929  22.783  1.00 26.02           O  
ATOM   2058  CB  GLU B  23     -27.260   7.356  25.777  1.00 24.31           C  
ATOM   2059  CG  GLU B  23     -26.448   6.108  25.625  1.00 29.17           C  
ATOM   2060  CD  GLU B  23     -25.073   6.281  26.190  1.00 30.77           C  
ATOM   2061  OE1 GLU B  23     -24.982   6.397  27.433  1.00 34.97           O  
ATOM   2062  OE2 GLU B  23     -24.098   6.319  25.400  1.00 27.38           O1-
ATOM   2063  N   ASP B  24     -28.724   9.636  24.412  1.00 16.42           N  
ATOM   2064  CA  ASP B  24     -29.733  10.134  23.490  1.00 22.08           C  
ATOM   2065  C   ASP B  24     -29.232  11.246  22.569  1.00 25.58           C  
ATOM   2066  O   ASP B  24     -29.384  11.180  21.346  1.00 33.77           O  
ATOM   2067  CB  ASP B  24     -30.958  10.629  24.266  1.00 17.09           C  
ATOM   2068  CG  ASP B  24     -31.610   9.537  25.105  1.00 21.84           C  
ATOM   2069  OD1 ASP B  24     -31.201   8.363  25.010  1.00 24.14           O  
ATOM   2070  OD2 ASP B  24     -32.540   9.847  25.878  1.00 31.32           O1-
ATOM   2071  N   VAL B  25     -28.600  12.247  23.160  1.00 26.38           N  
ATOM   2072  CA  VAL B  25     -28.112  13.402  22.430  1.00 25.79           C  
ATOM   2073  C   VAL B  25     -26.862  13.237  21.572  1.00 26.71           C  
ATOM   2074  O   VAL B  25     -26.882  13.581  20.391  1.00 27.04           O  
ATOM   2075  CB  VAL B  25     -27.908  14.587  23.405  1.00 31.46           C  
ATOM   2076  CG1 VAL B  25     -27.150  15.722  22.736  1.00 35.53           C  
ATOM   2077  CG2 VAL B  25     -29.258  15.076  23.918  1.00 32.23           C  
ATOM   2078  N   LYS B  26     -25.799  12.679  22.145  1.00 28.24           N  
ATOM   2079  CA  LYS B  26     -24.506  12.538  21.457  1.00 27.43           C  
ATOM   2080  C   LYS B  26     -24.451  12.136  19.983  1.00 25.22           C  
ATOM   2081  O   LYS B  26     -23.492  12.489  19.282  1.00 24.01           O  
ATOM   2082  CB  LYS B  26     -23.536  11.668  22.270  1.00 25.18           C  
ATOM   2083  CG  LYS B  26     -23.850  10.191  22.260  1.00 22.45           C  
ATOM   2084  CD  LYS B  26     -22.688   9.387  22.806  1.00 18.94           C  
ATOM   2085  CE  LYS B  26     -22.998   7.920  22.699  1.00 23.09           C  
ATOM   2086  NZ  LYS B  26     -21.945   7.063  23.273  1.00 18.28           N1+
ATOM   2087  N   GLY B  27     -25.462  11.419  19.502  1.00 26.28           N  
ATOM   2088  CA  GLY B  27     -25.458  11.009  18.107  1.00 26.48           C  
ATOM   2089  C   GLY B  27     -26.062  12.003  17.124  1.00 29.80           C  
ATOM   2090  O   GLY B  27     -25.875  11.875  15.916  1.00 32.07           O  
ATOM   2091  N   HIS B  28     -26.778  13.002  17.634  1.00 32.56           N  
ATOM   2092  CA  HIS B  28     -27.440  13.986  16.781  1.00 32.90           C  
ATOM   2093  C   HIS B  28     -27.033  15.429  17.026  1.00 31.75           C  
ATOM   2094  O   HIS B  28     -27.678  16.355  16.535  1.00 36.89           O  
ATOM   2095  CB  HIS B  28     -28.939  13.821  16.931  1.00 37.31           C  
ATOM   2096  CG  HIS B  28     -29.333  12.399  17.137  1.00 46.62           C  
ATOM   2097  CD2 HIS B  28     -29.510  11.389  16.255  1.00 50.07           C  
ATOM   2098  ND1 HIS B  28     -29.425  11.835  18.392  1.00 51.75           N  
ATOM   2099  CE1 HIS B  28     -29.634  10.536  18.272  1.00 57.01           C  
ATOM   2100  NE2 HIS B  28     -29.689  10.239  16.987  1.00 53.77           N  
ATOM   2101  N   VAL B  29     -26.003  15.623  17.838  1.00 28.65           N  
ATOM   2102  CA  VAL B  29     -25.496  16.959  18.102  1.00 22.01           C  
ATOM   2103  C   VAL B  29     -24.912  17.410  16.753  1.00 20.40           C  
ATOM   2104  O   VAL B  29     -24.502  16.579  15.943  1.00 26.28           O  
ATOM   2105  CB  VAL B  29     -24.415  16.920  19.224  1.00 17.14           C  
ATOM   2106  CG1 VAL B  29     -23.203  17.750  18.856  1.00 15.41           C  
ATOM   2107  CG2 VAL B  29     -25.004  17.426  20.521  1.00 12.20           C  
ATOM   2108  N   PRO B  30     -24.979  18.708  16.443  1.00 14.74           N  
ATOM   2109  CA  PRO B  30     -24.431  19.164  15.169  1.00  9.05           C  
ATOM   2110  C   PRO B  30     -22.942  18.889  15.127  1.00  8.10           C  
ATOM   2111  O   PRO B  30     -22.303  18.716  16.165  1.00 11.70           O  
ATOM   2112  CB  PRO B  30     -24.698  20.657  15.215  1.00 13.65           C  
ATOM   2113  CG  PRO B  30     -25.951  20.753  16.015  1.00 13.99           C  
ATOM   2114  CD  PRO B  30     -25.652  19.814  17.142  1.00 16.09           C  
ATOM   2115  N   PRO B  31     -22.365  18.823  13.926  1.00  6.78           N  
ATOM   2116  CA  PRO B  31     -20.928  18.564  13.824  1.00  9.94           C  
ATOM   2117  C   PRO B  31     -20.090  19.610  14.536  1.00 10.70           C  
ATOM   2118  O   PRO B  31     -20.376  20.797  14.510  1.00 16.05           O  
ATOM   2119  CB  PRO B  31     -20.676  18.555  12.317  1.00  8.83           C  
ATOM   2120  CG  PRO B  31     -21.821  19.332  11.756  1.00  9.07           C  
ATOM   2121  CD  PRO B  31     -22.981  18.921  12.598  1.00 12.10           C  
ATOM   2122  N   ALA B  32     -19.020  19.154  15.154  1.00 15.49           N  
ATOM   2123  CA  ALA B  32     -18.140  20.032  15.886  1.00 11.63           C  
ATOM   2124  C   ALA B  32     -17.648  21.220  15.074  1.00 12.59           C  
ATOM   2125  O   ALA B  32     -17.374  22.276  15.630  1.00 13.30           O  
ATOM   2126  CB  ALA B  32     -16.966  19.236  16.409  1.00 13.85           C  
ATOM   2127  N   ASP B  33     -17.542  21.055  13.760  1.00 19.00           N  
ATOM   2128  CA  ASP B  33     -17.033  22.129  12.917  1.00 22.25           C  
ATOM   2129  C   ASP B  33     -18.047  23.244  12.760  1.00 24.43           C  
ATOM   2130  O   ASP B  33     -17.705  24.362  12.364  1.00 30.89           O  
ATOM   2131  CB  ASP B  33     -16.607  21.588  11.545  1.00 25.68           C  
ATOM   2132  CG  ASP B  33     -17.762  21.495  10.553  1.00 37.89           C  
ATOM   2133  OD1 ASP B  33     -18.478  20.468  10.540  1.00 44.08           O  
ATOM   2134  OD2 ASP B  33     -17.940  22.449   9.764  1.00 46.12           O1-
ATOM   2135  N   GLU B  34     -19.289  22.938  13.104  1.00 18.69           N  
ATOM   2136  CA  GLU B  34     -20.373  23.884  12.967  1.00 16.52           C  
ATOM   2137  C   GLU B  34     -20.825  24.554  14.267  1.00 18.32           C  
ATOM   2138  O   GLU B  34     -20.883  25.781  14.338  1.00 21.75           O  
ATOM   2139  CB  GLU B  34     -21.523  23.213  12.193  1.00 13.94           C  
ATOM   2140  CG  GLU B  34     -21.189  23.088  10.705  1.00 23.13           C  
ATOM   2141  CD  GLU B  34     -21.868  21.938   9.970  1.00 33.68           C  
ATOM   2142  OE1 GLU B  34     -23.109  21.813  10.044  1.00 33.07           O  
ATOM   2143  OE2 GLU B  34     -21.148  21.173   9.276  1.00 35.35           O1-
ATOM   2144  N   VAL B  35     -21.099  23.775  15.305  1.00 18.83           N  
ATOM   2145  CA  VAL B  35     -21.530  24.347  16.577  1.00 21.36           C  
ATOM   2146  C   VAL B  35     -20.904  23.617  17.737  1.00 23.43           C  
ATOM   2147  O   VAL B  35     -20.846  22.383  17.733  1.00 30.77           O  
ATOM   2148  CB  VAL B  35     -23.048  24.246  16.752  1.00 24.23           C  
ATOM   2149  CG1 VAL B  35     -23.456  24.657  18.165  1.00 25.23           C  
ATOM   2150  CG2 VAL B  35     -23.732  25.132  15.761  1.00 35.18           C  
ATOM   2151  N   ILE B  36     -20.464  24.360  18.749  1.00 21.15           N  
ATOM   2152  CA  ILE B  36     -19.870  23.721  19.919  1.00 18.44           C  
ATOM   2153  C   ILE B  36     -20.986  23.393  20.903  1.00 15.83           C  
ATOM   2154  O   ILE B  36     -21.632  24.290  21.434  1.00 23.84           O  
ATOM   2155  CB  ILE B  36     -18.797  24.592  20.595  1.00 15.05           C  
ATOM   2156  CG1 ILE B  36     -17.797  25.091  19.556  1.00 10.32           C  
ATOM   2157  CG2 ILE B  36     -18.036  23.752  21.604  1.00 26.74           C  
ATOM   2158  CD1 ILE B  36     -16.560  25.701  20.130  1.00  9.44           C  
ATOM   2159  N   SER B  37     -21.218  22.102  21.116  1.00 11.63           N  
ATOM   2160  CA  SER B  37     -22.278  21.620  21.995  1.00  4.41           C  
ATOM   2161  C   SER B  37     -21.679  21.183  23.306  1.00  5.70           C  
ATOM   2162  O   SER B  37     -20.903  20.229  23.332  1.00  9.27           O  
ATOM   2163  CB  SER B  37     -22.961  20.426  21.333  1.00  8.33           C  
ATOM   2164  OG  SER B  37     -23.251  20.690  19.965  1.00  8.96           O  
ATOM   2165  N   VAL B  38     -22.097  21.812  24.401  1.00  7.30           N  
ATOM   2166  CA  VAL B  38     -21.538  21.504  25.724  1.00  9.43           C  
ATOM   2167  C   VAL B  38     -22.578  21.252  26.813  1.00 11.19           C  
ATOM   2168  O   VAL B  38     -23.470  22.064  27.026  1.00 17.95           O  
ATOM   2169  CB  VAL B  38     -20.632  22.677  26.221  1.00  3.64           C  
ATOM   2170  CG1 VAL B  38     -19.982  22.332  27.537  1.00  9.97           C  
ATOM   2171  CG2 VAL B  38     -19.581  23.023  25.187  1.00 11.24           C  
ATOM   2172  N   VAL B  39     -22.448  20.147  27.531  1.00 10.26           N  
ATOM   2173  CA  VAL B  39     -23.371  19.852  28.618  1.00 12.19           C  
ATOM   2174  C   VAL B  39     -22.642  19.965  29.969  1.00 16.20           C  
ATOM   2175  O   VAL B  39     -21.728  19.192  30.275  1.00 19.53           O  
ATOM   2176  CB  VAL B  39     -23.996  18.464  28.456  1.00  7.12           C  
ATOM   2177  CG1 VAL B  39     -24.917  18.176  29.606  1.00  9.97           C  
ATOM   2178  CG2 VAL B  39     -24.766  18.401  27.180  1.00 10.11           C  
ATOM   2179  N   CYS B  40     -23.003  20.977  30.741  1.00 12.32           N  
ATOM   2180  CA  CYS B  40     -22.396  21.207  32.035  1.00 11.86           C  
ATOM   2181  C   CYS B  40     -23.171  20.459  33.097  1.00 13.30           C  
ATOM   2182  O   CYS B  40     -24.222  20.902  33.563  1.00 11.38           O  
ATOM   2183  CB  CYS B  40     -22.352  22.697  32.333  1.00 10.73           C  
ATOM   2184  SG  CYS B  40     -21.247  23.586  31.233  1.00 17.48           S  
ATOM   2185  N   ALA B  41     -22.614  19.334  33.509  1.00 14.41           N  
ATOM   2186  CA  ALA B  41     -23.254  18.478  34.482  1.00 14.98           C  
ATOM   2187  C   ALA B  41     -22.660  18.577  35.871  1.00 12.90           C  
ATOM   2188  O   ALA B  41     -21.601  19.177  36.069  1.00 15.30           O  
ATOM   2189  CB  ALA B  41     -23.181  17.044  33.996  1.00 18.71           C  
ATOM   2190  N   PRO B  42     -23.385  18.055  36.873  1.00 11.90           N  
ATOM   2191  CA  PRO B  42     -22.908  18.076  38.259  1.00 10.49           C  
ATOM   2192  C   PRO B  42     -21.655  17.200  38.347  1.00 11.27           C  
ATOM   2193  O   PRO B  42     -21.525  16.211  37.621  1.00  8.35           O  
ATOM   2194  CB  PRO B  42     -24.075  17.458  39.024  1.00  5.97           C  
ATOM   2195  CG  PRO B  42     -25.250  17.880  38.231  1.00 11.13           C  
ATOM   2196  CD  PRO B  42     -24.799  17.648  36.811  1.00  7.46           C  
ATOM   2197  N   PHE B  43     -20.751  17.554  39.254  1.00 16.45           N  
ATOM   2198  CA  PHE B  43     -19.486  16.832  39.443  1.00 13.67           C  
ATOM   2199  C   PHE B  43     -19.549  15.304  39.459  1.00 10.39           C  
ATOM   2200  O   PHE B  43     -18.762  14.644  38.785  1.00 15.65           O  
ATOM   2201  CB  PHE B  43     -18.782  17.308  40.723  1.00 14.79           C  
ATOM   2202  CG  PHE B  43     -18.249  18.717  40.652  1.00  5.58           C  
ATOM   2203  CD1 PHE B  43     -17.431  19.118  39.597  1.00  2.00           C  
ATOM   2204  CD2 PHE B  43     -18.530  19.627  41.671  1.00  2.00           C  
ATOM   2205  CE1 PHE B  43     -16.898  20.408  39.556  1.00  2.91           C  
ATOM   2206  CE2 PHE B  43     -18.005  20.912  41.643  1.00  2.00           C  
ATOM   2207  CZ  PHE B  43     -17.182  21.307  40.579  1.00  2.00           C  
ATOM   2208  N   LEU B  44     -20.475  14.738  40.219  1.00  5.86           N  
ATOM   2209  CA  LEU B  44     -20.573  13.279  40.306  1.00 10.13           C  
ATOM   2210  C   LEU B  44     -20.678  12.542  38.973  1.00  4.60           C  
ATOM   2211  O   LEU B  44     -20.182  11.431  38.843  1.00  8.06           O  
ATOM   2212  CB  LEU B  44     -21.773  12.867  41.154  1.00  7.53           C  
ATOM   2213  CG  LEU B  44     -21.946  13.568  42.480  1.00  9.62           C  
ATOM   2214  CD1 LEU B  44     -23.406  13.851  42.646  1.00 22.96           C  
ATOM   2215  CD2 LEU B  44     -21.407  12.731  43.610  1.00 13.32           C  
ATOM   2216  N   PHE B  45     -21.352  13.146  38.003  1.00  6.15           N  
ATOM   2217  CA  PHE B  45     -21.575  12.501  36.709  1.00 11.26           C  
ATOM   2218  C   PHE B  45     -20.543  12.779  35.625  1.00 14.38           C  
ATOM   2219  O   PHE B  45     -20.549  12.113  34.585  1.00 18.71           O  
ATOM   2220  CB  PHE B  45     -22.952  12.872  36.165  1.00  5.66           C  
ATOM   2221  CG  PHE B  45     -23.999  13.005  37.213  1.00  2.00           C  
ATOM   2222  CD1 PHE B  45     -24.059  12.118  38.268  1.00  2.00           C  
ATOM   2223  CD2 PHE B  45     -24.933  14.014  37.140  1.00  2.00           C  
ATOM   2224  CE1 PHE B  45     -25.038  12.234  39.238  1.00  5.11           C  
ATOM   2225  CE2 PHE B  45     -25.917  14.137  38.106  1.00  4.26           C  
ATOM   2226  CZ  PHE B  45     -25.969  13.245  39.154  1.00  5.33           C  
ATOM   2227  N   LEU B  46     -19.685  13.771  35.847  1.00 13.80           N  
ATOM   2228  CA  LEU B  46     -18.664  14.132  34.870  1.00 13.10           C  
ATOM   2229  C   LEU B  46     -17.899  12.920  34.330  1.00 17.35           C  
ATOM   2230  O   LEU B  46     -17.810  12.719  33.118  1.00 16.02           O  
ATOM   2231  CB  LEU B  46     -17.701  15.166  35.463  1.00  8.57           C  
ATOM   2232  CG  LEU B  46     -18.333  16.524  35.786  1.00  2.00           C  
ATOM   2233  CD1 LEU B  46     -17.283  17.484  36.265  1.00  5.41           C  
ATOM   2234  CD2 LEU B  46     -19.010  17.090  34.565  1.00  5.39           C  
ATOM   2235  N   ASP B  47     -17.422  12.073  35.235  1.00 21.53           N  
ATOM   2236  CA  ASP B  47     -16.671  10.877  34.865  1.00 21.08           C  
ATOM   2237  C   ASP B  47     -17.381   9.988  33.821  1.00 22.11           C  
ATOM   2238  O   ASP B  47     -16.880   9.823  32.709  1.00 23.87           O  
ATOM   2239  CB  ASP B  47     -16.337  10.097  36.140  1.00 25.28           C  
ATOM   2240  CG  ASP B  47     -15.519   8.846  35.883  1.00 24.88           C  
ATOM   2241  OD1 ASP B  47     -14.701   8.823  34.937  1.00 25.50           O  
ATOM   2242  OD2 ASP B  47     -15.706   7.881  36.655  1.00 21.55           O1-
ATOM   2243  N   ARG B  48     -18.551   9.444  34.155  1.00 20.71           N  
ATOM   2244  CA  ARG B  48     -19.283   8.585  33.214  1.00 18.14           C  
ATOM   2245  C   ARG B  48     -19.646   9.332  31.945  1.00 15.06           C  
ATOM   2246  O   ARG B  48     -19.592   8.770  30.851  1.00 19.56           O  
ATOM   2247  CB  ARG B  48     -20.572   8.029  33.827  1.00 21.35           C  
ATOM   2248  CG  ARG B  48     -20.374   7.247  35.099  1.00 28.38           C  
ATOM   2249  CD  ARG B  48     -21.031   5.884  35.049  1.00 25.99           C  
ATOM   2250  NE  ARG B  48     -20.961   5.240  36.357  1.00 33.07           N  
ATOM   2251  CZ  ARG B  48     -21.414   4.021  36.616  1.00 40.97           C  
ATOM   2252  NH1 ARG B  48     -21.967   3.297  35.651  1.00 45.13           N1+
ATOM   2253  NH2 ARG B  48     -21.357   3.543  37.855  1.00 41.95           N  
ATOM   2254  N   LEU B  49     -20.037  10.589  32.097  1.00  9.62           N  
ATOM   2255  CA  LEU B  49     -20.414  11.404  30.953  1.00 13.27           C  
ATOM   2256  C   LEU B  49     -19.239  11.609  30.006  1.00 11.61           C  
ATOM   2257  O   LEU B  49     -19.408  11.556  28.793  1.00 14.36           O  
ATOM   2258  CB  LEU B  49     -20.975  12.757  31.409  1.00 12.92           C  
ATOM   2259  CG  LEU B  49     -22.452  12.871  31.773  1.00  2.00           C  
ATOM   2260  CD1 LEU B  49     -22.966  11.616  32.417  1.00  2.00           C  
ATOM   2261  CD2 LEU B  49     -22.611  14.033  32.692  1.00  2.00           C  
ATOM   2262  N   VAL B  50     -18.040  11.792  30.548  1.00 10.06           N  
ATOM   2263  CA  VAL B  50     -16.884  12.004  29.690  1.00  9.55           C  
ATOM   2264  C   VAL B  50     -16.683  10.780  28.815  1.00 11.59           C  
ATOM   2265  O   VAL B  50     -16.343  10.905  27.642  1.00 14.72           O  
ATOM   2266  CB  VAL B  50     -15.612  12.346  30.493  1.00  8.19           C  
ATOM   2267  CG1 VAL B  50     -14.409  12.369  29.580  1.00  2.00           C  
ATOM   2268  CG2 VAL B  50     -15.763  13.718  31.136  1.00  7.20           C  
ATOM   2269  N   GLN B  51     -16.977   9.608  29.370  1.00 15.90           N  
ATOM   2270  CA  GLN B  51     -16.858   8.351  28.633  1.00 20.45           C  
ATOM   2271  C   GLN B  51     -18.007   8.117  27.657  1.00 20.02           C  
ATOM   2272  O   GLN B  51     -17.786   7.759  26.503  1.00 25.70           O  
ATOM   2273  CB  GLN B  51     -16.772   7.167  29.589  1.00 26.28           C  
ATOM   2274  CG  GLN B  51     -15.367   6.635  29.743  1.00 37.36           C  
ATOM   2275  CD  GLN B  51     -14.885   6.628  31.178  1.00 42.92           C  
ATOM   2276  NE2 GLN B  51     -15.754   7.006  32.114  1.00 39.63           N  
ATOM   2277  OE1 GLN B  51     -13.737   6.280  31.443  1.00 57.18           O  
ATOM   2278  N   ALA B  52     -19.235   8.305  28.117  1.00 10.43           N  
ATOM   2279  CA  ALA B  52     -20.380   8.106  27.254  1.00  6.87           C  
ATOM   2280  C   ALA B  52     -20.242   8.957  26.007  1.00  6.11           C  
ATOM   2281  O   ALA B  52     -20.674   8.565  24.935  1.00  5.21           O  
ATOM   2282  CB  ALA B  52     -21.649   8.450  27.986  1.00  3.84           C  
ATOM   2283  N   ALA B  53     -19.637  10.126  26.153  1.00  9.90           N  
ATOM   2284  CA  ALA B  53     -19.441  11.020  25.030  1.00 19.15           C  
ATOM   2285  C   ALA B  53     -18.140  10.556  24.374  1.00 25.14           C  
ATOM   2286  O   ALA B  53     -17.338  11.346  23.897  1.00 32.95           O  
ATOM   2287  CB  ALA B  53     -19.335  12.466  25.531  1.00  8.24           C  
ATOM   2288  N   ASP B  54     -17.998   9.242  24.274  1.00 33.03           N  
ATOM   2289  CA  ASP B  54     -16.805   8.608  23.727  1.00 41.06           C  
ATOM   2290  C   ASP B  54     -16.058   9.380  22.649  1.00 37.58           C  
ATOM   2291  O   ASP B  54     -15.040   9.993  22.926  1.00 40.80           O  
ATOM   2292  CB  ASP B  54     -17.077   7.175  23.251  1.00 54.81           C  
ATOM   2293  CG  ASP B  54     -18.409   7.029  22.505  1.00 62.14           C  
ATOM   2294  OD1 ASP B  54     -19.424   6.832  23.194  1.00 68.40           O  
ATOM   2295  OD2 ASP B  54     -18.433   7.063  21.251  1.00 68.02           O1-
ATOM   2296  N   GLY B  55     -16.541   9.299  21.419  1.00 32.04           N  
ATOM   2297  CA  GLY B  55     -15.885   9.993  20.330  1.00 32.58           C  
ATOM   2298  C   GLY B  55     -16.961  10.775  19.639  1.00 29.03           C  
ATOM   2299  O   GLY B  55     -17.194  10.643  18.445  1.00 33.91           O  
ATOM   2300  N   THR B  56     -17.720  11.488  20.443  1.00 28.05           N  
ATOM   2301  CA  THR B  56     -18.804  12.275  19.935  1.00 24.09           C  
ATOM   2302  C   THR B  56     -18.355  13.724  19.961  1.00 30.89           C  
ATOM   2303  O   THR B  56     -17.203  14.006  20.313  1.00 32.68           O  
ATOM   2304  CB  THR B  56     -20.046  12.022  20.781  1.00 17.13           C  
ATOM   2305  CG2 THR B  56     -20.583  10.667  20.470  1.00 22.48           C  
ATOM   2306  OG1 THR B  56     -19.697  12.015  22.166  1.00 17.63           O  
ATOM   2307  N   ASP B  57     -19.211  14.629  19.492  1.00 32.57           N  
ATOM   2308  CA  ASP B  57     -18.885  16.051  19.482  1.00 30.09           C  
ATOM   2309  C   ASP B  57     -19.490  16.746  20.703  1.00 26.76           C  
ATOM   2310  O   ASP B  57     -19.307  17.947  20.904  1.00 29.06           O  
ATOM   2311  CB  ASP B  57     -19.384  16.703  18.188  1.00 31.89           C  
ATOM   2312  CG  ASP B  57     -18.679  16.175  16.953  1.00 27.83           C  
ATOM   2313  OD1 ASP B  57     -17.478  15.842  17.043  1.00 27.10           O  
ATOM   2314  OD2 ASP B  57     -19.333  16.103  15.889  1.00 30.12           O1-
ATOM   2315  N   LEU B  58     -20.226  15.977  21.501  1.00 21.93           N  
ATOM   2316  CA  LEU B  58     -20.871  16.479  22.710  1.00 16.35           C  
ATOM   2317  C   LEU B  58     -19.766  16.678  23.722  1.00 14.96           C  
ATOM   2318  O   LEU B  58     -19.115  15.722  24.114  1.00 20.30           O  
ATOM   2319  CB  LEU B  58     -21.866  15.438  23.219  1.00 14.09           C  
ATOM   2320  CG  LEU B  58     -22.934  15.806  24.248  1.00 13.84           C  
ATOM   2321  CD1 LEU B  58     -22.382  15.653  25.637  1.00 16.75           C  
ATOM   2322  CD2 LEU B  58     -23.489  17.204  23.984  1.00 14.06           C  
ATOM   2323  N   LYS B  59     -19.502  17.925  24.083  1.00 15.09           N  
ATOM   2324  CA  LYS B  59     -18.451  18.239  25.048  1.00 12.20           C  
ATOM   2325  C   LYS B  59     -19.016  18.198  26.456  1.00  9.22           C  
ATOM   2326  O   LYS B  59     -20.200  18.441  26.643  1.00 15.53           O  
ATOM   2327  CB  LYS B  59     -17.897  19.638  24.787  1.00 15.36           C  
ATOM   2328  CG  LYS B  59     -17.400  19.858  23.392  1.00 21.86           C  
ATOM   2329  CD  LYS B  59     -16.099  19.123  23.126  1.00 31.70           C  
ATOM   2330  CE  LYS B  59     -15.698  19.290  21.668  1.00 43.12           C  
ATOM   2331  NZ  LYS B  59     -15.945  20.700  21.176  1.00 48.80           N1+
ATOM   2332  N   ILE B  60     -18.171  17.917  27.442  1.00  6.26           N  
ATOM   2333  CA  ILE B  60     -18.607  17.877  28.832  1.00  8.77           C  
ATOM   2334  C   ILE B  60     -17.944  19.002  29.624  1.00  9.27           C  
ATOM   2335  O   ILE B  60     -16.746  19.263  29.470  1.00  8.76           O  
ATOM   2336  CB  ILE B  60     -18.295  16.510  29.483  1.00 12.96           C  
ATOM   2337  CG1 ILE B  60     -19.115  15.407  28.799  1.00 17.08           C  
ATOM   2338  CG2 ILE B  60     -18.610  16.538  30.974  1.00 11.22           C  
ATOM   2339  CD1 ILE B  60     -20.624  15.578  28.899  1.00 15.45           C  
ATOM   2340  N   GLY B  61     -18.727  19.687  30.451  1.00  6.38           N  
ATOM   2341  CA  GLY B  61     -18.174  20.774  31.233  1.00  3.23           C  
ATOM   2342  C   GLY B  61     -18.685  20.747  32.657  1.00  2.52           C  
ATOM   2343  O   GLY B  61     -19.714  20.120  32.916  1.00  2.00           O  
ATOM   2344  N   ALA B  62     -17.957  21.401  33.570  1.00  2.00           N  
ATOM   2345  CA  ALA B  62     -18.329  21.480  34.984  1.00  2.00           C  
ATOM   2346  C   ALA B  62     -18.966  22.814  35.245  1.00  6.58           C  
ATOM   2347  O   ALA B  62     -18.705  23.777  34.530  1.00 12.67           O  
ATOM   2348  CB  ALA B  62     -17.130  21.335  35.865  1.00  2.35           C  
ATOM   2349  N   GLN B  63     -19.775  22.877  36.295  1.00 12.43           N  
ATOM   2350  CA  GLN B  63     -20.476  24.102  36.672  1.00  8.44           C  
ATOM   2351  C   GLN B  63     -19.641  25.025  37.569  1.00  8.80           C  
ATOM   2352  O   GLN B  63     -20.090  26.102  37.942  1.00 15.86           O  
ATOM   2353  CB  GLN B  63     -21.802  23.747  37.330  1.00  9.71           C  
ATOM   2354  CG  GLN B  63     -22.708  22.934  36.421  1.00  6.78           C  
ATOM   2355  CD  GLN B  63     -23.889  22.332  37.148  1.00 10.08           C  
ATOM   2356  NE2 GLN B  63     -24.584  21.418  36.485  1.00 19.33           N  
ATOM   2357  OE1 GLN B  63     -24.176  22.678  38.290  1.00 13.95           O  
ATOM   2358  N   THR B  64     -18.454  24.562  37.946  1.00  9.85           N  
ATOM   2359  CA  THR B  64     -17.490  25.322  38.743  1.00  8.51           C  
ATOM   2360  C   THR B  64     -16.195  24.548  38.804  1.00  8.35           C  
ATOM   2361  O   THR B  64     -16.026  23.537  38.138  1.00 14.71           O  
ATOM   2362  CB  THR B  64     -17.875  25.567  40.232  1.00  3.76           C  
ATOM   2363  CG2 THR B  64     -17.787  27.040  40.541  1.00  2.61           C  
ATOM   2364  OG1 THR B  64     -19.178  25.065  40.532  1.00  2.00           O  
ATOM   2365  N   MET B  65     -15.316  25.022  39.670  1.00 11.93           N  
ATOM   2366  CA  MET B  65     -14.009  24.445  39.941  1.00 15.71           C  
ATOM   2367  C   MET B  65     -13.370  25.513  40.809  1.00 18.15           C  
ATOM   2368  O   MET B  65     -13.834  26.661  40.841  1.00 17.29           O  
ATOM   2369  CB  MET B  65     -13.177  24.292  38.672  1.00 13.84           C  
ATOM   2370  CG  MET B  65     -12.870  25.610  38.004  1.00 19.41           C  
ATOM   2371  SD  MET B  65     -11.278  25.623  37.224  1.00 20.43           S  
ATOM   2372  CE  MET B  65     -11.701  25.060  35.709  1.00 20.38           C  
ATOM   2373  N   HIS B  66     -12.326  25.139  41.528  1.00 18.58           N  
ATOM   2374  CA  HIS B  66     -11.635  26.081  42.373  1.00 11.94           C  
ATOM   2375  C   HIS B  66     -10.538  26.721  41.537  1.00 14.88           C  
ATOM   2376  O   HIS B  66     -10.315  26.351  40.383  1.00 15.48           O  
ATOM   2377  CB  HIS B  66     -11.039  25.366  43.573  1.00 10.25           C  
ATOM   2378  CG  HIS B  66     -10.583  26.293  44.651  1.00  5.44           C  
ATOM   2379  CD2 HIS B  66     -11.279  27.036  45.539  1.00  7.99           C  
ATOM   2380  ND1 HIS B  66      -9.254  26.560  44.887  1.00  5.89           N  
ATOM   2381  CE1 HIS B  66      -9.149  27.430  45.870  1.00  4.73           C  
ATOM   2382  NE2 HIS B  66     -10.365  27.736  46.286  1.00  3.16           N  
ATOM   2383  N   PHE B  67      -9.850  27.685  42.123  1.00 13.59           N  
ATOM   2384  CA  PHE B  67      -8.791  28.366  41.421  1.00 12.97           C  
ATOM   2385  C   PHE B  67      -7.422  27.793  41.736  1.00 10.64           C  
ATOM   2386  O   PHE B  67      -6.426  28.280  41.243  1.00 17.27           O  
ATOM   2387  CB  PHE B  67      -8.841  29.873  41.719  1.00 13.49           C  
ATOM   2388  CG  PHE B  67      -8.704  30.223  43.170  1.00  8.34           C  
ATOM   2389  CD1 PHE B  67      -7.508  30.026  43.840  1.00  8.63           C  
ATOM   2390  CD2 PHE B  67      -9.774  30.767  43.864  1.00 13.75           C  
ATOM   2391  CE1 PHE B  67      -7.379  30.358  45.178  1.00  8.03           C  
ATOM   2392  CE2 PHE B  67      -9.651  31.105  45.209  1.00 15.81           C  
ATOM   2393  CZ  PHE B  67      -8.448  30.901  45.865  1.00  7.75           C  
ATOM   2394  N   ALA B  68      -7.370  26.757  42.560  1.00 13.22           N  
ATOM   2395  CA  ALA B  68      -6.092  26.154  42.941  1.00 11.89           C  
ATOM   2396  C   ALA B  68      -5.954  24.739  42.400  1.00 13.00           C  
ATOM   2397  O   ALA B  68      -6.960  24.066  42.174  1.00 20.23           O  
ATOM   2398  CB  ALA B  68      -5.954  26.151  44.447  1.00  9.94           C  
ATOM   2399  N   ASP B  69      -4.718  24.273  42.236  1.00 10.88           N  
ATOM   2400  CA  ASP B  69      -4.468  22.930  41.709  1.00 10.95           C  
ATOM   2401  C   ASP B  69      -4.808  21.845  42.701  1.00 12.03           C  
ATOM   2402  O   ASP B  69      -5.291  20.779  42.328  1.00 17.00           O  
ATOM   2403  CB  ASP B  69      -3.018  22.777  41.292  1.00  8.83           C  
ATOM   2404  CG  ASP B  69      -2.614  23.769  40.243  1.00 15.48           C  
ATOM   2405  OD1 ASP B  69      -3.451  24.116  39.379  1.00 20.53           O  
ATOM   2406  OD2 ASP B  69      -1.449  24.209  40.290  1.00 21.33           O1-
ATOM   2407  N   GLN B  70      -4.511  22.108  43.963  1.00 10.42           N  
ATOM   2408  CA  GLN B  70      -4.793  21.171  45.034  1.00 12.35           C  
ATOM   2409  C   GLN B  70      -4.598  21.962  46.307  1.00  5.63           C  
ATOM   2410  O   GLN B  70      -3.923  22.982  46.302  1.00 12.53           O  
ATOM   2411  CB  GLN B  70      -3.827  19.969  44.990  1.00 24.06           C  
ATOM   2412  CG  GLN B  70      -2.349  20.274  45.330  1.00 38.86           C  
ATOM   2413  CD  GLN B  70      -1.459  19.022  45.377  1.00 47.24           C  
ATOM   2414  NE2 GLN B  70      -1.348  18.411  46.552  1.00 46.45           N  
ATOM   2415  OE1 GLN B  70      -0.875  18.622  44.372  1.00 55.53           O  
ATOM   2416  N   GLY B  71      -5.194  21.515  47.395  1.00  2.53           N  
ATOM   2417  CA  GLY B  71      -5.025  22.229  48.636  1.00  2.00           C  
ATOM   2418  C   GLY B  71      -6.119  21.932  49.627  1.00  4.09           C  
ATOM   2419  O   GLY B  71      -6.983  21.088  49.391  1.00  8.54           O  
ATOM   2420  N   ALA B  72      -6.081  22.640  50.746  1.00  5.89           N  
ATOM   2421  CA  ALA B  72      -7.051  22.454  51.808  1.00  6.08           C  
ATOM   2422  C   ALA B  72      -8.338  23.241  51.616  1.00  9.00           C  
ATOM   2423  O   ALA B  72      -8.644  24.147  52.386  1.00 15.33           O  
ATOM   2424  CB  ALA B  72      -6.426  22.791  53.137  1.00  2.00           C  
ATOM   2425  N   TYR B  73      -9.096  22.910  50.586  1.00  3.81           N  
ATOM   2426  CA  TYR B  73     -10.350  23.593  50.365  1.00  4.13           C  
ATOM   2427  C   TYR B  73     -11.403  22.500  50.337  1.00  9.49           C  
ATOM   2428  O   TYR B  73     -11.846  22.089  49.269  1.00  8.59           O  
ATOM   2429  CB  TYR B  73     -10.298  24.325  49.045  1.00  5.02           C  
ATOM   2430  CG  TYR B  73      -9.098  25.226  48.918  1.00  7.59           C  
ATOM   2431  CD1 TYR B  73      -9.116  26.525  49.417  1.00 16.56           C  
ATOM   2432  CD2 TYR B  73      -7.960  24.795  48.274  1.00 11.22           C  
ATOM   2433  CE1 TYR B  73      -8.021  27.377  49.266  1.00 12.78           C  
ATOM   2434  CE2 TYR B  73      -6.866  25.634  48.113  1.00 20.93           C  
ATOM   2435  CZ  TYR B  73      -6.905  26.921  48.612  1.00 17.52           C  
ATOM   2436  OH  TYR B  73      -5.829  27.749  48.422  1.00 31.12           O  
ATOM   2437  N   THR B  74     -11.747  21.991  51.520  1.00  9.18           N  
ATOM   2438  CA  THR B  74     -12.719  20.911  51.674  1.00  9.41           C  
ATOM   2439  C   THR B  74     -13.960  21.124  50.812  1.00 10.68           C  
ATOM   2440  O   THR B  74     -14.606  22.167  50.875  1.00  7.98           O  
ATOM   2441  CB  THR B  74     -13.174  20.730  53.165  1.00  9.82           C  
ATOM   2442  CG2 THR B  74     -14.052  19.515  53.309  1.00  2.00           C  
ATOM   2443  OG1 THR B  74     -12.041  20.524  54.015  1.00  7.67           O  
ATOM   2444  N   GLY B  75     -14.242  20.146  49.963  1.00 14.48           N  
ATOM   2445  CA  GLY B  75     -15.413  20.208  49.113  1.00 14.23           C  
ATOM   2446  C   GLY B  75     -15.150  20.605  47.685  1.00 15.76           C  
ATOM   2447  O   GLY B  75     -15.850  20.159  46.770  1.00 19.20           O  
ATOM   2448  N   GLU B  76     -14.155  21.459  47.493  1.00 16.49           N  
ATOM   2449  CA  GLU B  76     -13.811  21.937  46.167  1.00 13.97           C  
ATOM   2450  C   GLU B  76     -13.144  20.915  45.243  1.00 10.91           C  
ATOM   2451  O   GLU B  76     -12.686  19.856  45.675  1.00 11.92           O  
ATOM   2452  CB  GLU B  76     -12.979  23.217  46.268  1.00 15.93           C  
ATOM   2453  CG  GLU B  76     -13.735  24.392  46.885  1.00 18.98           C  
ATOM   2454  CD  GLU B  76     -14.980  24.805  46.100  1.00 30.04           C  
ATOM   2455  OE1 GLU B  76     -15.139  24.414  44.916  1.00 44.68           O  
ATOM   2456  OE2 GLU B  76     -15.810  25.541  46.671  1.00 34.20           O1-
ATOM   2457  N   VAL B  77     -13.158  21.246  43.957  1.00  8.32           N  
ATOM   2458  CA  VAL B  77     -12.597  20.437  42.886  1.00  9.30           C  
ATOM   2459  C   VAL B  77     -11.629  21.341  42.099  1.00 12.54           C  
ATOM   2460  O   VAL B  77     -11.954  22.480  41.775  1.00 16.46           O  
ATOM   2461  CB  VAL B  77     -13.741  19.907  41.995  1.00  4.69           C  
ATOM   2462  CG1 VAL B  77     -13.261  19.618  40.580  1.00  8.72           C  
ATOM   2463  CG2 VAL B  77     -14.317  18.657  42.625  1.00  5.86           C  
ATOM   2464  N   SER B  78     -10.444  20.835  41.788  1.00 10.13           N  
ATOM   2465  CA  SER B  78      -9.446  21.637  41.101  1.00  6.08           C  
ATOM   2466  C   SER B  78      -9.437  21.569  39.581  1.00  6.06           C  
ATOM   2467  O   SER B  78      -9.947  20.617  38.978  1.00  6.61           O  
ATOM   2468  CB  SER B  78      -8.065  21.225  41.581  1.00  9.00           C  
ATOM   2469  OG  SER B  78      -7.609  20.091  40.855  1.00 12.74           O  
ATOM   2470  N   PRO B  79      -8.876  22.607  38.939  1.00  3.30           N  
ATOM   2471  CA  PRO B  79      -8.788  22.639  37.480  1.00  4.29           C  
ATOM   2472  C   PRO B  79      -7.924  21.466  36.979  1.00  6.40           C  
ATOM   2473  O   PRO B  79      -8.111  20.991  35.856  1.00  8.68           O  
ATOM   2474  CB  PRO B  79      -8.141  24.001  37.202  1.00  6.42           C  
ATOM   2475  CG  PRO B  79      -7.679  24.507  38.565  1.00  2.00           C  
ATOM   2476  CD  PRO B  79      -8.652  23.945  39.504  1.00  2.00           C  
ATOM   2477  N   VAL B  80      -6.991  20.997  37.813  1.00  9.48           N  
ATOM   2478  CA  VAL B  80      -6.148  19.848  37.461  1.00  7.82           C  
ATOM   2479  C   VAL B  80      -7.066  18.632  37.379  1.00  9.52           C  
ATOM   2480  O   VAL B  80      -7.159  17.992  36.328  1.00  9.68           O  
ATOM   2481  CB  VAL B  80      -5.037  19.570  38.517  1.00  7.23           C  
ATOM   2482  CG1 VAL B  80      -4.306  18.261  38.200  1.00  2.00           C  
ATOM   2483  CG2 VAL B  80      -4.047  20.714  38.536  1.00  4.09           C  
ATOM   2484  N   MET B  81      -7.807  18.377  38.462  1.00  8.62           N  
ATOM   2485  CA  MET B  81      -8.737  17.249  38.530  1.00  4.49           C  
ATOM   2486  C   MET B  81      -9.648  17.159  37.312  1.00 11.62           C  
ATOM   2487  O   MET B  81      -9.707  16.115  36.652  1.00 18.49           O  
ATOM   2488  CB  MET B  81      -9.611  17.335  39.773  1.00  2.00           C  
ATOM   2489  CG  MET B  81      -8.893  17.142  41.088  1.00  4.36           C  
ATOM   2490  SD  MET B  81     -10.035  17.396  42.469  1.00  4.46           S  
ATOM   2491  CE  MET B  81      -8.933  17.529  43.818  1.00  5.83           C  
ATOM   2492  N   LEU B  82     -10.343  18.254  37.005  1.00  7.39           N  
ATOM   2493  CA  LEU B  82     -11.270  18.280  35.877  1.00  4.90           C  
ATOM   2494  C   LEU B  82     -10.601  18.012  34.538  1.00  7.33           C  
ATOM   2495  O   LEU B  82     -11.167  17.353  33.654  1.00  6.96           O  
ATOM   2496  CB  LEU B  82     -12.007  19.612  35.833  1.00  2.00           C  
ATOM   2497  CG  LEU B  82     -12.857  19.896  37.065  1.00  2.00           C  
ATOM   2498  CD1 LEU B  82     -13.443  21.273  36.973  1.00  2.54           C  
ATOM   2499  CD2 LEU B  82     -13.952  18.886  37.166  1.00  2.05           C  
ATOM   2500  N   LYS B  83      -9.387  18.507  34.386  1.00  5.27           N  
ATOM   2501  CA  LYS B  83      -8.699  18.309  33.135  1.00 12.96           C  
ATOM   2502  C   LYS B  83      -8.448  16.817  32.960  1.00 13.67           C  
ATOM   2503  O   LYS B  83      -8.893  16.216  31.990  1.00 18.40           O  
ATOM   2504  CB  LYS B  83      -7.399  19.104  33.134  1.00 15.24           C  
ATOM   2505  CG  LYS B  83      -7.194  19.890  31.879  1.00 20.41           C  
ATOM   2506  CD  LYS B  83      -6.707  19.022  30.738  1.00 27.48           C  
ATOM   2507  CE  LYS B  83      -6.682  19.801  29.419  1.00 31.29           C  
ATOM   2508  NZ  LYS B  83      -8.049  20.062  28.872  1.00 32.61           N1+
ATOM   2509  N   ASP B  84      -7.823  16.216  33.964  1.00 16.51           N  
ATOM   2510  CA  ASP B  84      -7.494  14.800  33.974  1.00 14.02           C  
ATOM   2511  C   ASP B  84      -8.665  13.922  33.524  1.00 17.53           C  
ATOM   2512  O   ASP B  84      -8.456  12.911  32.863  1.00 23.99           O  
ATOM   2513  CB  ASP B  84      -7.053  14.410  35.388  1.00 16.50           C  
ATOM   2514  CG  ASP B  84      -6.114  13.229  35.406  1.00 22.84           C  
ATOM   2515  OD1 ASP B  84      -5.055  13.314  34.755  1.00 27.63           O  
ATOM   2516  OD2 ASP B  84      -6.422  12.221  36.084  1.00 34.04           O1-
ATOM   2517  N   LEU B  85      -9.893  14.319  33.858  1.00 17.76           N  
ATOM   2518  CA  LEU B  85     -11.092  13.556  33.489  1.00 18.93           C  
ATOM   2519  C   LEU B  85     -11.524  13.655  32.045  1.00 22.75           C  
ATOM   2520  O   LEU B  85     -12.279  12.806  31.570  1.00 28.92           O  
ATOM   2521  CB  LEU B  85     -12.303  13.990  34.302  1.00 12.39           C  
ATOM   2522  CG  LEU B  85     -12.537  13.413  35.682  1.00 12.50           C  
ATOM   2523  CD1 LEU B  85     -13.878  13.929  36.161  1.00  8.45           C  
ATOM   2524  CD2 LEU B  85     -12.518  11.898  35.634  1.00  7.65           C  
ATOM   2525  N   GLY B  86     -11.157  14.744  31.387  1.00 19.58           N  
ATOM   2526  CA  GLY B  86     -11.568  14.927  30.011  1.00 20.76           C  
ATOM   2527  C   GLY B  86     -12.607  16.028  29.887  1.00 19.82           C  
ATOM   2528  O   GLY B  86     -13.249  16.184  28.842  1.00 19.72           O  
ATOM   2529  N   VAL B  87     -12.830  16.740  30.987  1.00 18.57           N  
ATOM   2530  CA  VAL B  87     -13.761  17.855  31.003  1.00 16.61           C  
ATOM   2531  C   VAL B  87     -13.034  18.977  30.249  1.00 21.05           C  
ATOM   2532  O   VAL B  87     -11.822  19.139  30.405  1.00 27.63           O  
ATOM   2533  CB  VAL B  87     -14.075  18.270  32.458  1.00 11.35           C  
ATOM   2534  CG1 VAL B  87     -14.809  19.594  32.501  1.00  8.08           C  
ATOM   2535  CG2 VAL B  87     -14.913  17.186  33.129  1.00 14.55           C  
ATOM   2536  N   THR B  88     -13.744  19.709  29.396  1.00 18.82           N  
ATOM   2537  CA  THR B  88     -13.120  20.786  28.637  1.00 15.97           C  
ATOM   2538  C   THR B  88     -13.666  22.175  28.926  1.00 14.29           C  
ATOM   2539  O   THR B  88     -12.996  23.168  28.658  1.00 17.71           O  
ATOM   2540  CB  THR B  88     -13.193  20.535  27.113  1.00 15.04           C  
ATOM   2541  CG2 THR B  88     -12.157  19.542  26.693  1.00 16.34           C  
ATOM   2542  OG1 THR B  88     -14.484  20.031  26.765  1.00 21.10           O  
ATOM   2543  N   TYR B  89     -14.900  22.255  29.409  1.00 12.73           N  
ATOM   2544  CA  TYR B  89     -15.503  23.550  29.716  1.00  8.27           C  
ATOM   2545  C   TYR B  89     -15.816  23.674  31.179  1.00  4.68           C  
ATOM   2546  O   TYR B  89     -16.009  22.672  31.861  1.00 10.05           O  
ATOM   2547  CB  TYR B  89     -16.802  23.760  28.925  1.00  3.31           C  
ATOM   2548  CG  TYR B  89     -16.576  23.934  27.448  1.00  4.81           C  
ATOM   2549  CD1 TYR B  89     -16.429  22.824  26.616  1.00  4.45           C  
ATOM   2550  CD2 TYR B  89     -16.449  25.203  26.886  1.00  2.00           C  
ATOM   2551  CE1 TYR B  89     -16.155  22.972  25.261  1.00  7.43           C  
ATOM   2552  CE2 TYR B  89     -16.178  25.362  25.522  1.00  2.00           C  
ATOM   2553  CZ  TYR B  89     -16.025  24.240  24.720  1.00  3.09           C  
ATOM   2554  OH  TYR B  89     -15.704  24.362  23.389  1.00  3.03           O  
ATOM   2555  N   VAL B  90     -15.873  24.908  31.656  1.00  2.24           N  
ATOM   2556  CA  VAL B  90     -16.228  25.165  33.041  1.00  5.43           C  
ATOM   2557  C   VAL B  90     -16.936  26.512  33.146  1.00  4.34           C  
ATOM   2558  O   VAL B  90     -16.478  27.509  32.580  1.00  8.10           O  
ATOM   2559  CB  VAL B  90     -14.993  25.094  34.007  1.00  2.08           C  
ATOM   2560  CG1 VAL B  90     -13.897  26.027  33.557  1.00  6.55           C  
ATOM   2561  CG2 VAL B  90     -15.416  25.417  35.440  1.00  4.57           C  
ATOM   2562  N   ILE B  91     -18.116  26.507  33.754  1.00  3.77           N  
ATOM   2563  CA  ILE B  91     -18.865  27.742  33.949  1.00  6.79           C  
ATOM   2564  C   ILE B  91     -18.211  28.428  35.146  1.00 10.65           C  
ATOM   2565  O   ILE B  91     -17.910  27.781  36.154  1.00  8.86           O  
ATOM   2566  CB  ILE B  91     -20.356  27.482  34.254  1.00  5.41           C  
ATOM   2567  CG1 ILE B  91     -21.017  26.768  33.067  1.00  8.55           C  
ATOM   2568  CG2 ILE B  91     -21.061  28.798  34.536  1.00  2.00           C  
ATOM   2569  CD1 ILE B  91     -22.413  26.245  33.358  1.00  4.63           C  
ATOM   2570  N   LEU B  92     -17.935  29.720  35.010  1.00 11.89           N  
ATOM   2571  CA  LEU B  92     -17.297  30.481  36.071  1.00  9.10           C  
ATOM   2572  C   LEU B  92     -18.086  31.743  36.414  1.00  8.13           C  
ATOM   2573  O   LEU B  92     -18.618  32.415  35.535  1.00 11.76           O  
ATOM   2574  CB  LEU B  92     -15.869  30.862  35.659  1.00 11.31           C  
ATOM   2575  CG  LEU B  92     -14.808  29.784  35.420  1.00  6.85           C  
ATOM   2576  CD1 LEU B  92     -13.535  30.461  35.036  1.00  4.11           C  
ATOM   2577  CD2 LEU B  92     -14.578  28.946  36.659  1.00  2.00           C  
ATOM   2578  N   GLY B  93     -18.182  32.038  37.704  1.00  6.34           N  
ATOM   2579  CA  GLY B  93     -18.881  33.223  38.155  1.00  3.98           C  
ATOM   2580  C   GLY B  93     -20.373  33.253  37.939  1.00  4.28           C  
ATOM   2581  O   GLY B  93     -20.925  34.320  37.745  1.00 11.40           O  
ATOM   2582  N   HIS B  94     -21.042  32.106  37.975  1.00 10.40           N  
ATOM   2583  CA  HIS B  94     -22.493  32.089  37.788  1.00  9.28           C  
ATOM   2584  C   HIS B  94     -23.076  32.824  38.988  1.00 10.62           C  
ATOM   2585  O   HIS B  94     -22.639  32.610  40.123  1.00 14.06           O  
ATOM   2586  CB  HIS B  94     -23.027  30.650  37.734  1.00 12.62           C  
ATOM   2587  CG  HIS B  94     -24.393  30.532  37.124  1.00 16.83           C  
ATOM   2588  CD2 HIS B  94     -24.780  30.347  35.838  1.00 19.41           C  
ATOM   2589  ND1 HIS B  94     -25.553  30.622  37.862  1.00 15.72           N  
ATOM   2590  CE1 HIS B  94     -26.597  30.503  37.056  1.00 11.90           C  
ATOM   2591  NE2 HIS B  94     -26.154  30.334  35.825  1.00 14.21           N  
ATOM   2592  N   SER B  95     -24.073  33.669  38.746  1.00 13.03           N  
ATOM   2593  CA  SER B  95     -24.690  34.446  39.819  1.00 12.40           C  
ATOM   2594  C   SER B  95     -25.167  33.595  40.959  1.00  7.10           C  
ATOM   2595  O   SER B  95     -25.025  33.973  42.112  1.00 14.07           O  
ATOM   2596  CB  SER B  95     -25.840  35.305  39.295  1.00 15.65           C  
ATOM   2597  OG  SER B  95     -26.389  34.738  38.118  1.00 34.66           O  
ATOM   2598  N   GLU B  96     -25.664  32.407  40.649  1.00  6.36           N  
ATOM   2599  CA  GLU B  96     -26.160  31.522  41.688  1.00  4.54           C  
ATOM   2600  C   GLU B  96     -25.080  31.289  42.728  1.00  3.89           C  
ATOM   2601  O   GLU B  96     -25.375  31.131  43.903  1.00  2.01           O  
ATOM   2602  CB  GLU B  96     -26.694  30.226  41.074  1.00  4.55           C  
ATOM   2603  CG  GLU B  96     -27.882  30.517  40.146  1.00  6.34           C  
ATOM   2604  CD  GLU B  96     -28.473  29.308  39.438  1.00 10.48           C  
ATOM   2605  OE1 GLU B  96     -27.975  28.178  39.611  1.00 14.75           O  
ATOM   2606  OE2 GLU B  96     -29.453  29.501  38.689  1.00 10.30           O1-
ATOM   2607  N   ARG B  97     -23.827  31.404  42.300  1.00  4.86           N  
ATOM   2608  CA  ARG B  97     -22.687  31.220  43.188  1.00 10.70           C  
ATOM   2609  C   ARG B  97     -22.194  32.557  43.711  1.00 13.47           C  
ATOM   2610  O   ARG B  97     -21.773  32.663  44.863  1.00 16.21           O  
ATOM   2611  CB  ARG B  97     -21.546  30.502  42.468  1.00  4.88           C  
ATOM   2612  CG  ARG B  97     -21.989  29.275  41.698  1.00  8.79           C  
ATOM   2613  CD  ARG B  97     -20.943  28.195  41.709  1.00  2.00           C  
ATOM   2614  NE  ARG B  97     -21.192  27.258  42.790  1.00  4.91           N  
ATOM   2615  CZ  ARG B  97     -20.481  27.195  43.909  1.00 10.38           C  
ATOM   2616  NH1 ARG B  97     -19.458  28.015  44.107  1.00 23.98           N1+
ATOM   2617  NH2 ARG B  97     -20.805  26.324  44.841  1.00  2.00           N  
ATOM   2618  N   ARG B  98     -22.230  33.569  42.852  1.00 14.82           N  
ATOM   2619  CA  ARG B  98     -21.801  34.912  43.220  1.00 13.17           C  
ATOM   2620  C   ARG B  98     -22.598  35.416  44.421  1.00 14.19           C  
ATOM   2621  O   ARG B  98     -22.026  35.884  45.400  1.00 21.13           O  
ATOM   2622  CB  ARG B  98     -21.963  35.871  42.034  1.00  2.00           C  
ATOM   2623  CG  ARG B  98     -21.325  35.357  40.772  1.00  8.21           C  
ATOM   2624  CD  ARG B  98     -21.212  36.411  39.677  1.00  7.79           C  
ATOM   2625  NE  ARG B  98     -19.906  37.060  39.672  1.00  2.40           N  
ATOM   2626  CZ  ARG B  98     -19.180  37.273  38.583  1.00  2.00           C  
ATOM   2627  NH1 ARG B  98     -19.617  36.891  37.402  1.00  6.60           N1+
ATOM   2628  NH2 ARG B  98     -18.018  37.896  38.671  1.00 18.02           N  
ATOM   2629  N   GLN B  99     -23.915  35.263  44.372  1.00 20.81           N  
ATOM   2630  CA  GLN B  99     -24.762  35.726  45.458  1.00 26.29           C  
ATOM   2631  C   GLN B  99     -24.999  34.731  46.582  1.00 26.91           C  
ATOM   2632  O   GLN B  99     -25.309  35.128  47.705  1.00 33.58           O  
ATOM   2633  CB  GLN B  99     -26.086  36.300  44.928  1.00 28.03           C  
ATOM   2634  CG  GLN B  99     -26.876  35.417  43.986  1.00 32.53           C  
ATOM   2635  CD  GLN B  99     -27.767  36.236  43.055  1.00 42.44           C  
ATOM   2636  NE2 GLN B  99     -28.670  35.561  42.341  1.00 40.42           N  
ATOM   2637  OE1 GLN B  99     -27.634  37.461  42.973  1.00 44.03           O  
ATOM   2638  N   MET B 100     -24.842  33.445  46.305  1.00 24.83           N  
ATOM   2639  CA  MET B 100     -25.045  32.458  47.348  1.00 22.74           C  
ATOM   2640  C   MET B 100     -23.767  31.954  48.014  1.00 24.20           C  
ATOM   2641  O   MET B 100     -23.665  31.907  49.242  1.00 22.77           O  
ATOM   2642  CB  MET B 100     -25.840  31.269  46.819  1.00 27.05           C  
ATOM   2643  CG  MET B 100     -27.327  31.525  46.653  1.00 30.28           C  
ATOM   2644  SD  MET B 100     -28.205  30.012  46.236  1.00 25.07           S  
ATOM   2645  CE  MET B 100     -28.194  30.162  44.471  1.00 26.32           C  
ATOM   2646  N   PHE B 101     -22.764  31.638  47.212  1.00 23.22           N  
ATOM   2647  CA  PHE B 101     -21.544  31.082  47.770  1.00 21.17           C  
ATOM   2648  C   PHE B 101     -20.309  31.971  47.783  1.00 20.68           C  
ATOM   2649  O   PHE B 101     -19.181  31.483  47.703  1.00 21.72           O  
ATOM   2650  CB  PHE B 101     -21.280  29.744  47.098  1.00 16.01           C  
ATOM   2651  CG  PHE B 101     -22.540  28.983  46.812  1.00 18.09           C  
ATOM   2652  CD1 PHE B 101     -23.348  28.545  47.852  1.00  8.65           C  
ATOM   2653  CD2 PHE B 101     -22.951  28.759  45.503  1.00 19.98           C  
ATOM   2654  CE1 PHE B 101     -24.548  27.905  47.590  1.00 14.79           C  
ATOM   2655  CE2 PHE B 101     -24.152  28.118  45.230  1.00 22.14           C  
ATOM   2656  CZ  PHE B 101     -24.953  27.687  46.276  1.00 13.86           C  
ATOM   2657  N   ALA B 102     -20.529  33.279  47.884  1.00 15.89           N  
ATOM   2658  CA  ALA B 102     -19.431  34.230  47.968  1.00 11.14           C  
ATOM   2659  C   ALA B 102     -18.390  34.126  46.869  1.00 12.15           C  
ATOM   2660  O   ALA B 102     -17.192  33.997  47.147  1.00 15.50           O  
ATOM   2661  CB  ALA B 102     -18.754  34.109  49.320  1.00 10.38           C  
ATOM   2662  N   GLU B 103     -18.843  34.184  45.624  1.00 13.07           N  
ATOM   2663  CA  GLU B 103     -17.940  34.132  44.487  1.00 14.49           C  
ATOM   2664  C   GLU B 103     -17.707  35.584  44.108  1.00 16.89           C  
ATOM   2665  O   GLU B 103     -18.586  36.232  43.531  1.00 25.89           O  
ATOM   2666  CB  GLU B 103     -18.591  33.385  43.328  1.00 16.70           C  
ATOM   2667  CG  GLU B 103     -17.699  33.207  42.107  1.00 16.40           C  
ATOM   2668  CD  GLU B 103     -16.769  32.020  42.220  1.00 14.32           C  
ATOM   2669  OE1 GLU B 103     -17.268  30.877  42.141  1.00 19.11           O  
ATOM   2670  OE2 GLU B 103     -15.547  32.227  42.382  1.00  4.17           O1-
ATOM   2671  N   THR B 104     -16.556  36.120  44.492  1.00 17.51           N  
ATOM   2672  CA  THR B 104     -16.236  37.509  44.195  1.00 13.90           C  
ATOM   2673  C   THR B 104     -15.624  37.585  42.831  1.00 11.01           C  
ATOM   2674  O   THR B 104     -15.141  36.579  42.313  1.00 11.24           O  
ATOM   2675  CB  THR B 104     -15.205  38.084  45.175  1.00 13.28           C  
ATOM   2676  CG2 THR B 104     -15.745  38.084  46.589  1.00 14.71           C  
ATOM   2677  OG1 THR B 104     -14.003  37.307  45.110  1.00 15.51           O  
ATOM   2678  N   ASP B 105     -15.586  38.794  42.277  1.00 13.15           N  
ATOM   2679  CA  ASP B 105     -14.977  39.000  40.970  1.00 13.52           C  
ATOM   2680  C   ASP B 105     -13.499  38.636  41.042  1.00 15.47           C  
ATOM   2681  O   ASP B 105     -12.881  38.334  40.026  1.00 20.14           O  
ATOM   2682  CB  ASP B 105     -15.166  40.437  40.489  1.00  7.75           C  
ATOM   2683  CG  ASP B 105     -16.443  40.619  39.694  1.00 14.82           C  
ATOM   2684  OD1 ASP B 105     -16.517  40.120  38.537  1.00 22.92           O  
ATOM   2685  OD2 ASP B 105     -17.372  41.259  40.222  1.00 17.20           O1-
ATOM   2686  N   GLU B 106     -12.964  38.591  42.260  1.00 15.54           N  
ATOM   2687  CA  GLU B 106     -11.568  38.238  42.484  1.00 19.30           C  
ATOM   2688  C   GLU B 106     -11.364  36.742  42.290  1.00 18.78           C  
ATOM   2689  O   GLU B 106     -10.447  36.316  41.582  1.00 16.68           O  
ATOM   2690  CB  GLU B 106     -11.166  38.628  43.896  1.00 29.32           C  
ATOM   2691  CG  GLU B 106     -11.434  40.085  44.206  1.00 49.86           C  
ATOM   2692  CD  GLU B 106     -11.816  40.303  45.652  1.00 62.62           C  
ATOM   2693  OE1 GLU B 106     -10.921  40.206  46.524  1.00 71.39           O  
ATOM   2694  OE2 GLU B 106     -13.015  40.562  45.911  1.00 67.68           O1-
ATOM   2695  N   THR B 107     -12.221  35.945  42.924  1.00 18.09           N  
ATOM   2696  CA  THR B 107     -12.133  34.496  42.807  1.00 16.00           C  
ATOM   2697  C   THR B 107     -12.420  34.102  41.381  1.00 14.10           C  
ATOM   2698  O   THR B 107     -11.796  33.185  40.850  1.00 13.97           O  
ATOM   2699  CB  THR B 107     -13.122  33.787  43.729  1.00 21.99           C  
ATOM   2700  CG2 THR B 107     -12.615  33.805  45.160  1.00 25.95           C  
ATOM   2701  OG1 THR B 107     -14.399  34.435  43.657  1.00 30.06           O  
ATOM   2702  N   VAL B 108     -13.357  34.809  40.757  1.00 10.23           N  
ATOM   2703  CA  VAL B 108     -13.695  34.527  39.375  1.00 10.67           C  
ATOM   2704  C   VAL B 108     -12.477  34.779  38.510  1.00 11.91           C  
ATOM   2705  O   VAL B 108     -12.152  33.963  37.644  1.00 20.03           O  
ATOM   2706  CB  VAL B 108     -14.854  35.385  38.869  1.00  9.48           C  
ATOM   2707  CG1 VAL B 108     -15.018  35.229  37.352  1.00  7.77           C  
ATOM   2708  CG2 VAL B 108     -16.120  34.973  39.560  1.00  7.59           C  
ATOM   2709  N   ASN B 109     -11.781  35.886  38.749  1.00 10.25           N  
ATOM   2710  CA  ASN B 109     -10.597  36.175  37.949  1.00  9.86           C  
ATOM   2711  C   ASN B 109      -9.536  35.099  38.165  1.00 12.63           C  
ATOM   2712  O   ASN B 109      -8.951  34.600  37.199  1.00 20.09           O  
ATOM   2713  CB  ASN B 109     -10.041  37.554  38.256  1.00 11.00           C  
ATOM   2714  CG  ASN B 109      -8.676  37.771  37.647  1.00 13.77           C  
ATOM   2715  ND2 ASN B 109      -8.570  37.593  36.345  1.00  5.42           N  
ATOM   2716  OD1 ASN B 109      -7.714  38.044  38.355  1.00 15.71           O  
ATOM   2717  N   LYS B 110      -9.328  34.698  39.418  1.00  9.92           N  
ATOM   2718  CA  LYS B 110      -8.360  33.649  39.729  1.00  4.94           C  
ATOM   2719  C   LYS B 110      -8.699  32.416  38.927  1.00  3.84           C  
ATOM   2720  O   LYS B 110      -7.864  31.876  38.212  1.00  9.61           O  
ATOM   2721  CB  LYS B 110      -8.392  33.309  41.211  1.00  6.38           C  
ATOM   2722  CG  LYS B 110      -7.523  34.205  42.024  1.00 15.15           C  
ATOM   2723  CD  LYS B 110      -7.691  33.977  43.497  1.00 28.34           C  
ATOM   2724  CE  LYS B 110      -6.709  34.865  44.254  1.00 45.38           C  
ATOM   2725  NZ  LYS B 110      -6.687  36.272  43.726  1.00 54.28           N1+
ATOM   2726  N   LYS B 111      -9.962  32.022  38.987  1.00  5.04           N  
ATOM   2727  CA  LYS B 111     -10.426  30.857  38.264  1.00  2.00           C  
ATOM   2728  C   LYS B 111     -10.223  30.959  36.749  1.00  3.98           C  
ATOM   2729  O   LYS B 111      -9.797  29.988  36.127  1.00 11.97           O  
ATOM   2730  CB  LYS B 111     -11.877  30.572  38.629  1.00  2.00           C  
ATOM   2731  CG  LYS B 111     -12.046  30.374  40.107  1.00  4.58           C  
ATOM   2732  CD  LYS B 111     -13.417  29.891  40.487  1.00  7.14           C  
ATOM   2733  CE  LYS B 111     -13.469  29.686  41.996  1.00  8.32           C  
ATOM   2734  NZ  LYS B 111     -14.690  28.978  42.466  1.00  6.93           N1+
ATOM   2735  N   VAL B 112     -10.478  32.114  36.146  1.00  2.00           N  
ATOM   2736  CA  VAL B 112     -10.271  32.227  34.703  1.00  4.15           C  
ATOM   2737  C   VAL B 112      -8.806  32.023  34.318  1.00  8.95           C  
ATOM   2738  O   VAL B 112      -8.497  31.420  33.284  1.00 12.00           O  
ATOM   2739  CB  VAL B 112     -10.719  33.568  34.157  1.00  2.00           C  
ATOM   2740  CG1 VAL B 112     -10.482  33.609  32.659  1.00  2.00           C  
ATOM   2741  CG2 VAL B 112     -12.179  33.787  34.473  1.00  5.49           C  
ATOM   2742  N   LEU B 113      -7.904  32.536  35.146  1.00  7.97           N  
ATOM   2743  CA  LEU B 113      -6.480  32.384  34.884  1.00 13.53           C  
ATOM   2744  C   LEU B 113      -6.124  30.903  35.007  1.00 15.27           C  
ATOM   2745  O   LEU B 113      -5.464  30.337  34.129  1.00 17.76           O  
ATOM   2746  CB  LEU B 113      -5.659  33.227  35.871  1.00 11.85           C  
ATOM   2747  CG  LEU B 113      -5.813  34.747  35.727  1.00  8.91           C  
ATOM   2748  CD1 LEU B 113      -5.340  35.447  36.966  1.00  3.85           C  
ATOM   2749  CD2 LEU B 113      -5.057  35.235  34.504  1.00 14.26           C  
ATOM   2750  N   ALA B 114      -6.642  30.271  36.061  1.00 13.38           N  
ATOM   2751  CA  ALA B 114      -6.419  28.852  36.334  1.00  6.88           C  
ATOM   2752  C   ALA B 114      -6.928  28.014  35.182  1.00 10.23           C  
ATOM   2753  O   ALA B 114      -6.275  27.058  34.767  1.00 13.58           O  
ATOM   2754  CB  ALA B 114      -7.129  28.447  37.612  1.00  2.00           C  
ATOM   2755  N   ALA B 115      -8.090  28.398  34.659  1.00 12.84           N  
ATOM   2756  CA  ALA B 115      -8.726  27.705  33.546  1.00 10.02           C  
ATOM   2757  C   ALA B 115      -7.758  27.626  32.391  1.00  9.03           C  
ATOM   2758  O   ALA B 115      -7.463  26.537  31.896  1.00 11.14           O  
ATOM   2759  CB  ALA B 115     -10.006  28.437  33.119  1.00  2.00           C  
ATOM   2760  N   PHE B 116      -7.222  28.773  31.993  1.00  9.41           N  
ATOM   2761  CA  PHE B 116      -6.286  28.795  30.880  1.00 11.48           C  
ATOM   2762  C   PHE B 116      -5.017  28.044  31.222  1.00 13.37           C  
ATOM   2763  O   PHE B 116      -4.488  27.305  30.398  1.00 17.49           O  
ATOM   2764  CB  PHE B 116      -6.006  30.226  30.422  1.00  6.04           C  
ATOM   2765  CG  PHE B 116      -7.123  30.815  29.612  1.00  2.00           C  
ATOM   2766  CD1 PHE B 116      -7.202  30.570  28.249  1.00  2.00           C  
ATOM   2767  CD2 PHE B 116      -8.130  31.555  30.219  1.00  2.00           C  
ATOM   2768  CE1 PHE B 116      -8.268  31.049  27.485  1.00  6.56           C  
ATOM   2769  CE2 PHE B 116      -9.198  32.039  29.476  1.00  8.67           C  
ATOM   2770  CZ  PHE B 116      -9.271  31.782  28.093  1.00  7.97           C  
ATOM   2771  N   THR B 117      -4.567  28.173  32.461  1.00 16.69           N  
ATOM   2772  CA  THR B 117      -3.367  27.479  32.898  1.00 15.09           C  
ATOM   2773  C   THR B 117      -3.546  25.966  32.799  1.00 14.96           C  
ATOM   2774  O   THR B 117      -2.602  25.251  32.466  1.00 19.13           O  
ATOM   2775  CB  THR B 117      -3.020  27.835  34.352  1.00 15.44           C  
ATOM   2776  CG2 THR B 117      -1.818  27.066  34.824  1.00 11.07           C  
ATOM   2777  OG1 THR B 117      -2.742  29.234  34.445  1.00 19.28           O  
ATOM   2778  N   ARG B 118      -4.753  25.480  33.072  1.00 11.42           N  
ATOM   2779  CA  ARG B 118      -4.994  24.044  33.030  1.00 12.92           C  
ATOM   2780  C   ARG B 118      -5.569  23.437  31.762  1.00 11.38           C  
ATOM   2781  O   ARG B 118      -5.671  22.225  31.659  1.00 17.22           O  
ATOM   2782  CB  ARG B 118      -5.773  23.588  34.257  1.00  7.34           C  
ATOM   2783  CG  ARG B 118      -5.028  23.850  35.536  1.00 13.77           C  
ATOM   2784  CD  ARG B 118      -3.592  23.338  35.453  1.00 21.48           C  
ATOM   2785  NE  ARG B 118      -2.789  23.733  36.612  1.00 19.47           N  
ATOM   2786  CZ  ARG B 118      -1.489  23.989  36.562  1.00 17.25           C  
ATOM   2787  NH1 ARG B 118      -0.846  23.891  35.409  1.00 19.97           N1+
ATOM   2788  NH2 ARG B 118      -0.835  24.370  37.650  1.00 12.00           N  
ATOM   2789  N   GLY B 119      -5.926  24.263  30.792  1.00 14.42           N  
ATOM   2790  CA  GLY B 119      -6.434  23.730  29.537  1.00 15.79           C  
ATOM   2791  C   GLY B 119      -7.936  23.714  29.378  1.00 17.57           C  
ATOM   2792  O   GLY B 119      -8.463  23.182  28.406  1.00 24.25           O  
ATOM   2793  N   LEU B 120      -8.633  24.306  30.330  1.00 16.31           N  
ATOM   2794  CA  LEU B 120     -10.080  24.348  30.289  1.00 12.82           C  
ATOM   2795  C   LEU B 120     -10.560  25.652  29.631  1.00 13.20           C  
ATOM   2796  O   LEU B 120      -9.908  26.693  29.770  1.00 17.00           O  
ATOM   2797  CB  LEU B 120     -10.609  24.228  31.720  1.00  5.31           C  
ATOM   2798  CG  LEU B 120     -10.196  22.916  32.362  1.00  5.74           C  
ATOM   2799  CD1 LEU B 120      -9.947  23.074  33.850  1.00  3.41           C  
ATOM   2800  CD2 LEU B 120     -11.258  21.897  32.056  1.00  6.65           C  
ATOM   2801  N   ILE B 121     -11.635  25.574  28.848  1.00  8.29           N  
ATOM   2802  CA  ILE B 121     -12.206  26.754  28.210  1.00  6.59           C  
ATOM   2803  C   ILE B 121     -13.211  27.268  29.212  1.00  7.91           C  
ATOM   2804  O   ILE B 121     -14.138  26.562  29.597  1.00 12.32           O  
ATOM   2805  CB  ILE B 121     -12.986  26.432  26.940  1.00  7.24           C  
ATOM   2806  CG1 ILE B 121     -12.052  25.946  25.835  1.00  7.31           C  
ATOM   2807  CG2 ILE B 121     -13.742  27.670  26.494  1.00  6.49           C  
ATOM   2808  CD1 ILE B 121     -11.198  27.036  25.262  1.00 21.29           C  
ATOM   2809  N   PRO B 122     -13.011  28.492  29.691  1.00 10.45           N  
ATOM   2810  CA  PRO B 122     -13.964  29.022  30.662  1.00  8.61           C  
ATOM   2811  C   PRO B 122     -15.115  29.776  30.024  1.00 13.36           C  
ATOM   2812  O   PRO B 122     -14.953  30.435  28.984  1.00 17.32           O  
ATOM   2813  CB  PRO B 122     -13.092  29.966  31.480  1.00  6.98           C  
ATOM   2814  CG  PRO B 122     -12.191  30.537  30.458  1.00  2.87           C  
ATOM   2815  CD  PRO B 122     -11.826  29.354  29.582  1.00  9.48           C  
ATOM   2816  N   ILE B 123     -16.276  29.671  30.668  1.00 14.13           N  
ATOM   2817  CA  ILE B 123     -17.496  30.373  30.274  1.00  9.19           C  
ATOM   2818  C   ILE B 123     -17.701  31.296  31.472  1.00  7.86           C  
ATOM   2819  O   ILE B 123     -18.061  30.850  32.553  1.00  9.84           O  
ATOM   2820  CB  ILE B 123     -18.677  29.402  30.123  1.00  7.76           C  
ATOM   2821  CG1 ILE B 123     -18.430  28.477  28.928  1.00  2.00           C  
ATOM   2822  CG2 ILE B 123     -19.967  30.167  29.936  1.00 13.47           C  
ATOM   2823  CD1 ILE B 123     -19.511  27.485  28.694  1.00  2.00           C  
ATOM   2824  N   ILE B 124     -17.316  32.555  31.314  1.00 11.85           N  
ATOM   2825  CA  ILE B 124     -17.408  33.537  32.390  1.00  8.74           C  
ATOM   2826  C   ILE B 124     -18.774  34.197  32.377  1.00  8.05           C  
ATOM   2827  O   ILE B 124     -19.196  34.742  31.369  1.00  9.06           O  
ATOM   2828  CB  ILE B 124     -16.324  34.627  32.228  1.00  2.25           C  
ATOM   2829  CG1 ILE B 124     -14.972  33.982  31.965  1.00  2.00           C  
ATOM   2830  CG2 ILE B 124     -16.204  35.446  33.479  1.00  2.00           C  
ATOM   2831  CD1 ILE B 124     -14.032  34.887  31.237  1.00  2.74           C  
ATOM   2832  N   CYS B 125     -19.499  34.086  33.474  1.00  9.00           N  
ATOM   2833  CA  CYS B 125     -20.799  34.710  33.545  1.00 13.24           C  
ATOM   2834  C   CYS B 125     -20.674  36.121  34.101  1.00 15.96           C  
ATOM   2835  O   CYS B 125     -19.776  36.420  34.896  1.00 17.63           O  
ATOM   2836  CB  CYS B 125     -21.750  33.874  34.385  1.00 12.86           C  
ATOM   2837  SG  CYS B 125     -22.137  32.305  33.617  1.00 13.55           S  
ATOM   2838  N   CYS B 126     -21.536  36.999  33.608  1.00 13.59           N  
ATOM   2839  CA  CYS B 126     -21.561  38.389  34.024  1.00 11.04           C  
ATOM   2840  C   CYS B 126     -22.958  38.881  33.716  1.00 14.26           C  
ATOM   2841  O   CYS B 126     -23.566  38.468  32.726  1.00 18.84           O  
ATOM   2842  CB  CYS B 126     -20.545  39.217  33.232  1.00 11.94           C  
ATOM   2843  SG  CYS B 126     -20.978  39.497  31.490  1.00 12.91           S  
ATOM   2844  N   GLY B 127     -23.473  39.737  34.584  1.00 14.14           N  
ATOM   2845  CA  GLY B 127     -24.800  40.274  34.398  1.00  9.82           C  
ATOM   2846  C   GLY B 127     -25.171  41.162  35.567  1.00 10.70           C  
ATOM   2847  O   GLY B 127     -24.563  41.094  36.645  1.00  7.40           O  
ATOM   2848  N   GLU B 128     -26.198  41.973  35.347  1.00  8.51           N  
ATOM   2849  CA  GLU B 128     -26.696  42.910  36.334  1.00 10.85           C  
ATOM   2850  C   GLU B 128     -27.969  42.391  36.988  1.00 13.33           C  
ATOM   2851  O   GLU B 128     -28.619  41.484  36.470  1.00 19.66           O  
ATOM   2852  CB  GLU B 128     -26.975  44.259  35.664  1.00  9.22           C  
ATOM   2853  CG  GLU B 128     -28.369  44.402  35.043  1.00  9.96           C  
ATOM   2854  CD  GLU B 128     -28.541  43.709  33.702  1.00 16.58           C  
ATOM   2855  OE1 GLU B 128     -27.605  43.047  33.208  1.00 16.04           O  
ATOM   2856  OE2 GLU B 128     -29.635  43.852  33.123  1.00 20.94           O1-
ATOM   2857  N   SER B 129     -28.332  42.978  38.121  1.00 13.97           N  
ATOM   2858  CA  SER B 129     -29.542  42.589  38.829  1.00 18.13           C  
ATOM   2859  C   SER B 129     -30.698  43.434  38.308  1.00 22.91           C  
ATOM   2860  O   SER B 129     -30.505  44.290  37.437  1.00 24.67           O  
ATOM   2861  CB  SER B 129     -29.377  42.823  40.326  1.00 14.33           C  
ATOM   2862  OG  SER B 129     -29.077  44.181  40.579  1.00 15.78           O  
ATOM   2863  N   LEU B 130     -31.895  43.211  38.848  1.00 23.52           N  
ATOM   2864  CA  LEU B 130     -33.053  43.988  38.419  1.00 20.16           C  
ATOM   2865  C   LEU B 130     -32.807  45.430  38.814  1.00 19.76           C  
ATOM   2866  O   LEU B 130     -32.878  46.341  37.998  1.00 20.47           O  
ATOM   2867  CB  LEU B 130     -34.326  43.504  39.102  1.00 11.89           C  
ATOM   2868  CG  LEU B 130     -35.549  44.265  38.601  1.00  7.22           C  
ATOM   2869  CD1 LEU B 130     -35.660  44.132  37.078  1.00  7.70           C  
ATOM   2870  CD2 LEU B 130     -36.787  43.742  39.279  1.00  6.98           C  
ATOM   2871  N   GLU B 131     -32.439  45.594  40.073  1.00 19.74           N  
ATOM   2872  CA  GLU B 131     -32.155  46.884  40.667  1.00 23.76           C  
ATOM   2873  C   GLU B 131     -31.134  47.685  39.858  1.00 23.49           C  
ATOM   2874  O   GLU B 131     -31.309  48.877  39.630  1.00 25.93           O  
ATOM   2875  CB  GLU B 131     -31.684  46.653  42.102  1.00 28.94           C  
ATOM   2876  CG  GLU B 131     -32.537  45.590  42.808  1.00 50.23           C  
ATOM   2877  CD  GLU B 131     -32.220  45.412  44.284  1.00 69.52           C  
ATOM   2878  OE1 GLU B 131     -31.071  45.691  44.702  1.00 80.09           O  
ATOM   2879  OE2 GLU B 131     -33.132  44.981  45.032  1.00 78.01           O1-
ATOM   2880  N   GLU B 132     -30.087  47.022  39.387  1.00 22.99           N  
ATOM   2881  CA  GLU B 132     -29.063  47.694  38.602  1.00 19.22           C  
ATOM   2882  C   GLU B 132     -29.599  48.037  37.224  1.00 17.15           C  
ATOM   2883  O   GLU B 132     -29.290  49.085  36.673  1.00 20.65           O  
ATOM   2884  CB  GLU B 132     -27.827  46.815  38.513  1.00 17.96           C  
ATOM   2885  CG  GLU B 132     -27.247  46.531  39.887  1.00 20.79           C  
ATOM   2886  CD  GLU B 132     -26.091  45.558  39.878  1.00 18.63           C  
ATOM   2887  OE1 GLU B 132     -26.113  44.582  39.098  1.00 19.21           O  
ATOM   2888  OE2 GLU B 132     -25.161  45.766  40.679  1.00 23.97           O1-
ATOM   2889  N   ARG B 133     -30.407  47.147  36.675  1.00 15.06           N  
ATOM   2890  CA  ARG B 133     -31.007  47.366  35.376  1.00 15.34           C  
ATOM   2891  C   ARG B 133     -31.857  48.622  35.495  1.00 20.82           C  
ATOM   2892  O   ARG B 133     -31.673  49.573  34.742  1.00 23.23           O  
ATOM   2893  CB  ARG B 133     -31.862  46.147  34.994  1.00 17.69           C  
ATOM   2894  CG  ARG B 133     -32.883  46.363  33.877  1.00 15.63           C  
ATOM   2895  CD  ARG B 133     -32.275  46.780  32.535  1.00 16.69           C  
ATOM   2896  NE  ARG B 133     -31.581  45.696  31.844  1.00 21.10           N  
ATOM   2897  CZ  ARG B 133     -31.464  45.605  30.521  1.00 24.10           C  
ATOM   2898  NH1 ARG B 133     -32.000  46.533  29.740  1.00 27.52           N1+
ATOM   2899  NH2 ARG B 133     -30.797  44.597  29.978  1.00 19.48           N  
ATOM   2900  N   GLU B 134     -32.722  48.648  36.504  1.00 27.51           N  
ATOM   2901  CA  GLU B 134     -33.615  49.777  36.751  1.00 26.53           C  
ATOM   2902  C   GLU B 134     -32.856  51.043  37.085  1.00 29.74           C  
ATOM   2903  O   GLU B 134     -33.284  52.125  36.716  1.00 38.53           O  
ATOM   2904  CB  GLU B 134     -34.573  49.466  37.892  1.00 24.81           C  
ATOM   2905  CG  GLU B 134     -35.626  48.432  37.546  1.00 37.92           C  
ATOM   2906  CD  GLU B 134     -36.513  48.059  38.733  1.00 47.78           C  
ATOM   2907  OE1 GLU B 134     -36.115  48.298  39.901  1.00 50.44           O  
ATOM   2908  OE2 GLU B 134     -37.612  47.510  38.496  1.00 53.72           O1-
ATOM   2909  N   ALA B 135     -31.743  50.912  37.798  1.00 30.12           N  
ATOM   2910  CA  ALA B 135     -30.931  52.065  38.177  1.00 22.39           C  
ATOM   2911  C   ALA B 135     -30.083  52.540  37.010  1.00 23.45           C  
ATOM   2912  O   ALA B 135     -29.439  53.581  37.099  1.00 26.87           O  
ATOM   2913  CB  ALA B 135     -30.043  51.718  39.356  1.00 16.41           C  
ATOM   2914  N   GLY B 136     -30.050  51.752  35.938  1.00 23.56           N  
ATOM   2915  CA  GLY B 136     -29.273  52.114  34.763  1.00 27.04           C  
ATOM   2916  C   GLY B 136     -27.804  51.696  34.683  1.00 29.01           C  
ATOM   2917  O   GLY B 136     -27.166  51.911  33.646  1.00 33.47           O  
ATOM   2918  N   GLN B 137     -27.258  51.063  35.719  1.00 25.06           N  
ATOM   2919  CA  GLN B 137     -25.853  50.663  35.681  1.00 24.24           C  
ATOM   2920  C   GLN B 137     -25.573  49.373  34.941  1.00 23.73           C  
ATOM   2921  O   GLN B 137     -24.499  48.805  35.105  1.00 25.12           O  
ATOM   2922  CB  GLN B 137     -25.274  50.520  37.080  1.00 28.59           C  
ATOM   2923  CG  GLN B 137     -25.206  51.790  37.860  1.00 44.68           C  
ATOM   2924  CD  GLN B 137     -26.400  51.952  38.753  1.00 50.52           C  
ATOM   2925  NE2 GLN B 137     -26.741  50.890  39.473  1.00 52.96           N  
ATOM   2926  OE1 GLN B 137     -27.010  53.016  38.807  1.00 59.72           O  
ATOM   2927  N   THR B 138     -26.509  48.907  34.123  1.00 22.33           N  
ATOM   2928  CA  THR B 138     -26.318  47.652  33.395  1.00 19.30           C  
ATOM   2929  C   THR B 138     -24.940  47.556  32.757  1.00 17.48           C  
ATOM   2930  O   THR B 138     -24.162  46.651  33.065  1.00 17.17           O  
ATOM   2931  CB  THR B 138     -27.370  47.476  32.279  1.00 14.70           C  
ATOM   2932  CG2 THR B 138     -27.205  46.124  31.586  1.00 10.96           C  
ATOM   2933  OG1 THR B 138     -28.681  47.576  32.841  1.00 20.35           O  
ATOM   2934  N   ASN B 139     -24.641  48.529  31.903  1.00 14.69           N  
ATOM   2935  CA  ASN B 139     -23.387  48.571  31.179  1.00 13.81           C  
ATOM   2936  C   ASN B 139     -22.186  48.648  32.070  1.00 12.76           C  
ATOM   2937  O   ASN B 139     -21.159  48.059  31.764  1.00 19.42           O  
ATOM   2938  CB  ASN B 139     -23.373  49.730  30.191  1.00 15.80           C  
ATOM   2939  CG  ASN B 139     -23.757  49.302  28.787  1.00 11.54           C  
ATOM   2940  ND2 ASN B 139     -24.904  48.665  28.648  1.00  3.98           N  
ATOM   2941  OD1 ASN B 139     -23.015  49.530  27.845  1.00 20.75           O  
ATOM   2942  N   ALA B 140     -22.304  49.384  33.164  1.00 13.87           N  
ATOM   2943  CA  ALA B 140     -21.201  49.521  34.105  1.00 14.31           C  
ATOM   2944  C   ALA B 140     -20.921  48.188  34.810  1.00 16.76           C  
ATOM   2945  O   ALA B 140     -19.793  47.693  34.776  1.00 18.16           O  
ATOM   2946  CB  ALA B 140     -21.506  50.612  35.114  1.00 10.01           C  
ATOM   2947  N   VAL B 141     -21.957  47.602  35.413  1.00 17.38           N  
ATOM   2948  CA  VAL B 141     -21.852  46.319  36.117  1.00 15.63           C  
ATOM   2949  C   VAL B 141     -21.179  45.283  35.222  1.00 14.55           C  
ATOM   2950  O   VAL B 141     -20.138  44.702  35.561  1.00 15.69           O  
ATOM   2951  CB  VAL B 141     -23.248  45.774  36.510  1.00 13.85           C  
ATOM   2952  CG1 VAL B 141     -23.106  44.403  37.148  1.00 14.14           C  
ATOM   2953  CG2 VAL B 141     -23.939  46.728  37.473  1.00 10.03           C  
ATOM   2954  N   VAL B 142     -21.790  45.068  34.072  1.00 10.86           N  
ATOM   2955  CA  VAL B 142     -21.294  44.133  33.091  1.00  5.86           C  
ATOM   2956  C   VAL B 142     -19.826  44.431  32.736  1.00  9.35           C  
ATOM   2957  O   VAL B 142     -18.992  43.520  32.678  1.00 12.40           O  
ATOM   2958  CB  VAL B 142     -22.176  44.211  31.856  1.00  2.00           C  
ATOM   2959  CG1 VAL B 142     -21.558  43.478  30.738  1.00 11.70           C  
ATOM   2960  CG2 VAL B 142     -23.537  43.639  32.161  1.00  2.00           C  
ATOM   2961  N   ALA B 143     -19.503  45.710  32.561  1.00  7.17           N  
ATOM   2962  CA  ALA B 143     -18.144  46.122  32.210  1.00  3.65           C  
ATOM   2963  C   ALA B 143     -17.099  45.803  33.270  1.00  5.93           C  
ATOM   2964  O   ALA B 143     -16.025  45.339  32.922  1.00 12.32           O  
ATOM   2965  CB  ALA B 143     -18.107  47.587  31.886  1.00  5.09           C  
ATOM   2966  N   SER B 144     -17.391  46.077  34.544  1.00  7.66           N  
ATOM   2967  CA  SER B 144     -16.460  45.796  35.641  1.00  4.62           C  
ATOM   2968  C   SER B 144     -16.233  44.314  35.790  1.00  9.68           C  
ATOM   2969  O   SER B 144     -15.096  43.864  35.961  1.00 12.14           O  
ATOM   2970  CB  SER B 144     -16.994  46.312  36.961  1.00 10.35           C  
ATOM   2971  OG  SER B 144     -16.946  47.723  36.985  1.00 41.01           O  
ATOM   2972  N   GLN B 145     -17.326  43.558  35.748  1.00  8.54           N  
ATOM   2973  CA  GLN B 145     -17.256  42.116  35.869  1.00  4.17           C  
ATOM   2974  C   GLN B 145     -16.374  41.560  34.768  1.00  9.20           C  
ATOM   2975  O   GLN B 145     -15.523  40.712  35.014  1.00 21.38           O  
ATOM   2976  CB  GLN B 145     -18.643  41.515  35.773  1.00  2.69           C  
ATOM   2977  CG  GLN B 145     -19.556  41.893  36.911  1.00  4.57           C  
ATOM   2978  CD  GLN B 145     -20.908  41.238  36.788  1.00  7.69           C  
ATOM   2979  NE2 GLN B 145     -21.548  40.992  37.913  1.00 12.28           N  
ATOM   2980  OE1 GLN B 145     -21.371  40.950  35.689  1.00 11.92           O  
ATOM   2981  N   VAL B 146     -16.552  42.051  33.554  1.00  7.20           N  
ATOM   2982  CA  VAL B 146     -15.736  41.577  32.457  1.00  6.23           C  
ATOM   2983  C   VAL B 146     -14.294  42.096  32.579  1.00 11.07           C  
ATOM   2984  O   VAL B 146     -13.355  41.352  32.329  1.00 19.51           O  
ATOM   2985  CB  VAL B 146     -16.362  41.953  31.087  1.00  2.00           C  
ATOM   2986  CG1 VAL B 146     -15.549  41.395  29.964  1.00  2.00           C  
ATOM   2987  CG2 VAL B 146     -17.773  41.414  30.992  1.00  2.00           C  
ATOM   2988  N   GLU B 147     -14.105  43.344  33.002  1.00 14.61           N  
ATOM   2989  CA  GLU B 147     -12.757  43.911  33.134  1.00 20.43           C  
ATOM   2990  C   GLU B 147     -11.940  43.144  34.154  1.00 21.62           C  
ATOM   2991  O   GLU B 147     -10.773  42.819  33.930  1.00 23.26           O  
ATOM   2992  CB  GLU B 147     -12.808  45.371  33.594  1.00 30.11           C  
ATOM   2993  CG  GLU B 147     -13.078  46.412  32.515  1.00 44.47           C  
ATOM   2994  CD  GLU B 147     -13.257  47.822  33.085  1.00 55.06           C  
ATOM   2995  OE1 GLU B 147     -12.835  48.071  34.240  1.00 60.35           O  
ATOM   2996  OE2 GLU B 147     -13.828  48.684  32.375  1.00 60.47           O1-
ATOM   2997  N   LYS B 148     -12.561  42.876  35.290  1.00 15.76           N  
ATOM   2998  CA  LYS B 148     -11.899  42.173  36.365  1.00 17.00           C  
ATOM   2999  C   LYS B 148     -11.588  40.709  36.094  1.00 18.07           C  
ATOM   3000  O   LYS B 148     -10.495  40.237  36.404  1.00 23.73           O  
ATOM   3001  CB  LYS B 148     -12.727  42.300  37.628  1.00 16.72           C  
ATOM   3002  CG  LYS B 148     -12.907  43.730  38.060  1.00 19.24           C  
ATOM   3003  CD  LYS B 148     -13.405  43.779  39.464  1.00 20.31           C  
ATOM   3004  CE  LYS B 148     -13.762  45.170  39.859  1.00 22.70           C  
ATOM   3005  NZ  LYS B 148     -14.531  45.071  41.118  1.00 40.22           N1+
ATOM   3006  N   ALA B 149     -12.555  39.999  35.524  1.00 14.44           N  
ATOM   3007  CA  ALA B 149     -12.417  38.580  35.224  1.00  9.37           C  
ATOM   3008  C   ALA B 149     -11.305  38.278  34.238  1.00  9.07           C  
ATOM   3009  O   ALA B 149     -10.506  37.376  34.465  1.00 12.69           O  
ATOM   3010  CB  ALA B 149     -13.734  38.020  34.707  1.00  6.98           C  
ATOM   3011  N   LEU B 150     -11.249  39.035  33.149  1.00  6.96           N  
ATOM   3012  CA  LEU B 150     -10.234  38.829  32.120  1.00  8.57           C  
ATOM   3013  C   LEU B 150      -8.850  39.397  32.472  1.00  7.76           C  
ATOM   3014  O   LEU B 150      -7.890  39.290  31.700  1.00  4.13           O  
ATOM   3015  CB  LEU B 150     -10.743  39.389  30.793  1.00  4.55           C  
ATOM   3016  CG  LEU B 150     -12.088  38.795  30.364  1.00  2.00           C  
ATOM   3017  CD1 LEU B 150     -12.487  39.321  28.998  1.00  6.85           C  
ATOM   3018  CD2 LEU B 150     -11.992  37.290  30.328  1.00  2.52           C  
ATOM   3019  N   ALA B 151      -8.744  39.952  33.669  1.00  9.11           N  
ATOM   3020  CA  ALA B 151      -7.506  40.535  34.148  1.00 11.03           C  
ATOM   3021  C   ALA B 151      -6.380  39.523  34.228  1.00 16.09           C  
ATOM   3022  O   ALA B 151      -6.481  38.529  34.939  1.00 24.58           O  
ATOM   3023  CB  ALA B 151      -7.727  41.138  35.508  1.00 13.49           C  
ATOM   3024  N   GLY B 152      -5.289  39.795  33.526  1.00 15.44           N  
ATOM   3025  CA  GLY B 152      -4.154  38.899  33.580  1.00 10.04           C  
ATOM   3026  C   GLY B 152      -4.013  38.052  32.337  1.00 16.67           C  
ATOM   3027  O   GLY B 152      -3.003  37.370  32.169  1.00 21.46           O  
ATOM   3028  N   LEU B 153      -5.001  38.103  31.452  1.00 15.09           N  
ATOM   3029  CA  LEU B 153      -4.944  37.303  30.229  1.00 14.77           C  
ATOM   3030  C   LEU B 153      -4.242  37.999  29.078  1.00 14.45           C  
ATOM   3031  O   LEU B 153      -4.077  39.216  29.067  1.00 20.00           O  
ATOM   3032  CB  LEU B 153      -6.352  36.912  29.768  1.00 13.87           C  
ATOM   3033  CG  LEU B 153      -7.239  36.164  30.750  1.00 11.06           C  
ATOM   3034  CD1 LEU B 153      -8.537  35.860  30.084  1.00  7.99           C  
ATOM   3035  CD2 LEU B 153      -6.558  34.893  31.195  1.00 15.78           C  
ATOM   3036  N   THR B 154      -3.815  37.209  28.109  1.00 16.10           N  
ATOM   3037  CA  THR B 154      -3.178  37.760  26.933  1.00 19.40           C  
ATOM   3038  C   THR B 154      -4.274  37.745  25.890  1.00 20.05           C  
ATOM   3039  O   THR B 154      -5.279  37.030  26.017  1.00 21.30           O  
ATOM   3040  CB  THR B 154      -2.023  36.879  26.413  1.00 21.88           C  
ATOM   3041  CG2 THR B 154      -1.097  36.484  27.551  1.00 26.11           C  
ATOM   3042  OG1 THR B 154      -2.553  35.699  25.785  1.00 25.47           O  
ATOM   3043  N   PRO B 155      -4.102  38.528  24.840  1.00 16.65           N  
ATOM   3044  CA  PRO B 155      -5.118  38.558  23.800  1.00 19.25           C  
ATOM   3045  C   PRO B 155      -5.364  37.194  23.154  1.00 22.63           C  
ATOM   3046  O   PRO B 155      -6.510  36.839  22.859  1.00 23.97           O  
ATOM   3047  CB  PRO B 155      -4.540  39.564  22.822  1.00 15.71           C  
ATOM   3048  CG  PRO B 155      -3.906  40.562  23.756  1.00 14.29           C  
ATOM   3049  CD  PRO B 155      -3.177  39.667  24.715  1.00 13.02           C  
ATOM   3050  N   GLU B 156      -4.312  36.398  23.004  1.00 23.22           N  
ATOM   3051  CA  GLU B 156      -4.468  35.099  22.358  1.00 28.38           C  
ATOM   3052  C   GLU B 156      -5.355  34.186  23.181  1.00 23.66           C  
ATOM   3053  O   GLU B 156      -6.046  33.319  22.642  1.00 24.01           O  
ATOM   3054  CB  GLU B 156      -3.119  34.416  22.096  1.00 37.30           C  
ATOM   3055  CG  GLU B 156      -1.899  35.332  22.088  1.00 52.40           C  
ATOM   3056  CD  GLU B 156      -1.052  35.215  23.362  1.00 62.62           C  
ATOM   3057  OE1 GLU B 156      -1.138  34.173  24.060  1.00 66.61           O  
ATOM   3058  OE2 GLU B 156      -0.290  36.166  23.664  1.00 64.84           O1-
ATOM   3059  N   GLN B 157      -5.330  34.375  24.491  1.00 17.77           N  
ATOM   3060  CA  GLN B 157      -6.153  33.561  25.369  1.00 17.27           C  
ATOM   3061  C   GLN B 157      -7.578  34.093  25.366  1.00 18.79           C  
ATOM   3062  O   GLN B 157      -8.544  33.331  25.313  1.00 16.34           O  
ATOM   3063  CB  GLN B 157      -5.599  33.608  26.776  1.00 16.14           C  
ATOM   3064  CG  GLN B 157      -4.134  33.349  26.822  1.00 23.11           C  
ATOM   3065  CD  GLN B 157      -3.648  33.158  28.224  1.00 25.07           C  
ATOM   3066  NE2 GLN B 157      -3.416  31.910  28.594  1.00 31.80           N  
ATOM   3067  OE1 GLN B 157      -3.489  34.116  28.976  1.00 26.15           O  
ATOM   3068  N   VAL B 158      -7.698  35.415  25.435  1.00 19.41           N  
ATOM   3069  CA  VAL B 158      -8.995  36.070  25.441  1.00 15.95           C  
ATOM   3070  C   VAL B 158      -9.822  35.650  24.236  1.00 18.23           C  
ATOM   3071  O   VAL B 158     -11.042  35.513  24.330  1.00 21.17           O  
ATOM   3072  CB  VAL B 158      -8.833  37.603  25.484  1.00 14.88           C  
ATOM   3073  CG1 VAL B 158     -10.108  38.306  25.006  1.00  9.52           C  
ATOM   3074  CG2 VAL B 158      -8.515  38.028  26.906  1.00 14.94           C  
ATOM   3075  N   LYS B 159      -9.157  35.417  23.110  1.00 17.19           N  
ATOM   3076  CA  LYS B 159      -9.864  35.003  21.909  1.00 16.08           C  
ATOM   3077  C   LYS B 159     -10.582  33.696  22.200  1.00 15.88           C  
ATOM   3078  O   LYS B 159     -11.647  33.441  21.656  1.00 19.90           O  
ATOM   3079  CB  LYS B 159      -8.893  34.784  20.736  1.00 20.77           C  
ATOM   3080  CG  LYS B 159      -8.008  35.972  20.340  1.00 21.23           C  
ATOM   3081  CD  LYS B 159      -7.344  35.719  18.983  1.00 23.01           C  
ATOM   3082  CE  LYS B 159      -6.196  36.689  18.709  1.00 30.59           C  
ATOM   3083  NZ  LYS B 159      -5.554  36.466  17.375  1.00 31.71           N1+
ATOM   3084  N   GLN B 160      -9.994  32.892  23.084  1.00 18.95           N  
ATOM   3085  CA  GLN B 160     -10.522  31.576  23.455  1.00 24.15           C  
ATOM   3086  C   GLN B 160     -11.519  31.546  24.618  1.00 23.00           C  
ATOM   3087  O   GLN B 160     -12.070  30.485  24.923  1.00 24.89           O  
ATOM   3088  CB  GLN B 160      -9.367  30.624  23.787  1.00 35.27           C  
ATOM   3089  CG  GLN B 160      -8.236  30.558  22.756  1.00 47.85           C  
ATOM   3090  CD  GLN B 160      -6.974  29.905  23.329  1.00 55.92           C  
ATOM   3091  NE2 GLN B 160      -6.229  29.206  22.480  1.00 58.86           N  
ATOM   3092  OE1 GLN B 160      -6.681  30.026  24.522  1.00 55.16           O  
ATOM   3093  N   ALA B 161     -11.693  32.660  25.319  1.00 17.86           N  
ATOM   3094  CA  ALA B 161     -12.640  32.694  26.426  1.00 11.80           C  
ATOM   3095  C   ALA B 161     -14.044  32.802  25.866  1.00 13.30           C  
ATOM   3096  O   ALA B 161     -14.224  33.112  24.680  1.00 15.05           O  
ATOM   3097  CB  ALA B 161     -12.361  33.874  27.331  1.00  8.77           C  
ATOM   3098  N   VAL B 162     -15.034  32.500  26.704  1.00 12.85           N  
ATOM   3099  CA  VAL B 162     -16.440  32.599  26.316  1.00  8.47           C  
ATOM   3100  C   VAL B 162     -17.095  33.390  27.439  1.00 10.26           C  
ATOM   3101  O   VAL B 162     -16.905  33.070  28.614  1.00  7.16           O  
ATOM   3102  CB  VAL B 162     -17.110  31.215  26.170  1.00 11.45           C  
ATOM   3103  CG1 VAL B 162     -18.527  31.370  25.636  1.00  2.00           C  
ATOM   3104  CG2 VAL B 162     -16.297  30.324  25.233  1.00  8.66           C  
ATOM   3105  N   ILE B 163     -17.818  34.451  27.082  1.00 12.26           N  
ATOM   3106  CA  ILE B 163     -18.460  35.323  28.070  1.00 10.80           C  
ATOM   3107  C   ILE B 163     -19.960  35.205  27.994  1.00 13.08           C  
ATOM   3108  O   ILE B 163     -20.550  35.565  26.987  1.00 19.82           O  
ATOM   3109  CB  ILE B 163     -18.070  36.821  27.850  1.00  9.59           C  
ATOM   3110  CG1 ILE B 163     -16.556  36.999  28.019  1.00 10.62           C  
ATOM   3111  CG2 ILE B 163     -18.835  37.737  28.823  1.00  2.00           C  
ATOM   3112  CD1 ILE B 163     -16.041  38.371  27.654  1.00 12.97           C  
ATOM   3113  N   ALA B 164     -20.580  34.725  29.065  1.00 10.34           N  
ATOM   3114  CA  ALA B 164     -22.023  34.570  29.100  1.00  5.81           C  
ATOM   3115  C   ALA B 164     -22.671  35.762  29.776  1.00  8.37           C  
ATOM   3116  O   ALA B 164     -22.588  35.917  31.002  1.00  7.62           O  
ATOM   3117  CB  ALA B 164     -22.404  33.284  29.831  1.00  2.00           C  
ATOM   3118  N   TYR B 165     -23.262  36.647  28.986  1.00  5.07           N  
ATOM   3119  CA  TYR B 165     -23.943  37.773  29.591  1.00  4.97           C  
ATOM   3120  C   TYR B 165     -25.325  37.269  29.984  1.00  8.46           C  
ATOM   3121  O   TYR B 165     -26.115  36.864  29.125  1.00  8.47           O  
ATOM   3122  CB  TYR B 165     -24.075  38.941  28.632  1.00  6.42           C  
ATOM   3123  CG  TYR B 165     -25.123  39.911  29.103  1.00  9.79           C  
ATOM   3124  CD1 TYR B 165     -24.984  40.577  30.314  1.00  9.26           C  
ATOM   3125  CD2 TYR B 165     -26.286  40.112  28.369  1.00 10.96           C  
ATOM   3126  CE1 TYR B 165     -25.979  41.413  30.781  1.00 17.74           C  
ATOM   3127  CE2 TYR B 165     -27.287  40.943  28.825  1.00 11.80           C  
ATOM   3128  CZ  TYR B 165     -27.130  41.588  30.028  1.00 20.15           C  
ATOM   3129  OH  TYR B 165     -28.139  42.399  30.478  1.00 31.03           O  
ATOM   3130  N   GLU B 166     -25.596  37.244  31.284  1.00  7.52           N  
ATOM   3131  CA  GLU B 166     -26.878  36.780  31.793  1.00  8.17           C  
ATOM   3132  C   GLU B 166     -27.519  37.773  32.769  1.00 11.15           C  
ATOM   3133  O   GLU B 166     -27.122  37.833  33.934  1.00 18.86           O  
ATOM   3134  CB  GLU B 166     -26.697  35.450  32.518  1.00  6.23           C  
ATOM   3135  CG  GLU B 166     -26.131  34.302  31.702  1.00  4.57           C  
ATOM   3136  CD  GLU B 166     -26.242  32.977  32.454  1.00 10.52           C  
ATOM   3137  OE1 GLU B 166     -25.588  32.830  33.514  1.00 20.86           O  
ATOM   3138  OE2 GLU B 166     -27.001  32.094  32.005  1.00  2.00           O1-
ATOM   3139  N   PRO B 167     -28.495  38.588  32.310  1.00  9.46           N  
ATOM   3140  CA  PRO B 167     -29.111  39.533  33.251  1.00  6.28           C  
ATOM   3141  C   PRO B 167     -29.797  38.705  34.320  1.00  3.60           C  
ATOM   3142  O   PRO B 167     -30.677  37.913  34.016  1.00 12.00           O  
ATOM   3143  CB  PRO B 167     -30.116  40.279  32.373  1.00  7.75           C  
ATOM   3144  CG  PRO B 167     -30.459  39.291  31.299  1.00  5.89           C  
ATOM   3145  CD  PRO B 167     -29.128  38.672  30.980  1.00  8.56           C  
ATOM   3146  N   ILE B 168     -29.385  38.870  35.564  1.00  2.00           N  
ATOM   3147  CA  ILE B 168     -29.930  38.077  36.658  1.00  3.92           C  
ATOM   3148  C   ILE B 168     -31.440  37.884  36.640  1.00  8.14           C  
ATOM   3149  O   ILE B 168     -31.926  36.755  36.713  1.00 11.08           O  
ATOM   3150  CB  ILE B 168     -29.512  38.639  38.012  1.00  3.69           C  
ATOM   3151  CG1 ILE B 168     -28.002  38.818  38.065  1.00  2.00           C  
ATOM   3152  CG2 ILE B 168     -29.910  37.687  39.105  1.00  7.74           C  
ATOM   3153  CD1 ILE B 168     -27.549  39.430  39.346  1.00  7.39           C  
ATOM   3154  N   TRP B 169     -32.178  38.978  36.504  1.00  8.55           N  
ATOM   3155  CA  TRP B 169     -33.639  38.926  36.478  1.00 11.16           C  
ATOM   3156  C   TRP B 169     -34.211  38.005  35.389  1.00 12.79           C  
ATOM   3157  O   TRP B 169     -35.412  37.755  35.365  1.00 21.56           O  
ATOM   3158  CB  TRP B 169     -34.211  40.346  36.321  1.00  6.91           C  
ATOM   3159  CG  TRP B 169     -33.477  41.145  35.282  1.00 11.37           C  
ATOM   3160  CD1 TRP B 169     -32.320  41.848  35.463  1.00 12.03           C  
ATOM   3161  CD2 TRP B 169     -33.777  41.223  33.879  1.00  8.71           C  
ATOM   3162  CE2 TRP B 169     -32.744  41.969  33.275  1.00  7.68           C  
ATOM   3163  CE3 TRP B 169     -34.813  40.726  33.077  1.00  6.66           C  
ATOM   3164  NE1 TRP B 169     -31.873  42.337  34.263  1.00 12.43           N  
ATOM   3165  CZ2 TRP B 169     -32.714  42.229  31.900  1.00  5.44           C  
ATOM   3166  CZ3 TRP B 169     -34.779  40.986  31.710  1.00  7.32           C  
ATOM   3167  CH2 TRP B 169     -33.734  41.730  31.139  1.00  6.25           C  
ATOM   3168  N   ALA B 170     -33.353  37.511  34.501  1.00 10.78           N  
ATOM   3169  CA  ALA B 170     -33.768  36.646  33.399  1.00  9.14           C  
ATOM   3170  C   ALA B 170     -33.497  35.169  33.619  1.00 11.41           C  
ATOM   3171  O   ALA B 170     -33.928  34.331  32.818  1.00 12.39           O  
ATOM   3172  CB  ALA B 170     -33.095  37.077  32.122  1.00  2.00           C  
ATOM   3173  N   ILE B 171     -32.771  34.838  34.679  1.00  6.87           N  
ATOM   3174  CA  ILE B 171     -32.445  33.445  34.933  1.00  9.82           C  
ATOM   3175  C   ILE B 171     -33.609  32.644  35.515  1.00 17.77           C  
ATOM   3176  O   ILE B 171     -34.018  32.856  36.655  1.00 25.11           O  
ATOM   3177  CB  ILE B 171     -31.190  33.318  35.825  1.00  8.48           C  
ATOM   3178  CG1 ILE B 171     -30.024  34.080  35.183  1.00  3.35           C  
ATOM   3179  CG2 ILE B 171     -30.808  31.842  36.019  1.00  2.00           C  
ATOM   3180  CD1 ILE B 171     -28.764  34.025  35.974  1.00  2.00           C  
ATOM   3181  N   GLY B 172     -34.148  31.732  34.708  1.00 23.70           N  
ATOM   3182  CA  GLY B 172     -35.249  30.886  35.137  1.00 22.77           C  
ATOM   3183  C   GLY B 172     -36.455  31.665  35.616  1.00 22.96           C  
ATOM   3184  O   GLY B 172     -37.177  31.214  36.495  1.00 25.26           O  
ATOM   3185  N   THR B 173     -36.688  32.825  35.020  1.00 23.32           N  
ATOM   3186  CA  THR B 173     -37.815  33.665  35.405  1.00 19.55           C  
ATOM   3187  C   THR B 173     -38.883  33.631  34.325  1.00 21.53           C  
ATOM   3188  O   THR B 173     -40.014  34.042  34.544  1.00 28.75           O  
ATOM   3189  CB  THR B 173     -37.377  35.129  35.550  1.00 14.79           C  
ATOM   3190  CG2 THR B 173     -36.443  35.298  36.720  1.00  2.00           C  
ATOM   3191  OG1 THR B 173     -36.712  35.539  34.347  1.00 10.12           O  
ATOM   3192  N   GLY B 174     -38.518  33.182  33.137  1.00 18.05           N  
ATOM   3193  CA  GLY B 174     -39.491  33.169  32.069  1.00 19.27           C  
ATOM   3194  C   GLY B 174     -39.446  34.506  31.360  1.00 20.87           C  
ATOM   3195  O   GLY B 174     -40.083  34.694  30.327  1.00 19.36           O  
ATOM   3196  N   LYS B 175     -38.695  35.447  31.922  1.00 19.04           N  
ATOM   3197  CA  LYS B 175     -38.545  36.757  31.315  1.00 17.62           C  
ATOM   3198  C   LYS B 175     -37.186  36.844  30.661  1.00 18.75           C  
ATOM   3199  O   LYS B 175     -36.172  36.924  31.344  1.00 22.23           O  
ATOM   3200  CB  LYS B 175     -38.684  37.863  32.350  1.00 14.00           C  
ATOM   3201  CG  LYS B 175     -40.072  38.013  32.858  1.00 21.42           C  
ATOM   3202  CD  LYS B 175     -40.186  39.200  33.761  1.00 31.49           C  
ATOM   3203  CE  LYS B 175     -41.526  39.168  34.454  1.00 42.61           C  
ATOM   3204  NZ  LYS B 175     -41.498  39.929  35.732  1.00 55.14           N1+
ATOM   3205  N   SER B 176     -37.164  36.784  29.337  1.00 24.88           N  
ATOM   3206  CA  SER B 176     -35.909  36.873  28.606  1.00 28.08           C  
ATOM   3207  C   SER B 176     -35.650  38.331  28.274  1.00 26.02           C  
ATOM   3208  O   SER B 176     -36.563  39.159  28.267  1.00 29.23           O  
ATOM   3209  CB  SER B 176     -35.966  36.090  27.282  1.00 30.37           C  
ATOM   3210  OG  SER B 176     -36.637  34.846  27.400  1.00 39.54           O  
ATOM   3211  N   SER B 177     -34.385  38.654  28.071  1.00 24.41           N  
ATOM   3212  CA  SER B 177     -34.004  39.989  27.668  1.00 21.31           C  
ATOM   3213  C   SER B 177     -34.353  39.928  26.178  1.00 21.74           C  
ATOM   3214  O   SER B 177     -34.560  38.830  25.640  1.00 21.53           O  
ATOM   3215  CB  SER B 177     -32.499  40.164  27.881  1.00 16.01           C  
ATOM   3216  OG  SER B 177     -31.978  41.204  27.083  1.00 22.38           O  
ATOM   3217  N   THR B 178     -34.476  41.071  25.509  1.00 20.11           N  
ATOM   3218  CA  THR B 178     -34.797  41.030  24.082  1.00 16.14           C  
ATOM   3219  C   THR B 178     -33.506  40.866  23.295  1.00 13.27           C  
ATOM   3220  O   THR B 178     -32.432  41.232  23.779  1.00  8.79           O  
ATOM   3221  CB  THR B 178     -35.500  42.298  23.601  1.00 16.52           C  
ATOM   3222  CG2 THR B 178     -36.752  42.553  24.411  1.00 15.41           C  
ATOM   3223  OG1 THR B 178     -34.609  43.412  23.714  1.00 25.67           O  
ATOM   3224  N   PRO B 179     -33.588  40.294  22.087  1.00  9.71           N  
ATOM   3225  CA  PRO B 179     -32.387  40.109  21.286  1.00  8.13           C  
ATOM   3226  C   PRO B 179     -31.704  41.438  21.095  1.00 12.24           C  
ATOM   3227  O   PRO B 179     -30.509  41.557  21.326  1.00 19.56           O  
ATOM   3228  CB  PRO B 179     -32.935  39.567  19.974  1.00  5.81           C  
ATOM   3229  CG  PRO B 179     -34.098  38.747  20.429  1.00  9.66           C  
ATOM   3230  CD  PRO B 179     -34.752  39.681  21.422  1.00  9.56           C  
ATOM   3231  N   GLU B 180     -32.479  42.461  20.769  1.00 16.00           N  
ATOM   3232  CA  GLU B 180     -31.904  43.772  20.544  1.00 15.91           C  
ATOM   3233  C   GLU B 180     -31.244  44.322  21.778  1.00 18.16           C  
ATOM   3234  O   GLU B 180     -30.146  44.878  21.702  1.00 21.28           O  
ATOM   3235  CB  GLU B 180     -32.951  44.756  20.046  1.00 17.28           C  
ATOM   3236  CG  GLU B 180     -33.263  44.623  18.569  1.00 24.66           C  
ATOM   3237  CD  GLU B 180     -34.450  43.720  18.278  1.00 32.90           C  
ATOM   3238  OE1 GLU B 180     -35.157  43.298  19.229  1.00 37.31           O  
ATOM   3239  OE2 GLU B 180     -34.685  43.448  17.081  1.00 35.32           O1-
ATOM   3240  N   ASP B 181     -31.899  44.145  22.920  1.00 21.46           N  
ATOM   3241  CA  ASP B 181     -31.358  44.658  24.171  1.00 24.31           C  
ATOM   3242  C   ASP B 181     -30.097  43.913  24.517  1.00 21.20           C  
ATOM   3243  O   ASP B 181     -29.066  44.513  24.800  1.00 26.77           O  
ATOM   3244  CB  ASP B 181     -32.360  44.531  25.313  1.00 28.86           C  
ATOM   3245  CG  ASP B 181     -31.743  44.858  26.654  1.00 41.84           C  
ATOM   3246  OD1 ASP B 181     -31.419  46.045  26.879  1.00 50.80           O  
ATOM   3247  OD2 ASP B 181     -31.552  43.928  27.471  1.00 47.50           O1-
ATOM   3248  N   ALA B 182     -30.189  42.595  24.489  1.00 19.06           N  
ATOM   3249  CA  ALA B 182     -29.060  41.749  24.793  1.00 15.34           C  
ATOM   3250  C   ALA B 182     -27.917  42.038  23.814  1.00 17.44           C  
ATOM   3251  O   ALA B 182     -26.764  42.183  24.228  1.00 21.64           O  
ATOM   3252  CB  ALA B 182     -29.480  40.290  24.727  1.00 15.32           C  
ATOM   3253  N   ASN B 183     -28.242  42.195  22.533  1.00 10.82           N  
ATOM   3254  CA  ASN B 183     -27.235  42.463  21.511  1.00 13.25           C  
ATOM   3255  C   ASN B 183     -26.363  43.666  21.851  1.00 14.51           C  
ATOM   3256  O   ASN B 183     -25.160  43.668  21.599  1.00 15.20           O  
ATOM   3257  CB  ASN B 183     -27.887  42.698  20.152  1.00 13.33           C  
ATOM   3258  CG  ASN B 183     -26.865  42.840  19.029  1.00 22.39           C  
ATOM   3259  ND2 ASN B 183     -26.944  43.934  18.294  1.00 33.88           N  
ATOM   3260  OD1 ASN B 183     -26.035  41.962  18.812  1.00 21.85           O  
ATOM   3261  N   SER B 184     -26.978  44.687  22.434  1.00 16.79           N  
ATOM   3262  CA  SER B 184     -26.267  45.900  22.797  1.00 10.67           C  
ATOM   3263  C   SER B 184     -25.317  45.668  23.948  1.00  8.19           C  
ATOM   3264  O   SER B 184     -24.165  46.077  23.886  1.00 16.49           O  
ATOM   3265  CB  SER B 184     -27.262  47.005  23.139  1.00 10.15           C  
ATOM   3266  OG  SER B 184     -28.177  47.196  22.070  1.00 11.51           O  
ATOM   3267  N   VAL B 185     -25.776  45.000  24.997  1.00  4.91           N  
ATOM   3268  CA  VAL B 185     -24.892  44.764  26.120  1.00  3.08           C  
ATOM   3269  C   VAL B 185     -23.777  43.886  25.620  1.00  4.89           C  
ATOM   3270  O   VAL B 185     -22.620  44.094  25.955  1.00  7.22           O  
ATOM   3271  CB  VAL B 185     -25.573  44.052  27.287  1.00  4.85           C  
ATOM   3272  CG1 VAL B 185     -24.603  43.949  28.460  1.00  2.40           C  
ATOM   3273  CG2 VAL B 185     -26.829  44.779  27.697  1.00  4.64           C  
ATOM   3274  N   CYS B 186     -24.112  42.932  24.768  1.00  5.02           N  
ATOM   3275  CA  CYS B 186     -23.083  42.048  24.259  1.00 11.40           C  
ATOM   3276  C   CYS B 186     -22.114  42.853  23.418  1.00 10.88           C  
ATOM   3277  O   CYS B 186     -20.907  42.697  23.551  1.00 15.19           O  
ATOM   3278  CB  CYS B 186     -23.691  40.879  23.492  1.00 11.29           C  
ATOM   3279  SG  CYS B 186     -24.699  39.821  24.549  1.00  6.91           S  
ATOM   3280  N   GLY B 187     -22.641  43.794  22.644  1.00 11.09           N  
ATOM   3281  CA  GLY B 187     -21.797  44.636  21.817  1.00  7.40           C  
ATOM   3282  C   GLY B 187     -20.895  45.463  22.711  1.00 14.70           C  
ATOM   3283  O   GLY B 187     -19.715  45.695  22.406  1.00 16.09           O  
ATOM   3284  N   HIS B 188     -21.449  45.873  23.847  1.00 12.58           N  
ATOM   3285  CA  HIS B 188     -20.735  46.674  24.823  1.00 10.64           C  
ATOM   3286  C   HIS B 188     -19.594  45.875  25.402  1.00 13.77           C  
ATOM   3287  O   HIS B 188     -18.482  46.378  25.516  1.00 14.83           O  
ATOM   3288  CB  HIS B 188     -21.694  47.095  25.921  1.00 10.71           C  
ATOM   3289  CG  HIS B 188     -21.022  47.596  27.155  1.00  7.91           C  
ATOM   3290  CD2 HIS B 188     -21.262  47.345  28.463  1.00  9.32           C  
ATOM   3291  ND1 HIS B 188     -19.988  48.501  27.122  1.00 14.04           N  
ATOM   3292  CE1 HIS B 188     -19.619  48.792  28.357  1.00 20.25           C  
ATOM   3293  NE2 HIS B 188     -20.377  48.102  29.190  1.00  9.26           N  
ATOM   3294  N   ILE B 189     -19.886  44.629  25.771  1.00 17.82           N  
ATOM   3295  CA  ILE B 189     -18.894  43.709  26.331  1.00 17.14           C  
ATOM   3296  C   ILE B 189     -17.780  43.520  25.307  1.00 15.07           C  
ATOM   3297  O   ILE B 189     -16.611  43.712  25.617  1.00 14.10           O  
ATOM   3298  CB  ILE B 189     -19.533  42.338  26.673  1.00 17.59           C  
ATOM   3299  CG1 ILE B 189     -20.509  42.507  27.833  1.00 16.37           C  
ATOM   3300  CG2 ILE B 189     -18.470  41.327  27.073  1.00 22.50           C  
ATOM   3301  CD1 ILE B 189     -21.336  41.281  28.134  1.00 18.28           C  
ATOM   3302  N   ARG B 190     -18.156  43.184  24.075  1.00 14.64           N  
ATOM   3303  CA  ARG B 190     -17.197  43.003  22.993  1.00 11.11           C  
ATOM   3304  C   ARG B 190     -16.356  44.281  22.857  1.00 13.23           C  
ATOM   3305  O   ARG B 190     -15.145  44.225  22.623  1.00 15.23           O  
ATOM   3306  CB  ARG B 190     -17.939  42.726  21.693  1.00  2.83           C  
ATOM   3307  CG  ARG B 190     -17.053  42.229  20.570  1.00  9.40           C  
ATOM   3308  CD  ARG B 190     -17.884  41.915  19.326  1.00 10.49           C  
ATOM   3309  NE  ARG B 190     -18.857  40.859  19.578  1.00  7.47           N  
ATOM   3310  CZ  ARG B 190     -18.523  39.599  19.835  1.00  9.21           C  
ATOM   3311  NH1 ARG B 190     -17.249  39.239  19.867  1.00  3.28           N1+
ATOM   3312  NH2 ARG B 190     -19.459  38.702  20.090  1.00  6.72           N  
ATOM   3313  N   SER B 191     -17.002  45.424  23.070  1.00 12.40           N  
ATOM   3314  CA  SER B 191     -16.352  46.722  22.987  1.00  9.09           C  
ATOM   3315  C   SER B 191     -15.389  46.904  24.144  1.00  8.20           C  
ATOM   3316  O   SER B 191     -14.334  47.512  23.980  1.00 10.27           O  
ATOM   3317  CB  SER B 191     -17.401  47.830  22.988  1.00 16.35           C  
ATOM   3318  OG  SER B 191     -16.800  49.109  22.944  1.00 20.87           O  
ATOM   3319  N   VAL B 192     -15.753  46.390  25.316  1.00  9.09           N  
ATOM   3320  CA  VAL B 192     -14.886  46.476  26.491  1.00 14.09           C  
ATOM   3321  C   VAL B 192     -13.645  45.622  26.224  1.00 18.53           C  
ATOM   3322  O   VAL B 192     -12.519  46.032  26.510  1.00 22.13           O  
ATOM   3323  CB  VAL B 192     -15.592  45.958  27.775  1.00 16.23           C  
ATOM   3324  CG1 VAL B 192     -14.595  45.858  28.929  1.00 17.87           C  
ATOM   3325  CG2 VAL B 192     -16.744  46.876  28.157  1.00 14.65           C  
ATOM   3326  N   VAL B 193     -13.858  44.445  25.641  1.00 21.78           N  
ATOM   3327  CA  VAL B 193     -12.769  43.536  25.315  1.00 20.85           C  
ATOM   3328  C   VAL B 193     -11.834  44.242  24.362  1.00 23.93           C  
ATOM   3329  O   VAL B 193     -10.636  44.299  24.603  1.00 25.85           O  
ATOM   3330  CB  VAL B 193     -13.278  42.236  24.651  1.00 19.61           C  
ATOM   3331  CG1 VAL B 193     -12.118  41.454  24.054  1.00 17.53           C  
ATOM   3332  CG2 VAL B 193     -13.993  41.379  25.674  1.00 20.95           C  
ATOM   3333  N   SER B 194     -12.387  44.805  23.294  1.00 28.26           N  
ATOM   3334  CA  SER B 194     -11.592  45.516  22.301  1.00 28.73           C  
ATOM   3335  C   SER B 194     -10.731  46.607  22.932  1.00 28.78           C  
ATOM   3336  O   SER B 194      -9.584  46.787  22.542  1.00 31.99           O  
ATOM   3337  CB  SER B 194     -12.502  46.128  21.235  1.00 31.33           C  
ATOM   3338  OG  SER B 194     -11.762  46.689  20.162  1.00 40.98           O  
ATOM   3339  N   ARG B 195     -11.280  47.333  23.901  1.00 26.99           N  
ATOM   3340  CA  ARG B 195     -10.529  48.399  24.545  1.00 29.11           C  
ATOM   3341  C   ARG B 195      -9.449  47.904  25.497  1.00 30.13           C  
ATOM   3342  O   ARG B 195      -8.530  48.645  25.847  1.00 32.12           O  
ATOM   3343  CB  ARG B 195     -11.472  49.370  25.253  1.00 33.26           C  
ATOM   3344  CG  ARG B 195     -11.811  50.591  24.406  1.00 49.06           C  
ATOM   3345  CD  ARG B 195     -12.757  51.555  25.112  1.00 61.17           C  
ATOM   3346  NE  ARG B 195     -14.120  51.031  25.175  1.00 74.81           N  
ATOM   3347  CZ  ARG B 195     -14.822  50.873  26.296  1.00 81.70           C  
ATOM   3348  NH1 ARG B 195     -14.303  51.200  27.475  1.00 87.25           N1+
ATOM   3349  NH2 ARG B 195     -16.047  50.370  26.238  1.00 85.38           N  
ATOM   3350  N   LEU B 196      -9.541  46.641  25.893  1.00 29.12           N  
ATOM   3351  CA  LEU B 196      -8.568  46.066  26.809  1.00 26.08           C  
ATOM   3352  C   LEU B 196      -7.588  45.148  26.108  1.00 26.56           C  
ATOM   3353  O   LEU B 196      -6.409  45.109  26.447  1.00 31.51           O  
ATOM   3354  CB  LEU B 196      -9.269  45.257  27.902  1.00 25.67           C  
ATOM   3355  CG  LEU B 196     -10.277  45.952  28.811  1.00 26.12           C  
ATOM   3356  CD1 LEU B 196     -10.736  44.980  29.893  1.00 20.18           C  
ATOM   3357  CD2 LEU B 196      -9.637  47.182  29.421  1.00 19.44           C  
ATOM   3358  N   PHE B 197      -8.085  44.391  25.143  1.00 22.08           N  
ATOM   3359  CA  PHE B 197      -7.275  43.424  24.435  1.00 18.04           C  
ATOM   3360  C   PHE B 197      -7.059  43.731  22.972  1.00 19.80           C  
ATOM   3361  O   PHE B 197      -5.983  43.480  22.442  1.00 19.85           O  
ATOM   3362  CB  PHE B 197      -7.857  42.034  24.664  1.00 11.86           C  
ATOM   3363  CG  PHE B 197      -7.926  41.675  26.112  1.00  6.66           C  
ATOM   3364  CD1 PHE B 197      -6.808  41.162  26.764  1.00  7.60           C  
ATOM   3365  CD2 PHE B 197      -9.063  41.965  26.858  1.00  7.65           C  
ATOM   3366  CE1 PHE B 197      -6.816  40.948  28.146  1.00  3.63           C  
ATOM   3367  CE2 PHE B 197      -9.089  41.758  28.239  1.00  8.26           C  
ATOM   3368  CZ  PHE B 197      -7.961  41.250  28.886  1.00  8.71           C  
ATOM   3369  N   GLY B 198      -8.069  44.273  22.311  1.00 23.17           N  
ATOM   3370  CA  GLY B 198      -7.879  44.612  20.917  1.00 23.46           C  
ATOM   3371  C   GLY B 198      -8.959  44.120  19.991  1.00 28.24           C  
ATOM   3372  O   GLY B 198      -9.812  43.316  20.377  1.00 30.12           O  
ATOM   3373  N   PRO B 199      -8.968  44.636  18.755  1.00 28.93           N  
ATOM   3374  CA  PRO B 199      -9.935  44.278  17.716  1.00 29.70           C  
ATOM   3375  C   PRO B 199      -9.879  42.809  17.290  1.00 29.19           C  
ATOM   3376  O   PRO B 199     -10.860  42.267  16.802  1.00 34.41           O  
ATOM   3377  CB  PRO B 199      -9.569  45.229  16.569  1.00 30.75           C  
ATOM   3378  CG  PRO B 199      -8.132  45.582  16.840  1.00 29.49           C  
ATOM   3379  CD  PRO B 199      -8.136  45.769  18.319  1.00 23.12           C  
ATOM   3380  N   GLU B 200      -8.733  42.164  17.448  1.00 28.02           N  
ATOM   3381  CA  GLU B 200      -8.645  40.765  17.077  1.00 28.40           C  
ATOM   3382  C   GLU B 200      -9.257  39.933  18.182  1.00 20.59           C  
ATOM   3383  O   GLU B 200     -10.093  39.082  17.932  1.00 25.20           O  
ATOM   3384  CB  GLU B 200      -7.203  40.350  16.825  1.00 45.36           C  
ATOM   3385  CG  GLU B 200      -6.670  40.802  15.476  1.00 67.09           C  
ATOM   3386  CD  GLU B 200      -5.670  39.816  14.870  1.00 83.54           C  
ATOM   3387  OE1 GLU B 200      -5.805  38.587  15.109  1.00 89.08           O  
ATOM   3388  OE2 GLU B 200      -4.758  40.274  14.138  1.00 92.72           O1-
ATOM   3389  N   ALA B 201      -8.865  40.211  19.414  1.00 14.73           N  
ATOM   3390  CA  ALA B 201      -9.409  39.493  20.552  1.00 11.88           C  
ATOM   3391  C   ALA B 201     -10.913  39.686  20.565  1.00 12.40           C  
ATOM   3392  O   ALA B 201     -11.666  38.726  20.566  1.00 17.56           O  
ATOM   3393  CB  ALA B 201      -8.811  40.019  21.834  1.00 11.49           C  
ATOM   3394  N   ALA B 202     -11.342  40.938  20.510  1.00 12.96           N  
ATOM   3395  CA  ALA B 202     -12.755  41.272  20.522  1.00 14.85           C  
ATOM   3396  C   ALA B 202     -13.543  40.686  19.354  1.00 15.29           C  
ATOM   3397  O   ALA B 202     -14.733  40.393  19.482  1.00 14.23           O  
ATOM   3398  CB  ALA B 202     -12.924  42.771  20.561  1.00 18.27           C  
ATOM   3399  N   GLU B 203     -12.895  40.539  18.209  1.00 19.46           N  
ATOM   3400  CA  GLU B 203     -13.574  39.990  17.042  1.00 27.12           C  
ATOM   3401  C   GLU B 203     -13.551  38.468  17.068  1.00 25.24           C  
ATOM   3402  O   GLU B 203     -14.186  37.818  16.231  1.00 30.37           O  
ATOM   3403  CB  GLU B 203     -12.929  40.492  15.742  1.00 35.42           C  
ATOM   3404  CG  GLU B 203     -13.767  40.238  14.482  1.00 55.04           C  
ATOM   3405  CD  GLU B 203     -12.995  40.433  13.173  1.00 66.49           C  
ATOM   3406  OE1 GLU B 203     -11.756  40.639  13.208  1.00 74.51           O  
ATOM   3407  OE2 GLU B 203     -13.634  40.364  12.097  1.00 70.36           O1-
ATOM   3408  N   ALA B 204     -12.825  37.895  18.022  1.00 16.69           N  
ATOM   3409  CA  ALA B 204     -12.730  36.445  18.102  1.00 14.12           C  
ATOM   3410  C   ALA B 204     -13.551  35.852  19.224  1.00 10.65           C  
ATOM   3411  O   ALA B 204     -14.218  34.829  19.050  1.00 14.31           O  
ATOM   3412  CB  ALA B 204     -11.280  36.023  18.233  1.00 12.18           C  
ATOM   3413  N   ILE B 205     -13.480  36.498  20.377  1.00  7.39           N  
ATOM   3414  CA  ILE B 205     -14.187  36.062  21.559  1.00  3.86           C  
ATOM   3415  C   ILE B 205     -15.638  35.823  21.218  1.00  4.48           C  
ATOM   3416  O   ILE B 205     -16.186  36.460  20.325  1.00  4.56           O  
ATOM   3417  CB  ILE B 205     -14.083  37.118  22.691  1.00  7.37           C  
ATOM   3418  CG1 ILE B 205     -14.468  36.502  24.031  1.00  4.60           C  
ATOM   3419  CG2 ILE B 205     -15.001  38.310  22.413  1.00 10.23           C  
ATOM   3420  CD1 ILE B 205     -14.069  37.346  25.203  1.00 16.34           C  
ATOM   3421  N   ARG B 206     -16.240  34.851  21.887  1.00  8.91           N  
ATOM   3422  CA  ARG B 206     -17.636  34.554  21.666  1.00  7.59           C  
ATOM   3423  C   ARG B 206     -18.383  34.877  22.929  1.00 11.01           C  
ATOM   3424  O   ARG B 206     -18.036  34.417  24.025  1.00 10.93           O  
ATOM   3425  CB  ARG B 206     -17.829  33.111  21.247  1.00 15.00           C  
ATOM   3426  CG  ARG B 206     -17.346  32.880  19.838  1.00 18.82           C  
ATOM   3427  CD  ARG B 206     -17.278  31.427  19.541  1.00 21.22           C  
ATOM   3428  NE  ARG B 206     -16.329  30.735  20.401  1.00 19.34           N  
ATOM   3429  CZ  ARG B 206     -16.405  29.444  20.685  1.00 18.24           C  
ATOM   3430  NH1 ARG B 206     -17.391  28.717  20.185  1.00 23.73           N1+
ATOM   3431  NH2 ARG B 206     -15.468  28.870  21.418  1.00 28.77           N  
ATOM   3432  N   ILE B 207     -19.342  35.776  22.769  1.00 11.62           N  
ATOM   3433  CA  ILE B 207     -20.168  36.257  23.853  1.00  6.77           C  
ATOM   3434  C   ILE B 207     -21.511  35.552  23.745  1.00  4.48           C  
ATOM   3435  O   ILE B 207     -22.059  35.436  22.666  1.00 10.00           O  
ATOM   3436  CB  ILE B 207     -20.312  37.780  23.715  1.00  7.03           C  
ATOM   3437  CG1 ILE B 207     -18.913  38.400  23.618  1.00  2.59           C  
ATOM   3438  CG2 ILE B 207     -21.109  38.355  24.884  1.00 12.44           C  
ATOM   3439  CD1 ILE B 207     -18.884  39.850  23.289  1.00  7.17           C  
ATOM   3440  N   GLN B 208     -22.014  35.034  24.853  1.00  9.15           N  
ATOM   3441  CA  GLN B 208     -23.287  34.322  24.880  1.00 12.31           C  
ATOM   3442  C   GLN B 208     -24.344  35.108  25.625  1.00 15.02           C  
ATOM   3443  O   GLN B 208     -24.036  35.963  26.462  1.00 24.41           O  
ATOM   3444  CB  GLN B 208     -23.155  32.987  25.631  1.00 12.91           C  
ATOM   3445  CG  GLN B 208     -22.127  31.992  25.140  1.00  5.35           C  
ATOM   3446  CD  GLN B 208     -22.303  30.649  25.817  1.00  2.00           C  
ATOM   3447  NE2 GLN B 208     -22.909  29.718  25.106  1.00 10.57           N  
ATOM   3448  OE1 GLN B 208     -21.934  30.461  26.978  1.00  2.00           O  
ATOM   3449  N   TYR B 209     -25.592  34.758  25.364  1.00  7.98           N  
ATOM   3450  CA  TYR B 209     -26.705  35.357  26.069  1.00 10.44           C  
ATOM   3451  C   TYR B 209     -27.309  34.230  26.912  1.00 12.35           C  
ATOM   3452  O   TYR B 209     -27.494  33.117  26.425  1.00 16.04           O  
ATOM   3453  CB  TYR B 209     -27.778  35.917  25.115  1.00 11.87           C  
ATOM   3454  CG  TYR B 209     -29.064  36.206  25.860  1.00  8.85           C  
ATOM   3455  CD1 TYR B 209     -29.145  37.287  26.733  1.00 10.89           C  
ATOM   3456  CD2 TYR B 209     -30.125  35.301  25.838  1.00  9.47           C  
ATOM   3457  CE1 TYR B 209     -30.229  37.448  27.576  1.00 15.28           C  
ATOM   3458  CE2 TYR B 209     -31.217  35.454  26.675  1.00  8.56           C  
ATOM   3459  CZ  TYR B 209     -31.259  36.527  27.545  1.00 14.10           C  
ATOM   3460  OH  TYR B 209     -32.318  36.675  28.407  1.00 15.83           O  
ATOM   3461  N   GLY B 210     -27.598  34.505  28.176  1.00 13.44           N  
ATOM   3462  CA  GLY B 210     -28.198  33.485  29.019  1.00 11.30           C  
ATOM   3463  C   GLY B 210     -29.342  34.108  29.788  1.00 15.64           C  
ATOM   3464  O   GLY B 210     -29.281  35.287  30.129  1.00 15.89           O  
ATOM   3465  N   GLY B 211     -30.397  33.345  30.042  1.00 17.67           N  
ATOM   3466  CA  GLY B 211     -31.520  33.899  30.777  1.00 18.92           C  
ATOM   3467  C   GLY B 211     -32.850  33.621  30.105  1.00 21.82           C  
ATOM   3468  O   GLY B 211     -33.315  34.386  29.259  1.00 23.92           O  
ATOM   3469  N   SER B 212     -33.446  32.492  30.470  1.00 20.26           N  
ATOM   3470  CA  SER B 212     -34.722  32.041  29.926  1.00 14.28           C  
ATOM   3471  C   SER B 212     -34.759  31.843  28.405  1.00 10.63           C  
ATOM   3472  O   SER B 212     -35.767  32.097  27.761  1.00 14.15           O  
ATOM   3473  CB  SER B 212     -35.875  32.910  30.427  1.00  7.14           C  
ATOM   3474  OG  SER B 212     -36.099  32.679  31.812  1.00 14.37           O  
ATOM   3475  N   VAL B 213     -33.627  31.438  27.834  1.00 10.88           N  
ATOM   3476  CA  VAL B 213     -33.551  31.126  26.414  1.00  8.60           C  
ATOM   3477  C   VAL B 213     -34.379  29.850  26.311  1.00  9.74           C  
ATOM   3478  O   VAL B 213     -34.465  29.082  27.273  1.00 17.06           O  
ATOM   3479  CB  VAL B 213     -32.106  30.792  25.969  1.00  7.49           C  
ATOM   3480  CG1 VAL B 213     -32.124  30.095  24.610  1.00  2.07           C  
ATOM   3481  CG2 VAL B 213     -31.261  32.052  25.901  1.00  3.95           C  
ATOM   3482  N   LYS B 214     -34.982  29.626  25.158  1.00  8.40           N  
ATOM   3483  CA  LYS B 214     -35.809  28.458  24.927  1.00 12.46           C  
ATOM   3484  C   LYS B 214     -35.590  28.005  23.501  1.00 16.28           C  
ATOM   3485  O   LYS B 214     -35.154  28.791  22.648  1.00 17.72           O  
ATOM   3486  CB  LYS B 214     -37.282  28.814  25.094  1.00 11.84           C  
ATOM   3487  CG  LYS B 214     -37.928  28.218  26.315  1.00 23.05           C  
ATOM   3488  CD  LYS B 214     -37.485  28.898  27.590  1.00 32.07           C  
ATOM   3489  CE  LYS B 214     -38.174  28.295  28.805  1.00 38.81           C  
ATOM   3490  NZ  LYS B 214     -37.709  28.942  30.063  1.00 49.11           N1+
ATOM   3491  N   PRO B 215     -35.920  26.741  23.199  1.00 17.89           N  
ATOM   3492  CA  PRO B 215     -35.728  26.271  21.827  1.00 18.47           C  
ATOM   3493  C   PRO B 215     -36.587  27.059  20.829  1.00 21.05           C  
ATOM   3494  O   PRO B 215     -36.335  27.035  19.624  1.00 23.45           O  
ATOM   3495  CB  PRO B 215     -36.101  24.789  21.913  1.00 15.35           C  
ATOM   3496  CG  PRO B 215     -37.028  24.728  23.087  1.00 21.44           C  
ATOM   3497  CD  PRO B 215     -36.381  25.648  24.071  1.00 17.17           C  
ATOM   3498  N   ASP B 216     -37.573  27.794  21.335  1.00 24.12           N  
ATOM   3499  CA  ASP B 216     -38.416  28.596  20.460  1.00 22.40           C  
ATOM   3500  C   ASP B 216     -37.891  30.020  20.278  1.00 22.01           C  
ATOM   3501  O   ASP B 216     -38.477  30.804  19.533  1.00 23.65           O  
ATOM   3502  CB  ASP B 216     -39.892  28.591  20.923  1.00 29.85           C  
ATOM   3503  CG  ASP B 216     -40.126  29.302  22.262  1.00 29.59           C  
ATOM   3504  OD1 ASP B 216     -39.664  30.443  22.451  1.00 37.99           O  
ATOM   3505  OD2 ASP B 216     -40.840  28.736  23.114  1.00 35.49           O1-
ATOM   3506  N   ASN B 217     -36.798  30.367  20.956  1.00 19.52           N  
ATOM   3507  CA  ASN B 217     -36.263  31.715  20.826  1.00 16.05           C  
ATOM   3508  C   ASN B 217     -34.759  31.827  20.668  1.00 18.03           C  
ATOM   3509  O   ASN B 217     -34.249  32.941  20.558  1.00 20.48           O  
ATOM   3510  CB  ASN B 217     -36.751  32.629  21.961  1.00  9.66           C  
ATOM   3511  CG  ASN B 217     -36.076  32.341  23.281  1.00 11.80           C  
ATOM   3512  ND2 ASN B 217     -36.509  33.014  24.343  1.00  4.24           N  
ATOM   3513  OD1 ASN B 217     -35.175  31.524  23.347  1.00 19.52           O  
ATOM   3514  N   ILE B 218     -34.051  30.696  20.620  1.00 19.26           N  
ATOM   3515  CA  ILE B 218     -32.591  30.727  20.455  1.00 19.76           C  
ATOM   3516  C   ILE B 218     -32.293  31.425  19.135  1.00 24.10           C  
ATOM   3517  O   ILE B 218     -31.448  32.315  19.065  1.00 27.11           O  
ATOM   3518  CB  ILE B 218     -31.937  29.318  20.337  1.00 17.73           C  
ATOM   3519  CG1 ILE B 218     -32.873  28.233  20.835  1.00 22.10           C  
ATOM   3520  CG2 ILE B 218     -30.595  29.267  21.066  1.00  4.39           C  
ATOM   3521  CD1 ILE B 218     -33.207  27.226  19.762  1.00 29.21           C  
ATOM   3522  N   ARG B 219     -32.994  31.009  18.085  1.00 28.50           N  
ATOM   3523  CA  ARG B 219     -32.805  31.575  16.753  1.00 31.68           C  
ATOM   3524  C   ARG B 219     -32.753  33.115  16.775  1.00 30.50           C  
ATOM   3525  O   ARG B 219     -31.827  33.725  16.236  1.00 25.04           O  
ATOM   3526  CB  ARG B 219     -33.925  31.092  15.831  1.00 40.15           C  
ATOM   3527  CG  ARG B 219     -33.456  30.360  14.586  1.00 54.53           C  
ATOM   3528  CD  ARG B 219     -33.317  28.857  14.790  1.00 68.20           C  
ATOM   3529  NE  ARG B 219     -32.705  28.227  13.615  1.00 85.77           N  
ATOM   3530  CZ  ARG B 219     -32.524  26.916  13.455  1.00 92.90           C  
ATOM   3531  NH1 ARG B 219     -32.911  26.060  14.398  1.00 96.00           N1+
ATOM   3532  NH2 ARG B 219     -31.930  26.459  12.355  1.00 94.62           N  
ATOM   3533  N   ASP B 220     -33.725  33.727  17.446  1.00 31.89           N  
ATOM   3534  CA  ASP B 220     -33.812  35.180  17.548  1.00 29.34           C  
ATOM   3535  C   ASP B 220     -32.539  35.749  18.119  1.00 25.02           C  
ATOM   3536  O   ASP B 220     -31.973  36.679  17.566  1.00 26.52           O  
ATOM   3537  CB  ASP B 220     -34.990  35.578  18.426  1.00 35.35           C  
ATOM   3538  CG  ASP B 220     -36.310  35.059  17.893  1.00 46.20           C  
ATOM   3539  OD1 ASP B 220     -36.451  34.922  16.653  1.00 49.36           O  
ATOM   3540  OD2 ASP B 220     -37.209  34.787  18.721  1.00 55.72           O1-
ATOM   3541  N   PHE B 221     -32.088  35.176  19.226  1.00 19.87           N  
ATOM   3542  CA  PHE B 221     -30.860  35.622  19.852  1.00 15.32           C  
ATOM   3543  C   PHE B 221     -29.653  35.369  18.981  1.00 12.41           C  
ATOM   3544  O   PHE B 221     -28.916  36.291  18.685  1.00 20.34           O  
ATOM   3545  CB  PHE B 221     -30.675  34.967  21.207  1.00 11.11           C  
ATOM   3546  CG  PHE B 221     -31.580  35.518  22.253  1.00 11.38           C  
ATOM   3547  CD1 PHE B 221     -31.349  36.779  22.785  1.00 11.93           C  
ATOM   3548  CD2 PHE B 221     -32.665  34.790  22.703  1.00  7.35           C  
ATOM   3549  CE1 PHE B 221     -32.190  37.304  23.754  1.00 16.33           C  
ATOM   3550  CE2 PHE B 221     -33.509  35.305  23.671  1.00 15.65           C  
ATOM   3551  CZ  PHE B 221     -33.273  36.565  24.200  1.00 14.04           C  
ATOM   3552  N   LEU B 222     -29.463  34.135  18.539  1.00 10.08           N  
ATOM   3553  CA  LEU B 222     -28.321  33.814  17.710  1.00  8.23           C  
ATOM   3554  C   LEU B 222     -28.222  34.663  16.457  1.00 11.11           C  
ATOM   3555  O   LEU B 222     -27.120  34.992  16.017  1.00 19.66           O  
ATOM   3556  CB  LEU B 222     -28.289  32.327  17.384  1.00  8.86           C  
ATOM   3557  CG  LEU B 222     -27.514  31.642  18.512  1.00 16.42           C  
ATOM   3558  CD1 LEU B 222     -28.434  31.311  19.639  1.00 24.21           C  
ATOM   3559  CD2 LEU B 222     -26.842  30.391  18.033  1.00 23.94           C  
ATOM   3560  N   ALA B 223     -29.368  35.062  15.914  1.00 15.81           N  
ATOM   3561  CA  ALA B 223     -29.410  35.898  14.709  1.00 18.11           C  
ATOM   3562  C   ALA B 223     -28.728  37.267  14.892  1.00 20.54           C  
ATOM   3563  O   ALA B 223     -28.264  37.882  13.931  1.00 21.40           O  
ATOM   3564  CB  ALA B 223     -30.845  36.093  14.273  1.00 18.61           C  
ATOM   3565  N   GLN B 224     -28.723  37.761  16.124  1.00 25.75           N  
ATOM   3566  CA  GLN B 224     -28.114  39.040  16.451  1.00 22.50           C  
ATOM   3567  C   GLN B 224     -26.606  38.932  16.227  1.00 23.76           C  
ATOM   3568  O   GLN B 224     -26.006  37.878  16.441  1.00 26.03           O  
ATOM   3569  CB  GLN B 224     -28.471  39.425  17.888  1.00 20.11           C  
ATOM   3570  CG  GLN B 224     -29.412  40.631  18.018  1.00 22.06           C  
ATOM   3571  CD  GLN B 224     -30.643  40.600  17.114  1.00 30.17           C  
ATOM   3572  NE2 GLN B 224     -31.046  41.772  16.642  1.00 37.95           N  
ATOM   3573  OE1 GLN B 224     -31.245  39.557  16.876  1.00 39.67           O  
ATOM   3574  N   GLN B 225     -26.008  40.031  15.777  1.00 26.41           N  
ATOM   3575  CA  GLN B 225     -24.586  40.083  15.440  1.00 23.94           C  
ATOM   3576  C   GLN B 225     -23.563  39.940  16.555  1.00 15.01           C  
ATOM   3577  O   GLN B 225     -22.518  39.330  16.363  1.00 11.73           O  
ATOM   3578  CB  GLN B 225     -24.306  41.348  14.636  1.00 33.38           C  
ATOM   3579  CG  GLN B 225     -22.852  41.556  14.297  1.00 57.11           C  
ATOM   3580  CD  GLN B 225     -22.642  42.717  13.354  1.00 70.27           C  
ATOM   3581  NE2 GLN B 225     -21.631  42.605  12.501  1.00 79.02           N  
ATOM   3582  OE1 GLN B 225     -23.384  43.705  13.383  1.00 80.18           O  
ATOM   3583  N   GLN B 226     -23.843  40.540  17.700  1.00 14.35           N  
ATOM   3584  CA  GLN B 226     -22.928  40.478  18.830  1.00 14.73           C  
ATOM   3585  C   GLN B 226     -23.057  39.213  19.655  1.00 12.66           C  
ATOM   3586  O   GLN B 226     -22.177  38.903  20.443  1.00 19.14           O  
ATOM   3587  CB  GLN B 226     -23.098  41.703  19.726  1.00 12.71           C  
ATOM   3588  CG  GLN B 226     -22.951  43.033  18.981  1.00 22.50           C  
ATOM   3589  CD  GLN B 226     -21.601  43.219  18.283  1.00 22.92           C  
ATOM   3590  NE2 GLN B 226     -21.193  44.470  18.141  1.00 31.30           N  
ATOM   3591  OE1 GLN B 226     -20.943  42.260  17.868  1.00 26.96           O  
ATOM   3592  N   ILE B 227     -24.158  38.491  19.494  1.00 13.64           N  
ATOM   3593  CA  ILE B 227     -24.369  37.263  20.241  1.00 10.94           C  
ATOM   3594  C   ILE B 227     -23.875  36.044  19.454  1.00 13.90           C  
ATOM   3595  O   ILE B 227     -24.125  35.926  18.256  1.00 24.19           O  
ATOM   3596  CB  ILE B 227     -25.848  37.117  20.621  1.00  8.08           C  
ATOM   3597  CG1 ILE B 227     -26.326  38.393  21.333  1.00  2.00           C  
ATOM   3598  CG2 ILE B 227     -26.033  35.916  21.537  1.00 11.21           C  
ATOM   3599  CD1 ILE B 227     -27.764  38.351  21.783  1.00  2.79           C  
ATOM   3600  N   ASP B 228     -23.175  35.141  20.139  1.00 13.13           N  
ATOM   3601  CA  ASP B 228     -22.618  33.931  19.524  1.00 11.74           C  
ATOM   3602  C   ASP B 228     -23.100  32.588  20.091  1.00 11.20           C  
ATOM   3603  O   ASP B 228     -22.396  31.597  20.000  1.00 19.52           O  
ATOM   3604  CB  ASP B 228     -21.090  33.959  19.621  1.00  9.49           C  
ATOM   3605  CG  ASP B 228     -20.477  35.121  18.901  1.00  9.05           C  
ATOM   3606  OD1 ASP B 228     -20.652  35.237  17.664  1.00 12.15           O  
ATOM   3607  OD2 ASP B 228     -19.789  35.905  19.593  1.00  9.21           O1-
ATOM   3608  N   GLY B 229     -24.300  32.521  20.641  1.00 17.68           N  
ATOM   3609  CA  GLY B 229     -24.784  31.274  21.204  1.00 21.48           C  
ATOM   3610  C   GLY B 229     -25.429  31.543  22.540  1.00 21.11           C  
ATOM   3611  O   GLY B 229     -25.291  32.652  23.073  1.00 18.60           O  
ATOM   3612  N   PRO B 230     -26.081  30.531  23.116  1.00 18.89           N  
ATOM   3613  CA  PRO B 230     -26.733  30.754  24.380  1.00 12.92           C  
ATOM   3614  C   PRO B 230     -26.402  29.772  25.521  1.00 12.20           C  
ATOM   3615  O   PRO B 230     -26.183  28.585  25.287  1.00 19.42           O  
ATOM   3616  CB  PRO B 230     -28.235  30.755  24.132  1.00  8.75           C  
ATOM   3617  N   LEU B 231     -26.211  30.314  26.734  1.00 14.02           N  
ATOM   3618  CA  LEU B 231     -25.997  29.446  27.889  1.00 17.79           C  
ATOM   3619  C   LEU B 231     -27.401  29.147  28.344  1.00 15.85           C  
ATOM   3620  O   LEU B 231     -28.098  30.044  28.814  1.00 21.03           O  
ATOM   3621  CB  LEU B 231     -25.263  30.172  29.037  1.00 11.99           C  
ATOM   3622  CG  LEU B 231     -24.406  29.380  30.036  1.00  7.28           C  
ATOM   3623  CD1 LEU B 231     -24.360  30.044  31.420  1.00 10.97           C  
ATOM   3624  CD2 LEU B 231     -24.897  27.969  30.198  1.00 13.29           C  
ATOM   3625  N   VAL B 232     -27.772  27.883  28.280  1.00 11.94           N  
ATOM   3626  CA  VAL B 232     -29.115  27.460  28.607  1.00  9.49           C  
ATOM   3627  C   VAL B 232     -29.151  26.559  29.825  1.00  8.05           C  
ATOM   3628  O   VAL B 232     -28.378  25.620  29.924  1.00 19.46           O  
ATOM   3629  CB  VAL B 232     -29.716  26.687  27.438  1.00  7.80           C  
ATOM   3630  CG1 VAL B 232     -31.159  26.318  27.742  1.00 17.03           C  
ATOM   3631  CG2 VAL B 232     -29.576  27.481  26.144  1.00  2.00           C  
ATOM   3632  N   GLY B 233     -30.092  26.801  30.724  1.00  4.79           N  
ATOM   3633  CA  GLY B 233     -30.216  25.970  31.902  1.00  2.00           C  
ATOM   3634  C   GLY B 233     -31.449  25.098  31.793  1.00  7.53           C  
ATOM   3635  O   GLY B 233     -31.418  24.020  31.204  1.00 18.73           O  
ATOM   3636  N   GLY B 234     -32.574  25.626  32.252  1.00  2.59           N  
ATOM   3637  CA  GLY B 234     -33.812  24.870  32.231  1.00  5.25           C  
ATOM   3638  C   GLY B 234     -34.181  24.098  30.977  1.00  5.62           C  
ATOM   3639  O   GLY B 234     -34.575  22.939  31.049  1.00 12.81           O  
ATOM   3640  N   ALA B 235     -34.073  24.728  29.819  1.00  6.46           N  
ATOM   3641  CA  ALA B 235     -34.441  24.054  28.582  1.00  3.68           C  
ATOM   3642  C   ALA B 235     -33.366  23.101  28.074  1.00  7.28           C  
ATOM   3643  O   ALA B 235     -33.415  22.686  26.924  1.00 12.45           O  
ATOM   3644  CB  ALA B 235     -34.786  25.078  27.519  1.00  3.91           C  
ATOM   3645  N   SER B 236     -32.404  22.747  28.924  1.00  6.70           N  
ATOM   3646  CA  SER B 236     -31.338  21.833  28.527  1.00  5.89           C  
ATOM   3647  C   SER B 236     -31.437  20.530  29.311  1.00  9.22           C  
ATOM   3648  O   SER B 236     -30.620  19.615  29.156  1.00 10.90           O  
ATOM   3649  CB  SER B 236     -29.979  22.459  28.791  1.00 11.92           C  
ATOM   3650  OG  SER B 236     -29.700  22.473  30.183  1.00  7.28           O  
ATOM   3651  N   LEU B 237     -32.425  20.463  30.183  1.00  8.17           N  
ATOM   3652  CA  LEU B 237     -32.617  19.280  30.984  1.00  5.59           C  
ATOM   3653  C   LEU B 237     -33.263  18.122  30.240  1.00  4.29           C  
ATOM   3654  O   LEU B 237     -33.303  17.023  30.758  1.00 10.33           O  
ATOM   3655  CB  LEU B 237     -33.445  19.623  32.211  1.00  2.00           C  
ATOM   3656  CG  LEU B 237     -32.755  20.502  33.242  1.00  2.00           C  
ATOM   3657  CD1 LEU B 237     -33.718  20.763  34.369  1.00  3.64           C  
ATOM   3658  CD2 LEU B 237     -31.508  19.810  33.766  1.00  8.12           C  
ATOM   3659  N   GLU B 238     -33.842  18.363  29.072  1.00  7.40           N  
ATOM   3660  CA  GLU B 238     -34.488  17.281  28.325  1.00  6.01           C  
ATOM   3661  C   GLU B 238     -33.673  17.094  27.085  1.00  8.22           C  
ATOM   3662  O   GLU B 238     -33.343  18.070  26.409  1.00 14.29           O  
ATOM   3663  CB  GLU B 238     -35.928  17.643  27.968  1.00  9.00           C  
ATOM   3664  N   PRO B 239     -33.383  15.842  26.717  1.00 10.56           N  
ATOM   3665  CA  PRO B 239     -32.572  15.647  25.509  1.00 10.00           C  
ATOM   3666  C   PRO B 239     -33.124  16.371  24.267  1.00 10.38           C  
ATOM   3667  O   PRO B 239     -32.432  17.194  23.670  1.00 12.59           O  
ATOM   3668  CB  PRO B 239     -32.551  14.118  25.351  1.00  6.41           C  
ATOM   3669  CG  PRO B 239     -32.793  13.608  26.739  1.00  2.00           C  
ATOM   3670  CD  PRO B 239     -33.844  14.554  27.259  1.00  2.39           C  
ATOM   3671  N   ALA B 240     -34.394  16.124  23.943  1.00 12.86           N  
ATOM   3672  CA  ALA B 240     -35.054  16.717  22.772  1.00 16.57           C  
ATOM   3673  C   ALA B 240     -34.797  18.210  22.639  1.00 17.83           C  
ATOM   3674  O   ALA B 240     -34.230  18.670  21.649  1.00 16.96           O  
ATOM   3675  CB  ALA B 240     -36.551  16.454  22.837  1.00 19.11           C  
ATOM   3676  N   SER B 241     -35.241  18.950  23.651  1.00 18.85           N  
ATOM   3677  CA  SER B 241     -35.076  20.393  23.732  1.00 14.84           C  
ATOM   3678  C   SER B 241     -33.620  20.726  23.472  1.00 12.64           C  
ATOM   3679  O   SER B 241     -33.306  21.501  22.574  1.00 13.91           O  
ATOM   3680  CB  SER B 241     -35.462  20.868  25.132  1.00 13.77           C  
ATOM   3681  OG  SER B 241     -35.601  22.273  25.184  1.00 21.68           O  
ATOM   3682  N   PHE B 242     -32.728  20.093  24.223  1.00  6.78           N  
ATOM   3683  CA  PHE B 242     -31.317  20.340  24.045  1.00  6.96           C  
ATOM   3684  C   PHE B 242     -30.934  20.163  22.599  1.00  6.25           C  
ATOM   3685  O   PHE B 242     -30.167  20.958  22.063  1.00 14.21           O  
ATOM   3686  CB  PHE B 242     -30.470  19.409  24.897  1.00  8.98           C  
ATOM   3687  CG  PHE B 242     -28.994  19.633  24.734  1.00  7.80           C  
ATOM   3688  CD1 PHE B 242     -28.329  20.563  25.534  1.00  3.99           C  
ATOM   3689  CD2 PHE B 242     -28.266  18.913  23.783  1.00  4.64           C  
ATOM   3690  CE1 PHE B 242     -26.963  20.773  25.388  1.00  9.71           C  
ATOM   3691  CE2 PHE B 242     -26.893  19.116  23.628  1.00  8.12           C  
ATOM   3692  CZ  PHE B 242     -26.238  20.044  24.431  1.00  7.78           C  
ATOM   3693  N   LEU B 243     -31.433  19.116  21.962  1.00  5.62           N  
ATOM   3694  CA  LEU B 243     -31.098  18.924  20.562  1.00 11.96           C  
ATOM   3695  C   LEU B 243     -31.675  20.075  19.737  1.00 17.06           C  
ATOM   3696  O   LEU B 243     -31.014  20.572  18.823  1.00 19.20           O  
ATOM   3697  CB  LEU B 243     -31.549  17.550  20.059  1.00 11.91           C  
ATOM   3698  CG  LEU B 243     -30.605  16.421  20.507  1.00 16.39           C  
ATOM   3699  CD1 LEU B 243     -31.140  15.050  20.134  1.00 16.88           C  
ATOM   3700  CD2 LEU B 243     -29.235  16.625  19.898  1.00 14.56           C  
ATOM   3701  N   GLN B 244     -32.859  20.561  20.116  1.00 21.52           N  
ATOM   3702  CA  GLN B 244     -33.494  21.683  19.419  1.00 23.26           C  
ATOM   3703  C   GLN B 244     -32.596  22.921  19.511  1.00 24.56           C  
ATOM   3704  O   GLN B 244     -32.340  23.596  18.514  1.00 30.16           O  
ATOM   3705  CB  GLN B 244     -34.859  22.016  20.032  1.00 26.51           C  
ATOM   3706  CG  GLN B 244     -35.945  20.967  19.840  1.00 34.96           C  
ATOM   3707  CD  GLN B 244     -37.334  21.477  20.239  1.00 35.98           C  
ATOM   3708  NE2 GLN B 244     -37.908  22.349  19.410  1.00 36.59           N  
ATOM   3709  OE1 GLN B 244     -37.877  21.097  21.279  1.00 33.09           O  
ATOM   3710  N   LEU B 245     -32.119  23.205  20.718  1.00 24.12           N  
ATOM   3711  CA  LEU B 245     -31.254  24.348  20.980  1.00 19.28           C  
ATOM   3712  C   LEU B 245     -29.959  24.297  20.182  1.00 17.90           C  
ATOM   3713  O   LEU B 245     -29.652  25.206  19.406  1.00 16.73           O  
ATOM   3714  CB  LEU B 245     -30.901  24.409  22.465  1.00 17.91           C  
ATOM   3715  CG  LEU B 245     -32.004  24.666  23.483  1.00 17.51           C  
ATOM   3716  CD1 LEU B 245     -31.451  24.474  24.873  1.00 18.99           C  
ATOM   3717  CD2 LEU B 245     -32.517  26.063  23.325  1.00 16.64           C  
ATOM   3718  N   VAL B 246     -29.203  23.223  20.368  1.00 15.72           N  
ATOM   3719  CA  VAL B 246     -27.926  23.085  19.694  1.00 13.89           C  
ATOM   3720  C   VAL B 246     -28.017  23.113  18.157  1.00 15.52           C  
ATOM   3721  O   VAL B 246     -27.076  23.526  17.490  1.00 14.98           O  
ATOM   3722  CB  VAL B 246     -27.146  21.866  20.251  1.00  7.33           C  
ATOM   3723  CG1 VAL B 246     -27.644  20.570  19.675  1.00 10.87           C  
ATOM   3724  CG2 VAL B 246     -25.703  22.042  20.016  1.00 10.33           C  
ATOM   3725  N   GLU B 247     -29.185  22.776  17.610  1.00 21.44           N  
ATOM   3726  CA  GLU B 247     -29.402  22.778  16.155  1.00 25.78           C  
ATOM   3727  C   GLU B 247     -29.602  24.201  15.651  1.00 27.23           C  
ATOM   3728  O   GLU B 247     -29.446  24.481  14.461  1.00 26.95           O  
ATOM   3729  CB  GLU B 247     -30.636  21.934  15.795  1.00 28.73           C  
ATOM   3730  CG  GLU B 247     -31.058  21.952  14.312  1.00 38.73           C  
ATOM   3731  CD  GLU B 247     -30.103  21.205  13.366  1.00 46.63           C  
ATOM   3732  OE1 GLU B 247     -29.136  20.565  13.839  1.00 49.02           O  
ATOM   3733  OE2 GLU B 247     -30.329  21.250  12.132  1.00 48.92           O1-
ATOM   3734  N   ALA B 248     -29.959  25.097  16.564  1.00 27.63           N  
ATOM   3735  CA  ALA B 248     -30.184  26.490  16.220  1.00 24.75           C  
ATOM   3736  C   ALA B 248     -28.926  27.142  15.678  1.00 25.47           C  
ATOM   3737  O   ALA B 248     -29.009  28.163  14.991  1.00 26.53           O  
ATOM   3738  CB  ALA B 248     -30.692  27.255  17.418  1.00 27.30           C  
ATOM   3739  N   GLY B 249     -27.764  26.563  15.995  1.00 26.76           N  
ATOM   3740  CA  GLY B 249     -26.493  27.084  15.507  1.00 26.58           C  
ATOM   3741  C   GLY B 249     -26.366  26.646  14.063  1.00 36.23           C  
ATOM   3742  O   GLY B 249     -25.314  26.202  13.617  1.00 26.64           O  
ATOM   3743  N   ARG B 250     -27.451  26.870  13.319  1.00 48.23           N  
ATOM   3744  CA  ARG B 250     -27.604  26.494  11.925  1.00 52.81           C  
ATOM   3745  C   ARG B 250     -26.923  25.167  11.718  1.00 50.44           C  
ATOM   3746  O   ARG B 250     -26.014  25.025  10.908  1.00 47.22           O  
ATOM   3747  CB  ARG B 250     -27.149  27.600  10.958  1.00 59.85           C  
ATOM   3748  CG  ARG B 250     -25.821  28.255  11.264  1.00 68.92           C  
ATOM   3749  CD  ARG B 250     -24.676  27.491  10.657  1.00 72.30           C  
ATOM   3750  NE  ARG B 250     -23.509  27.532  11.524  1.00 80.64           N  
ATOM   3751  CZ  ARG B 250     -22.345  26.977  11.223  1.00 85.05           C  
ATOM   3752  NH1 ARG B 250     -22.196  26.336  10.068  1.00 89.59           N1+
ATOM   3753  NH2 ARG B 250     -21.336  27.049  12.082  1.00 87.61           N  
ATOM   3754  N   HIS B 251     -27.418  24.198  12.483  1.00 52.92           N  
ATOM   3755  CA  HIS B 251     -26.925  22.838  12.472  1.00 57.85           C  
ATOM   3756  C   HIS B 251     -25.453  22.846  12.842  1.00 67.52           C  
ATOM   3757  O   HIS B 251     -24.613  22.283  12.107  1.00 74.31           O  
ATOM   3758  CB  HIS B 251     -27.157  22.193  11.114  1.00 48.83           C  
ATOM   3759  CG  HIS B 251     -26.634  20.803  11.017  1.00 42.20           C  
ATOM   3760  CD2 HIS B 251     -25.710  20.259  10.195  1.00 47.04           C  
ATOM   3761  ND1 HIS B 251     -27.024  19.802  11.877  1.00 44.75           N  
ATOM   3762  CE1 HIS B 251     -26.361  18.698  11.590  1.00 50.44           C  
ATOM   3763  NE2 HIS B 251     -25.557  18.948  10.573  1.00 51.34           N  
