# Supplementary material for: Structural Descriptors for Subunit Interface Regions in Homodimers: Effect of Lipid Membrane and Secondary Structure Type
Source: J Chem Inf Model. 2025 Mar 27;65(7):3117–26. doi: 10.1021/acs.jcim.4c01233 (PMC12004529; doi:10.1021/acs.jcim.4c01233)
Supplement: Supplementary file 3 — ci4c01233_si_003.tar [file ci4c01233_si_003.tar › database/alpha/1nht_cytop.pdb]

ATOM      1  N   GLY A   1      -5.018  24.673  45.436  1.00 15.48           N  
ATOM      2  CA  GLY A   1      -6.215  23.978  44.906  1.00 15.39           C  
ATOM      3  C   GLY A   1      -6.806  24.786  43.768  1.00 15.43           C  
ATOM      4  O   GLY A   1      -6.261  25.825  43.395  1.00 15.28           O  
ATOM      5  H1  GLY A   1      -5.245  25.656  45.659  1.00  0.00           H  
ATOM      6  H2  GLY A   1      -4.621  24.219  46.324  1.00  0.00           H  
ATOM      7  H3  GLY A   1      -4.333  24.683  44.667  1.00  0.00           H  
ATOM      8  N   ASN A   2      -7.946  24.328  43.252  1.00 15.37           N  
ATOM      9  CA  ASN A   2      -8.650  24.967  42.128  1.00 14.94           C  
ATOM     10  C   ASN A   2      -9.156  26.386  42.362  1.00 14.82           C  
ATOM     11  O   ASN A   2      -8.964  27.263  41.514  1.00 15.00           O  
ATOM     12  CB  ASN A   2      -9.792  24.055  41.674  1.00 15.00           C  
ATOM     13  CG  ASN A   2      -9.273  22.749  41.104  1.00 14.90           C  
ATOM     14  ND2 ASN A   2     -10.110  21.716  41.069  1.00 14.59           N  
ATOM     15  OD1 ASN A   2      -8.099  22.668  40.734  1.00 15.04           O  
ATOM     16  H   ASN A   2      -8.332  23.521  43.638  1.00  0.00           H  
ATOM     17 HD21 ASN A   2      -9.758  20.924  40.626  1.00  0.00           H  
ATOM     18 HD22 ASN A   2     -11.003  21.764  41.441  1.00  0.00           H  
ATOM     19  N   ASN A   3      -9.829  26.618  43.489  1.00 14.23           N  
ATOM     20  CA  ASN A   3     -10.322  27.951  43.800  1.00 13.29           C  
ATOM     21  C   ASN A   3      -9.421  28.653  44.821  1.00 13.13           C  
ATOM     22  O   ASN A   3      -9.229  28.182  45.960  1.00 13.61           O  
ATOM     23  CB  ASN A   3     -11.777  27.894  44.220  1.00 13.06           C  
ATOM     24  CG  ASN A   3     -12.691  27.412  43.083  1.00 12.72           C  
ATOM     25  ND2 ASN A   3     -12.365  27.780  41.862  1.00 12.80           N  
ATOM     26  OD1 ASN A   3     -13.659  26.704  43.308  1.00 12.45           O  
ATOM     27  H   ASN A   3     -10.029  25.889  44.121  1.00  0.00           H  
ATOM     28 HD21 ASN A   3     -13.008  27.506  41.184  1.00  0.00           H  
ATOM     29 HD22 ASN A   3     -11.561  28.287  41.666  1.00  0.00           H  
ATOM     30  N   VAL A   4      -8.831  29.755  44.372  1.00 12.25           N  
ATOM     31  CA  VAL A   4      -7.906  30.544  45.143  1.00 11.55           C  
ATOM     32  C   VAL A   4      -8.434  31.948  45.404  1.00 11.37           C  
ATOM     33  O   VAL A   4      -8.868  32.631  44.473  1.00 11.28           O  
ATOM     34  CB  VAL A   4      -6.563  30.630  44.397  1.00 11.58           C  
ATOM     35  CG1 VAL A   4      -5.679  31.742  45.005  1.00 11.15           C  
ATOM     36  CG2 VAL A   4      -5.866  29.249  44.430  1.00 10.99           C  
ATOM     37  H   VAL A   4      -8.993  30.048  43.446  1.00  0.00           H  
ATOM     38  N   VAL A   5      -8.402  32.399  46.660  1.00 10.61           N  
ATOM     39  CA  VAL A   5      -8.927  33.729  46.927  1.00 10.04           C  
ATOM     40  C   VAL A   5      -7.815  34.653  47.309  1.00 10.21           C  
ATOM     41  O   VAL A   5      -6.960  34.291  48.125  1.00 10.22           O  
ATOM     42  CB  VAL A   5     -10.025  33.703  48.007  1.00  9.89           C  
ATOM     43  CG1 VAL A   5     -10.519  35.122  48.353  1.00  9.36           C  
ATOM     44  CG2 VAL A   5     -11.177  32.814  47.529  1.00  9.35           C  
ATOM     45  H   VAL A   5      -8.092  31.817  47.391  1.00  0.00           H  
ATOM     46  N   VAL A   6      -7.786  35.826  46.674  1.00  9.79           N  
ATOM     47  CA  VAL A   6      -6.774  36.822  46.965  1.00  9.46           C  
ATOM     48  C   VAL A   6      -7.445  38.087  47.518  1.00  9.47           C  
ATOM     49  O   VAL A   6      -8.227  38.724  46.805  1.00 10.03           O  
ATOM     50  CB  VAL A   6      -5.943  37.116  45.698  1.00  9.44           C  
ATOM     51  CG1 VAL A   6      -5.170  38.406  45.831  1.00  9.07           C  
ATOM     52  CG2 VAL A   6      -4.984  35.954  45.446  1.00  9.14           C  
ATOM     53  H   VAL A   6      -8.422  36.046  45.955  1.00  0.00           H  
ATOM     54  N   LEU A   7      -7.214  38.409  48.800  1.00  8.94           N  
ATOM     55  CA  LEU A   7      -7.798  39.618  49.393  1.00  8.01           C  
ATOM     56  C   LEU A   7      -6.801  40.470  50.187  1.00  7.55           C  
ATOM     57  O   LEU A   7      -5.629  40.109  50.336  1.00  6.94           O  
ATOM     58  CB  LEU A   7      -9.071  39.298  50.220  1.00  7.86           C  
ATOM     59  CG  LEU A   7      -9.278  38.567  51.589  1.00  7.52           C  
ATOM     60  CD1 LEU A   7     -10.085  37.298  51.414  1.00  6.62           C  
ATOM     61  CD2 LEU A   7      -7.976  38.355  52.425  1.00  6.73           C  
ATOM     62  H   LEU A   7      -6.629  37.821  49.332  1.00  0.00           H  
ATOM     63  N   GLY A   8      -7.247  41.652  50.596  1.00  7.66           N  
ATOM     64  CA  GLY A   8      -6.426  42.563  51.391  1.00  8.32           C  
ATOM     65  C   GLY A   8      -6.659  42.316  52.893  1.00  8.69           C  
ATOM     66  O   GLY A   8      -7.789  42.412  53.395  1.00  8.39           O  
ATOM     67  H   GLY A   8      -8.072  41.977  50.371  1.00  0.00           H  
ATOM     68  N   THR A   9      -5.603  41.957  53.615  1.00  9.18           N  
ATOM     69  CA  THR A   9      -5.726  41.652  55.051  1.00  9.28           C  
ATOM     70  C   THR A   9      -5.725  42.914  55.928  1.00  9.90           C  
ATOM     71  O   THR A   9      -6.089  42.859  57.106  1.00 10.94           O  
ATOM     72  CB  THR A   9      -4.586  40.739  55.522  1.00  8.53           C  
ATOM     73  CG2 THR A   9      -4.671  39.385  54.890  1.00  8.00           C  
ATOM     74  OG1 THR A   9      -3.332  41.326  55.169  1.00  8.57           O  
ATOM     75  H   THR A   9      -4.720  41.929  53.184  1.00  0.00           H  
ATOM     76  HG1 THR A   9      -3.141  41.406  54.215  1.00  0.00           H  
ATOM     77  N   GLN A  10      -5.387  44.053  55.350  1.00  9.75           N  
ATOM     78  CA  GLN A  10      -5.313  45.286  56.087  1.00  9.89           C  
ATOM     79  C   GLN A  10      -6.402  46.284  55.690  1.00 10.15           C  
ATOM     80  O   GLN A  10      -7.607  45.993  55.812  1.00  9.55           O  
ATOM     81  CB  GLN A  10      -3.878  45.845  55.940  1.00 10.31           C  
ATOM     82  CG  GLN A  10      -2.836  44.794  56.363  1.00 10.97           C  
ATOM     83  CD  GLN A  10      -1.441  44.930  55.727  1.00 12.20           C  
ATOM     84  NE2 GLN A  10      -0.409  44.762  56.560  1.00 12.45           N  
ATOM     85  OE1 GLN A  10      -1.282  45.101  54.495  1.00 12.64           O  
ATOM     86  H   GLN A  10      -5.196  44.112  54.392  1.00  0.00           H  
ATOM     87 HE21 GLN A  10       0.481  44.914  56.198  1.00  0.00           H  
ATOM     88 HE22 GLN A  10      -0.599  44.543  57.501  1.00  0.00           H  
ATOM     89  N   TRP A  11      -6.002  47.468  55.242  1.00 10.93           N  
ATOM     90  CA  TRP A  11      -6.980  48.497  54.853  1.00 12.01           C  
ATOM     91  C   TRP A  11      -6.933  48.764  53.326  1.00 12.08           C  
ATOM     92  O   TRP A  11      -6.950  49.937  52.867  1.00 11.85           O  
ATOM     93  CB  TRP A  11      -6.699  49.795  55.612  1.00 12.92           C  
ATOM     94  CG  TRP A  11      -6.780  49.646  57.106  1.00 14.56           C  
ATOM     95  CD1 TRP A  11      -7.882  49.857  57.893  1.00 14.75           C  
ATOM     96  CD2 TRP A  11      -5.689  49.373  58.003  1.00 14.86           C  
ATOM     97  CE2 TRP A  11      -6.201  49.471  59.317  1.00 15.28           C  
ATOM     98  CE3 TRP A  11      -4.331  49.074  57.821  1.00 15.02           C  
ATOM     99  NE1 TRP A  11      -7.537  49.757  59.213  1.00 15.12           N  
ATOM    100  CZ2 TRP A  11      -5.396  49.294  60.461  1.00 15.53           C  
ATOM    101  CZ3 TRP A  11      -3.526  48.892  58.949  1.00 16.01           C  
ATOM    102  CH2 TRP A  11      -4.069  49.009  60.264  1.00 15.71           C  
ATOM    103  H   TRP A  11      -5.086  47.772  55.129  1.00  0.00           H  
ATOM    104  HE1 TRP A  11      -8.145  49.898  59.974  1.00  0.00           H  
ATOM    105  N   GLY A  12      -6.872  47.670  52.566  1.00 11.81           N  
ATOM    106  CA  GLY A  12      -6.773  47.780  51.127  1.00 12.10           C  
ATOM    107  C   GLY A  12      -5.385  48.300  50.764  1.00 12.07           C  
ATOM    108  O   GLY A  12      -4.614  48.670  51.670  1.00 12.19           O  
ATOM    109  H   GLY A  12      -6.818  46.772  52.948  1.00  0.00           H  
ATOM    110  N   ASP A  13      -5.077  48.297  49.458  1.00 11.60           N  
ATOM    111  CA  ASP A  13      -3.815  48.767  48.879  1.00 11.24           C  
ATOM    112  C   ASP A  13      -2.592  47.990  49.237  1.00 11.43           C  
ATOM    113  O   ASP A  13      -1.474  48.479  49.079  1.00 11.47           O  
ATOM    114  CB  ASP A  13      -3.607  50.239  49.152  1.00 11.09           C  
ATOM    115  CG  ASP A  13      -4.792  51.043  48.727  1.00 12.02           C  
ATOM    116  OD1 ASP A  13      -5.763  50.405  48.270  1.00 12.96           O  
ATOM    117  OD2 ASP A  13      -4.804  52.283  48.831  1.00 12.16           O1-
ATOM    118  H   ASP A  13      -5.802  48.029  48.878  1.00  0.00           H  
ATOM    119  N   GLU A  14      -2.804  46.735  49.610  1.00 11.47           N  
ATOM    120  CA  GLU A  14      -1.713  45.861  50.002  1.00 11.76           C  
ATOM    121  C   GLU A  14      -0.952  45.355  48.780  1.00 11.80           C  
ATOM    122  O   GLU A  14       0.235  45.004  48.891  1.00 11.74           O  
ATOM    123  CB  GLU A  14      -2.267  44.666  50.797  1.00 12.52           C  
ATOM    124  CG  GLU A  14      -3.170  45.030  52.006  1.00 14.00           C  
ATOM    125  CD  GLU A  14      -4.658  45.261  51.649  1.00 15.37           C  
ATOM    126  OE1 GLU A  14      -5.033  45.330  50.430  1.00 15.59           O  
ATOM    127  OE2 GLU A  14      -5.478  45.338  52.611  1.00 15.91           O1-
ATOM    128  H   GLU A  14      -3.712  46.370  49.672  1.00  0.00           H  
ATOM    129  N   GLY A  15      -1.671  45.241  47.648  1.00 11.42           N  
ATOM    130  CA  GLY A  15      -1.094  44.752  46.409  1.00 10.89           C  
ATOM    131  C   GLY A  15      -1.861  43.622  45.737  1.00 10.57           C  
ATOM    132  O   GLY A  15      -1.265  42.713  45.121  1.00 10.37           O  
ATOM    133  H   GLY A  15      -2.614  45.438  47.702  1.00  0.00           H  
ATOM    134  N   LYS A  16      -3.183  43.673  45.841  1.00 10.17           N  
ATOM    135  CA  LYS A  16      -4.025  42.656  45.214  1.00 10.22           C  
ATOM    136  C   LYS A  16      -3.871  42.609  43.671  1.00 10.46           C  
ATOM    137  O   LYS A  16      -3.684  41.524  43.107  1.00 10.08           O  
ATOM    138  CB  LYS A  16      -5.503  42.898  45.558  1.00  9.72           C  
ATOM    139  CG  LYS A  16      -5.927  42.555  47.002  1.00  8.65           C  
ATOM    140  CD  LYS A  16      -7.016  43.543  47.453  1.00  7.40           C  
ATOM    141  CE  LYS A  16      -6.356  44.881  47.733  1.00  7.38           C  
ATOM    142  NZ  LYS A  16      -7.294  46.012  47.756  1.00  6.97           N1+
ATOM    143  H   LYS A  16      -3.616  44.347  46.381  1.00  0.00           H  
ATOM    144  HZ1 LYS A  16      -7.814  46.063  46.859  1.00  0.00           H  
ATOM    145  HZ2 LYS A  16      -7.963  45.767  48.523  1.00  0.00           H  
ATOM    146  HZ3 LYS A  16      -6.808  46.889  47.988  1.00  0.00           H  
ATOM    147  N   GLY A  17      -3.976  43.782  43.012  1.00 10.78           N  
ATOM    148  CA  GLY A  17      -3.868  43.880  41.553  1.00 10.89           C  
ATOM    149  C   GLY A  17      -2.687  43.103  40.979  1.00 11.25           C  
ATOM    150  O   GLY A  17      -2.845  42.101  40.240  1.00 10.94           O  
ATOM    151  H   GLY A  17      -4.137  44.599  43.505  1.00  0.00           H  
ATOM    152  N   LYS A  18      -1.490  43.532  41.365  1.00 11.48           N  
ATOM    153  CA  LYS A  18      -0.297  42.853  40.916  1.00 11.74           C  
ATOM    154  C   LYS A  18      -0.391  41.347  41.128  1.00 12.14           C  
ATOM    155  O   LYS A  18      -0.148  40.565  40.210  1.00 12.78           O  
ATOM    156  CB  LYS A  18       0.951  43.374  41.631  1.00 11.23           C  
ATOM    157  CG  LYS A  18       2.045  42.314  41.658  1.00 11.38           C  
ATOM    158  CD  LYS A  18       3.414  42.814  42.106  1.00 11.97           C  
ATOM    159  CE  LYS A  18       4.435  41.646  41.963  1.00 11.88           C  
ATOM    160  NZ  LYS A  18       5.871  41.918  42.339  1.00 11.41           N1+
ATOM    161  H   LYS A  18      -1.396  44.300  41.953  1.00  0.00           H  
ATOM    162  HZ1 LYS A  18       6.268  42.701  41.783  1.00  0.00           H  
ATOM    163  HZ2 LYS A  18       5.911  42.161  43.349  1.00  0.00           H  
ATOM    164  HZ3 LYS A  18       6.418  41.037  42.197  1.00  0.00           H  
ATOM    165  N   ILE A  19      -0.776  40.935  42.329  1.00 12.27           N  
ATOM    166  CA  ILE A  19      -0.792  39.516  42.668  1.00 11.93           C  
ATOM    167  C   ILE A  19      -1.820  38.705  41.930  1.00 11.87           C  
ATOM    168  O   ILE A  19      -1.578  37.557  41.603  1.00 11.49           O  
ATOM    169  CB  ILE A  19      -0.773  39.301  44.233  1.00 11.75           C  
ATOM    170  CG1 ILE A  19       0.544  39.873  44.811  1.00 11.45           C  
ATOM    171  CG2 ILE A  19      -0.814  37.819  44.622  1.00 11.26           C  
ATOM    172  CD1 ILE A  19       1.806  39.245  44.250  1.00 10.65           C  
ATOM    173  H   ILE A  19      -1.048  41.564  43.033  1.00  0.00           H  
ATOM    174  N   VAL A  20      -2.968  39.292  41.667  1.00 12.66           N  
ATOM    175  CA  VAL A  20      -4.009  38.592  40.910  1.00 13.67           C  
ATOM    176  C   VAL A  20      -3.432  38.313  39.512  1.00 14.21           C  
ATOM    177  O   VAL A  20      -3.335  37.158  39.081  1.00 13.82           O  
ATOM    178  CB  VAL A  20      -5.260  39.475  40.766  1.00 13.78           C  
ATOM    179  CG1 VAL A  20      -6.160  38.949  39.672  1.00 13.65           C  
ATOM    180  CG2 VAL A  20      -5.994  39.491  42.069  1.00 14.25           C  
ATOM    181  H   VAL A  20      -3.166  40.180  42.051  1.00  0.00           H  
ATOM    182  N   ASP A  21      -2.970  39.396  38.876  1.00 14.71           N  
ATOM    183  CA  ASP A  21      -2.380  39.371  37.553  1.00 15.55           C  
ATOM    184  C   ASP A  21      -1.190  38.410  37.436  1.00 15.87           C  
ATOM    185  O   ASP A  21      -1.026  37.743  36.428  1.00 16.16           O  
ATOM    186  CB  ASP A  21      -1.967  40.782  37.166  1.00 15.91           C  
ATOM    187  CG  ASP A  21      -1.093  40.808  35.960  1.00 16.76           C  
ATOM    188  OD1 ASP A  21       0.146  40.672  36.100  1.00 16.83           O  
ATOM    189  OD2 ASP A  21      -1.653  40.946  34.851  1.00 17.69           O1-
ATOM    190  H   ASP A  21      -2.997  40.271  39.330  1.00  0.00           H  
ATOM    191  N   LEU A  22      -0.336  38.362  38.446  1.00 16.21           N  
ATOM    192  CA  LEU A  22       0.806  37.452  38.419  1.00 16.31           C  
ATOM    193  C   LEU A  22       0.359  35.978  38.417  1.00 16.43           C  
ATOM    194  O   LEU A  22       0.874  35.167  37.649  1.00 16.10           O  
ATOM    195  CB  LEU A  22       1.727  37.728  39.630  1.00 16.43           C  
ATOM    196  CG  LEU A  22       2.858  36.719  39.923  1.00 16.46           C  
ATOM    197  CD1 LEU A  22       4.134  37.056  39.160  1.00 16.36           C  
ATOM    198  CD2 LEU A  22       3.150  36.659  41.386  1.00 16.60           C  
ATOM    199  H   LEU A  22      -0.432  39.005  39.186  1.00  0.00           H  
ATOM    200  N   LEU A  23      -0.608  35.641  39.270  1.00 16.70           N  
ATOM    201  CA  LEU A  23      -1.083  34.252  39.410  1.00 16.88           C  
ATOM    202  C   LEU A  23      -2.126  33.717  38.404  1.00 16.73           C  
ATOM    203  O   LEU A  23      -2.303  32.497  38.267  1.00 16.34           O  
ATOM    204  CB  LEU A  23      -1.555  34.026  40.853  1.00 17.12           C  
ATOM    205  CG  LEU A  23      -0.532  34.238  41.997  1.00 17.53           C  
ATOM    206  CD1 LEU A  23      -1.265  34.218  43.328  1.00 17.89           C  
ATOM    207  CD2 LEU A  23       0.568  33.170  42.009  1.00 17.33           C  
ATOM    208  H   LEU A  23      -1.015  36.322  39.849  1.00  0.00           H  
ATOM    209  N   THR A  24      -2.838  34.636  37.750  1.00 16.77           N  
ATOM    210  CA  THR A  24      -3.850  34.322  36.743  1.00 16.59           C  
ATOM    211  C   THR A  24      -3.223  33.574  35.533  1.00 17.45           C  
ATOM    212  O   THR A  24      -3.914  32.895  34.770  1.00 17.83           O  
ATOM    213  CB  THR A  24      -4.502  35.614  36.264  1.00 15.82           C  
ATOM    214  CG2 THR A  24      -5.594  36.061  37.200  1.00 15.10           C  
ATOM    215  OG1 THR A  24      -3.507  36.634  36.213  1.00 15.06           O  
ATOM    216  H   THR A  24      -2.750  35.585  38.004  1.00  0.00           H  
ATOM    217  HG1 THR A  24      -3.884  37.465  35.905  1.00  0.00           H  
ATOM    218  N   GLU A  25      -1.910  33.671  35.376  1.00 17.87           N  
ATOM    219  CA  GLU A  25      -1.230  32.982  34.309  1.00 18.39           C  
ATOM    220  C   GLU A  25      -1.758  31.592  34.144  1.00 18.54           C  
ATOM    221  O   GLU A  25      -1.827  31.090  33.027  1.00 19.05           O  
ATOM    222  CB  GLU A  25       0.247  32.868  34.629  1.00 19.29           C  
ATOM    223  CG  GLU A  25       1.087  32.182  33.546  1.00 20.22           C  
ATOM    224  CD  GLU A  25       2.572  32.255  33.854  1.00 20.78           C  
ATOM    225  OE1 GLU A  25       3.132  33.384  33.813  1.00 21.25           O  
ATOM    226  OE2 GLU A  25       3.163  31.197  34.169  1.00 21.04           O1-
ATOM    227  H   GLU A  25      -1.378  34.236  35.978  1.00  0.00           H  
ATOM    228  N   ARG A  26      -2.116  30.964  35.257  1.00 18.59           N  
ATOM    229  CA  ARG A  26      -2.604  29.588  35.263  1.00 18.40           C  
ATOM    230  C   ARG A  26      -4.106  29.398  35.310  1.00 18.00           C  
ATOM    231  O   ARG A  26      -4.573  28.257  35.237  1.00 17.75           O  
ATOM    232  CB  ARG A  26      -1.976  28.843  36.456  1.00 19.25           C  
ATOM    233  CG  ARG A  26      -0.548  28.417  36.198  1.00 20.28           C  
ATOM    234  CD  ARG A  26       0.297  28.171  37.431  1.00 21.26           C  
ATOM    235  NE  ARG A  26      -0.053  27.043  38.294  1.00 21.95           N  
ATOM    236  CZ  ARG A  26      -0.473  25.880  37.816  1.00 22.39           C  
ATOM    237  NH1 ARG A  26      -0.624  25.699  36.506  1.00 23.06           N1+
ATOM    238  NH2 ARG A  26      -0.613  24.845  38.644  1.00 22.43           N  
ATOM    239  H   ARG A  26      -2.049  31.396  36.138  1.00  0.00           H  
ATOM    240  HE  ARG A  26       0.044  27.183  39.262  1.00  0.00           H  
ATOM    241 HH11 ARG A  26      -0.421  26.368  35.802  1.00  0.00           H  
ATOM    242 HH12 ARG A  26      -0.949  24.807  36.193  1.00  0.00           H  
ATOM    243 HH21 ARG A  26      -0.397  24.959  39.615  1.00  0.00           H  
ATOM    244 HH22 ARG A  26      -0.926  23.953  38.316  1.00  0.00           H  
ATOM    245  N   ALA A  27      -4.864  30.489  35.376  1.00 17.42           N  
ATOM    246  CA  ALA A  27      -6.304  30.383  35.528  1.00 17.10           C  
ATOM    247  C   ALA A  27      -7.223  30.684  34.351  1.00 17.03           C  
ATOM    248  O   ALA A  27      -6.942  31.565  33.526  1.00 17.24           O  
ATOM    249  CB  ALA A  27      -6.736  31.231  36.710  1.00 17.12           C  
ATOM    250  H   ALA A  27      -4.496  31.389  35.207  1.00  0.00           H  
ATOM    251  N   LYS A  28      -8.375  30.011  34.342  1.00 16.47           N  
ATOM    252  CA  LYS A  28      -9.366  30.246  33.324  1.00 16.00           C  
ATOM    253  C   LYS A  28     -10.119  31.478  33.705  1.00 15.30           C  
ATOM    254  O   LYS A  28     -10.273  32.368  32.893  1.00 15.50           O  
ATOM    255  CB  LYS A  28     -10.376  29.104  33.194  1.00 16.66           C  
ATOM    256  CG  LYS A  28      -9.952  27.891  32.390  1.00 17.76           C  
ATOM    257  CD  LYS A  28      -8.745  28.147  31.467  1.00 18.71           C  
ATOM    258  CE  LYS A  28      -9.003  29.077  30.294  1.00 18.68           C  
ATOM    259  NZ  LYS A  28      -7.670  29.529  29.830  1.00 19.18           N1+
ATOM    260  H   LYS A  28      -8.576  29.423  35.103  1.00  0.00           H  
ATOM    261  HZ1 LYS A  28      -7.063  28.700  29.658  1.00  0.00           H  
ATOM    262  HZ2 LYS A  28      -7.755  30.100  28.969  1.00  0.00           H  
ATOM    263  HZ3 LYS A  28      -7.219  30.134  30.553  1.00  0.00           H  
ATOM    264  N   TYR A  29     -10.618  31.523  34.939  1.00 14.79           N  
ATOM    265  CA  TYR A  29     -11.415  32.681  35.401  1.00 14.10           C  
ATOM    266  C   TYR A  29     -10.815  33.557  36.490  1.00 13.45           C  
ATOM    267  O   TYR A  29      -9.933  33.143  37.225  1.00 13.48           O  
ATOM    268  CB  TYR A  29     -12.790  32.230  35.914  1.00 13.74           C  
ATOM    269  CG  TYR A  29     -13.580  31.373  34.962  1.00 13.49           C  
ATOM    270  CD1 TYR A  29     -13.427  29.997  34.953  1.00 13.21           C  
ATOM    271  CD2 TYR A  29     -14.480  31.952  34.049  1.00 13.18           C  
ATOM    272  CE1 TYR A  29     -14.149  29.210  34.046  1.00 13.35           C  
ATOM    273  CE2 TYR A  29     -15.193  31.188  33.159  1.00 12.60           C  
ATOM    274  CZ  TYR A  29     -15.023  29.822  33.154  1.00 13.09           C  
ATOM    275  OH  TYR A  29     -15.700  29.058  32.234  1.00 13.06           O  
ATOM    276  H   TYR A  29     -10.388  30.825  35.587  1.00  0.00           H  
ATOM    277  HH  TYR A  29     -15.225  28.231  32.121  1.00  0.00           H  
ATOM    278  N   VAL A  30     -11.339  34.767  36.575  1.00 13.15           N  
ATOM    279  CA  VAL A  30     -10.987  35.735  37.595  1.00 12.93           C  
ATOM    280  C   VAL A  30     -12.286  36.412  38.005  1.00 12.84           C  
ATOM    281  O   VAL A  30     -12.964  36.994  37.158  1.00 13.26           O  
ATOM    282  CB  VAL A  30     -10.034  36.786  37.096  1.00 13.03           C  
ATOM    283  CG1 VAL A  30      -9.986  37.947  38.090  1.00 13.30           C  
ATOM    284  CG2 VAL A  30      -8.680  36.173  37.002  1.00 13.53           C  
ATOM    285  H   VAL A  30     -11.969  35.053  35.874  1.00  0.00           H  
ATOM    286  N   VAL A  31     -12.657  36.319  39.281  1.00 12.34           N  
ATOM    287  CA  VAL A  31     -13.913  36.921  39.732  1.00 11.57           C  
ATOM    288  C   VAL A  31     -13.797  38.023  40.806  1.00 11.70           C  
ATOM    289  O   VAL A  31     -13.155  37.854  41.855  1.00 11.56           O  
ATOM    290  CB  VAL A  31     -14.886  35.845  40.245  1.00 10.79           C  
ATOM    291  CG1 VAL A  31     -16.300  36.378  40.322  1.00 10.92           C  
ATOM    292  CG2 VAL A  31     -14.832  34.643  39.371  1.00 10.99           C  
ATOM    293  H   VAL A  31     -12.049  35.851  39.906  1.00  0.00           H  
ATOM    294  N   ARG A  32     -14.319  39.191  40.477  1.00 11.80           N  
ATOM    295  CA  ARG A  32     -14.386  40.263  41.442  1.00 12.05           C  
ATOM    296  C   ARG A  32     -15.742  39.987  42.070  1.00 12.32           C  
ATOM    297  O   ARG A  32     -16.748  39.783  41.372  1.00 12.29           O  
ATOM    298  CB  ARG A  32     -14.302  41.635  40.797  1.00 12.07           C  
ATOM    299  CG  ARG A  32     -12.866  42.143  40.861  1.00 12.07           C  
ATOM    300  CD  ARG A  32     -12.670  43.425  40.118  1.00 12.65           C  
ATOM    301  NE  ARG A  32     -11.245  43.725  39.949  1.00 12.40           N  
ATOM    302  CZ  ARG A  32     -10.815  44.975  39.997  1.00 12.25           C  
ATOM    303  NH1 ARG A  32     -11.680  45.968  40.204  1.00 11.74           N1+
ATOM    304  NH2 ARG A  32      -9.521  45.218  39.871  1.00 12.28           N  
ATOM    305  H   ARG A  32     -14.653  39.316  39.561  1.00  0.00           H  
ATOM    306  HE  ARG A  32     -10.622  42.984  39.813  1.00  0.00           H  
ATOM    307 HH11 ARG A  32     -12.648  45.754  40.340  1.00  0.00           H  
ATOM    308 HH12 ARG A  32     -11.413  46.939  40.260  1.00  0.00           H  
ATOM    309 HH21 ARG A  32      -8.845  44.489  39.738  1.00  0.00           H  
ATOM    310 HH22 ARG A  32      -9.211  46.164  39.898  1.00  0.00           H  
ATOM    311  N   TYR A  33     -15.723  39.849  43.393  1.00 12.44           N  
ATOM    312  CA  TYR A  33     -16.915  39.506  44.154  1.00 12.04           C  
ATOM    313  C   TYR A  33     -17.523  40.618  45.006  1.00 11.26           C  
ATOM    314  O   TYR A  33     -18.561  40.409  45.627  1.00 11.10           O  
ATOM    315  CB  TYR A  33     -16.622  38.262  45.002  1.00 12.73           C  
ATOM    316  CG  TYR A  33     -15.359  38.376  45.818  1.00 13.07           C  
ATOM    317  CD1 TYR A  33     -15.354  39.050  47.027  1.00 13.56           C  
ATOM    318  CD2 TYR A  33     -14.168  37.820  45.375  1.00 13.37           C  
ATOM    319  CE1 TYR A  33     -14.184  39.170  47.788  1.00 13.83           C  
ATOM    320  CE2 TYR A  33     -12.996  37.929  46.122  1.00 13.56           C  
ATOM    321  CZ  TYR A  33     -13.019  38.607  47.331  1.00 13.78           C  
ATOM    322  OH  TYR A  33     -11.886  38.725  48.087  1.00 13.87           O  
ATOM    323  H   TYR A  33     -14.867  39.984  43.841  1.00  0.00           H  
ATOM    324  HH  TYR A  33     -11.121  38.366  47.625  1.00  0.00           H  
ATOM    325  N   GLN A  34     -16.901  41.790  45.047  1.00 10.34           N  
ATOM    326  CA  GLN A  34     -17.478  42.896  45.829  1.00 10.08           C  
ATOM    327  C   GLN A  34     -16.828  44.216  45.484  1.00  9.69           C  
ATOM    328  O   GLN A  34     -15.808  44.241  44.793  1.00  9.77           O  
ATOM    329  CB  GLN A  34     -17.460  42.661  47.387  1.00  9.82           C  
ATOM    330  CG  GLN A  34     -16.145  42.107  48.041  1.00  9.16           C  
ATOM    331  CD  GLN A  34     -15.006  43.119  48.096  1.00  9.14           C  
ATOM    332  NE2 GLN A  34     -13.815  42.672  47.784  1.00  8.28           N  
ATOM    333  OE1 GLN A  34     -15.202  44.286  48.436  1.00  9.15           O  
ATOM    334  H   GLN A  34     -16.085  41.961  44.543  1.00  0.00           H  
ATOM    335 HE21 GLN A  34     -13.144  43.313  48.098  1.00  0.00           H  
ATOM    336 HE22 GLN A  34     -13.617  41.787  47.416  1.00  0.00           H  
ATOM    337  N   GLY A  35     -17.436  45.301  45.957  1.00  9.49           N  
ATOM    338  CA  GLY A  35     -16.902  46.615  45.702  1.00  9.21           C  
ATOM    339  C   GLY A  35     -17.400  47.193  44.377  1.00  9.18           C  
ATOM    340  O   GLY A  35     -18.424  46.768  43.795  1.00  8.91           O  
ATOM    341  H   GLY A  35     -18.303  45.291  46.429  1.00  0.00           H  
ATOM    342  N   GLY A  36     -16.689  48.213  43.925  1.00  8.66           N  
ATOM    343  CA  GLY A  36     -17.033  48.867  42.688  1.00  8.33           C  
ATOM    344  C   GLY A  36     -15.786  49.548  42.194  1.00  8.10           C  
ATOM    345  O   GLY A  36     -14.684  49.022  42.310  1.00  7.73           O  
ATOM    346  H   GLY A  36     -15.908  48.527  44.430  1.00  0.00           H  
ATOM    347  N   HIS A  37     -15.920  50.771  41.737  1.00  8.23           N  
ATOM    348  CA  HIS A  37     -14.727  51.417  41.214  1.00  8.82           C  
ATOM    349  C   HIS A  37     -14.035  52.324  42.202  1.00  9.51           C  
ATOM    350  O   HIS A  37     -13.434  53.342  41.803  1.00 10.24           O  
ATOM    351  CB  HIS A  37     -15.004  52.136  39.873  1.00  7.28           C  
ATOM    352  CG  HIS A  37     -16.096  53.139  39.942  1.00  5.58           C  
ATOM    353  CD2 HIS A  37     -16.072  54.475  39.736  1.00  5.19           C  
ATOM    354  ND1 HIS A  37     -17.386  52.842  40.294  1.00  5.30           N  
ATOM    355  CE1 HIS A  37     -18.102  53.990  40.307  1.00  4.81           C  
ATOM    356  NE2 HIS A  37     -17.351  55.015  39.973  1.00  4.55           N  
ATOM    357  H   HIS A  37     -16.781  51.212  41.816  1.00  0.00           H  
ATOM    358  HD1 HIS A  37     -17.803  51.991  40.485  1.00  0.00           H  
ATOM    359  N   ASN A  38     -14.212  52.023  43.489  1.00  9.93           N  
ATOM    360  CA  ASN A  38     -13.521  52.780  44.534  1.00 10.14           C  
ATOM    361  C   ASN A  38     -12.155  52.129  44.579  1.00  9.92           C  
ATOM    362  O   ASN A  38     -11.145  52.785  44.827  1.00  9.93           O  
ATOM    363  CB  ASN A  38     -14.228  52.692  45.895  1.00 10.74           C  
ATOM    364  CG  ASN A  38     -14.859  51.330  46.170  1.00 11.05           C  
ATOM    365  ND2 ASN A  38     -15.745  51.311  47.141  1.00 11.39           N  
ATOM    366  OD1 ASN A  38     -14.593  50.321  45.493  1.00 11.36           O  
ATOM    367  H   ASN A  38     -14.772  51.269  43.752  1.00  0.00           H  
ATOM    368 HD21 ASN A  38     -16.146  50.439  47.374  1.00  0.00           H  
ATOM    369 HD22 ASN A  38     -15.967  52.130  47.627  1.00  0.00           H  
ATOM    370  N   ALA A  39     -12.136  50.836  44.271  1.00  9.97           N  
ATOM    371  CA  ALA A  39     -10.917  50.083  44.220  1.00 10.37           C  
ATOM    372  C   ALA A  39     -10.018  50.682  43.157  1.00 11.07           C  
ATOM    373  O   ALA A  39     -10.462  51.361  42.259  1.00 11.28           O  
ATOM    374  CB  ALA A  39     -11.204  48.635  43.921  1.00  9.74           C  
ATOM    375  H   ALA A  39     -12.952  50.337  44.071  1.00  0.00           H  
ATOM    376  N   GLY A  40      -8.733  50.460  43.302  1.00 11.91           N  
ATOM    377  CA  GLY A  40      -7.775  50.969  42.360  1.00 12.99           C  
ATOM    378  C   GLY A  40      -6.647  49.999  42.532  1.00 13.89           C  
ATOM    379  O   GLY A  40      -5.924  50.041  43.551  1.00 14.50           O  
ATOM    380  H   GLY A  40      -8.396  50.021  44.105  1.00  0.00           H  
ATOM    381  N   HIS A  41      -6.552  49.043  41.620  1.00 14.16           N  
ATOM    382  CA  HIS A  41      -5.498  48.048  41.713  1.00 14.54           C  
ATOM    383  C   HIS A  41      -4.391  48.547  40.806  1.00 15.03           C  
ATOM    384  O   HIS A  41      -4.564  49.542  40.131  1.00 15.65           O  
ATOM    385  CB  HIS A  41      -6.056  46.685  41.342  1.00 14.34           C  
ATOM    386  CG  HIS A  41      -7.212  46.264  42.209  1.00 14.16           C  
ATOM    387  CD2 HIS A  41      -8.046  46.988  42.997  1.00 14.01           C  
ATOM    388  ND1 HIS A  41      -7.613  44.951  42.343  1.00 14.19           N  
ATOM    389  CE1 HIS A  41      -8.643  44.884  43.172  1.00 14.13           C  
ATOM    390  NE2 HIS A  41      -8.924  46.108  43.581  1.00 13.97           N  
ATOM    391  H   HIS A  41      -7.151  49.125  40.833  1.00  0.00           H  
ATOM    392  HD1 HIS A  41      -7.279  44.177  41.833  1.00  0.00           H  
ATOM    393  HE2 HIS A  41      -9.649  46.327  44.196  1.00  0.00           H  
ATOM    394  N   THR A  42      -3.222  47.948  40.812  1.00 15.47           N  
ATOM    395  CA  THR A  42      -2.205  48.498  39.945  1.00 15.98           C  
ATOM    396  C   THR A  42      -1.236  47.464  39.524  1.00 16.31           C  
ATOM    397  O   THR A  42      -0.470  46.963  40.351  1.00 16.85           O  
ATOM    398  CB  THR A  42      -1.476  49.670  40.595  1.00 16.27           C  
ATOM    399  CG2 THR A  42      -0.483  50.296  39.614  1.00 15.92           C  
ATOM    400  OG1 THR A  42      -2.443  50.658  40.987  1.00 16.48           O  
ATOM    401  H   THR A  42      -3.021  47.161  41.350  1.00  0.00           H  
ATOM    402  HG1 THR A  42      -3.212  50.642  40.380  1.00  0.00           H  
ATOM    403  N   LEU A  43      -1.310  47.129  38.229  1.00 16.59           N  
ATOM    404  CA  LEU A  43      -0.464  46.116  37.589  1.00 16.18           C  
ATOM    405  C   LEU A  43       0.544  46.874  36.796  1.00 16.16           C  
ATOM    406  O   LEU A  43       0.237  47.939  36.241  1.00 15.93           O  
ATOM    407  CB  LEU A  43      -1.263  45.262  36.613  1.00 15.90           C  
ATOM    408  CG  LEU A  43      -2.481  44.489  37.091  1.00 15.55           C  
ATOM    409  CD1 LEU A  43      -3.454  45.436  37.712  1.00 15.35           C  
ATOM    410  CD2 LEU A  43      -3.134  43.759  35.933  1.00 15.23           C  
ATOM    411  H   LEU A  43      -1.848  47.686  37.612  1.00  0.00           H  
ATOM    412  N   VAL A  44       1.754  46.345  36.791  1.00 16.65           N  
ATOM    413  CA  VAL A  44       2.862  46.912  36.040  1.00 17.33           C  
ATOM    414  C   VAL A  44       3.562  45.741  35.373  1.00 18.02           C  
ATOM    415  O   VAL A  44       4.137  44.867  36.059  1.00 18.53           O  
ATOM    416  CB  VAL A  44       3.852  47.656  36.931  1.00 17.24           C  
ATOM    417  CG1 VAL A  44       5.093  48.027  36.123  1.00 17.14           C  
ATOM    418  CG2 VAL A  44       3.188  48.910  37.480  1.00 17.14           C  
ATOM    419  H   VAL A  44       1.939  45.536  37.311  1.00  0.00           H  
ATOM    420  N   ILE A  45       3.439  45.677  34.046  1.00 18.19           N  
ATOM    421  CA  ILE A  45       4.055  44.599  33.273  1.00 18.17           C  
ATOM    422  C   ILE A  45       5.156  45.215  32.459  1.00 18.20           C  
ATOM    423  O   ILE A  45       4.971  46.259  31.828  1.00 17.98           O  
ATOM    424  CB  ILE A  45       3.041  43.879  32.353  1.00 18.34           C  
ATOM    425  CG1 ILE A  45       2.075  43.042  33.189  1.00 18.36           C  
ATOM    426  CG2 ILE A  45       3.743  42.981  31.341  1.00 18.27           C  
ATOM    427  CD1 ILE A  45       0.629  43.365  32.896  1.00 18.78           C  
ATOM    428  H   ILE A  45       2.996  46.428  33.585  1.00  0.00           H  
ATOM    429  N   ASN A  46       6.333  44.618  32.551  1.00 18.45           N  
ATOM    430  CA  ASN A  46       7.467  45.108  31.810  1.00 18.76           C  
ATOM    431  C   ASN A  46       7.557  46.640  31.861  1.00 18.90           C  
ATOM    432  O   ASN A  46       7.932  47.275  30.862  1.00 19.22           O  
ATOM    433  CB  ASN A  46       7.313  44.662  30.364  1.00 19.18           C  
ATOM    434  CG  ASN A  46       8.510  43.953  29.858  1.00 19.55           C  
ATOM    435  ND2 ASN A  46       9.594  44.706  29.584  1.00 19.35           N  
ATOM    436  OD1 ASN A  46       8.485  42.721  29.726  1.00 19.32           O  
ATOM    437  H   ASN A  46       6.471  43.853  33.148  1.00  0.00           H  
ATOM    438 HD21 ASN A  46      10.380  44.242  29.244  1.00  0.00           H  
ATOM    439 HD22 ASN A  46       9.543  45.678  29.719  1.00  0.00           H  
ATOM    440  N   GLY A  47       7.234  47.234  33.010  1.00 18.84           N  
ATOM    441  CA  GLY A  47       7.309  48.680  33.152  1.00 18.66           C  
ATOM    442  C   GLY A  47       6.126  49.469  32.619  1.00 18.73           C  
ATOM    443  O   GLY A  47       6.085  50.710  32.711  1.00 19.03           O  
ATOM    444  H   GLY A  47       7.035  46.688  33.803  1.00  0.00           H  
ATOM    445  N   GLU A  48       5.139  48.771  32.078  1.00 18.49           N  
ATOM    446  CA  GLU A  48       3.970  49.436  31.521  1.00 18.04           C  
ATOM    447  C   GLU A  48       2.888  49.331  32.576  1.00 17.90           C  
ATOM    448  O   GLU A  48       2.583  48.225  33.070  1.00 17.78           O  
ATOM    449  CB  GLU A  48       3.568  48.727  30.242  1.00 18.00           C  
ATOM    450  CG  GLU A  48       2.500  49.398  29.392  1.00 17.89           C  
ATOM    451  CD  GLU A  48       1.918  48.420  28.383  1.00 17.78           C  
ATOM    452  OE1 GLU A  48       2.397  47.262  28.301  1.00 17.42           O  
ATOM    453  OE2 GLU A  48       0.958  48.786  27.695  1.00 17.95           O1-
ATOM    454  H   GLU A  48       5.140  47.782  32.043  1.00  0.00           H  
ATOM    455  N   LYS A  49       2.294  50.477  32.890  1.00 17.54           N  
ATOM    456  CA  LYS A  49       1.296  50.566  33.932  1.00 17.25           C  
ATOM    457  C   LYS A  49      -0.180  50.594  33.564  1.00 17.14           C  
ATOM    458  O   LYS A  49      -0.631  51.397  32.727  1.00 17.45           O  
ATOM    459  CB  LYS A  49       1.620  51.785  34.808  1.00 17.47           C  
ATOM    460  CG  LYS A  49       0.664  52.047  35.955  1.00 17.98           C  
ATOM    461  CD  LYS A  49       1.352  52.747  37.097  1.00 18.68           C  
ATOM    462  CE  LYS A  49       0.844  54.166  37.261  1.00 19.52           C  
ATOM    463  NZ  LYS A  49      -0.629  54.184  37.557  1.00 20.20           N1+
ATOM    464  H   LYS A  49       2.498  51.268  32.367  1.00  0.00           H  
ATOM    465  HZ1 LYS A  49      -0.819  53.648  38.429  1.00  0.00           H  
ATOM    466  HZ2 LYS A  49      -0.945  55.166  37.690  1.00  0.00           H  
ATOM    467  HZ3 LYS A  49      -1.153  53.762  36.767  1.00  0.00           H  
ATOM    468  N   THR A  50      -0.940  49.743  34.245  1.00 16.62           N  
ATOM    469  CA  THR A  50      -2.395  49.698  34.107  1.00 15.68           C  
ATOM    470  C   THR A  50      -2.943  49.748  35.560  1.00 15.26           C  
ATOM    471  O   THR A  50      -2.494  48.976  36.424  1.00 14.95           O  
ATOM    472  CB  THR A  50      -2.893  48.380  33.455  1.00 15.25           C  
ATOM    473  CG2 THR A  50      -4.421  48.335  33.344  1.00 14.27           C  
ATOM    474  OG1 THR A  50      -2.329  48.257  32.159  1.00 15.50           O  
ATOM    475  H   THR A  50      -0.527  49.110  34.881  1.00  0.00           H  
ATOM    476  HG1 THR A  50      -1.796  47.454  32.154  1.00  0.00           H  
ATOM    477  N   VAL A  51      -3.849  50.697  35.816  1.00 14.52           N  
ATOM    478  CA  VAL A  51      -4.530  50.814  37.101  1.00 13.87           C  
ATOM    479  C   VAL A  51      -6.001  50.492  36.849  1.00 13.17           C  
ATOM    480  O   VAL A  51      -6.728  51.257  36.227  1.00 12.81           O  
ATOM    481  CB  VAL A  51      -4.425  52.232  37.721  1.00 14.40           C  
ATOM    482  CG1 VAL A  51      -5.267  52.331  39.023  1.00 14.21           C  
ATOM    483  CG2 VAL A  51      -2.961  52.568  38.023  1.00 14.55           C  
ATOM    484  H   VAL A  51      -4.084  51.341  35.113  1.00  0.00           H  
ATOM    485  N   LEU A  52      -6.419  49.331  37.317  1.00 12.68           N  
ATOM    486  CA  LEU A  52      -7.790  48.888  37.172  1.00 12.24           C  
ATOM    487  C   LEU A  52      -8.637  49.364  38.356  1.00 12.14           C  
ATOM    488  O   LEU A  52      -8.129  49.527  39.467  1.00 12.70           O  
ATOM    489  CB  LEU A  52      -7.796  47.366  37.111  1.00 12.32           C  
ATOM    490  CG  LEU A  52      -7.100  46.829  35.849  1.00 12.46           C  
ATOM    491  CD1 LEU A  52      -6.719  45.393  35.989  1.00 12.18           C  
ATOM    492  CD2 LEU A  52      -8.046  47.025  34.644  1.00 12.31           C  
ATOM    493  H   LEU A  52      -5.786  48.786  37.823  1.00  0.00           H  
ATOM    494  N   HIS A  53      -9.907  49.637  38.130  1.00 11.49           N  
ATOM    495  CA  HIS A  53     -10.775  50.047  39.218  1.00 11.00           C  
ATOM    496  C   HIS A  53     -11.917  49.049  39.387  1.00 10.74           C  
ATOM    497  O   HIS A  53     -11.908  48.269  40.315  1.00  9.87           O  
ATOM    498  CB  HIS A  53     -11.256  51.477  39.020  1.00 11.07           C  
ATOM    499  CG  HIS A  53     -10.181  52.495  39.233  1.00 11.17           C  
ATOM    500  CD2 HIS A  53      -8.869  52.352  39.527  1.00 11.42           C  
ATOM    501  ND1 HIS A  53     -10.399  53.849  39.124  1.00 11.60           N  
ATOM    502  CE1 HIS A  53      -9.268  54.498  39.332  1.00 11.25           C  
ATOM    503  NE2 HIS A  53      -8.324  53.612  39.581  1.00 11.16           N  
ATOM    504  H   HIS A  53     -10.269  49.566  37.214  1.00  0.00           H  
ATOM    505  HD1 HIS A  53     -11.251  54.295  38.936  1.00  0.00           H  
ATOM    506  HE2 HIS A  53      -7.430  53.854  39.905  1.00  0.00           H  
ATOM    507  N   LEU A  54     -12.850  49.025  38.447  1.00 10.66           N  
ATOM    508  CA  LEU A  54     -13.962  48.083  38.480  1.00 10.80           C  
ATOM    509  C   LEU A  54     -13.733  46.759  37.662  1.00 10.93           C  
ATOM    510  O   LEU A  54     -14.339  45.720  37.981  1.00 10.58           O  
ATOM    511  CB  LEU A  54     -15.238  48.820  38.023  1.00 10.99           C  
ATOM    512  CG  LEU A  54     -16.435  48.008  37.518  1.00 11.10           C  
ATOM    513  CD1 LEU A  54     -16.993  47.192  38.647  1.00 11.09           C  
ATOM    514  CD2 LEU A  54     -17.477  48.934  36.910  1.00 10.77           C  
ATOM    515  H   LEU A  54     -12.827  49.651  37.685  1.00  0.00           H  
ATOM    516  N   ILE A  55     -12.835  46.776  36.664  1.00 11.01           N  
ATOM    517  CA  ILE A  55     -12.572  45.584  35.812  1.00 11.04           C  
ATOM    518  C   ILE A  55     -11.592  44.644  36.486  1.00 10.85           C  
ATOM    519  O   ILE A  55     -10.556  45.070  36.958  1.00 10.92           O  
ATOM    520  CB  ILE A  55     -12.006  45.997  34.375  1.00 11.71           C  
ATOM    521  CG1 ILE A  55     -13.094  46.596  33.501  1.00 11.77           C  
ATOM    522  CG2 ILE A  55     -11.449  44.814  33.565  1.00 11.36           C  
ATOM    523  CD1 ILE A  55     -12.517  47.651  32.615  1.00 11.95           C  
ATOM    524  H   ILE A  55     -12.321  47.586  36.466  1.00  0.00           H  
ATOM    525  N   PRO A  56     -11.904  43.344  36.525  1.00 11.01           N  
ATOM    526  CA  PRO A  56     -10.993  42.391  37.160  1.00 11.11           C  
ATOM    527  C   PRO A  56      -9.552  42.468  36.676  1.00 11.80           C  
ATOM    528  O   PRO A  56      -9.288  42.559  35.504  1.00 12.39           O  
ATOM    529  CB  PRO A  56     -11.642  41.053  36.844  1.00 10.62           C  
ATOM    530  CG  PRO A  56     -13.079  41.373  36.921  1.00 10.19           C  
ATOM    531  CD  PRO A  56     -13.177  42.689  36.172  1.00 10.37           C  
ATOM    532  N   SER A  57      -8.602  42.351  37.581  1.00 12.45           N  
ATOM    533  CA  SER A  57      -7.197  42.430  37.217  1.00 12.77           C  
ATOM    534  C   SER A  57      -6.662  41.249  36.384  1.00 13.15           C  
ATOM    535  O   SER A  57      -5.445  41.092  36.193  1.00 13.14           O  
ATOM    536  CB  SER A  57      -6.340  42.718  38.475  1.00 12.66           C  
ATOM    537  OG  SER A  57      -6.714  43.965  39.084  1.00 12.02           O  
ATOM    538  H   SER A  57      -8.836  42.210  38.528  1.00  0.00           H  
ATOM    539  HG  SER A  57      -6.522  44.653  38.449  1.00  0.00           H  
ATOM    540  N   GLY A  58      -7.559  40.410  35.890  1.00 13.54           N  
ATOM    541  CA  GLY A  58      -7.120  39.314  35.029  1.00 14.50           C  
ATOM    542  C   GLY A  58      -7.350  39.693  33.548  1.00 14.97           C  
ATOM    543  O   GLY A  58      -7.114  38.920  32.622  1.00 14.69           O  
ATOM    544  H   GLY A  58      -8.521  40.482  36.034  1.00  0.00           H  
ATOM    545  N   ILE A  59      -7.822  40.919  33.354  1.00 15.43           N  
ATOM    546  CA  ILE A  59      -8.141  41.463  32.073  1.00 15.67           C  
ATOM    547  C   ILE A  59      -7.004  41.531  31.039  1.00 16.07           C  
ATOM    548  O   ILE A  59      -7.248  41.468  29.825  1.00 16.46           O  
ATOM    549  CB  ILE A  59      -8.821  42.832  32.256  1.00 15.50           C  
ATOM    550  CG1 ILE A  59      -9.728  43.127  31.046  1.00 15.63           C  
ATOM    551  CG2 ILE A  59      -7.774  43.924  32.578  1.00 14.96           C  
ATOM    552  CD1 ILE A  59     -10.917  42.191  30.925  1.00 14.85           C  
ATOM    553  H   ILE A  59      -8.050  41.516  34.094  1.00  0.00           H  
ATOM    554  N   LEU A  60      -5.769  41.624  31.488  1.00 16.14           N  
ATOM    555  CA  LEU A  60      -4.672  41.701  30.533  1.00 16.44           C  
ATOM    556  C   LEU A  60      -4.231  40.319  30.010  1.00 16.92           C  
ATOM    557  O   LEU A  60      -3.189  40.196  29.355  1.00 17.41           O  
ATOM    558  CB  LEU A  60      -3.476  42.440  31.149  1.00 16.12           C  
ATOM    559  CG  LEU A  60      -3.705  43.768  31.870  1.00 15.90           C  
ATOM    560  CD1 LEU A  60      -2.365  44.398  32.158  1.00 16.02           C  
ATOM    561  CD2 LEU A  60      -4.525  44.722  31.041  1.00 16.16           C  
ATOM    562  H   LEU A  60      -5.577  41.606  32.448  1.00  0.00           H  
ATOM    563  N   ARG A  61      -5.001  39.275  30.285  1.00 17.08           N  
ATOM    564  CA  ARG A  61      -4.615  37.952  29.812  1.00 17.37           C  
ATOM    565  C   ARG A  61      -5.695  37.320  28.924  1.00 17.39           C  
ATOM    566  O   ARG A  61      -6.792  36.965  29.383  1.00 17.22           O  
ATOM    567  CB  ARG A  61      -4.242  37.062  31.000  1.00 17.60           C  
ATOM    568  CG  ARG A  61      -3.108  37.664  31.832  1.00 18.28           C  
ATOM    569  CD  ARG A  61      -2.942  36.969  33.170  1.00 18.26           C  
ATOM    570  NE  ARG A  61      -1.805  36.059  33.206  1.00 18.59           N  
ATOM    571  CZ  ARG A  61      -0.591  36.475  33.554  1.00 19.03           C  
ATOM    572  NH1 ARG A  61      -0.368  37.738  33.879  1.00 19.74           N1+
ATOM    573  NH2 ARG A  61       0.418  35.623  33.573  1.00 19.58           N  
ATOM    574  H   ARG A  61      -5.825  39.320  30.815  1.00  0.00           H  
ATOM    575  HE  ARG A  61      -1.975  35.130  32.948  1.00  0.00           H  
ATOM    576 HH11 ARG A  61      -1.120  38.400  33.902  1.00  0.00           H  
ATOM    577 HH12 ARG A  61       0.540  38.033  34.171  1.00  0.00           H  
ATOM    578 HH21 ARG A  61       0.282  34.674  33.303  1.00  0.00           H  
ATOM    579 HH22 ARG A  61       1.336  35.918  33.847  1.00  0.00           H  
ATOM    580  N   GLU A  62      -5.363  37.145  27.648  1.00 17.48           N  
ATOM    581  CA  GLU A  62      -6.333  36.595  26.705  1.00 17.51           C  
ATOM    582  C   GLU A  62      -6.857  35.238  27.076  1.00 17.04           C  
ATOM    583  O   GLU A  62      -7.989  34.916  26.773  1.00 17.05           O  
ATOM    584  CB  GLU A  62      -5.830  36.644  25.246  1.00 17.65           C  
ATOM    585  CG  GLU A  62      -4.765  35.649  24.853  1.00 18.07           C  
ATOM    586  CD  GLU A  62      -5.305  34.276  24.582  1.00 18.30           C  
ATOM    587  OE1 GLU A  62      -6.501  34.140  24.212  1.00 17.98           O  
ATOM    588  OE2 GLU A  62      -4.506  33.325  24.751  1.00 18.87           O1-
ATOM    589  H   GLU A  62      -4.456  37.409  27.344  1.00  0.00           H  
ATOM    590  N   ASN A  63      -6.071  34.491  27.825  1.00 17.00           N  
ATOM    591  CA  ASN A  63      -6.466  33.160  28.211  1.00 17.07           C  
ATOM    592  C   ASN A  63      -7.302  33.100  29.497  1.00 16.98           C  
ATOM    593  O   ASN A  63      -7.617  31.999  29.998  1.00 17.09           O  
ATOM    594  CB  ASN A  63      -5.221  32.332  28.390  1.00 18.07           C  
ATOM    595  CG  ASN A  63      -4.531  32.631  29.698  1.00 19.00           C  
ATOM    596  ND2 ASN A  63      -3.492  33.471  29.667  1.00 19.57           N  
ATOM    597  OD1 ASN A  63      -4.936  32.118  30.732  1.00 19.89           O  
ATOM    598  H   ASN A  63      -5.206  34.836  28.113  1.00  0.00           H  
ATOM    599 HD21 ASN A  63      -3.092  33.604  30.551  1.00  0.00           H  
ATOM    600 HD22 ASN A  63      -3.173  33.879  28.839  1.00  0.00           H  
ATOM    601  N   VAL A  64      -7.667  34.258  30.038  1.00 16.12           N  
ATOM    602  CA  VAL A  64      -8.463  34.288  31.271  1.00 15.49           C  
ATOM    603  C   VAL A  64      -9.758  35.071  31.004  1.00 15.02           C  
ATOM    604  O   VAL A  64      -9.749  36.132  30.355  1.00 14.83           O  
ATOM    605  CB  VAL A  64      -7.666  34.975  32.461  1.00 15.58           C  
ATOM    606  CG1 VAL A  64      -8.453  34.930  33.741  1.00 14.94           C  
ATOM    607  CG2 VAL A  64      -6.292  34.333  32.653  1.00 15.00           C  
ATOM    608  H   VAL A  64      -7.454  35.144  29.672  1.00  0.00           H  
ATOM    609  N   THR A  65     -10.874  34.524  31.462  1.00 14.45           N  
ATOM    610  CA  THR A  65     -12.167  35.186  31.304  1.00 14.03           C  
ATOM    611  C   THR A  65     -12.422  35.974  32.621  1.00 13.49           C  
ATOM    612  O   THR A  65     -12.471  35.383  33.692  1.00 13.33           O  
ATOM    613  CB  THR A  65     -13.308  34.151  31.079  1.00 14.18           C  
ATOM    614  CG2 THR A  65     -14.591  34.871  30.779  1.00 14.12           C  
ATOM    615  OG1 THR A  65     -12.991  33.263  29.985  1.00 13.63           O  
ATOM    616  H   THR A  65     -10.789  33.669  31.955  1.00  0.00           H  
ATOM    617  HG1 THR A  65     -12.834  33.809  29.201  1.00  0.00           H  
ATOM    618  N   SER A  66     -12.505  37.300  32.529  1.00 13.01           N  
ATOM    619  CA  SER A  66     -12.736  38.167  33.675  1.00 12.36           C  
ATOM    620  C   SER A  66     -14.238  38.243  33.896  1.00 12.41           C  
ATOM    621  O   SER A  66     -15.001  38.475  32.946  1.00 11.80           O  
ATOM    622  CB  SER A  66     -12.200  39.589  33.434  1.00 12.15           C  
ATOM    623  OG  SER A  66     -10.770  39.661  33.340  1.00 11.97           O  
ATOM    624  H   SER A  66     -12.524  37.710  31.633  1.00  0.00           H  
ATOM    625  HG  SER A  66     -10.567  39.191  32.535  1.00  0.00           H  
ATOM    626  N   ILE A  67     -14.653  38.030  35.156  1.00 12.51           N  
ATOM    627  CA  ILE A  67     -16.056  38.071  35.565  1.00 12.08           C  
ATOM    628  C   ILE A  67     -16.242  39.106  36.661  1.00 12.32           C  
ATOM    629  O   ILE A  67     -15.328  39.307  37.475  1.00 12.76           O  
ATOM    630  CB  ILE A  67     -16.461  36.771  36.205  1.00 11.99           C  
ATOM    631  CG1 ILE A  67     -16.235  35.606  35.249  1.00 12.02           C  
ATOM    632  CG2 ILE A  67     -17.874  36.861  36.692  1.00 11.94           C  
ATOM    633  CD1 ILE A  67     -16.479  34.255  35.903  1.00 12.51           C  
ATOM    634  H   ILE A  67     -14.004  37.807  35.867  1.00  0.00           H  
ATOM    635  N   ILE A  68     -17.376  39.812  36.654  1.00 11.74           N  
ATOM    636  CA  ILE A  68     -17.673  40.745  37.734  1.00 11.12           C  
ATOM    637  C   ILE A  68     -18.953  40.184  38.373  1.00 10.24           C  
ATOM    638  O   ILE A  68     -20.041  40.225  37.779  1.00  9.75           O  
ATOM    639  CB  ILE A  68     -17.789  42.217  37.292  1.00 11.63           C  
ATOM    640  CG1 ILE A  68     -19.225  42.623  37.052  1.00 12.05           C  
ATOM    641  CG2 ILE A  68     -16.904  42.511  36.113  1.00 11.88           C  
ATOM    642  CD1 ILE A  68     -19.789  43.376  38.238  1.00 12.32           C  
ATOM    643  H   ILE A  68     -17.989  39.740  35.890  1.00  0.00           H  
ATOM    644  N   GLY A  69     -18.775  39.601  39.566  1.00  9.29           N  
ATOM    645  CA  GLY A  69     -19.849  38.948  40.292  1.00  7.83           C  
ATOM    646  C   GLY A  69     -20.933  39.838  40.808  1.00  7.47           C  
ATOM    647  O   GLY A  69     -20.736  41.055  40.962  1.00  6.31           O  
ATOM    648  H   GLY A  69     -17.925  39.644  40.063  1.00  0.00           H  
ATOM    649  N   ASN A  70     -22.073  39.216  41.105  1.00  7.60           N  
ATOM    650  CA  ASN A  70     -23.241  39.930  41.631  1.00  8.72           C  
ATOM    651  C   ASN A  70     -22.956  40.777  42.892  1.00  9.08           C  
ATOM    652  O   ASN A  70     -23.709  41.696  43.187  1.00  9.41           O  
ATOM    653  CB  ASN A  70     -24.354  38.951  41.976  1.00  9.08           C  
ATOM    654  CG  ASN A  70     -24.033  38.139  43.211  1.00  9.97           C  
ATOM    655  ND2 ASN A  70     -24.239  38.726  44.374  1.00 10.00           N  
ATOM    656  OD1 ASN A  70     -23.544  37.013  43.118  1.00 11.11           O  
ATOM    657  H   ASN A  70     -22.092  38.263  40.971  1.00  0.00           H  
ATOM    658 HD21 ASN A  70     -23.991  38.203  45.170  1.00  0.00           H  
ATOM    659 HD22 ASN A  70     -24.612  39.633  44.451  1.00  0.00           H  
ATOM    660  N   GLY A  71     -21.936  40.455  43.679  1.00  8.93           N  
ATOM    661  CA  GLY A  71     -21.691  41.297  44.825  1.00  9.37           C  
ATOM    662  C   GLY A  71     -21.238  42.701  44.452  1.00 10.03           C  
ATOM    663  O   GLY A  71     -21.459  43.665  45.197  1.00 10.40           O  
ATOM    664  H   GLY A  71     -21.319  39.707  43.496  1.00  0.00           H  
ATOM    665  N   VAL A  72     -20.615  42.858  43.286  1.00 10.22           N  
ATOM    666  CA  VAL A  72     -20.104  44.161  42.872  1.00  9.74           C  
ATOM    667  C   VAL A  72     -21.184  45.200  42.547  1.00 10.22           C  
ATOM    668  O   VAL A  72     -22.297  44.841  42.125  1.00 10.36           O  
ATOM    669  CB  VAL A  72     -19.138  43.979  41.691  1.00  9.36           C  
ATOM    670  CG1 VAL A  72     -18.540  45.293  41.251  1.00  8.80           C  
ATOM    671  CG2 VAL A  72     -18.047  42.989  42.063  1.00  8.42           C  
ATOM    672  H   VAL A  72     -20.553  42.124  42.633  1.00  0.00           H  
ATOM    673  N   VAL A  73     -20.889  46.470  42.856  1.00 10.23           N  
ATOM    674  CA  VAL A  73     -21.771  47.586  42.544  1.00 10.54           C  
ATOM    675  C   VAL A  73     -21.277  48.185  41.172  1.00 11.20           C  
ATOM    676  O   VAL A  73     -20.236  48.861  41.086  1.00 11.07           O  
ATOM    677  CB  VAL A  73     -21.800  48.660  43.668  1.00 10.30           C  
ATOM    678  CG1 VAL A  73     -22.603  48.159  44.790  1.00 10.64           C  
ATOM    679  CG2 VAL A  73     -20.405  49.030  44.141  1.00 10.10           C  
ATOM    680  H   VAL A  73     -20.001  46.619  43.271  1.00  0.00           H  
ATOM    681  N   LEU A  74     -22.046  47.952  40.111  1.00 11.36           N  
ATOM    682  CA  LEU A  74     -21.621  48.369  38.777  1.00 11.66           C  
ATOM    683  C   LEU A  74     -22.055  49.726  38.240  1.00 11.44           C  
ATOM    684  O   LEU A  74     -23.244  50.009  38.087  1.00 11.33           O  
ATOM    685  CB  LEU A  74     -21.942  47.234  37.772  1.00 11.88           C  
ATOM    686  CG  LEU A  74     -21.645  47.205  36.256  1.00 12.00           C  
ATOM    687  CD1 LEU A  74     -20.483  48.057  35.880  1.00 12.40           C  
ATOM    688  CD2 LEU A  74     -21.366  45.773  35.851  1.00 11.87           C  
ATOM    689  H   LEU A  74     -22.960  47.585  40.196  1.00  0.00           H  
ATOM    690  N   SER A  75     -21.069  50.582  38.003  1.00 11.59           N  
ATOM    691  CA  SER A  75     -21.311  51.898  37.413  1.00 11.59           C  
ATOM    692  C   SER A  75     -21.183  51.806  35.881  1.00 11.64           C  
ATOM    693  O   SER A  75     -20.082  51.603  35.364  1.00 11.58           O  
ATOM    694  CB  SER A  75     -20.279  52.923  37.892  1.00 11.58           C  
ATOM    695  OG  SER A  75     -20.498  54.193  37.271  1.00 11.38           O  
ATOM    696  H   SER A  75     -20.143  50.330  38.191  1.00  0.00           H  
ATOM    697  HG  SER A  75     -21.419  54.409  37.480  1.00  0.00           H  
ATOM    698  N   PRO A  76     -22.309  51.855  35.147  1.00 11.87           N  
ATOM    699  CA  PRO A  76     -22.271  51.802  33.681  1.00 11.98           C  
ATOM    700  C   PRO A  76     -21.254  52.798  33.126  1.00 12.20           C  
ATOM    701  O   PRO A  76     -20.427  52.451  32.280  1.00 12.30           O  
ATOM    702  CB  PRO A  76     -23.690  52.200  33.333  1.00 12.12           C  
ATOM    703  CG  PRO A  76     -24.463  51.347  34.358  1.00 11.83           C  
ATOM    704  CD  PRO A  76     -23.690  51.647  35.628  1.00 11.65           C  
ATOM    705  N   ALA A  77     -21.279  54.012  33.663  1.00 12.63           N  
ATOM    706  CA  ALA A  77     -20.373  55.082  33.266  1.00 13.22           C  
ATOM    707  C   ALA A  77     -18.926  54.665  33.341  1.00 14.11           C  
ATOM    708  O   ALA A  77     -18.220  54.603  32.317  1.00 14.57           O  
ATOM    709  CB  ALA A  77     -20.584  56.298  34.149  1.00 12.77           C  
ATOM    710  H   ALA A  77     -21.929  54.217  34.367  1.00  0.00           H  
ATOM    711  N   ALA A  78     -18.478  54.373  34.561  1.00 14.53           N  
ATOM    712  CA  ALA A  78     -17.098  53.980  34.796  1.00 14.71           C  
ATOM    713  C   ALA A  78     -16.694  52.757  34.008  1.00 14.88           C  
ATOM    714  O   ALA A  78     -15.554  52.673  33.560  1.00 14.54           O  
ATOM    715  CB  ALA A  78     -16.845  53.756  36.314  1.00 14.85           C  
ATOM    716  H   ALA A  78     -19.074  54.387  35.338  1.00  0.00           H  
ATOM    717  N   LEU A  79     -17.591  51.777  33.886  1.00 15.27           N  
ATOM    718  CA  LEU A  79     -17.256  50.576  33.125  1.00 15.93           C  
ATOM    719  C   LEU A  79     -16.872  50.988  31.705  1.00 16.79           C  
ATOM    720  O   LEU A  79     -15.736  50.748  31.283  1.00 17.11           O  
ATOM    721  CB  LEU A  79     -18.411  49.568  33.097  1.00 15.87           C  
ATOM    722  CG  LEU A  79     -18.150  48.257  32.316  1.00 15.54           C  
ATOM    723  CD1 LEU A  79     -16.752  47.753  32.590  1.00 15.61           C  
ATOM    724  CD2 LEU A  79     -19.166  47.179  32.648  1.00 14.89           C  
ATOM    725  H   LEU A  79     -18.464  51.821  34.341  1.00  0.00           H  
ATOM    726  N   MET A  80     -17.787  51.666  30.999  1.00 17.51           N  
ATOM    727  CA  MET A  80     -17.545  52.121  29.629  1.00 17.68           C  
ATOM    728  C   MET A  80     -16.242  52.870  29.545  1.00 17.71           C  
ATOM    729  O   MET A  80     -15.427  52.593  28.667  1.00 17.59           O  
ATOM    730  CB  MET A  80     -18.676  53.007  29.130  1.00 18.40           C  
ATOM    731  CG  MET A  80     -19.933  52.241  28.811  1.00 19.66           C  
ATOM    732  SD  MET A  80     -19.538  50.614  28.073  1.00 21.68           S  
ATOM    733  CE  MET A  80     -20.630  49.514  29.042  1.00 21.22           C  
ATOM    734  H   MET A  80     -18.651  51.888  31.422  1.00  0.00           H  
ATOM    735  N   LYS A  81     -16.042  53.814  30.461  1.00 17.80           N  
ATOM    736  CA  LYS A  81     -14.795  54.603  30.530  1.00 17.63           C  
ATOM    737  C   LYS A  81     -13.531  53.752  30.658  1.00 17.85           C  
ATOM    738  O   LYS A  81     -12.547  54.004  29.970  1.00 18.37           O  
ATOM    739  CB  LYS A  81     -14.854  55.572  31.704  1.00 17.19           C  
ATOM    740  CG  LYS A  81     -13.548  56.256  32.041  1.00 16.59           C  
ATOM    741  CD  LYS A  81     -13.742  57.166  33.227  1.00 15.92           C  
ATOM    742  CE  LYS A  81     -12.713  58.246  33.228  1.00 15.83           C  
ATOM    743  NZ  LYS A  81     -11.347  57.685  33.196  1.00 16.26           N1+
ATOM    744  H   LYS A  81     -16.757  54.030  31.106  1.00  0.00           H  
ATOM    745  HZ1 LYS A  81     -11.207  57.028  33.991  1.00  0.00           H  
ATOM    746  HZ2 LYS A  81     -11.169  57.153  32.316  1.00  0.00           H  
ATOM    747  HZ3 LYS A  81     -10.645  58.446  33.253  1.00  0.00           H  
ATOM    748  N   GLU A  82     -13.526  52.767  31.546  1.00 17.97           N  
ATOM    749  CA  GLU A  82     -12.347  51.920  31.686  1.00 18.50           C  
ATOM    750  C   GLU A  82     -12.229  51.036  30.471  1.00 18.82           C  
ATOM    751  O   GLU A  82     -11.123  50.738  30.017  1.00 18.57           O  
ATOM    752  CB  GLU A  82     -12.427  51.021  32.911  1.00 18.58           C  
ATOM    753  CG  GLU A  82     -11.875  51.608  34.218  1.00 18.74           C  
ATOM    754  CD  GLU A  82     -12.109  50.642  35.380  1.00 18.56           C  
ATOM    755  OE1 GLU A  82     -11.310  49.691  35.528  1.00 18.15           O  
ATOM    756  OE2 GLU A  82     -13.124  50.792  36.095  1.00 17.91           O1-
ATOM    757  H   GLU A  82     -14.284  52.640  32.168  1.00  0.00           H  
ATOM    758  N   MET A  83     -13.373  50.569  29.982  1.00 19.29           N  
ATOM    759  CA  MET A  83     -13.402  49.726  28.789  1.00 20.15           C  
ATOM    760  C   MET A  83     -12.679  50.387  27.613  1.00 19.95           C  
ATOM    761  O   MET A  83     -11.729  49.821  27.069  1.00 19.84           O  
ATOM    762  CB  MET A  83     -14.837  49.418  28.391  1.00 21.04           C  
ATOM    763  CG  MET A  83     -14.962  48.520  27.188  1.00 21.74           C  
ATOM    764  SD  MET A  83     -16.614  47.794  27.221  1.00 23.65           S  
ATOM    765  CE  MET A  83     -17.550  49.085  26.377  1.00 22.87           C  
ATOM    766  H   MET A  83     -14.227  50.728  30.456  1.00  0.00           H  
ATOM    767  N   LYS A  84     -13.084  51.608  27.272  1.00 19.73           N  
ATOM    768  CA  LYS A  84     -12.453  52.295  26.168  1.00 20.00           C  
ATOM    769  C   LYS A  84     -10.966  52.492  26.355  1.00 20.00           C  
ATOM    770  O   LYS A  84     -10.204  52.354  25.420  1.00 20.43           O  
ATOM    771  CB  LYS A  84     -13.104  53.642  25.856  1.00 20.20           C  
ATOM    772  CG  LYS A  84     -12.537  54.220  24.565  1.00 20.42           C  
ATOM    773  CD  LYS A  84     -12.877  55.677  24.352  1.00 20.60           C  
ATOM    774  CE  LYS A  84     -12.152  56.209  23.121  1.00 20.36           C  
ATOM    775  NZ  LYS A  84     -10.675  56.061  23.204  1.00 19.90           N1+
ATOM    776  H   LYS A  84     -13.828  52.024  27.764  1.00  0.00           H  
ATOM    777  HZ1 LYS A  84     -10.311  56.547  24.047  1.00  0.00           H  
ATOM    778  HZ2 LYS A  84     -10.429  55.048  23.273  1.00  0.00           H  
ATOM    779  HZ3 LYS A  84     -10.203  56.445  22.365  1.00  0.00           H  
ATOM    780  N   GLU A  85     -10.537  52.852  27.548  1.00 19.94           N  
ATOM    781  CA  GLU A  85      -9.114  53.037  27.775  1.00 19.36           C  
ATOM    782  C   GLU A  85      -8.326  51.733  27.586  1.00 19.00           C  
ATOM    783  O   GLU A  85      -7.171  51.733  27.160  1.00 19.07           O  
ATOM    784  CB  GLU A  85      -8.886  53.555  29.184  1.00 19.73           C  
ATOM    785  CG  GLU A  85      -9.713  54.786  29.534  1.00 20.06           C  
ATOM    786  CD  GLU A  85      -9.414  55.307  30.928  1.00 20.28           C  
ATOM    787  OE1 GLU A  85      -8.830  54.531  31.724  1.00 19.78           O  
ATOM    788  OE2 GLU A  85      -9.750  56.495  31.208  1.00 20.40           O1-
ATOM    789  H   GLU A  85     -11.193  53.015  28.261  1.00  0.00           H  
ATOM    790  N   LEU A  86      -8.928  50.613  27.922  1.00 18.49           N  
ATOM    791  CA  LEU A  86      -8.200  49.379  27.785  1.00 18.09           C  
ATOM    792  C   LEU A  86      -8.194  49.003  26.338  1.00 17.72           C  
ATOM    793  O   LEU A  86      -7.207  48.455  25.845  1.00 17.86           O  
ATOM    794  CB  LEU A  86      -8.813  48.269  28.643  1.00 18.41           C  
ATOM    795  CG  LEU A  86      -8.657  48.473  30.154  1.00 18.88           C  
ATOM    796  CD1 LEU A  86      -9.395  47.383  30.902  1.00 18.92           C  
ATOM    797  CD2 LEU A  86      -7.190  48.499  30.522  1.00 18.79           C  
ATOM    798  H   LEU A  86      -9.820  50.604  28.330  1.00  0.00           H  
ATOM    799  N   GLU A  87      -9.318  49.259  25.671  1.00 16.91           N  
ATOM    800  CA  GLU A  87      -9.446  48.979  24.246  1.00 15.81           C  
ATOM    801  C   GLU A  87      -8.480  49.816  23.422  1.00 15.17           C  
ATOM    802  O   GLU A  87      -7.793  49.271  22.554  1.00 15.01           O  
ATOM    803  CB  GLU A  87     -10.886  49.119  23.795  1.00 15.42           C  
ATOM    804  CG  GLU A  87     -11.570  47.804  24.003  1.00 15.11           C  
ATOM    805  CD  GLU A  87     -13.046  47.879  24.034  1.00 14.85           C  
ATOM    806  OE1 GLU A  87     -13.605  48.994  23.976  1.00 14.93           O  
ATOM    807  OE2 GLU A  87     -13.649  46.793  24.113  1.00 14.96           O1-
ATOM    808  H   GLU A  87     -10.127  49.557  26.149  1.00  0.00           H  
ATOM    809  N   ASP A  88      -8.361  51.102  23.732  1.00 14.25           N  
ATOM    810  CA  ASP A  88      -7.404  51.929  23.024  1.00 14.07           C  
ATOM    811  C   ASP A  88      -6.012  51.328  23.138  1.00 14.31           C  
ATOM    812  O   ASP A  88      -5.133  51.638  22.324  1.00 14.48           O  
ATOM    813  CB  ASP A  88      -7.342  53.328  23.593  1.00 13.66           C  
ATOM    814  CG  ASP A  88      -8.509  54.161  23.220  1.00 13.47           C  
ATOM    815  OD1 ASP A  88      -9.572  53.632  22.886  1.00 13.85           O  
ATOM    816  OD2 ASP A  88      -8.377  55.388  23.287  1.00 13.93           O1-
ATOM    817  H   ASP A  88      -8.972  51.518  24.391  1.00  0.00           H  
ATOM    818  N   ARG A  89      -5.767  50.536  24.182  1.00 14.50           N  
ATOM    819  CA  ARG A  89      -4.446  49.916  24.323  1.00 14.55           C  
ATOM    820  C   ARG A  89      -4.401  48.478  23.873  1.00 14.43           C  
ATOM    821  O   ARG A  89      -3.551  47.719  24.314  1.00 14.27           O  
ATOM    822  CB  ARG A  89      -3.780  50.111  25.716  1.00 14.55           C  
ATOM    823  CG  ARG A  89      -4.666  50.602  26.866  1.00 14.62           C  
ATOM    824  CD  ARG A  89      -3.960  51.610  27.787  1.00 13.97           C  
ATOM    825  NE  ARG A  89      -2.692  51.107  28.340  1.00 14.42           N  
ATOM    826  CZ  ARG A  89      -2.611  50.407  29.484  1.00 14.38           C  
ATOM    827  NH1 ARG A  89      -3.697  50.119  30.204  1.00 13.92           N1+
ATOM    828  NH2 ARG A  89      -1.426  49.986  29.916  1.00 14.03           N  
ATOM    829  H   ARG A  89      -6.443  50.364  24.869  1.00  0.00           H  
ATOM    830  HE  ARG A  89      -1.873  51.307  27.841  1.00  0.00           H  
ATOM    831 HH11 ARG A  89      -4.617  50.425  29.951  1.00  0.00           H  
ATOM    832 HH12 ARG A  89      -3.542  49.575  31.029  1.00  0.00           H  
ATOM    833 HH21 ARG A  89      -0.570  50.167  29.434  1.00  0.00           H  
ATOM    834 HH22 ARG A  89      -1.436  49.453  30.771  1.00  0.00           H  
ATOM    835  N   GLY A  90      -5.336  48.099  23.011  1.00 14.63           N  
ATOM    836  CA  GLY A  90      -5.314  46.764  22.455  1.00 15.18           C  
ATOM    837  C   GLY A  90      -5.802  45.607  23.270  1.00 15.92           C  
ATOM    838  O   GLY A  90      -5.638  44.445  22.838  1.00 15.92           O  
ATOM    839  H   GLY A  90      -6.096  48.657  22.734  1.00  0.00           H  
ATOM    840  N   ILE A  91      -6.384  45.888  24.444  1.00 16.37           N  
ATOM    841  CA  ILE A  91      -6.904  44.828  25.301  1.00 16.49           C  
ATOM    842  C   ILE A  91      -8.350  44.765  24.978  1.00 16.26           C  
ATOM    843  O   ILE A  91      -9.082  45.683  25.301  1.00 16.52           O  
ATOM    844  CB  ILE A  91      -6.730  45.113  26.788  1.00 16.55           C  
ATOM    845  CG1 ILE A  91      -5.257  44.980  27.178  1.00 16.45           C  
ATOM    846  CG2 ILE A  91      -7.535  44.093  27.603  1.00 17.26           C  
ATOM    847  CD1 ILE A  91      -4.594  46.316  27.366  1.00 16.60           C  
ATOM    848  H   ILE A  91      -6.529  46.809  24.757  1.00  0.00           H  
ATOM    849  N   PRO A  92      -8.778  43.703  24.285  1.00 16.30           N  
ATOM    850  CA  PRO A  92     -10.182  43.540  23.899  1.00 16.77           C  
ATOM    851  C   PRO A  92     -11.125  43.224  25.073  1.00 17.01           C  
ATOM    852  O   PRO A  92     -11.664  42.110  25.191  1.00 16.76           O  
ATOM    853  CB  PRO A  92     -10.113  42.423  22.855  1.00 16.64           C  
ATOM    854  CG  PRO A  92      -8.951  41.600  23.305  1.00 16.25           C  
ATOM    855  CD  PRO A  92      -7.938  42.639  23.706  1.00 16.10           C  
ATOM    856  N   VAL A  93     -11.356  44.251  25.894  1.00 17.42           N  
ATOM    857  CA  VAL A  93     -12.190  44.164  27.091  1.00 17.66           C  
ATOM    858  C   VAL A  93     -13.449  43.353  26.868  1.00 17.92           C  
ATOM    859  O   VAL A  93     -13.639  42.290  27.464  1.00 17.80           O  
ATOM    860  CB  VAL A  93     -12.611  45.576  27.603  1.00 17.49           C  
ATOM    861  CG1 VAL A  93     -13.399  45.453  28.896  1.00 17.57           C  
ATOM    862  CG2 VAL A  93     -11.397  46.464  27.821  1.00 17.15           C  
ATOM    863  H   VAL A  93     -10.918  45.100  25.647  1.00  0.00           H  
ATOM    864  N   ARG A  94     -14.312  43.883  26.015  1.00 18.46           N  
ATOM    865  CA  ARG A  94     -15.594  43.282  25.682  1.00 19.11           C  
ATOM    866  C   ARG A  94     -15.467  41.794  25.348  1.00 19.39           C  
ATOM    867  O   ARG A  94     -16.399  41.014  25.544  1.00 19.41           O  
ATOM    868  CB  ARG A  94     -16.168  44.027  24.499  1.00 19.82           C  
ATOM    869  CG  ARG A  94     -17.596  44.378  24.611  1.00 21.09           C  
ATOM    870  CD  ARG A  94     -18.095  44.963  23.281  1.00 22.05           C  
ATOM    871  NE  ARG A  94     -17.485  46.250  22.932  1.00 22.79           N  
ATOM    872  CZ  ARG A  94     -18.189  47.150  22.240  1.00 23.21           C  
ATOM    873  NH1 ARG A  94     -19.441  46.879  21.865  1.00 23.37           N1+
ATOM    874  NH2 ARG A  94     -17.661  48.337  21.950  1.00 23.44           N  
ATOM    875  H   ARG A  94     -14.082  44.714  25.541  1.00  0.00           H  
ATOM    876  HE  ARG A  94     -16.561  46.448  23.202  1.00  0.00           H  
ATOM    877 HH11 ARG A  94     -19.874  46.004  22.084  1.00  0.00           H  
ATOM    878 HH12 ARG A  94     -19.952  47.566  21.347  1.00  0.00           H  
ATOM    879 HH21 ARG A  94     -16.740  48.585  22.254  1.00  0.00           H  
ATOM    880 HH22 ARG A  94     -18.198  49.009  21.436  1.00  0.00           H  
ATOM    881  N   GLU A  95     -14.312  41.403  24.827  1.00 19.64           N  
ATOM    882  CA  GLU A  95     -14.067  40.023  24.462  1.00 19.78           C  
ATOM    883  C   GLU A  95     -13.771  39.099  25.642  1.00 19.38           C  
ATOM    884  O   GLU A  95     -14.083  37.906  25.617  1.00 19.54           O  
ATOM    885  CB  GLU A  95     -12.868  39.976  23.552  1.00 21.11           C  
ATOM    886  CG  GLU A  95     -13.100  39.957  22.036  1.00 21.76           C  
ATOM    887  CD  GLU A  95     -11.861  39.403  21.378  1.00 22.26           C  
ATOM    888  OE1 GLU A  95     -11.718  38.151  21.328  1.00 22.75           O  
ATOM    889  OE2 GLU A  95     -10.973  40.207  21.024  1.00 22.78           O1-
ATOM    890  H   GLU A  95     -13.567  42.028  24.680  1.00  0.00           H  
ATOM    891  N   ARG A  96     -13.132  39.622  26.672  1.00 18.86           N  
ATOM    892  CA  ARG A  96     -12.811  38.763  27.796  1.00 17.99           C  
ATOM    893  C   ARG A  96     -13.541  39.016  29.097  1.00 17.42           C  
ATOM    894  O   ARG A  96     -13.296  38.310  30.072  1.00 17.31           O  
ATOM    895  CB  ARG A  96     -11.298  38.681  28.024  1.00 17.79           C  
ATOM    896  CG  ARG A  96     -10.485  39.909  27.694  1.00 17.22           C  
ATOM    897  CD  ARG A  96      -9.191  39.469  27.024  1.00 17.62           C  
ATOM    898  NE  ARG A  96      -8.209  40.544  27.035  1.00 17.99           N  
ATOM    899  CZ  ARG A  96      -7.005  40.417  26.484  1.00 17.60           C  
ATOM    900  NH1 ARG A  96      -6.652  39.305  25.886  1.00 16.87           N1+
ATOM    901  NH2 ARG A  96      -6.130  41.409  26.595  1.00 17.78           N  
ATOM    902  H   ARG A  96     -12.909  40.579  26.680  1.00  0.00           H  
ATOM    903  HE  ARG A  96      -8.436  41.373  27.509  1.00  0.00           H  
ATOM    904 HH11 ARG A  96      -7.306  38.555  25.810  1.00  0.00           H  
ATOM    905 HH12 ARG A  96      -5.742  39.232  25.466  1.00  0.00           H  
ATOM    906 HH21 ARG A  96      -6.349  42.229  27.112  1.00  0.00           H  
ATOM    907 HH22 ARG A  96      -5.210  41.308  26.203  1.00  0.00           H  
ATOM    908  N   LEU A  97     -14.473  39.964  29.095  1.00 16.50           N  
ATOM    909  CA  LEU A  97     -15.207  40.294  30.304  1.00 15.87           C  
ATOM    910  C   LEU A  97     -16.683  39.879  30.360  1.00 15.63           C  
ATOM    911  O   LEU A  97     -17.483  40.287  29.524  1.00 16.17           O  
ATOM    912  CB  LEU A  97     -15.098  41.792  30.578  1.00 15.36           C  
ATOM    913  CG  LEU A  97     -16.006  42.298  31.684  1.00 15.07           C  
ATOM    914  CD1 LEU A  97     -15.428  41.822  33.011  1.00 15.02           C  
ATOM    915  CD2 LEU A  97     -16.142  43.810  31.627  1.00 14.99           C  
ATOM    916  H   LEU A  97     -14.662  40.485  28.289  1.00  0.00           H  
ATOM    917  N   LEU A  98     -17.044  39.100  31.375  1.00 15.17           N  
ATOM    918  CA  LEU A  98     -18.421  38.676  31.560  1.00 14.46           C  
ATOM    919  C   LEU A  98     -19.006  39.356  32.819  1.00 13.98           C  
ATOM    920  O   LEU A  98     -18.256  39.878  33.654  1.00 13.69           O  
ATOM    921  CB  LEU A  98     -18.484  37.145  31.608  1.00 14.54           C  
ATOM    922  CG  LEU A  98     -18.372  36.482  30.207  1.00 14.44           C  
ATOM    923  CD1 LEU A  98     -18.240  34.992  30.292  1.00 14.37           C  
ATOM    924  CD2 LEU A  98     -19.607  36.804  29.372  1.00 14.11           C  
ATOM    925  H   LEU A  98     -16.344  38.833  32.026  1.00  0.00           H  
ATOM    926  N   LEU A  99     -20.329  39.429  32.921  1.00 13.13           N  
ATOM    927  CA  LEU A  99     -20.936  40.068  34.071  1.00 12.57           C  
ATOM    928  C   LEU A  99     -22.294  39.511  34.559  1.00 12.66           C  
ATOM    929  O   LEU A  99     -22.946  38.688  33.878  1.00 12.91           O  
ATOM    930  CB  LEU A  99     -20.934  41.597  33.905  1.00 11.89           C  
ATOM    931  CG  LEU A  99     -21.720  42.314  32.814  1.00 10.99           C  
ATOM    932  CD1 LEU A  99     -23.150  42.378  33.243  1.00 10.79           C  
ATOM    933  CD2 LEU A  99     -21.171  43.725  32.569  1.00 10.78           C  
ATOM    934  H   LEU A  99     -20.896  39.066  32.196  1.00  0.00           H  
ATOM    935  N   SER A 100     -22.688  39.917  35.774  1.00 12.50           N  
ATOM    936  CA  SER A 100     -23.915  39.416  36.373  1.00 11.87           C  
ATOM    937  C   SER A 100     -25.085  40.357  36.300  1.00 11.53           C  
ATOM    938  O   SER A 100     -24.948  41.558  36.514  1.00 11.43           O  
ATOM    939  CB  SER A 100     -23.676  38.967  37.825  1.00 11.65           C  
ATOM    940  OG  SER A 100     -24.902  38.588  38.449  1.00 11.07           O  
ATOM    941  H   SER A 100     -22.130  40.515  36.313  1.00  0.00           H  
ATOM    942  HG  SER A 100     -24.642  37.898  39.083  1.00  0.00           H  
ATOM    943  N   GLU A 101     -26.245  39.794  35.990  1.00 11.30           N  
ATOM    944  CA  GLU A 101     -27.463  40.578  35.890  1.00 11.66           C  
ATOM    945  C   GLU A 101     -27.926  41.033  37.277  1.00 11.93           C  
ATOM    946  O   GLU A 101     -28.801  41.891  37.391  1.00 12.07           O  
ATOM    947  CB  GLU A 101     -28.570  39.770  35.176  1.00 11.40           C  
ATOM    948  CG  GLU A 101     -28.859  38.416  35.793  1.00 10.34           C  
ATOM    949  CD  GLU A 101     -30.104  37.739  35.250  1.00 10.09           C  
ATOM    950  OE1 GLU A 101     -31.262  38.180  35.520  1.00  8.42           O  
ATOM    951  OE2 GLU A 101     -29.896  36.699  34.601  1.00 10.35           O1-
ATOM    952  H   GLU A 101     -26.234  38.844  35.818  1.00  0.00           H  
ATOM    953  N   ALA A 102     -27.350  40.429  38.322  1.00 12.40           N  
ATOM    954  CA  ALA A 102     -27.681  40.763  39.705  1.00 12.63           C  
ATOM    955  C   ALA A 102     -26.879  41.965  40.201  1.00 12.89           C  
ATOM    956  O   ALA A 102     -27.255  42.590  41.185  1.00 12.98           O  
ATOM    957  CB  ALA A 102     -27.457  39.572  40.586  1.00 13.11           C  
ATOM    958  H   ALA A 102     -26.660  39.737  38.214  1.00  0.00           H  
ATOM    959  N   CYS A 103     -25.777  42.296  39.525  1.00 13.17           N  
ATOM    960  CA  CYS A 103     -24.977  43.451  39.920  1.00 13.51           C  
ATOM    961  C   CYS A 103     -25.853  44.686  39.987  1.00 13.72           C  
ATOM    962  O   CYS A 103     -26.632  44.940  39.066  1.00 13.89           O  
ATOM    963  CB  CYS A 103     -23.875  43.746  38.930  1.00 13.34           C  
ATOM    964  SG  CYS A 103     -22.466  42.691  39.012  1.00 14.35           S  
ATOM    965  H   CYS A 103     -25.480  41.785  38.745  1.00  0.00           H  
ATOM    966  N   PRO A 104     -25.797  45.421  41.119  1.00 13.80           N  
ATOM    967  CA  PRO A 104     -26.585  46.647  41.300  1.00 13.42           C  
ATOM    968  C   PRO A 104     -25.941  47.699  40.408  1.00 13.00           C  
ATOM    969  O   PRO A 104     -24.756  47.602  40.122  1.00 12.52           O  
ATOM    970  CB  PRO A 104     -26.371  46.978  42.788  1.00 13.43           C  
ATOM    971  CG  PRO A 104     -26.118  45.629  43.415  1.00 13.61           C  
ATOM    972  CD  PRO A 104     -25.202  44.983  42.397  1.00 13.54           C  
ATOM    973  N   LEU A 105     -26.699  48.713  40.010  1.00 12.98           N  
ATOM    974  CA  LEU A 105     -26.170  49.765  39.144  1.00 13.41           C  
ATOM    975  C   LEU A 105     -25.904  51.053  39.924  1.00 13.77           C  
ATOM    976  O   LEU A 105     -26.780  51.509  40.673  1.00 13.58           O  
ATOM    977  CB  LEU A 105     -27.171  50.081  38.004  1.00 13.40           C  
ATOM    978  CG  LEU A 105     -27.655  48.967  37.077  1.00 13.17           C  
ATOM    979  CD1 LEU A 105     -28.806  49.430  36.246  1.00 12.93           C  
ATOM    980  CD2 LEU A 105     -26.505  48.494  36.214  1.00 13.73           C  
ATOM    981  H   LEU A 105     -27.657  48.733  40.265  1.00  0.00           H  
ATOM    982  N   ILE A 106     -24.712  51.637  39.758  1.00 14.20           N  
ATOM    983  CA  ILE A 106     -24.391  52.900  40.434  1.00 14.81           C  
ATOM    984  C   ILE A 106     -24.677  53.942  39.371  1.00 15.25           C  
ATOM    985  O   ILE A 106     -24.114  53.886  38.293  1.00 15.64           O  
ATOM    986  CB  ILE A 106     -22.901  53.045  40.852  1.00 14.75           C  
ATOM    987  CG1 ILE A 106     -22.482  51.946  41.824  1.00 14.94           C  
ATOM    988  CG2 ILE A 106     -22.684  54.372  41.582  1.00 14.86           C  
ATOM    989  CD1 ILE A 106     -21.027  52.050  42.260  1.00 14.76           C  
ATOM    990  H   ILE A 106     -24.078  51.203  39.138  1.00  0.00           H  
ATOM    991  N   LEU A 107     -25.564  54.876  39.673  1.00 15.72           N  
ATOM    992  CA  LEU A 107     -25.954  55.919  38.746  1.00 15.80           C  
ATOM    993  C   LEU A 107     -25.635  57.256  39.394  1.00 16.51           C  
ATOM    994  O   LEU A 107     -25.363  57.309  40.573  1.00 16.77           O  
ATOM    995  CB  LEU A 107     -27.443  55.785  38.396  1.00 15.11           C  
ATOM    996  CG  LEU A 107     -27.894  54.399  37.904  1.00 14.60           C  
ATOM    997  CD1 LEU A 107     -29.349  54.442  37.424  1.00 14.14           C  
ATOM    998  CD2 LEU A 107     -26.969  53.898  36.803  1.00 14.30           C  
ATOM    999  H   LEU A 107     -25.951  54.838  40.572  1.00  0.00           H  
ATOM   1000  N   ASP A 108     -25.677  58.329  38.618  1.00 17.44           N  
ATOM   1001  CA  ASP A 108     -25.337  59.665  39.080  1.00 18.28           C  
ATOM   1002  C   ASP A 108     -25.839  60.082  40.454  1.00 18.38           C  
ATOM   1003  O   ASP A 108     -25.112  60.737  41.211  1.00 18.10           O  
ATOM   1004  CB  ASP A 108     -25.768  60.716  38.033  1.00 19.40           C  
ATOM   1005  CG  ASP A 108     -24.585  61.267  37.215  1.00 20.32           C  
ATOM   1006  OD1 ASP A 108     -23.409  60.936  37.538  1.00 20.66           O  
ATOM   1007  OD2 ASP A 108     -24.843  62.051  36.260  1.00 20.82           O1-
ATOM   1008  H   ASP A 108     -25.920  58.219  37.672  1.00  0.00           H  
ATOM   1009  N   TYR A 109     -27.087  59.751  40.769  1.00 18.48           N  
ATOM   1010  CA  TYR A 109     -27.622  60.141  42.069  1.00 18.72           C  
ATOM   1011  C   TYR A 109     -26.917  59.445  43.242  1.00 18.77           C  
ATOM   1012  O   TYR A 109     -26.797  60.031  44.316  1.00 19.07           O  
ATOM   1013  CB  TYR A 109     -29.137  59.971  42.122  1.00 18.80           C  
ATOM   1014  CG  TYR A 109     -29.616  58.616  41.714  1.00 19.08           C  
ATOM   1015  CD1 TYR A 109     -29.696  57.583  42.636  1.00 19.15           C  
ATOM   1016  CD2 TYR A 109     -30.021  58.369  40.412  1.00 19.32           C  
ATOM   1017  CE1 TYR A 109     -30.172  56.339  42.278  1.00 19.46           C  
ATOM   1018  CE2 TYR A 109     -30.499  57.118  40.039  1.00 19.39           C  
ATOM   1019  CZ  TYR A 109     -30.574  56.112  40.978  1.00 19.55           C  
ATOM   1020  OH  TYR A 109     -31.081  54.876  40.634  1.00 20.10           O  
ATOM   1021  H   TYR A 109     -27.614  59.280  40.099  1.00  0.00           H  
ATOM   1022  HH  TYR A 109     -31.273  54.807  39.691  1.00  0.00           H  
ATOM   1023  N   HIS A 110     -26.406  58.231  43.032  1.00 18.42           N  
ATOM   1024  CA  HIS A 110     -25.686  57.538  44.084  1.00 18.16           C  
ATOM   1025  C   HIS A 110     -24.510  58.425  44.487  1.00 18.35           C  
ATOM   1026  O   HIS A 110     -24.243  58.599  45.676  1.00 18.42           O  
ATOM   1027  CB  HIS A 110     -25.227  56.155  43.625  1.00 17.82           C  
ATOM   1028  CG  HIS A 110     -26.347  55.162  43.491  1.00 17.76           C  
ATOM   1029  CD2 HIS A 110     -27.455  55.020  44.263  1.00 17.54           C  
ATOM   1030  ND1 HIS A 110     -26.420  54.291  42.424  1.00 17.39           N  
ATOM   1031  CE1 HIS A 110     -27.564  53.653  42.560  1.00 17.55           C  
ATOM   1032  NE2 HIS A 110     -28.228  54.060  43.661  1.00 17.84           N  
ATOM   1033  H   HIS A 110     -26.438  57.814  42.146  1.00  0.00           H  
ATOM   1034  HE2 HIS A 110     -29.094  53.746  43.998  1.00  0.00           H  
ATOM   1035  N   VAL A 111     -23.816  59.006  43.511  1.00 18.46           N  
ATOM   1036  CA  VAL A 111     -22.707  59.928  43.819  1.00 18.77           C  
ATOM   1037  C   VAL A 111     -23.279  61.198  44.520  1.00 19.09           C  
ATOM   1038  O   VAL A 111     -22.693  61.748  45.461  1.00 18.74           O  
ATOM   1039  CB  VAL A 111     -21.897  60.352  42.532  1.00 18.46           C  
ATOM   1040  CG1 VAL A 111     -20.905  61.450  42.870  1.00 18.30           C  
ATOM   1041  CG2 VAL A 111     -21.090  59.167  41.976  1.00 18.11           C  
ATOM   1042  H   VAL A 111     -24.049  58.816  42.579  1.00  0.00           H  
ATOM   1043  N   ALA A 112     -24.437  61.646  44.054  1.00 19.63           N  
ATOM   1044  CA  ALA A 112     -25.079  62.829  44.602  1.00 20.35           C  
ATOM   1045  C   ALA A 112     -25.264  62.597  46.085  1.00 21.09           C  
ATOM   1046  O   ALA A 112     -24.906  63.439  46.913  1.00 21.00           O  
ATOM   1047  CB  ALA A 112     -26.437  63.057  43.918  1.00 20.37           C  
ATOM   1048  H   ALA A 112     -24.825  61.213  43.266  1.00  0.00           H  
ATOM   1049  N   LEU A 113     -25.819  61.436  46.414  1.00 21.65           N  
ATOM   1050  CA  LEU A 113     -26.036  61.057  47.799  1.00 22.36           C  
ATOM   1051  C   LEU A 113     -24.728  61.003  48.587  1.00 22.69           C  
ATOM   1052  O   LEU A 113     -24.546  61.767  49.535  1.00 23.17           O  
ATOM   1053  CB  LEU A 113     -26.789  59.734  47.865  1.00 22.13           C  
ATOM   1054  CG  LEU A 113     -28.207  59.931  47.314  1.00 21.94           C  
ATOM   1055  CD1 LEU A 113     -28.907  58.576  47.093  1.00 21.59           C  
ATOM   1056  CD2 LEU A 113     -28.983  60.850  48.265  1.00 21.24           C  
ATOM   1057  H   LEU A 113     -26.116  60.835  45.686  1.00  0.00           H  
ATOM   1058  N   ASP A 114     -23.815  60.132  48.186  1.00 23.04           N  
ATOM   1059  CA  ASP A 114     -22.515  60.010  48.849  1.00 23.51           C  
ATOM   1060  C   ASP A 114     -21.962  61.401  49.235  1.00 23.82           C  
ATOM   1061  O   ASP A 114     -21.559  61.632  50.383  1.00 23.75           O  
ATOM   1062  CB  ASP A 114     -21.517  59.328  47.901  1.00 23.48           C  
ATOM   1063  CG  ASP A 114     -20.609  58.371  48.610  1.00 23.61           C  
ATOM   1064  OD1 ASP A 114     -19.527  58.761  49.110  1.00 23.38           O  
ATOM   1065  OD2 ASP A 114     -20.991  57.192  48.656  1.00 24.44           O1-
ATOM   1066  H   ASP A 114     -23.987  59.563  47.396  1.00  0.00           H  
ATOM   1067  N   ASN A 115     -21.947  62.319  48.265  1.00 23.91           N  
ATOM   1068  CA  ASN A 115     -21.443  63.673  48.504  1.00 23.89           C  
ATOM   1069  C   ASN A 115     -22.180  64.353  49.641  1.00 23.67           C  
ATOM   1070  O   ASN A 115     -21.567  65.019  50.475  1.00 23.26           O  
ATOM   1071  CB  ASN A 115     -21.556  64.541  47.235  1.00 23.85           C  
ATOM   1072  CG  ASN A 115     -20.478  64.220  46.207  1.00 23.83           C  
ATOM   1073  ND2 ASN A 115     -20.666  64.717  44.982  1.00 23.58           N  
ATOM   1074  OD1 ASN A 115     -19.473  63.551  46.515  1.00 23.48           O  
ATOM   1075  H   ASN A 115     -22.240  62.082  47.350  1.00  0.00           H  
ATOM   1076 HD21 ASN A 115     -19.980  64.496  44.317  1.00  0.00           H  
ATOM   1077 HD22 ASN A 115     -21.463  65.256  44.794  1.00  0.00           H  
ATOM   1078  N   ALA A 116     -23.502  64.191  49.637  1.00 23.58           N  
ATOM   1079  CA  ALA A 116     -24.384  64.773  50.639  1.00 23.45           C  
ATOM   1080  C   ALA A 116     -24.078  64.197  52.046  1.00 23.70           C  
ATOM   1081  O   ALA A 116     -23.638  64.922  52.954  1.00 23.55           O  
ATOM   1082  CB  ALA A 116     -25.857  64.521  50.246  1.00 22.83           C  
ATOM   1083  H   ALA A 116     -23.915  63.687  48.902  1.00  0.00           H  
ATOM   1084  N   ARG A 117     -24.249  62.884  52.200  1.00 23.65           N  
ATOM   1085  CA  ARG A 117     -24.033  62.233  53.488  1.00 23.54           C  
ATOM   1086  C   ARG A 117     -22.725  62.722  54.090  1.00 24.04           C  
ATOM   1087  O   ARG A 117     -22.649  63.162  55.241  1.00 23.97           O  
ATOM   1088  CB  ARG A 117     -23.899  60.718  53.332  1.00 22.75           C  
ATOM   1089  CG  ARG A 117     -24.610  60.091  52.191  1.00 21.66           C  
ATOM   1090  CD  ARG A 117     -26.068  60.006  52.437  1.00 21.13           C  
ATOM   1091  NE  ARG A 117     -26.539  58.705  52.000  1.00 20.43           N  
ATOM   1092  CZ  ARG A 117     -27.820  58.465  51.762  1.00 20.32           C  
ATOM   1093  NH1 ARG A 117     -28.757  59.407  51.905  1.00 19.64           N1+
ATOM   1094  NH2 ARG A 117     -28.159  57.235  51.430  1.00 20.58           N  
ATOM   1095  H   ARG A 117     -24.462  62.422  51.359  1.00  0.00           H  
ATOM   1096  HE  ARG A 117     -25.890  57.972  51.892  1.00  0.00           H  
ATOM   1097 HH11 ARG A 117     -28.510  60.314  52.239  1.00  0.00           H  
ATOM   1098 HH12 ARG A 117     -29.710  59.167  51.728  1.00  0.00           H  
ATOM   1099 HH21 ARG A 117     -27.451  56.521  51.382  1.00  0.00           H  
ATOM   1100 HH22 ARG A 117     -29.099  56.968  51.216  1.00  0.00           H  
ATOM   1101  N   GLU A 118     -21.680  62.612  53.289  1.00 24.54           N  
ATOM   1102  CA  GLU A 118     -20.357  62.980  53.725  1.00 24.95           C  
ATOM   1103  C   GLU A 118     -20.356  64.423  54.196  1.00 25.22           C  
ATOM   1104  O   GLU A 118     -19.833  64.717  55.272  1.00 25.29           O  
ATOM   1105  CB  GLU A 118     -19.359  62.740  52.591  1.00 24.87           C  
ATOM   1106  CG  GLU A 118     -17.915  62.616  53.021  1.00 25.25           C  
ATOM   1107  CD  GLU A 118     -17.531  61.234  53.550  1.00 25.25           C  
ATOM   1108  OE1 GLU A 118     -18.319  60.610  54.306  1.00 24.95           O  
ATOM   1109  OE2 GLU A 118     -16.407  60.791  53.222  1.00 24.93           O1-
ATOM   1110  H   GLU A 118     -21.764  62.274  52.367  1.00  0.00           H  
ATOM   1111  N   LYS A 119     -20.960  65.325  53.427  1.00 25.45           N  
ATOM   1112  CA  LYS A 119     -20.955  66.715  53.859  1.00 25.74           C  
ATOM   1113  C   LYS A 119     -21.723  66.843  55.161  1.00 25.55           C  
ATOM   1114  O   LYS A 119     -21.286  67.553  56.065  1.00 25.91           O  
ATOM   1115  CB  LYS A 119     -21.526  67.680  52.823  1.00 25.99           C  
ATOM   1116  CG  LYS A 119     -21.105  69.105  53.149  1.00 26.57           C  
ATOM   1117  CD  LYS A 119     -21.507  70.142  52.111  1.00 27.16           C  
ATOM   1118  CE  LYS A 119     -22.921  70.636  52.334  1.00 27.42           C  
ATOM   1119  NZ  LYS A 119     -23.223  71.767  51.402  1.00 27.84           N1+
ATOM   1120  H   LYS A 119     -21.368  65.092  52.565  1.00  0.00           H  
ATOM   1121  HZ1 LYS A 119     -23.107  71.445  50.421  1.00  0.00           H  
ATOM   1122  HZ2 LYS A 119     -24.215  72.044  51.547  1.00  0.00           H  
ATOM   1123  HZ3 LYS A 119     -22.589  72.565  51.601  1.00  0.00           H  
ATOM   1124  N   ALA A 120     -22.863  66.154  55.253  1.00 25.20           N  
ATOM   1125  CA  ALA A 120     -23.695  66.166  56.466  1.00 24.58           C  
ATOM   1126  C   ALA A 120     -22.795  65.801  57.656  1.00 24.22           C  
ATOM   1127  O   ALA A 120     -22.730  66.538  58.622  1.00 24.44           O  
ATOM   1128  CB  ALA A 120     -24.864  65.183  56.328  1.00 24.04           C  
ATOM   1129  H   ALA A 120     -23.162  65.644  54.460  1.00  0.00           H  
ATOM   1130  N   ARG A 121     -22.060  64.702  57.541  1.00 24.03           N  
ATOM   1131  CA  ARG A 121     -21.127  64.258  58.574  1.00 24.04           C  
ATOM   1132  C   ARG A 121     -20.126  65.379  58.959  1.00 24.15           C  
ATOM   1133  O   ARG A 121     -19.320  65.244  59.921  1.00 24.17           O  
ATOM   1134  CB  ARG A 121     -20.356  63.004  58.100  1.00 24.13           C  
ATOM   1135  CG  ARG A 121     -21.228  61.773  57.820  1.00 24.35           C  
ATOM   1136  CD  ARG A 121     -20.387  60.489  57.627  1.00 24.90           C  
ATOM   1137  NE  ARG A 121     -19.474  60.222  58.748  1.00 25.65           N  
ATOM   1138  CZ  ARG A 121     -19.745  59.293  59.679  1.00 25.95           C  
ATOM   1139  NH1 ARG A 121     -20.866  58.569  59.617  1.00 25.69           N1+
ATOM   1140  NH2 ARG A 121     -18.884  59.079  60.680  1.00 25.96           N  
ATOM   1141  H   ARG A 121     -22.157  64.185  56.706  1.00  0.00           H  
ATOM   1142  HE  ARG A 121     -18.640  60.726  58.844  1.00  0.00           H  
ATOM   1143 HH11 ARG A 121     -21.514  58.728  58.877  1.00  0.00           H  
ATOM   1144 HH12 ARG A 121     -21.073  57.876  60.312  1.00  0.00           H  
ATOM   1145 HH21 ARG A 121     -18.062  59.653  60.701  1.00  0.00           H  
ATOM   1146 HH22 ARG A 121     -19.056  58.394  61.389  1.00  0.00           H  
ATOM   1147  N   GLY A 122     -20.155  66.474  58.207  1.00 23.95           N  
ATOM   1148  CA  GLY A 122     -19.282  67.584  58.502  1.00 24.01           C  
ATOM   1149  C   GLY A 122     -17.891  67.160  58.918  1.00 24.18           C  
ATOM   1150  O   GLY A 122     -17.146  66.554  58.121  1.00 24.56           O  
ATOM   1151  H   GLY A 122     -20.679  66.615  57.394  1.00  0.00           H  
ATOM   1152  N   ALA A 123     -17.538  67.419  60.173  1.00 24.04           N  
ATOM   1153  CA  ALA A 123     -16.194  67.085  60.628  1.00 23.93           C  
ATOM   1154  C   ALA A 123     -15.856  65.623  60.909  1.00 24.09           C  
ATOM   1155  O   ALA A 123     -14.678  65.293  61.033  1.00 24.33           O  
ATOM   1156  CB  ALA A 123     -15.813  67.946  61.789  1.00 24.04           C  
ATOM   1157  H   ALA A 123     -18.173  67.838  60.795  1.00  0.00           H  
ATOM   1158  N   LYS A 124     -16.845  64.728  60.959  1.00 24.13           N  
ATOM   1159  CA  LYS A 124     -16.537  63.319  61.242  1.00 24.10           C  
ATOM   1160  C   LYS A 124     -16.721  62.413  60.035  1.00 23.82           C  
ATOM   1161  O   LYS A 124     -17.117  61.252  60.193  1.00 24.02           O  
ATOM   1162  CB  LYS A 124     -17.408  62.767  62.377  1.00 24.72           C  
ATOM   1163  CG  LYS A 124     -17.947  63.784  63.376  1.00 25.49           C  
ATOM   1164  CD  LYS A 124     -19.286  64.420  62.879  1.00 26.10           C  
ATOM   1165  CE  LYS A 124     -20.392  63.374  62.581  1.00 25.93           C  
ATOM   1166  NZ  LYS A 124     -21.564  64.020  61.935  1.00 25.92           N1+
ATOM   1167  H   LYS A 124     -17.763  64.986  60.703  1.00  0.00           H  
ATOM   1168  HZ1 LYS A 124     -21.264  64.481  61.058  1.00  0.00           H  
ATOM   1169  HZ2 LYS A 124     -22.284  63.307  61.718  1.00  0.00           H  
ATOM   1170  HZ3 LYS A 124     -21.975  64.722  62.582  1.00  0.00           H  
ATOM   1171  N   ALA A 125     -16.439  62.935  58.837  1.00 23.29           N  
ATOM   1172  CA  ALA A 125     -16.597  62.188  57.587  1.00 22.00           C  
ATOM   1173  C   ALA A 125     -15.744  60.925  57.459  1.00 21.15           C  
ATOM   1174  O   ALA A 125     -14.597  60.862  57.916  1.00 20.79           O  
ATOM   1175  CB  ALA A 125     -16.373  63.100  56.395  1.00 22.04           C  
ATOM   1176  H   ALA A 125     -16.100  63.855  58.776  1.00  0.00           H  
ATOM   1177  N   ILE A 126     -16.332  59.928  56.806  1.00 20.24           N  
ATOM   1178  CA  ILE A 126     -15.700  58.647  56.583  1.00 19.26           C  
ATOM   1179  C   ILE A 126     -14.481  58.768  55.693  1.00 19.02           C  
ATOM   1180  O   ILE A 126     -13.526  57.983  55.823  1.00 18.91           O  
ATOM   1181  CB  ILE A 126     -16.700  57.681  55.921  1.00 19.15           C  
ATOM   1182  CG1 ILE A 126     -17.827  57.351  56.910  1.00 18.85           C  
ATOM   1183  CG2 ILE A 126     -15.983  56.452  55.353  1.00 18.70           C  
ATOM   1184  CD1 ILE A 126     -18.877  56.400  56.376  1.00 18.10           C  
ATOM   1185  H   ILE A 126     -17.227  60.083  56.431  1.00  0.00           H  
ATOM   1186  N   GLY A 127     -14.525  59.737  54.774  1.00 18.73           N  
ATOM   1187  CA  GLY A 127     -13.438  59.959  53.836  1.00 18.03           C  
ATOM   1188  C   GLY A 127     -13.610  58.971  52.701  1.00 18.04           C  
ATOM   1189  O   GLY A 127     -12.650  58.313  52.304  1.00 17.97           O  
ATOM   1190  H   GLY A 127     -15.304  60.323  54.673  1.00  0.00           H  
ATOM   1191  N   THR A 128     -14.829  58.838  52.182  1.00 17.99           N  
ATOM   1192  CA  THR A 128     -15.063  57.903  51.093  1.00 18.23           C  
ATOM   1193  C   THR A 128     -14.415  58.357  49.792  1.00 18.03           C  
ATOM   1194  O   THR A 128     -14.066  59.529  49.635  1.00 18.11           O  
ATOM   1195  CB  THR A 128     -16.541  57.746  50.775  1.00 18.89           C  
ATOM   1196  CG2 THR A 128     -17.349  57.436  52.035  1.00 18.53           C  
ATOM   1197  OG1 THR A 128     -17.001  58.942  50.117  1.00 19.62           O  
ATOM   1198  H   THR A 128     -15.528  59.465  52.478  1.00  0.00           H  
ATOM   1199  HG1 THR A 128     -17.930  58.917  49.819  1.00  0.00           H  
ATOM   1200  N   THR A 129     -14.344  57.426  48.837  1.00 17.96           N  
ATOM   1201  CA  THR A 129     -13.748  57.647  47.503  1.00 17.22           C  
ATOM   1202  C   THR A 129     -14.548  58.466  46.483  1.00 16.79           C  
ATOM   1203  O   THR A 129     -14.083  58.626  45.350  1.00 17.27           O  
ATOM   1204  CB  THR A 129     -13.370  56.314  46.789  1.00 17.02           C  
ATOM   1205  CG2 THR A 129     -12.268  55.557  47.534  1.00 16.48           C  
ATOM   1206  OG1 THR A 129     -14.536  55.492  46.663  1.00 16.74           O  
ATOM   1207  H   THR A 129     -14.689  56.543  49.054  1.00  0.00           H  
ATOM   1208  HG1 THR A 129     -14.880  55.159  47.496  1.00  0.00           H  
ATOM   1209  N   GLY A 130     -15.741  58.941  46.822  1.00 16.09           N  
ATOM   1210  CA  GLY A 130     -16.476  59.747  45.858  1.00 15.37           C  
ATOM   1211  C   GLY A 130     -17.461  59.066  44.911  1.00 14.67           C  
ATOM   1212  O   GLY A 130     -18.384  59.708  44.434  1.00 14.97           O  
ATOM   1213  H   GLY A 130     -16.135  58.843  47.712  1.00  0.00           H  
ATOM   1214  N   ARG A 131     -17.257  57.793  44.588  1.00 13.93           N  
ATOM   1215  CA  ARG A 131     -18.198  57.060  43.731  1.00 12.81           C  
ATOM   1216  C   ARG A 131     -19.462  57.018  44.590  1.00 12.51           C  
ATOM   1217  O   ARG A 131     -19.509  57.700  45.602  1.00 12.83           O  
ATOM   1218  CB  ARG A 131     -17.666  55.657  43.500  1.00 12.39           C  
ATOM   1219  CG  ARG A 131     -16.151  55.639  43.419  1.00 11.86           C  
ATOM   1220  CD  ARG A 131     -15.762  56.496  42.275  1.00 12.28           C  
ATOM   1221  NE  ARG A 131     -14.847  57.593  42.530  1.00 12.72           N  
ATOM   1222  CZ  ARG A 131     -13.601  57.502  42.097  1.00 12.67           C  
ATOM   1223  NH1 ARG A 131     -13.227  56.391  41.478  1.00 13.80           N1+
ATOM   1224  NH2 ARG A 131     -12.778  58.539  42.157  1.00 12.47           N  
ATOM   1225  H   ARG A 131     -16.488  57.396  45.032  1.00  0.00           H  
ATOM   1226  HE  ARG A 131     -15.137  58.382  43.034  1.00  0.00           H  
ATOM   1227 HH11 ARG A 131     -13.845  55.617  41.342  1.00  0.00           H  
ATOM   1228 HH12 ARG A 131     -12.287  56.306  41.156  1.00  0.00           H  
ATOM   1229 HH21 ARG A 131     -13.101  59.405  42.538  1.00  0.00           H  
ATOM   1230 HH22 ARG A 131     -11.831  58.468  41.843  1.00  0.00           H  
ATOM   1231  N   GLY A 132     -20.468  56.220  44.251  1.00 11.95           N  
ATOM   1232  CA  GLY A 132     -21.661  56.187  45.096  1.00 11.06           C  
ATOM   1233  C   GLY A 132     -21.819  54.784  45.644  1.00 10.99           C  
ATOM   1234  O   GLY A 132     -22.937  54.228  45.773  1.00 11.08           O  
ATOM   1235  H   GLY A 132     -20.447  55.686  43.432  1.00  0.00           H  
ATOM   1236  N   ILE A 133     -20.675  54.204  45.997  1.00 10.49           N  
ATOM   1237  CA  ILE A 133     -20.622  52.849  46.511  1.00  9.41           C  
ATOM   1238  C   ILE A 133     -21.619  52.588  47.632  1.00  9.18           C  
ATOM   1239  O   ILE A 133     -22.448  51.667  47.544  1.00  9.07           O  
ATOM   1240  CB  ILE A 133     -19.202  52.530  46.973  1.00  9.06           C  
ATOM   1241  CG1 ILE A 133     -18.232  52.824  45.825  1.00  8.57           C  
ATOM   1242  CG2 ILE A 133     -19.110  51.079  47.432  1.00  8.55           C  
ATOM   1243  CD1 ILE A 133     -18.422  51.955  44.595  1.00  8.14           C  
ATOM   1244  H   ILE A 133     -19.874  54.761  45.986  1.00  0.00           H  
ATOM   1245  N   GLY A 134     -21.554  53.432  48.665  1.00  8.83           N  
ATOM   1246  CA  GLY A 134     -22.421  53.299  49.808  1.00  8.30           C  
ATOM   1247  C   GLY A 134     -23.876  53.284  49.440  1.00  8.12           C  
ATOM   1248  O   GLY A 134     -24.551  52.234  49.571  1.00  8.26           O  
ATOM   1249  H   GLY A 134     -20.974  54.208  48.630  1.00  0.00           H  
ATOM   1250  N   PRO A 135     -24.389  54.416  48.937  1.00  7.96           N  
ATOM   1251  CA  PRO A 135     -25.803  54.538  48.540  1.00  8.38           C  
ATOM   1252  C   PRO A 135     -26.310  53.431  47.628  1.00  8.65           C  
ATOM   1253  O   PRO A 135     -27.493  53.049  47.712  1.00  9.10           O  
ATOM   1254  CB  PRO A 135     -25.870  55.914  47.891  1.00  8.33           C  
ATOM   1255  CG  PRO A 135     -24.774  56.705  48.639  1.00  7.75           C  
ATOM   1256  CD  PRO A 135     -23.656  55.665  48.671  1.00  7.99           C  
ATOM   1257  N   ALA A 136     -25.421  52.909  46.777  1.00  8.64           N  
ATOM   1258  CA  ALA A 136     -25.766  51.819  45.869  1.00  8.46           C  
ATOM   1259  C   ALA A 136     -25.965  50.531  46.660  1.00  8.41           C  
ATOM   1260  O   ALA A 136     -26.884  49.727  46.367  1.00  8.83           O  
ATOM   1261  CB  ALA A 136     -24.684  51.652  44.800  1.00  8.65           C  
ATOM   1262  H   ALA A 136     -24.513  53.282  46.689  1.00  0.00           H  
ATOM   1263  N   TYR A 137     -25.104  50.293  47.650  1.00  7.95           N  
ATOM   1264  CA  TYR A 137     -25.287  49.118  48.505  1.00  6.71           C  
ATOM   1265  C   TYR A 137     -26.572  49.309  49.318  1.00  7.03           C  
ATOM   1266  O   TYR A 137     -27.377  48.378  49.483  1.00  6.93           O  
ATOM   1267  CB  TYR A 137     -24.062  48.893  49.366  1.00  5.66           C  
ATOM   1268  CG  TYR A 137     -22.984  48.036  48.679  1.00  4.06           C  
ATOM   1269  CD1 TYR A 137     -23.224  46.719  48.378  1.00  3.19           C  
ATOM   1270  CD2 TYR A 137     -21.731  48.557  48.357  1.00  3.95           C  
ATOM   1271  CE1 TYR A 137     -22.266  45.932  47.778  1.00  3.11           C  
ATOM   1272  CE2 TYR A 137     -20.751  47.760  47.749  1.00  3.57           C  
ATOM   1273  CZ  TYR A 137     -21.035  46.450  47.462  1.00  3.37           C  
ATOM   1274  OH  TYR A 137     -20.089  45.636  46.842  1.00  3.53           O  
ATOM   1275  H   TYR A 137     -24.309  50.863  47.771  1.00  0.00           H  
ATOM   1276  HH  TYR A 137     -20.552  44.873  46.448  1.00  0.00           H  
ATOM   1277  N   GLU A 138     -26.847  50.539  49.752  1.00  7.48           N  
ATOM   1278  CA  GLU A 138     -28.097  50.742  50.501  1.00  7.63           C  
ATOM   1279  C   GLU A 138     -29.302  50.430  49.629  1.00  7.54           C  
ATOM   1280  O   GLU A 138     -30.149  49.630  50.008  1.00  7.84           O  
ATOM   1281  CB  GLU A 138     -28.237  52.170  51.056  1.00  8.39           C  
ATOM   1282  CG  GLU A 138     -26.999  52.817  51.709  1.00  9.12           C  
ATOM   1283  CD  GLU A 138     -27.207  54.317  51.877  1.00  9.90           C  
ATOM   1284  OE1 GLU A 138     -28.364  54.704  52.166  1.00 10.95           O  
ATOM   1285  OE2 GLU A 138     -26.250  55.114  51.733  1.00  9.94           O1-
ATOM   1286  H   GLU A 138     -26.169  51.239  49.621  1.00  0.00           H  
ATOM   1287  N   ASP A 139     -29.420  51.085  48.475  1.00  7.70           N  
ATOM   1288  CA  ASP A 139     -30.549  50.840  47.572  1.00  7.36           C  
ATOM   1289  C   ASP A 139     -30.690  49.327  47.305  1.00  7.00           C  
ATOM   1290  O   ASP A 139     -31.796  48.767  47.247  1.00  6.45           O  
ATOM   1291  CB  ASP A 139     -30.333  51.608  46.259  1.00  8.28           C  
ATOM   1292  CG  ASP A 139     -30.834  53.055  46.308  1.00  9.01           C  
ATOM   1293  OD1 ASP A 139     -31.498  53.459  47.271  1.00 10.43           O  
ATOM   1294  OD2 ASP A 139     -30.601  53.805  45.343  1.00  9.24           O1-
ATOM   1295  H   ASP A 139     -28.745  51.755  48.213  1.00  0.00           H  
ATOM   1296  N   LYS A 140     -29.552  48.669  47.114  1.00  6.76           N  
ATOM   1297  CA  LYS A 140     -29.561  47.230  46.895  1.00  6.75           C  
ATOM   1298  C   LYS A 140     -30.354  46.614  48.018  1.00  7.19           C  
ATOM   1299  O   LYS A 140     -31.472  46.146  47.817  1.00  7.34           O  
ATOM   1300  CB  LYS A 140     -28.126  46.661  46.919  1.00  5.81           C  
ATOM   1301  CG  LYS A 140     -28.102  45.147  47.148  1.00  4.80           C  
ATOM   1302  CD  LYS A 140     -26.666  44.598  47.276  1.00  3.89           C  
ATOM   1303  CE  LYS A 140     -26.718  43.094  47.489  1.00  2.61           C  
ATOM   1304  NZ  LYS A 140     -25.407  42.500  47.461  1.00  2.00           N1+
ATOM   1305  H   LYS A 140     -28.689  49.131  47.037  1.00  0.00           H  
ATOM   1306  HZ1 LYS A 140     -24.967  42.679  46.531  1.00  0.00           H  
ATOM   1307  HZ2 LYS A 140     -24.804  42.884  48.217  1.00  0.00           H  
ATOM   1308  HZ3 LYS A 140     -25.486  41.467  47.570  1.00  0.00           H  
ATOM   1309  N   VAL A 141     -29.784  46.704  49.227  1.00  7.94           N  
ATOM   1310  CA  VAL A 141     -30.362  46.143  50.454  1.00  8.41           C  
ATOM   1311  C   VAL A 141     -31.795  46.634  50.739  1.00  8.73           C  
ATOM   1312  O   VAL A 141     -32.589  45.915  51.347  1.00  8.59           O  
ATOM   1313  CB  VAL A 141     -29.416  46.427  51.644  1.00  8.76           C  
ATOM   1314  CG1 VAL A 141     -29.990  47.510  52.550  1.00  7.38           C  
ATOM   1315  CG2 VAL A 141     -29.049  45.111  52.365  1.00  8.29           C  
ATOM   1316  H   VAL A 141     -28.949  47.223  49.333  1.00  0.00           H  
ATOM   1317  N   ALA A 142     -32.106  47.855  50.299  1.00  8.95           N  
ATOM   1318  CA  ALA A 142     -33.443  48.430  50.442  1.00  9.50           C  
ATOM   1319  C   ALA A 142     -34.397  47.857  49.411  1.00 10.22           C  
ATOM   1320  O   ALA A 142     -35.587  48.170  49.440  1.00 10.62           O  
ATOM   1321  CB  ALA A 142     -33.396  49.961  50.283  1.00  8.99           C  
ATOM   1322  H   ALA A 142     -31.386  48.439  49.967  1.00  0.00           H  
ATOM   1323  N   ARG A 143     -33.895  47.047  48.479  1.00 10.91           N  
ATOM   1324  CA  ARG A 143     -34.746  46.470  47.435  1.00 11.88           C  
ATOM   1325  C   ARG A 143     -35.424  47.502  46.480  1.00 12.49           C  
ATOM   1326  O   ARG A 143     -36.529  47.282  46.001  1.00 12.77           O  
ATOM   1327  CB  ARG A 143     -35.772  45.511  48.040  1.00 11.75           C  
ATOM   1328  CG  ARG A 143     -35.136  44.282  48.679  1.00 12.48           C  
ATOM   1329  CD  ARG A 143     -35.960  43.692  49.837  1.00 12.74           C  
ATOM   1330  NE  ARG A 143     -36.118  44.670  50.917  1.00 13.69           N  
ATOM   1331  CZ  ARG A 143     -36.859  44.416  51.997  1.00 13.21           C  
ATOM   1332  NH1 ARG A 143     -37.484  43.250  52.134  1.00 12.22           N1+
ATOM   1333  NH2 ARG A 143     -37.002  45.373  52.911  1.00 13.23           N  
ATOM   1334  H   ARG A 143     -32.939  46.805  48.407  1.00  0.00           H  
ATOM   1335  HE  ARG A 143     -35.659  45.536  50.862  1.00  0.00           H  
ATOM   1336 HH11 ARG A 143     -37.403  42.529  51.436  1.00  0.00           H  
ATOM   1337 HH12 ARG A 143     -38.016  43.073  52.962  1.00  0.00           H  
ATOM   1338 HH21 ARG A 143     -36.564  46.271  52.799  1.00  0.00           H  
ATOM   1339 HH22 ARG A 143     -37.532  45.204  53.747  1.00  0.00           H  
ATOM   1340  N   ARG A 144     -34.776  48.645  46.254  1.00 13.10           N  
ATOM   1341  CA  ARG A 144     -35.272  49.654  45.315  1.00 13.67           C  
ATOM   1342  C   ARG A 144     -34.153  49.933  44.310  1.00 13.83           C  
ATOM   1343  O   ARG A 144     -34.351  50.650  43.334  1.00 13.95           O  
ATOM   1344  CB  ARG A 144     -35.657  50.967  45.994  1.00 14.49           C  
ATOM   1345  CG  ARG A 144     -34.501  51.827  46.482  1.00 15.38           C  
ATOM   1346  CD  ARG A 144     -34.988  53.167  47.078  1.00 17.11           C  
ATOM   1347  NE  ARG A 144     -33.982  53.666  48.010  1.00 18.31           N  
ATOM   1348  CZ  ARG A 144     -34.056  53.384  49.316  1.00 19.01           C  
ATOM   1349  NH1 ARG A 144     -35.092  52.689  49.810  1.00 18.67           N1+
ATOM   1350  NH2 ARG A 144     -32.984  53.585  50.086  1.00 19.05           N  
ATOM   1351  H   ARG A 144     -33.928  48.781  46.735  1.00  0.00           H  
ATOM   1352  HE  ARG A 144     -33.223  54.180  47.658  1.00  0.00           H  
ATOM   1353 HH11 ARG A 144     -35.840  52.399  49.204  1.00  0.00           H  
ATOM   1354 HH12 ARG A 144     -35.144  52.465  50.782  1.00  0.00           H  
ATOM   1355 HH21 ARG A 144     -32.141  53.928  49.672  1.00  0.00           H  
ATOM   1356 HH22 ARG A 144     -33.006  53.382  51.067  1.00  0.00           H  
ATOM   1357  N   GLY A 145     -32.974  49.371  44.546  1.00 13.72           N  
ATOM   1358  CA  GLY A 145     -31.889  49.592  43.627  1.00 14.24           C  
ATOM   1359  C   GLY A 145     -32.148  48.941  42.264  1.00 14.59           C  
ATOM   1360  O   GLY A 145     -32.923  47.981  42.130  1.00 14.13           O  
ATOM   1361  H   GLY A 145     -32.746  48.761  45.271  1.00  0.00           H  
ATOM   1362  N   LEU A 146     -31.514  49.506  41.241  1.00 14.88           N  
ATOM   1363  CA  LEU A 146     -31.618  49.002  39.900  1.00 15.18           C  
ATOM   1364  C   LEU A 146     -30.451  48.065  39.702  1.00 15.48           C  
ATOM   1365  O   LEU A 146     -29.339  48.345  40.151  1.00 15.08           O  
ATOM   1366  CB  LEU A 146     -31.552  50.144  38.896  1.00 14.91           C  
ATOM   1367  CG  LEU A 146     -32.833  50.832  38.427  1.00 14.58           C  
ATOM   1368  CD1 LEU A 146     -34.092  50.140  38.915  1.00 14.48           C  
ATOM   1369  CD2 LEU A 146     -32.764  52.272  38.889  1.00 14.87           C  
ATOM   1370  H   LEU A 146     -30.971  50.292  41.398  1.00  0.00           H  
ATOM   1371  N   ARG A 147     -30.724  46.939  39.049  1.00 16.27           N  
ATOM   1372  CA  ARG A 147     -29.709  45.920  38.769  1.00 17.05           C  
ATOM   1373  C   ARG A 147     -29.521  45.777  37.252  1.00 17.50           C  
ATOM   1374  O   ARG A 147     -30.379  46.197  36.477  1.00 17.47           O  
ATOM   1375  CB  ARG A 147     -30.143  44.569  39.372  1.00 16.84           C  
ATOM   1376  CG  ARG A 147     -29.960  44.443  40.883  1.00 16.62           C  
ATOM   1377  CD  ARG A 147     -30.814  43.350  41.551  1.00 16.38           C  
ATOM   1378  NE  ARG A 147     -31.001  42.101  40.811  1.00 16.24           N  
ATOM   1379  CZ  ARG A 147     -30.838  40.918  41.393  1.00 16.37           C  
ATOM   1380  NH1 ARG A 147     -30.477  40.846  42.674  1.00 17.32           N1+
ATOM   1381  NH2 ARG A 147     -31.102  39.800  40.729  1.00 15.66           N  
ATOM   1382  H   ARG A 147     -31.639  46.747  38.735  1.00  0.00           H  
ATOM   1383  HE  ARG A 147     -31.249  42.121  39.860  1.00  0.00           H  
ATOM   1384 HH11 ARG A 147     -30.321  41.675  43.215  1.00  0.00           H  
ATOM   1385 HH12 ARG A 147     -30.342  39.956  43.120  1.00  0.00           H  
ATOM   1386 HH21 ARG A 147     -31.431  39.844  39.782  1.00  0.00           H  
ATOM   1387 HH22 ARG A 147     -30.981  38.901  41.152  1.00  0.00           H  
ATOM   1388  N   VAL A 148     -28.381  45.210  36.851  1.00 18.27           N  
ATOM   1389  CA  VAL A 148     -28.025  44.944  35.447  1.00 18.65           C  
ATOM   1390  C   VAL A 148     -29.188  44.277  34.683  1.00 19.12           C  
ATOM   1391  O   VAL A 148     -29.549  44.699  33.576  1.00 18.88           O  
ATOM   1392  CB  VAL A 148     -26.742  44.070  35.387  1.00 18.61           C  
ATOM   1393  CG1 VAL A 148     -26.649  43.294  34.112  1.00 18.61           C  
ATOM   1394  CG2 VAL A 148     -25.512  44.941  35.534  1.00 18.61           C  
ATOM   1395  H   VAL A 148     -27.734  45.004  37.570  1.00  0.00           H  
ATOM   1396  N   GLY A 149     -29.803  43.263  35.285  1.00 19.82           N  
ATOM   1397  CA  GLY A 149     -30.918  42.599  34.631  1.00 20.69           C  
ATOM   1398  C   GLY A 149     -32.042  43.569  34.280  1.00 21.65           C  
ATOM   1399  O   GLY A 149     -32.689  43.421  33.247  1.00 21.76           O  
ATOM   1400  H   GLY A 149     -29.510  42.931  36.172  1.00  0.00           H  
ATOM   1401  N   ASP A 150     -32.283  44.580  35.108  1.00 22.16           N  
ATOM   1402  CA  ASP A 150     -33.353  45.502  34.794  1.00 22.90           C  
ATOM   1403  C   ASP A 150     -33.149  46.163  33.434  1.00 23.63           C  
ATOM   1404  O   ASP A 150     -34.142  46.483  32.768  1.00 23.88           O  
ATOM   1405  CB  ASP A 150     -33.524  46.588  35.873  1.00 22.87           C  
ATOM   1406  CG  ASP A 150     -33.950  46.030  37.233  1.00 22.56           C  
ATOM   1407  OD1 ASP A 150     -35.094  45.555  37.388  1.00 21.70           O  
ATOM   1408  OD2 ASP A 150     -33.117  46.092  38.161  1.00 22.98           O1-
ATOM   1409  H   ASP A 150     -31.725  44.753  35.898  1.00  0.00           H  
ATOM   1410  N   LEU A 151     -31.889  46.369  33.015  1.00 24.35           N  
ATOM   1411  CA  LEU A 151     -31.588  47.029  31.718  1.00 25.08           C  
ATOM   1412  C   LEU A 151     -32.240  46.341  30.501  1.00 26.01           C  
ATOM   1413  O   LEU A 151     -32.344  46.933  29.416  1.00 26.06           O  
ATOM   1414  CB  LEU A 151     -30.080  47.133  31.473  1.00 24.77           C  
ATOM   1415  CG  LEU A 151     -29.328  48.287  32.147  1.00 24.87           C  
ATOM   1416  CD1 LEU A 151     -27.900  48.376  31.664  1.00 24.46           C  
ATOM   1417  CD2 LEU A 151     -30.041  49.601  31.868  1.00 25.05           C  
ATOM   1418  H   LEU A 151     -31.133  46.075  33.566  1.00  0.00           H  
ATOM   1419  N   PHE A 152     -32.626  45.074  30.668  1.00 26.53           N  
ATOM   1420  CA  PHE A 152     -33.268  44.355  29.599  1.00 26.73           C  
ATOM   1421  C   PHE A 152     -34.558  45.126  29.317  1.00 27.04           C  
ATOM   1422  O   PHE A 152     -34.466  46.209  28.728  1.00 27.45           O  
ATOM   1423  CB  PHE A 152     -33.428  42.888  29.969  1.00 26.70           C  
ATOM   1424  CG  PHE A 152     -32.115  42.133  29.954  1.00 27.08           C  
ATOM   1425  CD1 PHE A 152     -31.002  42.624  30.625  1.00 27.43           C  
ATOM   1426  CD2 PHE A 152     -31.975  40.941  29.241  1.00 27.50           C  
ATOM   1427  CE1 PHE A 152     -29.761  41.935  30.589  1.00 27.55           C  
ATOM   1428  CE2 PHE A 152     -30.742  40.249  29.197  1.00 27.21           C  
ATOM   1429  CZ  PHE A 152     -29.645  40.748  29.871  1.00 27.38           C  
ATOM   1430  H   PHE A 152     -32.512  44.632  31.533  1.00  0.00           H  
ATOM   1431  N   ASP A 153     -35.734  44.679  29.746  1.00 26.95           N  
ATOM   1432  CA  ASP A 153     -36.921  45.480  29.430  1.00 27.12           C  
ATOM   1433  C   ASP A 153     -36.714  46.952  29.793  1.00 27.58           C  
ATOM   1434  O   ASP A 153     -36.914  47.349  30.944  1.00 28.02           O  
ATOM   1435  CB  ASP A 153     -38.160  44.955  30.128  1.00 26.92           C  
ATOM   1436  CG  ASP A 153     -39.397  45.739  29.777  1.00 26.41           C  
ATOM   1437  OD1 ASP A 153     -39.337  46.974  29.653  1.00 26.59           O  
ATOM   1438  OD2 ASP A 153     -40.453  45.116  29.662  1.00 26.35           O1-
ATOM   1439  H   ASP A 153     -35.840  43.880  30.294  1.00  0.00           H  
ATOM   1440  N   LYS A 154     -36.369  47.755  28.788  1.00 27.87           N  
ATOM   1441  CA  LYS A 154     -36.085  49.175  28.938  1.00 28.17           C  
ATOM   1442  C   LYS A 154     -37.279  50.086  29.208  1.00 28.10           C  
ATOM   1443  O   LYS A 154     -37.122  51.167  29.771  1.00 27.79           O  
ATOM   1444  CB  LYS A 154     -35.312  49.676  27.703  1.00 28.75           C  
ATOM   1445  CG  LYS A 154     -34.048  48.864  27.380  1.00 29.20           C  
ATOM   1446  CD  LYS A 154     -33.236  49.467  26.235  1.00 29.48           C  
ATOM   1447  CE  LYS A 154     -32.027  48.597  25.916  1.00 29.78           C  
ATOM   1448  NZ  LYS A 154     -31.657  48.519  24.455  1.00 29.76           N1+
ATOM   1449  H   LYS A 154     -36.283  47.349  27.913  1.00  0.00           H  
ATOM   1450  HZ1 LYS A 154     -31.461  49.488  24.122  1.00  0.00           H  
ATOM   1451  HZ2 LYS A 154     -30.801  47.936  24.334  1.00  0.00           H  
ATOM   1452  HZ3 LYS A 154     -32.441  48.107  23.913  1.00  0.00           H  
ATOM   1453  N   GLU A 155     -38.477  49.682  28.812  1.00 28.39           N  
ATOM   1454  CA  GLU A 155     -39.609  50.566  29.064  1.00 28.88           C  
ATOM   1455  C   GLU A 155     -39.821  50.627  30.565  1.00 28.75           C  
ATOM   1456  O   GLU A 155     -39.917  51.718  31.139  1.00 28.85           O  
ATOM   1457  CB  GLU A 155     -40.892  50.100  28.372  1.00 29.24           C  
ATOM   1458  CG  GLU A 155     -40.741  49.807  26.914  1.00 29.72           C  
ATOM   1459  CD  GLU A 155     -40.940  48.331  26.635  1.00 30.04           C  
ATOM   1460  OE1 GLU A 155     -42.113  47.880  26.648  1.00 30.19           O  
ATOM   1461  OE2 GLU A 155     -39.926  47.621  26.439  1.00 30.00           O1-
ATOM   1462  H   GLU A 155     -38.600  48.802  28.393  1.00  0.00           H  
ATOM   1463  N   THR A 156     -39.859  49.452  31.194  1.00 28.51           N  
ATOM   1464  CA  THR A 156     -40.049  49.355  32.638  1.00 28.03           C  
ATOM   1465  C   THR A 156     -38.852  49.903  33.411  1.00 27.62           C  
ATOM   1466  O   THR A 156     -39.036  50.499  34.475  1.00 27.41           O  
ATOM   1467  CB  THR A 156     -40.354  47.927  33.058  1.00 28.06           C  
ATOM   1468  CG2 THR A 156     -41.689  47.497  32.465  1.00 28.10           C  
ATOM   1469  OG1 THR A 156     -39.309  47.069  32.585  1.00 28.37           O  
ATOM   1470  H   THR A 156     -39.724  48.617  30.687  1.00  0.00           H  
ATOM   1471  HG1 THR A 156     -39.691  46.302  32.137  1.00  0.00           H  
ATOM   1472  N   PHE A 157     -37.634  49.711  32.895  1.00 27.19           N  
ATOM   1473  CA  PHE A 157     -36.449  50.272  33.560  1.00 27.00           C  
ATOM   1474  C   PHE A 157     -36.712  51.754  33.820  1.00 27.04           C  
ATOM   1475  O   PHE A 157     -36.429  52.268  34.903  1.00 27.10           O  
ATOM   1476  CB  PHE A 157     -35.194  50.114  32.678  1.00 26.65           C  
ATOM   1477  CG  PHE A 157     -33.966  50.887  33.176  1.00 26.15           C  
ATOM   1478  CD1 PHE A 157     -33.220  50.435  34.275  1.00 25.82           C  
ATOM   1479  CD2 PHE A 157     -33.536  52.041  32.521  1.00 25.78           C  
ATOM   1480  CE1 PHE A 157     -32.067  51.122  34.702  1.00 25.34           C  
ATOM   1481  CE2 PHE A 157     -32.377  52.731  32.953  1.00 25.39           C  
ATOM   1482  CZ  PHE A 157     -31.656  52.267  34.036  1.00 25.27           C  
ATOM   1483  H   PHE A 157     -37.513  49.105  32.129  1.00  0.00           H  
ATOM   1484  N   ALA A 158     -37.285  52.419  32.824  1.00 27.39           N  
ATOM   1485  CA  ALA A 158     -37.591  53.846  32.882  1.00 27.80           C  
ATOM   1486  C   ALA A 158     -38.656  54.203  33.893  1.00 27.95           C  
ATOM   1487  O   ALA A 158     -38.699  55.341  34.378  1.00 27.85           O  
ATOM   1488  CB  ALA A 158     -37.987  54.363  31.499  1.00 28.20           C  
ATOM   1489  H   ALA A 158     -37.476  51.965  31.974  1.00  0.00           H  
ATOM   1490  N   GLU A 159     -39.565  53.278  34.163  1.00 28.14           N  
ATOM   1491  CA  GLU A 159     -40.572  53.554  35.183  1.00 28.76           C  
ATOM   1492  C   GLU A 159     -39.821  53.478  36.538  1.00 28.75           C  
ATOM   1493  O   GLU A 159     -39.782  54.432  37.335  1.00 28.70           O  
ATOM   1494  CB  GLU A 159     -41.668  52.496  35.156  1.00 29.27           C  
ATOM   1495  CG  GLU A 159     -42.278  52.232  33.813  1.00 30.07           C  
ATOM   1496  CD  GLU A 159     -43.430  51.248  33.917  1.00 30.79           C  
ATOM   1497  OE1 GLU A 159     -43.841  50.917  35.048  1.00 31.27           O  
ATOM   1498  OE2 GLU A 159     -43.946  50.801  32.873  1.00 31.32           O1-
ATOM   1499  H   GLU A 159     -39.547  52.424  33.686  1.00  0.00           H  
ATOM   1500  N   LYS A 160     -39.185  52.335  36.758  1.00 28.70           N  
ATOM   1501  CA  LYS A 160     -38.412  52.107  37.958  1.00 28.76           C  
ATOM   1502  C   LYS A 160     -37.483  53.304  38.254  1.00 29.13           C  
ATOM   1503  O   LYS A 160     -37.539  53.886  39.341  1.00 29.17           O  
ATOM   1504  CB  LYS A 160     -37.594  50.825  37.801  1.00 28.20           C  
ATOM   1505  CG  LYS A 160     -38.422  49.567  37.636  1.00 27.83           C  
ATOM   1506  CD  LYS A 160     -37.556  48.431  37.101  1.00 27.93           C  
ATOM   1507  CE  LYS A 160     -37.880  47.076  37.744  1.00 27.62           C  
ATOM   1508  NZ  LYS A 160     -39.179  46.488  37.388  1.00 27.60           N1+
ATOM   1509  H   LYS A 160     -39.196  51.645  36.052  1.00  0.00           H  
ATOM   1510  HZ1 LYS A 160     -39.216  46.329  36.364  1.00  0.00           H  
ATOM   1511  HZ2 LYS A 160     -39.278  45.563  37.858  1.00  0.00           H  
ATOM   1512  HZ3 LYS A 160     -39.976  47.093  37.666  1.00  0.00           H  
ATOM   1513  N   LEU A 161     -36.641  53.688  37.296  1.00 29.32           N  
ATOM   1514  CA  LEU A 161     -35.718  54.794  37.539  1.00 29.44           C  
ATOM   1515  C   LEU A 161     -36.425  56.083  37.953  1.00 29.82           C  
ATOM   1516  O   LEU A 161     -36.067  56.675  38.978  1.00 29.83           O  
ATOM   1517  CB  LEU A 161     -34.828  55.037  36.322  1.00 29.27           C  
ATOM   1518  CG  LEU A 161     -33.797  56.165  36.442  1.00 29.20           C  
ATOM   1519  CD1 LEU A 161     -32.593  55.715  37.279  1.00 29.00           C  
ATOM   1520  CD2 LEU A 161     -33.344  56.611  35.041  1.00 28.94           C  
ATOM   1521  H   LEU A 161     -36.611  53.208  36.431  1.00  0.00           H  
ATOM   1522  N   LYS A 162     -37.413  56.519  37.163  1.00 30.20           N  
ATOM   1523  CA  LYS A 162     -38.176  57.751  37.435  1.00 30.52           C  
ATOM   1524  C   LYS A 162     -38.630  57.705  38.903  1.00 30.69           C  
ATOM   1525  O   LYS A 162     -38.505  58.672  39.653  1.00 30.62           O  
ATOM   1526  CB  LYS A 162     -39.390  57.838  36.477  1.00 30.55           C  
ATOM   1527  CG  LYS A 162     -40.427  58.940  36.787  1.00 30.86           C  
ATOM   1528  CD  LYS A 162     -40.020  60.318  36.283  1.00 31.22           C  
ATOM   1529  CE  LYS A 162     -40.211  61.442  37.337  1.00 31.67           C  
ATOM   1530  NZ  LYS A 162     -41.570  61.569  37.974  1.00 31.35           N1+
ATOM   1531  H   LYS A 162     -37.671  56.009  36.362  1.00  0.00           H  
ATOM   1532  HZ1 LYS A 162     -42.304  61.764  37.270  1.00  0.00           H  
ATOM   1533  HZ2 LYS A 162     -41.794  60.706  38.511  1.00  0.00           H  
ATOM   1534  HZ3 LYS A 162     -41.516  62.352  38.666  1.00  0.00           H  
ATOM   1535  N   GLU A 163     -39.130  56.542  39.288  1.00 30.91           N  
ATOM   1536  CA  GLU A 163     -39.596  56.264  40.631  1.00 31.04           C  
ATOM   1537  C   GLU A 163     -38.453  56.439  41.666  1.00 31.24           C  
ATOM   1538  O   GLU A 163     -38.531  57.282  42.575  1.00 31.17           O  
ATOM   1539  CB  GLU A 163     -40.119  54.831  40.627  1.00 30.89           C  
ATOM   1540  CG  GLU A 163     -41.056  54.456  41.721  1.00 31.40           C  
ATOM   1541  CD  GLU A 163     -41.649  53.090  41.453  1.00 31.84           C  
ATOM   1542  OE1 GLU A 163     -42.698  53.040  40.760  1.00 31.89           O  
ATOM   1543  OE2 GLU A 163     -41.042  52.068  41.887  1.00 31.95           O1-
ATOM   1544  H   GLU A 163     -39.242  55.825  38.619  1.00  0.00           H  
ATOM   1545  N   VAL A 164     -37.372  55.678  41.516  1.00 31.19           N  
ATOM   1546  CA  VAL A 164     -36.287  55.787  42.463  1.00 31.19           C  
ATOM   1547  C   VAL A 164     -35.690  57.200  42.474  1.00 31.21           C  
ATOM   1548  O   VAL A 164     -35.440  57.767  43.543  1.00 31.12           O  
ATOM   1549  CB  VAL A 164     -35.214  54.694  42.232  1.00 31.39           C  
ATOM   1550  CG1 VAL A 164     -34.238  55.084  41.116  1.00 31.72           C  
ATOM   1551  CG2 VAL A 164     -34.448  54.440  43.518  1.00 31.65           C  
ATOM   1552  H   VAL A 164     -37.342  55.044  40.757  1.00  0.00           H  
ATOM   1553  N   MET A 165     -35.486  57.779  41.290  1.00 31.40           N  
ATOM   1554  CA  MET A 165     -34.909  59.121  41.175  1.00 31.57           C  
ATOM   1555  C   MET A 165     -35.775  60.207  41.807  1.00 31.90           C  
ATOM   1556  O   MET A 165     -35.277  61.201  42.347  1.00 31.62           O  
ATOM   1557  CB  MET A 165     -34.593  59.448  39.720  1.00 31.16           C  
ATOM   1558  CG  MET A 165     -33.325  58.785  39.241  1.00 31.01           C  
ATOM   1559  SD  MET A 165     -32.607  59.530  37.759  1.00 30.93           S  
ATOM   1560  CE  MET A 165     -31.999  61.081  38.414  1.00 30.55           C  
ATOM   1561  H   MET A 165     -35.746  57.317  40.451  1.00  0.00           H  
ATOM   1562  N   GLU A 166     -37.081  60.008  41.726  1.00 32.50           N  
ATOM   1563  CA  GLU A 166     -38.028  60.926  42.313  1.00 33.15           C  
ATOM   1564  C   GLU A 166     -37.751  60.913  43.822  1.00 33.09           C  
ATOM   1565  O   GLU A 166     -37.558  61.972  44.431  1.00 32.81           O  
ATOM   1566  CB  GLU A 166     -39.443  60.448  41.991  1.00 34.16           C  
ATOM   1567  CG  GLU A 166     -40.525  61.406  42.404  1.00 36.21           C  
ATOM   1568  CD  GLU A 166     -41.847  61.054  41.780  1.00 37.40           C  
ATOM   1569  OE1 GLU A 166     -41.923  61.098  40.527  1.00 38.27           O  
ATOM   1570  OE2 GLU A 166     -42.802  60.736  42.534  1.00 38.13           O1-
ATOM   1571  H   GLU A 166     -37.448  59.250  41.218  1.00  0.00           H  
ATOM   1572  N   TYR A 167     -37.662  59.702  44.389  1.00 33.03           N  
ATOM   1573  CA  TYR A 167     -37.387  59.476  45.807  1.00 33.05           C  
ATOM   1574  C   TYR A 167     -36.136  60.214  46.301  1.00 33.02           C  
ATOM   1575  O   TYR A 167     -36.201  61.046  47.216  1.00 32.72           O  
ATOM   1576  CB  TYR A 167     -37.235  57.969  46.046  1.00 33.54           C  
ATOM   1577  CG  TYR A 167     -36.824  57.550  47.456  1.00 34.26           C  
ATOM   1578  CD1 TYR A 167     -37.769  57.451  48.484  1.00 34.38           C  
ATOM   1579  CD2 TYR A 167     -35.484  57.230  47.752  1.00 34.28           C  
ATOM   1580  CE1 TYR A 167     -37.392  57.044  49.772  1.00 34.62           C  
ATOM   1581  CE2 TYR A 167     -35.102  56.827  49.016  1.00 34.53           C  
ATOM   1582  CZ  TYR A 167     -36.059  56.733  50.030  1.00 34.78           C  
ATOM   1583  OH  TYR A 167     -35.689  56.306  51.293  1.00 34.97           O  
ATOM   1584  H   TYR A 167     -37.854  58.915  43.830  1.00  0.00           H  
ATOM   1585  HH  TYR A 167     -34.941  55.712  51.219  1.00  0.00           H  
ATOM   1586  N   HIS A 168     -35.000  59.901  45.680  1.00 33.07           N  
ATOM   1587  CA  HIS A 168     -33.699  60.484  46.030  1.00 32.94           C  
ATOM   1588  C   HIS A 168     -33.541  61.978  45.790  1.00 32.83           C  
ATOM   1589  O   HIS A 168     -32.649  62.610  46.362  1.00 32.70           O  
ATOM   1590  CB  HIS A 168     -32.574  59.772  45.266  1.00 33.17           C  
ATOM   1591  CG  HIS A 168     -32.304  58.376  45.728  1.00 33.16           C  
ATOM   1592  CD2 HIS A 168     -32.174  57.852  46.970  1.00 33.17           C  
ATOM   1593  ND1 HIS A 168     -32.067  57.342  44.850  1.00 33.23           N  
ATOM   1594  CE1 HIS A 168     -31.792  56.245  45.530  1.00 33.13           C  
ATOM   1595  NE2 HIS A 168     -31.849  56.527  46.817  1.00 33.06           N  
ATOM   1596  H   HIS A 168     -35.064  59.243  44.948  1.00  0.00           H  
ATOM   1597  HD1 HIS A 168     -32.139  57.384  43.877  1.00  0.00           H  
ATOM   1598  HE2 HIS A 168     -31.653  55.885  47.532  1.00  0.00           H  
ATOM   1599  N   ASN A 169     -34.340  62.537  44.895  1.00 32.83           N  
ATOM   1600  CA  ASN A 169     -34.222  63.962  44.623  1.00 32.93           C  
ATOM   1601  C   ASN A 169     -34.929  64.736  45.713  1.00 32.84           C  
ATOM   1602  O   ASN A 169     -34.428  65.767  46.187  1.00 32.72           O  
ATOM   1603  CB  ASN A 169     -34.767  64.319  43.232  1.00 33.03           C  
ATOM   1604  CG  ASN A 169     -33.746  64.081  42.116  1.00 32.89           C  
ATOM   1605  ND2 ASN A 169     -34.220  63.558  40.989  1.00 32.86           N  
ATOM   1606  OD1 ASN A 169     -32.552  64.366  42.267  1.00 32.36           O  
ATOM   1607  H   ASN A 169     -34.977  62.009  44.366  1.00  0.00           H  
ATOM   1608 HD21 ASN A 169     -33.589  63.516  40.233  1.00  0.00           H  
ATOM   1609 HD22 ASN A 169     -35.156  63.279  40.923  1.00  0.00           H  
ATOM   1610  N   PHE A 170     -36.086  64.228  46.128  1.00 32.90           N  
ATOM   1611  CA  PHE A 170     -36.823  64.869  47.205  1.00 33.23           C  
ATOM   1612  C   PHE A 170     -35.840  65.098  48.382  1.00 33.15           C  
ATOM   1613  O   PHE A 170     -35.655  66.231  48.836  1.00 32.80           O  
ATOM   1614  CB  PHE A 170     -38.022  64.009  47.637  1.00 33.50           C  
ATOM   1615  CG  PHE A 170     -38.890  64.671  48.676  1.00 34.07           C  
ATOM   1616  CD1 PHE A 170     -38.473  64.758  50.002  1.00 34.14           C  
ATOM   1617  CD2 PHE A 170     -40.099  65.254  48.318  1.00 34.18           C  
ATOM   1618  CE1 PHE A 170     -39.244  65.414  50.939  1.00 34.26           C  
ATOM   1619  CE2 PHE A 170     -40.871  65.912  49.251  1.00 34.22           C  
ATOM   1620  CZ  PHE A 170     -40.443  65.993  50.563  1.00 34.25           C  
ATOM   1621  H   PHE A 170     -36.480  63.444  45.682  1.00  0.00           H  
ATOM   1622  N   GLN A 171     -35.188  64.027  48.842  1.00 33.23           N  
ATOM   1623  CA  GLN A 171     -34.219  64.146  49.927  1.00 33.45           C  
ATOM   1624  C   GLN A 171     -33.124  65.148  49.583  1.00 33.23           C  
ATOM   1625  O   GLN A 171     -32.955  66.135  50.279  1.00 33.40           O  
ATOM   1626  CB  GLN A 171     -33.610  62.792  50.305  1.00 33.93           C  
ATOM   1627  CG  GLN A 171     -32.789  62.113  49.215  1.00 34.98           C  
ATOM   1628  CD  GLN A 171     -31.961  60.941  49.724  1.00 35.61           C  
ATOM   1629  NE2 GLN A 171     -31.280  61.133  50.864  1.00 35.84           N  
ATOM   1630  OE1 GLN A 171     -31.932  59.870  49.102  1.00 36.01           O  
ATOM   1631  H   GLN A 171     -35.390  63.153  48.442  1.00  0.00           H  
ATOM   1632 HE21 GLN A 171     -30.805  60.346  51.174  1.00  0.00           H  
ATOM   1633 HE22 GLN A 171     -31.285  61.985  51.341  1.00  0.00           H  
ATOM   1634  N   LEU A 172     -32.412  64.915  48.486  1.00 33.10           N  
ATOM   1635  CA  LEU A 172     -31.327  65.791  48.045  1.00 32.84           C  
ATOM   1636  C   LEU A 172     -31.716  67.257  48.108  1.00 32.62           C  
ATOM   1637  O   LEU A 172     -30.992  68.081  48.671  1.00 32.49           O  
ATOM   1638  CB  LEU A 172     -30.913  65.432  46.609  1.00 32.71           C  
ATOM   1639  CG  LEU A 172     -29.859  64.328  46.496  1.00 32.77           C  
ATOM   1640  CD1 LEU A 172     -29.900  63.645  45.138  1.00 32.64           C  
ATOM   1641  CD2 LEU A 172     -28.482  64.910  46.791  1.00 32.76           C  
ATOM   1642  H   LEU A 172     -32.607  64.188  47.859  1.00  0.00           H  
ATOM   1643  N   VAL A 173     -32.882  67.556  47.549  1.00 32.47           N  
ATOM   1644  CA  VAL A 173     -33.407  68.912  47.475  1.00 32.11           C  
ATOM   1645  C   VAL A 173     -33.952  69.434  48.797  1.00 31.98           C  
ATOM   1646  O   VAL A 173     -33.369  70.322  49.414  1.00 31.71           O  
ATOM   1647  CB  VAL A 173     -34.478  68.976  46.352  1.00 31.98           C  
ATOM   1648  CG1 VAL A 173     -35.339  70.246  46.439  1.00 31.65           C  
ATOM   1649  CG2 VAL A 173     -33.777  68.871  44.999  1.00 31.91           C  
ATOM   1650  H   VAL A 173     -33.424  66.843  47.133  1.00  0.00           H  
ATOM   1651  N   ASN A 174     -35.059  68.850  49.236  1.00 31.86           N  
ATOM   1652  CA  ASN A 174     -35.716  69.266  50.457  1.00 31.82           C  
ATOM   1653  C   ASN A 174     -34.871  69.097  51.722  1.00 31.90           C  
ATOM   1654  O   ASN A 174     -34.761  70.028  52.509  1.00 31.93           O  
ATOM   1655  CB  ASN A 174     -37.030  68.518  50.589  1.00 31.69           C  
ATOM   1656  CG  ASN A 174     -37.953  68.757  49.404  1.00 31.50           C  
ATOM   1657  ND2 ASN A 174     -38.250  67.711  48.663  1.00 31.32           N  
ATOM   1658  OD1 ASN A 174     -38.383  69.872  49.162  1.00 31.63           O  
ATOM   1659  H   ASN A 174     -35.377  68.032  48.795  1.00  0.00           H  
ATOM   1660 HD21 ASN A 174     -38.892  67.811  47.929  1.00  0.00           H  
ATOM   1661 HD22 ASN A 174     -37.805  66.891  48.914  1.00  0.00           H  
ATOM   1662  N   TYR A 175     -34.243  67.934  51.887  1.00 32.02           N  
ATOM   1663  CA  TYR A 175     -33.429  67.643  53.063  1.00 32.06           C  
ATOM   1664  C   TYR A 175     -32.017  68.220  53.003  1.00 31.94           C  
ATOM   1665  O   TYR A 175     -31.719  69.178  53.695  1.00 31.99           O  
ATOM   1666  CB  TYR A 175     -33.401  66.132  53.317  1.00 32.31           C  
ATOM   1667  CG  TYR A 175     -32.614  65.703  54.542  1.00 32.74           C  
ATOM   1668  CD1 TYR A 175     -33.038  66.036  55.844  1.00 32.84           C  
ATOM   1669  CD2 TYR A 175     -31.458  64.946  54.408  1.00 32.72           C  
ATOM   1670  CE1 TYR A 175     -32.317  65.612  56.958  1.00 32.50           C  
ATOM   1671  CE2 TYR A 175     -30.743  64.529  55.513  1.00 32.71           C  
ATOM   1672  CZ  TYR A 175     -31.170  64.857  56.778  1.00 32.70           C  
ATOM   1673  OH  TYR A 175     -30.435  64.395  57.853  1.00 33.02           O  
ATOM   1674  H   TYR A 175     -34.282  67.261  51.175  1.00  0.00           H  
ATOM   1675  HH  TYR A 175     -29.628  63.952  57.564  1.00  0.00           H  
ATOM   1676  N   TYR A 176     -31.138  67.642  52.193  1.00 31.91           N  
ATOM   1677  CA  TYR A 176     -29.777  68.159  52.092  1.00 31.81           C  
ATOM   1678  C   TYR A 176     -29.735  69.491  51.356  1.00 32.19           C  
ATOM   1679  O   TYR A 176     -28.688  70.135  51.287  1.00 32.37           O  
ATOM   1680  CB  TYR A 176     -28.866  67.175  51.369  1.00 31.41           C  
ATOM   1681  CG  TYR A 176     -28.670  65.851  52.072  1.00 31.03           C  
ATOM   1682  CD1 TYR A 176     -27.757  65.717  53.123  1.00 30.59           C  
ATOM   1683  CD2 TYR A 176     -29.377  64.720  51.660  1.00 30.94           C  
ATOM   1684  CE1 TYR A 176     -27.546  64.481  53.742  1.00 30.32           C  
ATOM   1685  CE2 TYR A 176     -29.182  63.486  52.273  1.00 30.70           C  
ATOM   1686  CZ  TYR A 176     -28.263  63.369  53.311  1.00 30.43           C  
ATOM   1687  OH  TYR A 176     -28.049  62.132  53.868  1.00 29.99           O  
ATOM   1688  H   TYR A 176     -31.463  66.929  51.602  1.00  0.00           H  
ATOM   1689  HH  TYR A 176     -28.777  61.532  53.708  1.00  0.00           H  
ATOM   1690  N   LYS A 177     -30.856  69.893  50.772  1.00 32.66           N  
ATOM   1691  CA  LYS A 177     -30.917  71.152  50.046  1.00 33.07           C  
ATOM   1692  C   LYS A 177     -29.852  71.213  48.940  1.00 33.27           C  
ATOM   1693  O   LYS A 177     -29.326  72.282  48.583  1.00 33.50           O  
ATOM   1694  CB  LYS A 177     -30.833  72.322  51.032  1.00 33.22           C  
ATOM   1695  CG  LYS A 177     -32.093  72.436  51.877  1.00 33.48           C  
ATOM   1696  CD  LYS A 177     -32.174  73.769  52.583  1.00 34.20           C  
ATOM   1697  CE  LYS A 177     -33.623  74.166  52.824  1.00 34.61           C  
ATOM   1698  NZ  LYS A 177     -34.406  73.078  53.524  1.00 34.93           N1+
ATOM   1699  H   LYS A 177     -31.673  69.364  50.749  1.00  0.00           H  
ATOM   1700  HZ1 LYS A 177     -34.446  72.176  53.002  1.00  0.00           H  
ATOM   1701  HZ2 LYS A 177     -33.962  72.894  54.443  1.00  0.00           H  
ATOM   1702  HZ3 LYS A 177     -35.370  73.423  53.701  1.00  0.00           H  
ATOM   1703  N   ALA A 178     -29.560  70.041  48.384  1.00 33.16           N  
ATOM   1704  CA  ALA A 178     -28.586  69.895  47.312  1.00 32.88           C  
ATOM   1705  C   ALA A 178     -29.383  69.932  46.021  1.00 32.78           C  
ATOM   1706  O   ALA A 178     -30.621  69.790  46.046  1.00 32.80           O  
ATOM   1707  CB  ALA A 178     -27.865  68.567  47.449  1.00 32.72           C  
ATOM   1708  H   ALA A 178     -30.085  69.236  48.630  1.00  0.00           H  
ATOM   1709  N   GLU A 179     -28.697  70.134  44.896  1.00 32.59           N  
ATOM   1710  CA  GLU A 179     -29.383  70.176  43.600  1.00 32.28           C  
ATOM   1711  C   GLU A 179     -29.685  68.790  43.051  1.00 31.71           C  
ATOM   1712  O   GLU A 179     -28.810  67.932  42.994  1.00 31.73           O  
ATOM   1713  CB  GLU A 179     -28.612  71.025  42.583  1.00 32.62           C  
ATOM   1714  CG  GLU A 179     -27.176  70.629  42.289  1.00 32.65           C  
ATOM   1715  CD  GLU A 179     -26.466  71.740  41.525  1.00 33.09           C  
ATOM   1716  OE1 GLU A 179     -27.158  72.710  41.136  1.00 32.95           O  
ATOM   1717  OE2 GLU A 179     -25.227  71.669  41.324  1.00 33.31           O1-
ATOM   1718  H   GLU A 179     -27.749  70.291  44.935  1.00  0.00           H  
ATOM   1719  N   ALA A 180     -30.934  68.574  42.660  1.00 31.08           N  
ATOM   1720  CA  ALA A 180     -31.347  67.274  42.156  1.00 30.61           C  
ATOM   1721  C   ALA A 180     -30.603  66.812  40.908  1.00 30.26           C  
ATOM   1722  O   ALA A 180     -29.950  67.596  40.212  1.00 30.31           O  
ATOM   1723  CB  ALA A 180     -32.854  67.257  41.906  1.00 30.55           C  
ATOM   1724  H   ALA A 180     -31.578  69.311  42.701  1.00  0.00           H  
ATOM   1725  N   VAL A 181     -30.711  65.521  40.638  1.00 29.69           N  
ATOM   1726  CA  VAL A 181     -30.093  64.921  39.477  1.00 29.17           C  
ATOM   1727  C   VAL A 181     -31.208  64.697  38.444  1.00 29.03           C  
ATOM   1728  O   VAL A 181     -32.280  64.180  38.784  1.00 29.05           O  
ATOM   1729  CB  VAL A 181     -29.420  63.594  39.876  1.00 28.84           C  
ATOM   1730  CG1 VAL A 181     -28.810  62.910  38.669  1.00 28.48           C  
ATOM   1731  CG2 VAL A 181     -28.358  63.873  40.935  1.00 28.58           C  
ATOM   1732  H   VAL A 181     -31.259  64.955  41.240  1.00  0.00           H  
ATOM   1733  N   ASP A 182     -30.987  65.092  37.193  1.00 28.74           N  
ATOM   1734  CA  ASP A 182     -32.045  64.884  36.213  1.00 28.37           C  
ATOM   1735  C   ASP A 182     -32.258  63.451  35.761  1.00 27.86           C  
ATOM   1736  O   ASP A 182     -31.331  62.737  35.320  1.00 27.58           O  
ATOM   1737  CB  ASP A 182     -31.945  65.797  34.974  1.00 28.60           C  
ATOM   1738  CG  ASP A 182     -33.327  66.163  34.432  1.00 28.72           C  
ATOM   1739  OD1 ASP A 182     -34.020  65.276  33.867  1.00 28.91           O  
ATOM   1740  OD2 ASP A 182     -33.759  67.315  34.661  1.00 28.70           O1-
ATOM   1741  H   ASP A 182     -30.136  65.489  36.921  1.00  0.00           H  
ATOM   1742  N   TYR A 183     -33.519  63.059  35.857  1.00 27.35           N  
ATOM   1743  CA  TYR A 183     -33.950  61.743  35.448  1.00 26.85           C  
ATOM   1744  C   TYR A 183     -33.625  61.497  33.968  1.00 26.21           C  
ATOM   1745  O   TYR A 183     -33.090  60.430  33.629  1.00 25.98           O  
ATOM   1746  CB  TYR A 183     -35.454  61.578  35.719  1.00 26.93           C  
ATOM   1747  CG  TYR A 183     -36.088  60.460  34.941  1.00 27.12           C  
ATOM   1748  CD1 TYR A 183     -35.786  59.121  35.224  1.00 27.30           C  
ATOM   1749  CD2 TYR A 183     -36.956  60.732  33.885  1.00 26.91           C  
ATOM   1750  CE1 TYR A 183     -36.338  58.083  34.460  1.00 27.15           C  
ATOM   1751  CE2 TYR A 183     -37.511  59.706  33.122  1.00 26.80           C  
ATOM   1752  CZ  TYR A 183     -37.196  58.389  33.415  1.00 26.91           C  
ATOM   1753  OH  TYR A 183     -37.729  57.380  32.672  1.00 26.98           O  
ATOM   1754  H   TYR A 183     -34.179  63.685  36.225  1.00  0.00           H  
ATOM   1755  HH  TYR A 183     -38.213  57.734  31.914  1.00  0.00           H  
ATOM   1756  N   GLN A 184     -33.889  62.488  33.105  1.00 25.54           N  
ATOM   1757  CA  GLN A 184     -33.626  62.328  31.655  1.00 24.91           C  
ATOM   1758  C   GLN A 184     -32.165  62.020  31.304  1.00 24.35           C  
ATOM   1759  O   GLN A 184     -31.886  61.042  30.605  1.00 24.08           O  
ATOM   1760  CB  GLN A 184     -34.125  63.524  30.829  1.00 24.78           C  
ATOM   1761  CG  GLN A 184     -34.260  63.207  29.338  1.00 24.22           C  
ATOM   1762  CD  GLN A 184     -35.268  62.099  29.071  1.00 24.23           C  
ATOM   1763  NE2 GLN A 184     -34.844  61.065  28.355  1.00 24.02           N  
ATOM   1764  OE1 GLN A 184     -36.417  62.176  29.507  1.00 24.00           O  
ATOM   1765  H   GLN A 184     -34.213  63.358  33.431  1.00  0.00           H  
ATOM   1766 HE21 GLN A 184     -35.481  60.345  28.180  1.00  0.00           H  
ATOM   1767 HE22 GLN A 184     -33.918  61.047  28.025  1.00  0.00           H  
ATOM   1768  N   LYS A 185     -31.231  62.823  31.799  1.00 23.88           N  
ATOM   1769  CA  LYS A 185     -29.827  62.552  31.508  1.00 23.72           C  
ATOM   1770  C   LYS A 185     -29.389  61.205  32.055  1.00 23.85           C  
ATOM   1771  O   LYS A 185     -28.555  60.521  31.465  1.00 24.29           O  
ATOM   1772  CB  LYS A 185     -28.911  63.623  32.068  1.00 23.27           C  
ATOM   1773  CG  LYS A 185     -27.467  63.364  31.714  1.00 23.17           C  
ATOM   1774  CD  LYS A 185     -26.592  64.515  32.125  1.00 23.39           C  
ATOM   1775  CE  LYS A 185     -25.153  64.335  31.661  1.00 23.53           C  
ATOM   1776  NZ  LYS A 185     -24.481  63.109  32.157  1.00 23.13           N1+
ATOM   1777  H   LYS A 185     -31.478  63.590  32.357  1.00  0.00           H  
ATOM   1778  HZ1 LYS A 185     -24.486  63.062  33.194  1.00  0.00           H  
ATOM   1779  HZ2 LYS A 185     -24.917  62.245  31.765  1.00  0.00           H  
ATOM   1780  HZ3 LYS A 185     -23.501  63.124  31.809  1.00  0.00           H  
ATOM   1781  N   VAL A 186     -29.920  60.814  33.204  1.00 23.82           N  
ATOM   1782  CA  VAL A 186     -29.513  59.530  33.759  1.00 23.48           C  
ATOM   1783  C   VAL A 186     -30.001  58.433  32.813  1.00 23.09           C  
ATOM   1784  O   VAL A 186     -29.223  57.585  32.358  1.00 22.60           O  
ATOM   1785  CB  VAL A 186     -30.011  59.349  35.247  1.00 23.13           C  
ATOM   1786  CG1 VAL A 186     -29.679  57.953  35.778  1.00 22.53           C  
ATOM   1787  CG2 VAL A 186     -29.354  60.380  36.116  1.00 22.33           C  
ATOM   1788  H   VAL A 186     -30.534  61.383  33.721  1.00  0.00           H  
ATOM   1789  N   LEU A 187     -31.286  58.498  32.492  1.00 23.15           N  
ATOM   1790  CA  LEU A 187     -31.919  57.521  31.597  1.00 23.41           C  
ATOM   1791  C   LEU A 187     -31.174  57.375  30.250  1.00 23.34           C  
ATOM   1792  O   LEU A 187     -30.892  56.249  29.791  1.00 23.23           O  
ATOM   1793  CB  LEU A 187     -33.366  57.937  31.342  1.00 23.27           C  
ATOM   1794  CG  LEU A 187     -34.267  56.988  30.560  1.00 23.77           C  
ATOM   1795  CD1 LEU A 187     -34.486  55.630  31.261  1.00 23.58           C  
ATOM   1796  CD2 LEU A 187     -35.590  57.707  30.414  1.00 24.11           C  
ATOM   1797  H   LEU A 187     -31.860  59.199  32.884  1.00  0.00           H  
ATOM   1798  N   ASP A 188     -30.859  58.521  29.638  1.00 23.07           N  
ATOM   1799  CA  ASP A 188     -30.165  58.569  28.368  1.00 22.74           C  
ATOM   1800  C   ASP A 188     -28.779  57.960  28.438  1.00 22.69           C  
ATOM   1801  O   ASP A 188     -28.503  56.974  27.742  1.00 22.70           O  
ATOM   1802  CB  ASP A 188     -30.134  59.999  27.854  1.00 22.81           C  
ATOM   1803  CG  ASP A 188     -31.534  60.524  27.489  1.00 23.06           C  
ATOM   1804  OD1 ASP A 188     -32.459  59.741  27.124  1.00 22.21           O  
ATOM   1805  OD2 ASP A 188     -31.710  61.755  27.573  1.00 23.76           O1-
ATOM   1806  H   ASP A 188     -31.146  59.375  30.039  1.00  0.00           H  
ATOM   1807  N   ASP A 189     -27.920  58.488  29.310  1.00 22.59           N  
ATOM   1808  CA  ASP A 189     -26.556  57.951  29.466  1.00 22.44           C  
ATOM   1809  C   ASP A 189     -26.537  56.440  29.697  1.00 22.25           C  
ATOM   1810  O   ASP A 189     -25.684  55.724  29.177  1.00 22.09           O  
ATOM   1811  CB  ASP A 189     -25.851  58.598  30.650  1.00 22.59           C  
ATOM   1812  CG  ASP A 189     -25.741  60.076  30.523  1.00 22.78           C  
ATOM   1813  OD1 ASP A 189     -26.449  60.666  29.705  1.00 23.40           O  
ATOM   1814  OD2 ASP A 189     -24.952  60.678  31.266  1.00 23.55           O1-
ATOM   1815  H   ASP A 189     -28.179  59.243  29.891  1.00  0.00           H  
ATOM   1816  N   THR A 190     -27.443  55.974  30.542  1.00 22.17           N  
ATOM   1817  CA  THR A 190     -27.524  54.563  30.860  1.00 22.37           C  
ATOM   1818  C   THR A 190     -27.957  53.793  29.602  1.00 22.72           C  
ATOM   1819  O   THR A 190     -27.301  52.814  29.194  1.00 22.46           O  
ATOM   1820  CB  THR A 190     -28.524  54.329  32.038  1.00 22.21           C  
ATOM   1821  CG2 THR A 190     -28.484  52.873  32.522  1.00 21.88           C  
ATOM   1822  OG1 THR A 190     -28.199  55.209  33.123  1.00 21.54           O  
ATOM   1823  H   THR A 190     -28.053  56.593  31.001  1.00  0.00           H  
ATOM   1824  HG1 THR A 190     -28.545  56.095  32.890  1.00  0.00           H  
ATOM   1825  N   MET A 191     -29.045  54.255  28.972  1.00 23.03           N  
ATOM   1826  CA  MET A 191     -29.554  53.604  27.774  1.00 23.07           C  
ATOM   1827  C   MET A 191     -28.562  53.593  26.608  1.00 22.79           C  
ATOM   1828  O   MET A 191     -28.546  52.656  25.810  1.00 22.84           O  
ATOM   1829  CB  MET A 191     -30.903  54.177  27.390  1.00 23.42           C  
ATOM   1830  CG  MET A 191     -31.998  53.837  28.401  1.00 24.09           C  
ATOM   1831  SD  MET A 191     -32.658  52.158  28.216  1.00 25.07           S  
ATOM   1832  CE  MET A 191     -31.390  51.181  28.980  1.00 24.64           C  
ATOM   1833  H   MET A 191     -29.553  55.033  29.310  1.00  0.00           H  
ATOM   1834  N   ALA A 192     -27.705  54.597  26.526  1.00 22.34           N  
ATOM   1835  CA  ALA A 192     -26.713  54.620  25.463  1.00 22.17           C  
ATOM   1836  C   ALA A 192     -25.740  53.454  25.556  1.00 22.18           C  
ATOM   1837  O   ALA A 192     -25.151  53.077  24.538  1.00 22.50           O  
ATOM   1838  CB  ALA A 192     -25.942  55.912  25.472  1.00 22.20           C  
ATOM   1839  H   ALA A 192     -27.819  55.379  27.114  1.00  0.00           H  
ATOM   1840  N   VAL A 193     -25.527  52.895  26.753  1.00 21.82           N  
ATOM   1841  CA  VAL A 193     -24.583  51.767  26.879  1.00 21.26           C  
ATOM   1842  C   VAL A 193     -25.238  50.469  27.361  1.00 20.86           C  
ATOM   1843  O   VAL A 193     -24.579  49.439  27.549  1.00 20.54           O  
ATOM   1844  CB  VAL A 193     -23.346  52.134  27.745  1.00 21.57           C  
ATOM   1845  CG1 VAL A 193     -22.752  53.463  27.267  1.00 21.40           C  
ATOM   1846  CG2 VAL A 193     -23.713  52.232  29.245  1.00 21.88           C  
ATOM   1847  H   VAL A 193     -25.981  53.209  27.566  1.00  0.00           H  
ATOM   1848  N   ALA A 194     -26.553  50.507  27.503  1.00 20.43           N  
ATOM   1849  CA  ALA A 194     -27.272  49.348  27.954  1.00 20.46           C  
ATOM   1850  C   ALA A 194     -26.822  48.109  27.191  1.00 20.65           C  
ATOM   1851  O   ALA A 194     -26.264  47.173  27.779  1.00 20.74           O  
ATOM   1852  CB  ALA A 194     -28.776  49.567  27.796  1.00 20.29           C  
ATOM   1853  H   ALA A 194     -27.059  51.322  27.315  1.00  0.00           H  
ATOM   1854  N   ASP A 195     -27.066  48.108  25.875  1.00 20.90           N  
ATOM   1855  CA  ASP A 195     -26.725  46.979  25.007  1.00 20.63           C  
ATOM   1856  C   ASP A 195     -25.307  46.459  25.227  1.00 20.55           C  
ATOM   1857  O   ASP A 195     -25.082  45.248  25.284  1.00 20.24           O  
ATOM   1858  CB  ASP A 195     -26.956  47.331  23.540  1.00 20.87           C  
ATOM   1859  CG  ASP A 195     -28.447  47.496  23.183  1.00 21.31           C  
ATOM   1860  OD1 ASP A 195     -29.364  47.247  24.000  1.00 21.07           O  
ATOM   1861  OD2 ASP A 195     -28.706  47.891  22.036  1.00 21.75           O1-
ATOM   1862  H   ASP A 195     -27.480  48.904  25.506  1.00  0.00           H  
ATOM   1863  N   ILE A 196     -24.346  47.366  25.369  1.00 20.42           N  
ATOM   1864  CA  ILE A 196     -22.978  46.930  25.601  1.00 20.31           C  
ATOM   1865  C   ILE A 196     -23.001  45.994  26.795  1.00 20.00           C  
ATOM   1866  O   ILE A 196     -22.610  44.837  26.663  1.00 19.86           O  
ATOM   1867  CB  ILE A 196     -22.024  48.090  25.930  1.00 20.48           C  
ATOM   1868  CG1 ILE A 196     -21.819  48.988  24.715  1.00 20.69           C  
ATOM   1869  CG2 ILE A 196     -20.682  47.536  26.408  1.00 20.73           C  
ATOM   1870  CD1 ILE A 196     -20.942  50.194  25.015  1.00 20.87           C  
ATOM   1871  H   ILE A 196     -24.568  48.321  25.347  1.00  0.00           H  
ATOM   1872  N   LEU A 197     -23.509  46.505  27.929  1.00 19.71           N  
ATOM   1873  CA  LEU A 197     -23.617  45.786  29.216  1.00 19.02           C  
ATOM   1874  C   LEU A 197     -24.341  44.451  29.131  1.00 18.52           C  
ATOM   1875  O   LEU A 197     -23.756  43.394  29.393  1.00 18.21           O  
ATOM   1876  CB  LEU A 197     -24.340  46.651  30.263  1.00 19.22           C  
ATOM   1877  CG  LEU A 197     -23.634  47.831  30.928  1.00 19.21           C  
ATOM   1878  CD1 LEU A 197     -24.549  48.419  31.965  1.00 19.40           C  
ATOM   1879  CD2 LEU A 197     -22.382  47.370  31.577  1.00 19.32           C  
ATOM   1880  H   LEU A 197     -23.855  47.428  27.891  1.00  0.00           H  
ATOM   1881  N   THR A 198     -25.624  44.504  28.786  1.00 18.15           N  
ATOM   1882  CA  THR A 198     -26.414  43.294  28.666  1.00 17.87           C  
ATOM   1883  C   THR A 198     -25.685  42.257  27.810  1.00 17.62           C  
ATOM   1884  O   THR A 198     -25.895  41.059  27.955  1.00 17.79           O  
ATOM   1885  CB  THR A 198     -27.840  43.594  28.129  1.00 18.09           C  
ATOM   1886  CG2 THR A 198     -27.792  44.449  26.909  1.00 18.32           C  
ATOM   1887  OG1 THR A 198     -28.519  42.372  27.810  1.00 18.60           O  
ATOM   1888  H   THR A 198     -25.980  45.394  28.560  1.00  0.00           H  
ATOM   1889  HG1 THR A 198     -29.447  42.582  27.612  1.00  0.00           H  
ATOM   1890  N   SER A 199     -24.796  42.712  26.934  1.00 17.45           N  
ATOM   1891  CA  SER A 199     -24.046  41.800  26.082  1.00 17.00           C  
ATOM   1892  C   SER A 199     -23.119  40.886  26.842  1.00 16.53           C  
ATOM   1893  O   SER A 199     -22.896  39.751  26.428  1.00 16.67           O  
ATOM   1894  CB  SER A 199     -23.211  42.573  25.072  1.00 17.02           C  
ATOM   1895  OG  SER A 199     -24.044  43.343  24.240  1.00 18.21           O  
ATOM   1896  H   SER A 199     -24.646  43.668  26.790  1.00  0.00           H  
ATOM   1897  HG  SER A 199     -24.471  44.085  24.737  1.00  0.00           H  
ATOM   1898  N   MET A 200     -22.531  41.395  27.918  1.00 15.93           N  
ATOM   1899  CA  MET A 200     -21.600  40.602  28.691  1.00 15.28           C  
ATOM   1900  C   MET A 200     -22.295  39.755  29.757  1.00 15.15           C  
ATOM   1901  O   MET A 200     -21.650  38.963  30.443  1.00 15.42           O  
ATOM   1902  CB  MET A 200     -20.540  41.509  29.283  1.00 14.90           C  
ATOM   1903  CG  MET A 200     -19.676  42.114  28.223  1.00 14.74           C  
ATOM   1904  SD  MET A 200     -18.711  43.536  28.671  1.00 14.83           S  
ATOM   1905  CE  MET A 200     -17.112  42.873  28.445  1.00 14.31           C  
ATOM   1906  H   MET A 200     -22.756  42.299  28.243  1.00  0.00           H  
ATOM   1907  N   VAL A 201     -23.610  39.887  29.882  1.00 14.63           N  
ATOM   1908  CA  VAL A 201     -24.281  39.097  30.882  1.00 14.53           C  
ATOM   1909  C   VAL A 201     -24.123  37.592  30.706  1.00 14.54           C  
ATOM   1910  O   VAL A 201     -24.181  37.054  29.574  1.00 14.44           O  
ATOM   1911  CB  VAL A 201     -25.810  39.359  30.997  1.00 14.25           C  
ATOM   1912  CG1 VAL A 201     -26.399  38.419  32.054  1.00 13.53           C  
ATOM   1913  CG2 VAL A 201     -26.107  40.808  31.375  1.00 14.06           C  
ATOM   1914  H   VAL A 201     -24.144  40.473  29.312  1.00  0.00           H  
ATOM   1915  N   VAL A 202     -23.899  36.947  31.863  1.00 14.45           N  
ATOM   1916  CA  VAL A 202     -23.831  35.488  32.032  1.00 13.62           C  
ATOM   1917  C   VAL A 202     -24.322  35.195  33.464  1.00 13.24           C  
ATOM   1918  O   VAL A 202     -24.416  36.115  34.322  1.00 12.61           O  
ATOM   1919  CB  VAL A 202     -22.429  34.886  31.789  1.00 13.52           C  
ATOM   1920  CG1 VAL A 202     -21.464  35.270  32.870  1.00 13.97           C  
ATOM   1921  CG2 VAL A 202     -22.530  33.362  31.663  1.00 13.72           C  
ATOM   1922  H   VAL A 202     -23.702  37.494  32.667  1.00  0.00           H  
ATOM   1923  N   ASP A 203     -24.731  33.946  33.670  1.00 12.61           N  
ATOM   1924  CA  ASP A 203     -25.199  33.445  34.957  1.00 12.23           C  
ATOM   1925  C   ASP A 203     -23.947  32.971  35.711  1.00 11.75           C  
ATOM   1926  O   ASP A 203     -23.700  31.765  35.828  1.00 11.49           O  
ATOM   1927  CB  ASP A 203     -26.134  32.259  34.724  1.00 12.47           C  
ATOM   1928  CG  ASP A 203     -26.735  31.728  36.007  1.00 12.29           C  
ATOM   1929  OD1 ASP A 203     -26.160  31.979  37.070  1.00 12.37           O  
ATOM   1930  OD2 ASP A 203     -27.779  31.049  35.949  1.00 12.09           O1-
ATOM   1931  H   ASP A 203     -24.751  33.304  32.940  1.00  0.00           H  
ATOM   1932  N   VAL A 204     -23.179  33.939  36.217  1.00 11.16           N  
ATOM   1933  CA  VAL A 204     -21.921  33.712  36.916  1.00 10.67           C  
ATOM   1934  C   VAL A 204     -22.009  32.599  37.935  1.00 10.42           C  
ATOM   1935  O   VAL A 204     -21.187  31.712  37.968  1.00 10.59           O  
ATOM   1936  CB  VAL A 204     -21.467  35.002  37.622  1.00 10.91           C  
ATOM   1937  CG1 VAL A 204     -20.311  34.711  38.584  1.00 10.36           C  
ATOM   1938  CG2 VAL A 204     -21.125  36.088  36.605  1.00 10.15           C  
ATOM   1939  H   VAL A 204     -23.524  34.858  36.135  1.00  0.00           H  
ATOM   1940  N   SER A 205     -23.020  32.650  38.779  1.00 10.39           N  
ATOM   1941  CA  SER A 205     -23.215  31.625  39.793  1.00 10.42           C  
ATOM   1942  C   SER A 205     -23.191  30.212  39.135  1.00 10.62           C  
ATOM   1943  O   SER A 205     -22.357  29.377  39.479  1.00 10.81           O  
ATOM   1944  CB  SER A 205     -24.498  31.955  40.566  1.00  9.68           C  
ATOM   1945  OG  SER A 205     -25.392  30.876  40.598  1.00 10.29           O  
ATOM   1946  H   SER A 205     -23.655  33.396  38.722  1.00  0.00           H  
ATOM   1947  HG  SER A 205     -25.073  30.183  41.195  1.00  0.00           H  
ATOM   1948  N   ASP A 206     -24.042  29.952  38.145  1.00 11.18           N  
ATOM   1949  CA  ASP A 206     -24.034  28.635  37.481  1.00 11.38           C  
ATOM   1950  C   ASP A 206     -22.702  28.397  36.715  1.00 11.21           C  
ATOM   1951  O   ASP A 206     -22.224  27.268  36.561  1.00 10.57           O  
ATOM   1952  CB  ASP A 206     -25.246  28.515  36.555  1.00 12.12           C  
ATOM   1953  CG  ASP A 206     -25.665  27.079  36.330  1.00 12.78           C  
ATOM   1954  OD1 ASP A 206     -24.898  26.377  35.634  1.00 13.34           O  
ATOM   1955  OD2 ASP A 206     -26.750  26.660  36.849  1.00 12.79           O1-
ATOM   1956  H   ASP A 206     -24.662  30.646  37.833  1.00  0.00           H  
ATOM   1957  N   LEU A 207     -22.084  29.483  36.275  1.00 11.23           N  
ATOM   1958  CA  LEU A 207     -20.831  29.395  35.567  1.00 11.72           C  
ATOM   1959  C   LEU A 207     -19.776  28.813  36.485  1.00 12.38           C  
ATOM   1960  O   LEU A 207     -19.068  27.854  36.129  1.00 12.76           O  
ATOM   1961  CB  LEU A 207     -20.432  30.787  35.078  1.00 11.94           C  
ATOM   1962  CG  LEU A 207     -19.265  30.957  34.108  1.00 11.65           C  
ATOM   1963  CD1 LEU A 207     -19.346  32.254  33.391  1.00 11.47           C  
ATOM   1964  CD2 LEU A 207     -18.025  30.897  34.876  1.00 12.24           C  
ATOM   1965  H   LEU A 207     -22.552  30.345  36.336  1.00  0.00           H  
ATOM   1966  N   LEU A 208     -19.671  29.388  37.686  1.00 12.97           N  
ATOM   1967  CA  LEU A 208     -18.694  28.940  38.694  1.00 12.54           C  
ATOM   1968  C   LEU A 208     -18.974  27.502  39.098  1.00 12.03           C  
ATOM   1969  O   LEU A 208     -18.061  26.732  39.366  1.00 12.05           O  
ATOM   1970  CB  LEU A 208     -18.700  29.892  39.899  1.00 12.65           C  
ATOM   1971  CG  LEU A 208     -18.099  31.269  39.583  1.00 12.69           C  
ATOM   1972  CD1 LEU A 208     -18.579  32.284  40.553  1.00 12.51           C  
ATOM   1973  CD2 LEU A 208     -16.584  31.218  39.563  1.00 12.58           C  
ATOM   1974  H   LEU A 208     -20.251  30.166  37.889  1.00  0.00           H  
ATOM   1975  N   ASP A 209     -20.233  27.121  39.112  1.00 12.11           N  
ATOM   1976  CA  ASP A 209     -20.546  25.748  39.464  1.00 12.59           C  
ATOM   1977  C   ASP A 209     -19.858  24.787  38.482  1.00 13.30           C  
ATOM   1978  O   ASP A 209     -19.107  23.906  38.916  1.00 13.34           O  
ATOM   1979  CB  ASP A 209     -22.060  25.521  39.522  1.00 12.17           C  
ATOM   1980  CG  ASP A 209     -22.417  24.101  39.906  1.00 12.52           C  
ATOM   1981  OD1 ASP A 209     -21.730  23.499  40.757  1.00 12.39           O  
ATOM   1982  OD2 ASP A 209     -23.400  23.571  39.347  1.00 13.49           O1-
ATOM   1983  H   ASP A 209     -20.950  27.772  38.973  1.00  0.00           H  
ATOM   1984  N   GLN A 210     -20.089  24.951  37.164  1.00 14.00           N  
ATOM   1985  CA  GLN A 210     -19.415  24.085  36.178  1.00 14.48           C  
ATOM   1986  C   GLN A 210     -17.900  24.291  36.114  1.00 14.07           C  
ATOM   1987  O   GLN A 210     -17.137  23.319  36.089  1.00 13.68           O  
ATOM   1988  CB  GLN A 210     -20.033  24.133  34.782  1.00 15.38           C  
ATOM   1989  CG  GLN A 210     -20.819  25.326  34.438  1.00 17.02           C  
ATOM   1990  CD  GLN A 210     -22.279  24.984  34.268  1.00 18.49           C  
ATOM   1991  NE2 GLN A 210     -22.892  24.446  35.348  1.00 18.76           N  
ATOM   1992  OE1 GLN A 210     -22.878  25.215  33.181  1.00 19.11           O  
ATOM   1993  H   GLN A 210     -20.742  25.647  36.936  1.00  0.00           H  
ATOM   1994 HE21 GLN A 210     -23.842  24.257  35.218  1.00  0.00           H  
ATOM   1995 HE22 GLN A 210     -22.452  24.262  36.197  1.00  0.00           H  
ATOM   1996  N   ALA A 211     -17.440  25.533  36.102  1.00 14.01           N  
ATOM   1997  CA  ALA A 211     -15.989  25.733  36.120  1.00 14.33           C  
ATOM   1998  C   ALA A 211     -15.404  24.814  37.174  1.00 14.79           C  
ATOM   1999  O   ALA A 211     -14.402  24.107  36.927  1.00 15.14           O  
ATOM   2000  CB  ALA A 211     -15.655  27.119  36.476  1.00 14.03           C  
ATOM   2001  H   ALA A 211     -18.051  26.305  36.090  1.00  0.00           H  
ATOM   2002  N   ARG A 212     -16.040  24.813  38.353  1.00 14.99           N  
ATOM   2003  CA  ARG A 212     -15.590  23.996  39.466  1.00 14.89           C  
ATOM   2004  C   ARG A 212     -15.697  22.512  39.191  1.00 14.94           C  
ATOM   2005  O   ARG A 212     -14.722  21.778  39.335  1.00 15.20           O  
ATOM   2006  CB  ARG A 212     -16.389  24.296  40.722  1.00 15.11           C  
ATOM   2007  CG  ARG A 212     -15.879  23.443  41.878  1.00 14.83           C  
ATOM   2008  CD  ARG A 212     -16.866  23.305  42.949  1.00 13.79           C  
ATOM   2009  NE  ARG A 212     -18.085  22.640  42.546  1.00 12.77           N  
ATOM   2010  CZ  ARG A 212     -18.227  21.354  42.796  1.00 13.29           C  
ATOM   2011  NH1 ARG A 212     -17.217  20.703  43.359  1.00 13.69           N1+
ATOM   2012  NH2 ARG A 212     -19.411  20.762  42.631  1.00 12.95           N  
ATOM   2013  H   ARG A 212     -16.813  25.395  38.529  1.00  0.00           H  
ATOM   2014  HE  ARG A 212     -18.717  23.037  41.934  1.00  0.00           H  
ATOM   2015 HH11 ARG A 212     -16.359  21.158  43.593  1.00  0.00           H  
ATOM   2016 HH12 ARG A 212     -17.272  19.723  43.565  1.00  0.00           H  
ATOM   2017 HH21 ARG A 212     -20.170  21.330  42.307  1.00  0.00           H  
ATOM   2018 HH22 ARG A 212     -19.560  19.788  42.811  1.00  0.00           H  
ATOM   2019  N   GLN A 213     -16.892  22.052  38.844  1.00 14.75           N  
ATOM   2020  CA  GLN A 213     -17.074  20.637  38.556  1.00 14.99           C  
ATOM   2021  C   GLN A 213     -16.034  20.132  37.534  1.00 14.86           C  
ATOM   2022  O   GLN A 213     -15.649  18.970  37.561  1.00 14.89           O  
ATOM   2023  CB  GLN A 213     -18.519  20.348  38.112  1.00 15.43           C  
ATOM   2024  CG  GLN A 213     -19.540  20.773  39.159  1.00 16.56           C  
ATOM   2025  CD  GLN A 213     -20.987  20.387  38.851  1.00 17.53           C  
ATOM   2026  NE2 GLN A 213     -21.203  19.131  38.476  1.00 18.18           N  
ATOM   2027  OE1 GLN A 213     -21.911  21.202  39.005  1.00 18.04           O  
ATOM   2028  H   GLN A 213     -17.648  22.689  38.799  1.00  0.00           H  
ATOM   2029 HE21 GLN A 213     -22.141  18.944  38.269  1.00  0.00           H  
ATOM   2030 HE22 GLN A 213     -20.482  18.473  38.410  1.00  0.00           H  
ATOM   2031  N   ARG A 214     -15.556  21.003  36.649  1.00 14.79           N  
ATOM   2032  CA  ARG A 214     -14.552  20.588  35.668  1.00 14.42           C  
ATOM   2033  C   ARG A 214     -13.177  20.511  36.304  1.00 14.51           C  
ATOM   2034  O   ARG A 214     -12.479  19.509  36.161  1.00 14.84           O  
ATOM   2035  CB  ARG A 214     -14.563  21.523  34.450  1.00 13.98           C  
ATOM   2036  CG  ARG A 214     -15.964  21.595  33.804  1.00 13.75           C  
ATOM   2037  CD  ARG A 214     -16.034  22.407  32.530  1.00 12.92           C  
ATOM   2038  NE  ARG A 214     -15.464  23.739  32.686  1.00 12.23           N  
ATOM   2039  CZ  ARG A 214     -16.221  24.805  32.457  1.00 12.41           C  
ATOM   2040  NH1 ARG A 214     -17.500  24.652  32.080  1.00 12.02           N1+
ATOM   2041  NH2 ARG A 214     -15.720  26.023  32.661  1.00 11.88           N  
ATOM   2042  H   ARG A 214     -15.945  21.905  36.585  1.00  0.00           H  
ATOM   2043  HE  ARG A 214     -14.525  23.861  32.947  1.00  0.00           H  
ATOM   2044 HH11 ARG A 214     -17.920  23.751  31.977  1.00  0.00           H  
ATOM   2045 HH12 ARG A 214     -18.066  25.471  31.941  1.00  0.00           H  
ATOM   2046 HH21 ARG A 214     -14.782  26.041  33.021  1.00  0.00           H  
ATOM   2047 HH22 ARG A 214     -16.257  26.855  32.524  1.00  0.00           H  
ATOM   2048  N   GLY A 215     -12.802  21.546  37.049  1.00 14.41           N  
ATOM   2049  CA  GLY A 215     -11.504  21.555  37.700  1.00 13.96           C  
ATOM   2050  C   GLY A 215     -10.756  22.820  37.367  1.00 13.89           C  
ATOM   2051  O   GLY A 215      -9.578  22.981  37.687  1.00 14.00           O  
ATOM   2052  H   GLY A 215     -13.432  22.289  37.172  1.00  0.00           H  
ATOM   2053  N   ASP A 216     -11.472  23.775  36.794  1.00 13.77           N  
ATOM   2054  CA  ASP A 216     -10.853  25.006  36.368  1.00 13.76           C  
ATOM   2055  C   ASP A 216     -10.277  25.823  37.506  1.00 13.70           C  
ATOM   2056  O   ASP A 216     -10.890  25.931  38.592  1.00 14.02           O  
ATOM   2057  CB  ASP A 216     -11.858  25.833  35.568  1.00 14.24           C  
ATOM   2058  CG  ASP A 216     -12.328  25.115  34.290  1.00 14.20           C  
ATOM   2059  OD1 ASP A 216     -11.641  24.199  33.779  1.00 14.39           O  
ATOM   2060  OD2 ASP A 216     -13.396  25.472  33.794  1.00 14.55           O1-
ATOM   2061  H   ASP A 216     -12.445  23.757  36.699  1.00  0.00           H  
ATOM   2062  N   PHE A 217      -9.084  26.366  37.259  1.00 12.82           N  
ATOM   2063  CA  PHE A 217      -8.399  27.221  38.211  1.00 11.73           C  
ATOM   2064  C   PHE A 217      -9.141  28.532  38.092  1.00 11.94           C  
ATOM   2065  O   PHE A 217      -9.189  29.135  36.994  1.00 12.39           O  
ATOM   2066  CB  PHE A 217      -6.931  27.442  37.823  1.00 10.09           C  
ATOM   2067  CG  PHE A 217      -6.048  26.257  38.088  1.00  8.63           C  
ATOM   2068  CD1 PHE A 217      -6.595  25.035  38.443  1.00  8.33           C  
ATOM   2069  CD2 PHE A 217      -4.681  26.362  37.947  1.00  8.08           C  
ATOM   2070  CE1 PHE A 217      -5.797  23.941  38.652  1.00  8.34           C  
ATOM   2071  CE2 PHE A 217      -3.849  25.275  38.147  1.00  8.17           C  
ATOM   2072  CZ  PHE A 217      -4.394  24.059  38.501  1.00  8.51           C  
ATOM   2073  H   PHE A 217      -8.660  26.212  36.393  1.00  0.00           H  
ATOM   2074  N   VAL A 218      -9.750  28.942  39.197  1.00 11.65           N  
ATOM   2075  CA  VAL A 218     -10.497  30.183  39.291  1.00 11.48           C  
ATOM   2076  C   VAL A 218      -9.794  31.023  40.364  1.00 11.59           C  
ATOM   2077  O   VAL A 218      -9.185  30.476  41.293  1.00 11.71           O  
ATOM   2078  CB  VAL A 218     -11.926  29.899  39.769  1.00 11.69           C  
ATOM   2079  CG1 VAL A 218     -12.700  31.199  39.979  1.00 11.63           C  
ATOM   2080  CG2 VAL A 218     -12.625  28.957  38.801  1.00 11.36           C  
ATOM   2081  H   VAL A 218      -9.606  28.404  40.015  1.00  0.00           H  
ATOM   2082  N   MET A 219      -9.857  32.341  40.242  1.00 11.29           N  
ATOM   2083  CA  MET A 219      -9.238  33.185  41.224  1.00 10.89           C  
ATOM   2084  C   MET A 219     -10.188  34.277  41.572  1.00 10.75           C  
ATOM   2085  O   MET A 219     -10.775  34.918  40.683  1.00 10.98           O  
ATOM   2086  CB  MET A 219      -7.939  33.795  40.713  1.00 11.84           C  
ATOM   2087  CG  MET A 219      -7.300  34.842  41.662  1.00 12.14           C  
ATOM   2088  SD  MET A 219      -5.477  34.777  41.610  1.00 13.05           S  
ATOM   2089  CE  MET A 219      -5.191  33.036  41.850  1.00 12.54           C  
ATOM   2090  H   MET A 219     -10.256  32.765  39.453  1.00  0.00           H  
ATOM   2091  N   PHE A 220     -10.386  34.480  42.876  1.00  9.69           N  
ATOM   2092  CA  PHE A 220     -11.261  35.539  43.301  1.00  8.15           C  
ATOM   2093  C   PHE A 220     -10.345  36.658  43.670  1.00  7.96           C  
ATOM   2094  O   PHE A 220      -9.307  36.448  44.287  1.00  8.03           O  
ATOM   2095  CB  PHE A 220     -12.139  35.069  44.425  1.00  7.22           C  
ATOM   2096  CG  PHE A 220     -13.082  34.002  44.003  1.00  6.10           C  
ATOM   2097  CD1 PHE A 220     -12.710  32.683  44.071  1.00  5.17           C  
ATOM   2098  CD2 PHE A 220     -14.336  34.333  43.497  1.00  5.78           C  
ATOM   2099  CE1 PHE A 220     -13.558  31.704  43.653  1.00  5.41           C  
ATOM   2100  CE2 PHE A 220     -15.206  33.355  43.064  1.00  5.11           C  
ATOM   2101  CZ  PHE A 220     -14.817  32.038  43.143  1.00  5.52           C  
ATOM   2102  H   PHE A 220      -9.891  33.919  43.522  1.00  0.00           H  
ATOM   2103  N   GLU A 221     -10.693  37.847  43.221  1.00  7.80           N  
ATOM   2104  CA  GLU A 221      -9.869  38.998  43.464  1.00  7.89           C  
ATOM   2105  C   GLU A 221     -10.673  39.900  44.354  1.00  8.03           C  
ATOM   2106  O   GLU A 221     -11.821  40.254  44.030  1.00  7.96           O  
ATOM   2107  CB  GLU A 221      -9.573  39.705  42.141  1.00  7.74           C  
ATOM   2108  CG  GLU A 221      -8.905  41.070  42.296  1.00  7.89           C  
ATOM   2109  CD  GLU A 221      -9.023  41.918  41.061  1.00  7.84           C  
ATOM   2110  OE1 GLU A 221      -9.884  41.616  40.227  1.00  8.32           O  
ATOM   2111  OE2 GLU A 221      -8.289  42.900  40.920  1.00  7.59           O1-
ATOM   2112  H   GLU A 221     -11.555  37.954  42.746  1.00  0.00           H  
ATOM   2113  N   GLY A 222     -10.089  40.277  45.484  1.00  8.21           N  
ATOM   2114  CA  GLY A 222     -10.817  41.141  46.373  1.00  8.33           C  
ATOM   2115  C   GLY A 222     -10.435  42.579  46.274  1.00  8.39           C  
ATOM   2116  O   GLY A 222      -9.357  42.889  45.819  1.00  8.71           O  
ATOM   2117  H   GLY A 222      -9.224  39.915  45.781  1.00  0.00           H  
ATOM   2118  N   ALA A 223     -11.376  43.453  46.591  1.00  8.94           N  
ATOM   2119  CA  ALA A 223     -11.140  44.896  46.662  1.00  9.75           C  
ATOM   2120  C   ALA A 223     -10.997  45.258  48.169  1.00  9.83           C  
ATOM   2121  O   ALA A 223     -11.312  44.462  49.046  1.00 10.08           O  
ATOM   2122  CB  ALA A 223     -12.314  45.671  46.055  1.00  9.76           C  
ATOM   2123  H   ALA A 223     -12.257  43.108  46.566  1.00  0.00           H  
ATOM   2124  N   GLN A 224     -10.538  46.466  48.450  1.00 10.08           N  
ATOM   2125  CA  GLN A 224     -10.329  46.926  49.827  1.00 10.22           C  
ATOM   2126  C   GLN A 224      -9.638  45.854  50.698  1.00 10.51           C  
ATOM   2127  O   GLN A 224      -8.948  44.976  50.168  1.00 10.20           O  
ATOM   2128  CB  GLN A 224     -11.668  47.386  50.430  1.00  9.45           C  
ATOM   2129  CG  GLN A 224     -12.204  48.659  49.826  1.00  8.78           C  
ATOM   2130  CD  GLN A 224     -12.964  48.466  48.488  1.00  8.79           C  
ATOM   2131  NE2 GLN A 224     -12.672  49.329  47.515  1.00  8.65           N  
ATOM   2132  OE1 GLN A 224     -13.846  47.617  48.369  1.00  7.84           O  
ATOM   2133  H   GLN A 224     -10.359  47.063  47.704  1.00  0.00           H  
ATOM   2134 HE21 GLN A 224     -13.135  49.188  46.663  1.00  0.00           H  
ATOM   2135 HE22 GLN A 224     -12.050  50.057  47.696  1.00  0.00           H  
ATOM   2136  N   GLY A 225      -9.814  45.939  52.025  1.00 11.09           N  
ATOM   2137  CA  GLY A 225      -9.215  44.971  52.943  1.00 10.74           C  
ATOM   2138  C   GLY A 225     -10.126  44.668  54.115  1.00 10.74           C  
ATOM   2139  O   GLY A 225     -11.192  45.288  54.236  1.00 10.59           O  
ATOM   2140  H   GLY A 225     -10.353  46.624  52.467  1.00  0.00           H  
ATOM   2141  N   THR A 226      -9.709  43.711  54.956  1.00 11.04           N  
ATOM   2142  CA  THR A 226     -10.425  43.234  56.180  1.00 10.82           C  
ATOM   2143  C   THR A 226     -11.006  44.306  57.147  1.00 10.17           C  
ATOM   2144  O   THR A 226     -12.226  44.347  57.371  1.00  9.77           O  
ATOM   2145  CB  THR A 226      -9.520  42.303  57.033  1.00 11.37           C  
ATOM   2146  CG2 THR A 226     -10.296  41.830  58.271  1.00 11.47           C  
ATOM   2147  OG1 THR A 226      -9.134  41.138  56.272  1.00 12.16           O  
ATOM   2148  H   THR A 226      -8.882  43.258  54.678  1.00  0.00           H  
ATOM   2149  HG1 THR A 226      -8.983  41.354  55.337  1.00  0.00           H  
ATOM   2150  N   LEU A 227     -10.152  45.190  57.670  1.00  9.24           N  
ATOM   2151  CA  LEU A 227     -10.613  46.233  58.580  1.00  8.80           C  
ATOM   2152  C   LEU A 227     -11.551  47.254  57.945  1.00  8.50           C  
ATOM   2153  O   LEU A 227     -11.981  48.217  58.599  1.00  8.19           O  
ATOM   2154  CB  LEU A 227      -9.433  46.932  59.290  1.00  9.36           C  
ATOM   2155  CG  LEU A 227      -8.544  46.053  60.224  1.00  9.68           C  
ATOM   2156  CD1 LEU A 227      -7.759  46.945  61.158  1.00  9.63           C  
ATOM   2157  CD2 LEU A 227      -9.364  45.009  61.019  1.00  9.27           C  
ATOM   2158  H   LEU A 227      -9.217  45.190  57.369  1.00  0.00           H  
ATOM   2159  N   LEU A 228     -11.886  47.043  56.672  1.00  8.14           N  
ATOM   2160  CA  LEU A 228     -12.819  47.927  55.968  1.00  7.37           C  
ATOM   2161  C   LEU A 228     -14.139  47.167  55.796  1.00  6.97           C  
ATOM   2162  O   LEU A 228     -15.120  47.693  55.213  1.00  6.91           O  
ATOM   2163  CB  LEU A 228     -12.243  48.383  54.598  1.00  6.80           C  
ATOM   2164  CG  LEU A 228     -11.177  49.494  54.591  1.00  6.75           C  
ATOM   2165  CD1 LEU A 228     -10.680  49.763  53.175  1.00  6.29           C  
ATOM   2166  CD2 LEU A 228     -11.714  50.807  55.199  1.00  6.17           C  
ATOM   2167  H   LEU A 228     -11.538  46.318  56.118  1.00  0.00           H  
ATOM   2168  N   ASP A 229     -14.176  45.940  56.306  1.00  6.18           N  
ATOM   2169  CA  ASP A 229     -15.386  45.140  56.181  1.00  6.13           C  
ATOM   2170  C   ASP A 229     -16.635  45.770  56.795  1.00  6.44           C  
ATOM   2171  O   ASP A 229     -16.693  46.101  57.992  1.00  7.26           O  
ATOM   2172  CB  ASP A 229     -15.149  43.750  56.734  1.00  5.62           C  
ATOM   2173  CG  ASP A 229     -16.270  42.819  56.439  1.00  5.68           C  
ATOM   2174  OD1 ASP A 229     -17.362  43.058  56.949  1.00  4.55           O  
ATOM   2175  OD2 ASP A 229     -16.056  41.819  55.705  1.00  6.42           O1-
ATOM   2176  H   ASP A 229     -13.440  45.487  56.773  1.00  0.00           H  
ATOM   2177  N   ILE A 230     -17.668  45.962  55.992  1.00  6.61           N  
ATOM   2178  CA  ILE A 230     -18.861  46.547  56.555  1.00  6.23           C  
ATOM   2179  C   ILE A 230     -19.226  45.952  57.958  1.00  6.63           C  
ATOM   2180  O   ILE A 230     -19.637  46.692  58.853  1.00  6.67           O  
ATOM   2181  CB  ILE A 230     -20.063  46.450  55.595  1.00  5.53           C  
ATOM   2182  CG1 ILE A 230     -21.230  47.281  56.149  1.00  4.48           C  
ATOM   2183  CG2 ILE A 230     -20.455  45.006  55.370  1.00  5.04           C  
ATOM   2184  CD1 ILE A 230     -20.846  48.725  56.441  1.00  3.83           C  
ATOM   2185  H   ILE A 230     -17.587  45.748  55.035  1.00  0.00           H  
ATOM   2186  N   ASP A 231     -19.097  44.635  58.133  1.00  6.86           N  
ATOM   2187  CA  ASP A 231     -19.461  43.975  59.397  1.00  7.45           C  
ATOM   2188  C   ASP A 231     -18.355  44.043  60.459  1.00  7.62           C  
ATOM   2189  O   ASP A 231     -18.484  44.770  61.441  1.00  7.81           O  
ATOM   2190  CB  ASP A 231     -19.868  42.520  59.165  1.00  7.41           C  
ATOM   2191  CG  ASP A 231     -21.259  42.387  58.576  1.00  8.94           C  
ATOM   2192  OD1 ASP A 231     -22.261  42.455  59.332  1.00  9.22           O  
ATOM   2193  OD2 ASP A 231     -21.377  42.173  57.351  1.00  9.65           O1-
ATOM   2194  H   ASP A 231     -18.684  44.085  57.433  1.00  0.00           H  
ATOM   2195  N   HIS A 232     -17.240  43.375  60.161  1.00  7.34           N  
ATOM   2196  CA  HIS A 232     -16.090  43.250  61.005  1.00  6.89           C  
ATOM   2197  C   HIS A 232     -15.059  44.326  60.902  1.00  6.81           C  
ATOM   2198  O   HIS A 232     -13.949  44.134  61.415  1.00  6.82           O  
ATOM   2199  CB  HIS A 232     -15.394  41.916  60.720  1.00  7.18           C  
ATOM   2200  CG  HIS A 232     -16.336  40.756  60.648  1.00  7.64           C  
ATOM   2201  CD2 HIS A 232     -16.842  40.130  59.553  1.00  8.02           C  
ATOM   2202  ND1 HIS A 232     -16.852  40.182  61.773  1.00  7.84           N  
ATOM   2203  CE1 HIS A 232     -17.654  39.225  61.348  1.00  8.35           C  
ATOM   2204  NE2 HIS A 232     -17.680  39.159  60.006  1.00  8.37           N  
ATOM   2205  H   HIS A 232     -17.182  42.984  59.265  1.00  0.00           H  
ATOM   2206  HE2 HIS A 232     -18.194  38.526  59.463  1.00  0.00           H  
ATOM   2207  N   GLY A 233     -15.371  45.437  60.257  1.00  6.56           N  
ATOM   2208  CA  GLY A 233     -14.385  46.492  60.139  1.00  7.04           C  
ATOM   2209  C   GLY A 233     -14.541  47.595  61.176  1.00  7.90           C  
ATOM   2210  O   GLY A 233     -15.515  47.602  61.971  1.00  7.57           O  
ATOM   2211  H   GLY A 233     -16.231  45.610  59.809  1.00  0.00           H  
ATOM   2212  N   THR A 234     -13.632  48.579  61.131  1.00  8.45           N  
ATOM   2213  CA  THR A 234     -13.663  49.690  62.083  1.00  8.77           C  
ATOM   2214  C   THR A 234     -14.847  50.615  61.868  1.00  8.85           C  
ATOM   2215  O   THR A 234     -14.704  51.835  61.663  1.00  8.68           O  
ATOM   2216  CB  THR A 234     -12.324  50.460  62.107  1.00  9.04           C  
ATOM   2217  CG2 THR A 234     -11.163  49.493  62.431  1.00  8.96           C  
ATOM   2218  OG1 THR A 234     -12.073  51.046  60.823  1.00  9.62           O  
ATOM   2219  H   THR A 234     -12.960  48.584  60.402  1.00  0.00           H  
ATOM   2220  HG1 THR A 234     -12.822  51.583  60.517  1.00  0.00           H  
ATOM   2221  N   TYR A 235     -16.026  50.028  61.995  1.00  9.21           N  
ATOM   2222  CA  TYR A 235     -17.277  50.746  61.785  1.00 10.09           C  
ATOM   2223  C   TYR A 235     -17.324  52.033  62.574  1.00 10.59           C  
ATOM   2224  O   TYR A 235     -16.863  52.069  63.704  1.00 11.25           O  
ATOM   2225  CB  TYR A 235     -18.455  49.854  62.168  1.00  9.84           C  
ATOM   2226  CG  TYR A 235     -19.817  50.391  61.790  1.00 10.15           C  
ATOM   2227  CD1 TYR A 235     -20.483  51.324  62.606  1.00  9.75           C  
ATOM   2228  CD2 TYR A 235     -20.481  49.917  60.653  1.00  9.70           C  
ATOM   2229  CE1 TYR A 235     -21.779  51.764  62.289  1.00  9.53           C  
ATOM   2230  CE2 TYR A 235     -21.778  50.345  60.336  1.00  8.88           C  
ATOM   2231  CZ  TYR A 235     -22.423  51.265  61.145  1.00  9.12           C  
ATOM   2232  OH  TYR A 235     -23.696  51.689  60.829  1.00  7.97           O  
ATOM   2233  H   TYR A 235     -16.063  49.062  62.215  1.00  0.00           H  
ATOM   2234  HH  TYR A 235     -24.093  51.016  60.257  1.00  0.00           H  
ATOM   2235  N   PRO A 236     -17.864  53.122  61.986  1.00 11.16           N  
ATOM   2236  CA  PRO A 236     -18.437  53.232  60.628  1.00 11.30           C  
ATOM   2237  C   PRO A 236     -17.429  53.617  59.502  1.00 11.37           C  
ATOM   2238  O   PRO A 236     -17.817  53.885  58.352  1.00 11.42           O  
ATOM   2239  CB  PRO A 236     -19.508  54.298  60.827  1.00 11.25           C  
ATOM   2240  CG  PRO A 236     -18.841  55.231  61.814  1.00 10.98           C  
ATOM   2241  CD  PRO A 236     -18.067  54.369  62.755  1.00 10.54           C  
ATOM   2242  N   TYR A 237     -16.147  53.650  59.837  1.00 11.28           N  
ATOM   2243  CA  TYR A 237     -15.118  54.010  58.878  1.00 11.37           C  
ATOM   2244  C   TYR A 237     -14.769  52.767  58.085  1.00 10.87           C  
ATOM   2245  O   TYR A 237     -13.692  52.177  58.198  1.00 10.29           O  
ATOM   2246  CB  TYR A 237     -13.919  54.599  59.617  1.00 12.66           C  
ATOM   2247  CG  TYR A 237     -14.327  55.842  60.363  1.00 13.72           C  
ATOM   2248  CD1 TYR A 237     -14.736  56.963  59.677  1.00 14.23           C  
ATOM   2249  CD2 TYR A 237     -14.396  55.864  61.749  1.00 14.40           C  
ATOM   2250  CE1 TYR A 237     -15.215  58.075  60.336  1.00 14.90           C  
ATOM   2251  CE2 TYR A 237     -14.881  56.983  62.424  1.00 14.99           C  
ATOM   2252  CZ  TYR A 237     -15.298  58.085  61.701  1.00 14.92           C  
ATOM   2253  OH  TYR A 237     -15.878  59.172  62.327  1.00 15.80           O  
ATOM   2254  H   TYR A 237     -15.819  53.355  60.713  1.00  0.00           H  
ATOM   2255  HH  TYR A 237     -16.116  59.851  61.677  1.00  0.00           H  
ATOM   2256  N   VAL A 238     -15.723  52.373  57.266  1.00 10.34           N  
ATOM   2257  CA  VAL A 238     -15.569  51.174  56.482  1.00  9.65           C  
ATOM   2258  C   VAL A 238     -16.219  51.325  55.103  1.00  9.36           C  
ATOM   2259  O   VAL A 238     -16.787  52.405  54.776  1.00  9.42           O  
ATOM   2260  CB  VAL A 238     -16.253  50.016  57.229  1.00  9.28           C  
ATOM   2261  CG1 VAL A 238     -15.449  49.650  58.465  1.00  8.74           C  
ATOM   2262  CG2 VAL A 238     -17.701  50.416  57.568  1.00  8.89           C  
ATOM   2263  H   VAL A 238     -16.532  52.925  57.134  1.00  0.00           H  
ATOM   2264  N   THR A 239     -16.126  50.264  54.296  1.00  8.08           N  
ATOM   2265  CA  THR A 239     -16.773  50.313  52.998  1.00  7.32           C  
ATOM   2266  C   THR A 239     -18.073  49.558  53.229  1.00  6.62           C  
ATOM   2267  O   THR A 239     -18.150  48.761  54.169  1.00  6.82           O  
ATOM   2268  CB  THR A 239     -15.883  49.765  51.793  1.00  7.56           C  
ATOM   2269  CG2 THR A 239     -15.677  48.247  51.853  1.00  6.84           C  
ATOM   2270  OG1 THR A 239     -16.503  50.125  50.542  1.00  7.44           O  
ATOM   2271  H   THR A 239     -15.723  49.408  54.573  1.00  0.00           H  
ATOM   2272  HG1 THR A 239     -16.309  51.043  50.332  1.00  0.00           H  
ATOM   2273  N   SER A 240     -19.072  49.792  52.375  1.00  5.44           N  
ATOM   2274  CA  SER A 240     -20.371  49.197  52.531  1.00  4.13           C  
ATOM   2275  C   SER A 240     -20.573  47.762  52.119  1.00  3.93           C  
ATOM   2276  O   SER A 240     -21.726  47.355  51.895  1.00  3.77           O  
ATOM   2277  CB  SER A 240     -21.399  50.088  51.898  1.00  3.88           C  
ATOM   2278  OG  SER A 240     -21.154  51.417  52.362  1.00  3.57           O  
ATOM   2279  H   SER A 240     -18.849  50.262  51.557  1.00  0.00           H  
ATOM   2280  HG  SER A 240     -21.777  51.497  53.114  1.00  0.00           H  
ATOM   2281  N   SER A 241     -19.482  46.990  52.089  1.00  3.38           N  
ATOM   2282  CA  SER A 241     -19.542  45.573  51.713  1.00  3.42           C  
ATOM   2283  C   SER A 241     -18.578  44.659  52.516  1.00  3.73           C  
ATOM   2284  O   SER A 241     -17.613  45.098  53.142  1.00  3.44           O  
ATOM   2285  CB  SER A 241     -19.226  45.395  50.191  1.00  3.19           C  
ATOM   2286  OG  SER A 241     -17.846  45.657  49.824  1.00  2.00           O  
ATOM   2287  H   SER A 241     -18.593  47.338  52.304  1.00  0.00           H  
ATOM   2288  HG  SER A 241     -17.203  45.028  50.166  1.00  0.00           H  
ATOM   2289  N   ASN A 242     -18.800  43.369  52.425  1.00  4.15           N  
ATOM   2290  CA  ASN A 242     -17.909  42.462  53.072  1.00  5.01           C  
ATOM   2291  C   ASN A 242     -16.648  42.206  52.252  1.00  6.05           C  
ATOM   2292  O   ASN A 242     -16.636  41.378  51.335  1.00  6.49           O  
ATOM   2293  CB  ASN A 242     -18.609  41.143  53.384  1.00  4.88           C  
ATOM   2294  CG  ASN A 242     -19.642  41.302  54.456  1.00  4.73           C  
ATOM   2295  ND2 ASN A 242     -19.184  41.706  55.624  1.00  5.19           N  
ATOM   2296  OD1 ASN A 242     -20.845  41.155  54.228  1.00  4.06           O  
ATOM   2297  H   ASN A 242     -19.563  43.025  51.906  1.00  0.00           H  
ATOM   2298 HD21 ASN A 242     -19.890  41.823  56.301  1.00  0.00           H  
ATOM   2299 HD22 ASN A 242     -18.238  41.865  55.789  1.00  0.00           H  
ATOM   2300  N   THR A 243     -15.575  42.900  52.606  1.00  6.77           N  
ATOM   2301  CA  THR A 243     -14.300  42.689  51.967  1.00  7.44           C  
ATOM   2302  C   THR A 243     -13.612  41.398  52.497  1.00  8.00           C  
ATOM   2303  O   THR A 243     -12.585  40.962  51.945  1.00  7.89           O  
ATOM   2304  CB  THR A 243     -13.389  43.889  52.238  1.00  8.06           C  
ATOM   2305  CG2 THR A 243     -14.140  45.229  51.901  1.00  8.02           C  
ATOM   2306  OG1 THR A 243     -12.992  43.872  53.620  1.00  8.26           O  
ATOM   2307  H   THR A 243     -15.646  43.557  53.332  1.00  0.00           H  
ATOM   2308  HG1 THR A 243     -12.379  44.611  53.825  1.00  0.00           H  
ATOM   2309  N   THR A 244     -14.125  40.824  53.603  1.00  8.86           N  
ATOM   2310  CA  THR A 244     -13.552  39.581  54.184  1.00  9.09           C  
ATOM   2311  C   THR A 244     -13.937  38.381  53.327  1.00  9.42           C  
ATOM   2312  O   THR A 244     -14.980  38.378  52.658  1.00  9.84           O  
ATOM   2313  CB  THR A 244     -14.055  39.267  55.623  1.00  8.86           C  
ATOM   2314  CG2 THR A 244     -13.469  40.236  56.643  1.00  8.88           C  
ATOM   2315  OG1 THR A 244     -15.494  39.299  55.665  1.00  8.51           O  
ATOM   2316  H   THR A 244     -14.872  41.210  54.093  1.00  0.00           H  
ATOM   2317  HG1 THR A 244     -15.778  40.229  55.653  1.00  0.00           H  
ATOM   2318  N   ALA A 245     -13.167  37.313  53.447  1.00  9.76           N  
ATOM   2319  CA  ALA A 245     -13.403  36.127  52.651  1.00  9.92           C  
ATOM   2320  C   ALA A 245     -14.819  35.564  52.516  1.00 10.05           C  
ATOM   2321  O   ALA A 245     -15.032  34.631  51.735  1.00 10.58           O  
ATOM   2322  CB  ALA A 245     -12.418  35.043  53.052  1.00 10.29           C  
ATOM   2323  H   ALA A 245     -12.391  37.374  54.066  1.00  0.00           H  
ATOM   2324  N   GLY A 246     -15.798  36.068  53.258  1.00  9.84           N  
ATOM   2325  CA  GLY A 246     -17.150  35.533  53.091  1.00  9.42           C  
ATOM   2326  C   GLY A 246     -17.875  36.168  51.893  1.00  9.50           C  
ATOM   2327  O   GLY A 246     -18.900  35.660  51.412  1.00  9.14           O  
ATOM   2328  H   GLY A 246     -15.665  36.778  53.918  1.00  0.00           H  
ATOM   2329  N   GLY A 247     -17.399  37.333  51.453  1.00  9.24           N  
ATOM   2330  CA  GLY A 247     -18.000  37.968  50.295  1.00  9.16           C  
ATOM   2331  C   GLY A 247     -17.775  37.145  49.009  1.00  8.97           C  
ATOM   2332  O   GLY A 247     -18.412  37.399  48.000  1.00  8.84           O  
ATOM   2333  H   GLY A 247     -16.641  37.780  51.900  1.00  0.00           H  
ATOM   2334  N   VAL A 248     -16.871  36.166  49.054  1.00  8.44           N  
ATOM   2335  CA  VAL A 248     -16.601  35.326  47.933  1.00  8.14           C  
ATOM   2336  C   VAL A 248     -17.917  34.617  47.644  1.00  9.12           C  
ATOM   2337  O   VAL A 248     -18.628  34.961  46.682  1.00  9.72           O  
ATOM   2338  CB  VAL A 248     -15.435  34.336  48.239  1.00  7.71           C  
ATOM   2339  CG1 VAL A 248     -15.370  33.222  47.241  1.00  7.39           C  
ATOM   2340  CG2 VAL A 248     -14.112  35.043  48.202  1.00  7.15           C  
ATOM   2341  H   VAL A 248     -16.360  36.015  49.873  1.00  0.00           H  
ATOM   2342  N   ALA A 249     -18.323  33.674  48.481  1.00  9.47           N  
ATOM   2343  CA  ALA A 249     -19.566  32.991  48.164  1.00  9.66           C  
ATOM   2344  C   ALA A 249     -20.726  33.965  47.957  1.00 10.06           C  
ATOM   2345  O   ALA A 249     -21.346  33.932  46.901  1.00 10.53           O  
ATOM   2346  CB  ALA A 249     -19.897  31.961  49.171  1.00  9.08           C  
ATOM   2347  H   ALA A 249     -17.827  33.443  49.298  1.00  0.00           H  
ATOM   2348  N   THR A 250     -20.972  34.888  48.879  1.00  9.96           N  
ATOM   2349  CA  THR A 250     -22.112  35.794  48.707  1.00 10.00           C  
ATOM   2350  C   THR A 250     -22.002  36.719  47.470  1.00  9.82           C  
ATOM   2351  O   THR A 250     -23.010  37.219  46.934  1.00  9.42           O  
ATOM   2352  CB  THR A 250     -22.378  36.687  49.995  1.00 10.03           C  
ATOM   2353  CG2 THR A 250     -22.797  35.841  51.157  1.00  9.38           C  
ATOM   2354  OG1 THR A 250     -21.202  37.411  50.365  1.00 10.18           O  
ATOM   2355  H   THR A 250     -20.396  35.009  49.669  1.00  0.00           H  
ATOM   2356  HG1 THR A 250     -21.415  37.980  51.110  1.00  0.00           H  
ATOM   2357  N   GLY A 251     -20.782  36.935  47.020  1.00  9.50           N  
ATOM   2358  CA  GLY A 251     -20.608  37.849  45.918  1.00  9.65           C  
ATOM   2359  C   GLY A 251     -20.338  37.258  44.546  1.00  9.31           C  
ATOM   2360  O   GLY A 251     -20.081  38.020  43.618  1.00  8.73           O  
ATOM   2361  H   GLY A 251     -19.960  36.569  47.411  1.00  0.00           H  
ATOM   2362  N   SER A 252     -20.406  35.932  44.444  1.00  8.80           N  
ATOM   2363  CA  SER A 252     -20.174  35.224  43.207  1.00  8.47           C  
ATOM   2364  C   SER A 252     -21.271  34.187  42.964  1.00  8.03           C  
ATOM   2365  O   SER A 252     -21.790  34.059  41.849  1.00  8.44           O  
ATOM   2366  CB  SER A 252     -18.792  34.564  43.226  1.00  8.78           C  
ATOM   2367  OG  SER A 252     -18.720  33.506  44.180  1.00  9.74           O  
ATOM   2368  H   SER A 252     -20.597  35.416  45.253  1.00  0.00           H  
ATOM   2369  HG  SER A 252     -18.682  33.971  45.036  1.00  0.00           H  
ATOM   2370  N   GLY A 253     -21.660  33.474  44.006  1.00  6.95           N  
ATOM   2371  CA  GLY A 253     -22.695  32.479  43.870  1.00  5.97           C  
ATOM   2372  C   GLY A 253     -22.075  31.117  44.037  1.00  5.91           C  
ATOM   2373  O   GLY A 253     -22.773  30.122  43.986  1.00  5.53           O  
ATOM   2374  H   GLY A 253     -21.323  33.605  44.921  1.00  0.00           H  
ATOM   2375  N   LEU A 254     -20.759  31.062  44.204  1.00  6.25           N  
ATOM   2376  CA  LEU A 254     -20.077  29.787  44.417  1.00  7.12           C  
ATOM   2377  C   LEU A 254     -20.370  29.266  45.858  1.00  7.92           C  
ATOM   2378  O   LEU A 254     -20.462  30.042  46.812  1.00  8.14           O  
ATOM   2379  CB  LEU A 254     -18.567  29.943  44.194  1.00  6.18           C  
ATOM   2380  CG  LEU A 254     -17.760  28.632  44.225  1.00  6.48           C  
ATOM   2381  CD1 LEU A 254     -18.331  27.648  43.233  1.00  6.74           C  
ATOM   2382  CD2 LEU A 254     -16.279  28.849  43.949  1.00  6.25           C  
ATOM   2383  H   LEU A 254     -20.171  31.848  44.207  1.00  0.00           H  
ATOM   2384  N   GLY A 255     -20.531  27.962  46.011  1.00  8.60           N  
ATOM   2385  CA  GLY A 255     -20.795  27.435  47.326  1.00  9.14           C  
ATOM   2386  C   GLY A 255     -19.572  27.702  48.188  1.00  9.84           C  
ATOM   2387  O   GLY A 255     -18.435  27.379  47.772  1.00  9.44           O  
ATOM   2388  H   GLY A 255     -20.414  27.357  45.268  1.00  0.00           H  
ATOM   2389  N   PRO A 256     -19.768  28.237  49.420  1.00 10.14           N  
ATOM   2390  CA  PRO A 256     -18.691  28.555  50.377  1.00  9.91           C  
ATOM   2391  C   PRO A 256     -17.717  27.406  50.588  1.00  9.83           C  
ATOM   2392  O   PRO A 256     -16.500  27.610  50.727  1.00  9.67           O  
ATOM   2393  CB  PRO A 256     -19.454  28.913  51.667  1.00  9.85           C  
ATOM   2394  CG  PRO A 256     -20.772  28.217  51.526  1.00 10.11           C  
ATOM   2395  CD  PRO A 256     -21.092  28.417  50.044  1.00 10.18           C  
ATOM   2396  N   ARG A 257     -18.226  26.188  50.594  1.00  9.78           N  
ATOM   2397  CA  ARG A 257     -17.321  25.070  50.776  1.00 10.25           C  
ATOM   2398  C   ARG A 257     -16.335  24.886  49.606  1.00 10.67           C  
ATOM   2399  O   ARG A 257     -15.446  24.009  49.649  1.00 10.86           O  
ATOM   2400  CB  ARG A 257     -18.098  23.776  50.980  1.00 10.57           C  
ATOM   2401  CG  ARG A 257     -18.602  23.521  52.392  1.00 10.39           C  
ATOM   2402  CD  ARG A 257     -19.014  22.078  52.490  1.00 10.61           C  
ATOM   2403  NE  ARG A 257     -20.034  21.725  51.492  1.00 10.68           N  
ATOM   2404  CZ  ARG A 257     -19.847  20.746  50.601  1.00 10.62           C  
ATOM   2405  NH1 ARG A 257     -18.704  20.055  50.575  1.00 10.96           N1+
ATOM   2406  NH2 ARG A 257     -20.844  20.383  49.801  1.00  9.94           N  
ATOM   2407  H   ARG A 257     -19.184  26.017  50.460  1.00  0.00           H  
ATOM   2408  HE  ARG A 257     -20.887  22.216  51.476  1.00  0.00           H  
ATOM   2409 HH11 ARG A 257     -17.975  20.257  51.229  1.00  0.00           H  
ATOM   2410 HH12 ARG A 257     -18.578  19.319  49.910  1.00  0.00           H  
ATOM   2411 HH21 ARG A 257     -21.732  20.868  49.868  1.00  0.00           H  
ATOM   2412 HH22 ARG A 257     -20.738  19.656  49.124  1.00  0.00           H  
ATOM   2413  N   TYR A 258     -16.489  25.659  48.537  1.00 10.92           N  
ATOM   2414  CA  TYR A 258     -15.570  25.468  47.432  1.00 11.07           C  
ATOM   2415  C   TYR A 258     -14.402  26.438  47.424  1.00 11.31           C  
ATOM   2416  O   TYR A 258     -13.736  26.577  46.436  1.00 11.72           O  
ATOM   2417  CB  TYR A 258     -16.306  25.344  46.067  1.00 10.64           C  
ATOM   2418  CG  TYR A 258     -17.377  24.243  46.027  1.00  9.73           C  
ATOM   2419  CD1 TYR A 258     -17.112  22.961  46.489  1.00  9.33           C  
ATOM   2420  CD2 TYR A 258     -18.667  24.512  45.573  1.00  9.89           C  
ATOM   2421  CE1 TYR A 258     -18.102  21.970  46.515  1.00  9.45           C  
ATOM   2422  CE2 TYR A 258     -19.677  23.522  45.591  1.00  9.43           C  
ATOM   2423  CZ  TYR A 258     -19.383  22.264  46.067  1.00  9.79           C  
ATOM   2424  OH  TYR A 258     -20.382  21.308  46.123  1.00 10.14           O  
ATOM   2425  H   TYR A 258     -17.182  26.348  48.412  1.00  0.00           H  
ATOM   2426  HH  TYR A 258     -20.215  20.754  46.891  1.00  0.00           H  
ATOM   2427  N   VAL A 259     -14.157  27.143  48.516  1.00 11.76           N  
ATOM   2428  CA  VAL A 259     -12.973  28.003  48.563  1.00 12.26           C  
ATOM   2429  C   VAL A 259     -11.886  26.975  48.931  1.00 12.80           C  
ATOM   2430  O   VAL A 259     -12.057  26.197  49.863  1.00 13.40           O  
ATOM   2431  CB  VAL A 259     -13.065  29.088  49.670  1.00 12.07           C  
ATOM   2432  CG1 VAL A 259     -11.782  29.899  49.733  1.00 12.04           C  
ATOM   2433  CG2 VAL A 259     -14.245  30.026  49.414  1.00 12.25           C  
ATOM   2434  H   VAL A 259     -14.738  27.101  49.308  1.00  0.00           H  
ATOM   2435  N   ASP A 260     -10.805  26.907  48.177  1.00 13.09           N  
ATOM   2436  CA  ASP A 260      -9.775  25.930  48.488  1.00 13.27           C  
ATOM   2437  C   ASP A 260      -8.606  26.523  49.292  1.00 12.95           C  
ATOM   2438  O   ASP A 260      -8.061  25.886  50.185  1.00 12.87           O  
ATOM   2439  CB  ASP A 260      -9.195  25.326  47.176  1.00 14.23           C  
ATOM   2440  CG  ASP A 260     -10.172  24.433  46.455  1.00 14.62           C  
ATOM   2441  OD1 ASP A 260     -10.555  23.409  47.037  1.00 15.16           O  
ATOM   2442  OD2 ASP A 260     -10.554  24.760  45.318  1.00 14.69           O1-
ATOM   2443  H   ASP A 260     -10.663  27.495  47.406  1.00  0.00           H  
ATOM   2444  N   TYR A 261      -8.187  27.715  48.908  1.00 12.31           N  
ATOM   2445  CA  TYR A 261      -7.063  28.365  49.523  1.00 11.91           C  
ATOM   2446  C   TYR A 261      -7.392  29.842  49.558  1.00 12.28           C  
ATOM   2447  O   TYR A 261      -8.013  30.352  48.604  1.00 12.82           O  
ATOM   2448  CB  TYR A 261      -5.834  28.128  48.638  1.00 11.25           C  
ATOM   2449  CG  TYR A 261      -4.557  28.790  49.104  1.00 10.29           C  
ATOM   2450  CD1 TYR A 261      -4.430  30.160  49.086  1.00  9.76           C  
ATOM   2451  CD2 TYR A 261      -3.484  28.031  49.586  1.00 10.25           C  
ATOM   2452  CE1 TYR A 261      -3.286  30.765  49.531  1.00  9.81           C  
ATOM   2453  CE2 TYR A 261      -2.306  28.640  50.044  1.00  9.66           C  
ATOM   2454  CZ  TYR A 261      -2.226  30.004  50.007  1.00  9.74           C  
ATOM   2455  OH  TYR A 261      -1.093  30.665  50.400  1.00  9.69           O  
ATOM   2456  H   TYR A 261      -8.624  28.155  48.145  1.00  0.00           H  
ATOM   2457  HH  TYR A 261      -0.341  30.102  50.667  1.00  0.00           H  
ATOM   2458  N   VAL A 262      -7.028  30.513  50.654  1.00 12.23           N  
ATOM   2459  CA  VAL A 262      -7.256  31.940  50.812  1.00 12.43           C  
ATOM   2460  C   VAL A 262      -5.888  32.593  51.007  1.00 12.99           C  
ATOM   2461  O   VAL A 262      -5.142  32.265  51.936  1.00 13.24           O  
ATOM   2462  CB  VAL A 262      -8.156  32.248  52.007  1.00 12.18           C  
ATOM   2463  CG1 VAL A 262      -8.328  33.717  52.158  1.00 12.46           C  
ATOM   2464  CG2 VAL A 262      -9.491  31.606  51.835  1.00 12.42           C  
ATOM   2465  H   VAL A 262      -6.581  30.029  51.393  1.00  0.00           H  
ATOM   2466  N   LEU A 263      -5.559  33.522  50.126  1.00 13.29           N  
ATOM   2467  CA  LEU A 263      -4.277  34.189  50.152  1.00 13.40           C  
ATOM   2468  C   LEU A 263      -4.503  35.586  50.643  1.00 13.17           C  
ATOM   2469  O   LEU A 263      -5.402  36.309  50.160  1.00 13.37           O  
ATOM   2470  CB  LEU A 263      -3.684  34.211  48.735  1.00 13.90           C  
ATOM   2471  CG  LEU A 263      -2.178  34.332  48.478  1.00 14.40           C  
ATOM   2472  CD1 LEU A 263      -1.681  35.735  48.669  1.00 14.90           C  
ATOM   2473  CD2 LEU A 263      -1.429  33.400  49.379  1.00 14.47           C  
ATOM   2474  H   LEU A 263      -6.183  33.800  49.404  1.00  0.00           H  
ATOM   2475  N   GLY A 264      -3.700  35.972  51.627  1.00 12.79           N  
ATOM   2476  CA  GLY A 264      -3.834  37.304  52.168  1.00 11.60           C  
ATOM   2477  C   GLY A 264      -2.706  38.144  51.653  1.00 10.86           C  
ATOM   2478  O   GLY A 264      -1.554  37.712  51.670  1.00 10.97           O  
ATOM   2479  H   GLY A 264      -3.043  35.350  52.020  1.00  0.00           H  
ATOM   2480  N   ILE A 265      -3.034  39.321  51.156  1.00 10.24           N  
ATOM   2481  CA  ILE A 265      -2.034  40.223  50.656  1.00  9.83           C  
ATOM   2482  C   ILE A 265      -1.713  41.067  51.895  1.00 10.01           C  
ATOM   2483  O   ILE A 265      -2.627  41.667  52.506  1.00 10.01           O  
ATOM   2484  CB  ILE A 265      -2.614  41.054  49.485  1.00  9.56           C  
ATOM   2485  CG1 ILE A 265      -3.033  40.115  48.327  1.00  9.64           C  
ATOM   2486  CG2 ILE A 265      -1.619  42.079  49.003  1.00  9.41           C  
ATOM   2487  CD1 ILE A 265      -2.084  38.978  48.000  1.00  8.43           C  
ATOM   2488  H   ILE A 265      -3.978  39.590  51.057  1.00  0.00           H  
ATOM   2489  N   LEU A 266      -0.430  41.072  52.274  1.00  9.85           N  
ATOM   2490  CA  LEU A 266       0.099  41.750  53.467  1.00  9.28           C  
ATOM   2491  C   LEU A 266       1.274  42.662  53.059  1.00  9.20           C  
ATOM   2492  O   LEU A 266       2.348  42.194  52.705  1.00  8.86           O  
ATOM   2493  CB  LEU A 266       0.572  40.661  54.459  1.00  8.96           C  
ATOM   2494  CG  LEU A 266       1.291  41.046  55.775  1.00  9.39           C  
ATOM   2495  CD1 LEU A 266       0.322  41.670  56.789  1.00  9.02           C  
ATOM   2496  CD2 LEU A 266       2.009  39.815  56.373  1.00  9.49           C  
ATOM   2497  H   LEU A 266       0.243  40.586  51.736  1.00  0.00           H  
ATOM   2498  N   LYS A 267       1.080  43.967  53.172  1.00  9.48           N  
ATOM   2499  CA  LYS A 267       2.076  44.964  52.777  1.00  9.78           C  
ATOM   2500  C   LYS A 267       3.429  45.252  53.476  1.00 10.42           C  
ATOM   2501  O   LYS A 267       4.064  46.256  53.147  1.00 11.28           O  
ATOM   2502  CB  LYS A 267       1.352  46.292  52.575  1.00  9.42           C  
ATOM   2503  CG  LYS A 267       2.129  47.326  51.829  1.00  9.26           C  
ATOM   2504  CD  LYS A 267       1.497  48.651  51.985  1.00 10.41           C  
ATOM   2505  CE  LYS A 267       0.177  48.647  51.321  1.00 10.57           C  
ATOM   2506  NZ  LYS A 267      -0.654  49.766  51.810  1.00 11.68           N1+
ATOM   2507  H   LYS A 267       0.216  44.290  53.526  1.00  0.00           H  
ATOM   2508  HZ1 LYS A 267      -0.751  49.704  52.843  1.00  0.00           H  
ATOM   2509  HZ2 LYS A 267      -0.264  50.685  51.536  1.00  0.00           H  
ATOM   2510  HZ3 LYS A 267      -1.605  49.697  51.402  1.00  0.00           H  
ATOM   2511  N   ALA A 268       3.922  44.461  54.411  1.00 10.74           N  
ATOM   2512  CA  ALA A 268       5.251  44.812  55.027  1.00 11.25           C  
ATOM   2513  C   ALA A 268       5.286  46.033  55.956  1.00 11.20           C  
ATOM   2514  O   ALA A 268       6.212  46.194  56.749  1.00 11.76           O  
ATOM   2515  CB  ALA A 268       6.373  44.947  53.976  1.00 10.94           C  
ATOM   2516  H   ALA A 268       3.444  43.653  54.668  1.00  0.00           H  
ATOM   2517  N   TYR A 269       4.312  46.909  55.809  1.00 10.78           N  
ATOM   2518  CA  TYR A 269       4.142  48.046  56.665  1.00 10.51           C  
ATOM   2519  C   TYR A 269       2.650  48.279  56.520  1.00 10.03           C  
ATOM   2520  O   TYR A 269       1.960  47.407  56.001  1.00 10.30           O  
ATOM   2521  CB  TYR A 269       5.012  49.247  56.258  1.00 11.60           C  
ATOM   2522  CG  TYR A 269       4.881  49.789  54.850  1.00 12.24           C  
ATOM   2523  CD1 TYR A 269       3.966  50.798  54.539  1.00 12.58           C  
ATOM   2524  CD2 TYR A 269       5.728  49.335  53.851  1.00 12.74           C  
ATOM   2525  CE1 TYR A 269       3.910  51.343  53.259  1.00 13.23           C  
ATOM   2526  CE2 TYR A 269       5.691  49.853  52.595  1.00 13.29           C  
ATOM   2527  CZ  TYR A 269       4.789  50.857  52.277  1.00 13.76           C  
ATOM   2528  OH  TYR A 269       4.800  51.338  50.970  1.00 13.65           O  
ATOM   2529  H   TYR A 269       3.677  46.832  55.068  1.00  0.00           H  
ATOM   2530  HH  TYR A 269       3.957  51.750  50.767  1.00  0.00           H  
ATOM   2531  N   SER A 270       2.117  49.379  57.026  1.00  9.62           N  
ATOM   2532  CA  SER A 270       0.682  49.611  56.904  1.00  8.92           C  
ATOM   2533  C   SER A 270       0.425  50.969  56.280  1.00  8.58           C  
ATOM   2534  O   SER A 270       1.262  51.883  56.371  1.00  8.21           O  
ATOM   2535  CB  SER A 270      -0.010  49.527  58.288  1.00  9.19           C  
ATOM   2536  OG  SER A 270       0.021  48.206  58.850  1.00  8.59           O  
ATOM   2537  H   SER A 270       2.659  50.054  57.506  1.00  0.00           H  
ATOM   2538  HG  SER A 270      -0.129  47.596  58.110  1.00  0.00           H  
ATOM   2539  N   THR A 271      -0.702  51.086  55.590  1.00  8.13           N  
ATOM   2540  CA  THR A 271      -1.078  52.353  54.976  1.00  8.00           C  
ATOM   2541  C   THR A 271      -2.570  52.384  55.152  1.00  7.91           C  
ATOM   2542  O   THR A 271      -3.202  51.330  55.273  1.00  7.93           O  
ATOM   2543  CB  THR A 271      -0.732  52.427  53.438  1.00  8.36           C  
ATOM   2544  CG2 THR A 271       0.662  51.839  53.167  1.00  7.76           C  
ATOM   2545  OG1 THR A 271      -1.697  51.695  52.653  1.00  8.13           O  
ATOM   2546  H   THR A 271      -1.308  50.321  55.463  1.00  0.00           H  
ATOM   2547  HG1 THR A 271      -2.527  52.189  52.606  1.00  0.00           H  
ATOM   2548  N   ARG A 272      -3.149  53.563  55.223  1.00  7.82           N  
ATOM   2549  CA  ARG A 272      -4.580  53.614  55.338  1.00  7.87           C  
ATOM   2550  C   ARG A 272      -4.962  54.872  54.569  1.00  8.16           C  
ATOM   2551  O   ARG A 272      -4.197  55.824  54.524  1.00  7.75           O  
ATOM   2552  CB  ARG A 272      -5.018  53.696  56.820  1.00  7.99           C  
ATOM   2553  CG  ARG A 272      -6.367  53.021  57.132  1.00  8.17           C  
ATOM   2554  CD  ARG A 272      -7.181  53.657  58.295  1.00  8.70           C  
ATOM   2555  NE  ARG A 272      -8.634  53.592  58.041  1.00  9.16           N  
ATOM   2556  CZ  ARG A 272      -9.511  52.934  58.814  1.00  9.80           C  
ATOM   2557  NH1 ARG A 272      -9.154  52.279  59.934  1.00  9.64           N1+
ATOM   2558  NH2 ARG A 272     -10.768  52.823  58.393  1.00  9.57           N  
ATOM   2559  H   ARG A 272      -2.589  54.375  55.240  1.00  0.00           H  
ATOM   2560  HE  ARG A 272      -8.987  54.057  57.251  1.00  0.00           H  
ATOM   2561 HH11 ARG A 272      -8.220  52.265  60.297  1.00  0.00           H  
ATOM   2562 HH12 ARG A 272      -9.890  51.814  60.428  1.00  0.00           H  
ATOM   2563 HH21 ARG A 272     -11.064  53.205  57.515  1.00  0.00           H  
ATOM   2564 HH22 ARG A 272     -11.422  52.315  58.958  1.00  0.00           H  
ATOM   2565  N   VAL A 273      -6.079  54.824  53.861  1.00  8.63           N  
ATOM   2566  CA  VAL A 273      -6.568  55.995  53.176  1.00  9.45           C  
ATOM   2567  C   VAL A 273      -8.024  56.073  53.582  1.00  9.70           C  
ATOM   2568  O   VAL A 273      -8.801  55.105  53.441  1.00  9.36           O  
ATOM   2569  CB  VAL A 273      -6.316  56.014  51.621  1.00  9.86           C  
ATOM   2570  CG1 VAL A 273      -7.336  55.134  50.837  1.00  9.92           C  
ATOM   2571  CG2 VAL A 273      -6.320  57.472  51.137  1.00  9.41           C  
ATOM   2572  H   VAL A 273      -6.569  53.996  53.802  1.00  0.00           H  
ATOM   2573  N   GLY A 274      -8.348  57.229  54.147  1.00 10.27           N  
ATOM   2574  CA  GLY A 274      -9.663  57.485  54.688  1.00 11.14           C  
ATOM   2575  C   GLY A 274      -9.505  57.703  56.212  1.00 11.99           C  
ATOM   2576  O   GLY A 274      -8.426  57.467  56.812  1.00 11.65           O  
ATOM   2577  H   GLY A 274      -7.658  57.878  54.258  1.00  0.00           H  
ATOM   2578  N   ALA A 275     -10.581  58.195  56.825  1.00 12.40           N  
ATOM   2579  CA  ALA A 275     -10.654  58.435  58.249  1.00 12.81           C  
ATOM   2580  C   ALA A 275     -10.792  57.099  58.979  1.00 13.32           C  
ATOM   2581  O   ALA A 275     -11.476  56.198  58.475  1.00 13.53           O  
ATOM   2582  CB  ALA A 275     -11.882  59.244  58.529  1.00 12.93           C  
ATOM   2583  H   ALA A 275     -11.397  58.333  56.298  1.00  0.00           H  
ATOM   2584  N   GLY A 276     -10.162  56.965  60.154  1.00 13.52           N  
ATOM   2585  CA  GLY A 276     -10.312  55.739  60.936  1.00 13.69           C  
ATOM   2586  C   GLY A 276      -9.178  55.347  61.876  1.00 13.56           C  
ATOM   2587  O   GLY A 276      -8.049  55.817  61.736  1.00 13.21           O  
ATOM   2588  H   GLY A 276      -9.582  57.666  60.500  1.00  0.00           H  
ATOM   2589  N   PRO A 277      -9.444  54.446  62.832  1.00 13.78           N  
ATOM   2590  CA  PRO A 277      -8.413  54.013  63.766  1.00 13.99           C  
ATOM   2591  C   PRO A 277      -7.229  53.519  62.974  1.00 14.35           C  
ATOM   2592  O   PRO A 277      -7.403  52.893  61.917  1.00 14.25           O  
ATOM   2593  CB  PRO A 277      -9.078  52.832  64.481  1.00 13.55           C  
ATOM   2594  CG  PRO A 277     -10.466  53.192  64.511  1.00 13.60           C  
ATOM   2595  CD  PRO A 277     -10.696  53.718  63.102  1.00 14.08           C  
ATOM   2596  N   PHE A 278      -6.031  53.779  63.506  1.00 15.21           N  
ATOM   2597  CA  PHE A 278      -4.765  53.336  62.896  1.00 15.45           C  
ATOM   2598  C   PHE A 278      -3.659  53.310  64.002  1.00 15.71           C  
ATOM   2599  O   PHE A 278      -2.726  54.132  64.049  1.00 15.59           O  
ATOM   2600  CB  PHE A 278      -4.416  54.213  61.672  1.00 14.86           C  
ATOM   2601  CG  PHE A 278      -3.315  53.650  60.805  1.00 14.62           C  
ATOM   2602  CD1 PHE A 278      -2.940  52.318  60.899  1.00 14.21           C  
ATOM   2603  CD2 PHE A 278      -2.595  54.482  59.945  1.00 14.66           C  
ATOM   2604  CE1 PHE A 278      -1.864  51.830  60.161  1.00 14.25           C  
ATOM   2605  CE2 PHE A 278      -1.502  53.986  59.201  1.00 14.15           C  
ATOM   2606  CZ  PHE A 278      -1.147  52.665  59.318  1.00 14.10           C  
ATOM   2607  H   PHE A 278      -5.971  54.282  64.337  1.00  0.00           H  
ATOM   2608  N   PRO A 279      -3.770  52.344  64.919  1.00 15.75           N  
ATOM   2609  CA  PRO A 279      -2.825  52.191  66.014  1.00 16.12           C  
ATOM   2610  C   PRO A 279      -1.384  52.518  65.717  1.00 16.38           C  
ATOM   2611  O   PRO A 279      -0.815  53.398  66.361  1.00 16.53           O  
ATOM   2612  CB  PRO A 279      -3.018  50.736  66.410  1.00 16.25           C  
ATOM   2613  CG  PRO A 279      -4.501  50.617  66.348  1.00 16.22           C  
ATOM   2614  CD  PRO A 279      -4.866  51.371  65.051  1.00 16.04           C  
ATOM   2615  N   THR A 280      -0.814  51.826  64.730  1.00 16.90           N  
ATOM   2616  CA  THR A 280       0.600  51.955  64.320  1.00 16.88           C  
ATOM   2617  C   THR A 280       0.932  53.072  63.336  1.00 17.03           C  
ATOM   2618  O   THR A 280       1.969  53.011  62.667  1.00 16.84           O  
ATOM   2619  CB  THR A 280       1.084  50.645  63.665  1.00 16.95           C  
ATOM   2620  CG2 THR A 280       1.173  49.492  64.688  1.00 16.50           C  
ATOM   2621  OG1 THR A 280       0.145  50.268  62.642  1.00 17.39           O  
ATOM   2622  H   THR A 280      -1.345  51.192  64.208  1.00  0.00           H  
ATOM   2623  HG1 THR A 280       0.662  49.750  61.988  1.00  0.00           H  
ATOM   2624  N   GLU A 281       0.049  54.063  63.218  1.00 17.31           N  
ATOM   2625  CA  GLU A 281       0.263  55.181  62.308  1.00 17.64           C  
ATOM   2626  C   GLU A 281       1.488  56.025  62.639  1.00 18.44           C  
ATOM   2627  O   GLU A 281       1.769  56.319  63.801  1.00 18.86           O  
ATOM   2628  CB  GLU A 281      -0.950  56.079  62.304  1.00 17.09           C  
ATOM   2629  CG  GLU A 281      -0.900  57.154  61.242  1.00 16.70           C  
ATOM   2630  CD  GLU A 281      -2.187  57.917  61.177  1.00 16.78           C  
ATOM   2631  OE1 GLU A 281      -3.200  57.401  61.678  1.00 17.29           O  
ATOM   2632  OE2 GLU A 281      -2.215  59.028  60.628  1.00 16.70           O1-
ATOM   2633  H   GLU A 281      -0.782  54.078  63.741  1.00  0.00           H  
ATOM   2634  N   LEU A 282       2.209  56.445  61.611  1.00 19.22           N  
ATOM   2635  CA  LEU A 282       3.386  57.262  61.817  1.00 19.74           C  
ATOM   2636  C   LEU A 282       3.199  58.708  61.382  1.00 19.96           C  
ATOM   2637  O   LEU A 282       2.432  59.000  60.471  1.00 19.87           O  
ATOM   2638  CB  LEU A 282       4.580  56.608  61.138  1.00 20.22           C  
ATOM   2639  CG  LEU A 282       5.014  55.314  61.856  1.00 20.50           C  
ATOM   2640  CD1 LEU A 282       6.420  54.889  61.421  1.00 19.95           C  
ATOM   2641  CD2 LEU A 282       4.981  55.561  63.387  1.00 20.75           C  
ATOM   2642  H   LEU A 282       1.969  56.209  60.682  1.00  0.00           H  
ATOM   2643  N   PHE A 283       3.843  59.629  62.087  1.00 20.43           N  
ATOM   2644  CA  PHE A 283       3.732  61.058  61.749  1.00 20.90           C  
ATOM   2645  C   PHE A 283       5.098  61.698  61.718  1.00 21.31           C  
ATOM   2646  O   PHE A 283       5.216  62.905  61.568  1.00 21.50           O  
ATOM   2647  CB  PHE A 283       2.875  61.793  62.767  1.00 20.26           C  
ATOM   2648  CG  PHE A 283       1.562  61.127  63.044  1.00 19.81           C  
ATOM   2649  CD1 PHE A 283       1.497  60.023  63.884  1.00 19.63           C  
ATOM   2650  CD2 PHE A 283       0.389  61.615  62.480  1.00 19.47           C  
ATOM   2651  CE1 PHE A 283       0.291  59.426  64.150  1.00 19.40           C  
ATOM   2652  CE2 PHE A 283      -0.818  61.021  62.746  1.00 19.27           C  
ATOM   2653  CZ  PHE A 283      -0.868  59.927  63.580  1.00 19.19           C  
ATOM   2654  H   PHE A 283       4.375  59.340  62.863  1.00  0.00           H  
ATOM   2655  N   ASP A 284       6.112  60.860  61.862  1.00 22.04           N  
ATOM   2656  CA  ASP A 284       7.508  61.244  61.877  1.00 23.05           C  
ATOM   2657  C   ASP A 284       8.140  60.957  60.516  1.00 23.63           C  
ATOM   2658  O   ASP A 284       7.469  60.529  59.578  1.00 23.82           O  
ATOM   2659  CB  ASP A 284       8.239  60.401  62.924  1.00 23.11           C  
ATOM   2660  CG  ASP A 284       8.077  58.913  62.681  1.00 23.04           C  
ATOM   2661  OD1 ASP A 284       7.143  58.527  61.943  1.00 22.99           O  
ATOM   2662  OD2 ASP A 284       8.866  58.123  63.231  1.00 23.46           O1-
ATOM   2663  H   ASP A 284       5.998  59.892  61.912  1.00  0.00           H  
ATOM   2664  N   GLU A 285       9.458  61.089  60.460  1.00 24.22           N  
ATOM   2665  CA  GLU A 285      10.207  60.897  59.231  1.00 24.95           C  
ATOM   2666  C   GLU A 285      10.002  59.506  58.661  1.00 24.95           C  
ATOM   2667  O   GLU A 285       9.762  59.354  57.475  1.00 24.97           O  
ATOM   2668  CB  GLU A 285      11.696  61.251  59.445  1.00 25.35           C  
ATOM   2669  CG  GLU A 285      11.851  62.479  60.347  1.00 26.36           C  
ATOM   2670  CD  GLU A 285      13.008  63.413  60.025  1.00 27.36           C  
ATOM   2671  OE1 GLU A 285      14.136  62.936  59.711  1.00 27.78           O  
ATOM   2672  OE2 GLU A 285      12.779  64.652  60.139  1.00 27.61           O1-
ATOM   2673  H   GLU A 285       9.923  61.287  61.289  1.00  0.00           H  
ATOM   2674  N   THR A 286      10.049  58.489  59.505  1.00 25.37           N  
ATOM   2675  CA  THR A 286       9.856  57.134  59.015  1.00 25.57           C  
ATOM   2676  C   THR A 286       8.474  57.041  58.387  1.00 25.79           C  
ATOM   2677  O   THR A 286       8.263  56.241  57.489  1.00 25.89           O  
ATOM   2678  CB  THR A 286       9.985  56.074  60.135  1.00 25.55           C  
ATOM   2679  CG2 THR A 286       9.856  54.655  59.536  1.00 25.47           C  
ATOM   2680  OG1 THR A 286      11.260  56.205  60.794  1.00 25.69           O  
ATOM   2681  H   THR A 286      10.242  58.602  60.459  1.00  0.00           H  
ATOM   2682  HG1 THR A 286      11.320  55.525  61.473  1.00  0.00           H  
ATOM   2683  N   GLY A 287       7.537  57.855  58.862  1.00 25.94           N  
ATOM   2684  CA  GLY A 287       6.197  57.828  58.313  1.00 26.18           C  
ATOM   2685  C   GLY A 287       6.249  58.407  56.918  1.00 26.50           C  
ATOM   2686  O   GLY A 287       5.635  57.863  55.986  1.00 26.55           O  
ATOM   2687  H   GLY A 287       7.693  58.488  59.595  1.00  0.00           H  
ATOM   2688  N   GLU A 288       6.992  59.510  56.787  1.00 26.73           N  
ATOM   2689  CA  GLU A 288       7.181  60.208  55.524  1.00 27.12           C  
ATOM   2690  C   GLU A 288       7.938  59.292  54.568  1.00 27.05           C  
ATOM   2691  O   GLU A 288       7.499  59.045  53.447  1.00 27.28           O  
ATOM   2692  CB  GLU A 288       7.969  61.506  55.729  1.00 27.68           C  
ATOM   2693  CG  GLU A 288       7.914  62.447  54.517  1.00 28.55           C  
ATOM   2694  CD  GLU A 288       9.291  62.900  54.035  1.00 28.94           C  
ATOM   2695  OE1 GLU A 288      10.197  62.037  53.900  1.00 29.39           O  
ATOM   2696  OE2 GLU A 288       9.460  64.117  53.757  1.00 29.05           O1-
ATOM   2697  H   GLU A 288       7.375  59.897  57.604  1.00  0.00           H  
ATOM   2698  N   PHE A 289       9.057  58.765  55.041  1.00 26.83           N  
ATOM   2699  CA  PHE A 289       9.889  57.865  54.266  1.00 26.66           C  
ATOM   2700  C   PHE A 289       9.090  56.703  53.702  1.00 26.66           C  
ATOM   2701  O   PHE A 289       9.367  56.257  52.596  1.00 26.82           O  
ATOM   2702  CB  PHE A 289      11.023  57.347  55.142  1.00 26.70           C  
ATOM   2703  CG  PHE A 289      11.818  56.228  54.528  1.00 26.80           C  
ATOM   2704  CD1 PHE A 289      11.308  54.936  54.492  1.00 26.62           C  
ATOM   2705  CD2 PHE A 289      13.103  56.459  54.042  1.00 26.94           C  
ATOM   2706  CE1 PHE A 289      12.059  53.893  53.990  1.00 26.83           C  
ATOM   2707  CE2 PHE A 289      13.871  55.415  53.533  1.00 27.00           C  
ATOM   2708  CZ  PHE A 289      13.346  54.126  53.508  1.00 27.11           C  
ATOM   2709  H   PHE A 289       9.345  59.008  55.958  1.00  0.00           H  
ATOM   2710  N   LEU A 290       8.113  56.198  54.449  1.00 26.49           N  
ATOM   2711  CA  LEU A 290       7.299  55.080  53.971  1.00 26.22           C  
ATOM   2712  C   LEU A 290       6.395  55.516  52.827  1.00 26.39           C  
ATOM   2713  O   LEU A 290       6.364  54.891  51.767  1.00 26.44           O  
ATOM   2714  CB  LEU A 290       6.488  54.457  55.106  1.00 25.57           C  
ATOM   2715  CG  LEU A 290       7.312  53.517  55.990  1.00 25.33           C  
ATOM   2716  CD1 LEU A 290       6.439  52.913  57.084  1.00 25.01           C  
ATOM   2717  CD2 LEU A 290       7.948  52.416  55.133  1.00 25.17           C  
ATOM   2718  H   LEU A 290       7.967  56.532  55.361  1.00  0.00           H  
ATOM   2719  N   CYS A 291       5.672  56.601  53.023  1.00 26.46           N  
ATOM   2720  CA  CYS A 291       4.815  57.087  51.962  1.00 26.81           C  
ATOM   2721  C   CYS A 291       5.662  57.414  50.715  1.00 26.90           C  
ATOM   2722  O   CYS A 291       5.423  56.894  49.611  1.00 26.62           O  
ATOM   2723  CB  CYS A 291       4.057  58.318  52.439  1.00 26.66           C  
ATOM   2724  SG  CYS A 291       3.710  59.508  51.166  1.00 27.93           S  
ATOM   2725  H   CYS A 291       5.700  57.064  53.889  1.00  0.00           H  
ATOM   2726  N   LYS A 292       6.665  58.258  50.915  1.00 26.97           N  
ATOM   2727  CA  LYS A 292       7.562  58.684  49.845  1.00 27.08           C  
ATOM   2728  C   LYS A 292       8.129  57.496  49.060  1.00 26.88           C  
ATOM   2729  O   LYS A 292       7.815  57.304  47.863  1.00 27.25           O  
ATOM   2730  CB  LYS A 292       8.687  59.514  50.451  1.00 27.22           C  
ATOM   2731  CG  LYS A 292       9.568  60.206  49.467  1.00 27.60           C  
ATOM   2732  CD  LYS A 292      10.298  61.347  50.150  1.00 28.09           C  
ATOM   2733  CE  LYS A 292       9.305  62.398  50.633  1.00 28.41           C  
ATOM   2734  NZ  LYS A 292      10.018  63.567  51.253  1.00 28.93           N1+
ATOM   2735  H   LYS A 292       6.864  58.589  51.826  1.00  0.00           H  
ATOM   2736  HZ1 LYS A 292      10.665  64.010  50.576  1.00  0.00           H  
ATOM   2737  HZ2 LYS A 292       9.313  64.255  51.590  1.00  0.00           H  
ATOM   2738  HZ3 LYS A 292      10.546  63.230  52.088  1.00  0.00           H  
ATOM   2739  N   GLN A 293       8.915  56.688  49.760  1.00 26.27           N  
ATOM   2740  CA  GLN A 293       9.572  55.495  49.231  1.00 25.54           C  
ATOM   2741  C   GLN A 293       8.628  54.449  48.589  1.00 24.95           C  
ATOM   2742  O   GLN A 293       9.038  53.704  47.671  1.00 25.17           O  
ATOM   2743  CB  GLN A 293      10.350  54.846  50.374  1.00 25.80           C  
ATOM   2744  CG  GLN A 293      11.183  53.694  49.973  1.00 26.85           C  
ATOM   2745  CD  GLN A 293      12.410  54.118  49.208  1.00 27.61           C  
ATOM   2746  NE2 GLN A 293      13.102  53.145  48.591  1.00 27.59           N  
ATOM   2747  OE1 GLN A 293      12.760  55.312  49.194  1.00 27.82           O  
ATOM   2748  H   GLN A 293       9.067  56.847  50.718  1.00  0.00           H  
ATOM   2749 HE21 GLN A 293      13.886  53.419  48.078  1.00  0.00           H  
ATOM   2750 HE22 GLN A 293      12.801  52.215  48.671  1.00  0.00           H  
ATOM   2751  N   GLY A 294       7.400  54.342  49.096  1.00 23.77           N  
ATOM   2752  CA  GLY A 294       6.465  53.375  48.542  1.00 22.51           C  
ATOM   2753  C   GLY A 294       5.395  54.001  47.656  1.00 21.69           C  
ATOM   2754  O   GLY A 294       4.352  53.380  47.386  1.00 21.21           O  
ATOM   2755  H   GLY A 294       7.086  54.827  49.893  1.00  0.00           H  
ATOM   2756  N   ASN A 295       5.664  55.223  47.197  1.00 20.96           N  
ATOM   2757  CA  ASN A 295       4.742  55.955  46.359  1.00 20.38           C  
ATOM   2758  C   ASN A 295       3.347  55.639  46.884  1.00 19.86           C  
ATOM   2759  O   ASN A 295       2.519  55.074  46.185  1.00 20.06           O  
ATOM   2760  CB  ASN A 295       4.919  55.544  44.876  1.00 20.68           C  
ATOM   2761  CG  ASN A 295       4.101  56.409  43.915  1.00 20.66           C  
ATOM   2762  ND2 ASN A 295       4.421  57.689  43.852  1.00 20.43           N  
ATOM   2763  OD1 ASN A 295       3.195  55.920  43.232  1.00 21.32           O  
ATOM   2764  H   ASN A 295       6.492  55.694  47.432  1.00  0.00           H  
ATOM   2765 HD21 ASN A 295       3.876  58.241  43.252  1.00  0.00           H  
ATOM   2766 HD22 ASN A 295       5.158  58.044  44.390  1.00  0.00           H  
ATOM   2767  N   GLU A 296       3.099  56.000  48.140  1.00 19.42           N  
ATOM   2768  CA  GLU A 296       1.806  55.720  48.783  1.00 18.42           C  
ATOM   2769  C   GLU A 296       0.722  56.781  48.631  1.00 18.23           C  
ATOM   2770  O   GLU A 296       0.460  57.584  49.529  1.00 17.63           O  
ATOM   2771  CB  GLU A 296       2.002  55.335  50.253  1.00 17.50           C  
ATOM   2772  CG  GLU A 296       2.780  54.042  50.450  1.00 15.97           C  
ATOM   2773  CD  GLU A 296       2.005  52.792  50.018  1.00 15.41           C  
ATOM   2774  OE1 GLU A 296       0.803  52.887  49.660  1.00 14.89           O  
ATOM   2775  OE2 GLU A 296       2.598  51.692  50.066  1.00 14.39           O1-
ATOM   2776  H   GLU A 296       3.825  56.427  48.655  1.00  0.00           H  
ATOM   2777  N   PHE A 297       0.117  56.772  47.449  1.00 18.42           N  
ATOM   2778  CA  PHE A 297      -0.986  57.656  47.094  1.00 18.56           C  
ATOM   2779  C   PHE A 297      -2.085  56.732  46.526  1.00 18.87           C  
ATOM   2780  O   PHE A 297      -1.803  55.706  45.911  1.00 18.93           O  
ATOM   2781  CB  PHE A 297      -0.535  58.700  46.076  1.00 18.01           C  
ATOM   2782  CG  PHE A 297       0.342  59.789  46.659  1.00 17.76           C  
ATOM   2783  CD1 PHE A 297      -0.222  60.935  47.205  1.00 17.60           C  
ATOM   2784  CD2 PHE A 297       1.722  59.672  46.655  1.00 17.62           C  
ATOM   2785  CE1 PHE A 297       0.572  61.942  47.742  1.00 17.41           C  
ATOM   2786  CE2 PHE A 297       2.518  60.680  47.189  1.00 17.52           C  
ATOM   2787  CZ  PHE A 297       1.935  61.814  47.732  1.00 17.40           C  
ATOM   2788  H   PHE A 297       0.418  56.127  46.769  1.00  0.00           H  
ATOM   2789  N   GLY A 298      -3.339  57.062  46.780  1.00 19.35           N  
ATOM   2790  CA  GLY A 298      -4.418  56.210  46.313  1.00 19.45           C  
ATOM   2791  C   GLY A 298      -4.495  56.079  44.811  1.00 19.76           C  
ATOM   2792  O   GLY A 298      -4.437  57.085  44.080  1.00 19.88           O  
ATOM   2793  H   GLY A 298      -3.510  57.856  47.345  1.00  0.00           H  
ATOM   2794  N   ALA A 299      -4.676  54.843  44.351  1.00 19.58           N  
ATOM   2795  CA  ALA A 299      -4.762  54.566  42.931  1.00 19.28           C  
ATOM   2796  C   ALA A 299      -6.139  54.908  42.405  1.00 19.27           C  
ATOM   2797  O   ALA A 299      -6.456  54.555  41.258  1.00 19.55           O  
ATOM   2798  CB  ALA A 299      -4.443  53.121  42.642  1.00 19.45           C  
ATOM   2799  H   ALA A 299      -4.813  54.103  44.977  1.00  0.00           H  
ATOM   2800  N   THR A 300      -6.948  55.587  43.222  1.00 18.50           N  
ATOM   2801  CA  THR A 300      -8.265  55.977  42.802  1.00 18.00           C  
ATOM   2802  C   THR A 300      -8.617  57.412  43.135  1.00 18.50           C  
ATOM   2803  O   THR A 300      -9.238  58.081  42.311  1.00 19.48           O  
ATOM   2804  CB  THR A 300      -9.339  55.071  43.372  1.00 17.64           C  
ATOM   2805  CG2 THR A 300     -10.706  55.523  42.904  1.00 17.00           C  
ATOM   2806  OG1 THR A 300      -9.097  53.722  42.955  1.00 17.35           O  
ATOM   2807  H   THR A 300      -6.736  55.772  44.148  1.00  0.00           H  
ATOM   2808  HG1 THR A 300      -9.751  53.204  43.452  1.00  0.00           H  
ATOM   2809  N   THR A 301      -8.265  57.923  44.311  1.00 18.24           N  
ATOM   2810  CA  THR A 301      -8.626  59.319  44.587  1.00 17.92           C  
ATOM   2811  C   THR A 301      -7.433  60.290  44.538  1.00 17.33           C  
ATOM   2812  O   THR A 301      -7.622  61.495  44.482  1.00 17.01           O  
ATOM   2813  CB  THR A 301      -9.446  59.472  45.936  1.00 18.38           C  
ATOM   2814  CG2 THR A 301      -9.984  60.900  46.085  1.00 18.56           C  
ATOM   2815  OG1 THR A 301     -10.609  58.618  45.921  1.00 18.60           O  
ATOM   2816  H   THR A 301      -7.835  57.393  45.009  1.00  0.00           H  
ATOM   2817  HG1 THR A 301     -11.271  58.898  45.275  1.00  0.00           H  
ATOM   2818  N   GLY A 302      -6.207  59.771  44.508  1.00 17.02           N  
ATOM   2819  CA  GLY A 302      -5.046  60.649  44.500  1.00 16.85           C  
ATOM   2820  C   GLY A 302      -4.498  61.025  45.887  1.00 16.94           C  
ATOM   2821  O   GLY A 302      -3.340  61.499  46.026  1.00 17.08           O  
ATOM   2822  H   GLY A 302      -6.025  58.812  44.473  1.00  0.00           H  
ATOM   2823  N   ARG A 303      -5.326  60.794  46.910  1.00 16.60           N  
ATOM   2824  CA  ARG A 303      -5.011  61.074  48.319  1.00 16.13           C  
ATOM   2825  C   ARG A 303      -3.781  60.356  48.823  1.00 16.03           C  
ATOM   2826  O   ARG A 303      -3.565  59.166  48.538  1.00 15.86           O  
ATOM   2827  CB  ARG A 303      -6.184  60.671  49.232  1.00 15.88           C  
ATOM   2828  CG  ARG A 303      -7.509  61.373  48.916  1.00 15.95           C  
ATOM   2829  CD  ARG A 303      -8.642  60.948  49.842  1.00 16.20           C  
ATOM   2830  NE  ARG A 303      -8.889  59.507  49.816  1.00 16.50           N  
ATOM   2831  CZ  ARG A 303     -10.054  58.994  50.210  1.00 16.79           C  
ATOM   2832  NH1 ARG A 303     -11.023  59.781  50.642  1.00 17.07           N1+
ATOM   2833  NH2 ARG A 303     -10.283  57.688  50.103  1.00 17.15           N  
ATOM   2834  H   ARG A 303      -6.202  60.424  46.718  1.00  0.00           H  
ATOM   2835  HE  ARG A 303      -8.202  58.883  49.507  1.00  0.00           H  
ATOM   2836 HH11 ARG A 303     -10.909  60.774  50.709  1.00  0.00           H  
ATOM   2837 HH12 ARG A 303     -11.883  59.374  50.957  1.00  0.00           H  
ATOM   2838 HH21 ARG A 303      -9.601  57.067  49.713  1.00  0.00           H  
ATOM   2839 HH22 ARG A 303     -11.148  57.318  50.436  1.00  0.00           H  
ATOM   2840  N   ARG A 304      -2.972  61.109  49.560  1.00 16.11           N  
ATOM   2841  CA  ARG A 304      -1.774  60.588  50.217  1.00 16.05           C  
ATOM   2842  C   ARG A 304      -2.258  59.524  51.207  1.00 15.90           C  
ATOM   2843  O   ARG A 304      -3.303  59.672  51.842  1.00 15.87           O  
ATOM   2844  CB  ARG A 304      -1.112  61.715  51.011  1.00 16.10           C  
ATOM   2845  CG  ARG A 304       0.069  61.296  51.881  1.00 16.47           C  
ATOM   2846  CD  ARG A 304       0.332  62.386  52.901  1.00 16.48           C  
ATOM   2847  NE  ARG A 304       1.679  62.332  53.456  1.00 16.54           N  
ATOM   2848  CZ  ARG A 304       2.206  63.403  54.054  1.00 16.50           C  
ATOM   2849  NH1 ARG A 304       1.501  64.526  54.177  1.00 16.30           N1+
ATOM   2850  NH2 ARG A 304       3.482  63.394  54.421  1.00 16.54           N  
ATOM   2851  H   ARG A 304      -3.181  62.058  49.660  1.00  0.00           H  
ATOM   2852  HE  ARG A 304       2.192  61.496  53.398  1.00  0.00           H  
ATOM   2853 HH11 ARG A 304       0.566  64.582  53.833  1.00  0.00           H  
ATOM   2854 HH12 ARG A 304       1.903  65.321  54.634  1.00  0.00           H  
ATOM   2855 HH21 ARG A 304       4.056  62.595  54.251  1.00  0.00           H  
ATOM   2856 HH22 ARG A 304       3.881  64.198  54.866  1.00  0.00           H  
ATOM   2857  N   ARG A 305      -1.522  58.447  51.351  1.00 15.85           N  
ATOM   2858  CA  ARG A 305      -1.961  57.430  52.289  1.00 15.93           C  
ATOM   2859  C   ARG A 305      -1.268  57.587  53.636  1.00 15.69           C  
ATOM   2860  O   ARG A 305      -0.107  57.999  53.703  1.00 15.47           O  
ATOM   2861  CB  ARG A 305      -1.709  56.026  51.708  1.00 16.10           C  
ATOM   2862  CG  ARG A 305      -2.609  55.677  50.520  1.00 16.48           C  
ATOM   2863  CD  ARG A 305      -2.040  54.520  49.718  1.00 17.19           C  
ATOM   2864  NE  ARG A 305      -2.879  54.189  48.567  1.00 17.56           N  
ATOM   2865  CZ  ARG A 305      -2.413  53.477  47.537  1.00 17.43           C  
ATOM   2866  NH1 ARG A 305      -1.156  53.039  47.518  1.00 17.07           N1+
ATOM   2867  NH2 ARG A 305      -3.237  53.149  46.551  1.00 17.13           N  
ATOM   2868  H   ARG A 305      -0.701  58.298  50.823  1.00  0.00           H  
ATOM   2869  HE  ARG A 305      -3.819  54.473  48.580  1.00  0.00           H  
ATOM   2870 HH11 ARG A 305      -0.541  53.199  48.293  1.00  0.00           H  
ATOM   2871 HH12 ARG A 305      -0.801  52.498  46.756  1.00  0.00           H  
ATOM   2872 HH21 ARG A 305      -4.199  53.419  46.604  1.00  0.00           H  
ATOM   2873 HH22 ARG A 305      -2.901  52.613  45.782  1.00  0.00           H  
ATOM   2874  N   ARG A 306      -1.994  57.278  54.704  1.00 15.75           N  
ATOM   2875  CA  ARG A 306      -1.448  57.323  56.080  1.00 15.86           C  
ATOM   2876  C   ARG A 306      -0.611  56.044  56.163  1.00 15.87           C  
ATOM   2877  O   ARG A 306      -1.069  54.954  55.787  1.00 15.86           O  
ATOM   2878  CB  ARG A 306      -2.565  57.272  57.140  1.00 15.66           C  
ATOM   2879  CG  ARG A 306      -3.590  58.375  57.040  1.00 15.60           C  
ATOM   2880  CD  ARG A 306      -4.935  57.961  57.650  1.00 16.54           C  
ATOM   2881  NE  ARG A 306      -4.829  57.639  59.084  1.00 16.92           N  
ATOM   2882  CZ  ARG A 306      -5.877  57.226  59.807  1.00 17.11           C  
ATOM   2883  NH1 ARG A 306      -7.084  57.104  59.267  1.00 16.78           N1+
ATOM   2884  NH2 ARG A 306      -5.699  56.831  61.075  1.00 17.22           N  
ATOM   2885  H   ARG A 306      -2.911  56.925  54.578  1.00  0.00           H  
ATOM   2886  HE  ARG A 306      -3.962  57.731  59.530  1.00  0.00           H  
ATOM   2887 HH11 ARG A 306      -7.306  57.300  58.304  1.00  0.00           H  
ATOM   2888 HH12 ARG A 306      -7.813  56.781  59.872  1.00  0.00           H  
ATOM   2889 HH21 ARG A 306      -4.780  56.862  61.481  1.00  0.00           H  
ATOM   2890 HH22 ARG A 306      -6.500  56.496  61.579  1.00  0.00           H  
ATOM   2891  N   THR A 307       0.640  56.198  56.556  1.00 15.89           N  
ATOM   2892  CA  THR A 307       1.553  55.085  56.679  1.00 16.14           C  
ATOM   2893  C   THR A 307       1.834  54.755  58.143  1.00 15.99           C  
ATOM   2894  O   THR A 307       1.790  55.638  58.993  1.00 16.27           O  
ATOM   2895  CB  THR A 307       2.880  55.463  56.017  1.00 16.53           C  
ATOM   2896  CG2 THR A 307       2.798  55.232  54.514  1.00 16.61           C  
ATOM   2897  OG1 THR A 307       3.149  56.854  56.283  1.00 17.14           O  
ATOM   2898  H   THR A 307       1.029  57.064  56.555  1.00  0.00           H  
ATOM   2899  HG1 THR A 307       4.046  57.123  56.006  1.00  0.00           H  
ATOM   2900  N   GLY A 308       2.143  53.494  58.425  1.00 15.68           N  
ATOM   2901  CA  GLY A 308       2.458  53.089  59.774  1.00 15.38           C  
ATOM   2902  C   GLY A 308       3.186  51.767  59.790  1.00 15.26           C  
ATOM   2903  O   GLY A 308       3.455  51.202  58.715  1.00 14.88           O  
ATOM   2904  H   GLY A 308       2.121  52.810  57.713  1.00  0.00           H  
ATOM   2905  N   TRP A 309       3.494  51.269  60.996  1.00 15.21           N  
ATOM   2906  CA  TRP A 309       4.191  49.979  61.138  1.00 15.14           C  
ATOM   2907  C   TRP A 309       3.210  48.861  60.900  1.00 14.46           C  
ATOM   2908  O   TRP A 309       2.006  49.032  61.016  1.00 13.69           O  
ATOM   2909  CB  TRP A 309       4.827  49.751  62.524  1.00 15.68           C  
ATOM   2910  CG  TRP A 309       5.957  50.623  62.862  1.00 16.53           C  
ATOM   2911  CD1 TRP A 309       6.020  51.496  63.906  1.00 16.98           C  
ATOM   2912  CD2 TRP A 309       7.219  50.707  62.189  1.00 17.24           C  
ATOM   2913  CE2 TRP A 309       8.006  51.658  62.898  1.00 17.34           C  
ATOM   2914  CE3 TRP A 309       7.767  50.078  61.056  1.00 17.56           C  
ATOM   2915  NE1 TRP A 309       7.244  52.119  63.938  1.00 17.28           N  
ATOM   2916  CZ2 TRP A 309       9.307  51.995  62.516  1.00 17.41           C  
ATOM   2917  CZ3 TRP A 309       9.066  50.412  60.671  1.00 17.85           C  
ATOM   2918  CH2 TRP A 309       9.824  51.368  61.408  1.00 17.98           C  
ATOM   2919  H   TRP A 309       3.201  51.793  61.775  1.00  0.00           H  
ATOM   2920  HE1 TRP A 309       7.466  52.788  64.592  1.00  0.00           H  
ATOM   2921  N   LEU A 310       3.763  47.695  60.624  1.00 14.17           N  
ATOM   2922  CA  LEU A 310       2.963  46.534  60.363  1.00 14.04           C  
ATOM   2923  C   LEU A 310       2.346  46.091  61.714  1.00 14.13           C  
ATOM   2924  O   LEU A 310       3.060  45.821  62.709  1.00 13.94           O  
ATOM   2925  CB  LEU A 310       3.829  45.443  59.709  1.00 13.59           C  
ATOM   2926  CG  LEU A 310       3.125  44.105  59.545  1.00 13.65           C  
ATOM   2927  CD1 LEU A 310       1.863  44.287  58.755  1.00 13.67           C  
ATOM   2928  CD2 LEU A 310       4.027  43.112  58.898  1.00 13.85           C  
ATOM   2929  H   LEU A 310       4.712  47.607  60.750  1.00  0.00           H  
ATOM   2930  N   ASP A 311       1.013  46.083  61.749  1.00 13.85           N  
ATOM   2931  CA  ASP A 311       0.280  45.698  62.923  1.00 13.41           C  
ATOM   2932  C   ASP A 311      -0.093  44.239  62.927  1.00 13.76           C  
ATOM   2933  O   ASP A 311      -1.048  43.850  62.258  1.00 13.70           O  
ATOM   2934  CB  ASP A 311      -0.999  46.492  63.021  1.00 13.30           C  
ATOM   2935  CG  ASP A 311      -1.620  46.411  64.402  1.00 13.07           C  
ATOM   2936  OD1 ASP A 311      -1.757  45.301  64.976  1.00 12.36           O  
ATOM   2937  OD2 ASP A 311      -1.958  47.483  64.912  1.00 12.95           O1-
ATOM   2938  H   ASP A 311       0.535  46.363  60.943  1.00  0.00           H  
ATOM   2939  N   THR A 312       0.610  43.451  63.742  1.00 13.77           N  
ATOM   2940  CA  THR A 312       0.356  42.016  63.887  1.00 13.23           C  
ATOM   2941  C   THR A 312      -0.964  41.734  64.628  1.00 12.88           C  
ATOM   2942  O   THR A 312      -1.643  40.698  64.393  1.00 13.02           O  
ATOM   2943  CB  THR A 312       1.515  41.353  64.655  1.00 13.63           C  
ATOM   2944  CG2 THR A 312       1.118  40.003  65.157  1.00 13.90           C  
ATOM   2945  OG1 THR A 312       2.665  41.239  63.792  1.00 14.84           O  
ATOM   2946  H   THR A 312       1.326  43.815  64.307  1.00  0.00           H  
ATOM   2947  HG1 THR A 312       2.946  42.114  63.518  1.00  0.00           H  
ATOM   2948  N   VAL A 313      -1.354  42.649  65.509  1.00 11.56           N  
ATOM   2949  CA  VAL A 313      -2.591  42.434  66.241  1.00 10.59           C  
ATOM   2950  C   VAL A 313      -3.731  42.440  65.212  1.00  9.94           C  
ATOM   2951  O   VAL A 313      -4.561  41.528  65.193  1.00  9.53           O  
ATOM   2952  CB  VAL A 313      -2.829  43.528  67.344  1.00 10.40           C  
ATOM   2953  CG1 VAL A 313      -4.035  43.182  68.210  1.00  9.53           C  
ATOM   2954  CG2 VAL A 313      -1.589  43.728  68.173  1.00  9.93           C  
ATOM   2955  H   VAL A 313      -0.869  43.496  65.603  1.00  0.00           H  
ATOM   2956  N   ALA A 314      -3.752  43.466  64.363  1.00  9.42           N  
ATOM   2957  CA  ALA A 314      -4.776  43.603  63.324  1.00  9.29           C  
ATOM   2958  C   ALA A 314      -4.710  42.509  62.235  1.00  9.14           C  
ATOM   2959  O   ALA A 314      -5.730  41.936  61.803  1.00  9.11           O  
ATOM   2960  CB  ALA A 314      -4.711  44.990  62.707  1.00  8.85           C  
ATOM   2961  H   ALA A 314      -3.061  44.164  64.456  1.00  0.00           H  
ATOM   2962  N   VAL A 315      -3.510  42.167  61.817  1.00  8.99           N  
ATOM   2963  CA  VAL A 315      -3.402  41.152  60.808  1.00  9.07           C  
ATOM   2964  C   VAL A 315      -3.902  39.819  61.321  1.00  9.57           C  
ATOM   2965  O   VAL A 315      -4.488  39.042  60.567  1.00  9.42           O  
ATOM   2966  CB  VAL A 315      -1.965  41.049  60.304  1.00  8.97           C  
ATOM   2967  CG1 VAL A 315      -1.755  39.750  59.543  1.00  8.58           C  
ATOM   2968  CG2 VAL A 315      -1.657  42.280  59.450  1.00  8.61           C  
ATOM   2969  H   VAL A 315      -2.703  42.642  62.124  1.00  0.00           H  
ATOM   2970  N   ARG A 316      -3.668  39.538  62.605  1.00 10.33           N  
ATOM   2971  CA  ARG A 316      -4.119  38.267  63.189  1.00 10.33           C  
ATOM   2972  C   ARG A 316      -5.627  38.208  63.209  1.00  9.84           C  
ATOM   2973  O   ARG A 316      -6.215  37.139  63.244  1.00  9.33           O  
ATOM   2974  CB  ARG A 316      -3.523  38.052  64.562  1.00 11.49           C  
ATOM   2975  CG  ARG A 316      -2.300  37.184  64.559  1.00 12.90           C  
ATOM   2976  CD  ARG A 316      -1.960  36.819  65.998  1.00 14.44           C  
ATOM   2977  NE  ARG A 316      -0.963  37.741  66.536  1.00 15.92           N  
ATOM   2978  CZ  ARG A 316      -1.292  38.706  67.387  1.00 16.37           C  
ATOM   2979  NH1 ARG A 316      -2.561  38.829  67.767  1.00 16.80           N1+
ATOM   2980  NH2 ARG A 316      -0.358  39.573  67.811  1.00 16.04           N  
ATOM   2981  H   ARG A 316      -3.131  40.131  63.177  1.00  0.00           H  
ATOM   2982  HE  ARG A 316      -0.040  37.573  66.253  1.00  0.00           H  
ATOM   2983 HH11 ARG A 316      -3.237  38.176  67.422  1.00  0.00           H  
ATOM   2984 HH12 ARG A 316      -2.883  39.516  68.420  1.00  0.00           H  
ATOM   2985 HH21 ARG A 316       0.582  39.484  67.482  1.00  0.00           H  
ATOM   2986 HH22 ARG A 316      -0.572  40.297  68.466  1.00  0.00           H  
ATOM   2987  N   ARG A 317      -6.267  39.366  63.210  1.00  9.92           N  
ATOM   2988  CA  ARG A 317      -7.714  39.345  63.113  1.00 10.55           C  
ATOM   2989  C   ARG A 317      -8.006  38.865  61.652  1.00 10.37           C  
ATOM   2990  O   ARG A 317      -8.920  38.069  61.412  1.00 10.52           O  
ATOM   2991  CB  ARG A 317      -8.319  40.731  63.347  1.00 10.75           C  
ATOM   2992  CG  ARG A 317      -9.833  40.709  63.336  1.00 11.59           C  
ATOM   2993  CD  ARG A 317     -10.400  40.833  64.724  1.00 13.04           C  
ATOM   2994  NE  ARG A 317     -10.957  39.583  65.225  1.00 14.10           N  
ATOM   2995  CZ  ARG A 317     -11.703  39.552  66.327  1.00 13.85           C  
ATOM   2996  NH1 ARG A 317     -11.935  40.674  67.002  1.00 13.58           N1+
ATOM   2997  NH2 ARG A 317     -12.244  38.392  66.718  1.00 13.69           N  
ATOM   2998  H   ARG A 317      -5.796  40.216  63.338  1.00  0.00           H  
ATOM   2999  HE  ARG A 317     -10.777  38.727  64.776  1.00  0.00           H  
ATOM   3000 HH11 ARG A 317     -11.531  41.532  66.705  1.00  0.00           H  
ATOM   3001 HH12 ARG A 317     -12.486  40.641  67.839  1.00  0.00           H  
ATOM   3002 HH21 ARG A 317     -12.031  37.575  66.181  1.00  0.00           H  
ATOM   3003 HH22 ARG A 317     -12.805  38.331  67.545  1.00  0.00           H  
ATOM   3004  N   ALA A 318      -7.205  39.324  60.691  1.00 10.21           N  
ATOM   3005  CA  ALA A 318      -7.373  38.919  59.283  1.00 10.22           C  
ATOM   3006  C   ALA A 318      -7.259  37.423  59.092  1.00  9.92           C  
ATOM   3007  O   ALA A 318      -8.072  36.825  58.413  1.00 10.01           O  
ATOM   3008  CB  ALA A 318      -6.388  39.618  58.413  1.00 10.28           C  
ATOM   3009  H   ALA A 318      -6.530  39.996  60.921  1.00  0.00           H  
ATOM   3010  N   VAL A 319      -6.262  36.822  59.717  1.00  9.99           N  
ATOM   3011  CA  VAL A 319      -6.046  35.383  59.647  1.00 10.17           C  
ATOM   3012  C   VAL A 319      -7.301  34.586  59.970  1.00 10.85           C  
ATOM   3013  O   VAL A 319      -7.718  33.693  59.226  1.00 11.13           O  
ATOM   3014  CB  VAL A 319      -4.998  34.930  60.656  1.00  9.82           C  
ATOM   3015  CG1 VAL A 319      -4.698  33.473  60.455  1.00  9.79           C  
ATOM   3016  CG2 VAL A 319      -3.743  35.771  60.552  1.00  9.66           C  
ATOM   3017  H   VAL A 319      -5.661  37.431  60.199  1.00  0.00           H  
ATOM   3018  N   GLN A 320      -7.910  34.893  61.108  1.00 11.66           N  
ATOM   3019  CA  GLN A 320      -9.082  34.156  61.515  1.00 11.43           C  
ATOM   3020  C   GLN A 320     -10.339  34.478  60.716  1.00 11.35           C  
ATOM   3021  O   GLN A 320     -11.102  33.567  60.378  1.00 11.27           O  
ATOM   3022  CB  GLN A 320      -9.303  34.309  63.017  1.00 12.06           C  
ATOM   3023  CG  GLN A 320      -9.447  35.739  63.506  1.00 12.58           C  
ATOM   3024  CD  GLN A 320      -9.836  35.821  65.008  1.00 12.53           C  
ATOM   3025  NE2 GLN A 320      -9.372  34.848  65.817  1.00 11.44           N  
ATOM   3026  OE1 GLN A 320     -10.544  36.757  65.417  1.00 12.12           O  
ATOM   3027  H   GLN A 320      -7.532  35.597  61.676  1.00  0.00           H  
ATOM   3028 HE21 GLN A 320      -9.643  34.911  66.758  1.00  0.00           H  
ATOM   3029 HE22 GLN A 320      -8.799  34.099  65.528  1.00  0.00           H  
ATOM   3030  N   LEU A 321     -10.586  35.751  60.425  1.00 10.57           N  
ATOM   3031  CA  LEU A 321     -11.770  36.079  59.660  1.00 10.14           C  
ATOM   3032  C   LEU A 321     -11.753  35.449  58.254  1.00 10.44           C  
ATOM   3033  O   LEU A 321     -12.754  34.877  57.793  1.00 11.23           O  
ATOM   3034  CB  LEU A 321     -11.915  37.584  59.529  1.00  9.70           C  
ATOM   3035  CG  LEU A 321     -12.363  38.290  60.811  1.00  9.25           C  
ATOM   3036  CD1 LEU A 321     -12.429  39.810  60.630  1.00  8.28           C  
ATOM   3037  CD2 LEU A 321     -13.716  37.670  61.244  1.00  8.79           C  
ATOM   3038  H   LEU A 321      -9.991  36.471  60.735  1.00  0.00           H  
ATOM   3039  N   ASN A 322     -10.611  35.520  57.590  1.00  9.58           N  
ATOM   3040  CA  ASN A 322     -10.496  35.029  56.234  1.00  8.93           C  
ATOM   3041  C   ASN A 322     -10.098  33.539  56.066  1.00  8.95           C  
ATOM   3042  O   ASN A 322     -10.130  32.998  54.954  1.00  8.95           O  
ATOM   3043  CB  ASN A 322      -9.498  35.945  55.516  1.00  8.33           C  
ATOM   3044  CG  ASN A 322      -9.951  37.428  55.504  1.00  8.13           C  
ATOM   3045  ND2 ASN A 322      -9.103  38.319  56.016  1.00  7.34           N  
ATOM   3046  OD1 ASN A 322     -11.051  37.759  55.007  1.00  8.04           O  
ATOM   3047  H   ASN A 322      -9.812  35.927  57.998  1.00  0.00           H  
ATOM   3048 HD21 ASN A 322      -9.302  39.287  56.029  1.00  0.00           H  
ATOM   3049 HD22 ASN A 322      -8.265  37.973  56.382  1.00  0.00           H  
ATOM   3050  N   SER A 323      -9.822  32.846  57.173  1.00  8.38           N  
ATOM   3051  CA  SER A 323      -9.333  31.461  57.105  1.00  7.40           C  
ATOM   3052  C   SER A 323      -8.112  31.437  56.193  1.00  6.32           C  
ATOM   3053  O   SER A 323      -7.944  30.543  55.378  1.00  5.96           O  
ATOM   3054  CB  SER A 323     -10.397  30.426  56.664  1.00  7.63           C  
ATOM   3055  OG  SER A 323     -11.323  30.938  55.722  1.00  8.74           O  
ATOM   3056  H   SER A 323      -9.927  33.233  58.065  1.00  0.00           H  
ATOM   3057  HG  SER A 323     -10.830  31.492  55.076  1.00  0.00           H  
ATOM   3058  N   LEU A 324      -7.230  32.414  56.369  1.00  5.38           N  
ATOM   3059  CA  LEU A 324      -6.044  32.476  55.529  1.00  4.84           C  
ATOM   3060  C   LEU A 324      -5.423  31.113  55.360  1.00  4.56           C  
ATOM   3061  O   LEU A 324      -5.733  30.222  56.113  1.00  5.35           O  
ATOM   3062  CB  LEU A 324      -4.999  33.399  56.128  1.00  4.47           C  
ATOM   3063  CG  LEU A 324      -5.402  34.857  56.145  1.00  4.02           C  
ATOM   3064  CD1 LEU A 324      -4.142  35.679  56.133  1.00  3.70           C  
ATOM   3065  CD2 LEU A 324      -6.269  35.192  54.956  1.00  4.07           C  
ATOM   3066  H   LEU A 324      -7.365  33.018  57.130  1.00  0.00           H  
ATOM   3067  N   SER A 325      -4.631  30.934  54.309  1.00  4.17           N  
ATOM   3068  CA  SER A 325      -3.883  29.709  54.068  1.00  3.35           C  
ATOM   3069  C   SER A 325      -2.459  30.201  53.865  1.00  3.39           C  
ATOM   3070  O   SER A 325      -1.477  29.464  54.026  1.00  3.57           O  
ATOM   3071  CB  SER A 325      -4.354  29.040  52.798  1.00  3.20           C  
ATOM   3072  OG  SER A 325      -5.765  29.021  52.696  1.00  3.36           O  
ATOM   3073  H   SER A 325      -4.707  31.589  53.580  1.00  0.00           H  
ATOM   3074  HG  SER A 325      -6.057  28.331  53.302  1.00  0.00           H  
ATOM   3075  N   GLY A 326      -2.321  31.453  53.464  1.00  3.41           N  
ATOM   3076  CA  GLY A 326      -0.990  31.938  53.279  1.00  4.05           C  
ATOM   3077  C   GLY A 326      -1.003  33.418  53.117  1.00  5.03           C  
ATOM   3078  O   GLY A 326      -2.059  34.044  52.974  1.00  5.01           O  
ATOM   3079  H   GLY A 326      -3.020  32.074  53.188  1.00  0.00           H  
ATOM   3080  N   PHE A 327       0.195  33.973  53.164  1.00  6.08           N  
ATOM   3081  CA  PHE A 327       0.388  35.388  53.007  1.00  7.39           C  
ATOM   3082  C   PHE A 327       1.325  35.668  51.831  1.00  7.69           C  
ATOM   3083  O   PHE A 327       2.243  34.877  51.494  1.00  7.80           O  
ATOM   3084  CB  PHE A 327       1.080  35.986  54.251  1.00  8.34           C  
ATOM   3085  CG  PHE A 327       0.212  36.108  55.486  1.00  9.38           C  
ATOM   3086  CD1 PHE A 327      -0.962  36.894  55.475  1.00  9.37           C  
ATOM   3087  CD2 PHE A 327       0.701  35.643  56.739  1.00  9.77           C  
ATOM   3088  CE1 PHE A 327      -1.622  37.244  56.700  1.00  9.75           C  
ATOM   3089  CE2 PHE A 327       0.026  35.996  57.980  1.00  9.82           C  
ATOM   3090  CZ  PHE A 327      -1.116  36.793  57.953  1.00  9.12           C  
ATOM   3091  H   PHE A 327       0.968  33.397  53.374  1.00  0.00           H  
ATOM   3092  N   CYS A 328       1.089  36.806  51.204  1.00  7.74           N  
ATOM   3093  CA  CYS A 328       1.965  37.241  50.169  1.00  7.71           C  
ATOM   3094  C   CYS A 328       2.433  38.534  50.767  1.00  7.65           C  
ATOM   3095  O   CYS A 328       1.644  39.464  50.962  1.00  7.20           O  
ATOM   3096  CB  CYS A 328       1.247  37.477  48.830  1.00  8.24           C  
ATOM   3097  SG  CYS A 328       2.381  38.280  47.644  1.00  8.09           S  
ATOM   3098  H   CYS A 328       0.270  37.312  51.419  1.00  0.00           H  
ATOM   3099  N   LEU A 329       3.716  38.561  51.087  1.00  7.92           N  
ATOM   3100  CA  LEU A 329       4.347  39.706  51.711  1.00  8.35           C  
ATOM   3101  C   LEU A 329       4.792  40.720  50.652  1.00  8.75           C  
ATOM   3102  O   LEU A 329       5.770  40.492  49.905  1.00  8.63           O  
ATOM   3103  CB  LEU A 329       5.538  39.209  52.547  1.00  8.44           C  
ATOM   3104  CG  LEU A 329       6.395  40.284  53.214  1.00  8.70           C  
ATOM   3105  CD1 LEU A 329       5.590  41.032  54.287  1.00  8.91           C  
ATOM   3106  CD2 LEU A 329       7.660  39.653  53.773  1.00  8.96           C  
ATOM   3107  H   LEU A 329       4.261  37.787  50.801  1.00  0.00           H  
ATOM   3108  N   THR A 330       4.122  41.861  50.618  1.00  9.10           N  
ATOM   3109  CA  THR A 330       4.452  42.852  49.615  1.00  9.90           C  
ATOM   3110  C   THR A 330       5.208  44.098  50.049  1.00 10.81           C  
ATOM   3111  O   THR A 330       5.167  44.520  51.171  1.00 10.83           O  
ATOM   3112  CB  THR A 330       3.205  43.344  48.844  1.00  9.45           C  
ATOM   3113  CG2 THR A 330       2.181  42.228  48.663  1.00  9.22           C  
ATOM   3114  OG1 THR A 330       2.626  44.470  49.519  1.00  9.00           O  
ATOM   3115  H   THR A 330       3.445  42.057  51.312  1.00  0.00           H  
ATOM   3116  HG1 THR A 330       1.714  44.680  49.211  1.00  0.00           H  
ATOM   3117  N   LYS A 331       5.877  44.698  49.081  1.00 11.86           N  
ATOM   3118  CA  LYS A 331       6.595  45.921  49.272  1.00 12.21           C  
ATOM   3119  C   LYS A 331       7.727  45.826  50.269  1.00 12.52           C  
ATOM   3120  O   LYS A 331       8.135  46.817  50.846  1.00 12.86           O  
ATOM   3121  CB  LYS A 331       5.588  47.046  49.556  1.00 12.42           C  
ATOM   3122  CG  LYS A 331       4.498  47.114  48.452  1.00 12.53           C  
ATOM   3123  CD  LYS A 331       3.587  48.352  48.451  1.00 12.44           C  
ATOM   3124  CE  LYS A 331       4.281  49.594  47.924  1.00 13.04           C  
ATOM   3125  NZ  LYS A 331       3.309  50.675  47.469  1.00 12.67           N1+
ATOM   3126  H   LYS A 331       5.906  44.282  48.196  1.00  0.00           H  
ATOM   3127  HZ1 LYS A 331       2.621  50.849  48.229  1.00  0.00           H  
ATOM   3128  HZ2 LYS A 331       3.777  51.583  47.259  1.00  0.00           H  
ATOM   3129  HZ3 LYS A 331       2.801  50.337  46.632  1.00  0.00           H  
ATOM   3130  N   LEU A 332       8.307  44.650  50.393  1.00 13.13           N  
ATOM   3131  CA  LEU A 332       9.424  44.486  51.301  1.00 14.48           C  
ATOM   3132  C   LEU A 332      10.486  45.530  50.942  1.00 15.25           C  
ATOM   3133  O   LEU A 332      11.020  46.255  51.818  1.00 15.66           O  
ATOM   3134  CB  LEU A 332      10.031  43.081  51.201  1.00 14.71           C  
ATOM   3135  CG  LEU A 332      11.138  42.794  52.231  1.00 15.56           C  
ATOM   3136  CD1 LEU A 332      10.515  42.611  53.640  1.00 15.87           C  
ATOM   3137  CD2 LEU A 332      11.930  41.517  51.847  1.00 15.98           C  
ATOM   3138  H   LEU A 332       8.023  43.900  49.835  1.00  0.00           H  
ATOM   3139  N   ASP A 333      10.729  45.673  49.645  1.00 15.52           N  
ATOM   3140  CA  ASP A 333      11.739  46.593  49.171  1.00 15.78           C  
ATOM   3141  C   ASP A 333      11.583  47.975  49.720  1.00 16.25           C  
ATOM   3142  O   ASP A 333      12.554  48.712  49.818  1.00 16.40           O  
ATOM   3143  CB  ASP A 333      11.756  46.651  47.631  1.00 15.65           C  
ATOM   3144  CG  ASP A 333      10.441  47.100  47.043  1.00 14.80           C  
ATOM   3145  OD1 ASP A 333       9.493  46.323  47.102  1.00 15.33           O  
ATOM   3146  OD2 ASP A 333      10.348  48.209  46.505  1.00 14.37           O1-
ATOM   3147  H   ASP A 333      10.240  45.145  48.984  1.00  0.00           H  
ATOM   3148  N   VAL A 334      10.378  48.348  50.104  1.00 16.95           N  
ATOM   3149  CA  VAL A 334      10.194  49.705  50.589  1.00 17.82           C  
ATOM   3150  C   VAL A 334      10.914  49.967  51.904  1.00 18.63           C  
ATOM   3151  O   VAL A 334      11.295  51.113  52.202  1.00 19.09           O  
ATOM   3152  CB  VAL A 334       8.717  50.058  50.725  1.00 17.65           C  
ATOM   3153  CG1 VAL A 334       8.565  51.507  51.228  1.00 17.39           C  
ATOM   3154  CG2 VAL A 334       8.023  49.853  49.378  1.00 17.65           C  
ATOM   3155  H   VAL A 334       9.614  47.734  50.141  1.00  0.00           H  
ATOM   3156  N   LEU A 335      11.141  48.909  52.676  1.00 19.04           N  
ATOM   3157  CA  LEU A 335      11.812  49.065  53.955  1.00 19.36           C  
ATOM   3158  C   LEU A 335      13.324  49.175  53.845  1.00 19.97           C  
ATOM   3159  O   LEU A 335      13.964  49.544  54.810  1.00 20.51           O  
ATOM   3160  CB  LEU A 335      11.443  47.906  54.885  1.00 18.78           C  
ATOM   3161  CG  LEU A 335       9.943  47.697  55.076  1.00 18.19           C  
ATOM   3162  CD1 LEU A 335       9.715  46.426  55.823  1.00 17.93           C  
ATOM   3163  CD2 LEU A 335       9.326  48.887  55.767  1.00 17.58           C  
ATOM   3164  H   LEU A 335      10.937  47.991  52.376  1.00  0.00           H  
ATOM   3165  N   ASP A 336      13.908  48.829  52.702  1.00 20.77           N  
ATOM   3166  CA  ASP A 336      15.367  48.915  52.538  1.00 21.60           C  
ATOM   3167  C   ASP A 336      15.879  50.262  53.049  1.00 21.75           C  
ATOM   3168  O   ASP A 336      15.204  51.286  52.926  1.00 21.98           O  
ATOM   3169  CB  ASP A 336      15.778  48.776  51.060  1.00 22.11           C  
ATOM   3170  CG  ASP A 336      15.563  47.374  50.506  1.00 22.73           C  
ATOM   3171  OD1 ASP A 336      15.358  46.425  51.303  1.00 23.25           O  
ATOM   3172  OD2 ASP A 336      15.616  47.211  49.259  1.00 22.71           O1-
ATOM   3173  H   ASP A 336      13.380  48.534  51.933  1.00  0.00           H  
ATOM   3174  N   GLY A 337      17.061  50.273  53.641  1.00 21.79           N  
ATOM   3175  CA  GLY A 337      17.579  51.540  54.110  1.00 21.97           C  
ATOM   3176  C   GLY A 337      17.151  51.971  55.505  1.00 21.91           C  
ATOM   3177  O   GLY A 337      17.602  53.021  55.965  1.00 21.95           O  
ATOM   3178  H   GLY A 337      17.536  49.427  53.812  1.00  0.00           H  
ATOM   3179  N   LEU A 338      16.259  51.221  56.154  1.00 21.76           N  
ATOM   3180  CA  LEU A 338      15.838  51.539  57.528  1.00 21.48           C  
ATOM   3181  C   LEU A 338      16.795  50.817  58.488  1.00 21.66           C  
ATOM   3182  O   LEU A 338      17.154  49.647  58.263  1.00 21.89           O  
ATOM   3183  CB  LEU A 338      14.387  51.102  57.800  1.00 20.71           C  
ATOM   3184  CG  LEU A 338      13.266  51.921  57.151  1.00 20.44           C  
ATOM   3185  CD1 LEU A 338      11.894  51.322  57.435  1.00 20.20           C  
ATOM   3186  CD2 LEU A 338      13.308  53.350  57.641  1.00 20.37           C  
ATOM   3187  H   LEU A 338      15.800  50.472  55.711  1.00  0.00           H  
ATOM   3188  N   LYS A 339      17.217  51.513  59.544  1.00 21.91           N  
ATOM   3189  CA  LYS A 339      18.139  50.953  60.547  1.00 21.96           C  
ATOM   3190  C   LYS A 339      17.506  49.764  61.277  1.00 21.75           C  
ATOM   3191  O   LYS A 339      18.129  48.715  61.467  1.00 21.26           O  
ATOM   3192  CB  LYS A 339      18.531  52.044  61.554  1.00 22.39           C  
ATOM   3193  CG  LYS A 339      19.804  51.757  62.349  1.00 22.71           C  
ATOM   3194  CD  LYS A 339      21.053  51.962  61.505  1.00 23.11           C  
ATOM   3195  CE  LYS A 339      22.239  51.200  62.110  1.00 23.63           C  
ATOM   3196  NZ  LYS A 339      23.504  51.379  61.344  1.00 23.56           N1+
ATOM   3197  H   LYS A 339      16.901  52.435  59.645  1.00  0.00           H  
ATOM   3198  HZ1 LYS A 339      23.676  52.398  61.253  1.00  0.00           H  
ATOM   3199  HZ2 LYS A 339      24.311  50.948  61.835  1.00  0.00           H  
ATOM   3200  HZ3 LYS A 339      23.400  50.977  60.393  1.00  0.00           H  
ATOM   3201  N   GLU A 340      16.259  49.946  61.681  1.00 21.98           N  
ATOM   3202  CA  GLU A 340      15.514  48.908  62.365  1.00 22.52           C  
ATOM   3203  C   GLU A 340      14.043  48.989  61.961  1.00 22.32           C  
ATOM   3204  O   GLU A 340      13.568  50.025  61.467  1.00 22.38           O  
ATOM   3205  CB  GLU A 340      15.696  49.012  63.892  1.00 23.49           C  
ATOM   3206  CG  GLU A 340      15.197  50.315  64.543  1.00 24.63           C  
ATOM   3207  CD  GLU A 340      15.803  50.562  65.934  1.00 25.19           C  
ATOM   3208  OE1 GLU A 340      16.576  49.708  66.440  1.00 25.49           O  
ATOM   3209  OE2 GLU A 340      15.514  51.633  66.512  1.00 25.32           O1-
ATOM   3210  H   GLU A 340      15.772  50.782  61.521  1.00  0.00           H  
ATOM   3211  N   VAL A 341      13.331  47.891  62.153  1.00 22.13           N  
ATOM   3212  CA  VAL A 341      11.921  47.810  61.782  1.00 22.28           C  
ATOM   3213  C   VAL A 341      11.059  47.280  62.954  1.00 22.25           C  
ATOM   3214  O   VAL A 341      11.451  46.339  63.653  1.00 22.29           O  
ATOM   3215  CB  VAL A 341      11.727  46.899  60.502  1.00 22.03           C  
ATOM   3216  CG1 VAL A 341      12.193  47.622  59.246  1.00 21.58           C  
ATOM   3217  CG2 VAL A 341      12.501  45.593  60.647  1.00 21.20           C  
ATOM   3218  H   VAL A 341      13.769  47.130  62.619  1.00  0.00           H  
ATOM   3219  N   LYS A 342       9.874  47.854  63.129  1.00 22.13           N  
ATOM   3220  CA  LYS A 342       8.969  47.447  64.208  1.00 22.21           C  
ATOM   3221  C   LYS A 342       7.616  46.865  63.766  1.00 22.11           C  
ATOM   3222  O   LYS A 342       6.997  47.335  62.818  1.00 22.31           O  
ATOM   3223  CB  LYS A 342       8.695  48.657  65.127  1.00 22.09           C  
ATOM   3224  CG  LYS A 342       9.835  48.943  66.074  1.00 22.41           C  
ATOM   3225  CD  LYS A 342      10.241  50.395  66.164  1.00 21.77           C  
ATOM   3226  CE  LYS A 342       9.220  51.243  66.861  1.00 21.50           C  
ATOM   3227  NZ  LYS A 342       9.748  52.650  66.902  1.00 20.94           N1+
ATOM   3228  H   LYS A 342       9.561  48.540  62.513  1.00  0.00           H  
ATOM   3229  HZ1 LYS A 342      10.643  52.707  67.422  1.00  0.00           H  
ATOM   3230  HZ2 LYS A 342       9.877  52.982  65.925  1.00  0.00           H  
ATOM   3231  HZ3 LYS A 342       9.034  53.272  67.331  1.00  0.00           H  
ATOM   3232  N   LEU A 343       7.136  45.864  64.490  1.00 21.82           N  
ATOM   3233  CA  LEU A 343       5.830  45.300  64.199  1.00 21.13           C  
ATOM   3234  C   LEU A 343       5.039  45.245  65.510  1.00 20.46           C  
ATOM   3235  O   LEU A 343       5.526  44.745  66.516  1.00 20.24           O  
ATOM   3236  CB  LEU A 343       5.935  43.936  63.486  1.00 21.54           C  
ATOM   3237  CG  LEU A 343       6.851  42.774  63.881  1.00 21.77           C  
ATOM   3238  CD1 LEU A 343       6.955  41.851  62.696  1.00 21.34           C  
ATOM   3239  CD2 LEU A 343       8.251  43.238  64.256  1.00 22.12           C  
ATOM   3240  H   LEU A 343       7.628  45.518  65.264  1.00  0.00           H  
ATOM   3241  N   CYS A 344       3.858  45.852  65.508  1.00 19.64           N  
ATOM   3242  CA  CYS A 344       3.002  45.881  66.687  1.00 18.87           C  
ATOM   3243  C   CYS A 344       2.667  44.440  67.009  1.00 18.78           C  
ATOM   3244  O   CYS A 344       2.238  43.710  66.110  1.00 19.15           O  
ATOM   3245  CB  CYS A 344       1.728  46.664  66.384  1.00 18.43           C  
ATOM   3246  SG  CYS A 344       0.451  46.643  67.674  1.00 16.47           S  
ATOM   3247  H   CYS A 344       3.542  46.181  64.636  1.00  0.00           H  
ATOM   3248  N   VAL A 345       2.887  44.027  68.260  1.00 18.35           N  
ATOM   3249  CA  VAL A 345       2.623  42.657  68.700  1.00 17.71           C  
ATOM   3250  C   VAL A 345       1.512  42.513  69.736  1.00 17.44           C  
ATOM   3251  O   VAL A 345       1.023  41.402  69.987  1.00 17.57           O  
ATOM   3252  CB  VAL A 345       3.882  41.982  69.265  1.00 17.67           C  
ATOM   3253  CG1 VAL A 345       4.963  41.893  68.198  1.00 17.47           C  
ATOM   3254  CG2 VAL A 345       4.402  42.749  70.494  1.00 17.75           C  
ATOM   3255  H   VAL A 345       3.267  44.649  68.929  1.00  0.00           H  
ATOM   3256  N   ALA A 346       1.116  43.616  70.358  1.00 17.11           N  
ATOM   3257  CA  ALA A 346       0.048  43.575  71.368  1.00 16.58           C  
ATOM   3258  C   ALA A 346      -0.518  44.954  71.491  1.00 16.05           C  
ATOM   3259  O   ALA A 346       0.135  45.935  71.110  1.00 16.10           O  
ATOM   3260  CB  ALA A 346       0.594  43.133  72.720  1.00 16.75           C  
ATOM   3261  H   ALA A 346       1.532  44.486  70.179  1.00  0.00           H  
ATOM   3262  N   TYR A 347      -1.733  45.047  71.993  1.00 15.50           N  
ATOM   3263  CA  TYR A 347      -2.344  46.356  72.170  1.00 15.47           C  
ATOM   3264  C   TYR A 347      -2.407  46.772  73.662  1.00 14.97           C  
ATOM   3265  O   TYR A 347      -2.698  45.939  74.549  1.00 14.63           O  
ATOM   3266  CB  TYR A 347      -3.770  46.371  71.586  1.00 16.16           C  
ATOM   3267  CG  TYR A 347      -3.878  46.472  70.072  1.00 16.73           C  
ATOM   3268  CD1 TYR A 347      -2.738  46.551  69.260  1.00 16.91           C  
ATOM   3269  CD2 TYR A 347      -5.131  46.546  69.463  1.00 17.05           C  
ATOM   3270  CE1 TYR A 347      -2.843  46.705  67.871  1.00 17.12           C  
ATOM   3271  CE2 TYR A 347      -5.259  46.701  68.079  1.00 17.33           C  
ATOM   3272  CZ  TYR A 347      -4.112  46.775  67.285  1.00 17.50           C  
ATOM   3273  OH  TYR A 347      -4.245  46.861  65.921  1.00 17.33           O  
ATOM   3274  H   TYR A 347      -2.220  44.238  72.304  1.00  0.00           H  
ATOM   3275  HH  TYR A 347      -5.159  46.895  65.653  1.00  0.00           H  
ATOM   3276  N   ARG A 348      -2.082  48.034  73.943  1.00 14.27           N  
ATOM   3277  CA  ARG A 348      -2.215  48.536  75.301  1.00 13.70           C  
ATOM   3278  C   ARG A 348      -3.567  49.261  75.387  1.00 13.64           C  
ATOM   3279  O   ARG A 348      -3.740  50.360  74.840  1.00 13.58           O  
ATOM   3280  CB  ARG A 348      -1.069  49.471  75.703  1.00 12.84           C  
ATOM   3281  CG  ARG A 348      -1.184  49.990  77.190  1.00 12.01           C  
ATOM   3282  CD  ARG A 348      -1.062  48.889  78.286  1.00  9.74           C  
ATOM   3283  NE  ARG A 348       0.292  48.341  78.376  1.00  8.58           N  
ATOM   3284  CZ  ARG A 348       0.526  47.154  78.936  1.00  8.17           C  
ATOM   3285  NH1 ARG A 348      -0.464  46.443  79.459  1.00  7.98           N1+
ATOM   3286  NH2 ARG A 348       1.730  46.611  78.861  1.00  7.59           N  
ATOM   3287  H   ARG A 348      -1.767  48.668  73.251  1.00  0.00           H  
ATOM   3288  HE  ARG A 348       1.049  48.845  77.993  1.00  0.00           H  
ATOM   3289 HH11 ARG A 348      -1.404  46.785  79.475  1.00  0.00           H  
ATOM   3290 HH12 ARG A 348      -0.258  45.554  79.876  1.00  0.00           H  
ATOM   3291 HH21 ARG A 348       2.463  47.091  78.376  1.00  0.00           H  
ATOM   3292 HH22 ARG A 348       1.892  45.714  79.285  1.00  0.00           H  
ATOM   3293  N   MET A 349      -4.537  48.626  76.041  1.00 13.78           N  
ATOM   3294  CA  MET A 349      -5.869  49.212  76.189  1.00 13.91           C  
ATOM   3295  C   MET A 349      -5.835  50.456  77.047  1.00 14.18           C  
ATOM   3296  O   MET A 349      -4.922  50.662  77.846  1.00 14.56           O  
ATOM   3297  CB  MET A 349      -6.855  48.198  76.766  1.00 13.81           C  
ATOM   3298  CG  MET A 349      -7.086  46.984  75.846  1.00 13.89           C  
ATOM   3299  SD  MET A 349      -7.386  47.470  74.092  1.00 12.74           S  
ATOM   3300  CE  MET A 349      -9.151  47.816  74.116  1.00 11.29           C  
ATOM   3301  H   MET A 349      -4.334  47.779  76.511  1.00  0.00           H  
ATOM   3302  N   PRO A 350      -6.842  51.308  76.903  1.00 14.47           N  
ATOM   3303  CA  PRO A 350      -6.933  52.562  77.668  1.00 14.51           C  
ATOM   3304  C   PRO A 350      -6.936  52.395  79.198  1.00 14.23           C  
ATOM   3305  O   PRO A 350      -6.547  53.296  79.913  1.00 14.38           O  
ATOM   3306  CB  PRO A 350      -8.274  53.148  77.190  1.00 14.59           C  
ATOM   3307  CG  PRO A 350      -8.481  52.523  75.848  1.00 14.54           C  
ATOM   3308  CD  PRO A 350      -8.025  51.120  76.044  1.00 14.45           C  
ATOM   3309  N   ASP A 351      -7.392  51.245  79.681  1.00 14.29           N  
ATOM   3310  CA  ASP A 351      -7.493  50.944  81.118  1.00 13.99           C  
ATOM   3311  C   ASP A 351      -6.312  50.143  81.685  1.00 13.48           C  
ATOM   3312  O   ASP A 351      -6.456  49.480  82.700  1.00 12.94           O  
ATOM   3313  CB  ASP A 351      -8.793  50.160  81.375  1.00 13.98           C  
ATOM   3314  CG  ASP A 351      -8.794  48.752  80.717  1.00 14.62           C  
ATOM   3315  OD1 ASP A 351      -7.726  48.211  80.296  1.00 14.41           O  
ATOM   3316  OD2 ASP A 351      -9.896  48.167  80.638  1.00 14.87           O1-
ATOM   3317  H   ASP A 351      -7.699  50.549  79.065  1.00  0.00           H  
ATOM   3318  N   GLY A 352      -5.180  50.156  80.997  1.00 13.24           N  
ATOM   3319  CA  GLY A 352      -4.019  49.409  81.454  1.00 13.36           C  
ATOM   3320  C   GLY A 352      -3.907  47.955  80.986  1.00 13.41           C  
ATOM   3321  O   GLY A 352      -2.843  47.335  81.106  1.00 13.18           O  
ATOM   3322  H   GLY A 352      -5.097  50.638  80.149  1.00  0.00           H  
ATOM   3323  N   ARG A 353      -4.979  47.396  80.446  1.00 13.89           N  
ATOM   3324  CA  ARG A 353      -4.935  46.004  79.968  1.00 14.79           C  
ATOM   3325  C   ARG A 353      -4.090  45.795  78.687  1.00 14.67           C  
ATOM   3326  O   ARG A 353      -4.111  46.619  77.803  1.00 14.48           O  
ATOM   3327  CB  ARG A 353      -6.363  45.487  79.764  1.00 15.09           C  
ATOM   3328  CG  ARG A 353      -6.505  43.999  79.528  1.00 15.97           C  
ATOM   3329  CD  ARG A 353      -7.991  43.622  79.346  1.00 17.10           C  
ATOM   3330  NE  ARG A 353      -8.674  44.491  78.369  1.00 18.29           N  
ATOM   3331  CZ  ARG A 353      -9.211  45.638  78.764  1.00 18.57           C  
ATOM   3332  NH1 ARG A 353      -9.140  45.975  80.039  1.00 19.04           N1+
ATOM   3333  NH2 ARG A 353      -9.758  46.474  77.898  1.00 18.43           N  
ATOM   3334  H   ARG A 353      -5.842  47.856  80.374  1.00  0.00           H  
ATOM   3335  HE  ARG A 353      -8.730  44.200  77.433  1.00  0.00           H  
ATOM   3336 HH11 ARG A 353      -8.696  45.397  80.720  1.00  0.00           H  
ATOM   3337 HH12 ARG A 353      -9.537  46.854  80.333  1.00  0.00           H  
ATOM   3338 HH21 ARG A 353      -9.790  46.278  76.919  1.00  0.00           H  
ATOM   3339 HH22 ARG A 353     -10.139  47.328  78.248  1.00  0.00           H  
ATOM   3340  N   GLU A 354      -3.304  44.727  78.654  1.00 15.06           N  
ATOM   3341  CA  GLU A 354      -2.474  44.361  77.511  1.00 15.79           C  
ATOM   3342  C   GLU A 354      -3.193  43.244  76.787  1.00 15.96           C  
ATOM   3343  O   GLU A 354      -3.433  42.171  77.350  1.00 16.05           O  
ATOM   3344  CB  GLU A 354      -1.107  43.849  77.941  1.00 16.22           C  
ATOM   3345  CG  GLU A 354      -0.471  42.849  76.977  1.00 17.50           C  
ATOM   3346  CD  GLU A 354       1.045  43.004  76.891  1.00 18.39           C  
ATOM   3347  OE1 GLU A 354       1.568  43.929  77.545  1.00 19.23           O  
ATOM   3348  OE2 GLU A 354       1.713  42.228  76.166  1.00 18.49           O1-
ATOM   3349  H   GLU A 354      -3.271  44.139  79.438  1.00  0.00           H  
ATOM   3350  N   VAL A 355      -3.491  43.460  75.515  1.00 16.19           N  
ATOM   3351  CA  VAL A 355      -4.235  42.454  74.787  1.00 16.18           C  
ATOM   3352  C   VAL A 355      -3.615  42.170  73.433  1.00 15.94           C  
ATOM   3353  O   VAL A 355      -2.817  42.973  72.949  1.00 16.42           O  
ATOM   3354  CB  VAL A 355      -5.689  42.943  74.680  1.00 16.27           C  
ATOM   3355  CG1 VAL A 355      -5.924  43.613  73.379  1.00 16.18           C  
ATOM   3356  CG2 VAL A 355      -6.671  41.827  75.018  1.00 16.28           C  
ATOM   3357  H   VAL A 355      -3.206  44.303  75.077  1.00  0.00           H  
ATOM   3358  N   THR A 356      -3.912  41.002  72.858  1.00 15.56           N  
ATOM   3359  CA  THR A 356      -3.402  40.634  71.536  1.00 14.60           C  
ATOM   3360  C   THR A 356      -4.572  40.426  70.576  1.00 14.16           C  
ATOM   3361  O   THR A 356      -4.479  39.740  69.552  1.00 13.83           O  
ATOM   3362  CB  THR A 356      -2.559  39.358  71.586  1.00 14.42           C  
ATOM   3363  CG2 THR A 356      -1.258  39.639  72.272  1.00 14.80           C  
ATOM   3364  OG1 THR A 356      -3.283  38.312  72.242  1.00 13.70           O  
ATOM   3365  H   THR A 356      -4.444  40.322  73.329  1.00  0.00           H  
ATOM   3366  HG1 THR A 356      -2.754  37.508  72.237  1.00  0.00           H  
ATOM   3367  N   THR A 357      -5.655  41.104  70.888  1.00 13.59           N  
ATOM   3368  CA  THR A 357      -6.871  41.010  70.134  1.00 13.21           C  
ATOM   3369  C   THR A 357      -7.222  42.449  69.753  1.00 12.91           C  
ATOM   3370  O   THR A 357      -6.711  43.391  70.371  1.00 12.71           O  
ATOM   3371  CB  THR A 357      -7.904  40.337  71.043  1.00 13.23           C  
ATOM   3372  CG2 THR A 357      -9.177  41.157  71.211  1.00 13.96           C  
ATOM   3373  OG1 THR A 357      -8.173  39.025  70.548  1.00 13.37           O  
ATOM   3374  H   THR A 357      -5.665  41.743  71.618  1.00  0.00           H  
ATOM   3375  HG1 THR A 357      -8.468  39.013  69.628  1.00  0.00           H  
ATOM   3376  N   THR A 358      -8.043  42.628  68.722  1.00 12.50           N  
ATOM   3377  CA  THR A 358      -8.421  43.970  68.265  1.00 12.29           C  
ATOM   3378  C   THR A 358      -9.853  44.335  68.683  1.00 11.92           C  
ATOM   3379  O   THR A 358     -10.725  43.460  68.782  1.00 11.95           O  
ATOM   3380  CB  THR A 358      -8.371  44.051  66.692  1.00 12.37           C  
ATOM   3381  CG2 THR A 358      -6.931  43.947  66.146  1.00 11.88           C  
ATOM   3382  OG1 THR A 358      -9.167  42.991  66.128  1.00 12.01           O  
ATOM   3383  H   THR A 358      -8.429  41.867  68.244  1.00  0.00           H  
ATOM   3384  HG1 THR A 358     -10.017  42.966  66.588  1.00  0.00           H  
ATOM   3385  N   PRO A 359     -10.115  45.618  68.937  1.00 11.61           N  
ATOM   3386  CA  PRO A 359     -11.454  46.083  69.316  1.00 12.07           C  
ATOM   3387  C   PRO A 359     -12.295  45.935  68.043  1.00 12.40           C  
ATOM   3388  O   PRO A 359     -11.735  45.606  66.999  1.00 12.93           O  
ATOM   3389  CB  PRO A 359     -11.239  47.579  69.535  1.00 11.63           C  
ATOM   3390  CG  PRO A 359      -9.819  47.701  69.866  1.00 11.85           C  
ATOM   3391  CD  PRO A 359      -9.144  46.716  68.968  1.00 11.77           C  
ATOM   3392  N   LEU A 360     -13.603  46.186  68.084  1.00 12.46           N  
ATOM   3393  CA  LEU A 360     -14.383  46.137  66.850  1.00 12.89           C  
ATOM   3394  C   LEU A 360     -15.377  47.257  66.713  1.00 13.50           C  
ATOM   3395  O   LEU A 360     -16.544  47.080  67.087  1.00 14.84           O  
ATOM   3396  CB  LEU A 360     -15.145  44.842  66.657  1.00 12.41           C  
ATOM   3397  CG  LEU A 360     -15.305  43.740  67.665  1.00 12.71           C  
ATOM   3398  CD1 LEU A 360     -16.485  42.881  67.167  1.00 12.20           C  
ATOM   3399  CD2 LEU A 360     -13.966  42.944  67.818  1.00 11.81           C  
ATOM   3400  H   LEU A 360     -14.065  46.410  68.922  1.00  0.00           H  
ATOM   3401  N   ALA A 361     -14.941  48.400  66.202  1.00 13.24           N  
ATOM   3402  CA  ALA A 361     -15.811  49.581  65.983  1.00 13.14           C  
ATOM   3403  C   ALA A 361     -14.934  50.745  66.279  1.00 13.16           C  
ATOM   3404  O   ALA A 361     -14.364  50.816  67.365  1.00 13.24           O  
ATOM   3405  CB  ALA A 361     -17.022  49.624  66.886  1.00 12.45           C  
ATOM   3406  H   ALA A 361     -13.998  48.479  65.969  1.00  0.00           H  
ATOM   3407  N   ALA A 362     -14.796  51.638  65.306  1.00 13.14           N  
ATOM   3408  CA  ALA A 362     -13.939  52.804  65.449  1.00 13.27           C  
ATOM   3409  C   ALA A 362     -13.750  53.180  66.912  1.00 13.22           C  
ATOM   3410  O   ALA A 362     -12.648  53.072  67.465  1.00 12.83           O  
ATOM   3411  CB  ALA A 362     -14.540  53.976  64.694  1.00 13.48           C  
ATOM   3412  H   ALA A 362     -15.366  51.573  64.507  1.00  0.00           H  
ATOM   3413  N   ASP A 363     -14.854  53.605  67.522  1.00 13.42           N  
ATOM   3414  CA  ASP A 363     -14.898  54.045  68.916  1.00 13.59           C  
ATOM   3415  C   ASP A 363     -14.152  53.158  69.885  1.00 13.49           C  
ATOM   3416  O   ASP A 363     -13.265  53.641  70.590  1.00 13.86           O  
ATOM   3417  CB  ASP A 363     -16.338  54.304  69.343  1.00 13.57           C  
ATOM   3418  CG  ASP A 363     -16.893  55.578  68.717  1.00 13.81           C  
ATOM   3419  OD1 ASP A 363     -16.088  56.386  68.195  1.00 13.95           O  
ATOM   3420  OD2 ASP A 363     -18.122  55.795  68.749  1.00 13.99           O1-
ATOM   3421  H   ASP A 363     -15.661  53.694  67.024  1.00  0.00           H  
ATOM   3422  N   ASP A 364     -14.409  51.859  69.834  1.00 13.18           N  
ATOM   3423  CA  ASP A 364     -13.730  50.937  70.714  1.00 13.04           C  
ATOM   3424  C   ASP A 364     -12.227  50.877  70.435  1.00 13.15           C  
ATOM   3425  O   ASP A 364     -11.551  49.968  70.908  1.00 14.02           O  
ATOM   3426  CB  ASP A 364     -14.358  49.538  70.656  1.00 12.96           C  
ATOM   3427  CG  ASP A 364     -15.867  49.569  70.803  1.00 13.28           C  
ATOM   3428  OD1 ASP A 364     -16.417  50.515  71.383  1.00 13.63           O  
ATOM   3429  OD2 ASP A 364     -16.538  48.651  70.313  1.00 14.19           O1-
ATOM   3430  H   ASP A 364     -15.007  51.507  69.140  1.00  0.00           H  
ATOM   3431  N   TRP A 365     -11.685  51.791  69.645  1.00 12.77           N  
ATOM   3432  CA  TRP A 365     -10.237  51.775  69.421  1.00 12.57           C  
ATOM   3433  C   TRP A 365      -9.690  53.094  69.975  1.00 12.90           C  
ATOM   3434  O   TRP A 365      -8.463  53.313  69.974  1.00 12.47           O  
ATOM   3435  CB  TRP A 365      -9.860  51.706  67.921  1.00 11.79           C  
ATOM   3436  CG  TRP A 365     -10.162  50.439  67.135  1.00 10.48           C  
ATOM   3437  CD1 TRP A 365     -11.382  49.870  66.923  1.00 10.50           C  
ATOM   3438  CD2 TRP A 365      -9.214  49.631  66.419  1.00  9.66           C  
ATOM   3439  CE2 TRP A 365      -9.925  48.587  65.805  1.00  9.46           C  
ATOM   3440  CE3 TRP A 365      -7.834  49.694  66.239  1.00  9.98           C  
ATOM   3441  NE1 TRP A 365     -11.247  48.745  66.121  1.00  9.97           N  
ATOM   3442  CZ2 TRP A 365      -9.305  47.618  65.034  1.00  9.25           C  
ATOM   3443  CZ3 TRP A 365      -7.213  48.721  65.465  1.00  9.52           C  
ATOM   3444  CH2 TRP A 365      -7.952  47.699  64.879  1.00  9.26           C  
ATOM   3445  H   TRP A 365     -12.177  52.417  69.074  1.00  0.00           H  
ATOM   3446  HE1 TRP A 365     -11.948  48.131  65.825  1.00  0.00           H  
ATOM   3447  N   LYS A 366     -10.600  53.932  70.491  1.00 13.23           N  
ATOM   3448  CA  LYS A 366     -10.254  55.260  70.991  1.00 14.03           C  
ATOM   3449  C   LYS A 366      -9.000  55.554  71.753  1.00 14.37           C  
ATOM   3450  O   LYS A 366      -8.567  56.692  71.725  1.00 15.58           O  
ATOM   3451  CB  LYS A 366     -11.412  55.957  71.681  1.00 14.54           C  
ATOM   3452  CG  LYS A 366     -11.202  57.480  71.783  1.00 15.02           C  
ATOM   3453  CD  LYS A 366     -12.516  58.253  72.044  1.00 15.44           C  
ATOM   3454  CE  LYS A 366     -13.667  57.863  71.095  1.00 15.31           C  
ATOM   3455  NZ  LYS A 366     -14.144  56.467  71.314  1.00 15.29           N1+
ATOM   3456  H   LYS A 366     -11.562  53.733  70.569  1.00  0.00           H  
ATOM   3457  HZ1 LYS A 366     -14.399  56.336  72.318  1.00  0.00           H  
ATOM   3458  HZ2 LYS A 366     -14.999  56.329  70.740  1.00  0.00           H  
ATOM   3459  HZ3 LYS A 366     -13.473  55.726  71.046  1.00  0.00           H  
ATOM   3460  N   GLY A 367      -8.384  54.615  72.441  1.00 14.18           N  
ATOM   3461  CA  GLY A 367      -7.156  55.016  73.098  1.00 14.23           C  
ATOM   3462  C   GLY A 367      -6.074  53.980  73.032  1.00 14.39           C  
ATOM   3463  O   GLY A 367      -5.051  54.129  73.668  1.00 14.40           O  
ATOM   3464  H   GLY A 367      -8.748  53.711  72.526  1.00  0.00           H  
ATOM   3465  N   VAL A 368      -6.266  52.952  72.222  1.00 14.92           N  
ATOM   3466  CA  VAL A 368      -5.268  51.899  72.147  1.00 15.62           C  
ATOM   3467  C   VAL A 368      -3.952  52.365  71.544  1.00 16.12           C  
ATOM   3468  O   VAL A 368      -3.909  53.120  70.574  1.00 16.53           O  
ATOM   3469  CB  VAL A 368      -5.782  50.597  71.470  1.00 15.37           C  
ATOM   3470  CG1 VAL A 368      -7.320  50.587  71.354  1.00 14.84           C  
ATOM   3471  CG2 VAL A 368      -5.076  50.374  70.165  1.00 15.60           C  
ATOM   3472  H   VAL A 368      -6.987  53.015  71.564  1.00  0.00           H  
ATOM   3473  N   GLU A 369      -2.873  51.935  72.172  1.00 16.67           N  
ATOM   3474  CA  GLU A 369      -1.529  52.297  71.762  1.00 16.91           C  
ATOM   3475  C   GLU A 369      -0.908  50.945  71.515  1.00 16.93           C  
ATOM   3476  O   GLU A 369      -1.257  49.983  72.186  1.00 16.65           O  
ATOM   3477  CB  GLU A 369      -0.840  53.026  72.913  1.00 17.17           C  
ATOM   3478  CG  GLU A 369      -1.636  54.203  73.444  1.00 17.34           C  
ATOM   3479  CD  GLU A 369      -1.168  55.521  72.868  1.00 18.15           C  
ATOM   3480  OE1 GLU A 369       0.045  55.674  72.624  1.00 18.59           O  
ATOM   3481  OE2 GLU A 369      -2.000  56.430  72.658  1.00 19.16           O1-
ATOM   3482  H   GLU A 369      -2.982  51.360  72.963  1.00  0.00           H  
ATOM   3483  N   PRO A 370       0.002  50.843  70.529  1.00 17.18           N  
ATOM   3484  CA  PRO A 370       0.629  49.558  70.224  1.00 17.06           C  
ATOM   3485  C   PRO A 370       1.885  49.271  70.995  1.00 16.94           C  
ATOM   3486  O   PRO A 370       2.632  50.198  71.307  1.00 17.14           O  
ATOM   3487  CB  PRO A 370       0.953  49.717  68.736  1.00 17.07           C  
ATOM   3488  CG  PRO A 370       1.455  51.137  68.710  1.00 16.87           C  
ATOM   3489  CD  PRO A 370       0.387  51.857  69.520  1.00 16.96           C  
ATOM   3490  N   ILE A 371       2.132  47.979  71.216  1.00 16.93           N  
ATOM   3491  CA  ILE A 371       3.322  47.461  71.894  1.00 17.34           C  
ATOM   3492  C   ILE A 371       4.150  46.784  70.772  1.00 17.77           C  
ATOM   3493  O   ILE A 371       3.882  45.655  70.334  1.00 17.57           O  
ATOM   3494  CB  ILE A 371       2.946  46.408  72.988  1.00 17.25           C  
ATOM   3495  CG1 ILE A 371       2.158  47.063  74.133  1.00 17.06           C  
ATOM   3496  CG2 ILE A 371       4.190  45.687  73.480  1.00 16.90           C  
ATOM   3497  CD1 ILE A 371       1.328  46.080  74.963  1.00 16.72           C  
ATOM   3498  H   ILE A 371       1.457  47.305  70.962  1.00  0.00           H  
ATOM   3499  N   TYR A 372       5.141  47.508  70.289  1.00 18.20           N  
ATOM   3500  CA  TYR A 372       5.978  47.043  69.203  1.00 18.40           C  
ATOM   3501  C   TYR A 372       6.848  45.874  69.580  1.00 19.25           C  
ATOM   3502  O   TYR A 372       6.508  45.124  70.483  1.00 19.81           O  
ATOM   3503  CB  TYR A 372       6.802  48.204  68.646  1.00 17.56           C  
ATOM   3504  CG  TYR A 372       5.960  49.306  68.066  1.00 16.51           C  
ATOM   3505  CD1 TYR A 372       5.098  49.058  67.006  1.00 16.59           C  
ATOM   3506  CD2 TYR A 372       6.020  50.580  68.577  1.00 16.16           C  
ATOM   3507  CE1 TYR A 372       4.297  50.071  66.459  1.00 16.44           C  
ATOM   3508  CE2 TYR A 372       5.243  51.596  68.056  1.00 16.46           C  
ATOM   3509  CZ  TYR A 372       4.368  51.340  66.988  1.00 16.53           C  
ATOM   3510  OH  TYR A 372       3.548  52.351  66.513  1.00 16.30           O  
ATOM   3511  H   TYR A 372       5.326  48.374  70.715  1.00  0.00           H  
ATOM   3512  HH  TYR A 372       3.107  52.103  65.704  1.00  0.00           H  
ATOM   3513  N   GLU A 373       7.898  45.663  68.793  1.00 20.15           N  
ATOM   3514  CA  GLU A 373       8.856  44.597  68.967  1.00 20.85           C  
ATOM   3515  C   GLU A 373       9.920  44.922  67.919  1.00 21.36           C  
ATOM   3516  O   GLU A 373       9.925  44.371  66.823  1.00 22.17           O  
ATOM   3517  CB  GLU A 373       8.226  43.243  68.664  1.00 21.06           C  
ATOM   3518  CG  GLU A 373       9.087  42.080  69.151  1.00 21.83           C  
ATOM   3519  CD  GLU A 373       8.770  40.729  68.511  1.00 22.46           C  
ATOM   3520  OE1 GLU A 373       7.871  40.004  69.006  1.00 22.35           O  
ATOM   3521  OE2 GLU A 373       9.472  40.362  67.532  1.00 23.44           O1-
ATOM   3522  H   GLU A 373       8.047  46.196  67.991  1.00  0.00           H  
ATOM   3523  N   THR A 374      10.789  45.868  68.232  1.00 21.60           N  
ATOM   3524  CA  THR A 374      11.837  46.288  67.300  1.00 21.74           C  
ATOM   3525  C   THR A 374      12.768  45.216  66.723  1.00 22.02           C  
ATOM   3526  O   THR A 374      13.254  44.340  67.447  1.00 22.23           O  
ATOM   3527  CB  THR A 374      12.652  47.393  67.937  1.00 21.29           C  
ATOM   3528  CG2 THR A 374      13.684  47.926  66.958  1.00 21.35           C  
ATOM   3529  OG1 THR A 374      11.750  48.435  68.337  1.00 20.82           O  
ATOM   3530  H   THR A 374      10.775  46.275  69.121  1.00  0.00           H  
ATOM   3531  HG1 THR A 374      12.286  49.070  68.820  1.00  0.00           H  
ATOM   3532  N   MET A 375      12.965  45.257  65.406  1.00 22.49           N  
ATOM   3533  CA  MET A 375      13.860  44.314  64.710  1.00 22.90           C  
ATOM   3534  C   MET A 375      14.876  45.122  63.928  1.00 22.99           C  
ATOM   3535  O   MET A 375      14.613  46.246  63.514  1.00 22.65           O  
ATOM   3536  CB  MET A 375      13.112  43.383  63.746  1.00 22.92           C  
ATOM   3537  CG  MET A 375      12.041  42.540  64.396  1.00 23.30           C  
ATOM   3538  SD  MET A 375      11.685  41.003  63.506  1.00 24.17           S  
ATOM   3539  CE  MET A 375      13.280  40.184  63.553  1.00 22.68           C  
ATOM   3540  H   MET A 375      12.463  45.879  64.822  1.00  0.00           H  
ATOM   3541  N   PRO A 376      16.073  44.579  63.754  1.00 23.37           N  
ATOM   3542  CA  PRO A 376      17.035  45.375  62.998  1.00 23.94           C  
ATOM   3543  C   PRO A 376      16.695  45.380  61.503  1.00 24.64           C  
ATOM   3544  O   PRO A 376      16.162  44.396  60.973  1.00 24.47           O  
ATOM   3545  CB  PRO A 376      18.371  44.696  63.324  1.00 23.57           C  
ATOM   3546  CG  PRO A 376      17.994  43.289  63.596  1.00 23.52           C  
ATOM   3547  CD  PRO A 376      16.692  43.386  64.354  1.00 23.26           C  
ATOM   3548  N   GLY A 377      16.977  46.503  60.840  1.00 25.35           N  
ATOM   3549  CA  GLY A 377      16.705  46.620  59.414  1.00 25.98           C  
ATOM   3550  C   GLY A 377      17.780  45.970  58.563  1.00 26.50           C  
ATOM   3551  O   GLY A 377      18.328  44.941  58.960  1.00 26.21           O  
ATOM   3552  H   GLY A 377      17.448  47.256  61.276  1.00  0.00           H  
ATOM   3553  N   TRP A 378      18.093  46.593  57.417  1.00 27.26           N  
ATOM   3554  CA  TRP A 378      19.105  46.119  56.432  1.00 27.57           C  
ATOM   3555  C   TRP A 378      19.300  47.221  55.393  1.00 27.50           C  
ATOM   3556  O   TRP A 378      18.337  47.695  54.814  1.00 27.38           O  
ATOM   3557  CB  TRP A 378      18.639  44.823  55.728  1.00 28.05           C  
ATOM   3558  CG  TRP A 378      17.262  44.902  55.099  1.00 28.98           C  
ATOM   3559  CD1 TRP A 378      16.951  45.421  53.871  1.00 29.21           C  
ATOM   3560  CD2 TRP A 378      16.004  44.514  55.694  1.00 29.44           C  
ATOM   3561  CE2 TRP A 378      14.980  44.847  54.766  1.00 29.57           C  
ATOM   3562  CE3 TRP A 378      15.642  43.926  56.917  1.00 29.59           C  
ATOM   3563  NE1 TRP A 378      15.589  45.396  53.667  1.00 29.34           N  
ATOM   3564  CZ2 TRP A 378      13.609  44.611  55.029  1.00 29.42           C  
ATOM   3565  CZ3 TRP A 378      14.271  43.688  57.176  1.00 29.68           C  
ATOM   3566  CH2 TRP A 378      13.280  44.034  56.231  1.00 29.40           C  
ATOM   3567  H   TRP A 378      17.627  47.438  57.229  1.00  0.00           H  
ATOM   3568  HE1 TRP A 378      15.189  45.726  52.824  1.00  0.00           H  
ATOM   3569  N   SER A 379      20.525  47.683  55.192  1.00 27.63           N  
ATOM   3570  CA  SER A 379      20.748  48.749  54.213  1.00 28.00           C  
ATOM   3571  C   SER A 379      20.911  48.182  52.782  1.00 28.43           C  
ATOM   3572  O   SER A 379      20.908  48.912  51.794  1.00 28.37           O  
ATOM   3573  CB  SER A 379      21.954  49.592  54.621  1.00 27.61           C  
ATOM   3574  OG  SER A 379      23.082  48.749  54.784  1.00 28.13           O  
ATOM   3575  H   SER A 379      21.305  47.358  55.688  1.00  0.00           H  
ATOM   3576  HG  SER A 379      23.812  49.304  55.084  1.00  0.00           H  
ATOM   3577  N   GLU A 380      21.025  46.865  52.696  1.00 28.92           N  
ATOM   3578  CA  GLU A 380      21.180  46.177  51.440  1.00 29.25           C  
ATOM   3579  C   GLU A 380      19.923  46.456  50.648  1.00 29.53           C  
ATOM   3580  O   GLU A 380      18.968  47.034  51.182  1.00 29.64           O  
ATOM   3581  CB  GLU A 380      21.397  44.687  51.720  1.00 29.68           C  
ATOM   3582  CG  GLU A 380      22.657  44.466  52.587  1.00 29.98           C  
ATOM   3583  CD  GLU A 380      22.695  43.150  53.343  1.00 30.38           C  
ATOM   3584  OE1 GLU A 380      22.020  43.056  54.380  1.00 30.67           O  
ATOM   3585  OE2 GLU A 380      23.436  42.225  52.940  1.00 30.57           O1-
ATOM   3586  H   GLU A 380      20.976  46.325  53.502  1.00  0.00           H  
ATOM   3587  N   SER A 381      19.935  46.108  49.360  1.00 29.74           N  
ATOM   3588  CA  SER A 381      18.790  46.361  48.488  1.00 29.44           C  
ATOM   3589  C   SER A 381      18.055  45.058  48.251  1.00 29.26           C  
ATOM   3590  O   SER A 381      18.689  44.007  48.062  1.00 29.20           O  
ATOM   3591  CB  SER A 381      19.272  46.964  47.149  1.00 29.77           C  
ATOM   3592  OG  SER A 381      18.192  47.381  46.304  1.00 29.70           O  
ATOM   3593  H   SER A 381      20.705  45.644  48.973  1.00  0.00           H  
ATOM   3594  HG  SER A 381      17.893  48.251  46.602  1.00  0.00           H  
ATOM   3595  N   THR A 382      16.728  45.106  48.313  1.00 29.06           N  
ATOM   3596  CA  THR A 382      15.924  43.910  48.065  1.00 29.12           C  
ATOM   3597  C   THR A 382      15.086  44.087  46.787  1.00 29.01           C  
ATOM   3598  O   THR A 382      14.430  43.150  46.327  1.00 28.63           O  
ATOM   3599  CB  THR A 382      14.989  43.545  49.277  1.00 29.33           C  
ATOM   3600  CG2 THR A 382      15.802  43.247  50.547  1.00 29.29           C  
ATOM   3601  OG1 THR A 382      14.078  44.617  49.553  1.00 29.27           O  
ATOM   3602  H   THR A 382      16.265  45.944  48.561  1.00  0.00           H  
ATOM   3603  HG1 THR A 382      14.537  45.335  50.010  1.00  0.00           H  
ATOM   3604  N   PHE A 383      15.150  45.274  46.182  1.00 29.20           N  
ATOM   3605  CA  PHE A 383      14.363  45.549  44.973  1.00 29.48           C  
ATOM   3606  C   PHE A 383      14.416  44.533  43.811  1.00 29.51           C  
ATOM   3607  O   PHE A 383      15.489  44.162  43.298  1.00 29.65           O  
ATOM   3608  CB  PHE A 383      14.641  46.931  44.427  1.00 29.47           C  
ATOM   3609  CG  PHE A 383      13.687  47.332  43.352  1.00 29.82           C  
ATOM   3610  CD1 PHE A 383      13.863  46.885  42.048  1.00 29.97           C  
ATOM   3611  CD2 PHE A 383      12.605  48.149  43.637  1.00 29.80           C  
ATOM   3612  CE1 PHE A 383      12.971  47.252  41.046  1.00 30.01           C  
ATOM   3613  CE2 PHE A 383      11.705  48.522  42.634  1.00 30.00           C  
ATOM   3614  CZ  PHE A 383      11.891  48.074  41.342  1.00 29.76           C  
ATOM   3615  H   PHE A 383      15.732  45.990  46.500  1.00  0.00           H  
ATOM   3616  N   GLY A 384      13.237  44.088  43.402  1.00 29.18           N  
ATOM   3617  CA  GLY A 384      13.152  43.134  42.325  1.00 28.97           C  
ATOM   3618  C   GLY A 384      13.889  41.839  42.582  1.00 28.77           C  
ATOM   3619  O   GLY A 384      14.067  41.058  41.652  1.00 28.85           O  
ATOM   3620  H   GLY A 384      12.399  44.435  43.805  1.00  0.00           H  
ATOM   3621  N   VAL A 385      14.342  41.595  43.808  1.00 28.51           N  
ATOM   3622  CA  VAL A 385      15.040  40.334  44.072  1.00 28.18           C  
ATOM   3623  C   VAL A 385      14.013  39.236  43.792  1.00 28.16           C  
ATOM   3624  O   VAL A 385      12.830  39.414  44.064  1.00 27.96           O  
ATOM   3625  CB  VAL A 385      15.633  40.294  45.508  1.00 27.72           C  
ATOM   3626  CG1 VAL A 385      16.068  38.884  45.896  1.00 27.23           C  
ATOM   3627  CG2 VAL A 385      16.814  41.248  45.589  1.00 27.08           C  
ATOM   3628  H   VAL A 385      14.217  42.203  44.567  1.00  0.00           H  
ATOM   3629  N   LYS A 386      14.441  38.141  43.187  1.00 28.44           N  
ATOM   3630  CA  LYS A 386      13.517  37.067  42.833  1.00 29.09           C  
ATOM   3631  C   LYS A 386      13.790  35.803  43.628  1.00 29.28           C  
ATOM   3632  O   LYS A 386      13.253  34.741  43.314  1.00 28.96           O  
ATOM   3633  CB  LYS A 386      13.626  36.728  41.328  1.00 29.58           C  
ATOM   3634  CG  LYS A 386      13.771  37.902  40.357  1.00 29.86           C  
ATOM   3635  CD  LYS A 386      12.533  38.732  40.304  1.00 30.60           C  
ATOM   3636  CE  LYS A 386      12.585  39.778  39.190  1.00 31.41           C  
ATOM   3637  NZ  LYS A 386      13.746  40.719  39.272  1.00 32.04           N1+
ATOM   3638  H   LYS A 386      15.389  38.044  42.952  1.00  0.00           H  
ATOM   3639  HZ1 LYS A 386      13.770  41.122  40.243  1.00  0.00           H  
ATOM   3640  HZ2 LYS A 386      14.640  40.203  39.161  1.00  0.00           H  
ATOM   3641  HZ3 LYS A 386      13.700  41.484  38.571  1.00  0.00           H  
ATOM   3642  N   ASP A 387      14.632  35.915  44.650  1.00 29.90           N  
ATOM   3643  CA  ASP A 387      14.990  34.769  45.484  1.00 30.37           C  
ATOM   3644  C   ASP A 387      15.381  35.132  46.908  1.00 30.45           C  
ATOM   3645  O   ASP A 387      16.108  36.119  47.123  1.00 30.69           O  
ATOM   3646  CB  ASP A 387      16.174  34.017  44.864  1.00 30.81           C  
ATOM   3647  CG  ASP A 387      15.743  32.890  43.965  1.00 31.30           C  
ATOM   3648  OD1 ASP A 387      14.525  32.663  43.805  1.00 31.86           O  
ATOM   3649  OD2 ASP A 387      16.632  32.222  43.410  1.00 31.67           O1-
ATOM   3650  H   ASP A 387      15.038  36.760  44.892  1.00  0.00           H  
ATOM   3651  N   ARG A 388      14.940  34.307  47.866  1.00 30.22           N  
ATOM   3652  CA  ARG A 388      15.291  34.493  49.275  1.00 29.83           C  
ATOM   3653  C   ARG A 388      16.797  34.811  49.331  1.00 29.39           C  
ATOM   3654  O   ARG A 388      17.227  35.817  49.906  1.00 29.31           O  
ATOM   3655  CB  ARG A 388      14.974  33.216  50.082  1.00 30.16           C  
ATOM   3656  CG  ARG A 388      13.505  33.062  50.510  1.00 30.88           C  
ATOM   3657  CD  ARG A 388      13.206  31.772  51.307  1.00 31.49           C  
ATOM   3658  NE  ARG A 388      14.319  31.367  52.192  1.00 33.14           N  
ATOM   3659  CZ  ARG A 388      14.567  31.925  53.387  1.00 33.37           C  
ATOM   3660  NH1 ARG A 388      13.796  32.896  53.870  1.00 33.94           N1+
ATOM   3661  NH2 ARG A 388      15.633  31.542  54.083  1.00 33.36           N  
ATOM   3662  H   ARG A 388      14.349  33.570  47.601  1.00  0.00           H  
ATOM   3663  HE  ARG A 388      14.898  30.642  51.874  1.00  0.00           H  
ATOM   3664 HH11 ARG A 388      13.005  33.221  53.351  1.00  0.00           H  
ATOM   3665 HH12 ARG A 388      13.955  33.294  54.778  1.00  0.00           H  
ATOM   3666 HH21 ARG A 388      16.254  30.848  53.719  1.00  0.00           H  
ATOM   3667 HH22 ARG A 388      15.833  31.948  54.977  1.00  0.00           H  
ATOM   3668  N   SER A 389      17.589  33.978  48.671  1.00 28.79           N  
ATOM   3669  CA  SER A 389      19.025  34.155  48.634  1.00 28.21           C  
ATOM   3670  C   SER A 389      19.471  35.608  48.532  1.00 28.00           C  
ATOM   3671  O   SER A 389      20.430  36.001  49.190  1.00 28.57           O  
ATOM   3672  CB  SER A 389      19.621  33.349  47.476  1.00 28.45           C  
ATOM   3673  OG  SER A 389      19.500  31.951  47.703  1.00 28.38           O  
ATOM   3674  H   SER A 389      17.233  33.200  48.193  1.00  0.00           H  
ATOM   3675  HG  SER A 389      20.066  31.712  48.454  1.00  0.00           H  
ATOM   3676  N   GLY A 390      18.802  36.411  47.714  1.00 27.47           N  
ATOM   3677  CA  GLY A 390      19.214  37.797  47.564  1.00 26.79           C  
ATOM   3678  C   GLY A 390      18.729  38.665  48.700  1.00 26.57           C  
ATOM   3679  O   GLY A 390      19.128  39.842  48.835  1.00 26.41           O  
ATOM   3680  H   GLY A 390      17.984  36.140  47.245  1.00  0.00           H  
ATOM   3681  N   LEU A 391      17.840  38.097  49.516  1.00 26.14           N  
ATOM   3682  CA  LEU A 391      17.293  38.825  50.649  1.00 25.49           C  
ATOM   3683  C   LEU A 391      18.291  38.736  51.757  1.00 24.91           C  
ATOM   3684  O   LEU A 391      18.860  37.677  52.002  1.00 24.83           O  
ATOM   3685  CB  LEU A 391      15.989  38.205  51.139  1.00 25.53           C  
ATOM   3686  CG  LEU A 391      14.786  38.241  50.207  1.00 25.89           C  
ATOM   3687  CD1 LEU A 391      13.605  37.564  50.922  1.00 25.38           C  
ATOM   3688  CD2 LEU A 391      14.470  39.701  49.800  1.00 25.33           C  
ATOM   3689  H   LEU A 391      17.554  37.154  49.443  1.00  0.00           H  
ATOM   3690  N   PRO A 392      18.573  39.863  52.401  1.00 24.56           N  
ATOM   3691  CA  PRO A 392      19.525  39.853  53.504  1.00 24.38           C  
ATOM   3692  C   PRO A 392      18.893  39.147  54.713  1.00 24.22           C  
ATOM   3693  O   PRO A 392      17.654  39.033  54.788  1.00 24.06           O  
ATOM   3694  CB  PRO A 392      19.773  41.340  53.746  1.00 24.58           C  
ATOM   3695  CG  PRO A 392      18.529  42.017  53.227  1.00 24.45           C  
ATOM   3696  CD  PRO A 392      18.224  41.234  51.996  1.00 24.58           C  
ATOM   3697  N   GLN A 393      19.740  38.696  55.647  1.00 23.94           N  
ATOM   3698  CA  GLN A 393      19.327  37.974  56.878  1.00 23.55           C  
ATOM   3699  C   GLN A 393      18.331  38.687  57.782  1.00 23.40           C  
ATOM   3700  O   GLN A 393      17.404  38.072  58.328  1.00 23.15           O  
ATOM   3701  CB  GLN A 393      20.531  37.625  57.712  1.00 23.28           C  
ATOM   3702  CG  GLN A 393      20.224  36.568  58.695  1.00 23.58           C  
ATOM   3703  CD  GLN A 393      20.003  35.238  58.046  1.00 23.84           C  
ATOM   3704  NE2 GLN A 393      20.982  34.804  57.249  1.00 24.07           N  
ATOM   3705  OE1 GLN A 393      18.966  34.588  58.257  1.00 23.80           O  
ATOM   3706  H   GLN A 393      20.697  38.850  55.494  1.00  0.00           H  
ATOM   3707 HE21 GLN A 393      20.836  33.944  56.802  1.00  0.00           H  
ATOM   3708 HE22 GLN A 393      21.801  35.321  57.103  1.00  0.00           H  
ATOM   3709  N   ALA A 394      18.545  39.979  57.968  1.00 23.25           N  
ATOM   3710  CA  ALA A 394      17.631  40.763  58.760  1.00 23.43           C  
ATOM   3711  C   ALA A 394      16.246  40.450  58.199  1.00 23.75           C  
ATOM   3712  O   ALA A 394      15.367  39.959  58.923  1.00 23.90           O  
ATOM   3713  CB  ALA A 394      17.944  42.221  58.598  1.00 23.04           C  
ATOM   3714  H   ALA A 394      19.339  40.416  57.594  1.00  0.00           H  
ATOM   3715  N   ALA A 395      16.107  40.688  56.884  1.00 23.99           N  
ATOM   3716  CA  ALA A 395      14.889  40.472  56.080  1.00 23.72           C  
ATOM   3717  C   ALA A 395      14.318  39.094  56.316  1.00 23.58           C  
ATOM   3718  O   ALA A 395      13.147  38.934  56.682  1.00 23.47           O  
ATOM   3719  CB  ALA A 395      15.214  40.649  54.601  1.00 23.76           C  
ATOM   3720  H   ALA A 395      16.881  41.038  56.400  1.00  0.00           H  
ATOM   3721  N   LEU A 396      15.140  38.088  56.097  1.00 23.60           N  
ATOM   3722  CA  LEU A 396      14.689  36.736  56.348  1.00 24.06           C  
ATOM   3723  C   LEU A 396      14.117  36.640  57.754  1.00 24.13           C  
ATOM   3724  O   LEU A 396      13.070  36.026  57.960  1.00 23.96           O  
ATOM   3725  CB  LEU A 396      15.827  35.732  56.165  1.00 24.28           C  
ATOM   3726  CG  LEU A 396      16.252  35.593  54.705  1.00 24.26           C  
ATOM   3727  CD1 LEU A 396      17.200  34.428  54.572  1.00 24.01           C  
ATOM   3728  CD2 LEU A 396      14.996  35.421  53.821  1.00 24.04           C  
ATOM   3729  H   LEU A 396      16.033  38.277  55.732  1.00  0.00           H  
ATOM   3730  N   ASN A 397      14.798  37.264  58.715  1.00 24.40           N  
ATOM   3731  CA  ASN A 397      14.345  37.261  60.123  1.00 24.51           C  
ATOM   3732  C   ASN A 397      13.041  38.034  60.348  1.00 24.34           C  
ATOM   3733  O   ASN A 397      12.113  37.529  60.988  1.00 24.43           O  
ATOM   3734  CB  ASN A 397      15.444  37.784  61.064  1.00 24.30           C  
ATOM   3735  CG  ASN A 397      16.609  36.817  61.208  1.00 24.16           C  
ATOM   3736  ND2 ASN A 397      16.371  35.537  60.964  1.00 23.66           N  
ATOM   3737  OD1 ASN A 397      17.713  37.225  61.559  1.00 24.55           O  
ATOM   3738  H   ASN A 397      15.661  37.708  58.519  1.00  0.00           H  
ATOM   3739 HD21 ASN A 397      17.178  34.985  61.024  1.00  0.00           H  
ATOM   3740 HD22 ASN A 397      15.511  35.141  60.728  1.00  0.00           H  
ATOM   3741  N   TYR A 398      12.973  39.255  59.847  1.00 24.27           N  
ATOM   3742  CA  TYR A 398      11.756  40.051  59.981  1.00 24.52           C  
ATOM   3743  C   TYR A 398      10.596  39.242  59.415  1.00 24.77           C  
ATOM   3744  O   TYR A 398       9.484  39.286  59.959  1.00 25.00           O  
ATOM   3745  CB  TYR A 398      11.904  41.365  59.209  1.00 24.56           C  
ATOM   3746  CG  TYR A 398      10.643  42.192  59.074  1.00 24.28           C  
ATOM   3747  CD1 TYR A 398      10.221  43.028  60.107  1.00 24.18           C  
ATOM   3748  CD2 TYR A 398       9.910  42.192  57.890  1.00 23.84           C  
ATOM   3749  CE1 TYR A 398       9.112  43.850  59.958  1.00 23.83           C  
ATOM   3750  CE2 TYR A 398       8.798  43.007  57.739  1.00 23.57           C  
ATOM   3751  CZ  TYR A 398       8.409  43.835  58.770  1.00 23.55           C  
ATOM   3752  OH  TYR A 398       7.342  44.687  58.619  1.00 23.24           O  
ATOM   3753  H   TYR A 398      13.793  39.630  59.435  1.00  0.00           H  
ATOM   3754  HH  TYR A 398       7.093  44.880  57.701  1.00  0.00           H  
ATOM   3755  N   ILE A 399      10.856  38.502  58.326  1.00 24.79           N  
ATOM   3756  CA  ILE A 399       9.833  37.672  57.692  1.00 24.48           C  
ATOM   3757  C   ILE A 399       9.484  36.466  58.543  1.00 24.04           C  
ATOM   3758  O   ILE A 399       8.305  36.165  58.708  1.00 24.10           O  
ATOM   3759  CB  ILE A 399      10.243  37.207  56.262  1.00 25.03           C  
ATOM   3760  CG1 ILE A 399      10.282  38.411  55.307  1.00 25.12           C  
ATOM   3761  CG2 ILE A 399       9.256  36.136  55.712  1.00 24.75           C  
ATOM   3762  CD1 ILE A 399      11.101  38.147  54.053  1.00 25.30           C  
ATOM   3763  H   ILE A 399      11.733  38.566  57.878  1.00  0.00           H  
ATOM   3764  N   LYS A 400      10.488  35.754  59.056  1.00 23.60           N  
ATOM   3765  CA  LYS A 400      10.213  34.589  59.915  1.00 23.42           C  
ATOM   3766  C   LYS A 400       9.390  35.025  61.149  1.00 22.88           C  
ATOM   3767  O   LYS A 400       8.404  34.380  61.520  1.00 22.62           O  
ATOM   3768  CB  LYS A 400      11.507  33.853  60.323  1.00 23.67           C  
ATOM   3769  CG  LYS A 400      11.300  32.516  61.083  1.00 24.16           C  
ATOM   3770  CD  LYS A 400       9.886  31.927  60.921  1.00 24.74           C  
ATOM   3771  CE  LYS A 400       9.843  30.670  60.026  1.00 25.59           C  
ATOM   3772  NZ  LYS A 400       8.444  30.241  59.577  1.00 25.27           N1+
ATOM   3773  H   LYS A 400      11.414  35.974  58.808  1.00  0.00           H  
ATOM   3774  HZ1 LYS A 400       7.833  30.050  60.392  1.00  0.00           H  
ATOM   3775  HZ2 LYS A 400       8.054  31.025  59.008  1.00  0.00           H  
ATOM   3776  HZ3 LYS A 400       8.520  29.394  58.969  1.00  0.00           H  
ATOM   3777  N   ARG A 401       9.753  36.143  61.750  1.00 22.20           N  
ATOM   3778  CA  ARG A 401       8.980  36.610  62.880  1.00 21.91           C  
ATOM   3779  C   ARG A 401       7.491  36.676  62.464  1.00 21.25           C  
ATOM   3780  O   ARG A 401       6.640  36.022  63.080  1.00 21.56           O  
ATOM   3781  CB  ARG A 401       9.496  37.971  63.355  1.00 22.27           C  
ATOM   3782  CG  ARG A 401       8.992  38.390  64.707  1.00 22.69           C  
ATOM   3783  CD  ARG A 401       9.428  37.412  65.805  1.00 23.07           C  
ATOM   3784  NE  ARG A 401       8.810  37.789  67.073  1.00 22.93           N  
ATOM   3785  CZ  ARG A 401       8.155  36.905  67.812  1.00 22.81           C  
ATOM   3786  NH1 ARG A 401       8.066  35.635  67.438  1.00 22.45           N1+
ATOM   3787  NH2 ARG A 401       7.465  37.337  68.855  1.00 23.02           N  
ATOM   3788  H   ARG A 401      10.550  36.646  61.460  1.00  0.00           H  
ATOM   3789  HE  ARG A 401       8.914  38.721  67.364  1.00  0.00           H  
ATOM   3790 HH11 ARG A 401       8.502  35.318  66.588  1.00  0.00           H  
ATOM   3791 HH12 ARG A 401       7.559  34.974  67.997  1.00  0.00           H  
ATOM   3792 HH21 ARG A 401       7.469  38.326  69.048  1.00  0.00           H  
ATOM   3793 HH22 ARG A 401       6.943  36.729  69.457  1.00  0.00           H  
ATOM   3794  N   ILE A 402       7.160  37.423  61.414  1.00 20.26           N  
ATOM   3795  CA  ILE A 402       5.753  37.502  60.979  1.00 19.01           C  
ATOM   3796  C   ILE A 402       5.066  36.129  60.986  1.00 18.16           C  
ATOM   3797  O   ILE A 402       3.913  35.980  61.415  1.00 17.62           O  
ATOM   3798  CB  ILE A 402       5.616  38.156  59.572  1.00 19.18           C  
ATOM   3799  CG1 ILE A 402       6.222  39.569  59.605  1.00 18.79           C  
ATOM   3800  CG2 ILE A 402       4.123  38.240  59.142  1.00 18.72           C  
ATOM   3801  CD1 ILE A 402       6.564  40.114  58.241  1.00 18.92           C  
ATOM   3802  H   ILE A 402       7.867  37.915  60.939  1.00  0.00           H  
ATOM   3803  N   GLU A 403       5.774  35.113  60.534  1.00 17.63           N  
ATOM   3804  CA  GLU A 403       5.177  33.788  60.518  1.00 17.32           C  
ATOM   3805  C   GLU A 403       4.858  33.335  61.952  1.00 16.98           C  
ATOM   3806  O   GLU A 403       3.753  32.869  62.233  1.00 16.96           O  
ATOM   3807  CB  GLU A 403       6.068  32.809  59.728  1.00 17.43           C  
ATOM   3808  CG  GLU A 403       6.175  33.238  58.218  1.00 18.03           C  
ATOM   3809  CD  GLU A 403       7.092  32.359  57.343  1.00 17.78           C  
ATOM   3810  OE1 GLU A 403       8.277  32.161  57.698  1.00 17.56           O  
ATOM   3811  OE2 GLU A 403       6.624  31.904  56.275  1.00 17.50           O1-
ATOM   3812  H   GLU A 403       6.670  35.267  60.162  1.00  0.00           H  
ATOM   3813  N   GLU A 404       5.804  33.539  62.869  1.00 16.45           N  
ATOM   3814  CA  GLU A 404       5.638  33.175  64.287  1.00 15.77           C  
ATOM   3815  C   GLU A 404       4.441  33.876  64.921  1.00 15.00           C  
ATOM   3816  O   GLU A 404       3.524  33.218  65.409  1.00 15.13           O  
ATOM   3817  CB  GLU A 404       6.912  33.498  65.072  1.00 15.42           C  
ATOM   3818  CG  GLU A 404       8.036  32.528  64.788  1.00 15.40           C  
ATOM   3819  CD  GLU A 404       9.380  33.171  64.932  1.00 15.63           C  
ATOM   3820  OE1 GLU A 404       9.414  34.380  65.236  1.00 16.42           O  
ATOM   3821  OE2 GLU A 404      10.402  32.490  64.714  1.00 15.52           O1-
ATOM   3822  H   GLU A 404       6.649  33.938  62.558  1.00  0.00           H  
ATOM   3823  N   LEU A 405       4.419  35.199  64.860  1.00 14.15           N  
ATOM   3824  CA  LEU A 405       3.330  35.949  65.441  1.00 13.95           C  
ATOM   3825  C   LEU A 405       1.943  35.631  64.866  1.00 14.18           C  
ATOM   3826  O   LEU A 405       0.927  35.959  65.502  1.00 14.15           O  
ATOM   3827  CB  LEU A 405       3.590  37.437  65.282  1.00 13.84           C  
ATOM   3828  CG  LEU A 405       4.628  38.139  66.158  1.00 14.22           C  
ATOM   3829  CD1 LEU A 405       4.990  39.491  65.546  1.00 13.81           C  
ATOM   3830  CD2 LEU A 405       4.089  38.320  67.589  1.00 13.47           C  
ATOM   3831  H   LEU A 405       5.152  35.627  64.353  1.00  0.00           H  
ATOM   3832  N   THR A 406       1.877  35.023  63.671  1.00 14.10           N  
ATOM   3833  CA  THR A 406       0.585  34.736  63.024  1.00 13.63           C  
ATOM   3834  C   THR A 406       0.292  33.286  62.815  1.00 13.35           C  
ATOM   3835  O   THR A 406      -0.874  32.895  62.700  1.00 13.20           O  
ATOM   3836  CB  THR A 406       0.492  35.374  61.635  1.00 13.84           C  
ATOM   3837  CG2 THR A 406       0.388  36.872  61.717  1.00 13.93           C  
ATOM   3838  OG1 THR A 406       1.666  35.026  60.892  1.00 14.05           O  
ATOM   3839  H   THR A 406       2.686  34.780  63.176  1.00  0.00           H  
ATOM   3840  HG1 THR A 406       2.515  35.443  61.163  1.00  0.00           H  
ATOM   3841  N   GLY A 407       1.330  32.476  62.719  1.00 13.42           N  
ATOM   3842  CA  GLY A 407       1.075  31.068  62.495  1.00 14.19           C  
ATOM   3843  C   GLY A 407       0.637  30.831  61.055  1.00 14.50           C  
ATOM   3844  O   GLY A 407       0.043  29.790  60.722  1.00 14.73           O  
ATOM   3845  H   GLY A 407       2.280  32.748  62.673  1.00  0.00           H  
ATOM   3846  N   VAL A 408       0.917  31.805  60.194  1.00 14.66           N  
ATOM   3847  CA  VAL A 408       0.579  31.701  58.782  1.00 14.70           C  
ATOM   3848  C   VAL A 408       1.848  31.875  57.964  1.00 14.41           C  
ATOM   3849  O   VAL A 408       2.569  32.857  58.147  1.00 14.11           O  
ATOM   3850  CB  VAL A 408      -0.472  32.764  58.370  1.00 14.95           C  
ATOM   3851  CG1 VAL A 408      -0.766  32.659  56.875  1.00 14.90           C  
ATOM   3852  CG2 VAL A 408      -1.772  32.533  59.150  1.00 14.83           C  
ATOM   3853  H   VAL A 408       1.391  32.625  60.450  1.00  0.00           H  
ATOM   3854  N   PRO A 409       2.130  30.919  57.043  1.00 14.63           N  
ATOM   3855  CA  PRO A 409       3.313  30.917  56.157  1.00 14.47           C  
ATOM   3856  C   PRO A 409       3.271  31.985  55.072  1.00 14.31           C  
ATOM   3857  O   PRO A 409       2.218  32.241  54.471  1.00 14.39           O  
ATOM   3858  CB  PRO A 409       3.271  29.515  55.528  1.00 14.39           C  
ATOM   3859  CG  PRO A 409       1.799  29.247  55.405  1.00 14.20           C  
ATOM   3860  CD  PRO A 409       1.285  29.734  56.768  1.00 14.81           C  
ATOM   3861  N   ILE A 410       4.399  32.649  54.851  1.00 14.09           N  
ATOM   3862  CA  ILE A 410       4.472  33.646  53.777  1.00 14.01           C  
ATOM   3863  C   ILE A 410       4.853  32.890  52.494  1.00 13.88           C  
ATOM   3864  O   ILE A 410       6.024  32.582  52.238  1.00 13.28           O  
ATOM   3865  CB  ILE A 410       5.474  34.776  54.082  1.00 13.81           C  
ATOM   3866  CG1 ILE A 410       4.807  35.809  54.989  1.00 13.71           C  
ATOM   3867  CG2 ILE A 410       5.988  35.416  52.795  1.00 13.11           C  
ATOM   3868  CD1 ILE A 410       5.794  36.823  55.528  1.00 13.84           C  
ATOM   3869  H   ILE A 410       5.204  32.448  55.383  1.00  0.00           H  
ATOM   3870  N   ASP A 411       3.822  32.591  51.714  1.00 13.94           N  
ATOM   3871  CA  ASP A 411       3.944  31.839  50.471  1.00 14.01           C  
ATOM   3872  C   ASP A 411       4.524  32.612  49.262  1.00 14.35           C  
ATOM   3873  O   ASP A 411       5.130  32.002  48.341  1.00 14.57           O  
ATOM   3874  CB  ASP A 411       2.575  31.275  50.126  1.00 13.53           C  
ATOM   3875  CG  ASP A 411       2.218  30.080  50.951  1.00 13.06           C  
ATOM   3876  OD1 ASP A 411       3.114  29.381  51.439  1.00 13.06           O  
ATOM   3877  OD2 ASP A 411       1.028  29.795  51.079  1.00 13.21           O1-
ATOM   3878  H   ASP A 411       2.932  32.925  51.962  1.00  0.00           H  
ATOM   3879  N   ILE A 412       4.375  33.936  49.285  1.00 14.04           N  
ATOM   3880  CA  ILE A 412       4.844  34.769  48.205  1.00 14.02           C  
ATOM   3881  C   ILE A 412       5.434  36.025  48.818  1.00 14.29           C  
ATOM   3882  O   ILE A 412       4.842  36.605  49.730  1.00 14.73           O  
ATOM   3883  CB  ILE A 412       3.649  35.209  47.291  1.00 14.17           C  
ATOM   3884  CG1 ILE A 412       2.890  33.985  46.764  1.00 14.32           C  
ATOM   3885  CG2 ILE A 412       4.127  36.111  46.153  1.00 13.77           C  
ATOM   3886  CD1 ILE A 412       1.925  34.284  45.607  1.00 14.34           C  
ATOM   3887  H   ILE A 412       3.907  34.355  50.038  1.00  0.00           H  
ATOM   3888  N   ILE A 413       6.566  36.477  48.295  1.00 14.04           N  
ATOM   3889  CA  ILE A 413       7.207  37.693  48.779  1.00 14.07           C  
ATOM   3890  C   ILE A 413       7.370  38.503  47.481  1.00 14.53           C  
ATOM   3891  O   ILE A 413       7.813  37.947  46.458  1.00 14.97           O  
ATOM   3892  CB  ILE A 413       8.629  37.422  49.373  1.00 13.72           C  
ATOM   3893  CG1 ILE A 413       8.605  36.303  50.411  1.00 12.99           C  
ATOM   3894  CG2 ILE A 413       9.215  38.695  49.967  1.00 13.60           C  
ATOM   3895  CD1 ILE A 413       9.988  35.902  50.879  1.00 12.60           C  
ATOM   3896  H   ILE A 413       6.940  35.997  47.520  1.00  0.00           H  
ATOM   3897  N   SER A 414       7.013  39.786  47.513  1.00 14.36           N  
ATOM   3898  CA  SER A 414       7.111  40.639  46.345  1.00 14.35           C  
ATOM   3899  C   SER A 414       8.161  41.753  46.520  1.00 14.77           C  
ATOM   3900  O   SER A 414       8.147  42.494  47.512  1.00 14.72           O  
ATOM   3901  CB  SER A 414       5.723  41.202  46.012  1.00 13.89           C  
ATOM   3902  OG  SER A 414       5.781  42.391  45.249  1.00 13.24           O  
ATOM   3903  H   SER A 414       6.668  40.158  48.363  1.00  0.00           H  
ATOM   3904  HG  SER A 414       4.909  42.797  45.184  1.00  0.00           H  
ATOM   3905  N   THR A 415       9.068  41.859  45.546  1.00 15.22           N  
ATOM   3906  CA  THR A 415      10.131  42.842  45.566  1.00 15.61           C  
ATOM   3907  C   THR A 415       9.962  43.996  44.614  1.00 15.46           C  
ATOM   3908  O   THR A 415      10.919  44.753  44.391  1.00 15.58           O  
ATOM   3909  CB  THR A 415      11.474  42.202  45.277  1.00 16.14           C  
ATOM   3910  CG2 THR A 415      12.119  41.706  46.576  1.00 17.16           C  
ATOM   3911  OG1 THR A 415      11.268  41.097  44.391  1.00 17.12           O  
ATOM   3912  H   THR A 415       9.027  41.292  44.741  1.00  0.00           H  
ATOM   3913  HG1 THR A 415      11.980  40.410  44.336  1.00  0.00           H  
ATOM   3914  N   GLY A 416       8.765  44.165  44.062  1.00 15.31           N  
ATOM   3915  CA  GLY A 416       8.559  45.291  43.159  1.00 15.09           C  
ATOM   3916  C   GLY A 416       7.198  45.384  42.499  1.00 14.99           C  
ATOM   3917  O   GLY A 416       6.411  44.417  42.516  1.00 14.48           O  
ATOM   3918  H   GLY A 416       8.009  43.560  44.231  1.00  0.00           H  
ATOM   3919  N   PRO A 417       6.887  46.545  41.896  1.00 15.10           N  
ATOM   3920  CA  PRO A 417       5.592  46.680  41.251  1.00 15.62           C  
ATOM   3921  C   PRO A 417       5.421  45.757  40.065  1.00 16.36           C  
ATOM   3922  O   PRO A 417       4.298  45.324  39.788  1.00 16.63           O  
ATOM   3923  CB  PRO A 417       5.545  48.161  40.869  1.00 15.33           C  
ATOM   3924  CG  PRO A 417       6.934  48.525  40.690  1.00 14.55           C  
ATOM   3925  CD  PRO A 417       7.654  47.792  41.784  1.00 15.20           C  
ATOM   3926  N   ASP A 418       6.528  45.379  39.423  1.00 17.06           N  
ATOM   3927  CA  ASP A 418       6.461  44.545  38.230  1.00 17.79           C  
ATOM   3928  C   ASP A 418       6.055  43.114  38.421  1.00 18.30           C  
ATOM   3929  O   ASP A 418       6.599  42.383  39.272  1.00 18.66           O  
ATOM   3930  CB  ASP A 418       7.768  44.560  37.426  1.00 18.07           C  
ATOM   3931  CG  ASP A 418       7.535  44.233  35.953  1.00 18.58           C  
ATOM   3932  OD1 ASP A 418       7.526  43.023  35.570  1.00 18.03           O  
ATOM   3933  OD2 ASP A 418       7.297  45.211  35.197  1.00 18.66           O1-
ATOM   3934  H   ASP A 418       7.431  45.604  39.743  1.00  0.00           H  
ATOM   3935  N   ARG A 419       5.130  42.693  37.573  1.00 18.62           N  
ATOM   3936  CA  ARG A 419       4.647  41.329  37.607  1.00 19.12           C  
ATOM   3937  C   ARG A 419       5.796  40.380  38.009  1.00 19.60           C  
ATOM   3938  O   ARG A 419       5.632  39.542  38.891  1.00 19.88           O  
ATOM   3939  CB  ARG A 419       4.079  40.948  36.227  1.00 18.86           C  
ATOM   3940  CG  ARG A 419       3.723  39.495  36.103  1.00 18.61           C  
ATOM   3941  CD  ARG A 419       3.379  39.143  34.692  1.00 18.44           C  
ATOM   3942  NE  ARG A 419       2.144  39.794  34.258  1.00 18.48           N  
ATOM   3943  CZ  ARG A 419       1.685  39.651  33.018  1.00 17.24           C  
ATOM   3944  NH1 ARG A 419       2.347  38.908  32.142  1.00 16.75           N1+
ATOM   3945  NH2 ARG A 419       0.544  40.223  32.681  1.00 16.26           N  
ATOM   3946  H   ARG A 419       4.757  43.364  36.946  1.00  0.00           H  
ATOM   3947  HE  ARG A 419       1.611  40.309  34.907  1.00  0.00           H  
ATOM   3948 HH11 ARG A 419       3.212  38.457  32.381  1.00  0.00           H  
ATOM   3949 HH12 ARG A 419       1.981  38.830  31.210  1.00  0.00           H  
ATOM   3950 HH21 ARG A 419       0.018  40.761  33.345  1.00  0.00           H  
ATOM   3951 HH22 ARG A 419       0.208  40.118  31.740  1.00  0.00           H  
ATOM   3952  N   THR A 420       6.973  40.567  37.417  1.00 20.00           N  
ATOM   3953  CA  THR A 420       8.116  39.694  37.695  1.00 20.42           C  
ATOM   3954  C   THR A 420       9.025  39.926  38.921  1.00 20.70           C  
ATOM   3955  O   THR A 420       9.850  39.062  39.243  1.00 20.33           O  
ATOM   3956  CB  THR A 420       9.000  39.582  36.452  1.00 20.41           C  
ATOM   3957  CG2 THR A 420       8.372  38.606  35.476  1.00 20.68           C  
ATOM   3958  OG1 THR A 420       9.142  40.882  35.845  1.00 20.36           O  
ATOM   3959  H   THR A 420       7.105  41.289  36.763  1.00  0.00           H  
ATOM   3960  HG1 THR A 420       9.580  41.508  36.439  1.00  0.00           H  
ATOM   3961  N   GLU A 421       8.900  41.074  39.589  1.00 20.99           N  
ATOM   3962  CA  GLU A 421       9.729  41.365  40.765  1.00 21.29           C  
ATOM   3963  C   GLU A 421       9.038  40.653  41.940  1.00 21.58           C  
ATOM   3964  O   GLU A 421       8.426  41.297  42.820  1.00 21.49           O  
ATOM   3965  CB  GLU A 421       9.774  42.875  40.981  1.00 21.26           C  
ATOM   3966  CG  GLU A 421      10.541  43.596  39.899  1.00 21.28           C  
ATOM   3967  CD  GLU A 421      10.212  45.079  39.793  1.00 21.51           C  
ATOM   3968  OE1 GLU A 421       9.110  45.530  40.180  1.00 20.75           O  
ATOM   3969  OE2 GLU A 421      11.070  45.802  39.256  1.00 22.15           O1-
ATOM   3970  H   GLU A 421       8.165  41.698  39.370  1.00  0.00           H  
ATOM   3971  N   THR A 422       9.126  39.320  41.937  1.00 21.59           N  
ATOM   3972  CA  THR A 422       8.445  38.521  42.939  1.00 21.71           C  
ATOM   3973  C   THR A 422       9.075  37.149  43.095  1.00 21.59           C  
ATOM   3974  O   THR A 422       9.776  36.676  42.198  1.00 21.60           O  
ATOM   3975  CB  THR A 422       6.961  38.307  42.513  1.00 21.69           C  
ATOM   3976  CG2 THR A 422       6.103  37.857  43.688  1.00 21.70           C  
ATOM   3977  OG1 THR A 422       6.424  39.541  42.030  1.00 22.29           O  
ATOM   3978  H   THR A 422       9.645  38.844  41.252  1.00  0.00           H  
ATOM   3979  HG1 THR A 422       6.135  39.359  41.117  1.00  0.00           H  
ATOM   3980  N   MET A 423       8.822  36.535  44.250  1.00 21.63           N  
ATOM   3981  CA  MET A 423       9.288  35.187  44.568  1.00 21.99           C  
ATOM   3982  C   MET A 423       8.041  34.393  44.907  1.00 22.25           C  
ATOM   3983  O   MET A 423       7.243  34.835  45.743  1.00 22.57           O  
ATOM   3984  CB  MET A 423      10.128  35.153  45.856  1.00 22.08           C  
ATOM   3985  CG  MET A 423      11.301  36.091  45.949  1.00 22.10           C  
ATOM   3986  SD  MET A 423      12.143  35.921  47.540  1.00 21.70           S  
ATOM   3987  CE  MET A 423      12.404  37.678  47.816  1.00 21.42           C  
ATOM   3988  H   MET A 423       8.356  37.017  44.979  1.00  0.00           H  
ATOM   3989  N   ILE A 424       7.855  33.241  44.283  1.00 22.32           N  
ATOM   3990  CA  ILE A 424       6.725  32.405  44.631  1.00 22.42           C  
ATOM   3991  C   ILE A 424       7.317  31.154  45.263  1.00 22.38           C  
ATOM   3992  O   ILE A 424       8.058  30.399  44.631  1.00 22.28           O  
ATOM   3993  CB  ILE A 424       5.808  32.082  43.442  1.00 22.39           C  
ATOM   3994  CG1 ILE A 424       5.204  33.379  42.921  1.00 22.82           C  
ATOM   3995  CG2 ILE A 424       4.656  31.179  43.886  1.00 22.30           C  
ATOM   3996  CD1 ILE A 424       4.075  33.159  41.926  1.00 23.59           C  
ATOM   3997  H   ILE A 424       8.486  32.932  43.599  1.00  0.00           H  
ATOM   3998  N   LEU A 425       7.045  30.982  46.552  1.00 22.51           N  
ATOM   3999  CA  LEU A 425       7.583  29.847  47.274  1.00 22.27           C  
ATOM   4000  C   LEU A 425       6.600  28.712  47.142  1.00 22.42           C  
ATOM   4001  O   LEU A 425       6.982  27.594  46.821  1.00 22.68           O  
ATOM   4002  CB  LEU A 425       7.832  30.222  48.724  1.00 22.09           C  
ATOM   4003  CG  LEU A 425       8.634  31.507  48.888  1.00 21.92           C  
ATOM   4004  CD1 LEU A 425       8.785  31.848  50.369  1.00 22.24           C  
ATOM   4005  CD2 LEU A 425       9.975  31.332  48.252  1.00 21.49           C  
ATOM   4006  H   LEU A 425       6.418  31.566  47.044  1.00  0.00           H  
ATOM   4007  N   ARG A 426       5.331  28.996  47.381  1.00 22.50           N  
ATOM   4008  CA  ARG A 426       4.313  27.980  47.241  1.00 22.79           C  
ATOM   4009  C   ARG A 426       3.163  28.658  46.510  1.00 22.82           C  
ATOM   4010  O   ARG A 426       2.631  29.688  46.973  1.00 22.73           O  
ATOM   4011  CB  ARG A 426       3.862  27.431  48.595  1.00 23.14           C  
ATOM   4012  CG  ARG A 426       2.801  26.318  48.469  1.00 23.99           C  
ATOM   4013  CD  ARG A 426       3.354  25.063  47.742  1.00 24.38           C  
ATOM   4014  NE  ARG A 426       2.292  24.171  47.265  1.00 24.76           N  
ATOM   4015  CZ  ARG A 426       2.421  22.848  47.333  1.00 25.03           C  
ATOM   4016  NH1 ARG A 426       3.510  22.277  47.844  1.00 25.38           N1+
ATOM   4017  NH2 ARG A 426       1.471  22.078  46.846  1.00 25.52           N  
ATOM   4018  H   ARG A 426       5.059  29.903  47.655  1.00  0.00           H  
ATOM   4019  HE  ARG A 426       1.490  24.569  46.859  1.00  0.00           H  
ATOM   4020 HH11 ARG A 426       4.262  22.840  48.187  1.00  0.00           H  
ATOM   4021 HH12 ARG A 426       3.584  21.281  47.881  1.00  0.00           H  
ATOM   4022 HH21 ARG A 426       0.664  22.478  46.388  1.00  0.00           H  
ATOM   4023 HH22 ARG A 426       1.532  21.083  46.874  1.00  0.00           H  
ATOM   4024  N   ASP A 427       2.843  28.105  45.335  1.00 22.64           N  
ATOM   4025  CA  ASP A 427       1.785  28.612  44.461  1.00 22.35           C  
ATOM   4026  C   ASP A 427       0.458  28.095  44.951  1.00 21.89           C  
ATOM   4027  O   ASP A 427       0.212  26.894  44.890  1.00 22.36           O  
ATOM   4028  CB  ASP A 427       2.005  28.132  43.010  1.00 22.27           C  
ATOM   4029  CG  ASP A 427       1.028  28.765  42.008  1.00 22.32           C  
ATOM   4030  OD1 ASP A 427      -0.185  28.881  42.274  1.00 22.39           O  
ATOM   4031  OD2 ASP A 427       1.478  29.142  40.919  1.00 22.80           O1-
ATOM   4032  H   ASP A 427       3.336  27.318  45.054  1.00  0.00           H  
ATOM   4033  N   PRO A 428      -0.439  28.996  45.379  1.00 21.48           N  
ATOM   4034  CA  PRO A 428      -1.763  28.650  45.882  1.00 21.53           C  
ATOM   4035  C   PRO A 428      -2.509  27.661  45.000  1.00 22.03           C  
ATOM   4036  O   PRO A 428      -3.260  26.812  45.501  1.00 21.73           O  
ATOM   4037  CB  PRO A 428      -2.461  30.004  45.910  1.00 21.35           C  
ATOM   4038  CG  PRO A 428      -1.381  30.922  46.258  1.00 21.02           C  
ATOM   4039  CD  PRO A 428      -0.269  30.456  45.361  1.00 21.16           C  
ATOM   4040  N   PHE A 429      -2.306  27.766  43.681  1.00 22.83           N  
ATOM   4041  CA  PHE A 429      -2.981  26.875  42.746  1.00 23.40           C  
ATOM   4042  C   PHE A 429      -2.597  25.408  42.834  1.00 24.50           C  
ATOM   4043  O   PHE A 429      -3.445  24.540  42.591  1.00 24.75           O  
ATOM   4044  CB  PHE A 429      -2.884  27.382  41.318  1.00 22.33           C  
ATOM   4045  CG  PHE A 429      -3.978  28.340  40.957  1.00 21.27           C  
ATOM   4046  CD1 PHE A 429      -5.306  28.019  41.218  1.00 20.86           C  
ATOM   4047  CD2 PHE A 429      -3.685  29.558  40.370  1.00 20.86           C  
ATOM   4048  CE1 PHE A 429      -6.323  28.894  40.902  1.00 20.67           C  
ATOM   4049  CE2 PHE A 429      -4.689  30.441  40.048  1.00 20.79           C  
ATOM   4050  CZ  PHE A 429      -6.021  30.112  40.313  1.00 20.73           C  
ATOM   4051  H   PHE A 429      -1.665  28.402  43.291  1.00  0.00           H  
ATOM   4052  N   ASP A 430      -1.357  25.103  43.205  1.00 25.41           N  
ATOM   4053  CA  ASP A 430      -1.017  23.703  43.315  1.00 26.60           C  
ATOM   4054  C   ASP A 430      -0.911  23.180  44.747  1.00 27.15           C  
ATOM   4055  O   ASP A 430      -0.063  22.353  45.053  1.00 27.18           O  
ATOM   4056  CB  ASP A 430       0.216  23.355  42.477  1.00 27.39           C  
ATOM   4057  CG  ASP A 430       1.427  24.160  42.830  1.00 27.73           C  
ATOM   4058  OD1 ASP A 430       2.061  23.870  43.856  1.00 28.57           O  
ATOM   4059  OD2 ASP A 430       1.807  25.027  42.024  1.00 28.30           O1-
ATOM   4060  H   ASP A 430      -0.691  25.774  43.483  1.00  0.00           H  
ATOM   4061  N   ALA A 431      -1.816  23.649  45.606  1.00 27.74           N  
ATOM   4062  CA  ALA A 431      -1.864  23.275  47.026  1.00 27.85           C  
ATOM   4063  C   ALA A 431      -3.325  23.049  47.383  1.00 27.92           C  
ATOM   4064  O   ALA A 431      -4.054  24.043  47.622  1.00 27.96           O  
ATOM   4065  CB  ALA A 431      -1.267  24.408  47.897  1.00 27.76           C  
ATOM   4066  OXT ALA A 431      -3.746  21.879  47.331  1.00 28.13           O1-
ATOM   4067  H   ALA A 431      -2.472  24.300  45.317  1.00  0.00           H  
TER
ATOM   4068  N   GLY B   1     -18.858  16.682  59.997  1.00 15.48           N  
ATOM   4069  CA  GLY B   1     -17.658  17.371  60.527  1.00 15.39           C  
ATOM   4070  C   GLY B   1     -18.062  18.287  61.665  1.00 15.43           C  
ATOM   4071  O   GLY B   1     -19.235  18.335  62.038  1.00 15.28           O  
ATOM   4072  H1  GLY B   1     -19.596  17.370  59.774  1.00  0.00           H  
ATOM   4073  H2  GLY B   1     -18.664  16.111  59.109  1.00  0.00           H  
ATOM   4074  H3  GLY B   1     -19.210  16.094  60.766  1.00  0.00           H  
ATOM   4075  N   ASN B   2     -17.096  19.045  62.181  1.00 15.37           N  
ATOM   4076  CA  ASN B   2     -17.297  19.975  63.305  1.00 14.94           C  
ATOM   4077  C   ASN B   2     -18.273  21.122  63.071  1.00 14.82           C  
ATOM   4078  O   ASN B   2     -19.128  21.395  63.919  1.00 15.00           O  
ATOM   4079  CB  ASN B   2     -15.936  20.508  63.759  1.00 15.00           C  
ATOM   4080  CG  ASN B   2     -15.065  19.405  64.329  1.00 14.90           C  
ATOM   4081  ND2 ASN B   2     -13.752  19.613  64.364  1.00 14.59           N  
ATOM   4082  OD1 ASN B   2     -15.582  18.348  64.699  1.00 15.04           O  
ATOM   4083  H   ASN B   2     -16.204  18.976  61.795  1.00  0.00           H  
ATOM   4084 HD21 ASN B   2     -13.242  18.913  64.807  1.00  0.00           H  
ATOM   4085 HD22 ASN B   2     -13.347  20.411  63.992  1.00  0.00           H  
ATOM   4086  N   ASN B   3     -18.137  21.821  61.944  1.00 14.23           N  
ATOM   4087  CA  ASN B   3     -19.045  22.915  61.633  1.00 13.29           C  
ATOM   4088  C   ASN B   3     -20.104  22.485  60.612  1.00 13.13           C  
ATOM   4089  O   ASN B   3     -19.792  22.084  59.473  1.00 13.61           O  
ATOM   4090  CB  ASN B   3     -18.268  24.146  61.213  1.00 13.06           C  
ATOM   4091  CG  ASN B   3     -17.394  24.697  62.350  1.00 12.72           C  
ATOM   4092  ND2 ASN B   3     -17.876  24.598  63.571  1.00 12.80           N  
ATOM   4093  OD1 ASN B   3     -16.297  25.181  62.125  1.00 12.45           O  
ATOM   4094  H   ASN B   3     -17.406  21.630  61.312  1.00  0.00           H  
ATOM   4095 HD21 ASN B   3     -17.317  25.018  64.249  1.00  0.00           H  
ATOM   4096 HD22 ASN B   3     -18.717  24.156  63.767  1.00  0.00           H  
ATOM   4097  N   VAL B   4     -21.353  22.525  61.061  1.00 12.25           N  
ATOM   4098  CA  VAL B   4     -22.499  22.119  60.290  1.00 11.55           C  
ATOM   4099  C   VAL B   4     -23.451  23.278  60.029  1.00 11.37           C  
ATOM   4100  O   VAL B   4     -23.825  23.995  60.960  1.00 11.28           O  
ATOM   4101  CB  VAL B   4     -23.245  20.999  61.036  1.00 11.58           C  
ATOM   4102  CG1 VAL B   4     -24.650  20.789  60.428  1.00 11.15           C  
ATOM   4103  CG2 VAL B   4     -22.397  19.705  61.003  1.00 10.99           C  
ATOM   4104  H   VAL B   4     -21.526  22.812  61.987  1.00  0.00           H  
ATOM   4105  N   VAL B   5     -23.857  23.476  58.773  1.00 10.61           N  
ATOM   4106  CA  VAL B   5     -24.747  24.596  58.506  1.00 10.04           C  
ATOM   4107  C   VAL B   5     -26.103  24.095  58.124  1.00 10.21           C  
ATOM   4108  O   VAL B   5     -26.217  23.173  57.308  1.00 10.22           O  
ATOM   4109  CB  VAL B   5     -24.175  25.533  57.426  1.00  9.89           C  
ATOM   4110  CG1 VAL B   5     -25.157  26.671  57.080  1.00  9.36           C  
ATOM   4111  CG2 VAL B   5     -22.829  26.087  57.904  1.00  9.35           C  
ATOM   4112  H   VAL B   5     -23.508  22.916  58.042  1.00  0.00           H  
ATOM   4113  N   VAL B   6     -27.133  24.656  58.759  1.00  9.79           N  
ATOM   4114  CA  VAL B   6     -28.502  24.277  58.468  1.00  9.46           C  
ATOM   4115  C   VAL B   6     -29.262  25.491  57.915  1.00  9.47           C  
ATOM   4116  O   VAL B   6     -29.422  26.487  58.628  1.00 10.03           O  
ATOM   4117  CB  VAL B   6     -29.172  23.705  59.735  1.00  9.44           C  
ATOM   4118  CG1 VAL B   6     -30.676  23.680  59.602  1.00  9.07           C  
ATOM   4119  CG2 VAL B   6     -28.645  22.293  59.987  1.00  9.14           C  
ATOM   4120  H   VAL B   6     -27.006  25.317  59.478  1.00  0.00           H  
ATOM   4121  N   LEU B   7     -29.656  25.452  56.633  1.00  8.94           N  
ATOM   4122  CA  LEU B   7     -30.411  26.562  56.040  1.00  8.01           C  
ATOM   4123  C   LEU B   7     -31.648  26.125  55.246  1.00  7.55           C  
ATOM   4124  O   LEU B   7     -31.921  24.929  55.097  1.00  6.94           O  
ATOM   4125  CB  LEU B   7     -29.498  27.505  55.213  1.00  7.86           C  
ATOM   4126  CG  LEU B   7     -28.761  27.319  53.844  1.00  7.52           C  
ATOM   4127  CD1 LEU B   7     -27.259  27.383  54.019  1.00  6.62           C  
ATOM   4128  CD2 LEU B   7     -29.228  26.085  53.008  1.00  6.73           C  
ATOM   4129  H   LEU B   7     -29.439  24.651  56.101  1.00  0.00           H  
ATOM   4130  N   GLY B   8     -32.448  27.102  54.837  1.00  7.66           N  
ATOM   4131  CA  GLY B   8     -33.648  26.847  54.042  1.00  8.32           C  
ATOM   4132  C   GLY B   8     -33.317  26.925  52.540  1.00  8.69           C  
ATOM   4133  O   GLY B   8     -32.835  27.951  52.038  1.00  8.39           O  
ATOM   4134  H   GLY B   8     -32.317  27.979  55.062  1.00  0.00           H  
ATOM   4135  N   THR B   9     -33.534  25.831  51.818  1.00  9.18           N  
ATOM   4136  CA  THR B   9     -33.209  25.785  50.382  1.00  9.28           C  
ATOM   4137  C   THR B   9     -34.302  26.415  49.505  1.00  9.90           C  
ATOM   4138  O   THR B   9     -34.072  26.703  48.327  1.00 10.94           O  
ATOM   4139  CB  THR B   9     -32.988  24.341  49.911  1.00  8.53           C  
ATOM   4140  CG2 THR B   9     -31.773  23.738  50.543  1.00  8.00           C  
ATOM   4141  OG1 THR B   9     -34.123  23.549  50.264  1.00  8.57           O  
ATOM   4142  H   THR B   9     -33.952  25.052  52.249  1.00  0.00           H  
ATOM   4143  HG1 THR B   9     -34.288  23.423  51.218  1.00  0.00           H  
ATOM   4144  N   GLN B  10     -35.458  26.692  50.083  1.00  9.75           N  
ATOM   4145  CA  GLN B  10     -36.562  27.244  49.346  1.00  9.89           C  
ATOM   4146  C   GLN B  10     -36.882  28.686  49.743  1.00 10.15           C  
ATOM   4147  O   GLN B  10     -36.028  29.584  49.621  1.00  9.55           O  
ATOM   4148  CB  GLN B  10     -37.764  26.281  49.493  1.00 10.31           C  
ATOM   4149  CG  GLN B  10     -37.375  24.853  49.070  1.00 10.97           C  
ATOM   4150  CD  GLN B  10     -38.190  23.713  49.706  1.00 12.20           C  
ATOM   4151  NE2 GLN B  10     -38.560  22.735  48.873  1.00 12.45           N  
ATOM   4152  OE1 GLN B  10     -38.418  23.661  50.938  1.00 12.64           O  
ATOM   4153  H   GLN B  10     -35.604  26.556  51.041  1.00  0.00           H  
ATOM   4154 HE21 GLN B  10     -39.137  22.040  49.235  1.00  0.00           H  
ATOM   4155 HE22 GLN B  10     -38.276  22.790  47.932  1.00  0.00           H  
ATOM   4156  N   TRP B  11     -38.108  28.932  50.191  1.00 10.93           N  
ATOM   4157  CA  TRP B  11     -38.510  30.293  50.580  1.00 12.01           C  
ATOM   4158  C   TRP B  11     -38.764  30.386  52.107  1.00 12.08           C  
ATOM   4159  O   TRP B  11     -39.772  30.987  52.566  1.00 11.85           O  
ATOM   4160  CB  TRP B  11     -39.774  30.699  49.821  1.00 12.92           C  
ATOM   4161  CG  TRP B  11     -39.605  30.695  48.327  1.00 14.56           C  
ATOM   4162  CD1 TRP B  11     -39.236  31.755  47.540  1.00 14.75           C  
ATOM   4163  CD2 TRP B  11     -39.914  29.613  47.430  1.00 14.86           C  
ATOM   4164  CE2 TRP B  11     -39.743  30.106  46.116  1.00 15.28           C  
ATOM   4165  CE3 TRP B  11     -40.334  28.288  47.612  1.00 15.02           C  
ATOM   4166  NE1 TRP B  11     -39.322  31.406  46.220  1.00 15.12           N  
ATOM   4167  CZ2 TRP B  11     -39.992  29.320  44.972  1.00 15.53           C  
ATOM   4168  CZ3 TRP B  11     -40.579  27.500  46.484  1.00 16.01           C  
ATOM   4169  CH2 TRP B  11     -40.408  28.028  45.169  1.00 15.71           C  
ATOM   4170  H   TRP B  11     -38.829  28.291  50.304  1.00  0.00           H  
ATOM   4171  HE1 TRP B  11     -39.140  32.003  45.459  1.00  0.00           H  
ATOM   4172  N   GLY B  12     -37.847  29.786  52.867  1.00 11.81           N  
ATOM   4173  CA  GLY B  12     -37.992  29.756  54.306  1.00 12.10           C  
ATOM   4174  C   GLY B  12     -39.136  28.814  54.669  1.00 12.07           C  
ATOM   4175  O   GLY B  12     -39.843  28.331  53.763  1.00 12.19           O  
ATOM   4176  H   GLY B  12     -37.097  29.291  52.485  1.00  0.00           H  
ATOM   4177  N   ASP B  13     -39.288  28.545  55.975  1.00 11.60           N  
ATOM   4178  CA  ASP B  13     -40.326  27.687  56.554  1.00 11.24           C  
ATOM   4179  C   ASP B  13     -40.265  26.240  56.196  1.00 11.43           C  
ATOM   4180  O   ASP B  13     -41.247  25.516  56.354  1.00 11.47           O  
ATOM   4181  CB  ASP B  13     -41.705  28.243  56.281  1.00 11.09           C  
ATOM   4182  CG  ASP B  13     -41.809  29.672  56.706  1.00 12.02           C  
ATOM   4183  OD1 ASP B  13     -40.770  30.193  57.163  1.00 12.96           O  
ATOM   4184  OD2 ASP B  13     -42.876  30.302  56.602  1.00 12.16           O1-
ATOM   4185  H   ASP B  13     -38.693  29.039  56.555  1.00  0.00           H  
ATOM   4186  N   GLU B  14     -39.072  25.796  55.823  1.00 11.47           N  
ATOM   4187  CA  GLU B  14     -38.860  24.414  55.431  1.00 11.76           C  
ATOM   4188  C   GLU B  14     -38.803  23.502  56.653  1.00 11.80           C  
ATOM   4189  O   GLU B  14     -39.092  22.299  56.542  1.00 11.74           O  
ATOM   4190  CB  GLU B  14     -37.548  24.296  54.636  1.00 12.52           C  
ATOM   4191  CG  GLU B  14     -37.412  25.260  53.427  1.00 14.00           C  
ATOM   4192  CD  GLU B  14     -36.868  26.664  53.784  1.00 15.37           C  
ATOM   4193  OE1 GLU B  14     -36.740  27.024  55.003  1.00 15.59           O  
ATOM   4194  OE2 GLU B  14     -36.525  27.413  52.822  1.00 15.91           O1-
ATOM   4195  H   GLU B  14     -38.302  26.400  55.761  1.00  0.00           H  
ATOM   4196  N   GLY B  15     -38.344  24.068  57.785  1.00 11.42           N  
ATOM   4197  CA  GLY B  15     -38.209  23.323  59.024  1.00 10.89           C  
ATOM   4198  C   GLY B  15     -36.847  23.423  59.696  1.00 10.57           C  
ATOM   4199  O   GLY B  15     -36.358  22.452  60.312  1.00 10.37           O  
ATOM   4200  H   GLY B  15     -38.044  24.983  57.731  1.00  0.00           H  
ATOM   4201  N   LYS B  16     -36.230  24.593  59.592  1.00 10.17           N  
ATOM   4202  CA  LYS B  16     -34.929  24.814  60.219  1.00 10.22           C  
ATOM   4203  C   LYS B  16     -34.965  24.657  61.762  1.00 10.46           C  
ATOM   4204  O   LYS B  16     -34.119  23.952  62.326  1.00 10.08           O  
ATOM   4205  CB  LYS B  16     -34.399  26.215  59.875  1.00  9.72           C  
ATOM   4206  CG  LYS B  16     -33.890  26.410  58.431  1.00  8.65           C  
ATOM   4207  CD  LYS B  16     -34.201  27.848  57.980  1.00  7.40           C  
ATOM   4208  CE  LYS B  16     -35.690  27.945  57.700  1.00  7.38           C  
ATOM   4209  NZ  LYS B  16     -36.201  29.323  57.677  1.00  6.97           N1+
ATOM   4210  H   LYS B  16     -36.598  25.305  59.052  1.00  0.00           H  
ATOM   4211  HZ1 LYS B  16     -35.985  29.799  58.574  1.00  0.00           H  
ATOM   4212  HZ2 LYS B  16     -35.654  29.780  56.910  1.00  0.00           H  
ATOM   4213  HZ3 LYS B  16     -37.203  29.340  57.445  1.00  0.00           H  
ATOM   4214  N   GLY B  17     -35.928  25.334  62.421  1.00 10.78           N  
ATOM   4215  CA  GLY B  17     -36.067  25.290  63.880  1.00 10.89           C  
ATOM   4216  C   GLY B  17     -35.985  23.878  64.454  1.00 11.25           C  
ATOM   4217  O   GLY B  17     -35.038  23.514  65.193  1.00 10.94           O  
ATOM   4218  H   GLY B  17     -36.555  25.882  61.928  1.00  0.00           H  
ATOM   4219  N   LYS B  18     -36.955  23.056  64.068  1.00 11.48           N  
ATOM   4220  CA  LYS B  18     -36.963  21.684  64.517  1.00 11.74           C  
ATOM   4221  C   LYS B  18     -35.612  21.012  64.305  1.00 12.14           C  
ATOM   4222  O   LYS B  18     -35.056  20.411  65.223  1.00 12.78           O  
ATOM   4223  CB  LYS B  18     -38.038  20.863  63.802  1.00 11.23           C  
ATOM   4224  CG  LYS B  18     -37.667  19.386  63.775  1.00 11.38           C  
ATOM   4225  CD  LYS B  18     -38.785  18.450  63.327  1.00 11.97           C  
ATOM   4226  CE  LYS B  18     -38.284  16.982  63.470  1.00 11.88           C  
ATOM   4227  NZ  LYS B  18     -39.238  15.875  63.094  1.00 11.41           N1+
ATOM   4228  H   LYS B  18     -37.667  23.359  63.480  1.00  0.00           H  
ATOM   4229  HZ1 LYS B  18     -40.114  15.922  63.650  1.00  0.00           H  
ATOM   4230  HZ2 LYS B  18     -39.468  15.961  62.084  1.00  0.00           H  
ATOM   4231  HZ3 LYS B  18     -38.748  14.960  63.236  1.00  0.00           H  
ATOM   4232  N   ILE B  19     -35.063  21.140  63.104  1.00 12.27           N  
ATOM   4233  CA  ILE B  19     -33.826  20.444  62.765  1.00 11.93           C  
ATOM   4234  C   ILE B  19     -32.609  20.929  63.503  1.00 11.87           C  
ATOM   4235  O   ILE B  19     -31.736  20.145  63.830  1.00 11.49           O  
ATOM   4236  CB  ILE B  19     -33.649  20.320  61.200  1.00 11.75           C  
ATOM   4237  CG1 ILE B  19     -34.803  19.465  60.622  1.00 11.45           C  
ATOM   4238  CG2 ILE B  19     -32.345  19.614  60.811  1.00 11.26           C  
ATOM   4239  CD1 ILE B  19     -34.890  18.058  61.183  1.00 10.65           C  
ATOM   4240  H   ILE B  19     -35.471  21.690  62.400  1.00  0.00           H  
ATOM   4241  N   VAL B  20     -32.544  22.216  63.766  1.00 12.66           N  
ATOM   4242  CA  VAL B  20     -31.417  22.768  64.523  1.00 13.67           C  
ATOM   4243  C   VAL B  20     -31.464  22.129  65.921  1.00 14.21           C  
ATOM   4244  O   VAL B  20     -30.512  21.467  66.352  1.00 13.82           O  
ATOM   4245  CB  VAL B  20     -31.556  24.293  64.667  1.00 13.78           C  
ATOM   4246  CG1 VAL B  20     -30.651  24.809  65.761  1.00 13.65           C  
ATOM   4247  CG2 VAL B  20     -31.203  24.936  63.364  1.00 14.25           C  
ATOM   4248  H   VAL B  20     -33.214  22.832  63.382  1.00  0.00           H  
ATOM   4249  N   ASP B  21     -32.633  22.270  66.557  1.00 14.71           N  
ATOM   4250  CA  ASP B  21     -32.906  21.747  67.880  1.00 15.55           C  
ATOM   4251  C   ASP B  21     -32.669  20.236  67.997  1.00 15.87           C  
ATOM   4252  O   ASP B  21     -32.173  19.760  69.005  1.00 16.16           O  
ATOM   4253  CB  ASP B  21     -34.335  22.095  68.267  1.00 15.91           C  
ATOM   4254  CG  ASP B  21     -34.794  21.351  69.473  1.00 16.76           C  
ATOM   4255  OD1 ASP B  21     -35.296  20.210  69.333  1.00 16.83           O  
ATOM   4256  OD2 ASP B  21     -34.634  21.904  70.582  1.00 17.69           O1-
ATOM   4257  H   ASP B  21     -33.377  22.731  66.103  1.00  0.00           H  
ATOM   4258  N   LEU B  22     -33.054  19.472  66.987  1.00 16.21           N  
ATOM   4259  CA  LEU B  22     -32.837  18.028  67.014  1.00 16.31           C  
ATOM   4260  C   LEU B  22     -31.337  17.678  67.016  1.00 16.43           C  
ATOM   4261  O   LEU B  22     -30.892  16.827  67.784  1.00 16.10           O  
ATOM   4262  CB  LEU B  22     -33.537  17.368  65.803  1.00 16.43           C  
ATOM   4263  CG  LEU B  22     -33.229  15.884  65.510  1.00 16.46           C  
ATOM   4264  CD1 LEU B  22     -34.158  14.948  66.273  1.00 16.36           C  
ATOM   4265  CD2 LEU B  22     -33.323  15.601  64.047  1.00 16.60           C  
ATOM   4266  H   LEU B  22     -33.563  19.877  66.247  1.00  0.00           H  
ATOM   4267  N   LEU B  23     -30.562  18.347  66.163  1.00 16.70           N  
ATOM   4268  CA  LEU B  23     -29.122  18.064  66.023  1.00 16.88           C  
ATOM   4269  C   LEU B  23     -28.137  18.700  67.029  1.00 16.73           C  
ATOM   4270  O   LEU B  23     -26.992  18.243  67.166  1.00 16.34           O  
ATOM   4271  CB  LEU B  23     -28.690  18.360  64.580  1.00 17.12           C  
ATOM   4272  CG  LEU B  23     -29.385  17.580  63.436  1.00 17.53           C  
ATOM   4273  CD1 LEU B  23     -29.001  18.204  62.105  1.00 17.89           C  
ATOM   4274  CD2 LEU B  23     -29.010  16.093  63.424  1.00 17.33           C  
ATOM   4275  H   LEU B  23     -30.948  19.040  65.584  1.00  0.00           H  
ATOM   4276  N   THR B  24     -28.577  19.776  67.683  1.00 16.77           N  
ATOM   4277  CA  THR B  24     -27.799  20.495  68.690  1.00 16.59           C  
ATOM   4278  C   THR B  24     -27.464  19.578  69.900  1.00 17.45           C  
ATOM   4279  O   THR B  24     -26.531  19.837  70.663  1.00 17.83           O  
ATOM   4280  CB  THR B  24     -28.592  21.706  69.169  1.00 15.82           C  
ATOM   4281  CG2 THR B  24     -28.433  22.875  68.233  1.00 15.10           C  
ATOM   4282  OG1 THR B  24     -29.973  21.354  69.220  1.00 15.06           O  
ATOM   4283  H   THR B  24     -29.442  20.174  67.429  1.00  0.00           H  
ATOM   4284  HG1 THR B  24     -30.504  22.096  69.528  1.00  0.00           H  
ATOM   4285  N   GLU B  25     -28.205  18.490  70.057  1.00 17.87           N  
ATOM   4286  CA  GLU B  25     -27.948  17.556  71.124  1.00 18.39           C  
ATOM   4287  C   GLU B  25     -26.480  17.319  71.289  1.00 18.54           C  
ATOM   4288  O   GLU B  25     -26.011  17.127  72.406  1.00 19.05           O  
ATOM   4289  CB  GLU B  25     -28.588  16.220  70.804  1.00 19.29           C  
ATOM   4290  CG  GLU B  25     -28.414  15.150  71.887  1.00 20.22           C  
ATOM   4291  CD  GLU B  25     -29.220  13.900  71.579  1.00 20.78           C  
ATOM   4292  OE1 GLU B  25     -30.477  13.980  71.620  1.00 21.25           O  
ATOM   4293  OE2 GLU B  25     -28.599  12.859  71.264  1.00 21.04           O1-
ATOM   4294  H   GLU B  25     -28.960  18.311  69.455  1.00  0.00           H  
ATOM   4295  N   ARG B  26     -25.758  17.314  70.176  1.00 18.59           N  
ATOM   4296  CA  ARG B  26     -24.322  17.049  70.170  1.00 18.40           C  
ATOM   4297  C   ARG B  26     -23.406  18.255  70.123  1.00 18.00           C  
ATOM   4298  O   ARG B  26     -22.185  18.089  70.196  1.00 17.75           O  
ATOM   4299  CB  ARG B  26     -23.991  16.133  68.977  1.00 19.25           C  
ATOM   4300  CG  ARG B  26     -24.336  14.683  69.235  1.00 20.28           C  
ATOM   4301  CD  ARG B  26     -24.545  13.828  68.002  1.00 21.26           C  
ATOM   4302  NE  ARG B  26     -23.393  13.567  67.139  1.00 21.95           N  
ATOM   4303  CZ  ARG B  26     -22.176  13.350  67.617  1.00 22.39           C  
ATOM   4304  NH1 ARG B  26     -21.944  13.390  68.927  1.00 23.06           N1+
ATOM   4305  NH2 ARG B  26     -21.210  12.953  66.789  1.00 22.43           N  
ATOM   4306  H   ARG B  26     -26.165  17.473  69.295  1.00  0.00           H  
ATOM   4307  HE  ARG B  26     -23.563  13.553  66.171  1.00  0.00           H  
ATOM   4308 HH11 ARG B  26     -22.625  13.549  69.631  1.00  0.00           H  
ATOM   4309 HH12 ARG B  26     -21.009  13.225  69.240  1.00  0.00           H  
ATOM   4310 HH21 ARG B  26     -21.417  12.823  65.818  1.00  0.00           H  
ATOM   4311 HH22 ARG B  26     -20.281  12.778  67.117  1.00  0.00           H  
ATOM   4312  N   ALA B  27     -23.972  19.457  70.057  1.00 17.42           N  
ATOM   4313  CA  ALA B  27     -23.160  20.651  69.905  1.00 17.10           C  
ATOM   4314  C   ALA B  27     -22.962  21.597  71.082  1.00 17.03           C  
ATOM   4315  O   ALA B  27     -23.865  21.794  71.907  1.00 17.24           O  
ATOM   4316  CB  ALA B  27     -23.679  21.449  68.723  1.00 17.12           C  
ATOM   4317  H   ALA B  27     -24.936  19.588  70.226  1.00  0.00           H  
ATOM   4318  N   LYS B  28     -21.803  22.259  71.091  1.00 16.47           N  
ATOM   4319  CA  LYS B  28     -21.511  23.234  72.109  1.00 16.00           C  
ATOM   4320  C   LYS B  28     -22.201  24.502  71.728  1.00 15.30           C  
ATOM   4321  O   LYS B  28     -22.895  25.081  72.540  1.00 15.50           O  
ATOM   4322  CB  LYS B  28     -20.017  23.538  72.239  1.00 16.66           C  
ATOM   4323  CG  LYS B  28     -19.178  22.564  73.043  1.00 17.76           C  
ATOM   4324  CD  LYS B  28     -20.003  21.647  73.966  1.00 18.71           C  
ATOM   4325  CE  LYS B  28     -20.680  22.335  75.139  1.00 18.68           C  
ATOM   4326  NZ  LYS B  28     -21.738  21.407  75.603  1.00 19.18           N1+
ATOM   4327  H   LYS B  28     -21.193  22.139  70.330  1.00  0.00           H  
ATOM   4328  HZ1 LYS B  28     -21.323  20.467  75.775  1.00  0.00           H  
ATOM   4329  HZ2 LYS B  28     -22.190  21.766  76.464  1.00  0.00           H  
ATOM   4330  HZ3 LYS B  28     -22.487  21.319  74.880  1.00  0.00           H  
ATOM   4331  N   TYR B  29     -21.991  24.957  70.494  1.00 14.79           N  
ATOM   4332  CA  TYR B  29     -22.595  26.226  70.032  1.00 14.10           C  
ATOM   4333  C   TYR B  29     -23.654  26.145  68.943  1.00 13.45           C  
ATOM   4334  O   TYR B  29     -23.736  25.174  68.208  1.00 13.48           O  
ATOM   4335  CB  TYR B  29     -21.517  27.192  69.519  1.00 13.74           C  
ATOM   4336  CG  TYR B  29     -20.380  27.447  70.471  1.00 13.49           C  
ATOM   4337  CD1 TYR B  29     -19.265  26.627  70.480  1.00 13.21           C  
ATOM   4338  CD2 TYR B  29     -20.431  28.516  71.384  1.00 13.18           C  
ATOM   4339  CE1 TYR B  29     -18.222  26.858  71.387  1.00 13.35           C  
ATOM   4340  CE2 TYR B  29     -19.413  28.752  72.274  1.00 12.60           C  
ATOM   4341  CZ  TYR B  29     -18.315  27.921  72.279  1.00 13.09           C  
ATOM   4342  OH  TYR B  29     -17.315  28.126  73.199  1.00 13.06           O  
ATOM   4343  H   TYR B  29     -21.501  24.409  69.846  1.00  0.00           H  
ATOM   4344  HH  TYR B  29     -16.836  27.301  73.312  1.00  0.00           H  
ATOM   4345  N   VAL B  30     -24.440  27.203  68.858  1.00 13.15           N  
ATOM   4346  CA  VAL B  30     -25.454  27.383  67.838  1.00 12.93           C  
ATOM   4347  C   VAL B  30     -25.391  28.846  67.428  1.00 12.84           C  
ATOM   4348  O   VAL B  30     -25.556  29.724  68.275  1.00 13.26           O  
ATOM   4349  CB  VAL B  30     -26.841  27.083  68.337  1.00 13.03           C  
ATOM   4350  CG1 VAL B  30     -27.870  27.622  67.343  1.00 13.30           C  
ATOM   4351  CG2 VAL B  30     -26.987  25.604  68.431  1.00 13.53           C  
ATOM   4352  H   VAL B  30     -24.372  27.892  69.559  1.00  0.00           H  
ATOM   4353  N   VAL B  31     -25.125  29.121  66.152  1.00 12.34           N  
ATOM   4354  CA  VAL B  31     -25.018  30.509  65.701  1.00 11.57           C  
ATOM   4355  C   VAL B  31     -26.030  30.960  64.627  1.00 11.70           C  
ATOM   4356  O   VAL B  31     -26.205  30.320  63.578  1.00 11.56           O  
ATOM   4357  CB  VAL B  31     -23.600  30.814  65.188  1.00 10.79           C  
ATOM   4358  CG1 VAL B  31     -23.354  32.305  65.111  1.00 10.92           C  
ATOM   4359  CG2 VAL B  31     -22.586  30.166  66.062  1.00 10.99           C  
ATOM   4360  H   VAL B  31     -25.023  28.360  65.527  1.00  0.00           H  
ATOM   4361  N   ARG B  32     -26.781  31.996  64.956  1.00 11.80           N  
ATOM   4362  CA  ARG B  32     -27.676  32.590  63.991  1.00 12.05           C  
ATOM   4363  C   ARG B  32     -26.759  33.627  63.363  1.00 12.32           C  
ATOM   4364  O   ARG B  32     -26.079  34.396  64.061  1.00 12.29           O  
ATOM   4365  CB  ARG B  32     -28.906  33.203  64.636  1.00 12.07           C  
ATOM   4366  CG  ARG B  32     -30.064  32.214  64.572  1.00 12.07           C  
ATOM   4367  CD  ARG B  32     -31.272  32.685  65.315  1.00 12.65           C  
ATOM   4368  NE  ARG B  32     -32.245  31.601  65.484  1.00 12.40           N  
ATOM   4369  CZ  ARG B  32     -33.542  31.854  65.436  1.00 12.25           C  
ATOM   4370  NH1 ARG B  32     -33.969  33.099  65.229  1.00 11.74           N1+
ATOM   4371  NH2 ARG B  32     -34.399  30.854  65.562  1.00 12.28           N  
ATOM   4372  H   ARG B  32     -26.722  32.348  65.872  1.00  0.00           H  
ATOM   4373  HE  ARG B  32     -31.914  30.691  65.620  1.00  0.00           H  
ATOM   4374 HH11 ARG B  32     -33.300  33.831  65.093  1.00  0.00           H  
ATOM   4375 HH12 ARG B  32     -34.944  33.353  65.173  1.00  0.00           H  
ATOM   4376 HH21 ARG B  32     -34.106  29.904  65.695  1.00  0.00           H  
ATOM   4377 HH22 ARG B  32     -35.374  31.059  65.535  1.00  0.00           H  
ATOM   4378  N   TYR B  33     -26.649  33.541  62.040  1.00 12.44           N  
ATOM   4379  CA  TYR B  33     -25.756  34.402  61.279  1.00 12.04           C  
ATOM   4380  C   TYR B  33     -26.415  35.484  60.427  1.00 11.26           C  
ATOM   4381  O   TYR B  33     -25.715  36.279  59.806  1.00 11.10           O  
ATOM   4382  CB  TYR B  33     -24.825  33.526  60.431  1.00 12.73           C  
ATOM   4383  CG  TYR B  33     -25.555  32.489  59.615  1.00 13.07           C  
ATOM   4384  CD1 TYR B  33     -26.141  32.822  58.406  1.00 13.56           C  
ATOM   4385  CD2 TYR B  33     -25.669  31.180  60.058  1.00 13.37           C  
ATOM   4386  CE1 TYR B  33     -26.830  31.869  57.645  1.00 13.83           C  
ATOM   4387  CE2 TYR B  33     -26.349  30.219  59.311  1.00 13.56           C  
ATOM   4388  CZ  TYR B  33     -26.925  30.578  58.102  1.00 13.78           C  
ATOM   4389  OH  TYR B  33     -27.594  29.656  57.346  1.00 13.87           O  
ATOM   4390  H   TYR B  33     -27.194  32.867  61.592  1.00  0.00           H  
ATOM   4391  HH  TYR B  33     -27.665  28.814  57.808  1.00  0.00           H  
ATOM   4392  N   GLN B  34     -27.741  35.532  60.386  1.00 10.34           N  
ATOM   4393  CA  GLN B  34     -28.410  36.584  59.604  1.00 10.08           C  
ATOM   4394  C   GLN B  34     -29.878  36.681  59.949  1.00  9.69           C  
ATOM   4395  O   GLN B  34     -30.410  35.811  60.640  1.00  9.77           O  
ATOM   4396  CB  GLN B  34     -28.215  36.451  58.046  1.00  9.82           C  
ATOM   4397  CG  GLN B  34     -28.393  35.035  57.392  1.00  9.16           C  
ATOM   4398  CD  GLN B  34     -29.839  34.555  57.337  1.00  9.14           C  
ATOM   4399  NE2 GLN B  34     -30.047  33.300  57.649  1.00  8.28           N  
ATOM   4400  OE1 GLN B  34     -30.752  35.308  56.997  1.00  9.15           O  
ATOM   4401  H   GLN B  34     -28.297  34.910  60.890  1.00  0.00           H  
ATOM   4402 HE21 GLN B  34     -30.938  33.039  57.335  1.00  0.00           H  
ATOM   4403 HE22 GLN B  34     -29.380  32.686  58.017  1.00  0.00           H  
ATOM   4404  N   GLY B  35     -30.514  37.751  59.476  1.00  9.49           N  
ATOM   4405  CA  GLY B  35     -31.919  37.945  59.731  1.00  9.21           C  
ATOM   4406  C   GLY B  35     -32.170  38.665  61.056  1.00  9.18           C  
ATOM   4407  O   GLY B  35     -31.290  39.340  61.638  1.00  8.91           O  
ATOM   4408  H   GLY B  35     -30.072  38.496  59.004  1.00  0.00           H  
ATOM   4409  N   GLY B  36     -33.409  38.560  61.508  1.00  8.66           N  
ATOM   4410  CA  GLY B  36     -33.804  39.184  62.745  1.00  8.33           C  
ATOM   4411  C   GLY B  36     -35.017  38.445  63.239  1.00  8.10           C  
ATOM   4412  O   GLY B  36     -35.112  37.228  63.123  1.00  7.73           O  
ATOM   4413  H   GLY B  36     -34.072  38.040  61.003  1.00  0.00           H  
ATOM   4414  N   HIS B  37     -36.009  39.173  63.696  1.00  8.23           N  
ATOM   4415  CA  HIS B  37     -37.165  38.462  64.219  1.00  8.82           C  
ATOM   4416  C   HIS B  37     -38.296  38.317  63.231  1.00  9.51           C  
ATOM   4417  O   HIS B  37     -39.478  38.305  63.630  1.00 10.24           O  
ATOM   4418  CB  HIS B  37     -37.649  39.062  65.560  1.00  7.28           C  
ATOM   4419  CG  HIS B  37     -37.972  40.509  65.491  1.00  5.58           C  
ATOM   4420  CD2 HIS B  37     -39.141  41.156  65.697  1.00  5.19           C  
ATOM   4421  ND1 HIS B  37     -37.069  41.478  65.139  1.00  5.30           N  
ATOM   4422  CE1 HIS B  37     -37.706  42.672  65.126  1.00  4.81           C  
ATOM   4423  NE2 HIS B  37     -38.969  42.534  65.460  1.00  4.55           N  
ATOM   4424  H   HIS B  37     -35.960  40.139  63.617  1.00  0.00           H  
ATOM   4425  HD1 HIS B  37     -36.124  41.413  64.948  1.00  0.00           H  
ATOM   4426  N   ASN B  38     -37.947  38.319  61.944  1.00  9.93           N  
ATOM   4427  CA  ASN B  38     -38.948  38.099  60.899  1.00 10.14           C  
ATOM   4428  C   ASN B  38     -39.068  36.591  60.854  1.00  9.92           C  
ATOM   4429  O   ASN B  38     -40.141  36.044  60.606  1.00  9.93           O  
ATOM   4430  CB  ASN B  38     -38.519  38.668  59.538  1.00 10.74           C  
ATOM   4431  CG  ASN B  38     -37.024  38.533  59.263  1.00 11.05           C  
ATOM   4432  ND2 ASN B  38     -36.564  39.291  58.292  1.00 11.39           N  
ATOM   4433  OD1 ASN B  38     -36.283  37.798  59.940  1.00 11.36           O  
ATOM   4434  H   ASN B  38     -37.014  38.427  61.681  1.00  0.00           H  
ATOM   4435 HD21 ASN B  38     -35.608  39.202  58.059  1.00  0.00           H  
ATOM   4436 HD22 ASN B  38     -37.162  39.893  57.806  1.00  0.00           H  
ATOM   4437  N   ALA B  39     -37.957  35.928  61.162  1.00  9.97           N  
ATOM   4438  CA  ALA B  39     -37.915  34.496  61.213  1.00 10.37           C  
ATOM   4439  C   ALA B  39     -38.883  34.017  62.276  1.00 11.07           C  
ATOM   4440  O   ALA B  39     -39.249  34.741  63.174  1.00 11.28           O  
ATOM   4441  CB  ALA B  39     -36.517  34.020  61.512  1.00  9.74           C  
ATOM   4442  H   ALA B  39     -37.117  36.385  61.362  1.00  0.00           H  
ATOM   4443  N   GLY B  40     -39.333  32.793  62.131  1.00 11.91           N  
ATOM   4444  CA  GLY B  40     -40.253  32.218  63.073  1.00 12.99           C  
ATOM   4445  C   GLY B  40     -39.977  30.756  62.901  1.00 13.89           C  
ATOM   4446  O   GLY B  40     -40.375  30.151  61.882  1.00 14.50           O  
ATOM   4447  H   GLY B  40     -39.121  32.282  61.328  1.00  0.00           H  
ATOM   4448  N   HIS B  41     -39.197  30.196  63.813  1.00 14.16           N  
ATOM   4449  CA  HIS B  41     -38.862  28.785  63.720  1.00 14.54           C  
ATOM   4450  C   HIS B  41     -39.847  28.076  64.627  1.00 15.03           C  
ATOM   4451  O   HIS B  41     -40.623  28.724  65.302  1.00 15.65           O  
ATOM   4452  CB  HIS B  41     -37.402  28.587  64.091  1.00 14.34           C  
ATOM   4453  CG  HIS B  41     -36.460  29.378  63.224  1.00 14.16           C  
ATOM   4454  CD2 HIS B  41     -36.670  30.462  62.436  1.00 14.01           C  
ATOM   4455  ND1 HIS B  41     -35.122  29.069  63.090  1.00 14.19           N  
ATOM   4456  CE1 HIS B  41     -34.549  29.927  62.261  1.00 14.13           C  
ATOM   4457  NE2 HIS B  41     -35.469  30.782  61.852  1.00 13.97           N  
ATOM   4458  H   HIS B  41     -38.968  30.755  64.600  1.00  0.00           H  
ATOM   4459  HD1 HIS B  41     -34.619  28.392  63.600  1.00  0.00           H  
ATOM   4460  HE2 HIS B  41     -35.296  31.520  61.237  1.00  0.00           H  
ATOM   4461  N   THR B  42     -39.913  26.764  64.621  1.00 15.47           N  
ATOM   4462  CA  THR B  42     -40.898  26.159  65.488  1.00 15.98           C  
ATOM   4463  C   THR B  42     -40.487  24.802  65.909  1.00 16.31           C  
ATOM   4464  O   THR B  42     -40.436  23.889  65.082  1.00 16.85           O  
ATOM   4465  CB  THR B  42     -42.278  26.113  64.838  1.00 16.27           C  
ATOM   4466  CG2 THR B  42     -43.316  25.566  65.819  1.00 15.92           C  
ATOM   4467  OG1 THR B  42     -42.650  27.445  64.446  1.00 16.48           O  
ATOM   4468  H   THR B  42     -39.332  26.197  64.083  1.00  0.00           H  
ATOM   4469  HG1 THR B  42     -42.251  28.103  65.053  1.00  0.00           H  
ATOM   4470  N   LEU B  43     -40.160  24.699  67.204  1.00 16.59           N  
ATOM   4471  CA  LEU B  43     -39.706  23.460  67.844  1.00 16.18           C  
ATOM   4472  C   LEU B  43     -40.866  22.966  68.637  1.00 16.16           C  
ATOM   4473  O   LEU B  43     -41.635  23.764  69.192  1.00 15.93           O  
ATOM   4474  CB  LEU B  43     -38.566  23.725  68.820  1.00 15.90           C  
ATOM   4475  CG  LEU B  43     -37.288  24.393  68.342  1.00 15.55           C  
ATOM   4476  CD1 LEU B  43     -37.622  25.709  67.721  1.00 15.35           C  
ATOM   4477  CD2 LEU B  43     -36.329  24.594  69.500  1.00 15.23           C  
ATOM   4478  H   LEU B  43     -40.373  25.443  67.821  1.00  0.00           H  
ATOM   4479  N   VAL B  44     -41.013  21.654  68.642  1.00 16.65           N  
ATOM   4480  CA  VAL B  44     -42.058  20.977  69.393  1.00 17.33           C  
ATOM   4481  C   VAL B  44     -41.394  19.786  70.060  1.00 18.02           C  
ATOM   4482  O   VAL B  44     -40.925  18.851  69.374  1.00 18.53           O  
ATOM   4483  CB  VAL B  44     -43.197  20.492  68.502  1.00 17.24           C  
ATOM   4484  CG1 VAL B  44     -44.139  19.603  69.310  1.00 17.14           C  
ATOM   4485  CG2 VAL B  44     -43.951  21.694  67.953  1.00 17.14           C  
ATOM   4486  H   VAL B  44     -40.405  21.089  68.122  1.00  0.00           H  
ATOM   4487  N   ILE B  45     -41.277  19.860  71.387  1.00 18.19           N  
ATOM   4488  CA  ILE B  45     -40.651  18.788  72.160  1.00 18.17           C  
ATOM   4489  C   ILE B  45     -41.735  18.142  72.974  1.00 18.20           C  
ATOM   4490  O   ILE B  45     -42.547  18.825  73.605  1.00 17.98           O  
ATOM   4491  CB  ILE B  45     -39.521  19.306  73.080  1.00 18.34           C  
ATOM   4492  CG1 ILE B  45     -38.313  19.724  72.244  1.00 18.36           C  
ATOM   4493  CG2 ILE B  45     -39.094  18.249  74.092  1.00 18.27           C  
ATOM   4494  CD1 ILE B  45     -37.870  21.138  72.537  1.00 18.78           C  
ATOM   4495  H   ILE B  45     -41.706  20.619  71.848  1.00  0.00           H  
ATOM   4496  N   ASN B  46     -41.807  16.825  72.882  1.00 18.45           N  
ATOM   4497  CA  ASN B  46     -42.798  16.087  73.623  1.00 18.76           C  
ATOM   4498  C   ASN B  46     -44.170  16.775  73.572  1.00 18.90           C  
ATOM   4499  O   ASN B  46     -44.907  16.768  74.571  1.00 19.22           O  
ATOM   4500  CB  ASN B  46     -42.335  15.998  75.069  1.00 19.18           C  
ATOM   4501  CG  ASN B  46     -42.319  14.607  75.575  1.00 19.55           C  
ATOM   4502  ND2 ASN B  46     -43.514  14.044  75.849  1.00 19.35           N  
ATOM   4503  OD1 ASN B  46     -41.240  14.012  75.707  1.00 19.32           O  
ATOM   4504  H   ASN B  46     -41.213  16.322  72.285  1.00  0.00           H  
ATOM   4505 HD21 ASN B  46     -43.505  13.132  76.189  1.00  0.00           H  
ATOM   4506 HD22 ASN B  46     -44.330  14.575  75.714  1.00  0.00           H  
ATOM   4507  N   GLY B  47     -44.523  17.352  72.423  1.00 18.84           N  
ATOM   4508  CA  GLY B  47     -45.813  18.010  72.281  1.00 18.66           C  
ATOM   4509  C   GLY B  47     -45.904  19.429  72.814  1.00 18.73           C  
ATOM   4510  O   GLY B  47     -46.959  20.085  72.722  1.00 19.03           O  
ATOM   4511  H   GLY B  47     -43.950  17.252  71.630  1.00  0.00           H  
ATOM   4512  N   GLU B  48     -44.806  19.935  73.355  1.00 18.49           N  
ATOM   4513  CA  GLU B  48     -44.798  21.280  73.912  1.00 18.04           C  
ATOM   4514  C   GLU B  48     -44.166  22.164  72.857  1.00 17.90           C  
ATOM   4515  O   GLU B  48     -43.056  21.876  72.363  1.00 17.78           O  
ATOM   4516  CB  GLU B  48     -43.983  21.273  75.191  1.00 18.00           C  
ATOM   4517  CG  GLU B  48     -44.030  22.534  76.041  1.00 17.89           C  
ATOM   4518  CD  GLU B  48     -42.892  22.549  77.050  1.00 17.78           C  
ATOM   4519  OE1 GLU B  48     -42.129  21.555  77.132  1.00 17.42           O  
ATOM   4520  OE2 GLU B  48     -42.729  23.563  77.738  1.00 17.95           O1-
ATOM   4521  H   GLU B  48     -43.950  19.440  73.390  1.00  0.00           H  
ATOM   4522  N   LYS B  49     -44.861  23.252  72.543  1.00 17.54           N  
ATOM   4523  CA  LYS B  49     -44.439  24.161  71.501  1.00 17.25           C  
ATOM   4524  C   LYS B  49     -43.726  25.453  71.869  1.00 17.14           C  
ATOM   4525  O   LYS B  49     -44.196  26.245  72.706  1.00 17.45           O  
ATOM   4526  CB  LYS B  49     -45.657  24.489  70.625  1.00 17.47           C  
ATOM   4527  CG  LYS B  49     -45.406  25.448  69.478  1.00 17.98           C  
ATOM   4528  CD  LYS B  49     -46.356  25.203  68.336  1.00 18.68           C  
ATOM   4529  CE  LYS B  49     -47.331  26.352  68.172  1.00 19.52           C  
ATOM   4530  NZ  LYS B  49     -46.610  27.637  67.876  1.00 20.20           N1+
ATOM   4531  H   LYS B  49     -45.648  23.471  73.066  1.00  0.00           H  
ATOM   4532  HZ1 LYS B  49     -46.051  27.533  67.004  1.00  0.00           H  
ATOM   4533  HZ2 LYS B  49     -47.303  28.401  67.743  1.00  0.00           H  
ATOM   4534  HZ3 LYS B  49     -45.983  27.880  68.666  1.00  0.00           H  
ATOM   4535  N   THR B  50     -42.609  25.686  71.188  1.00 16.62           N  
ATOM   4536  CA  THR B  50     -41.842  26.923  71.326  1.00 15.68           C  
ATOM   4537  C   THR B  50     -41.611  27.423  69.873  1.00 15.26           C  
ATOM   4538  O   THR B  50     -41.167  26.648  69.009  1.00 14.95           O  
ATOM   4539  CB  THR B  50     -40.452  26.695  71.978  1.00 15.25           C  
ATOM   4540  CG2 THR B  50     -39.649  27.996  72.089  1.00 14.27           C  
ATOM   4541  OG1 THR B  50     -40.627  26.145  73.274  1.00 15.50           O  
ATOM   4542  H   THR B  50     -42.267  25.011  70.552  1.00  0.00           H  
ATOM   4543  HG1 THR B  50     -40.198  25.282  73.279  1.00  0.00           H  
ATOM   4544  N   VAL B  51     -41.980  28.682  69.617  1.00 14.52           N  
ATOM   4545  CA  VAL B  51     -41.741  29.330  68.332  1.00 13.87           C  
ATOM   4546  C   VAL B  51     -40.727  30.443  68.584  1.00 13.17           C  
ATOM   4547  O   VAL B  51     -41.026  31.455  69.206  1.00 12.81           O  
ATOM   4548  CB  VAL B  51     -43.022  29.948  67.712  1.00 14.40           C  
ATOM   4549  CG1 VAL B  51     -42.687  30.727  66.410  1.00 14.21           C  
ATOM   4550  CG2 VAL B  51     -44.045  28.848  67.410  1.00 14.55           C  
ATOM   4551  H   VAL B  51     -42.421  29.207  70.320  1.00  0.00           H  
ATOM   4552  N   LEU B  52     -39.512  30.224  68.116  1.00 12.68           N  
ATOM   4553  CA  LEU B  52     -38.443  31.190  68.261  1.00 12.24           C  
ATOM   4554  C   LEU B  52     -38.432  32.162  67.077  1.00 12.14           C  
ATOM   4555  O   LEU B  52     -38.827  31.803  65.966  1.00 12.70           O  
ATOM   4556  CB  LEU B  52     -37.122  30.434  68.322  1.00 12.32           C  
ATOM   4557  CG  LEU B  52     -37.005  29.563  69.584  1.00 12.46           C  
ATOM   4558  CD1 LEU B  52     -35.952  28.515  69.444  1.00 12.18           C  
ATOM   4559  CD2 LEU B  52     -36.702  30.480  70.789  1.00 12.31           C  
ATOM   4560  H   LEU B  52     -39.357  29.404  67.610  1.00  0.00           H  
ATOM   4561  N   HIS B  53     -38.033  33.398  67.303  1.00 11.49           N  
ATOM   4562  CA  HIS B  53     -37.955  34.355  66.215  1.00 11.00           C  
ATOM   4563  C   HIS B  53     -36.519  34.845  66.046  1.00 10.74           C  
ATOM   4564  O   HIS B  53     -35.848  34.447  65.118  1.00  9.87           O  
ATOM   4565  CB  HIS B  53     -38.952  35.486  66.413  1.00 11.07           C  
ATOM   4566  CG  HIS B  53     -40.371  35.065  66.200  1.00 11.17           C  
ATOM   4567  CD2 HIS B  53     -40.904  33.857  65.906  1.00 11.42           C  
ATOM   4568  ND1 HIS B  53     -41.435  35.930  66.309  1.00 11.60           N  
ATOM   4569  CE1 HIS B  53     -42.563  35.275  66.101  1.00 11.25           C  
ATOM   4570  NE2 HIS B  53     -42.267  34.015  65.852  1.00 11.16           N  
ATOM   4571  H   HIS B  53     -37.791  33.676  68.219  1.00  0.00           H  
ATOM   4572  HD1 HIS B  53     -41.395  36.891  66.497  1.00  0.00           H  
ATOM   4573  HE2 HIS B  53     -42.924  33.362  65.528  1.00  0.00           H  
ATOM   4574  N   LEU B  54     -36.032  35.641  66.986  1.00 10.66           N  
ATOM   4575  CA  LEU B  54     -34.660  36.133  66.953  1.00 10.80           C  
ATOM   4576  C   LEU B  54     -33.628  35.273  67.771  1.00 10.93           C  
ATOM   4577  O   LEU B  54     -32.425  35.278  67.452  1.00 10.58           O  
ATOM   4578  CB  LEU B  54     -34.660  37.606  67.410  1.00 10.99           C  
ATOM   4579  CG  LEU B  54     -33.359  38.237  67.915  1.00 11.10           C  
ATOM   4580  CD1 LEU B  54     -32.373  38.312  66.786  1.00 11.09           C  
ATOM   4581  CD2 LEU B  54     -33.640  39.602  68.523  1.00 10.77           C  
ATOM   4582  H   LEU B  54     -36.586  35.934  67.748  1.00  0.00           H  
ATOM   4583  N   ILE B  55     -34.092  34.503  68.769  1.00 11.01           N  
ATOM   4584  CA  ILE B  55     -33.191  33.680  69.621  1.00 11.04           C  
ATOM   4585  C   ILE B  55     -32.867  32.361  68.947  1.00 10.85           C  
ATOM   4586  O   ILE B  55     -33.754  31.677  68.475  1.00 10.92           O  
ATOM   4587  CB  ILE B  55     -33.832  33.396  71.058  1.00 11.71           C  
ATOM   4588  CG1 ILE B  55     -33.806  34.638  71.932  1.00 11.77           C  
ATOM   4589  CG2 ILE B  55     -33.086  32.322  71.868  1.00 11.36           C  
ATOM   4590  CD1 ILE B  55     -35.008  34.666  72.818  1.00 11.95           C  
ATOM   4591  H   ILE B  55     -35.050  34.463  68.967  1.00  0.00           H  
ATOM   4592  N   PRO B  56     -31.585  31.981  68.908  1.00 11.01           N  
ATOM   4593  CA  PRO B  56     -31.215  30.716  68.273  1.00 11.11           C  
ATOM   4594  C   PRO B  56     -32.002  29.506  68.757  1.00 11.80           C  
ATOM   4595  O   PRO B  56     -32.213  29.323  69.929  1.00 12.39           O  
ATOM   4596  CB  PRO B  56     -29.732  30.609  68.589  1.00 10.62           C  
ATOM   4597  CG  PRO B  56     -29.291  32.013  68.512  1.00 10.19           C  
ATOM   4598  CD  PRO B  56     -30.381  32.756  69.261  1.00 10.37           C  
ATOM   4599  N   SER B  57     -32.376  28.625  67.852  1.00 12.45           N  
ATOM   4600  CA  SER B  57     -33.147  27.448  68.216  1.00 12.77           C  
ATOM   4601  C   SER B  57     -32.392  26.394  69.049  1.00 13.15           C  
ATOM   4602  O   SER B  57     -32.864  25.262  69.240  1.00 13.14           O  
ATOM   4603  CB  SER B  57     -33.825  26.850  66.958  1.00 12.66           C  
ATOM   4604  OG  SER B  57     -34.718  27.797  66.349  1.00 12.02           O  
ATOM   4605  H   SER B  57     -32.137  28.757  66.905  1.00  0.00           H  
ATOM   4606  HG  SER B  57     -35.410  27.975  66.984  1.00  0.00           H  
ATOM   4607  N   GLY B  58     -31.217  26.751  69.543  1.00 13.54           N  
ATOM   4608  CA  GLY B  58     -30.487  25.823  70.404  1.00 14.50           C  
ATOM   4609  C   GLY B  58     -30.700  26.212  71.885  1.00 14.97           C  
ATOM   4610  O   GLY B  58     -30.149  25.621  72.811  1.00 14.69           O  
ATOM   4611  H   GLY B  58     -30.798  27.620  69.399  1.00  0.00           H  
ATOM   4612  N   ILE B  59     -31.526  27.234  72.079  1.00 15.43           N  
ATOM   4613  CA  ILE B  59     -31.837  27.782  73.360  1.00 15.67           C  
ATOM   4614  C   ILE B  59     -32.465  26.831  74.394  1.00 16.07           C  
ATOM   4615  O   ILE B  59     -32.288  27.011  75.608  1.00 16.46           O  
ATOM   4616  CB  ILE B  59     -32.683  29.055  73.177  1.00 15.50           C  
ATOM   4617  CG1 ILE B  59     -32.485  29.988  74.387  1.00 15.63           C  
ATOM   4618  CG2 ILE B  59     -34.152  28.695  72.855  1.00 14.96           C  
ATOM   4619  CD1 ILE B  59     -31.080  30.550  74.508  1.00 14.85           C  
ATOM   4620  H   ILE B  59     -31.929  27.730  71.339  1.00  0.00           H  
ATOM   4621  N   LEU B  60     -33.163  25.808  73.945  1.00 16.14           N  
ATOM   4622  CA  LEU B  60     -33.778  24.897  74.900  1.00 16.44           C  
ATOM   4623  C   LEU B  60     -32.802  23.824  75.423  1.00 16.92           C  
ATOM   4624  O   LEU B  60     -33.216  22.860  76.078  1.00 17.41           O  
ATOM   4625  CB  LEU B  60     -35.016  24.230  74.284  1.00 16.12           C  
ATOM   4626  CG  LEU B  60     -36.052  25.093  73.563  1.00 15.90           C  
ATOM   4627  CD1 LEU B  60     -37.267  24.247  73.275  1.00 16.02           C  
ATOM   4628  CD2 LEU B  60     -36.468  26.280  74.392  1.00 16.16           C  
ATOM   4629  H   LEU B  60     -33.243  25.633  72.985  1.00  0.00           H  
ATOM   4630  N   ARG B  61     -31.513  23.968  75.148  1.00 17.08           N  
ATOM   4631  CA  ARG B  61     -30.560  22.973  75.621  1.00 17.37           C  
ATOM   4632  C   ARG B  61     -29.473  23.592  76.509  1.00 17.39           C  
ATOM   4633  O   ARG B  61     -28.617  24.364  76.050  1.00 17.22           O  
ATOM   4634  CB  ARG B  61     -29.976  22.205  74.433  1.00 17.60           C  
ATOM   4635  CG  ARG B  61     -31.064  21.524  73.601  1.00 18.28           C  
ATOM   4636  CD  ARG B  61     -30.545  21.032  72.263  1.00 18.26           C  
ATOM   4637  NE  ARG B  61     -30.326  19.593  72.227  1.00 18.59           N  
ATOM   4638  CZ  ARG B  61     -31.293  18.749  71.879  1.00 19.03           C  
ATOM   4639  NH1 ARG B  61     -32.498  19.188  71.554  1.00 19.74           N1+
ATOM   4640  NH2 ARG B  61     -31.059  17.450  71.860  1.00 19.58           N  
ATOM   4641  H   ARG B  61     -31.140  24.705  74.618  1.00  0.00           H  
ATOM   4642  HE  ARG B  61     -29.436  19.275  72.485  1.00  0.00           H  
ATOM   4643 HH11 ARG B  61     -32.695  20.170  71.531  1.00  0.00           H  
ATOM   4644 HH12 ARG B  61     -33.208  18.549  71.262  1.00  0.00           H  
ATOM   4645 HH21 ARG B  61     -30.170  17.093  72.130  1.00  0.00           H  
ATOM   4646 HH22 ARG B  61     -31.774  16.802  71.586  1.00  0.00           H  
ATOM   4647  N   GLU B  62     -29.487  23.217  77.785  1.00 17.48           N  
ATOM   4648  CA  GLU B  62     -28.526  23.782  78.728  1.00 17.51           C  
ATOM   4649  C   GLU B  62     -27.088  23.557  78.357  1.00 17.04           C  
ATOM   4650  O   GLU B  62     -26.244  24.377  78.660  1.00 17.05           O  
ATOM   4651  CB  GLU B  62     -28.820  23.371  80.187  1.00 17.65           C  
ATOM   4652  CG  GLU B  62     -28.490  21.951  80.580  1.00 18.07           C  
ATOM   4653  CD  GLU B  62     -27.031  21.732  80.851  1.00 18.30           C  
ATOM   4654  OE1 GLU B  62     -26.316  22.700  81.221  1.00 17.98           O  
ATOM   4655  OE2 GLU B  62     -26.607  20.565  80.682  1.00 18.87           O1-
ATOM   4656  H   GLU B  62     -30.169  22.564  78.089  1.00  0.00           H  
ATOM   4657  N   ASN B  63     -26.835  22.503  77.608  1.00 17.00           N  
ATOM   4658  CA  ASN B  63     -25.484  22.180  77.222  1.00 17.07           C  
ATOM   4659  C   ASN B  63     -25.014  22.874  75.936  1.00 16.98           C  
ATOM   4660  O   ASN B  63     -23.903  22.596  75.435  1.00 17.09           O  
ATOM   4661  CB  ASN B  63     -25.390  20.688  77.043  1.00 18.07           C  
ATOM   4662  CG  ASN B  63     -25.994  20.239  75.735  1.00 19.00           C  
ATOM   4663  ND2 ASN B  63     -27.241  19.760  75.766  1.00 19.57           N  
ATOM   4664  OD1 ASN B  63     -25.347  20.334  74.701  1.00 19.89           O  
ATOM   4665  H   ASN B  63     -27.566  21.927  77.320  1.00  0.00           H  
ATOM   4666 HD21 ASN B  63     -27.556  19.480  74.882  1.00  0.00           H  
ATOM   4667 HD22 ASN B  63     -27.754  19.687  76.594  1.00  0.00           H  
ATOM   4668  N   VAL B  64     -25.835  23.769  75.395  1.00 16.12           N  
ATOM   4669  CA  VAL B  64     -25.463  24.473  74.162  1.00 15.49           C  
ATOM   4670  C   VAL B  64     -25.493  25.986  74.429  1.00 15.02           C  
ATOM   4671  O   VAL B  64     -26.417  26.509  75.078  1.00 14.83           O  
ATOM   4672  CB  VAL B  64     -26.456  24.127  72.972  1.00 15.58           C  
ATOM   4673  CG1 VAL B  64     -26.024  24.785  71.692  1.00 14.94           C  
ATOM   4674  CG2 VAL B  64     -26.587  22.616  72.780  1.00 15.00           C  
ATOM   4675  H   VAL B  64     -26.709  24.027  75.761  1.00  0.00           H  
ATOM   4676  N   THR B  65     -24.462  26.679  73.971  1.00 14.45           N  
ATOM   4677  CA  THR B  65     -24.389  28.130  74.129  1.00 14.03           C  
ATOM   4678  C   THR B  65     -24.943  28.745  72.812  1.00 13.49           C  
ATOM   4679  O   THR B  65     -24.407  28.492  71.741  1.00 13.33           O  
ATOM   4680  CB  THR B  65     -22.922  28.601  74.354  1.00 14.18           C  
ATOM   4681  CG2 THR B  65     -22.904  30.072  74.654  1.00 14.12           C  
ATOM   4682  OG1 THR B  65     -22.311  27.882  75.448  1.00 13.63           O  
ATOM   4683  H   THR B  65     -23.764  26.178  73.478  1.00  0.00           H  
ATOM   4684  HG1 THR B  65     -22.863  28.019  76.232  1.00  0.00           H  
ATOM   4685  N   SER B  66     -26.050  29.480  72.904  1.00 13.01           N  
ATOM   4686  CA  SER B  66     -26.686  30.113  71.758  1.00 12.36           C  
ATOM   4687  C   SER B  66     -26.000  31.452  71.537  1.00 12.41           C  
ATOM   4688  O   SER B  66     -25.820  32.229  72.487  1.00 11.80           O  
ATOM   4689  CB  SER B  66     -28.185  30.360  71.999  1.00 12.15           C  
ATOM   4690  OG  SER B  66     -28.962  29.158  72.093  1.00 11.97           O  
ATOM   4691  H   SER B  66     -26.396  29.701  73.800  1.00  0.00           H  
ATOM   4692  HG  SER B  66     -28.657  28.747  72.898  1.00  0.00           H  
ATOM   4693  N   ILE B  67     -25.608  31.705  70.277  1.00 12.51           N  
ATOM   4694  CA  ILE B  67     -24.942  32.940  69.868  1.00 12.08           C  
ATOM   4695  C   ILE B  67     -25.746  33.619  68.772  1.00 12.32           C  
ATOM   4696  O   ILE B  67     -26.377  32.928  67.958  1.00 12.76           O  
ATOM   4697  CB  ILE B  67     -23.614  32.641  69.228  1.00 11.99           C  
ATOM   4698  CG1 ILE B  67     -22.718  31.863  70.184  1.00 12.02           C  
ATOM   4699  CG2 ILE B  67     -22.986  33.910  68.741  1.00 11.94           C  
ATOM   4700  CD1 ILE B  67     -21.426  31.399  69.530  1.00 12.51           C  
ATOM   4701  H   ILE B  67     -25.740  31.031  69.566  1.00  0.00           H  
ATOM   4702  N   ILE B  68     -25.790  34.954  68.779  1.00 11.74           N  
ATOM   4703  CA  ILE B  68     -26.450  35.678  67.699  1.00 11.12           C  
ATOM   4704  C   ILE B  68     -25.324  36.506  67.060  1.00 10.24           C  
ATOM   4705  O   ILE B  68     -24.815  37.468  67.654  1.00  9.75           O  
ATOM   4706  CB  ILE B  68     -27.666  36.514  68.141  1.00 11.63           C  
ATOM   4707  CG1 ILE B  68     -27.300  37.961  68.381  1.00 12.05           C  
ATOM   4708  CG2 ILE B  68     -28.364  35.895  69.320  1.00 11.88           C  
ATOM   4709  CD1 ILE B  68     -27.670  38.826  67.195  1.00 12.32           C  
ATOM   4710  H   ILE B  68     -25.421  35.449  69.543  1.00  0.00           H  
ATOM   4711  N   GLY B  69     -24.908  36.060  65.867  1.00  9.29           N  
ATOM   4712  CA  GLY B  69     -23.805  36.664  65.141  1.00  7.83           C  
ATOM   4713  C   GLY B  69     -24.034  38.047  64.625  1.00  7.47           C  
ATOM   4714  O   GLY B  69     -25.187  38.485  64.471  1.00  6.31           O  
ATOM   4715  H   GLY B  69     -25.370  35.346  65.370  1.00  0.00           H  
ATOM   4716  N   ASN B  70     -22.926  38.724  64.328  1.00  7.60           N  
ATOM   4717  CA  ASN B  70     -22.960  40.092  63.802  1.00  8.72           C  
ATOM   4718  C   ASN B  70     -23.836  40.269  62.541  1.00  9.08           C  
ATOM   4719  O   ASN B  70     -24.255  41.381  62.246  1.00  9.41           O  
ATOM   4720  CB  ASN B  70     -21.556  40.567  63.457  1.00  9.08           C  
ATOM   4721  CG  ASN B  70     -21.013  39.883  62.222  1.00  9.97           C  
ATOM   4722  ND2 ASN B  70     -21.418  40.355  61.059  1.00 10.00           N  
ATOM   4723  OD1 ASN B  70     -20.282  38.896  62.315  1.00 11.11           O  
ATOM   4724  H   ASN B  70     -22.091  38.264  64.462  1.00  0.00           H  
ATOM   4725 HD21 ASN B  70     -21.089  39.878  60.263  1.00  0.00           H  
ATOM   4726 HD22 ASN B  70     -22.017  41.131  60.982  1.00  0.00           H  
ATOM   4727  N   GLY B  71     -24.067  39.225  61.754  1.00  8.93           N  
ATOM   4728  CA  GLY B  71     -24.919  39.434  60.608  1.00  9.37           C  
ATOM   4729  C   GLY B  71     -26.361  39.743  60.981  1.00 10.03           C  
ATOM   4730  O   GLY B  71     -27.085  40.416  60.236  1.00 10.40           O  
ATOM   4731  H   GLY B  71     -23.728  38.316  61.937  1.00  0.00           H  
ATOM   4732  N   VAL B  72     -26.809  39.282  62.147  1.00 10.22           N  
ATOM   4733  CA  VAL B  72     -28.192  39.491  62.561  1.00  9.74           C  
ATOM   4734  C   VAL B  72     -28.552  40.946  62.886  1.00 10.22           C  
ATOM   4735  O   VAL B  72     -27.685  41.730  63.308  1.00 10.36           O  
ATOM   4736  CB  VAL B  72     -28.518  38.563  63.742  1.00  9.36           C  
ATOM   4737  CG1 VAL B  72     -29.955  38.703  64.182  1.00  8.80           C  
ATOM   4738  CG2 VAL B  72     -28.206  37.124  63.370  1.00  8.42           C  
ATOM   4739  H   VAL B  72     -26.204  38.861  62.800  1.00  0.00           H  
ATOM   4740  N   VAL B  73     -29.800  41.325  62.577  1.00 10.23           N  
ATOM   4741  CA  VAL B  73     -30.325  42.647  62.889  1.00 10.54           C  
ATOM   4742  C   VAL B  73     -31.091  42.519  64.261  1.00 11.20           C  
ATOM   4743  O   VAL B  73     -32.197  41.955  64.347  1.00 11.07           O  
ATOM   4744  CB  VAL B  73     -31.241  43.209  61.765  1.00 10.30           C  
ATOM   4745  CG1 VAL B  73     -30.405  43.654  60.643  1.00 10.64           C  
ATOM   4746  CG2 VAL B  73     -32.259  42.186  61.292  1.00 10.10           C  
ATOM   4747  H   VAL B  73     -30.373  40.631  62.162  1.00  0.00           H  
ATOM   4748  N   LEU B  74     -30.505  43.068  65.322  1.00 11.36           N  
ATOM   4749  CA  LEU B  74     -31.078  42.909  66.656  1.00 11.66           C  
ATOM   4750  C   LEU B  74     -32.036  43.963  67.193  1.00 11.44           C  
ATOM   4751  O   LEU B  74     -31.687  45.134  67.346  1.00 11.33           O  
ATOM   4752  CB  LEU B  74     -29.935  42.619  67.661  1.00 11.88           C  
ATOM   4753  CG  LEU B  74     -30.058  42.348  69.177  1.00 12.00           C  
ATOM   4754  CD1 LEU B  74     -31.377  41.767  69.553  1.00 12.40           C  
ATOM   4755  CD2 LEU B  74     -28.958  41.390  69.582  1.00 11.87           C  
ATOM   4756  H   LEU B  74     -29.730  43.676  65.237  1.00  0.00           H  
ATOM   4757  N   SER B  75     -33.271  43.537  67.430  1.00 11.59           N  
ATOM   4758  CA  SER B  75     -34.289  44.405  68.020  1.00 11.59           C  
ATOM   4759  C   SER B  75     -34.274  44.248  69.552  1.00 11.64           C  
ATOM   4760  O   SER B  75     -34.648  43.193  70.069  1.00 11.58           O  
ATOM   4761  CB  SER B  75     -35.693  44.024  67.541  1.00 11.58           C  
ATOM   4762  OG  SER B  75     -36.684  44.848  68.162  1.00 11.38           O  
ATOM   4763  H   SER B  75     -33.516  42.609  67.242  1.00  0.00           H  
ATOM   4764  HG  SER B  75     -36.410  45.754  67.953  1.00  0.00           H  
ATOM   4765  N   PRO B  76     -33.753  45.248  70.286  1.00 11.87           N  
ATOM   4766  CA  PRO B  76     -33.726  45.188  71.752  1.00 11.98           C  
ATOM   4767  C   PRO B  76     -35.097  44.806  72.307  1.00 12.20           C  
ATOM   4768  O   PRO B  76     -35.210  43.916  73.153  1.00 12.30           O  
ATOM   4769  CB  PRO B  76     -33.361  46.616  72.100  1.00 12.12           C  
ATOM   4770  CG  PRO B  76     -32.236  46.859  71.075  1.00 11.83           C  
ATOM   4771  CD  PRO B  76     -32.883  46.340  69.805  1.00 11.65           C  
ATOM   4772  N   ALA B  77     -36.136  45.434  71.770  1.00 12.63           N  
ATOM   4773  CA  ALA B  77     -37.516  45.184  72.167  1.00 13.22           C  
ATOM   4774  C   ALA B  77     -37.878  43.723  72.092  1.00 14.11           C  
ATOM   4775  O   ALA B  77     -38.178  43.081  73.116  1.00 14.57           O  
ATOM   4776  CB  ALA B  77     -38.464  45.975  71.284  1.00 12.77           C  
ATOM   4777  H   ALA B  77     -35.989  46.100  71.066  1.00  0.00           H  
ATOM   4778  N   ALA B  78     -37.849  43.189  70.872  1.00 14.53           N  
ATOM   4779  CA  ALA B  78     -38.199  41.797  70.637  1.00 14.71           C  
ATOM   4780  C   ALA B  78     -37.342  40.836  71.425  1.00 14.88           C  
ATOM   4781  O   ALA B  78     -37.839  39.807  71.873  1.00 14.54           O  
ATOM   4782  CB  ALA B  78     -38.132  41.466  69.119  1.00 14.85           C  
ATOM   4783  H   ALA B  78     -37.563  43.712  70.095  1.00  0.00           H  
ATOM   4784  N   LEU B  79     -36.045  41.123  71.547  1.00 15.27           N  
ATOM   4785  CA  LEU B  79     -35.172  40.232  72.308  1.00 15.93           C  
ATOM   4786  C   LEU B  79     -35.721  40.106  73.728  1.00 16.79           C  
ATOM   4787  O   LEU B  79     -36.081  39.002  74.150  1.00 17.11           O  
ATOM   4788  CB  LEU B  79     -33.722  40.728  72.336  1.00 15.87           C  
ATOM   4789  CG  LEU B  79     -32.717  39.847  73.117  1.00 15.54           C  
ATOM   4790  CD1 LEU B  79     -32.979  38.384  72.843  1.00 15.61           C  
ATOM   4791  CD2 LEU B  79     -31.275  40.188  72.785  1.00 14.89           C  
ATOM   4792  H   LEU B  79     -35.646  41.901  71.092  1.00  0.00           H  
ATOM   4793  N   MET B  80     -35.851  41.237  74.434  1.00 17.51           N  
ATOM   4794  CA  MET B  80     -36.366  41.255  75.804  1.00 17.68           C  
ATOM   4795  C   MET B  80     -37.666  40.501  75.888  1.00 17.71           C  
ATOM   4796  O   MET B  80     -37.833  39.657  76.766  1.00 17.59           O  
ATOM   4797  CB  MET B  80     -36.567  42.677  76.303  1.00 18.40           C  
ATOM   4798  CG  MET B  80     -35.276  43.383  76.622  1.00 19.66           C  
ATOM   4799  SD  MET B  80     -34.064  42.227  77.360  1.00 21.68           S  
ATOM   4800  CE  MET B  80     -32.565  42.623  76.391  1.00 21.22           C  
ATOM   4801  H   MET B  80     -35.611  42.096  74.011  1.00  0.00           H  
ATOM   4802  N   LYS B  81     -38.583  40.800  74.972  1.00 17.80           N  
ATOM   4803  CA  LYS B  81     -39.890  40.114  74.903  1.00 17.63           C  
ATOM   4804  C   LYS B  81     -39.785  38.594  74.775  1.00 17.85           C  
ATOM   4805  O   LYS B  81     -40.495  37.868  75.463  1.00 18.37           O  
ATOM   4806  CB  LYS B  81     -40.700  40.650  73.729  1.00 17.19           C  
ATOM   4807  CG  LYS B  81     -41.945  39.861  73.392  1.00 16.59           C  
ATOM   4808  CD  LYS B  81     -42.636  40.484  72.206  1.00 15.92           C  
ATOM   4809  CE  LYS B  81     -44.086  40.133  72.205  1.00 15.83           C  
ATOM   4810  NZ  LYS B  81     -44.283  38.669  72.237  1.00 16.26           N1+
ATOM   4811  H   LYS B  81     -38.413  41.527  74.327  1.00  0.00           H  
ATOM   4812  HZ1 LYS B  81     -43.784  38.219  71.442  1.00  0.00           H  
ATOM   4813  HZ2 LYS B  81     -43.911  38.249  73.117  1.00  0.00           H  
ATOM   4814  HZ3 LYS B  81     -45.293  38.442  72.180  1.00  0.00           H  
ATOM   4815  N   GLU B  82     -38.935  38.097  73.887  1.00 17.97           N  
ATOM   4816  CA  GLU B  82     -38.791  36.653  73.747  1.00 18.50           C  
ATOM   4817  C   GLU B  82     -38.084  36.109  74.962  1.00 18.82           C  
ATOM   4818  O   GLU B  82     -38.379  35.002  75.416  1.00 18.57           O  
ATOM   4819  CB  GLU B  82     -37.972  36.273  72.522  1.00 18.58           C  
ATOM   4820  CG  GLU B  82     -38.756  36.088  71.215  1.00 18.74           C  
ATOM   4821  CD  GLU B  82     -37.803  35.808  70.053  1.00 18.56           C  
ATOM   4822  OE1 GLU B  82     -37.379  34.640  69.905  1.00 18.15           O  
ATOM   4823  OE2 GLU B  82     -37.425  36.762  69.338  1.00 17.91           O1-
ATOM   4824  H   GLU B  82     -38.446  38.690  73.265  1.00  0.00           H  
ATOM   4825  N   MET B  83     -37.108  36.866  75.451  1.00 19.29           N  
ATOM   4826  CA  MET B  83     -36.363  36.469  76.644  1.00 20.15           C  
ATOM   4827  C   MET B  83     -37.297  36.174  77.820  1.00 19.95           C  
ATOM   4828  O   MET B  83     -37.282  35.068  78.364  1.00 19.84           O  
ATOM   4829  CB  MET B  83     -35.379  37.558  77.042  1.00 21.04           C  
ATOM   4830  CG  MET B  83     -34.539  37.218  78.245  1.00 21.74           C  
ATOM   4831  SD  MET B  83     -33.084  38.285  78.212  1.00 23.65           S  
ATOM   4832  CE  MET B  83     -33.734  39.741  79.056  1.00 22.87           C  
ATOM   4833  H   MET B  83     -36.818  37.685  74.977  1.00  0.00           H  
ATOM   4834  N   LYS B  84     -38.152  37.135  78.161  1.00 19.73           N  
ATOM   4835  CA  LYS B  84     -39.062  36.932  79.265  1.00 20.00           C  
ATOM   4836  C   LYS B  84     -39.976  35.743  79.078  1.00 20.00           C  
ATOM   4837  O   LYS B  84     -40.238  35.014  80.013  1.00 20.43           O  
ATOM   4838  CB  LYS B  84     -39.903  38.169  79.577  1.00 20.20           C  
ATOM   4839  CG  LYS B  84     -40.687  37.967  80.868  1.00 20.42           C  
ATOM   4840  CD  LYS B  84     -41.779  38.990  81.081  1.00 20.60           C  
ATOM   4841  CE  LYS B  84     -42.602  38.628  82.312  1.00 20.36           C  
ATOM   4842  NZ  LYS B  84     -43.213  37.275  82.229  1.00 19.90           N1+
ATOM   4843  H   LYS B  84     -38.140  37.987  77.669  1.00  0.00           H  
ATOM   4844  HZ1 LYS B  84     -43.816  37.203  81.386  1.00  0.00           H  
ATOM   4845  HZ2 LYS B  84     -42.459  36.556  82.160  1.00  0.00           H  
ATOM   4846  HZ3 LYS B  84     -43.781  37.059  83.068  1.00  0.00           H  
ATOM   4847  N   GLU B  85     -40.503  35.551  77.885  1.00 19.94           N  
ATOM   4848  CA  GLU B  85     -41.374  34.411  77.658  1.00 19.36           C  
ATOM   4849  C   GLU B  85     -40.639  33.077  77.847  1.00 19.00           C  
ATOM   4850  O   GLU B  85     -41.217  32.077  78.273  1.00 19.07           O  
ATOM   4851  CB  GLU B  85     -41.937  34.473  76.249  1.00 19.73           C  
ATOM   4852  CG  GLU B  85     -42.590  35.805  75.899  1.00 20.06           C  
ATOM   4853  CD  GLU B  85     -43.190  35.806  74.505  1.00 20.28           C  
ATOM   4854  OE1 GLU B  85     -42.810  34.913  73.709  1.00 19.78           O  
ATOM   4855  OE2 GLU B  85     -44.051  36.691  74.225  1.00 20.40           O1-
ATOM   4856  H   GLU B  85     -40.316  36.201  77.172  1.00  0.00           H  
ATOM   4857  N   LEU B  86     -39.368  33.038  77.511  1.00 18.49           N  
ATOM   4858  CA  LEU B  86     -38.663  31.791  77.648  1.00 18.09           C  
ATOM   4859  C   LEU B  86     -38.341  31.598  79.095  1.00 17.72           C  
ATOM   4860  O   LEU B  86     -38.360  30.469  79.588  1.00 17.86           O  
ATOM   4861  CB  LEU B  86     -37.396  31.767  76.790  1.00 18.41           C  
ATOM   4862  CG  LEU B  86     -37.650  31.734  75.279  1.00 18.88           C  
ATOM   4863  CD1 LEU B  86     -36.337  31.828  74.531  1.00 18.92           C  
ATOM   4864  CD2 LEU B  86     -38.406  30.476  74.911  1.00 18.79           C  
ATOM   4865  H   LEU B  86     -38.914  33.806  77.103  1.00  0.00           H  
ATOM   4866  N   GLU B  87     -38.001  32.699  79.762  1.00 16.91           N  
ATOM   4867  CA  GLU B  87     -37.694  32.670  81.187  1.00 15.81           C  
ATOM   4868  C   GLU B  87     -38.902  32.252  82.011  1.00 15.17           C  
ATOM   4869  O   GLU B  87     -38.773  31.384  82.879  1.00 15.01           O  
ATOM   4870  CB  GLU B  87     -37.095  33.987  81.638  1.00 15.42           C  
ATOM   4871  CG  GLU B  87     -35.614  33.922  81.430  1.00 15.11           C  
ATOM   4872  CD  GLU B  87     -34.941  35.238  81.399  1.00 14.85           C  
ATOM   4873  OE1 GLU B  87     -35.627  36.279  81.457  1.00 14.93           O  
ATOM   4874  OE2 GLU B  87     -33.699  35.217  81.320  1.00 14.96           O1-
ATOM   4875  H   GLU B  87     -37.854  33.549  79.284  1.00  0.00           H  
ATOM   4876  N   ASP B  88     -40.075  32.792  81.701  1.00 14.25           N  
ATOM   4877  CA  ASP B  88     -41.270  32.377  82.409  1.00 14.07           C  
ATOM   4878  C   ASP B  88     -41.445  30.870  82.295  1.00 14.31           C  
ATOM   4879  O   ASP B  88     -42.153  30.264  83.109  1.00 14.48           O  
ATOM   4880  CB  ASP B  88     -42.512  33.022  81.840  1.00 13.66           C  
ATOM   4881  CG  ASP B  88     -42.650  34.450  82.213  1.00 13.47           C  
ATOM   4882  OD1 ASP B  88     -41.661  35.106  82.547  1.00 13.85           O  
ATOM   4883  OD2 ASP B  88     -43.779  34.949  82.146  1.00 13.93           O1-
ATOM   4884  H   ASP B  88     -40.130  33.529  81.042  1.00  0.00           H  
ATOM   4885  N   ARG B  89     -40.882  30.262  81.251  1.00 14.50           N  
ATOM   4886  CA  ARG B  89     -41.005  28.808  81.110  1.00 14.55           C  
ATOM   4887  C   ARG B  89     -39.783  28.050  81.560  1.00 14.43           C  
ATOM   4888  O   ARG B  89     -39.550  26.935  81.119  1.00 14.27           O  
ATOM   4889  CB  ARG B  89     -41.507  28.329  79.717  1.00 14.55           C  
ATOM   4890  CG  ARG B  89     -41.490  29.342  78.567  1.00 14.62           C  
ATOM   4891  CD  ARG B  89     -42.716  29.235  77.646  1.00 13.97           C  
ATOM   4892  NE  ARG B  89     -42.914  27.885  77.093  1.00 14.42           N  
ATOM   4893  CZ  ARG B  89     -42.348  27.465  75.949  1.00 14.38           C  
ATOM   4894  NH1 ARG B  89     -41.556  28.261  75.229  1.00 13.92           N1+
ATOM   4895  NH2 ARG B  89     -42.576  26.228  75.517  1.00 14.03           N  
ATOM   4896  H   ARG B  89     -40.395  30.762  80.564  1.00  0.00           H  
ATOM   4897  HE  ARG B  89     -43.497  27.276  77.592  1.00  0.00           H  
ATOM   4898 HH11 ARG B  89     -41.361  29.211  75.482  1.00  0.00           H  
ATOM   4899 HH12 ARG B  89     -41.162  27.855  74.404  1.00  0.00           H  
ATOM   4900 HH21 ARG B  89     -43.161  25.577  75.999  1.00  0.00           H  
ATOM   4901 HH22 ARG B  89     -42.110  25.970  74.662  1.00  0.00           H  
ATOM   4902  N   GLY B  90     -38.987  28.671  82.422  1.00 14.63           N  
ATOM   4903  CA  GLY B  90     -37.842  27.984  82.978  1.00 15.18           C  
ATOM   4904  C   GLY B  90     -36.596  27.828  82.163  1.00 15.92           C  
ATOM   4905  O   GLY B  90     -35.672  27.105  82.595  1.00 15.92           O  
ATOM   4906  H   GLY B  90     -39.090  29.608  82.699  1.00  0.00           H  
ATOM   4907  N   ILE B  91     -36.548  28.473  80.989  1.00 16.37           N  
ATOM   4908  CA  ILE B  91     -35.370  28.393  80.132  1.00 16.49           C  
ATOM   4909  C   ILE B  91     -34.593  29.614  80.455  1.00 16.26           C  
ATOM   4910  O   ILE B  91     -35.022  30.707  80.132  1.00 16.52           O  
ATOM   4911  CB  ILE B  91     -35.704  28.385  78.645  1.00 16.55           C  
ATOM   4912  CG1 ILE B  91     -36.325  27.043  78.255  1.00 16.45           C  
ATOM   4913  CG2 ILE B  91     -34.418  28.572  77.830  1.00 17.26           C  
ATOM   4914  CD1 ILE B  91     -37.814  27.137  78.067  1.00 16.60           C  
ATOM   4915  H   ILE B  91     -37.273  29.059  80.676  1.00  0.00           H  
ATOM   4916  N   PRO B  92     -33.459  29.453  81.148  1.00 16.30           N  
ATOM   4917  CA  PRO B  92     -32.616  30.588  81.534  1.00 16.77           C  
ATOM   4918  C   PRO B  92     -31.871  31.247  80.360  1.00 17.01           C  
ATOM   4919  O   PRO B  92     -30.636  31.156  80.242  1.00 16.76           O  
ATOM   4920  CB  PRO B  92     -31.683  29.970  82.578  1.00 16.64           C  
ATOM   4921  CG  PRO B  92     -31.551  28.552  82.128  1.00 16.25           C  
ATOM   4922  CD  PRO B  92     -32.958  28.194  81.727  1.00 16.10           C  
ATOM   4923  N   VAL B  93     -32.645  31.960  79.539  1.00 17.42           N  
ATOM   4924  CA  VAL B  93     -32.152  32.639  78.342  1.00 17.66           C  
ATOM   4925  C   VAL B  93     -30.820  33.324  78.565  1.00 17.92           C  
ATOM   4926  O   VAL B  93     -29.805  32.957  77.969  1.00 17.80           O  
ATOM   4927  CB  VAL B  93     -33.164  33.709  77.830  1.00 17.49           C  
ATOM   4928  CG1 VAL B  93     -32.664  34.330  76.537  1.00 17.57           C  
ATOM   4929  CG2 VAL B  93     -34.541  33.102  77.612  1.00 17.15           C  
ATOM   4930  H   VAL B  93     -33.599  32.005  79.786  1.00  0.00           H  
ATOM   4931  N   ARG B  94     -30.848  34.336  79.418  1.00 18.46           N  
ATOM   4932  CA  ARG B  94     -29.686  35.146  79.751  1.00 19.11           C  
ATOM   4933  C   ARG B  94     -28.461  34.292  80.085  1.00 19.39           C  
ATOM   4934  O   ARG B  94     -27.320  34.709  79.889  1.00 19.41           O  
ATOM   4935  CB  ARG B  94     -30.044  36.015  80.934  1.00 19.82           C  
ATOM   4936  CG  ARG B  94     -29.634  37.428  80.822  1.00 21.09           C  
ATOM   4937  CD  ARG B  94     -29.892  38.152  82.152  1.00 22.05           C  
ATOM   4938  NE  ARG B  94     -31.311  38.267  82.501  1.00 22.79           N
[truncated: 258,877 more chars]
