# Supplementary material for: Structural Descriptors for Subunit Interface Regions in Homodimers: Effect of Lipid Membrane and Secondary Structure Type
Source: J Chem Inf Model. 2025 Mar 27;65(7):3117–26. doi: 10.1021/acs.jcim.4c01233 (PMC12004529; doi:10.1021/acs.jcim.4c01233)
Supplement: Supplementary file 3 — ci4c01233_si_003.tar [file ci4c01233_si_003.tar › database/alpha/3f0n_cytop.pdb]

ATOM      1  N   GLU A  12      44.075 -18.567  65.027  1.00292.45           N  
ATOM      2  CA  GLU A  12      45.433 -18.548  65.477  1.00292.45           C  
ATOM      3  C   GLU A  12      46.128 -17.448  64.748  1.00292.45           C  
ATOM      4  O   GLU A  12      45.802 -17.139  63.603  1.00292.45           O  
ATOM      5  CB  GLU A  12      46.202 -19.852  65.210  1.00292.45           C  
ATOM      6  CG  GLU A  12      47.583 -19.882  65.869  1.00292.45           C  
ATOM      7  CD  GLU A  12      47.380 -20.091  67.365  1.00292.45           C  
ATOM      8  OE1 GLU A  12      46.206 -20.284  67.782  1.00292.45           O  
ATOM      9  OE2 GLU A  12      48.395 -20.063  68.112  1.00292.45           O1-
ATOM     10  N   ASN A  13      47.104 -16.813  65.420  1.00182.15           N  
ATOM     11  CA  ASN A  13      47.819 -15.730  64.820  1.00182.15           C  
ATOM     12  C   ASN A  13      48.795 -16.308  63.853  1.00182.15           C  
ATOM     13  O   ASN A  13      49.082 -17.503  63.873  1.00182.15           O  
ATOM     14  CB  ASN A  13      48.606 -14.869  65.822  1.00182.15           C  
ATOM     15  CG  ASN A  13      47.603 -14.114  66.681  1.00182.15           C  
ATOM     16  ND2 ASN A  13      48.062 -12.999  67.311  1.00182.15           N  
ATOM     17  OD1 ASN A  13      46.440 -14.501  66.787  1.00182.15           O  
ATOM     18  N   LEU A  14      49.317 -15.449  62.958  1.00201.55           N  
ATOM     19  CA  LEU A  14      50.263 -15.886  61.979  1.00201.55           C  
ATOM     20  C   LEU A  14      51.540 -16.160  62.699  1.00201.55           C  
ATOM     21  O   LEU A  14      51.743 -15.703  63.822  1.00201.55           O  
ATOM     22  CB  LEU A  14      50.542 -14.848  60.880  1.00201.55           C  
ATOM     23  CG  LEU A  14      49.306 -14.535  60.014  1.00201.55           C  
ATOM     24  CD1 LEU A  14      49.634 -13.505  58.923  1.00201.55           C  
ATOM     25  CD2 LEU A  14      48.676 -15.821  59.457  1.00201.55           C  
ATOM     26  N   TYR A  15      52.431 -16.942  62.063  1.00326.41           N  
ATOM     27  CA  TYR A  15      53.655 -17.305  62.707  1.00326.41           C  
ATOM     28  C   TYR A  15      54.790 -16.779  61.894  1.00326.41           C  
ATOM     29  O   TYR A  15      54.645 -16.450  60.718  1.00326.41           O  
ATOM     30  CB  TYR A  15      53.882 -18.823  62.821  1.00326.41           C  
ATOM     31  CG  TYR A  15      52.879 -19.394  63.763  1.00326.41           C  
ATOM     32  CD1 TYR A  15      53.096 -19.360  65.120  1.00326.41           C  
ATOM     33  CD2 TYR A  15      51.723 -19.972  63.290  1.00326.41           C  
ATOM     34  CE1 TYR A  15      52.174 -19.892  65.992  1.00326.41           C  
ATOM     35  CE2 TYR A  15      50.798 -20.506  64.155  1.00326.41           C  
ATOM     36  CZ  TYR A  15      51.024 -20.466  65.509  1.00326.41           C  
ATOM     37  OH  TYR A  15      50.078 -21.013  66.400  1.00326.41           O  
ATOM     38  N   PHE A  16      55.960 -16.680  62.550  1.00196.42           N  
ATOM     39  CA  PHE A  16      57.170 -16.200  61.958  1.00196.42           C  
ATOM     40  C   PHE A  16      57.508 -17.143  60.858  1.00196.42           C  
ATOM     41  O   PHE A  16      57.985 -16.731  59.803  1.00196.42           O  
ATOM     42  CB  PHE A  16      58.348 -16.159  62.949  1.00196.42           C  
ATOM     43  CG  PHE A  16      58.649 -17.552  63.390  1.00196.42           C  
ATOM     44  CD1 PHE A  16      58.008 -18.093  64.481  1.00196.42           C  
ATOM     45  CD2 PHE A  16      59.570 -18.318  62.714  1.00196.42           C  
ATOM     46  CE1 PHE A  16      58.280 -19.377  64.890  1.00196.42           C  
ATOM     47  CE2 PHE A  16      59.848 -19.603  63.119  1.00196.42           C  
ATOM     48  CZ  PHE A  16      59.203 -20.135  64.210  1.00196.42           C  
ATOM     49  N   GLN A  17      57.267 -18.447  61.082  1.00182.72           N  
ATOM     50  CA  GLN A  17      57.540 -19.404  60.057  1.00182.72           C  
ATOM     51  C   GLN A  17      56.700 -18.982  58.901  1.00182.72           C  
ATOM     52  O   GLN A  17      55.626 -18.412  59.085  1.00182.72           O  
ATOM     53  CB  GLN A  17      57.143 -20.841  60.437  1.00182.72           C  
ATOM     54  CG  GLN A  17      57.936 -21.401  61.619  1.00182.72           C  
ATOM     55  CD  GLN A  17      57.445 -22.817  61.887  1.00182.72           C  
ATOM     56  NE2 GLN A  17      57.125 -23.111  63.175  1.00182.72           N  
ATOM     57  OE1 GLN A  17      57.344 -23.635  60.976  1.00182.72           O  
ATOM     58  N   GLY A  18      57.174 -19.246  57.671  1.00115.97           N  
ATOM     59  CA  GLY A  18      56.447 -18.797  56.524  1.00115.97           C  
ATOM     60  C   GLY A  18      56.672 -17.330  56.386  1.00115.97           C  
ATOM     61  O   GLY A  18      55.713 -16.588  56.185  1.00115.97           O  
ATOM     62  N   PRO A  19      57.924 -16.916  56.459  1.00289.45           N  
ATOM     63  CA  PRO A  19      58.302 -15.524  56.468  1.00289.45           C  
ATOM     64  C   PRO A  19      57.587 -14.808  55.380  1.00289.45           C  
ATOM     65  O   PRO A  19      57.541 -15.302  54.252  1.00289.45           O  
ATOM     66  CB  PRO A  19      59.813 -15.482  56.232  1.00289.45           C  
ATOM     67  CG  PRO A  19      60.276 -16.942  56.381  1.00289.45           C  
ATOM     68  CD  PRO A  19      59.026 -17.755  56.018  1.00289.45           C  
ATOM     69  N   GLN A  20      57.091 -13.602  55.692  1.00265.61           N  
ATOM     70  CA  GLN A  20      56.257 -12.927  54.765  1.00265.61           C  
ATOM     71  C   GLN A  20      54.979 -13.715  54.519  1.00265.61           C  
ATOM     72  O   GLN A  20      54.744 -14.100  53.378  1.00265.61           O  
ATOM     73  CB  GLN A  20      56.946 -12.722  53.404  1.00265.61           C  
ATOM     74  CG  GLN A  20      56.147 -11.868  52.418  1.00265.61           C  
ATOM     75  CD  GLN A  20      56.409 -10.406  52.750  1.00265.61           C  
ATOM     76  NE2 GLN A  20      56.730  -9.596  51.705  1.00265.61           N  
ATOM     77  OE1 GLN A  20      56.341  -9.996  53.908  1.00265.61           O  
ATOM     78  N   ASP A  21      54.171 -14.076  55.570  1.00124.97           N  
ATOM     79  CA  ASP A  21      52.778 -14.370  55.273  1.00124.97           C  
ATOM     80  C   ASP A  21      52.287 -13.008  54.913  1.00124.97           C  
ATOM     81  O   ASP A  21      52.395 -12.089  55.723  1.00124.97           O  
ATOM     82  CB  ASP A  21      51.929 -14.883  56.452  1.00124.97           C  
ATOM     83  CG  ASP A  21      52.183 -16.373  56.638  1.00124.97           C  
ATOM     84  OD1 ASP A  21      52.899 -16.965  55.788  1.00124.97           O  
ATOM     85  OD2 ASP A  21      51.647 -16.944  57.626  1.00124.97           O1-
ATOM     86  N   LEU A  22      51.743 -12.822  53.693  1.00 84.36           N  
ATOM     87  CA  LEU A  22      51.502 -11.455  53.336  1.00 84.36           C  
ATOM     88  C   LEU A  22      50.293 -11.309  52.459  1.00 84.36           C  
ATOM     89  O   LEU A  22      49.851 -12.259  51.812  1.00 84.36           O  
ATOM     90  CB  LEU A  22      52.695 -10.844  52.576  1.00 84.36           C  
ATOM     91  CG  LEU A  22      52.516  -9.375  52.156  1.00 84.36           C  
ATOM     92  CD1 LEU A  22      52.409  -8.448  53.377  1.00 84.36           C  
ATOM     93  CD2 LEU A  22      53.620  -8.941  51.177  1.00 84.36           C  
ATOM     94  N   MET A  23      49.714 -10.085  52.455  1.00 58.52           N  
ATOM     95  CA  MET A  23      48.604  -9.752  51.602  1.00 58.52           C  
ATOM     96  C   MET A  23      48.872  -8.389  51.030  1.00 58.52           C  
ATOM     97  O   MET A  23      49.192  -7.452  51.764  1.00 58.52           O  
ATOM     98  CB  MET A  23      47.253  -9.695  52.337  1.00 58.52           C  
ATOM     99  CG  MET A  23      46.058  -9.498  51.399  1.00 58.52           C  
ATOM    100  SD  MET A  23      44.443  -9.455  52.231  1.00 58.52           S  
ATOM    101  CE  MET A  23      44.401 -11.235  52.583  1.00 58.52           C  
ATOM    102  N   VAL A  24      48.752  -8.241  49.692  1.00 40.49           N  
ATOM    103  CA  VAL A  24      49.015  -6.966  49.079  1.00 40.49           C  
ATOM    104  C   VAL A  24      47.920  -6.681  48.096  1.00 40.49           C  
ATOM    105  O   VAL A  24      47.395  -7.590  47.454  1.00 40.49           O  
ATOM    106  CB  VAL A  24      50.310  -6.935  48.321  1.00 40.49           C  
ATOM    107  CG1 VAL A  24      50.447  -5.573  47.622  1.00 40.49           C  
ATOM    108  CG2 VAL A  24      51.455  -7.249  49.299  1.00 40.49           C  
ATOM    109  N   THR A  25      47.538  -5.392  47.964  1.00 46.60           N  
ATOM    110  CA  THR A  25      46.497  -5.010  47.049  1.00 46.60           C  
ATOM    111  C   THR A  25      47.027  -3.933  46.153  1.00 46.60           C  
ATOM    112  O   THR A  25      47.599  -2.949  46.622  1.00 46.60           O  
ATOM    113  CB  THR A  25      45.280  -4.461  47.734  1.00 46.60           C  
ATOM    114  CG2 THR A  25      44.237  -4.087  46.668  1.00 46.60           C  
ATOM    115  OG1 THR A  25      44.743  -5.428  48.626  1.00 46.60           O  
ATOM    116  N   CYS A  26      46.833  -4.100  44.826  1.00 40.10           N  
ATOM    117  CA  CYS A  26      47.318  -3.132  43.883  1.00 40.10           C  
ATOM    118  C   CYS A  26      46.220  -2.820  42.916  1.00 40.10           C  
ATOM    119  O   CYS A  26      45.191  -3.493  42.874  1.00 40.10           O  
ATOM    120  CB  CYS A  26      48.508  -3.639  43.050  1.00 40.10           C  
ATOM    121  SG  CYS A  26      49.971  -4.000  44.068  1.00 40.10           S  
ATOM    122  N   THR A  27      46.415  -1.748  42.123  1.00118.84           N  
ATOM    123  CA  THR A  27      45.470  -1.367  41.115  1.00118.84           C  
ATOM    124  C   THR A  27      46.210  -1.208  39.814  1.00118.84           C  
ATOM    125  O   THR A  27      47.421  -0.990  39.811  1.00118.84           O  
ATOM    126  CB  THR A  27      44.736  -0.107  41.480  1.00118.84           C  
ATOM    127  CG2 THR A  27      45.740   0.987  41.863  1.00118.84           C  
ATOM    128  OG1 THR A  27      43.883   0.304  40.425  1.00118.84           O  
ATOM    129  N   ALA A  28      45.504  -1.369  38.665  1.00 43.77           N  
ATOM    130  CA  ALA A  28      46.148  -1.261  37.377  1.00 43.77           C  
ATOM    131  C   ALA A  28      45.219  -0.589  36.397  1.00 43.77           C  
ATOM    132  O   ALA A  28      43.996  -0.680  36.508  1.00 43.77           O  
ATOM    133  CB  ALA A  28      46.532  -2.622  36.773  1.00 43.77           C  
ATOM    134  N   PRO A  29      45.798   0.124  35.455  1.00 95.74           N  
ATOM    135  CA  PRO A  29      45.032   0.831  34.450  1.00 95.74           C  
ATOM    136  C   PRO A  29      44.714   0.043  33.210  1.00 95.74           C  
ATOM    137  O   PRO A  29      45.357  -0.970  32.950  1.00 95.74           O  
ATOM    138  CB  PRO A  29      45.833   2.093  34.119  1.00 95.74           C  
ATOM    139  CG  PRO A  29      47.266   1.762  34.563  1.00 95.74           C  
ATOM    140  CD  PRO A  29      47.059   0.793  35.736  1.00 95.74           C  
ATOM    141  N   VAL A  30      43.711   0.494  32.429  1.00 65.79           N  
ATOM    142  CA  VAL A  30      43.419  -0.061  31.135  1.00 65.79           C  
ATOM    143  C   VAL A  30      44.210   0.772  30.165  1.00 65.79           C  
ATOM    144  O   VAL A  30      44.659   1.862  30.518  1.00 65.79           O  
ATOM    145  CB  VAL A  30      41.972   0.039  30.744  1.00 65.79           C  
ATOM    146  CG1 VAL A  30      41.139  -0.804  31.725  1.00 65.79           C  
ATOM    147  CG2 VAL A  30      41.574   1.525  30.707  1.00 65.79           C  
ATOM    148  N   ASN A  31      44.464   0.267  28.938  1.00 69.77           N  
ATOM    149  CA  ASN A  31      45.191   1.065  27.983  1.00 69.77           C  
ATOM    150  C   ASN A  31      44.530   0.935  26.637  1.00 69.77           C  
ATOM    151  O   ASN A  31      43.855  -0.056  26.364  1.00 69.77           O  
ATOM    152  CB  ASN A  31      46.665   0.644  27.837  1.00 69.77           C  
ATOM    153  CG  ASN A  31      46.708  -0.791  27.330  1.00 69.77           C  
ATOM    154  ND2 ASN A  31      47.160  -1.729  28.206  1.00 69.77           N  
ATOM    155  OD1 ASN A  31      46.356  -1.068  26.185  1.00 69.77           O  
ATOM    156  N   ILE A  32      44.679   1.957  25.761  1.00103.11           N  
ATOM    157  CA  ILE A  32      44.097   1.874  24.442  1.00103.11           C  
ATOM    158  C   ILE A  32      45.195   1.947  23.425  1.00103.11           C  
ATOM    159  O   ILE A  32      45.997   2.880  23.420  1.00103.11           O  
ATOM    160  CB  ILE A  32      43.092   2.947  24.119  1.00103.11           C  
ATOM    161  CG1 ILE A  32      41.829   2.791  24.982  1.00103.11           C  
ATOM    162  CG2 ILE A  32      42.786   2.861  22.615  1.00103.11           C  
ATOM    163  CD1 ILE A  32      42.055   3.030  26.468  1.00103.11           C  
ATOM    164  N   ALA A  33      45.258   0.943  22.524  1.00 63.18           N  
ATOM    165  CA  ALA A  33      46.312   0.894  21.547  1.00 63.18           C  
ATOM    166  C   ALA A  33      46.042   1.824  20.396  1.00 63.18           C  
ATOM    167  O   ALA A  33      44.969   1.790  19.795  1.00 63.18           O  
ATOM    168  CB  ALA A  33      46.526  -0.512  20.960  1.00 63.18           C  
ATOM    169  N   VAL A  34      47.001   2.740  20.119  1.00 82.63           N  
ATOM    170  CA  VAL A  34      46.986   3.596  18.958  1.00 82.63           C  
ATOM    171  C   VAL A  34      47.536   2.858  17.770  1.00 82.63           C  
ATOM    172  O   VAL A  34      47.112   3.072  16.635  1.00 82.63           O  
ATOM    173  CB  VAL A  34      47.753   4.873  19.149  1.00 82.63           C  
ATOM    174  CG1 VAL A  34      47.034   5.687  20.239  1.00 82.63           C  
ATOM    175  CG2 VAL A  34      49.218   4.550  19.478  1.00 82.63           C  
ATOM    176  N   ILE A  35      48.562   2.014  18.008  1.00118.20           N  
ATOM    177  CA  ILE A  35      49.096   1.152  16.993  1.00118.20           C  
ATOM    178  C   ILE A  35      48.650  -0.204  17.444  1.00118.20           C  
ATOM    179  O   ILE A  35      49.062  -0.683  18.500  1.00118.20           O  
ATOM    180  CB  ILE A  35      50.595   1.166  16.908  1.00118.20           C  
ATOM    181  CG1 ILE A  35      51.082   2.582  16.552  1.00118.20           C  
ATOM    182  CG2 ILE A  35      51.028   0.094  15.892  1.00118.20           C  
ATOM    183  CD1 ILE A  35      50.526   3.106  15.228  1.00118.20           C  
ATOM    184  N   LYS A  36      47.788  -0.854  16.639  1.00121.20           N  
ATOM    185  CA  LYS A  36      47.093  -2.025  17.090  1.00121.20           C  
ATOM    186  C   LYS A  36      47.882  -3.291  16.992  1.00121.20           C  
ATOM    187  O   LYS A  36      48.646  -3.527  16.058  1.00121.20           O  
ATOM    188  CB  LYS A  36      45.759  -2.260  16.352  1.00121.20           C  
ATOM    189  CG  LYS A  36      44.714  -1.148  16.532  1.00121.20           C  
ATOM    190  CD  LYS A  36      44.217  -0.956  17.970  1.00121.20           C  
ATOM    191  CE  LYS A  36      43.159   0.145  18.113  1.00121.20           C  
ATOM    192  NZ  LYS A  36      42.706   0.245  19.520  1.00121.20           N1+
ATOM    193  N   TYR A  37      47.667  -4.144  18.013  1.00100.92           N  
ATOM    194  CA  TYR A  37      48.173  -5.478  18.120  1.00100.92           C  
ATOM    195  C   TYR A  37      47.090  -6.364  17.583  1.00100.92           C  
ATOM    196  O   TYR A  37      45.946  -6.299  18.032  1.00100.92           O  
ATOM    197  CB  TYR A  37      48.467  -5.822  19.595  1.00100.92           C  
ATOM    198  CG  TYR A  37      48.432  -7.287  19.870  1.00100.92           C  
ATOM    199  CD1 TYR A  37      49.379  -8.160  19.386  1.00100.92           C  
ATOM    200  CD2 TYR A  37      47.427  -7.774  20.675  1.00100.92           C  
ATOM    201  CE1 TYR A  37      49.299  -9.502  19.687  1.00100.92           C  
ATOM    202  CE2 TYR A  37      47.344  -9.109  20.980  1.00100.92           C  
ATOM    203  CZ  TYR A  37      48.283  -9.977  20.483  1.00100.92           C  
ATOM    204  OH  TYR A  37      48.201 -11.350  20.797  1.00100.92           O  
ATOM    205  N   TRP A  38      47.407  -7.165  16.542  1.00 94.15           N  
ATOM    206  CA  TRP A  38      46.421  -8.074  16.036  1.00 94.15           C  
ATOM    207  C   TRP A  38      47.155  -9.158  15.312  1.00 94.15           C  
ATOM    208  O   TRP A  38      47.716  -8.926  14.242  1.00 94.15           O  
ATOM    209  CB  TRP A  38      45.435  -7.410  15.062  1.00 94.15           C  
ATOM    210  CG  TRP A  38      44.281  -8.293  14.654  1.00 94.15           C  
ATOM    211  CD1 TRP A  38      44.064  -8.985  13.499  1.00 94.15           C  
ATOM    212  CD2 TRP A  38      43.163  -8.567  15.511  1.00 94.15           C  
ATOM    213  CE2 TRP A  38      42.307  -9.417  14.814  1.00 94.15           C  
ATOM    214  CE3 TRP A  38      42.874  -8.144  16.778  1.00 94.15           C  
ATOM    215  NE1 TRP A  38      42.870  -9.664  13.578  1.00 94.15           N  
ATOM    216  CZ2 TRP A  38      41.143  -9.860  15.375  1.00 94.15           C  
ATOM    217  CZ3 TRP A  38      41.700  -8.590  17.342  1.00 94.15           C  
ATOM    218  CH2 TRP A  38      40.852  -9.432  16.652  1.00 94.15           C  
ATOM    219  N   GLY A  39      47.135 -10.385  15.873  1.00 34.24           N  
ATOM    220  CA  GLY A  39      47.792 -11.515  15.273  1.00 34.24           C  
ATOM    221  C   GLY A  39      48.999 -11.889  16.080  1.00 34.24           C  
ATOM    222  O   GLY A  39      49.810 -11.041  16.451  1.00 34.24           O  
ATOM    223  N   LYS A  40      49.151 -13.207  16.344  1.00 64.85           N  
ATOM    224  CA  LYS A  40      50.256 -13.700  17.114  1.00 64.85           C  
ATOM    225  C   LYS A  40      51.079 -14.590  16.243  1.00 64.85           C  
ATOM    226  O   LYS A  40      50.559 -15.353  15.430  1.00 64.85           O  
ATOM    227  CB  LYS A  40      49.836 -14.568  18.314  1.00 64.85           C  
ATOM    228  CG  LYS A  40      49.062 -13.815  19.395  1.00 64.85           C  
ATOM    229  CD  LYS A  40      48.328 -14.736  20.372  1.00 64.85           C  
ATOM    230  CE  LYS A  40      47.554 -13.981  21.453  1.00 64.85           C  
ATOM    231  NZ  LYS A  40      46.556 -14.871  22.080  1.00 64.85           N1+
ATOM    232  N   ARG A  41      52.408 -14.416  16.341  1.00234.62           N  
ATOM    233  CA  ARG A  41      53.392 -15.259  15.730  1.00234.62           C  
ATOM    234  C   ARG A  41      53.477 -16.544  16.508  1.00234.62           C  
ATOM    235  O   ARG A  41      53.724 -17.608  15.943  1.00234.62           O  
ATOM    236  CB  ARG A  41      54.771 -14.585  15.735  1.00234.62           C  
ATOM    237  CG  ARG A  41      55.922 -15.479  15.285  1.00234.62           C  
ATOM    238  CD  ARG A  41      57.221 -14.695  15.094  1.00234.62           C  
ATOM    239  NE  ARG A  41      57.086 -13.431  15.872  1.00234.62           N  
ATOM    240  CZ  ARG A  41      57.384 -13.397  17.203  1.00234.62           C  
ATOM    241  NH1 ARG A  41      57.827 -14.525  17.829  1.00234.62           N1+
ATOM    242  NH2 ARG A  41      57.237 -12.235  17.903  1.00234.62           N  
ATOM    243  N   ASP A  42      53.319 -16.466  17.848  1.00 58.37           N  
ATOM    244  CA  ASP A  42      53.413 -17.633  18.687  1.00 58.37           C  
ATOM    245  C   ASP A  42      52.261 -17.593  19.650  1.00 58.37           C  
ATOM    246  O   ASP A  42      52.204 -16.738  20.531  1.00 58.37           O  
ATOM    247  CB  ASP A  42      54.714 -17.669  19.513  1.00 58.37           C  
ATOM    248  CG  ASP A  42      54.871 -19.035  20.171  1.00 58.37           C  
ATOM    249  OD1 ASP A  42      53.838 -19.647  20.553  1.00 58.37           O  
ATOM    250  OD2 ASP A  42      56.040 -19.487  20.297  1.00 58.37           O1-
ATOM    251  N   GLU A  43      51.304 -18.530  19.492  1.00 92.06           N  
ATOM    252  CA  GLU A  43      50.125 -18.571  20.312  1.00 92.06           C  
ATOM    253  C   GLU A  43      50.429 -18.957  21.731  1.00 92.06           C  
ATOM    254  O   GLU A  43      49.786 -18.459  22.655  1.00 92.06           O  
ATOM    255  CB  GLU A  43      49.048 -19.538  19.787  1.00 92.06           C  
ATOM    256  CG  GLU A  43      48.285 -19.013  18.566  1.00 92.06           C  
ATOM    257  CD  GLU A  43      49.115 -19.253  17.315  1.00 92.06           C  
ATOM    258  OE1 GLU A  43      49.396 -20.443  17.009  1.00 92.06           O  
ATOM    259  OE2 GLU A  43      49.477 -18.250  16.643  1.00 92.06           O1-
ATOM    260  N   ALA A  44      51.364 -19.902  21.950  1.00 50.71           N  
ATOM    261  CA  ALA A  44      51.641 -20.355  23.289  1.00 50.71           C  
ATOM    262  C   ALA A  44      52.278 -19.289  24.142  1.00 50.71           C  
ATOM    263  O   ALA A  44      51.839 -19.042  25.263  1.00 50.71           O  
ATOM    264  CB  ALA A  44      52.580 -21.572  23.315  1.00 50.71           C  
ATOM    265  N   LEU A  45      53.349 -18.651  23.628  1.00104.12           N  
ATOM    266  CA  LEU A  45      54.136 -17.638  24.289  1.00104.12           C  
ATOM    267  C   LEU A  45      53.447 -16.304  24.312  1.00104.12           C  
ATOM    268  O   LEU A  45      53.800 -15.429  25.101  1.00104.12           O  
ATOM    269  CB  LEU A  45      55.519 -17.451  23.644  1.00104.12           C  
ATOM    270  CG  LEU A  45      56.424 -18.688  23.809  1.00104.12           C  
ATOM    271  CD1 LEU A  45      57.800 -18.469  23.163  1.00104.12           C  
ATOM    272  CD2 LEU A  45      56.520 -19.109  25.286  1.00104.12           C  
ATOM    273  N   ILE A  46      52.497 -16.106  23.386  1.00218.94           N  
ATOM    274  CA  ILE A  46      51.823 -14.868  23.113  1.00218.94           C  
ATOM    275  C   ILE A  46      52.875 -13.905  22.661  1.00218.94           C  
ATOM    276  O   ILE A  46      53.295 -13.001  23.386  1.00218.94           O  
ATOM    277  CB  ILE A  46      51.053 -14.277  24.272  1.00218.94           C  
ATOM    278  CG1 ILE A  46      49.848 -15.158  24.657  1.00218.94           C  
ATOM    279  CG2 ILE A  46      50.603 -12.863  23.863  1.00218.94           C  
ATOM    280  CD1 ILE A  46      50.182 -16.490  25.315  1.00218.94           C  
ATOM    281  N   LEU A  47      53.251 -14.042  21.376  1.00 90.28           N  
ATOM    282  CA  LEU A  47      54.241 -13.224  20.736  1.00 90.28           C  
ATOM    283  C   LEU A  47      53.562 -12.679  19.519  1.00 90.28           C  
ATOM    284  O   LEU A  47      52.972 -13.438  18.752  1.00 90.28           O  
ATOM    285  CB  LEU A  47      55.467 -14.022  20.262  1.00 90.28           C  
ATOM    286  CG  LEU A  47      56.207 -14.730  21.413  1.00 90.28           C  
ATOM    287  CD1 LEU A  47      57.431 -15.504  20.897  1.00 90.28           C  
ATOM    288  CD2 LEU A  47      56.547 -13.754  22.551  1.00 90.28           C  
ATOM    289  N   PRO A  48      53.608 -11.387  19.335  1.00105.91           N  
ATOM    290  CA  PRO A  48      52.900 -10.762  18.245  1.00105.91           C  
ATOM    291  C   PRO A  48      53.629 -10.717  16.939  1.00105.91           C  
ATOM    292  O   PRO A  48      54.850 -10.849  16.903  1.00105.91           O  
ATOM    293  CB  PRO A  48      52.541  -9.357  18.731  1.00105.91           C  
ATOM    294  CG  PRO A  48      53.533  -9.084  19.871  1.00105.91           C  
ATOM    295  CD  PRO A  48      53.797 -10.481  20.454  1.00105.91           C  
ATOM    296  N   ILE A  49      52.857 -10.541  15.854  1.00152.77           N  
ATOM    297  CA  ILE A  49      53.305 -10.352  14.505  1.00152.77           C  
ATOM    298  C   ILE A  49      53.937  -8.993  14.383  1.00152.77           C  
ATOM    299  O   ILE A  49      54.830  -8.785  13.561  1.00152.77           O  
ATOM    300  CB  ILE A  49      52.163 -10.438  13.534  1.00152.77           C  
ATOM    301  CG1 ILE A  49      52.664 -10.423  12.083  1.00152.77           C  
ATOM    302  CG2 ILE A  49      51.162  -9.324  13.872  1.00152.77           C  
ATOM    303  CD1 ILE A  49      51.571 -10.776  11.072  1.00152.77           C  
ATOM    304  N   ASN A  50      53.415  -8.001  15.137  1.00 56.95           N  
ATOM    305  CA  ASN A  50      53.957  -6.670  15.061  1.00 56.95           C  
ATOM    306  C   ASN A  50      53.926  -6.033  16.422  1.00 56.95           C  
ATOM    307  O   ASN A  50      53.263  -6.514  17.338  1.00 56.95           O  
ATOM    308  CB  ASN A  50      53.188  -5.751  14.096  1.00 56.95           C  
ATOM    309  CG  ASN A  50      51.740  -5.659  14.563  1.00 56.95           C  
ATOM    310  ND2 ASN A  50      51.320  -4.444  15.007  1.00 56.95           N  
ATOM    311  OD1 ASN A  50      51.001  -6.641  14.533  1.00 56.95           O  
ATOM    312  N   SER A  51      54.683  -4.927  16.587  1.00 82.07           N  
ATOM    313  CA  SER A  51      54.717  -4.208  17.829  1.00 82.07           C  
ATOM    314  C   SER A  51      53.491  -3.351  17.916  1.00 82.07           C  
ATOM    315  O   SER A  51      52.793  -3.148  16.924  1.00 82.07           O  
ATOM    316  CB  SER A  51      55.963  -3.318  17.987  1.00 82.07           C  
ATOM    317  OG  SER A  51      56.041  -2.392  16.915  1.00 82.07           O  
ATOM    318  N   SER A  52      53.181  -2.851  19.133  1.00 44.26           N  
ATOM    319  CA  SER A  52      52.013  -2.035  19.325  1.00 44.26           C  
ATOM    320  C   SER A  52      52.364  -0.897  20.242  1.00 44.26           C  
ATOM    321  O   SER A  52      53.397  -0.922  20.909  1.00 44.26           O  
ATOM    322  CB  SER A  52      50.836  -2.803  19.949  1.00 44.26           C  
ATOM    323  OG  SER A  52      51.209  -3.321  21.216  1.00 44.26           O  
ATOM    324  N   LEU A  53      51.521   0.160  20.265  1.00124.43           N  
ATOM    325  CA  LEU A  53      51.782   1.302  21.103  1.00124.43           C  
ATOM    326  C   LEU A  53      50.456   1.748  21.653  1.00124.43           C  
ATOM    327  O   LEU A  53      49.471   1.824  20.919  1.00124.43           O  
ATOM    328  CB  LEU A  53      52.439   2.453  20.310  1.00124.43           C  
ATOM    329  CG  LEU A  53      53.004   3.632  21.136  1.00124.43           C  
ATOM    330  CD1 LEU A  53      53.625   4.692  20.209  1.00124.43           C  
ATOM    331  CD2 LEU A  53      51.960   4.246  22.078  1.00124.43           C  
ATOM    332  N   SER A  54      50.399   2.064  22.969  1.00106.11           N  
ATOM    333  CA  SER A  54      49.141   2.412  23.578  1.00106.11           C  
ATOM    334  C   SER A  54      49.307   3.578  24.501  1.00106.11           C  
ATOM    335  O   SER A  54      50.413   4.035  24.788  1.00106.11           O  
ATOM    336  CB  SER A  54      48.564   1.305  24.479  1.00106.11           C  
ATOM    337  OG  SER A  54      48.318   0.126  23.735  1.00106.11           O  
ATOM    338  N   VAL A  55      48.151   4.093  24.972  1.00 58.37           N  
ATOM    339  CA  VAL A  55      48.089   5.167  25.919  1.00 58.37           C  
ATOM    340  C   VAL A  55      47.430   4.593  27.136  1.00 58.37           C  
ATOM    341  O   VAL A  55      46.375   3.965  27.042  1.00 58.37           O  
ATOM    342  CB  VAL A  55      47.238   6.312  25.451  1.00 58.37           C  
ATOM    343  CG1 VAL A  55      47.201   7.387  26.548  1.00 58.37           C  
ATOM    344  CG2 VAL A  55      47.785   6.809  24.102  1.00 58.37           C  
ATOM    345  N   THR A  56      48.039   4.799  28.320  1.00131.18           N  
ATOM    346  CA  THR A  56      47.482   4.272  29.536  1.00131.18           C  
ATOM    347  C   THR A  56      46.490   5.258  30.075  1.00131.18           C  
ATOM    348  O   THR A  56      46.778   6.447  30.206  1.00131.18           O  
ATOM    349  CB  THR A  56      48.497   4.010  30.610  1.00131.18           C  
ATOM    350  CG2 THR A  56      49.344   2.790  30.233  1.00131.18           C  
ATOM    351  OG1 THR A  56      49.307   5.158  30.805  1.00131.18           O  
ATOM    352  N   LEU A  57      45.269   4.769  30.383  1.00 72.56           N  
ATOM    353  CA  LEU A  57      44.196   5.599  30.867  1.00 72.56           C  
ATOM    354  C   LEU A  57      44.322   5.777  32.353  1.00 72.56           C  
ATOM    355  O   LEU A  57      44.890   4.936  33.045  1.00 72.56           O  
ATOM    356  CB  LEU A  57      42.799   5.016  30.597  1.00 72.56           C  
ATOM    357  CG  LEU A  57      42.504   4.802  29.102  1.00 72.56           C  
ATOM    358  CD1 LEU A  57      41.034   4.412  28.876  1.00 72.56           C  
ATOM    359  CD2 LEU A  57      42.939   6.010  28.261  1.00 72.56           C  
ATOM    360  N   HIS A  58      43.761   6.888  32.884  1.00 79.40           N  
ATOM    361  CA  HIS A  58      43.921   7.215  34.277  1.00 79.40           C  
ATOM    362  C   HIS A  58      43.032   6.361  35.137  1.00 79.40           C  
ATOM    363  O   HIS A  58      41.859   6.129  34.845  1.00 79.40           O  
ATOM    364  CB  HIS A  58      43.654   8.701  34.585  1.00 79.40           C  
ATOM    365  CG  HIS A  58      44.299   9.199  35.848  1.00 79.40           C  
ATOM    366  CD2 HIS A  58      45.375  10.020  35.997  1.00 79.40           C  
ATOM    367  ND1 HIS A  58      43.880   8.898  37.125  1.00 79.40           N  
ATOM    368  CE1 HIS A  58      44.715   9.547  37.976  1.00 79.40           C  
ATOM    369  NE2 HIS A  58      45.638  10.241  37.337  1.00 79.40           N  
ATOM    370  N   GLN A  59      43.611   5.895  36.259  1.00 82.42           N  
ATOM    371  CA  GLN A  59      43.011   5.028  37.233  1.00 82.42           C  
ATOM    372  C   GLN A  59      41.897   5.725  37.946  1.00 82.42           C  
ATOM    373  O   GLN A  59      41.004   5.071  38.484  1.00 82.42           O  
ATOM    374  CB  GLN A  59      44.053   4.507  38.233  1.00 82.42           C  
ATOM    375  CG  GLN A  59      45.098   3.662  37.501  1.00 82.42           C  
ATOM    376  CD  GLN A  59      46.127   3.149  38.489  1.00 82.42           C  
ATOM    377  NE2 GLN A  59      45.780   2.048  39.205  1.00 82.42           N  
ATOM    378  OE1 GLN A  59      47.215   3.707  38.611  1.00 82.42           O  
ATOM    379  N   ASP A  60      41.932   7.068  38.024  1.00130.91           N  
ATOM    380  CA  ASP A  60      40.862   7.720  38.720  1.00130.91           C  
ATOM    381  C   ASP A  60      39.565   7.367  38.049  1.00130.91           C  
ATOM    382  O   ASP A  60      38.553   7.184  38.723  1.00130.91           O  
ATOM    383  CB  ASP A  60      41.015   9.253  38.845  1.00130.91           C  
ATOM    384  CG  ASP A  60      41.045   9.929  37.484  1.00130.91           C  
ATOM    385  OD1 ASP A  60      41.322   9.235  36.473  1.00130.91           O  
ATOM    386  OD2 ASP A  60      40.802  11.164  37.443  1.00130.91           O1-
ATOM    387  N   GLN A  61      39.518   7.346  36.703  1.00189.83           N  
ATOM    388  CA  GLN A  61      38.319   6.914  36.035  1.00189.83           C  
ATOM    389  C   GLN A  61      38.142   5.423  35.897  1.00189.83           C  
ATOM    390  O   GLN A  61      37.036   4.928  36.109  1.00189.83           O  
ATOM    391  CB  GLN A  61      38.056   7.630  34.700  1.00189.83           C  
ATOM    392  CG  GLN A  61      39.273   7.727  33.798  1.00189.83           C  
ATOM    393  CD  GLN A  61      39.886   9.075  34.149  1.00189.83           C  
ATOM    394  NE2 GLN A  61      39.053   9.980  34.722  1.00189.83           N  
ATOM    395  OE1 GLN A  61      41.069   9.326  33.938  1.00189.83           O  
ATOM    396  N   LEU A  62      39.196   4.656  35.526  1.00125.97           N  
ATOM    397  CA  LEU A  62      38.984   3.237  35.371  1.00125.97           C  
ATOM    398  C   LEU A  62      40.153   2.484  35.930  1.00125.97           C  
ATOM    399  O   LEU A  62      41.304   2.843  35.685  1.00125.97           O  
ATOM    400  CB  LEU A  62      38.816   2.753  33.919  1.00125.97           C  
ATOM    401  CG  LEU A  62      37.635   3.393  33.165  1.00125.97           C  
ATOM    402  CD1 LEU A  62      37.982   4.801  32.655  1.00125.97           C  
ATOM    403  CD2 LEU A  62      37.101   2.464  32.071  1.00125.97           C  
ATOM    404  N   LYS A  63      39.887   1.405  36.701  1.00 92.14           N  
ATOM    405  CA  LYS A  63      40.982   0.656  37.248  1.00 92.14           C  
ATOM    406  C   LYS A  63      40.519  -0.698  37.693  1.00 92.14           C  
ATOM    407  O   LYS A  63      39.337  -0.925  37.951  1.00 92.14           O  
ATOM    408  CB  LYS A  63      41.651   1.345  38.451  1.00 92.14           C  
ATOM    409  CG  LYS A  63      40.724   1.550  39.652  1.00 92.14           C  
ATOM    410  CD  LYS A  63      41.466   1.974  40.921  1.00 92.14           C  
ATOM    411  CE  LYS A  63      40.555   2.187  42.131  1.00 92.14           C  
ATOM    412  NZ  LYS A  63      41.362   2.584  43.306  1.00 92.14           N1+
ATOM    413  N   THR A  64      41.480  -1.643  37.770  1.00 53.11           N  
ATOM    414  CA  THR A  64      41.241  -2.967  38.261  1.00 53.11           C  
ATOM    415  C   THR A  64      41.991  -3.036  39.552  1.00 53.11           C  
ATOM    416  O   THR A  64      43.076  -2.468  39.667  1.00 53.11           O  
ATOM    417  CB  THR A  64      41.795  -4.047  37.375  1.00 53.11           C  
ATOM    418  CG2 THR A  64      41.530  -5.416  38.026  1.00 53.11           C  
ATOM    419  OG1 THR A  64      41.197  -3.982  36.088  1.00 53.11           O  
ATOM    420  N   THR A  65      41.409  -3.694  40.577  1.00 49.23           N  
ATOM    421  CA  THR A  65      42.095  -3.807  41.831  1.00 49.23           C  
ATOM    422  C   THR A  65      42.225  -5.264  42.127  1.00 49.23           C  
ATOM    423  O   THR A  65      41.282  -6.032  41.933  1.00 49.23           O  
ATOM    424  CB  THR A  65      41.374  -3.152  42.975  1.00 49.23           C  
ATOM    425  CG2 THR A  65      42.220  -3.309  44.250  1.00 49.23           C  
ATOM    426  OG1 THR A  65      41.179  -1.773  42.698  1.00 49.23           O  
ATOM    427  N   THR A  66      43.420  -5.698  42.580  1.00130.14           N  
ATOM    428  CA  THR A  66      43.557  -7.094  42.850  1.00130.14           C  
ATOM    429  C   THR A  66      44.261  -7.249  44.164  1.00130.14           C  
ATOM    430  O   THR A  66      45.179  -6.493  44.483  1.00130.14           O  
ATOM    431  CB  THR A  66      44.331  -7.828  41.796  1.00130.14           C  
ATOM    432  CG2 THR A  66      45.827  -7.730  42.121  1.00130.14           C  
ATOM    433  OG1 THR A  66      43.950  -9.191  41.781  1.00130.14           O  
ATOM    434  N   THR A  67      43.829  -8.228  44.985  1.00134.44           N  
ATOM    435  CA  THR A  67      44.522  -8.433  46.224  1.00134.44           C  
ATOM    436  C   THR A  67      45.078  -9.821  46.188  1.00134.44           C  
ATOM    437  O   THR A  67      44.402 -10.768  45.782  1.00134.44           O  
ATOM    438  CB  THR A  67      43.677  -8.278  47.459  1.00134.44           C  
ATOM    439  CG2 THR A  67      42.872  -9.561  47.707  1.00134.44           C  
ATOM    440  OG1 THR A  67      44.514  -8.040  48.577  1.00134.44           O  
ATOM    441  N   VAL A  68      46.363  -9.968  46.569  1.00 47.55           N  
ATOM    442  CA  VAL A  68      46.949 -11.275  46.597  1.00 47.55           C  
ATOM    443  C   VAL A  68      47.361 -11.553  48.007  1.00 47.55           C  
ATOM    444  O   VAL A  68      48.036 -10.743  48.640  1.00 47.55           O  
ATOM    445  CB  VAL A  68      48.176 -11.407  45.741  1.00 47.55           C  
ATOM    446  CG1 VAL A  68      48.787 -12.801  45.972  1.00 47.55           C  
ATOM    447  CG2 VAL A  68      47.784 -11.140  44.278  1.00 47.55           C  
ATOM    448  N   ALA A  69      46.944 -12.717  48.541  1.00 45.46           N  
ATOM    449  CA  ALA A  69      47.331 -13.094  49.871  1.00 45.46           C  
ATOM    450  C   ALA A  69      47.932 -14.464  49.800  1.00 45.46           C  
ATOM    451  O   ALA A  69      47.486 -15.305  49.019  1.00 45.46           O  
ATOM    452  CB  ALA A  69      46.153 -13.177  50.858  1.00 45.46           C  
ATOM    453  N   ILE A  70      49.002 -14.703  50.589  1.00 66.48           N  
ATOM    454  CA  ILE A  70      49.578 -16.018  50.685  1.00 66.48           C  
ATOM    455  C   ILE A  70      49.729 -16.332  52.143  1.00 66.48           C  
ATOM    456  O   ILE A  70      50.082 -15.462  52.938  1.00 66.48           O  
ATOM    457  CB  ILE A  70      50.928 -16.158  50.031  1.00 66.48           C  
ATOM    458  CG1 ILE A  70      51.966 -15.232  50.684  1.00 66.48           C  
ATOM    459  CG2 ILE A  70      50.757 -15.938  48.518  1.00 66.48           C  
ATOM    460  CD1 ILE A  70      53.394 -15.512  50.215  1.00 66.48           C  
ATOM    461  N   SER A  71      49.420 -17.584  52.546  1.00111.21           N  
ATOM    462  CA  SER A  71      49.595 -17.931  53.929  1.00111.21           C  
ATOM    463  C   SER A  71      49.799 -19.411  54.029  1.00111.21           C  
ATOM    464  O   SER A  71      49.402 -20.175  53.151  1.00111.21           O  
ATOM    465  CB  SER A  71      48.413 -17.578  54.846  1.00111.21           C  
ATOM    466  OG  SER A  71      47.364 -18.515  54.672  1.00111.21           O  
ATOM    467  N   LYS A  72      50.421 -19.840  55.143  1.00108.02           N  
ATOM    468  CA  LYS A  72      50.723 -21.210  55.441  1.00108.02           C  
ATOM    469  C   LYS A  72      49.440 -21.978  55.566  1.00108.02           C  
ATOM    470  O   LYS A  72      49.403 -23.185  55.336  1.00108.02           O  
ATOM    471  CB  LYS A  72      51.427 -21.376  56.795  1.00108.02           C  
ATOM    472  CG  LYS A  72      50.510 -20.999  57.961  1.00108.02           C  
ATOM    473  CD  LYS A  72      50.973 -21.522  59.322  1.00108.02           C  
ATOM    474  CE  LYS A  72      50.007 -21.179  60.458  1.00108.02           C  
ATOM    475  NZ  LYS A  72      50.352 -21.955  61.668  1.00108.02           N1+
ATOM    476  N   ASP A  73      48.376 -21.295  56.017  1.00 64.01           N  
ATOM    477  CA  ASP A  73      47.087 -21.868  56.295  1.00 64.01           C  
ATOM    478  C   ASP A  73      46.335 -22.306  55.063  1.00 64.01           C  
ATOM    479  O   ASP A  73      45.570 -23.267  55.129  1.00 64.01           O  
ATOM    480  CB  ASP A  73      46.180 -20.888  57.055  1.00 64.01           C  
ATOM    481  CG  ASP A  73      46.805 -20.668  58.425  1.00 64.01           C  
ATOM    482  OD1 ASP A  73      47.442 -21.622  58.944  1.00 64.01           O  
ATOM    483  OD2 ASP A  73      46.666 -19.538  58.963  1.00 64.01           O1-
ATOM    484  N   PHE A  74      46.505 -21.621  53.913  1.00 93.90           N  
ATOM    485  CA  PHE A  74      45.649 -21.890  52.782  1.00 93.90           C  
ATOM    486  C   PHE A  74      45.806 -23.282  52.253  1.00 93.90           C  
ATOM    487  O   PHE A  74      46.909 -23.752  51.979  1.00 93.90           O  
ATOM    488  CB  PHE A  74      45.828 -20.932  51.592  1.00 93.90           C  
ATOM    489  CG  PHE A  74      45.487 -19.562  52.060  1.00 93.90           C  
ATOM    490  CD1 PHE A  74      44.276 -19.308  52.662  1.00 93.90           C  
ATOM    491  CD2 PHE A  74      46.360 -18.519  51.858  1.00 93.90           C  
ATOM    492  CE1 PHE A  74      43.954 -18.040  53.087  1.00 93.90           C  
ATOM    493  CE2 PHE A  74      46.042 -17.250  52.279  1.00 93.90           C  
ATOM    494  CZ  PHE A  74      44.840 -17.006  52.897  1.00 93.90           C  
ATOM    495  N   THR A  75      44.655 -23.976  52.112  1.00 50.51           N  
ATOM    496  CA  THR A  75      44.568 -25.315  51.604  1.00 50.51           C  
ATOM    497  C   THR A  75      44.820 -25.363  50.122  1.00 50.51           C  
ATOM    498  O   THR A  75      45.530 -26.250  49.651  1.00 50.51           O  
ATOM    499  CB  THR A  75      43.223 -25.934  51.847  1.00 50.51           C  
ATOM    500  CG2 THR A  75      43.237 -27.371  51.298  1.00 50.51           C  
ATOM    501  OG1 THR A  75      42.938 -25.947  53.238  1.00 50.51           O  
ATOM    502  N   GLU A  76      44.243 -24.422  49.336  1.00 99.44           N  
ATOM    503  CA  GLU A  76      44.415 -24.535  47.909  1.00 99.44           C  
ATOM    504  C   GLU A  76      44.444 -23.182  47.261  1.00 99.44           C  
ATOM    505  O   GLU A  76      44.106 -22.167  47.867  1.00 99.44           O  
ATOM    506  CB  GLU A  76      43.303 -25.346  47.216  1.00 99.44           C  
ATOM    507  CG  GLU A  76      41.902 -24.737  47.328  1.00 99.44           C  
ATOM    508  CD  GLU A  76      41.344 -25.029  48.714  1.00 99.44           C  
ATOM    509  OE1 GLU A  76      41.611 -24.220  49.641  1.00 99.44           O  
ATOM    510  OE2 GLU A  76      40.641 -26.063  48.862  1.00 99.44           O1-
ATOM    511  N   ASP A  77      44.897 -23.160  45.988  1.00104.16           N  
ATOM    512  CA  ASP A  77      44.987 -21.966  45.197  1.00104.16           C  
ATOM    513  C   ASP A  77      43.587 -21.582  44.823  1.00104.16           C  
ATOM    514  O   ASP A  77      42.825 -22.410  44.325  1.00104.16           O  
ATOM    515  CB  ASP A  77      45.798 -22.200  43.912  1.00104.16           C  
ATOM    516  CG  ASP A  77      46.355 -20.877  43.431  1.00104.16           C  
ATOM    517  OD1 ASP A  77      45.565 -19.998  42.996  1.00104.16           O  
ATOM    518  OD2 ASP A  77      47.603 -20.727  43.513  1.00104.16           O1-
ATOM    519  N   ARG A  78      43.210 -20.305  45.047  1.00158.36           N  
ATOM    520  CA  ARG A  78      41.863 -19.893  44.764  1.00158.36           C  
ATOM    521  C   ARG A  78      41.896 -18.537  44.120  1.00158.36           C  
ATOM    522  O   ARG A  78      42.697 -17.680  44.495  1.00158.36           O  
ATOM    523  CB  ARG A  78      41.025 -19.687  46.032  1.00158.36           C  
ATOM    524  CG  ARG A  78      40.789 -20.927  46.893  1.00158.36           C  
ATOM    525  CD  ARG A  78      39.358 -21.437  46.772  1.00158.36           C  
ATOM    526  NE  ARG A  78      39.005 -22.101  48.054  1.00158.36           N  
ATOM    527  CZ  ARG A  78      37.827 -21.788  48.666  1.00158.36           C  
ATOM    528  NH1 ARG A  78      36.946 -20.939  48.058  1.00158.36           N1+
ATOM    529  NH2 ARG A  78      37.533 -22.307  49.893  1.00158.36           N  
ATOM    530  N   ILE A  79      41.000 -18.301  43.137  1.00108.18           N  
ATOM    531  CA  ILE A  79      40.968 -17.030  42.468  1.00108.18           C  
ATOM    532  C   ILE A  79      39.538 -16.580  42.348  1.00108.18           C  
ATOM    533  O   ILE A  79      38.644 -17.382  42.077  1.00108.18           O  
ATOM    534  CB  ILE A  79      41.599 -17.112  41.098  1.00108.18           C  
ATOM    535  CG1 ILE A  79      41.905 -15.731  40.495  1.00108.18           C  
ATOM    536  CG2 ILE A  79      40.691 -17.985  40.217  1.00108.18           C  
ATOM    537  CD1 ILE A  79      40.672 -14.942  40.072  1.00108.18           C  
ATOM    538  N   TRP A  80      39.279 -15.271  42.579  1.00 81.66           N  
ATOM    539  CA  TRP A  80      37.943 -14.749  42.470  1.00 81.66           C  
ATOM    540  C   TRP A  80      37.975 -13.534  41.598  1.00 81.66           C  
ATOM    541  O   TRP A  80      38.935 -12.766  41.617  1.00 81.66           O  
ATOM    542  CB  TRP A  80      37.342 -14.311  43.822  1.00 81.66           C  
ATOM    543  CG  TRP A  80      36.953 -15.437  44.754  1.00 81.66           C  
ATOM    544  CD1 TRP A  80      35.736 -16.035  44.901  1.00 81.66           C  
ATOM    545  CD2 TRP A  80      37.837 -16.081  45.688  1.00 81.66           C  
ATOM    546  CE2 TRP A  80      37.091 -17.049  46.361  1.00 81.66           C  
ATOM    547  CE3 TRP A  80      39.160 -15.883  45.963  1.00 81.66           C  
ATOM    548  NE1 TRP A  80      35.804 -17.008  45.869  1.00 81.66           N  
ATOM    549  CZ2 TRP A  80      37.656 -17.836  47.324  1.00 81.66           C  
ATOM    550  CZ3 TRP A  80      39.726 -16.680  46.933  1.00 81.66           C  
ATOM    551  CH2 TRP A  80      38.990 -17.638  47.601  1.00 81.66           C  
ATOM    552  N   LEU A  81      36.916 -13.349  40.778  1.00 54.64           N  
ATOM    553  CA  LEU A  81      36.801 -12.195  39.929  1.00 54.64           C  
ATOM    554  C   LEU A  81      35.441 -11.612  40.171  1.00 54.64           C  
ATOM    555  O   LEU A  81      34.425 -12.264  39.935  1.00 54.64           O  
ATOM    556  CB  LEU A  81      36.898 -12.537  38.434  1.00 54.64           C  
ATOM    557  CG  LEU A  81      36.774 -11.315  37.504  1.00 54.64           C  
ATOM    558  CD1 LEU A  81      37.920 -10.317  37.731  1.00 54.64           C  
ATOM    559  CD2 LEU A  81      36.650 -11.755  36.036  1.00 54.64           C  
ATOM    560  N   ASN A  82      35.396 -10.353  40.644  1.00 49.99           N  
ATOM    561  CA  ASN A  82      34.156  -9.675  40.890  1.00 49.99           C  
ATOM    562  C   ASN A  82      33.281 -10.464  41.824  1.00 49.99           C  
ATOM    563  O   ASN A  82      32.064 -10.513  41.650  1.00 49.99           O  
ATOM    564  CB  ASN A  82      33.357  -9.379  39.608  1.00 49.99           C  
ATOM    565  CG  ASN A  82      34.106  -8.307  38.828  1.00 49.99           C  
ATOM    566  ND2 ASN A  82      34.150  -8.457  37.478  1.00 49.99           N  
ATOM    567  OD1 ASN A  82      34.641  -7.362  39.406  1.00 49.99           O  
ATOM    568  N   GLY A  83      33.873 -11.108  42.850  1.00 27.12           N  
ATOM    569  CA  GLY A  83      33.081 -11.754  43.862  1.00 27.12           C  
ATOM    570  C   GLY A  83      32.748 -13.171  43.500  1.00 27.12           C  
ATOM    571  O   GLY A  83      32.136 -13.878  44.300  1.00 27.12           O  
ATOM    572  N   ARG A  84      33.127 -13.645  42.299  1.00 35.27           N  
ATOM    573  CA  ARG A  84      32.788 -15.003  41.979  1.00 35.27           C  
ATOM    574  C   ARG A  84      34.058 -15.757  41.766  1.00 35.27           C  
ATOM    575  O   ARG A  84      34.972 -15.277  41.095  1.00 35.27           O  
ATOM    576  CB  ARG A  84      31.945 -15.148  40.702  1.00 35.27           C  
ATOM    577  CG  ARG A  84      30.546 -14.541  40.824  1.00 35.27           C  
ATOM    578  CD  ARG A  84      29.683 -14.739  39.577  1.00 35.27           C  
ATOM    579  NE  ARG A  84      30.364 -14.041  38.452  1.00 35.27           N  
ATOM    580  CZ  ARG A  84      30.098 -12.727  38.201  1.00 35.27           C  
ATOM    581  NH1 ARG A  84      29.190 -12.055  38.969  1.00 35.27           N1+
ATOM    582  NH2 ARG A  84      30.741 -12.082  37.185  1.00 35.27           N  
ATOM    583  N   GLU A  85      34.167 -16.970  42.349  1.00116.70           N  
ATOM    584  CA  GLU A  85      35.405 -17.657  42.145  1.00116.70           C  
ATOM    585  C   GLU A  85      35.400 -18.352  40.829  1.00116.70           C  
ATOM    586  O   GLU A  85      34.375 -18.832  40.350  1.00116.70           O  
ATOM    587  CB  GLU A  85      35.852 -18.629  43.257  1.00116.70           C  
ATOM    588  CG  GLU A  85      35.029 -19.897  43.456  1.00116.70           C  
ATOM    589  CD  GLU A  85      35.701 -20.651  44.603  1.00116.70           C  
ATOM    590  OE1 GLU A  85      36.855 -21.117  44.407  1.00116.70           O  
ATOM    591  OE2 GLU A  85      35.079 -20.756  45.694  1.00116.70           O1-
ATOM    592  N   GLU A  86      36.590 -18.399  40.208  1.00 97.26           N  
ATOM    593  CA  GLU A  86      36.736 -19.003  38.923  1.00 97.26           C  
ATOM    594  C   GLU A  86      37.797 -20.051  39.026  1.00 97.26           C  
ATOM    595  O   GLU A  86      38.530 -20.114  40.011  1.00 97.26           O  
ATOM    596  CB  GLU A  86      37.095 -17.981  37.832  1.00 97.26           C  
ATOM    597  CG  GLU A  86      38.272 -17.079  38.197  1.00 97.26           C  
ATOM    598  CD  GLU A  86      38.312 -15.948  37.179  1.00 97.26           C  
ATOM    599  OE1 GLU A  86      37.330 -15.820  36.401  1.00 97.26           O  
ATOM    600  OE2 GLU A  86      39.323 -15.196  37.167  1.00 97.26           O1-
ATOM    601  N   ASP A  87      37.868 -20.938  38.014  1.00 42.73           N  
ATOM    602  CA  ASP A  87      38.806 -22.022  38.038  1.00 42.73           C  
ATOM    603  C   ASP A  87      40.199 -21.472  37.988  1.00 42.73           C  
ATOM    604  O   ASP A  87      40.554 -20.703  37.096  1.00 42.73           O  
ATOM    605  CB  ASP A  87      38.635 -22.998  36.858  1.00 42.73           C  
ATOM    606  CG  ASP A  87      39.500 -24.229  37.101  1.00 42.73           C  
ATOM    607  OD1 ASP A  87      40.255 -24.238  38.109  1.00 42.73           O  
ATOM    608  OD2 ASP A  87      39.415 -25.178  36.276  1.00 42.73           O1-
ATOM    609  N   VAL A  88      41.029 -21.884  38.967  1.00127.02           N  
ATOM    610  CA  VAL A  88      42.404 -21.477  39.061  1.00127.02           C  
ATOM    611  C   VAL A  88      43.152 -22.089  37.917  1.00127.02           C  
ATOM    612  O   VAL A  88      44.186 -21.580  37.490  1.00127.02           O  
ATOM    613  CB  VAL A  88      43.096 -21.912  40.320  1.00127.02           C  
ATOM    614  CG1 VAL A  88      42.350 -21.315  41.522  1.00127.02           C  
ATOM    615  CG2 VAL A  88      43.211 -23.443  40.334  1.00127.02           C  
ATOM    616  N   GLY A  89      42.622 -23.218  37.413  1.00 58.01           N  
ATOM    617  CA  GLY A  89      43.169 -24.090  36.408  1.00 58.01           C  
ATOM    618  C   GLY A  89      43.368 -23.437  35.071  1.00 58.01           C  
ATOM    619  O   GLY A  89      44.170 -23.946  34.288  1.00 58.01           O  
ATOM    620  N   GLN A  90      42.609 -22.366  34.744  1.00 68.10           N  
ATOM    621  CA  GLN A  90      42.644 -21.713  33.454  1.00 68.10           C  
ATOM    622  C   GLN A  90      44.062 -21.559  32.981  1.00 68.10           C  
ATOM    623  O   GLN A  90      44.968 -21.220  33.740  1.00 68.10           O  
ATOM    624  CB  GLN A  90      42.002 -20.315  33.487  1.00 68.10           C  
ATOM    625  CG  GLN A  90      40.513 -20.347  33.842  1.00 68.10           C  
ATOM    626  CD  GLN A  90      40.051 -18.918  34.086  1.00 68.10           C  
ATOM    627  NE2 GLN A  90      40.639 -18.261  35.123  1.00 68.10           N  
ATOM    628  OE1 GLN A  90      39.188 -18.401  33.379  1.00 68.10           O  
ATOM    629  N   PRO A  91      44.256 -21.860  31.719  1.00 71.27           N  
ATOM    630  CA  PRO A  91      45.571 -21.852  31.133  1.00 71.27           C  
ATOM    631  C   PRO A  91      46.297 -20.543  31.139  1.00 71.27           C  
ATOM    632  O   PRO A  91      47.501 -20.550  31.389  1.00 71.27           O  
ATOM    633  CB  PRO A  91      45.411 -22.472  29.748  1.00 71.27           C  
ATOM    634  CG  PRO A  91      44.214 -23.425  29.920  1.00 71.27           C  
ATOM    635  CD  PRO A  91      43.364 -22.778  31.029  1.00 71.27           C  
ATOM    636  N   ARG A  92      45.616 -19.417  30.860  1.00112.53           N  
ATOM    637  CA  ARG A  92      46.318 -18.167  30.852  1.00112.53           C  
ATOM    638  C   ARG A  92      46.768 -17.873  32.252  1.00112.53           C  
ATOM    639  O   ARG A  92      47.891 -17.421  32.464  1.00112.53           O  
ATOM    640  CB  ARG A  92      45.460 -16.992  30.352  1.00112.53           C  
ATOM    641  CG  ARG A  92      45.150 -17.084  28.856  1.00112.53           C  
ATOM    642  CD  ARG A  92      46.388 -16.917  27.970  1.00112.53           C  
ATOM    643  NE  ARG A  92      45.967 -17.109  26.553  1.00112.53           N  
ATOM    644  CZ  ARG A  92      45.515 -16.052  25.818  1.00112.53           C  
ATOM    645  NH1 ARG A  92      45.458 -14.807  26.374  1.00112.53           N1+
ATOM    646  NH2 ARG A  92      45.123 -16.239  24.525  1.00112.53           N  
ATOM    647  N   LEU A  93      45.893 -18.141  33.242  1.00165.41           N  
ATOM    648  CA  LEU A  93      46.210 -17.898  34.625  1.00165.41           C  
ATOM    649  C   LEU A  93      47.363 -18.746  35.044  1.00165.41           C  
ATOM    650  O   LEU A  93      48.265 -18.278  35.739  1.00165.41           O  
ATOM    651  CB  LEU A  93      45.089 -18.257  35.618  1.00165.41           C  
ATOM    652  CG  LEU A  93      43.954 -17.236  35.775  1.00165.41           C  
ATOM    653  CD1 LEU A  93      42.915 -17.731  36.786  1.00165.41           C  
ATOM    654  CD2 LEU A  93      44.494 -15.865  36.186  1.00165.41           C  
ATOM    655  N   GLN A  94      47.367 -20.026  34.638  1.00 34.93           N  
ATOM    656  CA  GLN A  94      48.403 -20.913  35.074  1.00 34.93           C  
ATOM    657  C   GLN A  94      49.721 -20.414  34.561  1.00 34.93           C  
ATOM    658  O   GLN A  94      50.723 -20.453  35.275  1.00 34.93           O  
ATOM    659  CB  GLN A  94      48.208 -22.351  34.567  1.00 34.93           C  
ATOM    660  CG  GLN A  94      46.948 -23.018  35.126  1.00 34.93           C  
ATOM    661  CD  GLN A  94      47.146 -23.223  36.622  1.00 34.93           C  
ATOM    662  NE2 GLN A  94      46.031 -23.496  37.352  1.00 34.93           N  
ATOM    663  OE1 GLN A  94      48.264 -23.147  37.129  1.00 34.93           O  
ATOM    664  N   ALA A  95      49.752 -19.928  33.306  1.00 33.72           N  
ATOM    665  CA  ALA A  95      50.976 -19.474  32.708  1.00 33.72           C  
ATOM    666  C   ALA A  95      51.508 -18.295  33.466  1.00 33.72           C  
ATOM    667  O   ALA A  95      52.713 -18.189  33.685  1.00 33.72           O  
ATOM    668  CB  ALA A  95      50.803 -19.037  31.242  1.00 33.72           C  
ATOM    669  N   CYS A  96      50.624 -17.366  33.879  0.50 88.27           N  
ATOM    670  CA  CYS A  96      51.079 -16.191  34.571  0.50 88.27           C  
ATOM    671  C   CYS A  96      51.727 -16.570  35.859  0.50 88.27           C  
ATOM    672  O   CYS A  96      52.800 -16.072  36.196  0.50 88.27           O  
ATOM    673  CB  CYS A  96      49.959 -15.199  34.933  0.50 88.27           C  
ATOM    674  SG  CYS A  96      49.416 -14.193  33.526  0.50 88.27           S  
ATOM    675  N   LEU A  97      51.079 -17.477  36.610  1.00 62.17           N  
ATOM    676  CA  LEU A  97      51.536 -17.900  37.902  1.00 62.17           C  
ATOM    677  C   LEU A  97      52.861 -18.579  37.749  1.00 62.17           C  
ATOM    678  O   LEU A  97      53.776 -18.349  38.537  1.00 62.17           O  
ATOM    679  CB  LEU A  97      50.548 -18.891  38.546  1.00 62.17           C  
ATOM    680  CG  LEU A  97      49.156 -18.278  38.801  1.00 62.17           C  
ATOM    681  CD1 LEU A  97      48.198 -19.292  39.448  1.00 62.17           C  
ATOM    682  CD2 LEU A  97      49.264 -16.972  39.607  1.00 62.17           C  
ATOM    683  N   ARG A  98      53.007 -19.430  36.715  1.00 95.13           N  
ATOM    684  CA  ARG A  98      54.235 -20.146  36.528  1.00 95.13           C  
ATOM    685  C   ARG A  98      55.347 -19.180  36.250  1.00 95.13           C  
ATOM    686  O   ARG A  98      56.449 -19.329  36.779  1.00 95.13           O  
ATOM    687  CB  ARG A  98      54.178 -21.157  35.369  1.00 95.13           C  
ATOM    688  CG  ARG A  98      53.330 -22.390  35.690  1.00 95.13           C  
ATOM    689  CD  ARG A  98      53.393 -23.487  34.625  1.00 95.13           C  
ATOM    690  NE  ARG A  98      52.610 -23.024  33.446  1.00 95.13           N  
ATOM    691  CZ  ARG A  98      53.192 -22.252  32.483  1.00 95.13           C  
ATOM    692  NH1 ARG A  98      54.496 -21.864  32.604  1.00 95.13           N1+
ATOM    693  NH2 ARG A  98      52.466 -21.869  31.392  1.00 95.13           N  
ATOM    694  N   GLU A  99      55.097 -18.160  35.406  1.00115.74           N  
ATOM    695  CA  GLU A  99      56.147 -17.243  35.056  1.00115.74           C  
ATOM    696  C   GLU A  99      56.584 -16.411  36.223  1.00115.74           C  
ATOM    697  O   GLU A  99      57.784 -16.209  36.404  1.00115.74           O  
ATOM    698  CB  GLU A  99      55.793 -16.273  33.914  1.00115.74           C  
ATOM    699  CG  GLU A  99      56.910 -15.263  33.615  1.00115.74           C  
ATOM    700  CD  GLU A  99      58.137 -15.999  33.092  1.00115.74           C  
ATOM    701  OE1 GLU A  99      57.960 -17.072  32.456  1.00115.74           O  
ATOM    702  OE2 GLU A  99      59.270 -15.495  33.322  1.00115.74           O1-
ATOM    703  N   ILE A 100      55.655 -15.885  37.052  1.00214.55           N  
ATOM    704  CA  ILE A 100      56.186 -15.071  38.108  1.00214.55           C  
ATOM    705  C   ILE A 100      56.995 -15.933  39.020  1.00214.55           C  
ATOM    706  O   ILE A 100      58.003 -15.483  39.557  1.00214.55           O  
ATOM    707  CB  ILE A 100      55.248 -14.226  38.938  1.00214.55           C  
ATOM    708  CG1 ILE A 100      54.267 -15.046  39.762  1.00214.55           C  
ATOM    709  CG2 ILE A 100      54.537 -13.262  37.981  1.00214.55           C  
ATOM    710  CD1 ILE A 100      53.218 -15.683  38.877  1.00214.55           C  
ATOM    711  N   ARG A 101      56.570 -17.191  39.246  1.00175.54           N  
ATOM    712  CA  ARG A 101      57.331 -18.045  40.107  1.00175.54           C  
ATOM    713  C   ARG A 101      58.706 -18.291  39.536  1.00175.54           C  
ATOM    714  O   ARG A 101      59.687 -18.319  40.273  1.00175.54           O  
ATOM    715  CB  ARG A 101      56.603 -19.353  40.498  1.00175.54           C  
ATOM    716  CG  ARG A 101      56.115 -20.228  39.347  1.00175.54           C  
ATOM    717  CD  ARG A 101      55.084 -21.282  39.776  1.00175.54           C  
ATOM    718  NE  ARG A 101      53.771 -20.593  39.965  1.00175.54           N  
ATOM    719  CZ  ARG A 101      53.316 -20.271  41.213  1.00175.54           C  
ATOM    720  NH1 ARG A 101      54.024 -20.655  42.314  1.00175.54           N1+
ATOM    721  NH2 ARG A 101      52.146 -19.582  41.368  1.00175.54           N  
ATOM    722  N   ARG A 102      58.850 -18.454  38.210  1.00 82.47           N  
ATOM    723  CA  ARG A 102      60.157 -18.709  37.658  1.00 82.47           C  
ATOM    724  C   ARG A 102      61.067 -17.543  37.948  1.00 82.47           C  
ATOM    725  O   ARG A 102      62.190 -17.709  38.421  1.00 82.47           O  
ATOM    726  CB  ARG A 102      60.108 -18.893  36.133  1.00 82.47           C  
ATOM    727  CG  ARG A 102      61.464 -19.175  35.487  1.00 82.47           C  
ATOM    728  CD  ARG A 102      61.376 -19.332  33.968  1.00 82.47           C  
ATOM    729  NE  ARG A 102      62.746 -19.615  33.458  1.00 82.47           N  
ATOM    730  CZ  ARG A 102      62.963 -19.678  32.112  1.00 82.47           C  
ATOM    731  NH1 ARG A 102      61.931 -19.448  31.247  1.00 82.47           N1+
ATOM    732  NH2 ARG A 102      64.207 -19.968  31.632  1.00 82.47           N  
ATOM    733  N   LEU A 103      60.583 -16.317  37.690  1.00166.49           N  
ATOM    734  CA  LEU A 103      61.358 -15.118  37.841  1.00166.49           C  
ATOM    735  C   LEU A 103      61.647 -14.949  39.299  1.00166.49           C  
ATOM    736  O   LEU A 103      62.742 -14.567  39.711  1.00166.49           O  
ATOM    737  CB  LEU A 103      60.575 -13.900  37.319  1.00166.49           C  
ATOM    738  CG  LEU A 103      61.392 -12.604  37.237  1.00166.49           C  
ATOM    739  CD1 LEU A 103      61.752 -12.079  38.629  1.00166.49           C  
ATOM    740  CD2 LEU A 103      62.628 -12.790  36.341  1.00166.49           C  
ATOM    741  N   ALA A 104      60.622 -15.276  40.096  1.00139.49           N  
ATOM    742  CA  ALA A 104      60.523 -15.237  41.513  1.00139.49           C  
ATOM    743  C   ALA A 104      61.473 -16.211  42.105  1.00139.49           C  
ATOM    744  O   ALA A 104      61.836 -16.042  43.263  1.00139.49           O  
ATOM    745  CB  ALA A 104      59.127 -15.595  42.050  1.00139.49           C  
ATOM    746  N   ARG A 105      61.952 -17.211  41.316  1.00256.06           N  
ATOM    747  CA  ARG A 105      62.736 -18.382  41.665  1.00256.06           C  
ATOM    748  C   ARG A 105      63.942 -17.953  42.421  1.00256.06           C  
ATOM    749  O   ARG A 105      64.685 -18.764  42.972  1.00256.06           O  
ATOM    750  CB  ARG A 105      63.182 -19.231  40.466  1.00256.06           C  
ATOM    751  CG  ARG A 105      63.645 -20.629  40.874  1.00256.06           C  
ATOM    752  CD  ARG A 105      62.553 -21.447  41.568  1.00256.06           C  
ATOM    753  NE  ARG A 105      61.342 -21.421  40.700  1.00256.06           N  
ATOM    754  CZ  ARG A 105      60.174 -21.976  41.140  1.00256.06           C  
ATOM    755  NH1 ARG A 105      60.119 -22.566  42.369  1.00256.06           N1+
ATOM    756  NH2 ARG A 105      59.060 -21.937  40.353  1.00256.06           N  
ATOM    757  N   LYS A 106      64.192 -16.647  42.395  1.00249.77           N  
ATOM    758  CA  LYS A 106      65.244 -16.005  43.098  1.00249.77           C  
ATOM    759  C   LYS A 106      65.411 -16.329  44.667  1.00249.77           C  
ATOM    760  O   LYS A 106      66.484 -16.854  44.914  1.00249.77           O  
ATOM    761  CB  LYS A 106      65.171 -14.475  42.945  1.00249.77           C  
ATOM    762  CG  LYS A 106      65.355 -14.008  41.498  1.00249.77           C  
ATOM    763  CD  LYS A 106      64.964 -12.548  41.260  1.00249.77           C  
ATOM    764  CE  LYS A 106      65.154 -12.099  39.809  1.00249.77           C  
ATOM    765  NZ  LYS A 106      66.588 -12.151  39.446  1.00249.77           N1+
ATOM    766  N   ARG A 107      64.532 -16.130  45.769  1.00186.16           N  
ATOM    767  CA  ARG A 107      64.961 -16.438  47.199  1.00186.16           C  
ATOM    768  C   ARG A 107      63.793 -16.387  48.201  1.00186.16           C  
ATOM    769  O   ARG A 107      62.706 -15.955  47.821  1.00186.16           O  
ATOM    770  CB  ARG A 107      66.013 -15.459  47.754  1.00186.16           C  
ATOM    771  CG  ARG A 107      67.423 -15.649  47.192  1.00186.16           C  
ATOM    772  CD  ARG A 107      68.438 -14.657  47.767  1.00186.16           C  
ATOM    773  NE  ARG A 107      69.785 -15.040  47.260  1.00186.16           N  
ATOM    774  CZ  ARG A 107      70.573 -15.877  47.996  1.00186.16           C  
ATOM    775  NH1 ARG A 107      70.124 -16.353  49.194  1.00186.16           N1+
ATOM    776  NH2 ARG A 107      71.810 -16.232  47.540  1.00186.16           N  
ATOM    777  N   ARG A 108      64.034 -16.762  49.521  1.00382.21           N  
ATOM    778  CA  ARG A 108      63.104 -16.943  50.654  1.00382.21           C  
ATOM    779  C   ARG A 108      61.742 -17.071  50.102  1.00382.21           C  
ATOM    780  O   ARG A 108      60.765 -16.495  50.577  1.00382.21           O  
ATOM    781  CB  ARG A 108      63.100 -15.770  51.651  1.00382.21           C  
ATOM    782  CG  ARG A 108      62.654 -14.441  51.039  1.00382.21           C  
ATOM    783  CD  ARG A 108      62.560 -13.302  52.057  1.00382.21           C  
ATOM    784  NE  ARG A 108      63.935 -12.774  52.278  1.00382.21           N  
ATOM    785  CZ  ARG A 108      64.419 -11.783  51.474  1.00382.21           C  
ATOM    786  NH1 ARG A 108      63.640 -11.273  50.476  1.00382.21           N1+
ATOM    787  NH2 ARG A 108      65.679 -11.297  51.671  1.00382.21           N  
ATOM    788  N   SER A 109      61.659 -17.970  49.123  1.00229.11           N  
ATOM    789  CA  SER A 109      60.508 -18.087  48.315  1.00229.11           C  
ATOM    790  C   SER A 109      59.976 -19.468  48.429  1.00229.11           C  
ATOM    791  O   SER A 109      59.161 -19.727  49.297  1.00229.11           O  
ATOM    792  CB  SER A 109      60.790 -17.843  46.823  1.00229.11           C  
ATOM    793  OG  SER A 109      59.594 -17.980  46.069  1.00229.11           O  
ATOM    794  N   THR A 110      60.370 -20.362  47.509  1.00213.95           N  
ATOM    795  CA  THR A 110      59.832 -21.688  47.380  1.00213.95           C  
ATOM    796  C   THR A 110      60.122 -22.602  48.519  1.00213.95           C  
ATOM    797  O   THR A 110      59.190 -23.169  49.090  1.00213.95           O  
ATOM    798  CB  THR A 110      60.348 -22.346  46.130  1.00213.95           C  
ATOM    799  CG2 THR A 110      60.136 -21.361  44.972  1.00213.95           C  
ATOM    800  OG1 THR A 110      61.739 -22.617  46.231  1.00213.95           O  
ATOM    801  N   GLU A 111      61.421 -22.741  48.859  1.00270.82           N  
ATOM    802  CA  GLU A 111      61.966 -23.655  49.826  1.00270.82           C  
ATOM    803  C   GLU A 111      63.350 -23.950  49.339  1.00270.82           C  
ATOM    804  O   GLU A 111      64.062 -23.062  48.873  1.00270.82           O  
ATOM    805  CB  GLU A 111      61.256 -25.019  49.950  1.00270.82           C  
ATOM    806  CG  GLU A 111      60.042 -25.043  50.883  1.00270.82           C  
ATOM    807  CD  GLU A 111      59.478 -26.456  50.878  1.00270.82           C  
ATOM    808  OE1 GLU A 111      60.044 -27.315  50.150  1.00270.82           O  
ATOM    809  OE2 GLU A 111      58.476 -26.698  51.601  1.00270.82           O1-
ATOM    810  N   ASP A 112      63.763 -25.228  49.443  1.00226.10           N  
ATOM    811  CA  ASP A 112      65.053 -25.642  48.973  1.00226.10           C  
ATOM    812  C   ASP A 112      66.122 -24.839  49.638  1.00226.10           C  
ATOM    813  O   ASP A 112      67.039 -24.344  48.985  1.00226.10           O  
ATOM    814  CB  ASP A 112      65.221 -25.478  47.451  1.00226.10           C  
ATOM    815  CG  ASP A 112      64.310 -26.483  46.761  1.00226.10           C  
ATOM    816  OD1 ASP A 112      63.755 -27.364  47.470  1.00226.10           O  
ATOM    817  OD2 ASP A 112      64.160 -26.382  45.514  1.00226.10           O1-
ATOM    818  N   GLY A 113      66.029 -24.695  50.972  1.00129.49           N  
ATOM    819  CA  GLY A 113      67.044 -24.001  51.705  1.00129.49           C  
ATOM    820  C   GLY A 113      67.243 -24.784  52.960  1.00129.49           C  
ATOM    821  O   GLY A 113      66.504 -25.733  53.219  1.00129.49           O  
ATOM    822  N   ASP A 114      68.258 -24.417  53.771  1.00103.23           N  
ATOM    823  CA  ASP A 114      68.443 -25.119  55.007  1.00103.23           C  
ATOM    824  C   ASP A 114      67.171 -24.891  55.738  1.00103.23           C  
ATOM    825  O   ASP A 114      66.571 -25.813  56.290  1.00103.23           O  
ATOM    826  CB  ASP A 114      69.595 -24.555  55.859  1.00103.23           C  
ATOM    827  CG  ASP A 114      69.737 -25.410  57.112  1.00103.23           C  
ATOM    828  OD1 ASP A 114      68.753 -25.492  57.896  1.00103.23           O  
ATOM    829  OD2 ASP A 114      70.839 -25.986  57.308  1.00103.23           O1-
ATOM    830  N   THR A 115      66.719 -23.626  55.724  1.00161.64           N  
ATOM    831  CA  THR A 115      65.427 -23.310  56.236  1.00161.64           C  
ATOM    832  C   THR A 115      64.644 -23.137  54.985  1.00161.64           C  
ATOM    833  O   THR A 115      64.929 -22.238  54.197  1.00161.64           O  
ATOM    834  CB  THR A 115      65.380 -22.010  56.985  1.00161.64           C  
ATOM    835  CG2 THR A 115      63.942 -21.780  57.481  1.00161.64           C  
ATOM    836  OG1 THR A 115      66.279 -22.043  58.084  1.00161.64           O  
ATOM    837  N   LEU A 116      63.641 -24.002  54.757  1.00229.72           N  
ATOM    838  CA  LEU A 116      62.961 -23.942  53.500  1.00229.72           C  
ATOM    839  C   LEU A 116      62.269 -22.630  53.396  1.00229.72           C  
ATOM    840  O   LEU A 116      61.597 -22.177  54.321  1.00229.72           O  
ATOM    841  CB  LEU A 116      61.902 -25.043  53.316  1.00229.72           C  
ATOM    842  CG  LEU A 116      62.486 -26.467  53.310  1.00229.72           C  
ATOM    843  CD1 LEU A 116      63.120 -26.815  54.666  1.00229.72           C  
ATOM    844  CD2 LEU A 116      61.440 -27.501  52.862  1.00229.72           C  
ATOM    845  N   PRO A 117      62.463 -22.002  52.272  1.00171.76           N  
ATOM    846  CA  PRO A 117      61.780 -20.767  52.038  1.00171.76           C  
ATOM    847  C   PRO A 117      60.327 -21.065  51.904  1.00171.76           C  
ATOM    848  O   PRO A 117      59.965 -21.985  51.179  1.00171.76           O  
ATOM    849  CB  PRO A 117      62.464 -20.152  50.828  1.00171.76           C  
ATOM    850  CG  PRO A 117      63.907 -20.674  50.925  1.00171.76           C  
ATOM    851  CD  PRO A 117      63.769 -22.028  51.635  1.00171.76           C  
ATOM    852  N   LEU A 118      59.490 -20.338  52.651  1.00146.79           N  
ATOM    853  CA  LEU A 118      58.079 -20.576  52.741  1.00146.79           C  
ATOM    854  C   LEU A 118      57.181 -20.058  51.638  1.00146.79           C  
ATOM    855  O   LEU A 118      56.216 -20.724  51.267  1.00146.79           O  
ATOM    856  CB  LEU A 118      57.517 -20.098  54.087  1.00146.79           C  
ATOM    857  CG  LEU A 118      58.083 -20.898  55.280  1.00146.79           C  
ATOM    858  CD1 LEU A 118      57.689 -22.378  55.191  1.00146.79           C  
ATOM    859  CD2 LEU A 118      59.594 -20.679  55.453  1.00146.79           C  
ATOM    860  N   SER A 119      57.469 -18.872  51.068  1.00116.30           N  
ATOM    861  CA  SER A 119      56.547 -18.155  50.214  1.00116.30           C  
ATOM    862  C   SER A 119      55.943 -18.968  49.101  1.00116.30           C  
ATOM    863  O   SER A 119      54.721 -18.996  48.961  1.00116.30           O  
ATOM    864  CB  SER A 119      57.204 -16.927  49.558  1.00116.30           C  
ATOM    865  OG  SER A 119      56.268 -16.254  48.727  1.00116.30           O  
ATOM    866  N   LEU A 120      56.759 -19.632  48.270  1.00167.24           N  
ATOM    867  CA  LEU A 120      56.236 -20.313  47.117  1.00167.24           C  
ATOM    868  C   LEU A 120      55.417 -21.495  47.525  1.00167.24           C  
ATOM    869  O   LEU A 120      54.482 -21.877  46.825  1.00167.24           O  
ATOM    870  CB  LEU A 120      57.296 -20.840  46.131  1.00167.24           C  
ATOM    871  CG  LEU A 120      56.644 -21.234  44.790  1.00167.24           C  
ATOM    872  CD1 LEU A 120      56.195 -19.967  44.046  1.00167.24           C  
ATOM    873  CD2 LEU A 120      57.512 -22.164  43.925  1.00167.24           C  
ATOM    874  N   SER A 121      55.779 -22.130  48.653  1.00 91.87           N  
ATOM    875  CA  SER A 121      55.123 -23.325  49.098  1.00 91.87           C  
ATOM    876  C   SER A 121      53.693 -23.025  49.418  1.00 91.87           C  
ATOM    877  O   SER A 121      52.864 -23.933  49.441  1.00 91.87           O  
ATOM    878  CB  SER A 121      55.769 -23.910  50.364  1.00 91.87           C  
ATOM    879  OG  SER A 121      55.085 -25.089  50.757  1.00 91.87           O  
ATOM    880  N   TYR A 122      53.356 -21.747  49.668  1.00 75.50           N  
ATOM    881  CA  TYR A 122      52.015 -21.441  50.086  1.00 75.50           C  
ATOM    882  C   TYR A 122      51.098 -21.296  48.910  1.00 75.50           C  
ATOM    883  O   TYR A 122      51.486 -20.814  47.847  1.00 75.50           O  
ATOM    884  CB  TYR A 122      51.899 -20.160  50.930  1.00 75.50           C  
ATOM    885  CG  TYR A 122      52.774 -20.387  52.111  1.00 75.50           C  
ATOM    886  CD1 TYR A 122      52.499 -21.408  52.992  1.00 75.50           C  
ATOM    887  CD2 TYR A 122      53.853 -19.570  52.350  1.00 75.50           C  
ATOM    888  CE1 TYR A 122      53.302 -21.625  54.085  1.00 75.50           C  
ATOM    889  CE2 TYR A 122      54.657 -19.782  53.444  1.00 75.50           C  
ATOM    890  CZ  TYR A 122      54.384 -20.813  54.311  1.00 75.50           C  
ATOM    891  OH  TYR A 122      55.206 -21.039  55.435  1.00 75.50           O  
ATOM    892  N   LYS A 123      49.845 -21.772  49.076  1.00120.76           N  
ATOM    893  CA  LYS A 123      48.834 -21.628  48.071  1.00120.76           C  
ATOM    894  C   LYS A 123      48.479 -20.173  48.056  1.00120.76           C  
ATOM    895  O   LYS A 123      48.628 -19.487  49.068  1.00120.76           O  
ATOM    896  CB  LYS A 123      47.542 -22.407  48.372  1.00120.76           C  
ATOM    897  CG  LYS A 123      47.731 -23.923  48.460  1.00120.76           C  
ATOM    898  CD  LYS A 123      48.262 -24.566  47.176  1.00120.76           C  
ATOM    899  CE  LYS A 123      49.790 -24.595  47.091  1.00120.76           C  
ATOM    900  NZ  LYS A 123      50.216 -25.368  45.903  1.00120.76           N1+
ATOM    901  N   VAL A 124      48.021 -19.652  46.898  1.00 56.48           N  
ATOM    902  CA  VAL A 124      47.699 -18.255  46.839  1.00 56.48           C  
ATOM    903  C   VAL A 124      46.229 -18.081  46.660  1.00 56.48           C  
ATOM    904  O   VAL A 124      45.559 -18.891  46.020  1.00 56.48           O  
ATOM    905  CB  VAL A 124      48.376 -17.514  45.716  1.00 56.48           C  
ATOM    906  CG1 VAL A 124      49.896 -17.525  45.950  1.00 56.48           C  
ATOM    907  CG2 VAL A 124      47.956 -18.146  44.377  1.00 56.48           C  
ATOM    908  N   HIS A 125      45.689 -17.011  47.280  1.00 72.61           N  
ATOM    909  CA  HIS A 125      44.310 -16.666  47.120  1.00 72.61           C  
ATOM    910  C   HIS A 125      44.287 -15.316  46.480  1.00 72.61           C  
ATOM    911  O   HIS A 125      44.859 -14.359  47.002  1.00 72.61           O  
ATOM    912  CB  HIS A 125      43.516 -16.587  48.436  1.00 72.61           C  
ATOM    913  CG  HIS A 125      43.223 -17.942  49.008  1.00 72.61           C  
ATOM    914  CD2 HIS A 125      43.645 -19.172  48.608  1.00 72.61           C  
ATOM    915  ND1 HIS A 125      42.410 -18.160  50.099  1.00 72.61           N  
ATOM    916  CE1 HIS A 125      42.378 -19.502  50.301  1.00 72.61           C  
ATOM    917  NE2 HIS A 125      43.113 -20.157  49.421  1.00 72.61           N  
ATOM    918  N   VAL A 126      43.627 -15.207  45.309  1.00 41.46           N  
ATOM    919  CA  VAL A 126      43.618 -13.951  44.616  1.00 41.46           C  
ATOM    920  C   VAL A 126      42.201 -13.518  44.405  1.00 41.46           C  
ATOM    921  O   VAL A 126      41.324 -14.331  44.116  1.00 41.46           O  
ATOM    922  CB  VAL A 126      44.275 -14.017  43.266  1.00 41.46           C  
ATOM    923  CG1 VAL A 126      44.156 -12.643  42.586  1.00 41.46           C  
ATOM    924  CG2 VAL A 126      45.725 -14.494  43.453  1.00 41.46           C  
ATOM    925  N   ALA A 127      41.940 -12.206  44.576  1.00 43.20           N  
ATOM    926  CA  ALA A 127      40.618 -11.695  44.336  1.00 43.20           C  
ATOM    927  C   ALA A 127      40.769 -10.374  43.647  1.00 43.20           C  
ATOM    928  O   ALA A 127      41.589  -9.552  44.055  1.00 43.20           O  
ATOM    929  CB  ALA A 127      39.813 -11.447  45.624  1.00 43.20           C  
ATOM    930  N   SER A 128      39.974 -10.127  42.581  1.00 46.46           N  
ATOM    931  CA  SER A 128      40.094  -8.868  41.905  1.00 46.46           C  
ATOM    932  C   SER A 128      38.742  -8.370  41.497  1.00 46.46           C  
ATOM    933  O   SER A 128      37.775  -9.127  41.418  1.00 46.46           O  
ATOM    934  CB  SER A 128      40.963  -8.926  40.635  1.00 46.46           C  
ATOM    935  OG  SER A 128      40.329  -9.726  39.647  1.00 46.46           O  
ATOM    936  N   VAL A 129      38.655  -7.044  41.254  1.00 43.71           N  
ATOM    937  CA  VAL A 129      37.442  -6.399  40.833  1.00 43.71           C  
ATOM    938  C   VAL A 129      37.840  -5.260  39.940  1.00 43.71           C  
ATOM    939  O   VAL A 129      39.003  -4.862  39.918  1.00 43.71           O  
ATOM    940  CB  VAL A 129      36.671  -5.802  41.974  1.00 43.71           C  
ATOM    941  CG1 VAL A 129      36.224  -6.935  42.913  1.00 43.71           C  
ATOM    942  CG2 VAL A 129      37.554  -4.745  42.658  1.00 43.71           C  
ATOM    943  N   ASN A 130      36.882  -4.733  39.146  1.00 85.56           N  
ATOM    944  CA  ASN A 130      37.150  -3.595  38.304  1.00 85.56           C  
ATOM    945  C   ASN A 130      35.919  -2.733  38.280  1.00 85.56           C  
ATOM    946  O   ASN A 130      34.826  -3.196  38.599  1.00 85.56           O  
ATOM    947  CB  ASN A 130      37.525  -3.959  36.854  1.00 85.56           C  
ATOM    948  CG  ASN A 130      36.380  -4.716  36.196  1.00 85.56           C  
ATOM    949  ND2 ASN A 130      36.662  -5.972  35.758  1.00 85.56           N  
ATOM    950  OD1 ASN A 130      35.268  -4.208  36.062  1.00 85.56           O  
ATOM    951  N   ASN A 131      36.072  -1.438  37.914  1.00190.90           N  
ATOM    952  CA  ASN A 131      34.946  -0.539  37.920  1.00190.90           C  
ATOM    953  C   ASN A 131      34.571  -0.256  36.497  1.00190.90           C  
ATOM    954  O   ASN A 131      34.165   0.861  36.181  1.00190.90           O  
ATOM    955  CB  ASN A 131      35.307   0.861  38.443  1.00190.90           C  
ATOM    956  CG  ASN A 131      36.181   0.725  39.673  1.00190.90           C  
ATOM    957  ND2 ASN A 131      35.599   0.942  40.882  1.00190.90           N  
ATOM    958  OD1 ASN A 131      37.373   0.449  39.549  1.00190.90           O  
ATOM    959  N   PHE A 132      34.639  -1.254  35.598  1.00165.51           N  
ATOM    960  CA  PHE A 132      34.349  -0.904  34.237  1.00165.51           C  
ATOM    961  C   PHE A 132      32.950  -1.343  33.972  1.00165.51           C  
ATOM    962  O   PHE A 132      32.545  -2.429  34.381  1.00165.51           O  
ATOM    963  CB  PHE A 132      35.163  -1.672  33.175  1.00165.51           C  
ATOM    964  CG  PHE A 132      36.610  -1.707  33.530  1.00165.51           C  
ATOM    965  CD1 PHE A 132      37.390  -0.577  33.503  1.00165.51           C  
ATOM    966  CD2 PHE A 132      37.182  -2.897  33.921  1.00165.51           C  
ATOM    967  CE1 PHE A 132      38.722  -0.643  33.842  1.00165.51           C  
ATOM    968  CE2 PHE A 132      38.512  -2.967  34.258  1.00165.51           C  
ATOM    969  CZ  PHE A 132      39.289  -1.837  34.217  1.00165.51           C  
ATOM    970  N   PRO A 133      32.190  -0.530  33.300  1.00139.56           N  
ATOM    971  CA  PRO A 133      30.881  -0.960  32.916  1.00139.56           C  
ATOM    972  C   PRO A 133      31.117  -2.007  31.876  1.00139.56           C  
ATOM    973  O   PRO A 133      32.083  -1.883  31.124  1.00139.56           O  
ATOM    974  CB  PRO A 133      30.138   0.296  32.452  1.00139.56           C  
ATOM    975  CG  PRO A 133      31.217   1.399  32.410  1.00139.56           C  
ATOM    976  CD  PRO A 133      32.283   0.914  33.404  1.00139.56           C  
ATOM    977  N   THR A 134      30.263  -3.044  31.820  1.00 36.77           N  
ATOM    978  CA  THR A 134      30.453  -4.134  30.905  1.00 36.77           C  
ATOM    979  C   THR A 134      30.339  -3.612  29.506  1.00 36.77           C  
ATOM    980  O   THR A 134      31.082  -4.016  28.614  1.00 36.77           O  
ATOM    981  CB  THR A 134      29.418  -5.208  31.065  1.00 36.77           C  
ATOM    982  CG2 THR A 134      29.723  -6.338  30.067  1.00 36.77           C  
ATOM    983  OG1 THR A 134      29.439  -5.713  32.392  1.00 36.77           O  
ATOM    984  N   ALA A 135      29.413  -2.660  29.304  1.00 51.93           N  
ATOM    985  CA  ALA A 135      29.087  -2.078  28.032  1.00 51.93           C  
ATOM    986  C   ALA A 135      30.300  -1.413  27.453  1.00 51.93           C  
ATOM    987  O   ALA A 135      30.421  -1.271  26.236  1.00 51.93           O  
ATOM    988  CB  ALA A 135      27.980  -1.014  28.132  1.00 51.93           C  
ATOM    989  N   ALA A 136      31.212  -0.960  28.328  1.00 63.18           N  
ATOM    990  CA  ALA A 136      32.384  -0.215  27.964  1.00 63.18           C  
ATOM    991  C   ALA A 136      33.245  -1.002  27.013  1.00 63.18           C  
ATOM    992  O   ALA A 136      33.903  -0.419  26.154  1.00 63.18           O  
ATOM    993  CB  ALA A 136      33.222   0.158  29.194  1.00 63.18           C  
ATOM    994  N   GLY A 137      33.331  -2.337  27.172  1.00 38.59           N  
ATOM    995  CA  GLY A 137      34.042  -3.135  26.211  1.00 38.59           C  
ATOM    996  C   GLY A 137      35.522  -2.940  26.356  1.00 38.59           C  
ATOM    997  O   GLY A 137      36.278  -3.234  25.430  1.00 38.59           O  
ATOM    998  N   LEU A 138      35.988  -2.456  27.522  1.00122.25           N  
ATOM    999  CA  LEU A 138      37.400  -2.240  27.687  1.00122.25           C  
ATOM   1000  C   LEU A 138      38.108  -3.539  27.894  1.00122.25           C  
ATOM   1001  O   LEU A 138      37.496  -4.574  28.153  1.00122.25           O  
ATOM   1002  CB  LEU A 138      37.847  -1.333  28.855  1.00122.25           C  
ATOM   1003  CG  LEU A 138      37.566   0.174  28.693  1.00122.25           C  
ATOM   1004  CD1 LEU A 138      36.131   0.544  29.066  1.00122.25           C  
ATOM   1005  CD2 LEU A 138      38.602   1.018  29.440  1.00122.25           C  
ATOM   1006  N   ALA A 139      39.450  -3.510  27.749  1.00 55.15           N  
ATOM   1007  CA  ALA A 139      40.208  -4.712  27.935  1.00 55.15           C  
ATOM   1008  C   ALA A 139      40.393  -4.930  29.400  1.00 55.15           C  
ATOM   1009  O   ALA A 139      41.375  -4.490  30.001  1.00 55.15           O  
ATOM   1010  CB  ALA A 139      41.604  -4.656  27.291  1.00 55.15           C  
ATOM   1011  N   SER A 140      39.436  -5.667  29.997  1.00 79.17           N  
ATOM   1012  CA  SER A 140      39.489  -5.992  31.391  1.00 79.17           C  
ATOM   1013  C   SER A 140      40.617  -6.951  31.582  1.00 79.17           C  
ATOM   1014  O   SER A 140      41.291  -6.942  32.611  1.00 79.17           O  
ATOM   1015  CB  SER A 140      38.212  -6.680  31.893  1.00 79.17           C  
ATOM   1016  OG  SER A 140      38.339  -6.969  33.276  1.00 79.17           O  
ATOM   1017  N   SER A 141      40.843  -7.812  30.572  1.00 38.88           N  
ATOM   1018  CA  SER A 141      41.867  -8.812  30.645  1.00 38.88           C  
ATOM   1019  C   SER A 141      43.219  -8.164  30.691  1.00 38.88           C  
ATOM   1020  O   SER A 141      44.107  -8.635  31.402  1.00 38.88           O  
ATOM   1021  CB  SER A 141      41.861  -9.760  29.433  1.00 38.88           C  
ATOM   1022  OG  SER A 141      40.663 -10.521  29.410  1.00 38.88           O  
ATOM   1023  N   ALA A 142      43.427  -7.084  29.910  1.00 35.27           N  
ATOM   1024  CA  ALA A 142      44.725  -6.464  29.879  1.00 35.27           C  
ATOM   1025  C   ALA A 142      45.045  -5.868  31.213  1.00 35.27           C  
ATOM   1026  O   ALA A 142      46.122  -6.090  31.766  1.00 35.27           O  
ATOM   1027  CB  ALA A 142      44.817  -5.329  28.846  1.00 35.27           C  
ATOM   1028  N   ALA A 143      44.100  -5.096  31.773  1.00 33.49           N  
ATOM   1029  CA  ALA A 143      44.308  -4.472  33.046  1.00 33.49           C  
ATOM   1030  C   ALA A 143      44.412  -5.544  34.085  1.00 33.49           C  
ATOM   1031  O   ALA A 143      45.232  -5.458  34.997  1.00 33.49           O  
ATOM   1032  CB  ALA A 143      43.149  -3.546  33.451  1.00 33.49           C  
ATOM   1033  N   GLY A 144      43.574  -6.592  33.959  1.00 32.81           N  
ATOM   1034  CA  GLY A 144      43.495  -7.625  34.956  1.00 32.81           C  
ATOM   1035  C   GLY A 144      44.797  -8.355  35.092  1.00 32.81           C  
ATOM   1036  O   GLY A 144      45.251  -8.615  36.204  1.00 32.81           O  
ATOM   1037  N   TYR A 145      45.417  -8.740  33.962  1.00 77.07           N  
ATOM   1038  CA  TYR A 145      46.658  -9.463  33.987  1.00 77.07           C  
ATOM   1039  C   TYR A 145      47.797  -8.593  34.420  1.00 77.07           C  
ATOM   1040  O   TYR A 145      48.743  -9.075  35.040  1.00 77.07           O  
ATOM   1041  CB  TYR A 145      47.000 -10.166  32.663  1.00 77.07           C  
ATOM   1042  CG  TYR A 145      46.108 -11.361  32.616  1.00 77.07           C  
ATOM   1043  CD1 TYR A 145      46.417 -12.469  33.372  1.00 77.07           C  
ATOM   1044  CD2 TYR A 145      44.976 -11.387  31.833  1.00 77.07           C  
ATOM   1045  CE1 TYR A 145      45.615 -13.586  33.355  1.00 77.07           C  
ATOM   1046  CE2 TYR A 145      44.169 -12.502  31.810  1.00 77.07           C  
ATOM   1047  CZ  TYR A 145      44.486 -13.603  32.572  1.00 77.07           C  
ATOM   1048  OH  TYR A 145      43.660 -14.746  32.550  1.00 77.07           O  
ATOM   1049  N   ALA A 146      47.781  -7.302  34.041  1.00 33.61           N  
ATOM   1050  CA  ALA A 146      48.834  -6.420  34.458  1.00 33.61           C  
ATOM   1051  C   ALA A 146      48.792  -6.300  35.954  1.00 33.61           C  
ATOM   1052  O   ALA A 146      49.828  -6.314  36.618  1.00 33.61           O  
ATOM   1053  CB  ALA A 146      48.693  -5.004  33.874  1.00 33.61           C  
ATOM   1054  N   CYS A 147      47.579  -6.170  36.524  1.00 40.94           N  
ATOM   1055  CA  CYS A 147      47.422  -6.028  37.946  1.00 40.94           C  
ATOM   1056  C   CYS A 147      47.871  -7.290  38.619  1.00 40.94           C  
ATOM   1057  O   CYS A 147      48.543  -7.254  39.649  1.00 40.94           O  
ATOM   1058  CB  CYS A 147      45.961  -5.765  38.352  1.00 40.94           C  
ATOM   1059  SG  CYS A 147      45.777  -5.397  40.122  1.00 40.94           S  
ATOM   1060  N   LEU A 148      47.507  -8.452  38.045  1.00 61.19           N  
ATOM   1061  CA  LEU A 148      47.836  -9.714  38.643  1.00 61.19           C  
ATOM   1062  C   LEU A 148      49.329  -9.866  38.699  1.00 61.19           C  
ATOM   1063  O   LEU A 148      49.882 -10.209  39.743  1.00 61.19           O  
ATOM   1064  CB  LEU A 148      47.258 -10.898  37.840  1.00 61.19           C  
ATOM   1065  CG  LEU A 148      47.568 -12.288  38.424  1.00 61.19           C  
ATOM   1066  CD1 LEU A 148      46.957 -12.449  39.824  1.00 61.19           C  
ATOM   1067  CD2 LEU A 148      47.134 -13.406  37.456  1.00 61.19           C  
ATOM   1068  N   ALA A 149      50.026  -9.583  37.582  1.00 43.86           N  
ATOM   1069  CA  ALA A 149      51.449  -9.768  37.532  1.00 43.86           C  
ATOM   1070  C   ALA A 149      52.123  -8.855  38.518  1.00 43.86           C  
ATOM   1071  O   ALA A 149      53.006  -9.275  39.263  1.00 43.86           O  
ATOM   1072  CB  ALA A 149      52.042  -9.477  36.142  1.00 43.86           C  
ATOM   1073  N   TYR A 150      51.690  -7.583  38.565  1.00 61.59           N  
ATOM   1074  CA  TYR A 150      52.286  -6.561  39.383  1.00 61.59           C  
ATOM   1075  C   TYR A 150      52.131  -6.903  40.837  1.00 61.59           C  
ATOM   1076  O   TYR A 150      53.063  -6.736  41.623  1.00 61.59           O  
ATOM   1077  CB  TYR A 150      51.608  -5.198  39.139  1.00 61.59           C  
ATOM   1078  CG  TYR A 150      52.341  -4.119  39.862  1.00 61.59           C  
ATOM   1079  CD1 TYR A 150      53.447  -3.533  39.293  1.00 61.59           C  
ATOM   1080  CD2 TYR A 150      51.916  -3.684  41.096  1.00 61.59           C  
ATOM   1081  CE1 TYR A 150      54.126  -2.532  39.946  1.00 61.59           C  
ATOM   1082  CE2 TYR A 150      52.592  -2.683  41.755  1.00 61.59           C  
ATOM   1083  CZ  TYR A 150      53.699  -2.107  41.180  1.00 61.59           C  
ATOM   1084  OH  TYR A 150      54.394  -1.079  41.853  1.00 61.59           O  
ATOM   1085  N   THR A 151      50.932  -7.364  41.240  1.00 49.69           N  
ATOM   1086  CA  THR A 151      50.652  -7.682  42.614  1.00 49.69           C  
ATOM   1087  C   THR A 151      51.422  -8.896  43.032  1.00 49.69           C  
ATOM   1088  O   THR A 151      51.915  -8.970  44.157  1.00 49.69           O  
ATOM   1089  CB  THR A 151      49.198  -7.948  42.858  1.00 49.69           C  
ATOM   1090  CG2 THR A 151      48.997  -8.242  44.354  1.00 49.69           C  
ATOM   1091  OG1 THR A 151      48.433  -6.812  42.483  1.00 49.69           O  
ATOM   1092  N   LEU A 152      51.532  -9.892  42.132  1.00 57.59           N  
ATOM   1093  CA  LEU A 152      52.233 -11.112  42.421  1.00 57.59           C  
ATOM   1094  C   LEU A 152      53.668 -10.769  42.656  1.00 57.59           C  
ATOM   1095  O   LEU A 152      54.320 -11.334  43.535  1.00 57.59           O  
ATOM   1096  CB  LEU A 152      52.186 -12.104  41.244  1.00 57.59           C  
ATOM   1097  CG  LEU A 152      50.776 -12.646  40.940  1.00 57.59           C  
ATOM   1098  CD1 LEU A 152      50.794 -13.629  39.757  1.00 57.59           C  
ATOM   1099  CD2 LEU A 152      50.137 -13.262  42.197  1.00 57.59           C  
ATOM   1100  N   ALA A 153      54.193  -9.823  41.854  1.00 44.17           N  
ATOM   1101  CA  ALA A 153      55.555  -9.396  41.950  1.00 44.17           C  
ATOM   1102  C   ALA A 153      55.782  -8.793  43.301  1.00 44.17           C  
ATOM   1103  O   ALA A 153      56.843  -8.982  43.889  1.00 44.17           O  
ATOM   1104  CB  ALA A 153      55.913  -8.349  40.885  1.00 44.17           C  
ATOM   1105  N   GLN A 154      54.806  -8.027  43.824  1.00 52.62           N  
ATOM   1106  CA  GLN A 154      54.972  -7.419  45.117  1.00 52.62           C  
ATOM   1107  C   GLN A 154      55.065  -8.480  46.176  1.00 52.62           C  
ATOM   1108  O   GLN A 154      55.963  -8.450  47.016  1.00 52.62           O  
ATOM   1109  CB  GLN A 154      53.791  -6.510  45.502  1.00 52.62           C  
ATOM   1110  CG  GLN A 154      53.694  -5.236  44.663  1.00 52.62           C  
ATOM   1111  CD  GLN A 154      54.816  -4.309  45.106  1.00 52.62           C  
ATOM   1112  NE2 GLN A 154      55.563  -3.747  44.119  1.00 52.62           N  
ATOM   1113  OE1 GLN A 154      55.025  -4.094  46.299  1.00 52.62           O  
ATOM   1114  N   VAL A 155      54.150  -9.470  46.147  1.00 63.73           N  
ATOM   1115  CA  VAL A 155      54.112 -10.470  47.178  1.00 63.73           C  
ATOM   1116  C   VAL A 155      55.378 -11.267  47.134  1.00 63.73           C  
ATOM   1117  O   VAL A 155      55.983 -11.593  48.154  1.00 63.73           O  
ATOM   1118  CB  VAL A 155      52.965 -11.426  47.015  1.00 63.73           C  
ATOM   1119  CG1 VAL A 155      53.082 -12.519  48.091  1.00 63.73           C  
ATOM   1120  CG2 VAL A 155      51.651 -10.627  47.082  1.00 63.73           C  
ATOM   1121  N   TYR A 156      55.788 -11.629  45.917  1.00148.04           N  
ATOM   1122  CA  TYR A 156      56.966 -12.399  45.683  1.00148.04           C  
ATOM   1123  C   TYR A 156      58.225 -11.609  45.889  1.00148.04           C  
ATOM   1124  O   TYR A 156      59.268 -12.198  46.149  1.00148.04           O  
ATOM   1125  CB  TYR A 156      57.002 -13.077  44.302  1.00148.04           C  
ATOM   1126  CG  TYR A 156      55.960 -14.146  44.325  1.00148.04           C  
ATOM   1127  CD1 TYR A 156      56.086 -15.214  45.186  1.00148.04           C  
ATOM   1128  CD2 TYR A 156      54.876 -14.106  43.478  1.00148.04           C  
ATOM   1129  CE1 TYR A 156      55.140 -16.213  45.217  1.00148.04           C  
ATOM   1130  CE2 TYR A 156      53.926 -15.103  43.503  1.00148.04           C  
ATOM   1131  CZ  TYR A 156      54.056 -16.158  44.375  1.00148.04           C  
ATOM   1132  OH  TYR A 156      53.082 -17.180  44.402  1.00148.04           O  
ATOM   1133  N   GLY A 157      58.200 -10.274  45.700  1.00 69.96           N  
ATOM   1134  CA  GLY A 157      59.387  -9.470  45.843  1.00 69.96           C  
ATOM   1135  C   GLY A 157      60.165  -9.533  44.562  1.00 69.96           C  
ATOM   1136  O   GLY A 157      61.394  -9.500  44.571  1.00 69.96           O  
ATOM   1137  N   VAL A 158      59.451  -9.618  43.422  1.00 89.29           N  
ATOM   1138  CA  VAL A 158      60.038  -9.727  42.112  1.00 89.29           C  
ATOM   1139  C   VAL A 158      60.429  -8.378  41.599  1.00 89.29           C  
ATOM   1140  O   VAL A 158      59.585  -7.502  41.413  1.00 89.29           O  
ATOM   1141  CB  VAL A 158      59.066 -10.336  41.131  1.00 89.29           C  
ATOM   1142  CG1 VAL A 158      59.670 -10.303  39.721  1.00 89.29           C  
ATOM   1143  CG2 VAL A 158      58.687 -11.747  41.620  1.00 89.29           C  
ATOM   1144  N   GLU A 159      61.745  -8.179  41.361  1.00 90.65           N  
ATOM   1145  CA  GLU A 159      62.207  -6.928  40.822  1.00 90.65           C  
ATOM   1146  C   GLU A 159      62.372  -7.078  39.341  1.00 90.65           C  
ATOM   1147  O   GLU A 159      62.427  -8.188  38.815  1.00 90.65           O  
ATOM   1148  CB  GLU A 159      63.567  -6.454  41.368  1.00 90.65           C  
ATOM   1149  CG  GLU A 159      63.523  -5.988  42.823  1.00 90.65           C  
ATOM   1150  CD  GLU A 159      63.540  -7.220  43.711  1.00 90.65           C  
ATOM   1151  OE1 GLU A 159      64.076  -8.267  43.260  1.00 90.65           O  
ATOM   1152  OE2 GLU A 159      63.016  -7.130  44.853  1.00 90.65           O1-
ATOM   1153  N   GLY A 160      62.440  -5.940  38.628  1.00 40.61           N  
ATOM   1154  CA  GLY A 160      62.684  -5.942  37.211  1.00 40.61           C  
ATOM   1155  C   GLY A 160      61.394  -5.945  36.450  1.00 40.61           C  
ATOM   1156  O   GLY A 160      60.304  -5.943  37.022  1.00 40.61           O  
ATOM   1157  N   ASP A 161      61.513  -5.945  35.104  1.00 81.20           N  
ATOM   1158  CA  ASP A 161      60.376  -5.871  34.232  1.00 81.20           C  
ATOM   1159  C   ASP A 161      59.563  -7.129  34.313  1.00 81.20           C  
ATOM   1160  O   ASP A 161      60.078  -8.245  34.276  1.00 81.20           O  
ATOM   1161  CB  ASP A 161      60.724  -5.638  32.753  1.00 81.20           C  
ATOM   1162  CG  ASP A 161      59.439  -5.218  32.052  1.00 81.20           C  
ATOM   1163  OD1 ASP A 161      58.425  -4.984  32.762  1.00 81.20           O  
ATOM   1164  OD2 ASP A 161      59.448  -5.119  30.798  1.00 81.20           O1-
ATOM   1165  N   LEU A 162      58.251  -6.924  34.517  1.00126.68           N  
ATOM   1166  CA  LEU A 162      57.162  -7.857  34.609  1.00126.68           C  
ATOM   1167  C   LEU A 162      56.561  -8.280  33.290  1.00126.68           C  
ATOM   1168  O   LEU A 162      55.687  -9.144  33.274  1.00126.68           O  
ATOM   1169  CB  LEU A 162      56.032  -7.340  35.510  1.00126.68           C  
ATOM   1170  CG  LEU A 162      56.484  -7.193  36.974  1.00126.68           C  
ATOM   1171  CD1 LEU A 162      55.341  -6.682  37.863  1.00126.68           C  
ATOM   1172  CD2 LEU A 162      57.117  -8.495  37.495  1.00126.68           C  
ATOM   1173  N   SER A 163      56.919  -7.639  32.161  1.00 74.46           N  
ATOM   1174  CA  SER A 163      56.205  -7.835  30.916  1.00 74.46           C  
ATOM   1175  C   SER A 163      56.022  -9.288  30.567  1.00 74.46           C  
ATOM   1176  O   SER A 163      54.948  -9.673  30.102  1.00 74.46           O  
ATOM   1177  CB  SER A 163      56.874  -7.127  29.726  1.00 74.46           C  
ATOM   1178  OG  SER A 163      56.892  -5.724  29.944  1.00 74.46           O  
ATOM   1179  N   GLU A 164      57.030 -10.145  30.811  1.00104.53           N  
ATOM   1180  CA  GLU A 164      56.914 -11.535  30.456  1.00104.53           C  
ATOM   1181  C   GLU A 164      55.767 -12.161  31.198  1.00104.53           C  
ATOM   1182  O   GLU A 164      55.063 -13.002  30.641  1.00104.53           O  
ATOM   1183  CB  GLU A 164      58.152 -12.376  30.806  1.00104.53           C  
ATOM   1184  CG  GLU A 164      59.345 -12.151  29.881  1.00104.53           C  
ATOM   1185  CD  GLU A 164      60.400 -13.192  30.226  1.00104.53           C  
ATOM   1186  OE1 GLU A 164      61.074 -13.033  31.279  1.00104.53           O  
ATOM   1187  OE2 GLU A 164      60.543 -14.163  29.437  1.00104.53           O1-
ATOM   1188  N   VAL A 165      55.575 -11.827  32.493  1.00147.09           N  
ATOM   1189  CA  VAL A 165      54.485 -12.438  33.209  1.00147.09           C  
ATOM   1190  C   VAL A 165      53.141 -11.958  32.721  1.00147.09           C  
ATOM   1191  O   VAL A 165      52.250 -12.769  32.473  1.00147.09           O  
ATOM   1192  CB  VAL A 165      54.528 -12.302  34.713  1.00147.09           C  
ATOM   1193  CG1 VAL A 165      55.717 -13.112  35.241  1.00147.09           C  
ATOM   1194  CG2 VAL A 165      54.584 -10.830  35.126  1.00147.09           C  
ATOM   1195  N   ALA A 166      52.954 -10.632  32.548  1.00 43.32           N  
ATOM   1196  CA  ALA A 166      51.672 -10.091  32.162  1.00 43.32           C  
ATOM   1197  C   ALA A 166      51.284 -10.579  30.796  1.00 43.32           C  
ATOM   1198  O   ALA A 166      50.133 -10.941  30.559  1.00 43.32           O  
ATOM   1199  CB  ALA A 166      51.666  -8.554  32.118  1.00 43.32           C  
ATOM   1200  N   ARG A 167      52.260 -10.634  29.874  1.00 85.04           N  
ATOM   1201  CA  ARG A 167      52.024 -10.955  28.491  1.00 85.04           C  
ATOM   1202  C   ARG A 167      51.426 -12.325  28.359  1.00 85.04           C  
ATOM   1203  O   ARG A 167      50.560 -12.547  27.514  1.00 85.04           O  
ATOM   1204  CB  ARG A 167      53.317 -10.936  27.655  1.00 85.04           C  
ATOM   1205  CG  ARG A 167      53.085 -11.178  26.163  1.00 85.04           C  
ATOM   1206  CD  ARG A 167      54.368 -11.218  25.326  1.00 85.04           C  
ATOM   1207  NE  ARG A 167      54.942 -12.589  25.438  1.00 85.04           N  
ATOM   1208  CZ  ARG A 167      55.966 -12.839  26.305  1.00 85.04           C  
ATOM   1209  NH1 ARG A 167      56.483 -11.827  27.059  1.00 85.04           N1+
ATOM   1210  NH2 ARG A 167      56.479 -14.100  26.409  1.00 85.04           N  
ATOM   1211  N   ARG A 168      51.875 -13.286  29.185  0.50163.57           N  
ATOM   1212  CA  ARG A 168      51.380 -14.634  29.095  0.50163.57           C  
ATOM   1213  C   ARG A 168      49.909 -14.659  29.389  0.50163.57           C  
ATOM   1214  O   ARG A 168      49.181 -15.477  28.826  0.50163.57           O  
ATOM   1215  CB  ARG A 168      52.059 -15.599  30.081  0.50163.57           C  
ATOM   1216  CG  ARG A 168      53.450 -16.043  29.635  0.50163.57           C  
ATOM   1217  CD  ARG A 168      53.405 -16.970  28.420  0.50163.57           C  
ATOM   1218  NE  ARG A 168      54.753 -17.581  28.272  0.50163.57           N  
ATOM   1219  CZ  ARG A 168      55.062 -18.703  28.986  0.50163.57           C  
ATOM   1220  NH1 ARG A 168      54.140 -19.247  29.832  0.50163.57           N1+
ATOM   1221  NH2 ARG A 168      56.291 -19.281  28.854  0.50163.57           N  
ATOM   1222  N   GLY A 169      49.440 -13.829  30.343  1.00 36.77           N  
ATOM   1223  CA  GLY A 169      48.032 -13.805  30.634  1.00 36.77           C  
ATOM   1224  C   GLY A 169      47.277 -13.232  29.468  1.00 36.77           C  
ATOM   1225  O   GLY A 169      46.285 -13.807  29.023  1.00 36.77           O  
ATOM   1226  N   SER A 170      47.728 -12.065  28.956  1.00 57.75           N  
ATOM   1227  CA  SER A 170      47.122 -11.445  27.807  1.00 57.75           C  
ATOM   1228  C   SER A 170      48.195 -10.585  27.208  1.00 57.75           C  
ATOM   1229  O   SER A 170      48.910  -9.890  27.925  1.00 57.75           O  
ATOM   1230  CB  SER A 170      45.927 -10.540  28.156  1.00 57.75           C  
ATOM   1231  OG  SER A 170      45.382  -9.969  26.976  1.00 57.75           O  
ATOM   1232  N   GLY A 171      48.301 -10.559  25.863  1.00 44.20           N  
ATOM   1233  CA  GLY A 171      49.428  -9.912  25.249  1.00 44.20           C  
ATOM   1234  C   GLY A 171      49.508  -8.458  25.618  1.00 44.20           C  
ATOM   1235  O   GLY A 171      50.559  -7.978  26.040  1.00 44.20           O  
ATOM   1236  N   SER A 172      48.389  -7.726  25.502  1.00 60.81           N  
ATOM   1237  CA  SER A 172      48.359  -6.303  25.710  1.00 60.81           C  
ATOM   1238  C   SER A 172      48.525  -5.949  27.161  1.00 60.81           C  
ATOM   1239  O   SER A 172      48.722  -4.781  27.495  1.00 60.81           O  
ATOM   1240  CB  SER A 172      47.041  -5.673  25.231  1.00 60.81           C  
ATOM   1241  OG  SER A 172      45.956  -6.170  26.000  1.00 60.81           O  
ATOM   1242  N   ALA A 173      48.457  -6.941  28.067  1.00 45.81           N  
ATOM   1243  CA  ALA A 173      48.545  -6.707  29.485  1.00 45.81           C  
ATOM   1244  C   ALA A 173      49.865  -6.064  29.803  1.00 45.81           C  
ATOM   1245  O   ALA A 173      49.958  -5.242  30.713  1.00 45.81           O  
ATOM   1246  CB  ALA A 173      48.451  -8.001  30.308  1.00 45.81           C  
ATOM   1247  N   CYS A 174      50.929  -6.417  29.062  1.00 53.69           N  
ATOM   1248  CA  CYS A 174      52.241  -5.898  29.350  1.00 53.69           C  
ATOM   1249  C   CYS A 174      52.243  -4.393  29.249  1.00 53.69           C  
ATOM   1250  O   CYS A 174      52.974  -3.720  29.972  1.00 53.69           O  
ATOM   1251  CB  CYS A 174      53.332  -6.448  28.412  1.00 53.69           C  
ATOM   1252  SG  CYS A 174      53.096  -5.974  26.673  1.00 53.69           S  
ATOM   1253  N   ARG A 175      51.434  -3.820  28.342  1.00 94.86           N  
ATOM   1254  CA  ARG A 175      51.393  -2.394  28.126  1.00 94.86           C  
ATOM   1255  C   ARG A 175      50.845  -1.672  29.330  1.00 94.86           C  
ATOM   1256  O   ARG A 175      51.101  -0.483  29.519  1.00 94.86           O  
ATOM   1257  CB  ARG A 175      50.542  -2.002  26.907  1.00 94.86           C  
ATOM   1258  CG  ARG A 175      51.076  -2.582  25.596  1.00 94.86           C  
ATOM   1259  CD  ARG A 175      50.322  -2.098  24.358  1.00 94.86           C  
ATOM   1260  NE  ARG A 175      48.876  -2.379  24.582  1.00 94.86           N  
ATOM   1261  CZ  ARG A 175      48.123  -2.948  23.597  1.00 94.86           C  
ATOM   1262  NH1 ARG A 175      48.704  -3.325  22.421  1.00 94.86           N1+
ATOM   1263  NH2 ARG A 175      46.785  -3.139  23.790  1.00 94.86           N  
ATOM   1264  N   SER A 176      49.998  -2.347  30.126  1.00118.34           N  
ATOM   1265  CA  SER A 176      49.372  -1.775  31.292  1.00118.34           C  
ATOM   1266  C   SER A 176      50.340  -1.649  32.443  1.00118.34           C  
ATOM   1267  O   SER A 176      49.996  -1.106  33.494  1.00118.34           O  
ATOM   1268  CB  SER A 176      48.211  -2.643  31.778  1.00118.34           C  
ATOM   1269  OG  SER A 176      47.667  -2.081  32.955  1.00118.34           O  
ATOM   1270  N   LEU A 177      51.554  -2.206  32.298  1.00 83.74           N  
ATOM   1271  CA  LEU A 177      52.580  -2.174  33.307  1.00 83.74           C  
ATOM   1272  C   LEU A 177      53.148  -0.792  33.499  1.00 83.74           C  
ATOM   1273  O   LEU A 177      53.749  -0.520  34.539  1.00 83.74           O  
ATOM   1274  CB  LEU A 177      53.752  -3.125  33.001  1.00 83.74           C  
ATOM   1275  CG  LEU A 177      53.344  -4.608  33.059  1.00 83.74           C  
ATOM   1276  CD1 LEU A 177      54.534  -5.529  32.748  1.00 83.74           C  
ATOM   1277  CD2 LEU A 177      52.663  -4.944  34.397  1.00 83.74           C  
ATOM   1278  N   TYR A 178      53.053   0.096  32.485  1.00 60.83           N  
ATOM   1279  CA  TYR A 178      53.686   1.390  32.587  1.00 60.83           C  
ATOM   1280  C   TYR A 178      52.707   2.497  32.310  1.00 60.83           C  
ATOM   1281  O   TYR A 178      51.710   2.317  31.614  1.00 60.83           O  
ATOM   1282  CB  TYR A 178      54.842   1.568  31.589  1.00 60.83           C  
ATOM   1283  CG  TYR A 178      55.881   0.561  31.940  1.00 60.83           C  
ATOM   1284  CD1 TYR A 178      56.797   0.820  32.934  1.00 60.83           C  
ATOM   1285  CD2 TYR A 178      55.936  -0.642  31.276  1.00 60.83           C  
ATOM   1286  CE1 TYR A 178      57.755  -0.109  33.259  1.00 60.83           C  
ATOM   1287  CE2 TYR A 178      56.894  -1.576  31.597  1.00 60.83           C  
ATOM   1288  CZ  TYR A 178      57.804  -1.309  32.591  1.00 60.83           C  
ATOM   1289  OH  TYR A 178      58.788  -2.262  32.926  1.00 60.83           O  
ATOM   1290  N   GLY A 179      52.974   3.693  32.879  1.00 29.34           N  
ATOM   1291  CA  GLY A 179      52.114   4.824  32.669  1.00 29.34           C  
ATOM   1292  C   GLY A 179      52.499   5.514  31.396  1.00 29.34           C  
ATOM   1293  O   GLY A 179      53.530   5.219  30.796  1.00 29.34           O  
ATOM   1294  N   GLY A 180      51.653   6.475  30.963  1.00 47.99           N  
ATOM   1295  CA  GLY A 180      51.941   7.319  29.832  1.00 47.99           C  
ATOM   1296  C   GLY A 180      51.730   6.629  28.519  1.00 47.99           C  
ATOM   1297  O   GLY A 180      50.659   6.089  28.247  1.00 47.99           O  
ATOM   1298  N   PHE A 181      52.750   6.716  27.637  1.00148.21           N  
ATOM   1299  CA  PHE A 181      52.703   6.146  26.321  1.00148.21           C  
ATOM   1300  C   PHE A 181      53.625   4.969  26.346  1.00148.21           C  
ATOM   1301  O   PHE A 181      54.786   5.095  26.737  1.00148.21           O  
ATOM   1302  CB  PHE A 181      53.206   7.118  25.239  1.00148.21           C  
ATOM   1303  CG  PHE A 181      52.280   8.286  25.245  1.00148.21           C  
ATOM   1304  CD1 PHE A 181      52.501   9.344  26.096  1.00148.21           C  
ATOM   1305  CD2 PHE A 181      51.183   8.323  24.415  1.00148.21           C  
ATOM   1306  CE1 PHE A 181      51.653  10.426  26.115  1.00148.21           C  
ATOM   1307  CE2 PHE A 181      50.331   9.404  24.428  1.00148.21           C  
ATOM   1308  CZ  PHE A 181      50.563  10.457  25.278  1.00148.21           C  
ATOM   1309  N   VAL A 182      53.130   3.794  25.902  1.00 55.23           N  
ATOM   1310  CA  VAL A 182      53.893   2.591  26.072  1.00 55.23           C  
ATOM   1311  C   VAL A 182      53.919   1.802  24.795  1.00 55.23           C  
ATOM   1312  O   VAL A 182      52.941   1.757  24.047  1.00 55.23           O  
ATOM   1313  CB  VAL A 182      53.289   1.702  27.124  1.00 55.23           C  
ATOM   1314  CG1 VAL A 182      54.140   0.429  27.257  1.00 55.23           C  
ATOM   1315  CG2 VAL A 182      53.149   2.515  28.423  1.00 55.23           C  
ATOM   1316  N   GLU A 183      55.067   1.141  24.534  1.00 60.25           N  
ATOM   1317  CA  GLU A 183      55.235   0.323  23.368  1.00 60.25           C  
ATOM   1318  C   GLU A 183      55.409  -1.098  23.797  1.00 60.25           C  
ATOM   1319  O   GLU A 183      56.087  -1.388  24.779  1.00 60.25           O  
ATOM   1320  CB  GLU A 183      56.509   0.647  22.571  1.00 60.25           C  
ATOM   1321  CG  GLU A 183      56.810  -0.384  21.480  1.00 60.25           C  
ATOM   1322  CD  GLU A 183      58.165  -0.058  20.867  1.00 60.25           C  
ATOM   1323  OE1 GLU A 183      58.771   0.966  21.281  1.00 60.25           O  
ATOM   1324  OE2 GLU A 183      58.613  -0.832  19.979  1.00 60.25           O1-
ATOM   1325  N   TRP A 184      54.762  -2.027  23.068  1.00 81.81           N  
ATOM   1326  CA  TRP A 184      54.994  -3.425  23.277  1.00 81.81           C  
ATOM   1327  C   TRP A 184      55.863  -3.820  22.126  1.00 81.81           C  
ATOM   1328  O   TRP A 184      55.400  -3.900  20.989  1.00 81.81           O  
ATOM   1329  CB  TRP A 184      53.707  -4.265  23.192  1.00 81.81           C  
ATOM   1330  CG  TRP A 184      53.913  -5.758  23.295  1.00 81.81           C  
ATOM   1331  CD1 TRP A 184      55.049  -6.472  23.549  1.00 81.81           C  
ATOM   1332  CD2 TRP A 184      52.863  -6.720  23.106  1.00 81.81           C  
ATOM   1333  CE2 TRP A 184      53.430  -7.985  23.256  1.00 81.81           C  
ATOM   1334  CE3 TRP A 184      51.535  -6.559  22.825  1.00 81.81           C  
ATOM   1335  NE1 TRP A 184      54.773  -7.819  23.528  1.00 81.81           N  
ATOM   1336  CZ2 TRP A 184      52.673  -9.114  23.127  1.00 81.81           C  
ATOM   1337  CZ3 TRP A 184      50.773  -7.699  22.700  1.00 81.81           C  
ATOM   1338  CH2 TRP A 184      51.333  -8.953  22.848  1.00 81.81           C  
ATOM   1339  N   GLN A 185      57.165  -4.048  22.385  1.00117.83           N  
ATOM   1340  CA  GLN A 185      58.050  -4.420  21.321  1.00117.83           C  
ATOM   1341  C   GLN A 185      57.862  -5.878  21.042  1.00117.83           C  
ATOM   1342  O   GLN A 185      57.873  -6.714  21.944  1.00117.83           O  
ATOM   1343  CB  GLN A 185      59.507  -4.029  21.624  1.00117.83           C  
ATOM   1344  CG  GLN A 185      60.014  -4.559  22.960  1.00117.83           C  
ATOM   1345  CD  GLN A 185      61.258  -3.769  23.342  1.00117.83           C  
ATOM   1346  NE2 GLN A 185      62.044  -4.315  24.309  1.00117.83           N  
ATOM   1347  OE1 GLN A 185      61.519  -2.693  22.806  1.00117.83           O  
ATOM   1348  N   MET A 186      57.693  -6.210  19.749  1.00100.15           N  
ATOM   1349  CA  MET A 186      57.355  -7.541  19.335  1.00100.15           C  
ATOM   1350  C   MET A 186      58.428  -8.503  19.734  1.00100.15           C  
ATOM   1351  O   MET A 186      58.126  -9.622  20.145  1.00100.15           O  
ATOM   1352  CB  MET A 186      57.112  -7.650  17.818  1.00100.15           C  
ATOM   1353  CG  MET A 186      58.333  -7.316  16.960  1.00100.15           C  
ATOM   1354  SD  MET A 186      58.038  -7.443  15.171  1.00100.15           S  
ATOM   1355  CE  MET A 186      57.858  -9.251  15.157  1.00100.15           C  
ATOM   1356  N   GLY A 187      59.712  -8.122  19.601  1.00 42.52           N  
ATOM   1357  CA  GLY A 187      60.763  -8.995  20.045  1.00 42.52           C  
ATOM   1358  C   GLY A 187      61.224  -9.857  18.910  1.00 42.52           C  
ATOM   1359  O   GLY A 187      60.449 -10.236  18.033  1.00 42.52           O  
ATOM   1360  N   GLU A 188      62.553 -10.091  18.877  1.00102.63           N  
ATOM   1361  CA  GLU A 188      63.241 -10.939  17.941  1.00102.63           C  
ATOM   1362  C   GLU A 188      63.238 -12.396  18.332  1.00102.63           C  
ATOM   1363  O   GLU A 188      63.182 -13.273  17.470  1.00102.63           O  
ATOM   1364  CB  GLU A 188      64.717 -10.539  17.785  1.00102.63           C  
ATOM   1365  CG  GLU A 188      64.911  -9.147  17.182  1.00102.63           C  
ATOM   1366  CD  GLU A 188      64.477  -9.202  15.726  1.00102.63           C  
ATOM   1367  OE1 GLU A 188      64.016 -10.290  15.286  1.00102.63           O  
ATOM   1368  OE2 GLU A 188      64.599  -8.157  15.033  1.00102.63           O1-
ATOM   1369  N   GLN A 189      63.306 -12.686  19.651  1.00 69.33           N  
ATOM   1370  CA  GLN A 189      63.602 -14.020  20.121  1.00 69.33           C  
ATOM   1371  C   GLN A 189      62.399 -14.910  20.225  1.00 69.33           C  
ATOM   1372  O   GLN A 189      61.298 -14.484  20.564  1.00 69.33           O  
ATOM   1373  CB  GLN A 189      64.285 -14.016  21.499  1.00 69.33           C  
ATOM   1374  CG  GLN A 189      65.648 -13.320  21.503  1.00 69.33           C  
ATOM   1375  CD  GLN A 189      66.201 -13.386  22.921  1.00 69.33           C  
ATOM   1376  NE2 GLN A 189      67.421 -12.825  23.129  1.00 69.33           N  
ATOM   1377  OE1 GLN A 189      65.566 -13.924  23.825  1.00 69.33           O  
ATOM   1378  N   ALA A 190      62.631 -16.210  19.930  1.00 37.71           N  
ATOM   1379  CA  ALA A 190      61.664 -17.272  19.973  1.00 37.71           C  
ATOM   1380  C   ALA A 190      61.214 -17.485  21.388  1.00 37.71           C  
ATOM   1381  O   ALA A 190      60.054 -17.813  21.633  1.00 37.71           O  
ATOM   1382  CB  ALA A 190      62.232 -18.609  19.467  1.00 37.71           C  
ATOM   1383  N   ASP A 191      62.141 -17.340  22.353  1.00 70.74           N  
ATOM   1384  CA  ASP A 191      61.854 -17.537  23.748  1.00 70.74           C  
ATOM   1385  C   ASP A 191      60.907 -16.479  24.243  1.00 70.74           C  
ATOM   1386  O   ASP A 191      60.193 -16.698  25.220  1.00 70.74           O  
ATOM   1387  CB  ASP A 191      63.116 -17.613  24.638  1.00 70.74           C  
ATOM   1388  CG  ASP A 191      63.943 -16.341  24.532  1.00 70.74           C  
ATOM   1389  OD1 ASP A 191      63.499 -15.393  23.832  1.00 70.74           O  
ATOM   1390  OD2 ASP A 191      65.044 -16.306  25.144  1.00 70.74           O1-
ATOM   1391  N   GLY A 192      60.895 -15.285  23.613  1.00 39.88           N  
ATOM   1392  CA  GLY A 192      59.947 -14.266  23.981  1.00 39.88           C  
ATOM   1393  C   GLY A 192      60.504 -13.362  25.044  1.00 39.88           C  
ATOM   1394  O   GLY A 192      59.807 -12.470  25.524  1.00 39.88           O  
ATOM   1395  N   LYS A 193      61.784 -13.535  25.421  1.00118.64           N  
ATOM   1396  CA  LYS A 193      62.355 -12.742  26.478  1.00118.64           C  
ATOM   1397  C   LYS A 193      62.327 -11.293  26.081  1.00118.64           C  
ATOM   1398  O   LYS A 193      62.182 -10.418  26.931  1.00118.64           O  
ATOM   1399  CB  LYS A 193      63.812 -13.122  26.783  1.00118.64           C  
ATOM   1400  CG  LYS A 193      63.933 -14.538  27.345  1.00118.64           C  
ATOM   1401  CD  LYS A 193      63.096 -14.744  28.608  1.00118.64           C  
ATOM   1402  CE  LYS A 193      63.163 -16.160  29.180  1.00118.64           C  
ATOM   1403  NZ  LYS A 193      62.320 -16.252  30.393  1.00118.64           N1+
ATOM   1404  N   ASP A 194      62.533 -11.016  24.780  1.00169.95           N  
ATOM   1405  CA  ASP A 194      62.572  -9.717  24.155  1.00169.95           C  
ATOM   1406  C   ASP A 194      61.207  -9.112  23.999  1.00169.95           C  
ATOM   1407  O   ASP A 194      61.101  -7.903  23.808  1.00169.95           O  
ATOM   1408  CB  ASP A 194      63.133  -9.767  22.723  1.00169.95           C  
ATOM   1409  CG  ASP A 194      64.564 -10.260  22.773  1.00169.95           C  
ATOM   1410  OD1 ASP A 194      64.968 -10.779  23.847  1.00169.95           O  
ATOM   1411  OD2 ASP A 194      65.272 -10.126  21.739  1.00169.95           O1-
ATOM   1412  N   SER A 195      60.131  -9.925  23.970  1.00142.64           N  
ATOM   1413  CA  SER A 195      58.827  -9.353  23.724  1.00142.64           C  
ATOM   1414  C   SER A 195      58.388  -8.691  24.987  1.00142.64           C  
ATOM   1415  O   SER A 195      57.758  -9.325  25.833  1.00142.64           O  
ATOM   1416  CB  SER A 195      57.728 -10.391  23.440  1.00142.64           C  
ATOM   1417  OG  SER A 195      57.992 -11.103  22.244  1.00142.64           O  
ATOM   1418  N   ILE A 196      58.632  -7.371  25.104  1.00223.08           N  
ATOM   1419  CA  ILE A 196      58.440  -6.743  26.377  1.00223.08           C  
ATOM   1420  C   ILE A 196      57.928  -5.345  26.142  1.00223.08           C  
ATOM   1421  O   ILE A 196      58.080  -4.804  25.047  1.00223.08           O  
ATOM   1422  CB  ILE A 196      59.785  -6.633  27.033  1.00223.08           C  
ATOM   1423  CG1 ILE A 196      59.724  -6.662  28.555  1.00223.08           C  
ATOM   1424  CG2 ILE A 196      60.468  -5.391  26.451  1.00223.08           C  
ATOM   1425  CD1 ILE A 196      59.586  -8.081  29.099  1.00223.08           C  
ATOM   1426  N   ALA A 197      57.266  -4.740  27.157  1.00 51.21           N  
ATOM   1427  CA  ALA A 197      56.792  -3.385  27.059  1.00 51.21           C  
ATOM   1428  C   ALA A 197      57.827  -2.459  27.623  1.00 51.21           C  
ATOM   1429  O   ALA A 197      58.645  -2.853  28.455  1.00 51.21           O  
ATOM   1430  CB  ALA A 197      55.484  -3.133  27.829  1.00 51.21           C  
ATOM   1431  N   ARG A 198      57.812  -1.191  27.153  1.00 95.17           N  
ATOM   1432  CA  ARG A 198      58.686  -0.159  27.644  1.00 95.17           C  
ATOM   1433  C   ARG A 198      57.977   1.152  27.475  1.00 95.17           C  
ATOM   1434  O   ARG A 198      57.192   1.332  26.544  1.00 95.17           O  
ATOM   1435  CB  ARG A 198      60.023  -0.082  26.894  1.00 95.17           C  
ATOM   1436  CG  ARG A 198      59.864   0.111  25.388  1.00 95.17           C  
ATOM   1437  CD  ARG A 198      61.200   0.210  24.659  1.00 95.17           C  
ATOM   1438  NE  ARG A 198      60.926   0.126  23.199  1.00 95.17           N  
ATOM   1439  CZ  ARG A 198      61.716   0.810  22.324  1.00 95.17           C  
ATOM   1440  NH1 ARG A 198      62.710   1.616  22.797  1.00 95.17           N1+
ATOM   1441  NH2 ARG A 198      61.512   0.690  20.980  1.00 95.17           N  
ATOM   1442  N   GLN A 199      58.243   2.109  28.389  1.00 58.26           N  
ATOM   1443  CA  GLN A 199      57.582   3.386  28.357  1.00 58.26           C  
ATOM   1444  C   GLN A 199      58.277   4.289  27.382  1.00 58.26           C  
ATOM   1445  O   GLN A 199      59.493   4.467  27.434  1.00 58.26           O  
ATOM   1446  CB  GLN A 199      57.595   4.098  29.720  1.00 58.26           C  
ATOM   1447  CG  GLN A 199      56.875   5.446  29.719  1.00 58.26           C  
ATOM   1448  CD  GLN A 199      56.976   6.027  31.123  1.00 58.26           C  
ATOM   1449  NE2 GLN A 199      55.828   6.070  31.852  1.00 58.26           N  
ATOM   1450  OE1 GLN A 199      58.052   6.429  31.560  1.00 58.26           O  
ATOM   1451  N   ILE A 200      57.505   4.817  26.408  1.00117.69           N  
ATOM   1452  CA  ILE A 200      57.969   5.782  25.451  1.00117.69           C  
ATOM   1453  C   ILE A 200      58.051   7.136  26.092  1.00117.69           C  
ATOM   1454  O   ILE A 200      59.023   7.868  25.897  1.00117.69           O  
ATOM   1455  CB  ILE A 200      57.060   5.872  24.260  1.00117.69           C  
ATOM   1456  CG1 ILE A 200      56.995   4.502  23.559  1.00117.69           C  
ATOM   1457  CG2 ILE A 200      57.559   7.010  23.352  1.00117.69           C  
ATOM   1458  CD1 ILE A 200      58.356   3.981  23.094  1.00117.69           C  
ATOM   1459  N   ALA A 201      57.000   7.509  26.858  1.00 46.53           N  
ATOM   1460  CA  ALA A 201      56.946   8.790  27.509  1.00 46.53           C  
ATOM   1461  C   ALA A 201      56.052   8.661  28.711  1.00 46.53           C  
ATOM   1462  O   ALA A 201      55.168   7.807  28.761  1.00 46.53           O  
ATOM   1463  CB  ALA A 201      56.358   9.899  26.618  1.00 46.53           C  
ATOM   1464  N   PRO A 202      56.277   9.506  29.685  1.00 87.40           N  
ATOM   1465  CA  PRO A 202      55.527   9.489  30.917  1.00 87.40           C  
ATOM   1466  C   PRO A 202      54.169  10.109  30.780  1.00 87.40           C  
ATOM   1467  O   PRO A 202      53.908  10.792  29.791  1.00 87.40           O  
ATOM   1468  CB  PRO A 202      56.404  10.188  31.958  1.00 87.40           C  
ATOM   1469  CG  PRO A 202      57.456  10.949  31.133  1.00 87.40           C  
ATOM   1470  CD  PRO A 202      57.588  10.107  29.855  1.00 87.40           C  
ATOM   1471  N   GLU A 203      53.306   9.894  31.794  1.00135.23           N  
ATOM   1472  CA  GLU A 203      51.939  10.337  31.836  1.00135.23           C  
ATOM   1473  C   GLU A 203      51.913  11.835  31.771  1.00135.23           C  
ATOM   1474  O   GLU A 203      51.011  12.425  31.179  1.00135.23           O  
ATOM   1475  CB  GLU A 203      51.271   9.993  33.173  1.00135.23           C  
ATOM   1476  CG  GLU A 203      51.381   8.519  33.548  1.00135.23           C  
ATOM   1477  CD  GLU A 203      52.721   8.296  34.231  1.00135.23           C  
ATOM   1478  OE1 GLU A 203      52.855   8.705  35.416  1.00135.23           O  
ATOM   1479  OE2 GLU A 203      53.631   7.718  33.580  1.00135.23           O1-
ATOM   1480  N   TRP A 204      52.899  12.475  32.424  1.00 89.63           N  
ATOM   1481  CA  TRP A 204      53.044  13.901  32.533  1.00 89.63           C  
ATOM   1482  C   TRP A 204      53.411  14.525  31.220  1.00 89.63           C  
ATOM   1483  O   TRP A 204      53.322  15.742  31.063  1.00 89.63           O  
ATOM   1484  CB  TRP A 204      54.040  14.342  33.630  1.00 89.63           C  
ATOM   1485  CG  TRP A 204      55.423  13.739  33.579  1.00 89.63           C  
ATOM   1486  CD1 TRP A 204      55.879  12.595  34.167  1.00 89.63           C  
ATOM   1487  CD2 TRP A 204      56.550  14.323  32.904  1.00 89.63           C  
ATOM   1488  CE2 TRP A 204      57.642  13.485  33.125  1.00 89.63           C  
ATOM   1489  CE3 TRP A 204      56.665  15.466  32.167  1.00 89.63           C  
ATOM   1490  NE1 TRP A 204      57.216  12.428  33.901  1.00 89.63           N  
ATOM   1491  CZ2 TRP A 204      58.872  13.777  32.607  1.00 89.63           C  
ATOM   1492  CZ3 TRP A 204      57.905  15.756  31.643  1.00 89.63           C  
ATOM   1493  CH2 TRP A 204      58.987  14.929  31.859  1.00 89.63           C  
ATOM   1494  N   HIS A 205      53.871  13.716  30.249  1.00 73.73           N  
ATOM   1495  CA  HIS A 205      54.360  14.216  28.993  1.00 73.73           C  
ATOM   1496  C   HIS A 205      53.344  15.069  28.280  1.00 73.73           C  
ATOM   1497  O   HIS A 205      53.699  16.136  27.777  1.00 73.73           O  
ATOM   1498  CB  HIS A 205      54.757  13.070  28.046  1.00 73.73           C  
ATOM   1499  CG  HIS A 205      55.327  13.530  26.739  1.00 73.73           C  
ATOM   1500  CD2 HIS A 205      54.781  13.510  25.492  1.00 73.73           C  
ATOM   1501  ND1 HIS A 205      56.584  14.075  26.590  1.00 73.73           N  
ATOM   1502  CE1 HIS A 205      56.735  14.354  25.271  1.00 73.73           C  
ATOM   1503  NE2 HIS A 205      55.668  14.029  24.565  1.00 73.73           N  
ATOM   1504  N   TRP A 206      52.067  14.642  28.183  1.00114.51           N  
ATOM   1505  CA  TRP A 206      51.148  15.461  27.433  1.00114.51           C  
ATOM   1506  C   TRP A 206      49.872  15.574  28.232  1.00114.51           C  
ATOM   1507  O   TRP A 206      48.895  14.883  27.950  1.00114.51           O  
ATOM   1508  CB  TRP A 206      50.838  14.773  26.089  1.00114.51           C  
ATOM   1509  CG  TRP A 206      50.183  15.593  25.006  1.00114.51           C  
ATOM   1510  CD1 TRP A 206      49.755  16.888  24.996  1.00114.51           C  
ATOM   1511  CD2 TRP A 206      49.939  15.072  23.691  1.00114.51           C  
ATOM   1512  CE2 TRP A 206      49.371  16.097  22.939  1.00114.51           C  
ATOM   1513  CE3 TRP A 206      50.179  13.839  23.153  1.00114.51           C  
ATOM   1514  NE1 TRP A 206      49.264  17.207  23.751  1.00114.51           N  
ATOM   1515  CZ2 TRP A 206      49.031  15.904  21.630  1.00114.51           C  
ATOM   1516  CZ3 TRP A 206      49.831  13.643  21.835  1.00114.51           C  
ATOM   1517  CH2 TRP A 206      49.267  14.658  21.089  1.00114.51           C  
ATOM   1518  N   PRO A 207      49.832  16.472  29.184  1.00 73.77           N  
ATOM   1519  CA  PRO A 207      48.688  16.588  30.057  1.00 73.77           C  
ATOM   1520  C   PRO A 207      47.417  17.024  29.395  1.00 73.77           C  
ATOM   1521  O   PRO A 207      46.346  16.750  29.933  1.00 73.77           O  
ATOM   1522  CB  PRO A 207      49.129  17.509  31.193  1.00 73.77           C  
ATOM   1523  CG  PRO A 207      50.648  17.281  31.275  1.00 73.77           C  
ATOM   1524  CD  PRO A 207      51.055  16.906  29.839  1.00 73.77           C  
ATOM   1525  N   GLN A 208      47.509  17.719  28.251  1.00 92.58           N  
ATOM   1526  CA  GLN A 208      46.377  18.240  27.539  1.00 92.58           C  
ATOM   1527  C   GLN A 208      45.556  17.126  26.958  1.00 92.58           C  
ATOM   1528  O   GLN A 208      44.350  17.279  26.769  1.00 92.58           O  
ATOM   1529  CB  GLN A 208      46.775  19.175  26.384  1.00 92.58           C  
ATOM   1530  CG  GLN A 208      47.409  20.490  26.845  1.00 92.58           C  
ATOM   1531  CD  GLN A 208      48.828  20.213  27.326  1.00 92.58           C  
ATOM   1532  NE2 GLN A 208      49.437  21.213  28.016  1.00 92.58           N  
ATOM   1533  OE1 GLN A 208      49.381  19.140  27.091  1.00 92.58           O  
ATOM   1534  N   LEU A 209      46.196  15.985  26.632  1.00 63.58           N  
ATOM   1535  CA  LEU A 209      45.541  14.910  25.937  1.00 63.58           C  
ATOM   1536  C   LEU A 209      44.387  14.376  26.734  1.00 63.58           C  
ATOM   1537  O   LEU A 209      44.483  14.169  27.943  1.00 63.58           O  
ATOM   1538  CB  LEU A 209      46.499  13.747  25.615  1.00 63.58           C  
ATOM   1539  CG  LEU A 209      45.887  12.639  24.739  1.00 63.58           C  
ATOM   1540  CD1 LEU A 209      45.507  13.175  23.349  1.00 63.58           C  
ATOM   1541  CD2 LEU A 209      46.820  11.419  24.660  1.00 63.58           C  
ATOM   1542  N   ARG A 210      43.249  14.146  26.039  1.00 76.24           N  
ATOM   1543  CA  ARG A 210      42.050  13.654  26.661  1.00 76.24           C  
ATOM   1544  C   ARG A 210      41.521  12.503  25.860  1.00 76.24           C  
ATOM   1545  O   ARG A 210      41.727  12.417  24.649  1.00 76.24           O  
ATOM   1546  CB  ARG A 210      40.923  14.699  26.752  1.00 76.24           C  
ATOM   1547  CG  ARG A 210      41.200  15.807  27.769  1.00 76.24           C  
ATOM   1548  CD  ARG A 210      41.123  15.322  29.219  1.00 76.24           C  
ATOM   1549  NE  ARG A 210      41.405  16.485  30.107  1.00 76.24           N  
ATOM   1550  CZ  ARG A 210      42.687  16.790  30.459  1.00 76.24           C  
ATOM   1551  NH1 ARG A 210      43.726  16.046  29.979  1.00 76.24           N1+
ATOM   1552  NH2 ARG A 210      42.933  17.846  31.291  1.00 76.24           N  
ATOM   1553  N   ILE A 211      40.825  11.571  26.544  1.00 58.31           N  
ATOM   1554  CA  ILE A 211      40.295  10.410  25.891  1.00 58.31           C  
ATOM   1555  C   ILE A 211      38.844  10.293  26.249  1.00 58.31           C  
ATOM   1556  O   ILE A 211      38.470  10.417  27.414  1.00 58.31           O  
ATOM   1557  CB  ILE A 211      41.025   9.179  26.323  1.00 58.31           C  
ATOM   1558  CG1 ILE A 211      42.508   9.362  25.948  1.00 58.31           C  
ATOM   1559  CG2 ILE A 211      40.359   7.946  25.689  1.00 58.31           C  
ATOM   1560  CD1 ILE A 211      43.471   8.458  26.704  1.00 58.31           C  
ATOM   1561  N   LEU A 212      37.984  10.074  25.231  1.00 52.13           N  
ATOM   1562  CA  LEU A 212      36.572   9.951  25.456  1.00 52.13           C  
ATOM   1563  C   LEU A 212      36.150   8.618  24.928  1.00 52.13           C  
ATOM   1564  O   LEU A 212      36.425   8.284  23.777  1.00 52.13           O  
ATOM   1565  CB  LEU A 212      35.742  10.994  24.682  1.00 52.13           C  
ATOM   1566  CG  LEU A 212      36.007  12.455  25.094  1.00 52.13           C  
ATOM   1567  CD1 LEU A 212      35.139  13.425  24.273  1.00 52.13           C  
ATOM   1568  CD2 LEU A 212      35.836  12.655  26.608  1.00 52.13           C  
ATOM   1569  N   ILE A 213      35.450   7.815  25.750  1.00 42.63           N  
ATOM   1570  CA  ILE A 213      35.026   6.532  25.274  1.00 42.63           C  
ATOM   1571  C   ILE A 213      33.554   6.624  25.029  1.00 42.63           C  
ATOM   1572  O   ILE A 213      32.770   6.852  25.949  1.00 42.63           O  
ATOM   1573  CB  ILE A 213      35.263   5.428  26.265  1.00 42.63           C  
ATOM   1574  CG1 ILE A 213      36.766   5.316  26.578  1.00 42.63           C  
ATOM   1575  CG2 ILE A 213      34.655   4.134  25.700  1.00 42.63           C  
ATOM   1576  CD1 ILE A 213      37.077   4.451  27.798  1.00 42.63           C  
ATOM   1577  N   LEU A 214      33.143   6.462  23.755  1.00101.41           N  
ATOM   1578  CA  LEU A 214      31.750   6.539  23.427  1.00101.41           C  
ATOM   1579  C   LEU A 214      31.219   5.146  23.412  1.00101.41           C  
ATOM   1580  O   LEU A 214      31.565   4.345  22.544  1.00101.41           O  
ATOM   1581  CB  LEU A 214      31.479   7.162  22.045  1.00101.41           C  
ATOM   1582  CG  LEU A 214      31.792   8.669  21.974  1.00101.41           C  
ATOM   1583  CD1 LEU A 214      33.261   8.957  22.320  1.00101.41           C  
ATOM   1584  CD2 LEU A 214      31.381   9.255  20.614  1.00101.41           C  
ATOM   1585  N   VAL A 215      30.339   4.834  24.385  1.00 48.51           N  
ATOM   1586  CA  VAL A 215      29.791   3.514  24.490  1.00 48.51           C  
ATOM   1587  C   VAL A 215      28.547   3.482  23.666  1.00 48.51           C  
ATOM   1588  O   VAL A 215      27.612   4.248  23.892  1.00 48.51           O  
ATOM   1589  CB  VAL A 215      29.435   3.137  25.898  1.00 48.51           C  
ATOM   1590  CG1 VAL A 215      28.737   1.768  25.887  1.00 48.51           C  
ATOM   1591  CG2 VAL A 215      30.719   3.174  26.743  1.00 48.51           C  
ATOM   1592  N   VAL A 216      28.525   2.579  22.668  1.00133.33           N  
ATOM   1593  CA  VAL A 216      27.438   2.446  21.743  1.00133.33           C  
ATOM   1594  C   VAL A 216      26.491   1.376  22.201  1.00133.33           C  
ATOM   1595  O   VAL A 216      26.875   0.402  22.846  1.00133.33           O  
ATOM   1596  CB  VAL A 216      27.924   2.170  20.349  1.00133.33           C  
ATOM   1597  CG1 VAL A 216      29.009   1.088  20.412  1.00133.33           C  
ATOM   1598  CG2 VAL A 216      26.730   1.782  19.471  1.00133.33           C  
ATOM   1599  N   SER A 217      25.203   1.552  21.847  1.00108.09           N  
ATOM   1600  CA  SER A 217      24.101   0.732  22.268  1.00108.09           C  
ATOM   1601  C   SER A 217      24.132  -0.635  21.630  1.00108.09           C  
ATOM   1602  O   SER A 217      23.232  -1.438  21.866  1.00108.09           O  
ATOM   1603  CB  SER A 217      22.747   1.383  21.929  1.00108.09           C  
ATOM   1604  OG  SER A 217      21.675   0.557  22.354  1.00108.09           O  
ATOM   1605  N   ALA A 218      25.157  -0.963  20.820  1.00 63.99           N  
ATOM   1606  CA  ALA A 218      25.098  -2.186  20.048  1.00 63.99           C  
ATOM   1607  C   ALA A 218      25.757  -3.367  20.704  1.00 63.99           C  
ATOM   1608  O   ALA A 218      26.746  -3.235  21.424  1.00 63.99           O  
ATOM   1609  CB  ALA A 218      25.716  -2.053  18.650  1.00 63.99           C  
ATOM   1610  N   ASP A 219      25.191  -4.578  20.455  1.00116.74           N  
ATOM   1611  CA  ASP A 219      25.733  -5.777  21.040  1.00116.74           C  
ATOM   1612  C   ASP A 219      25.391  -6.987  20.211  1.00116.74           C  
ATOM   1613  O   ASP A 219      24.553  -6.928  19.314  1.00116.74           O  
ATOM   1614  CB  ASP A 219      25.183  -6.032  22.457  1.00116.74           C  
ATOM   1615  CG  ASP A 219      26.059  -7.051  23.170  1.00116.74           C  
ATOM   1616  OD1 ASP A 219      27.216  -7.262  22.719  1.00116.74           O  
ATOM   1617  OD2 ASP A 219      25.584  -7.622  24.188  1.00116.74           O1-
ATOM   1618  N   LYS A 220      26.098  -8.106  20.505  1.00248.43           N  
ATOM   1619  CA  LYS A 220      26.013  -9.437  19.949  1.00248.43           C  
ATOM   1620  C   LYS A 220      27.323 -10.027  20.295  1.00248.43           C  
ATOM   1621  O   LYS A 220      28.260  -9.275  20.556  1.00248.43           O  
ATOM   1622  CB  LYS A 220      25.889  -9.518  18.415  1.00248.43           C  
ATOM   1623  CG  LYS A 220      24.483  -9.249  17.870  1.00248.43           C  
ATOM   1624  CD  LYS A 220      23.423 -10.224  18.387  1.00248.43           C  
ATOM   1625  CE  LYS A 220      23.535 -11.631  17.794  1.00248.43           C  
ATOM   1626  NZ  LYS A 220      22.474 -12.501  18.351  1.00248.43           N1+
ATOM   1627  N   LYS A 221      27.426 -11.372  20.293  1.00204.70           N  
ATOM   1628  CA  LYS A 221      28.671 -11.967  20.665  1.00204.70           C  
ATOM   1629  C   LYS A 221      29.708 -11.417  19.749  1.00204.70           C  
ATOM   1630  O   LYS A 221      29.769 -11.742  18.563  1.00204.70           O  
ATOM   1631  CB  LYS A 221      28.688 -13.506  20.562  1.00204.70           C  
ATOM   1632  CG  LYS A 221      28.404 -14.042  19.157  1.00204.70           C  
ATOM   1633  CD  LYS A 221      28.793 -15.509  18.961  1.00204.70           C  
ATOM   1634  CE  LYS A 221      28.500 -16.032  17.553  1.00204.70           C  
ATOM   1635  NZ  LYS A 221      29.007 -17.414  17.407  1.00204.70           N1+
ATOM   1636  N   GLN A 222      30.546 -10.521  20.300  1.00 82.22           N  
ATOM   1637  CA  GLN A 222      31.552  -9.949  19.476  1.00 82.22           C  
ATOM   1638  C   GLN A 222      32.448 -11.078  19.162  1.00 82.22           C  
ATOM   1639  O   GLN A 222      32.415 -12.117  19.818  1.00 82.22           O  
ATOM   1640  CB  GLN A 222      32.361  -8.813  20.123  1.00 82.22           C  
ATOM   1641  CG  GLN A 222      31.546  -7.529  20.282  1.00 82.22           C  
ATOM   1642  CD  GLN A 222      31.228  -7.007  18.885  1.00 82.22           C  
ATOM   1643  NE2 GLN A 222      30.228  -6.089  18.792  1.00 82.22           N  
ATOM   1644  OE1 GLN A 222      31.852  -7.404  17.903  1.00 82.22           O  
ATOM   1645  N   THR A 223      33.278 -10.891  18.135  1.00233.04           N  
ATOM   1646  CA  THR A 223      34.055 -11.966  17.638  1.00233.04           C  
ATOM   1647  C   THR A 223      34.908 -12.555  18.690  1.00233.04           C  
ATOM   1648  O   THR A 223      34.932 -13.758  18.777  1.00233.04           O  
ATOM   1649  CB  THR A 223      34.942 -11.569  16.505  1.00233.04           C  
ATOM   1650  CG2 THR A 223      34.056 -10.968  15.404  1.00233.04           C  
ATOM   1651  OG1 THR A 223      35.901 -10.620  16.943  1.00233.04           O  
ATOM   1652  N   GLY A 224      35.626 -11.816  19.542  1.00135.35           N  
ATOM   1653  CA  GLY A 224      36.488 -12.537  20.443  1.00135.35           C  
ATOM   1654  C   GLY A 224      37.828 -12.416  19.803  1.00135.35           C  
ATOM   1655  O   GLY A 224      38.102 -13.032  18.774  1.00135.35           O  
ATOM   1656  N   SER A 225      38.705 -11.613  20.426  1.00 70.94           N  
ATOM   1657  CA  SER A 225      39.963 -11.264  19.841  1.00 70.94           C  
ATOM   1658  C   SER A 225      40.926 -12.407  19.746  1.00 70.94           C  
ATOM   1659  O   SER A 225      41.603 -12.545  18.728  1.00 70.94           O  
ATOM   1660  CB  SER A 225      40.662 -10.121  20.599  1.00 70.94           C  
ATOM   1661  OG  SER A 225      40.956 -10.522  21.929  1.00 70.94           O  
ATOM   1662  N   THR A 226      41.041 -13.257  20.784  1.00117.33           N  
ATOM   1663  CA  THR A 226      42.060 -14.265  20.688  1.00117.33           C  
ATOM   1664  C   THR A 226      41.772 -15.177  19.537  1.00117.33           C  
ATOM   1665  O   THR A 226      42.636 -15.411  18.694  1.00117.33           O  
ATOM   1666  CB  THR A 226      42.226 -15.073  21.948  1.00117.33           C  
ATOM   1667  CG2 THR A 226      40.950 -15.875  22.242  1.00117.33           C  
ATOM   1668  OG1 THR A 226      43.338 -15.944  21.817  1.00117.33           O  
ATOM   1669  N   VAL A 227      40.536 -15.700  19.455  1.00 35.01           N  
ATOM   1670  CA  VAL A 227      40.181 -16.604  18.401  1.00 35.01           C  
ATOM   1671  C   VAL A 227      40.201 -15.875  17.093  1.00 35.01           C  
ATOM   1672  O   VAL A 227      40.728 -16.373  16.100  1.00 35.01           O  
ATOM   1673  CB  VAL A 227      38.804 -17.176  18.566  1.00 35.01           C  
ATOM   1674  CG1 VAL A 227      38.481 -18.043  17.337  1.00 35.01           C  
ATOM   1675  CG2 VAL A 227      38.744 -17.938  19.901  1.00 35.01           C  
ATOM   1676  N   GLY A 228      39.637 -14.655  17.074  1.00 31.69           N  
ATOM   1677  CA  GLY A 228      39.475 -13.915  15.857  1.00 31.69           C  
ATOM   1678  C   GLY A 228      40.797 -13.589  15.228  1.00 31.69           C  
ATOM   1679  O   GLY A 228      40.967 -13.749  14.020  1.00 31.69           O  
ATOM   1680  N   MET A 229      41.780 -13.138  16.027  1.00 97.73           N  
ATOM   1681  CA  MET A 229      43.039 -12.704  15.482  1.00 97.73           C  
ATOM   1682  C   MET A 229      43.754 -13.854  14.844  1.00 97.73           C  
ATOM   1683  O   MET A 229      44.469 -13.673  13.860  1.00 97.73           O  
ATOM   1684  CB  MET A 229      43.974 -12.063  16.526  1.00 97.73           C  
ATOM   1685  CG  MET A 229      44.456 -13.012  17.624  1.00 97.73           C  
ATOM   1686  SD  MET A 229      45.665 -12.270  18.762  1.00 97.73           S  
ATOM   1687  CE  MET A 229      44.499 -11.091  19.505  1.00 97.73           C  
ATOM   1688  N   GLN A 230      43.615 -15.067  15.409  1.00 42.88           N  
ATOM   1689  CA  GLN A 230      44.271 -16.215  14.846  1.00 42.88           C  
ATOM   1690  C   GLN A 230      43.701 -16.493  13.488  1.00 42.88           C  
ATOM   1691  O   GLN A 230      44.427 -16.865  12.567  1.00 42.88           O  
ATOM   1692  CB  GLN A 230      44.118 -17.485  15.701  1.00 42.88           C  
ATOM   1693  CG  GLN A 230      44.771 -18.723  15.079  1.00 42.88           C  
ATOM   1694  CD  GLN A 230      46.257 -18.456  14.895  1.00 42.88           C  
ATOM   1695  NE2 GLN A 230      46.896 -19.222  13.971  1.00 42.88           N  
ATOM   1696  OE1 GLN A 230      46.834 -17.588  15.549  1.00 42.88           O  
ATOM   1697  N   THR A 231      42.377 -16.318  13.327  1.00 31.51           N  
ATOM   1698  CA  THR A 231      41.741 -16.561  12.063  1.00 31.51           C  
ATOM   1699  C   THR A 231      42.333 -15.614  11.068  1.00 31.51           C  
ATOM   1700  O   THR A 231      42.584 -15.978   9.920  1.00 31.51           O  
ATOM   1701  CB  THR A 231      40.264 -16.298  12.100  1.00 31.51           C  
ATOM   1702  CG2 THR A 231      39.672 -16.584  10.709  1.00 31.51           C  
ATOM   1703  OG1 THR A 231      39.644 -17.124  13.075  1.00 31.51           O  
ATOM   1704  N   SER A 232      42.569 -14.359  11.494  1.00 39.35           N  
ATOM   1705  CA  SER A 232      43.109 -13.349  10.631  1.00 39.35           C  
ATOM   1706  C   SER A 232      44.479 -13.761  10.186  1.00 39.35           C  
ATOM   1707  O   SER A 232      44.828 -13.636   9.013  1.00 39.35           O  
ATOM   1708  CB  SER A 232      43.259 -11.991  11.341  1.00 39.35           C  
ATOM   1709  OG  SER A 232      42.000 -11.542  11.822  1.00 39.35           O  
ATOM   1710  N   VAL A 233      45.296 -14.286  11.115  1.00 35.93           N  
ATOM   1711  CA  VAL A 233      46.637 -14.650  10.758  1.00 35.93           C  
ATOM   1712  C   VAL A 233      46.573 -15.688   9.685  1.00 35.93           C  
ATOM   1713  O   VAL A 233      47.331 -15.645   8.718  1.00 35.93           O  
ATOM   1714  CB  VAL A 233      47.409 -15.222  11.913  1.00 35.93           C  
ATOM   1715  CG1 VAL A 233      48.758 -15.745  11.392  1.00 35.93           C  
ATOM   1716  CG2 VAL A 233      47.546 -14.134  12.993  1.00 35.93           C  
ATOM   1717  N   GLU A 234      45.670 -16.670   9.834  1.00 63.85           N  
ATOM   1718  CA  GLU A 234      45.604 -17.726   8.869  1.00 63.85           C  
ATOM   1719  C   GLU A 234      45.111 -17.232   7.531  1.00 63.85           C  
ATOM   1720  O   GLU A 234      45.712 -17.525   6.498  1.00 63.85           O  
ATOM   1721  CB  GLU A 234      44.660 -18.844   9.335  1.00 63.85           C  
ATOM   1722  CG  GLU A 234      45.146 -19.533  10.615  1.00 63.85           C  
ATOM   1723  CD  GLU A 234      44.001 -20.363  11.179  1.00 63.85           C  
ATOM   1724  OE1 GLU A 234      42.917 -20.391  10.539  1.00 63.85           O  
ATOM   1725  OE2 GLU A 234      44.195 -20.976  12.262  1.00 63.85           O1-
ATOM   1726  N   THR A 235      43.967 -16.519   7.535  1.00 90.68           N  
ATOM   1727  CA  THR A 235      43.223 -16.067   6.381  1.00 90.68           C  
ATOM   1728  C   THR A 235      43.622 -14.778   5.703  1.00 90.68           C  
ATOM   1729  O   THR A 235      43.463 -14.670   4.489  1.00 90.68           O  
ATOM   1730  CB  THR A 235      41.761 -15.948   6.687  1.00 90.68           C  
ATOM   1731  CG2 THR A 235      41.270 -17.307   7.214  1.00 90.68           C  
ATOM   1732  OG1 THR A 235      41.545 -14.942   7.664  1.00 90.68           O  
ATOM   1733  N   SER A 236      44.106 -13.747   6.428  1.00 64.23           N  
ATOM   1734  CA  SER A 236      44.215 -12.448   5.805  1.00 64.23           C  
ATOM   1735  C   SER A 236      45.581 -12.178   5.247  1.00 64.23           C  
ATOM   1736  O   SER A 236      46.573 -12.129   5.969  1.00 64.23           O  
ATOM   1737  CB  SER A 236      43.889 -11.309   6.789  1.00 64.23           C  
ATOM   1738  OG  SER A 236      44.013 -10.046   6.155  1.00 64.23           O  
ATOM   1739  N   THR A 237      45.645 -11.974   3.914  1.00 36.97           N  
ATOM   1740  CA  THR A 237      46.864 -11.650   3.223  1.00 36.97           C  
ATOM   1741  C   THR A 237      47.274 -10.258   3.590  1.00 36.97           C  
ATOM   1742  O   THR A 237      48.459  -9.968   3.751  1.00 36.97           O  
ATOM   1743  CB  THR A 237      46.721 -11.697   1.727  1.00 36.97           C  
ATOM   1744  CG2 THR A 237      46.283 -13.113   1.315  1.00 36.97           C  
ATOM   1745  OG1 THR A 237      45.765 -10.740   1.294  1.00 36.97           O  
ATOM   1746  N   LEU A 238      46.285  -9.356   3.730  1.00 88.12           N  
ATOM   1747  CA  LEU A 238      46.532  -7.976   4.033  1.00 88.12           C  
ATOM   1748  C   LEU A 238      47.167  -7.859   5.382  1.00 88.12           C  
ATOM   1749  O   LEU A 238      48.030  -7.010   5.589  1.00 88.12           O  
ATOM   1750  CB  LEU A 238      45.253  -7.124   4.008  1.00 88.12           C  
ATOM   1751  CG  LEU A 238      44.701  -6.921   2.584  1.00 88.12           C  
ATOM   1752  CD1 LEU A 238      44.345  -8.255   1.910  1.00 88.12           C  
ATOM   1753  CD2 LEU A 238      43.536  -5.923   2.579  1.00 88.12           C  
ATOM   1754  N   LEU A 239      46.765  -8.712   6.343  1.00 48.39           N  
ATOM   1755  CA  LEU A 239      47.328  -8.621   7.662  1.00 48.39           C  
ATOM   1756  C   LEU A 239      48.810  -8.854   7.600  1.00 48.39           C  
ATOM   1757  O   LEU A 239      49.576  -8.175   8.285  1.00 48.39           O  
ATOM   1758  CB  LEU A 239      46.750  -9.651   8.647  1.00 48.39           C  
ATOM   1759  CG  LEU A 239      47.369  -9.539  10.053  1.00 48.39           C  
ATOM   1760  CD1 LEU A 239      47.097  -8.161  10.676  1.00 48.39           C  
ATOM   1761  CD2 LEU A 239      46.923 -10.702  10.957  1.00 48.39           C  
ATOM   1762  N   LYS A 240      49.261  -9.822   6.781  1.00130.61           N  
ATOM   1763  CA  LYS A 240      50.664 -10.131   6.691  1.00130.61           C  
ATOM   1764  C   LYS A 240      51.396  -8.933   6.177  1.00130.61           C  
ATOM   1765  O   LYS A 240      52.465  -8.584   6.673  1.00130.61           O  
ATOM   1766  CB  LYS A 240      50.959 -11.293   5.730  1.00130.61           C  
ATOM   1767  CG  LYS A 240      50.509 -12.656   6.257  1.00130.61           C  
ATOM   1768  CD  LYS A 240      51.229 -13.076   7.540  1.00130.61           C  
ATOM   1769  CE  LYS A 240      52.709 -13.399   7.331  1.00130.61           C  
ATOM   1770  NZ  LYS A 240      53.465 -12.153   7.070  1.00130.61           N1+
ATOM   1771  N   PHE A 241      50.819  -8.271   5.160  1.00 39.73           N  
ATOM   1772  CA  PHE A 241      51.409  -7.117   4.548  1.00 39.73           C  
ATOM   1773  C   PHE A 241      51.510  -6.043   5.581  1.00 39.73           C  
ATOM   1774  O   PHE A 241      52.542  -5.385   5.714  1.00 39.73           O  
ATOM   1775  CB  PHE A 241      50.531  -6.597   3.394  1.00 39.73           C  
ATOM   1776  CG  PHE A 241      51.086  -5.322   2.859  1.00 39.73           C  
ATOM   1777  CD1 PHE A 241      52.107  -5.323   1.937  1.00 39.73           C  
ATOM   1778  CD2 PHE A 241      50.564  -4.119   3.275  1.00 39.73           C  
ATOM   1779  CE1 PHE A 241      52.604  -4.137   1.448  1.00 39.73           C  
ATOM   1780  CE2 PHE A 241      51.057  -2.931   2.789  1.00 39.73           C  
ATOM   1781  CZ  PHE A 241      52.081  -2.939   1.874  1.00 39.73           C  
ATOM   1782  N   ARG A 242      50.432  -5.848   6.361  1.00113.52           N  
ATOM   1783  CA  ARG A 242      50.435  -4.790   7.324  1.00113.52           C  
ATOM   1784  C   ARG A 242      51.532  -5.014   8.321  1.00113.52           C  
ATOM   1785  O   ARG A 242      52.313  -4.106   8.600  1.00113.52           O  
ATOM   1786  CB  ARG A 242      49.111  -4.678   8.103  1.00113.52           C  
ATOM   1787  CG  ARG A 242      49.131  -3.499   9.075  1.00113.52           C  
ATOM   1788  CD  ARG A 242      49.526  -3.874  10.502  1.00113.52           C  
ATOM   1789  NE  ARG A 242      48.304  -3.974  11.342  1.00113.52           N  
ATOM   1790  CZ  ARG A 242      47.893  -2.859  12.016  1.00113.52           C  
ATOM   1791  NH1 ARG A 242      48.528  -1.669  11.804  1.00113.52           N1+
ATOM   1792  NH2 ARG A 242      46.865  -2.929  12.908  1.00113.52           N  
ATOM   1793  N   ALA A 243      51.641  -6.237   8.875  1.00 43.68           N  
ATOM   1794  CA  ALA A 243      52.615  -6.464   9.905  1.00 43.68           C  
ATOM   1795  C   ALA A 243      54.006  -6.305   9.382  1.00 43.68           C  
ATOM   1796  O   ALA A 243      54.843  -5.668  10.020  1.00 43.68           O  
ATOM   1797  CB  ALA A 243      52.515  -7.872  10.517  1.00 43.68           C  
ATOM   1798  N   GLU A 244      54.301  -6.907   8.215  1.00 57.31           N  
ATOM   1799  CA  GLU A 244      55.640  -6.871   7.702  1.00 57.31           C  
ATOM   1800  C   GLU A 244      56.028  -5.509   7.212  1.00 57.31           C  
ATOM   1801  O   GLU A 244      57.077  -4.982   7.582  1.00 57.31           O  
ATOM   1802  CB  GLU A 244      55.827  -7.850   6.532  1.00 57.31           C  
ATOM   1803  CG  GLU A 244      55.694  -9.317   6.950  1.00 57.31           C  
ATOM   1804  CD  GLU A 244      55.624 -10.164   5.688  1.00 57.31           C  
ATOM   1805  OE1 GLU A 244      55.393  -9.579   4.595  1.00 57.31           O  
ATOM   1806  OE2 GLU A 244      55.797 -11.407   5.797  1.00 57.31           O1-
ATOM   1807  N   SER A 245      55.203  -4.929   6.322  1.00 77.12           N  
ATOM   1808  CA  SER A 245      55.537  -3.687   5.684  1.00 77.12           C  
ATOM   1809  C   SER A 245      55.235  -2.455   6.482  1.00 77.12           C  
ATOM   1810  O   SER A 245      56.128  -1.643   6.706  1.00 77.12           O  
ATOM   1811  CB  SER A 245      54.844  -3.532   4.322  1.00 77.12           C  
ATOM   1812  OG  SER A 245      55.300  -4.547   3.440  1.00 77.12           O  
ATOM   1813  N   VAL A 246      53.948  -2.273   6.861  1.00 71.91           N  
ATOM   1814  CA  VAL A 246      53.415  -1.063   7.446  1.00 71.91           C  
ATOM   1815  C   VAL A 246      53.775  -0.749   8.875  1.00 71.91           C  
ATOM   1816  O   VAL A 246      54.244   0.351   9.166  1.00 71.91           O  
ATOM   1817  CB  VAL A 246      51.919  -1.018   7.362  1.00 71.91           C  
ATOM   1818  CG1 VAL A 246      51.427   0.289   8.008  1.00 71.91           C  
ATOM   1819  CG2 VAL A 246      51.511  -1.184   5.888  1.00 71.91           C  
ATOM   1820  N   VAL A 247      53.581  -1.701   9.809  1.00 74.01           N  
ATOM   1821  CA  VAL A 247      53.705  -1.399  11.215  1.00 74.01           C  
ATOM   1822  C   VAL A 247      55.054  -0.892  11.640  1.00 74.01           C  
ATOM   1823  O   VAL A 247      55.071   0.132  12.323  1.00 74.01           O  
ATOM   1824  CB  VAL A 247      53.406  -2.563  12.113  1.00 74.01           C  
ATOM   1825  CG1 VAL A 247      53.737  -2.152  13.560  1.00 74.01           C  
ATOM   1826  CG2 VAL A 247      51.942  -2.971  11.918  1.00 74.01           C  
ATOM   1827  N   PRO A 248      56.180  -1.500  11.324  1.00158.44           N  
ATOM   1828  CA  PRO A 248      57.442  -1.039  11.841  1.00158.44           C  
ATOM   1829  C   PRO A 248      57.686   0.424  11.612  1.00158.44           C  
ATOM   1830  O   PRO A 248      58.182   1.079  12.526  1.00158.44           O  
ATOM   1831  CB  PRO A 248      58.512  -1.895  11.164  1.00158.44           C  
ATOM   1832  CG  PRO A 248      57.864  -2.277   9.825  1.00158.44           C  
ATOM   1833  CD  PRO A 248      56.364  -2.351  10.156  1.00158.44           C  
ATOM   1834  N   GLU A 249      57.370   0.956  10.415  1.00112.82           N  
ATOM   1835  CA  GLU A 249      57.573   2.353  10.149  1.00112.82           C  
ATOM   1836  C   GLU A 249      56.616   3.176  10.948  1.00112.82           C  
ATOM   1837  O   GLU A 249      56.982   4.226  11.472  1.00112.82           O  
ATOM   1838  CB  GLU A 249      57.377   2.753   8.677  1.00112.82           C  
ATOM   1839  CG  GLU A 249      58.605   2.472   7.818  1.00112.82           C  
ATOM   1840  CD  GLU A 249      59.714   3.393   8.310  1.00112.82           C  
ATOM   1841  OE1 GLU A 249      59.388   4.383   9.018  1.00112.82           O  
ATOM   1842  OE2 GLU A 249      60.900   3.117   7.990  1.00112.82           O1-
ATOM   1843  N   ARG A 250      55.361   2.710  11.069  1.00137.01           N  
ATOM   1844  CA  ARG A 250      54.338   3.448  11.754  1.00137.01           C  
ATOM   1845  C   ARG A 250      54.715   3.628  13.186  1.00137.01           C  
ATOM   1846  O   ARG A 250      54.415   4.659  13.785  1.00137.01           O  
ATOM   1847  CB  ARG A 250      52.970   2.750  11.746  1.00137.01           C  
ATOM   1848  CG  ARG A 250      52.177   2.947  10.457  1.00137.01           C  
ATOM   1849  CD  ARG A 250      51.001   3.910  10.627  1.00137.01           C  
ATOM   1850  NE  ARG A 250      50.321   4.012   9.307  1.00137.01           N  
ATOM   1851  CZ  ARG A 250      49.398   3.073   8.950  1.00137.01           C  
ATOM   1852  NH1 ARG A 250      49.103   2.046   9.802  1.00137.01           N1+
ATOM   1853  NH2 ARG A 250      48.774   3.156   7.738  1.00137.01           N  
ATOM   1854  N   MET A 251      55.369   2.619  13.782  1.00139.87           N  
ATOM   1855  CA  MET A 251      55.710   2.694  15.169  1.00139.87           C  
ATOM   1856  C   MET A 251      56.620   3.867  15.367  1.00139.87           C  
ATOM   1857  O   MET A 251      56.483   4.617  16.331  1.00139.87           O  
ATOM   1858  CB  MET A 251      56.437   1.432  15.659  1.00139.87           C  
ATOM   1859  CG  MET A 251      56.449   1.307  17.179  1.00139.87           C  
ATOM   1860  SD  MET A 251      54.824   0.926  17.897  1.00139.87           S  
ATOM   1861  CE  MET A 251      55.336   1.332  19.590  1.00139.87           C  
ATOM   1862  N   LYS A 252      57.576   4.050  14.440  1.00101.73           N  
ATOM   1863  CA  LYS A 252      58.539   5.113  14.506  1.00101.73           C  
ATOM   1864  C   LYS A 252      57.854   6.440  14.367  1.00101.73           C  
ATOM   1865  O   LYS A 252      58.155   7.384  15.097  1.00101.73           O  
ATOM   1866  CB  LYS A 252      59.577   4.996  13.379  1.00101.73           C  
ATOM   1867  CG  LYS A 252      60.678   6.051  13.429  1.00101.73           C  
ATOM   1868  CD  LYS A 252      61.867   5.723  12.525  1.00101.73           C  
ATOM   1869  CE  LYS A 252      61.550   5.820  11.031  1.00101.73           C  
ATOM   1870  NZ  LYS A 252      62.754   5.487  10.236  1.00101.73           N1+
ATOM   1871  N   GLU A 253      56.903   6.536  13.419  1.00 98.81           N  
ATOM   1872  CA  GLU A 253      56.219   7.757  13.098  1.00 98.81           C  
ATOM   1873  C   GLU A 253      55.432   8.193  14.296  1.00 98.81           C  
ATOM   1874  O   GLU A 253      55.471   9.354  14.703  1.00 98.81           O  
ATOM   1875  CB  GLU A 253      55.182   7.509  11.988  1.00 98.81           C  
ATOM   1876  CG  GLU A 253      55.741   6.780  10.760  1.00 98.81           C  
ATOM   1877  CD  GLU A 253      56.356   7.794   9.817  1.00 98.81           C  
ATOM   1878  OE1 GLU A 253      55.706   8.849   9.598  1.00 98.81           O  
ATOM   1879  OE2 GLU A 253      57.475   7.528   9.299  1.00 98.81           O1-
ATOM   1880  N   MET A 254      54.695   7.240  14.895  1.00 48.91           N  
ATOM   1881  CA  MET A 254      53.836   7.517  16.007  1.00 48.91           C  
ATOM   1882  C   MET A 254      54.647   7.935  17.187  1.00 48.91           C  
ATOM   1883  O   MET A 254      54.244   8.821  17.940  1.00 48.91           O  
ATOM   1884  CB  MET A 254      52.991   6.302  16.422  1.00 48.91           C  
ATOM   1885  CG  MET A 254      52.069   6.591  17.608  1.00 48.91           C  
ATOM   1886  SD  MET A 254      50.718   7.749  17.245  1.00 48.91           S  
ATOM   1887  CE  MET A 254      49.810   6.609  16.159  1.00 48.91           C  
ATOM   1888  N   THR A 255      55.815   7.301  17.391  1.00109.92           N  
ATOM   1889  CA  THR A 255      56.599   7.636  18.542  1.00109.92           C  
ATOM   1890  C   THR A 255      57.038   9.065  18.430  1.00109.92           C  
ATOM   1891  O   THR A 255      57.015   9.802  19.415  1.00109.92           O  
ATOM   1892  CB  THR A 255      57.800   6.752  18.736  1.00109.92           C  
ATOM   1893  CG2 THR A 255      58.921   7.168  17.771  1.00109.92           C  
ATOM   1894  OG1 THR A 255      58.261   6.863  20.072  1.00109.92           O  
ATOM   1895  N   ARG A 256      57.441   9.506  17.222  1.00 39.82           N  
ATOM   1896  CA  ARG A 256      57.898  10.858  17.062  1.00 39.82           C  
ATOM   1897  C   ARG A 256      56.778  11.811  17.346  1.00 39.82           C  
ATOM   1898  O   ARG A 256      56.981  12.827  18.009  1.00 39.82           O  
ATOM   1899  CB  ARG A 256      58.408  11.182  15.650  1.00 39.82           C  
ATOM   1900  CG  ARG A 256      58.886  12.632  15.522  1.00 39.82           C  
ATOM   1901  CD  ARG A 256      59.357  13.012  14.118  1.00 39.82           C  
ATOM   1902  NE  ARG A 256      59.674  14.468  14.128  1.00 39.82           N  
ATOM   1903  CZ  ARG A 256      58.681  15.377  13.905  1.00 39.82           C  
ATOM   1904  NH1 ARG A 256      57.397  14.950  13.725  1.00 39.82           N1+
ATOM   1905  NH2 ARG A 256      58.968  16.710  13.859  1.00 39.82           N  
ATOM   1906  N   CYS A 257      55.559  11.508  16.861  1.00 30.94           N  
ATOM   1907  CA  CYS A 257      54.461  12.418  17.038  1.00 30.94           C  
ATOM   1908  C   CYS A 257      54.214  12.603  18.499  1.00 30.94           C  
ATOM   1909  O   CYS A 257      53.999  13.725  18.954  1.00 30.94           O  
ATOM   1910  CB  CYS A 257      53.152  11.926  16.395  1.00 30.94           C  
ATOM   1911  SG  CYS A 257      53.236  11.881  14.579  1.00 30.94           S  
ATOM   1912  N   ILE A 258      54.235  11.505  19.280  1.00133.00           N  
ATOM   1913  CA  ILE A 258      53.997  11.622  20.692  1.00133.00           C  
ATOM   1914  C   ILE A 258      55.088  12.398  21.359  1.00133.00           C  
ATOM   1915  O   ILE A 258      54.815  13.235  22.217  1.00133.00           O  
ATOM   1916  CB  ILE A 258      53.754  10.311  21.392  1.00133.00           C  
ATOM   1917  CG1 ILE A 258      54.880   9.303  21.150  1.00133.00           C  
ATOM   1918  CG2 ILE A 258      52.362   9.808  21.002  1.00133.00           C  
ATOM   1919  CD1 ILE A 258      54.638   7.974  21.863  1.00133.00           C  
ATOM   1920  N   GLN A 259      56.354  12.170  20.969  1.00104.34           N  
ATOM   1921  CA  GLN A 259      57.452  12.853  21.599  1.00104.34           C  
ATOM   1922  C   GLN A 259      57.239  14.326  21.392  1.00104.34           C  
ATOM   1923  O   GLN A 259      57.425  15.136  22.299  1.00104.34           O  
ATOM   1924  CB  GLN A 259      58.792  12.528  20.919  1.00104.34           C  
ATOM   1925  CG  GLN A 259      59.075  11.033  20.749  1.00104.34           C  
ATOM   1926  CD  GLN A 259      59.340  10.413  22.108  1.00104.34           C  
ATOM   1927  NE2 GLN A 259      59.264  11.245  23.181  1.00104.34           N  
ATOM   1928  OE1 GLN A 259      59.607   9.216  22.213  1.00104.34           O  
ATOM   1929  N   GLU A 260      56.844  14.680  20.157  1.00108.89           N  
ATOM   1930  CA  GLU A 260      56.609  15.998  19.629  1.00108.89           C  
ATOM   1931  C   GLU A 260      55.371  16.624  20.209  1.00108.89           C  
ATOM   1932  O   GLU A 260      55.240  17.846  20.194  1.00108.89           O  
ATOM   1933  CB  GLU A 260      56.410  15.965  18.104  1.00108.89           C  
ATOM   1934  CG  GLU A 260      57.622  15.443  17.327  1.00108.89           C  
ATOM   1935  CD  GLU A 260      58.617  16.580  17.161  1.00108.89           C  
ATOM   1936  OE1 GLU A 260      58.160  17.744  17.015  1.00108.89           O  
ATOM   1937  OE2 GLU A 260      59.845  16.298  17.174  1.00108.89           O1-
ATOM   1938  N   GLN A 261      54.411  15.820  20.710  1.00 69.81           N  
ATOM   1939  CA  GLN A 261      53.148  16.369  21.125  1.00 69.81           C  
ATOM   1940  C   GLN A 261      52.497  16.953  19.911  1.00 69.81           C  
ATOM   1941  O   GLN A 261      51.846  17.996  19.967  1.00 69.81           O  
ATOM   1942  CB  GLN A 261      53.261  17.451  22.214  1.00 69.81           C  
ATOM   1943  CG  GLN A 261      53.672  16.893  23.579  1.00 69.81           C  
ATOM   1944  CD  GLN A 261      53.752  18.047  24.570  1.00 69.81           C  
ATOM   1945  NE2 GLN A 261      52.789  18.097  25.530  1.00 69.81           N  
ATOM   1946  OE1 GLN A 261      54.650  18.884  24.494  1.00 69.81           O  
ATOM   1947  N   ASP A 262      52.670  16.261  18.767  1.00 45.34           N  
ATOM   1948  CA  ASP A 262      52.082  16.661  17.520  1.00 45.34           C  
ATOM   1949  C   ASP A 262      50.729  16.017  17.461  1.00 45.34           C  
ATOM   1950  O   ASP A 262      50.592  14.851  17.094  1.00 45.34           O  
ATOM   1951  CB  ASP A 262      52.901  16.172  16.312  1.00 45.34           C  
ATOM   1952  CG  ASP A 262      52.363  16.807  15.039  1.00 45.34           C  
ATOM   1953  OD1 ASP A 262      51.188  17.261  15.046  1.00 45.34           O  
ATOM   1954  OD2 ASP A 262      53.129  16.848  14.039  1.00 45.34           O1-
ATOM   1955  N   PHE A 263      49.679  16.775  17.828  1.00 51.54           N  
ATOM   1956  CA  PHE A 263      48.359  16.213  17.891  1.00 51.54           C  
ATOM   1957  C   PHE A 263      47.864  15.800  16.537  1.00 51.54           C  
ATOM   1958  O   PHE A 263      47.286  14.724  16.393  1.00 51.54           O  
ATOM   1959  CB  PHE A 263      47.309  17.164  18.494  1.00 51.54           C  
ATOM   1960  CG  PHE A 263      46.025  16.406  18.552  1.00 51.54           C  
ATOM   1961  CD1 PHE A 263      45.796  15.497  19.562  1.00 51.54           C  
ATOM   1962  CD2 PHE A 263      45.045  16.603  17.605  1.00 51.54           C  
ATOM   1963  CE1 PHE A 263      44.618  14.793  19.626  1.00 51.54           C  
ATOM   1964  CE2 PHE A 263      43.863  15.902  17.664  1.00 51.54           C  
ATOM   1965  CZ  PHE A 263      43.648  14.995  18.675  1.00 51.54           C  
ATOM   1966  N   GLN A 264      48.063  16.634  15.499  1.00 44.72           N  
ATOM   1967  CA  GLN A 264      47.494  16.292  14.225  1.00 44.72           C  
ATOM   1968  C   GLN A 264      48.113  15.036  13.688  1.00 44.72           C  
ATOM   1969  O   GLN A 264      47.404  14.174  13.172  1.00 44.72           O  
ATOM   1970  CB  GLN A 264      47.641  17.401  13.170  1.00 44.72           C  
ATOM   1971  CG  GLN A 264      46.841  18.658  13.524  1.00 44.72           C  
ATOM   1972  CD  GLN A 264      46.895  19.610  12.338  1.00 44.72           C  
ATOM   1973  NE2 GLN A 264      47.374  20.860  12.582  1.00 44.72           N  
ATOM   1974  OE1 GLN A 264      46.519  19.252  11.223  1.00 44.72           O  
ATOM   1975  N   GLY A 265      49.449  14.893  13.796  1.00 18.71           N  
ATOM   1976  CA  GLY A 265      50.115  13.728  13.272  1.00 18.71           C  
ATOM   1977  C   GLY A 265      49.669  12.511  14.022  1.00 18.71           C  
ATOM   1978  O   GLY A 265      49.416  11.459  13.435  1.00 18.71           O  
ATOM   1979  N   PHE A 266      49.563  12.638  15.355  1.00 69.02           N  
ATOM   1980  CA  PHE A 266      49.178  11.571  16.234  1.00 69.02           C  
ATOM   1981  C   PHE A 266      47.803  11.104  15.856  1.00 69.02           C  
ATOM   1982  O   PHE A 266      47.553   9.906  15.727  1.00 69.02           O  
ATOM   1983  CB  PHE A 266      49.142  12.087  17.689  1.00 69.02           C  
ATOM   1984  CG  PHE A 266      48.614  11.070  18.642  1.00 69.02           C  
ATOM   1985  CD1 PHE A 266      49.426  10.081  19.152  1.00 69.02           C  
ATOM   1986  CD2 PHE A 266      47.299  11.130  19.048  1.00 69.02           C  
ATOM   1987  CE1 PHE A 266      48.925   9.158  20.041  1.00 69.02           C  
ATOM   1988  CE2 PHE A 266      46.793  10.210  19.936  1.00 69.02           C  
ATOM   1989  CZ  PHE A 266      47.607   9.220  20.433  1.00 69.02           C  
ATOM   1990  N   ALA A 267      46.877  12.060  15.662  1.00 37.45           N  
ATOM   1991  CA  ALA A 267      45.499  11.766  15.382  1.00 37.45           C  
ATOM   1992  C   ALA A 267      45.337  11.075  14.065  1.00 37.45           C  
ATOM   1993  O   ALA A 267      44.589  10.103  13.958  1.00 37.45           O  
ATOM   1994  CB  ALA A 267      44.622  13.031  15.350  1.00 37.45           C  
ATOM   1995  N   GLN A 268      46.032  11.558  13.019  1.00 48.29           N  
ATOM   1996  CA  GLN A 268      45.863  10.987  11.715  1.00 48.29           C  
ATOM   1997  C   GLN A 268      46.380   9.581  11.699  1.00 48.29           C  
ATOM   1998  O   GLN A 268      45.757   8.699  11.110  1.00 48.29           O  
ATOM   1999  CB  GLN A 268      46.533  11.824  10.615  1.00 48.29           C  
ATOM   2000  CG  GLN A 268      45.813  13.165  10.440  1.00 48.29           C  
ATOM   2001  CD  GLN A 268      46.495  13.981   9.356  1.00 48.29           C  
ATOM   2002  NE2 GLN A 268      46.686  15.298   9.632  1.00 48.29           N  
ATOM   2003  OE1 GLN A 268      46.850  13.465   8.296  1.00 48.29           O  
ATOM   2004  N   LEU A 269      47.530   9.325  12.355  1.00154.28           N  
ATOM   2005  CA  LEU A 269      48.079   7.996  12.387  1.00154.28           C  
ATOM   2006  C   LEU A 269      47.156   7.087  13.135  1.00154.28           C  
ATOM   2007  O   LEU A 269      46.974   5.932  12.752  1.00154.28           O  
ATOM   2008  CB  LEU A 269      49.438   7.901  13.109  1.00154.28           C  
ATOM   2009  CG  LEU A 269      50.629   8.493  12.339  1.00154.28           C  
ATOM   2010  CD1 LEU A 269      51.931   8.349  13.136  1.00154.28           C  
ATOM   2011  CD2 LEU A 269      50.749   7.870  10.944  1.00154.28           C  
ATOM   2012  N   THR A 270      46.558   7.586  14.235  1.00 36.46           N  
ATOM   2013  CA  THR A 270      45.701   6.776  15.055  1.00 36.46           C  
ATOM   2014  C   THR A 270      44.525   6.312  14.248  1.00 36.46           C  
ATOM   2015  O   THR A 270      44.154   5.142  14.293  1.00 36.46           O  
ATOM   2016  CB  THR A 270      45.180   7.511  16.259  1.00 36.46           C  
ATOM   2017  CG2 THR A 270      44.278   6.560  17.063  1.00 36.46           C  
ATOM   2018  OG1 THR A 270      46.259   7.960  17.068  1.00 36.46           O  
ATOM   2019  N   MET A 271      43.912   7.228  13.483  1.00 96.61           N  
ATOM   2020  CA  MET A 271      42.753   6.935  12.691  1.00 96.61           C  
ATOM   2021  C   MET A 271      43.121   5.925  11.639  1.00 96.61           C  
ATOM   2022  O   MET A 271      42.407   4.946  11.422  1.00 96.61           O  
ATOM   2023  CB  MET A 271      42.283   8.221  11.997  1.00 96.61           C  
ATOM   2024  CG  MET A 271      40.854   8.215  11.485  1.00 96.61           C  
ATOM   2025  SD  MET A 271      40.384   9.779  10.685  1.00 96.61           S  
ATOM   2026  CE  MET A 271      40.853  10.847  12.080  1.00 96.61           C  
ATOM   2027  N   LYS A 272      44.276   6.126  10.979  1.00 74.46           N  
ATOM   2028  CA  LYS A 272      44.685   5.255   9.911  1.00 74.46           C  
ATOM   2029  C   LYS A 272      44.900   3.872  10.433  1.00 74.46           C  
ATOM   2030  O   LYS A 272      44.465   2.895   9.823  1.00 74.46           O  
ATOM   2031  CB  LYS A 272      46.026   5.661   9.270  1.00 74.46           C  
ATOM   2032  CG  LYS A 272      45.968   6.845   8.306  1.00 74.46           C  
ATOM   2033  CD  LYS A 272      47.359   7.364   7.928  1.00 74.46           C  
ATOM   2034  CE  LYS A 272      47.394   8.078   6.576  1.00 74.46           C  
ATOM   2035  NZ  LYS A 272      47.292   7.079   5.485  1.00 74.46           N1+
ATOM   2036  N   ASP A 273      45.589   3.751  11.582  1.00 68.09           N  
ATOM   2037  CA  ASP A 273      45.920   2.452  12.089  1.00 68.09           C  
ATOM   2038  C   ASP A 273      44.673   1.729  12.492  1.00 68.09           C  
ATOM   2039  O   ASP A 273      44.570   0.519  12.296  1.00 68.09           O  
ATOM   2040  CB  ASP A 273      46.874   2.497  13.297  1.00 68.09           C  
ATOM   2041  CG  ASP A 273      47.505   1.118  13.445  1.00 68.09           C  
ATOM   2042  OD1 ASP A 273      48.490   0.845  12.706  1.00 68.09           O  
ATOM   2043  OD2 ASP A 273      47.022   0.323  14.296  1.00 68.09           O1-
ATOM   2044  N   SER A 274      43.691   2.442  13.083  1.00 93.03           N  
ATOM   2045  CA  SER A 274      42.497   1.760  13.498  1.00 93.03           C  
ATOM   2046  C   SER A 274      41.771   1.252  12.288  1.00 93.03           C  
ATOM   2047  O   SER A 274      41.308   0.113  12.263  1.00 93.03           O  
ATOM   2048  CB  SER A 274      41.526   2.623  14.327  1.00 93.03           C  
ATOM   2049  OG  SER A 274      40.877   3.586  13.513  1.00 93.03           O  
ATOM   2050  N   ASN A 275      41.673   2.079  11.228  1.00 39.56           N  
ATOM   2051  CA  ASN A 275      40.945   1.681  10.056  1.00 39.56           C  
ATOM   2052  C   ASN A 275      41.625   0.504   9.418  1.00 39.56           C  
ATOM   2053  O   ASN A 275      40.965  -0.407   8.922  1.00 39.56           O  
ATOM   2054  CB  ASN A 275      40.813   2.808   9.016  1.00 39.56           C  
ATOM   2055  CG  ASN A 275      39.790   3.807   9.547  1.00 39.56           C  
ATOM   2056  ND2 ASN A 275      39.719   5.005   8.909  1.00 39.56           N  
ATOM   2057  OD1 ASN A 275      39.063   3.525  10.499  1.00 39.56           O  
ATOM   2058  N   GLN A 276      42.972   0.490   9.414  1.00 46.90           N  
ATOM   2059  CA  GLN A 276      43.706  -0.577   8.789  1.00 46.90           C  
ATOM   2060  C   GLN A 276      43.447  -1.871   9.505  1.00 46.90           C  
ATOM   2061  O   GLN A 276      43.292  -2.918   8.877  1.00 46.90           O  
ATOM   2062  CB  GLN A 276      45.224  -0.333   8.781  1.00 46.90           C  
ATOM   2063  CG  GLN A 276      45.998  -1.429   8.046  1.00 46.90           C  
ATOM   2064  CD  GLN A 276      47.466  -1.035   8.004  1.00 46.90           C  
ATOM   2065  NE2 GLN A 276      48.001  -0.847   6.769  1.00 46.90           N  
ATOM   2066  OE1 GLN A 276      48.119  -0.897   9.037  1.00 46.90           O  
ATOM   2067  N   PHE A 277      43.393  -1.823  10.848  1.00 77.62           N  
ATOM   2068  CA  PHE A 277      43.155  -2.972  11.677  1.00 77.62           C  
ATOM   2069  C   PHE A 277      41.824  -3.561  11.322  1.00 77.62           C  
ATOM   2070  O   PHE A 277      41.701  -4.766  11.105  1.00 77.62           O  
ATOM   2071  CB  PHE A 277      43.163  -2.560  13.167  1.00 77.62           C  
ATOM   2072  CG  PHE A 277      42.494  -3.571  14.035  1.00 77.62           C  
ATOM   2073  CD1 PHE A 277      43.001  -4.837  14.210  1.00 77.62           C  
ATOM   2074  CD2 PHE A 277      41.354  -3.211  14.720  1.00 77.62           C  
ATOM   2075  CE1 PHE A 277      42.355  -5.734  15.031  1.00 77.62           C  
ATOM   2076  CE2 PHE A 277      40.707  -4.101  15.541  1.00 77.62           C  
ATOM   2077  CZ  PHE A 277      41.207  -5.369  15.696  1.00 77.62           C  
ATOM   2078  N   HIS A 278      40.787  -2.718  11.222  1.00 72.18           N  
ATOM   2079  CA  HIS A 278      39.482  -3.221  10.915  1.00 72.18           C  
ATOM   2080  C   HIS A 278      39.464  -3.761   9.520  1.00 72.18           C  
ATOM   2081  O   HIS A 278      38.731  -4.704   9.227  1.00 72.18           O  
ATOM   2082  CB  HIS A 278      38.369  -2.191  11.138  1.00 72.18           C  
ATOM   2083  CG  HIS A 278      38.181  -1.998  12.611  1.00 72.18           C  
ATOM   2084  CD2 HIS A 278      38.562  -0.981  13.433  1.00 72.18           C  
ATOM   2085  ND1 HIS A 278      37.570  -2.929  13.421  1.00 72.18           N  
ATOM   2086  CE1 HIS A 278      37.610  -2.434  14.683  1.00 72.18           C  
ATOM   2087  NE2 HIS A 278      38.203  -1.254  14.740  1.00 72.18           N  
ATOM   2088  N   ALA A 279      40.274  -3.172   8.620  1.00 26.53           N  
ATOM   2089  CA  ALA A 279      40.330  -3.629   7.261  1.00 26.53           C  
ATOM   2090  C   ALA A 279      40.809  -5.056   7.241  1.00 26.53           C  
ATOM   2091  O   ALA A 279      40.286  -5.879   6.492  1.00 26.53           O  
ATOM   2092  CB  ALA A 279      41.302  -2.805   6.398  1.00 26.53           C  
ATOM   2093  N   THR A 280      41.818  -5.391   8.072  1.00 47.95           N  
ATOM   2094  CA  THR A 280      42.347  -6.729   8.091  1.00 47.95           C  
ATOM   2095  C   THR A 280      41.300  -7.676   8.595  1.00 47.95           C  
ATOM   2096  O   THR A 280      41.251  -8.834   8.180  1.00 47.95           O  
ATOM   2097  CB  THR A 280      43.580  -6.893   8.943  1.00 47.95           C  
ATOM   2098  CG2 THR A 280      44.667  -5.928   8.434  1.00 47.95           C  
ATOM   2099  OG1 THR A 280      43.295  -6.631  10.309  1.00 47.95           O  
ATOM   2100  N   CYS A 281      40.457  -7.219   9.539  1.00 36.26           N  
ATOM   2101  CA  CYS A 281      39.409  -8.048  10.065  1.00 36.26           C  
ATOM   2102  C   CYS A 281      38.444  -8.369   8.961  1.00 36.26           C  
ATOM   2103  O   CYS A 281      37.951  -9.490   8.863  1.00 36.26           O  
ATOM   2104  CB  CYS A 281      38.629  -7.374  11.204  1.00 36.26           C  
ATOM   2105  SG  CYS A 281      39.666  -7.124  12.676  1.00 36.26           S  
ATOM   2106  N   LEU A 282      38.143  -7.382   8.097  1.00 43.82           N  
ATOM   2107  CA  LEU A 282      37.218  -7.577   7.013  1.00 43.82           C  
ATOM   2108  C   LEU A 282      37.806  -8.572   6.055  1.00 43.82           C  
ATOM   2109  O   LEU A 282      37.090  -9.375   5.461  1.00 43.82           O  
ATOM   2110  CB  LEU A 282      36.938  -6.281   6.230  1.00 43.82           C  
ATOM   2111  CG  LEU A 282      35.951  -6.469   5.063  1.00 43.82           C  
ATOM   2112  CD1 LEU A 282      34.563  -6.892   5.577  1.00 43.82           C  
ATOM   2113  CD2 LEU A 282      35.898  -5.223   4.165  1.00 43.82           C  
ATOM   2114  N   ASP A 283      39.140  -8.517   5.878  1.00 72.22           N  
ATOM   2115  CA  ASP A 283      39.894  -9.348   4.979  1.00 72.22           C  
ATOM   2116  C   ASP A 283      39.912 -10.778   5.445  1.00 72.22           C  
ATOM   2117  O   ASP A 283      40.238 -11.670   4.662  1.00 72.22           O  
ATOM   2118  CB  ASP A 283      41.361  -8.914   4.827  1.00 72.22           C  
ATOM   2119  CG  ASP A 283      41.955  -9.730   3.687  1.00 72.22           C  
ATOM   2120  OD1 ASP A 283      41.177 -10.132   2.780  1.00 72.22           O  
ATOM   2121  OD2 ASP A 283      43.191  -9.974   3.711  1.00 72.22           O1-
ATOM   2122  N   THR A 284      39.649 -11.042   6.741  1.00138.81           N  
ATOM   2123  CA  THR A 284      39.708 -12.402   7.213  1.00138.81           C  
ATOM   2124  C   THR A 284      38.548 -13.184   6.691  1.00138.81           C  
ATOM   2125  O   THR A 284      37.521 -12.627   6.307  1.00138.81           O  
ATOM   2126  CB  THR A 284      39.685 -12.557   8.703  1.00138.81           C  
ATOM   2127  CG2 THR A 284      40.928 -11.896   9.280  1.00138.81           C  
ATOM   2128  OG1 THR A 284      38.517 -11.973   9.253  1.00138.81           O  
ATOM   2129  N   PHE A 285      38.709 -14.525   6.635  1.00 63.34           N  
ATOM   2130  CA  PHE A 285      37.638 -15.365   6.178  1.00 63.34           C  
ATOM   2131  C   PHE A 285      37.403 -16.403   7.232  1.00 63.34           C  
ATOM   2132  O   PHE A 285      38.308 -17.170   7.559  1.00 63.34           O  
ATOM   2133  CB  PHE A 285      37.981 -16.102   4.867  1.00 63.34           C  
ATOM   2134  CG  PHE A 285      36.822 -16.948   4.462  1.00 63.34           C  
ATOM   2135  CD1 PHE A 285      35.784 -16.407   3.740  1.00 63.34           C  
ATOM   2136  CD2 PHE A 285      36.777 -18.284   4.794  1.00 63.34           C  
ATOM   2137  CE1 PHE A 285      34.713 -17.182   3.359  1.00 63.34           C  
ATOM   2138  CE2 PHE A 285      35.709 -19.064   4.417  1.00 63.34           C  
ATOM   2139  CZ  PHE A 285      34.675 -18.514   3.699  1.00 63.34           C  
ATOM   2140  N   PRO A 286      36.224 -16.464   7.796  1.00 81.38           N  
ATOM   2141  CA  PRO A 286      35.134 -15.574   7.505  1.00 81.38           C  
ATOM   2142  C   PRO A 286      35.484 -14.231   8.057  1.00 81.38           C  
ATOM   2143  O   PRO A 286      36.333 -14.163   8.946  1.00 81.38           O  
ATOM   2144  CB  PRO A 286      33.905 -16.196   8.172  1.00 81.38           C  
ATOM   2145  CG  PRO A 286      34.487 -17.132   9.247  1.00 81.38           C  
ATOM   2146  CD  PRO A 286      35.836 -17.568   8.655  1.00 81.38           C  
ATOM   2147  N   PRO A 287      34.876 -13.188   7.568  1.00 73.35           N  
ATOM   2148  CA  PRO A 287      35.220 -11.862   8.000  1.00 73.35           C  
ATOM   2149  C   PRO A 287      34.741 -11.544   9.378  1.00 73.35           C  
ATOM   2150  O   PRO A 287      33.757 -12.127   9.830  1.00 73.35           O  
ATOM   2151  CB  PRO A 287      34.690 -10.909   6.924  1.00 73.35           C  
ATOM   2152  CG  PRO A 287      33.732 -11.768   6.078  1.00 73.35           C  
ATOM   2153  CD  PRO A 287      34.283 -13.193   6.242  1.00 73.35           C  
ATOM   2154  N   ILE A 288      35.445 -10.617  10.057  1.00 62.51           N  
ATOM   2155  CA  ILE A 288      35.111 -10.179  11.377  1.00 62.51           C  
ATOM   2156  C   ILE A 288      34.750  -8.728  11.263  1.00 62.51           C  
ATOM   2157  O   ILE A 288      35.501  -7.951  10.673  1.00 62.51           O  
ATOM   2158  CB  ILE A 288      36.281 -10.272  12.312  1.00 62.51           C  
ATOM   2159  CG1 ILE A 288      36.711 -11.737  12.497  1.00 62.51           C  
ATOM   2160  CG2 ILE A 288      35.921  -9.548  13.616  1.00 62.51           C  
ATOM   2161  CD1 ILE A 288      38.075 -11.887  13.171  1.00 62.51           C  
ATOM   2162  N   SER A 289      33.573  -8.317  11.792  0.50117.64           N  
ATOM   2163  CA  SER A 289      33.263  -6.913  11.691  0.50117.64           C  
ATOM   2164  C   SER A 289      32.869  -6.391  13.042  0.50117.64           C  
ATOM   2165  O   SER A 289      31.814  -6.726  13.578  0.50117.64           O  
ATOM   2166  CB  SER A 289      32.123  -6.583  10.706  0.50117.64           C  
ATOM   2167  OG  SER A 289      30.873  -7.033  11.204  0.50117.64           O  
ATOM   2168  N   TYR A 290      33.778  -5.605  13.650  1.00116.62           N  
ATOM   2169  CA  TYR A 290      33.616  -4.919  14.905  1.00116.62           C  
ATOM   2170  C   TYR A 290      32.780  -3.680  14.779  1.00116.62           C  
ATOM   2171  O   TYR A 290      31.956  -3.383  15.641  1.00116.62           O  
ATOM   2172  CB  TYR A 290      34.958  -4.469  15.495  1.00116.62           C  
ATOM   2173  CG  TYR A 290      35.765  -5.691  15.756  1.00116.62           C  
ATOM   2174  CD1 TYR A 290      35.343  -6.603  16.689  1.00116.62           C  
ATOM   2175  CD2 TYR A 290      36.947  -5.917  15.092  1.00116.62           C  
ATOM   2176  CE1 TYR A 290      36.075  -7.732  16.960  1.00116.62           C  
ATOM   2177  CE2 TYR A 290      37.686  -7.045  15.355  1.00116.62           C  
ATOM   2178  CZ  TYR A 290      37.250  -7.953  16.289  1.00116.62           C  
ATOM   2179  OH  TYR A 290      38.012  -9.108  16.559  1.00116.62           O  
ATOM   2180  N   LEU A 291      32.999  -2.886  13.716  1.00123.45           N  
ATOM   2181  CA  LEU A 291      32.291  -1.638  13.639  1.00123.45           C  
ATOM   2182  C   LEU A 291      30.899  -1.881  13.173  1.00123.45           C  
ATOM   2183  O   LEU A 291      30.620  -2.846  12.463  1.00123.45           O  
ATOM   2184  CB  LEU A 291      32.910  -0.584  12.708  1.00123.45           C  
ATOM   2185  CG  LEU A 291      34.275  -0.088  13.202  1.00123.45           C  
ATOM   2186  CD1 LEU A 291      35.325  -1.190  13.086  1.00123.45           C  
ATOM   2187  CD2 LEU A 291      34.695   1.216  12.515  1.00123.45           C  
ATOM   2188  N   ASN A 292      29.984  -0.990  13.594  1.00 80.07           N  
ATOM   2189  CA  ASN A 292      28.607  -1.085  13.221  1.00 80.07           C  
ATOM   2190  C   ASN A 292      28.202   0.231  12.641  1.00 80.07           C  
ATOM   2191  O   ASN A 292      29.036   1.108  12.425  1.00 80.07           O  
ATOM   2192  CB  ASN A 292      27.680  -1.455  14.398  1.00 80.07           C  
ATOM   2193  CG  ASN A 292      27.857  -0.459  15.537  1.00 80.07           C  
ATOM   2194  ND2 ASN A 292      27.557  -0.914  16.781  1.00 80.07           N  
ATOM   2195  OD1 ASN A 292      28.271   0.681  15.341  1.00 80.07           O  
ATOM   2196  N   ASP A 293      26.896   0.391  12.361  1.00 39.25           N  
ATOM   2197  CA  ASP A 293      26.404   1.584  11.738  1.00 39.25           C  
ATOM   2198  C   ASP A 293      26.699   2.759  12.618  1.00 39.25           C  
ATOM   2199  O   ASP A 293      27.025   3.838  12.125  1.00 39.25           O  
ATOM   2200  CB  ASP A 293      24.885   1.554  11.497  1.00 39.25           C  
ATOM   2201  CG  ASP A 293      24.599   0.578  10.365  1.00 39.25           C  
ATOM   2202  OD1 ASP A 293      25.572   0.157   9.685  1.00 39.25           O  
ATOM   2203  OD2 ASP A 293      23.401   0.244  10.161  1.00 39.25           O1-
ATOM   2204  N   THR A 294      26.573   2.589  13.949  1.00 37.05           N  
ATOM   2205  CA  THR A 294      26.827   3.666  14.866  1.00 37.05           C  
ATOM   2206  C   THR A 294      28.273   4.052  14.781  1.00 37.05           C  
ATOM   2207  O   THR A 294      28.613   5.235  14.767  1.00 37.05           O  
ATOM   2208  CB  THR A 294      26.535   3.295  16.291  1.00 37.05           C  
ATOM   2209  CG2 THR A 294      26.816   4.513  17.188  1.00 37.05           C  
ATOM   2210  OG1 THR A 294      25.178   2.897  16.424  1.00 37.05           O  
ATOM   2211  N   SER A 295      29.173   3.056  14.703  1.00 41.83           N  
ATOM   2212  CA  SER A 295      30.579   3.337  14.643  1.00 41.83           C  
ATOM   2213  C   SER A 295      30.823   4.179  13.432  1.00 41.83           C  
ATOM   2214  O   SER A 295      31.562   5.158  13.496  1.00 41.83           O  
ATOM   2215  CB  SER A 295      31.429   2.065  14.500  1.00 41.83           C  
ATOM   2216  OG  SER A 295      31.251   1.234  15.637  1.00 41.83           O  
ATOM   2217  N   ARG A 296      30.173   3.840  12.302  1.00 72.00           N  
ATOM   2218  CA  ARG A 296      30.383   4.555  11.074  1.00 72.00           C  
ATOM   2219  C   ARG A 296      29.961   5.981  11.249  1.00 72.00           C  
ATOM   2220  O   ARG A 296      30.630   6.892  10.765  1.00 72.00           O  
ATOM   2221  CB  ARG A 296      29.582   3.985   9.889  1.00 72.00           C  
ATOM   2222  CG  ARG A 296      29.816   4.755   8.586  1.00 72.00           C  
ATOM   2223  CD  ARG A 296      29.043   4.215   7.378  1.00 72.00           C  
ATOM   2224  NE  ARG A 296      27.588   4.415   7.632  1.00 72.00           N  
ATOM   2225  CZ  ARG A 296      26.807   3.365   8.019  1.00 72.00           C  
ATOM   2226  NH1 ARG A 296      27.355   2.123   8.157  1.00 72.00           N1+
ATOM   2227  NH2 ARG A 296      25.476   3.556   8.254  1.00 72.00           N  
ATOM   2228  N   ARG A 297      28.832   6.215  11.946  1.00 79.73           N  
ATOM   2229  CA  ARG A 297      28.344   7.553  12.125  1.00 79.73           C  
ATOM   2230  C   ARG A 297      29.339   8.330  12.934  1.00 79.73           C  
ATOM   2231  O   ARG A 297      29.558   9.516  12.689  1.00 79.73           O  
ATOM   2232  CB  ARG A 297      26.981   7.602  12.839  1.00 79.73           C  
ATOM   2233  CG  ARG A 297      25.849   7.025  11.985  1.00 79.73           C  
ATOM   2234  CD  ARG A 297      24.476   7.077  12.654  1.00 79.73           C  
ATOM   2235  NE  ARG A 297      23.494   6.483  11.703  1.00 79.73           N  
ATOM   2236  CZ  ARG A 297      23.282   5.135  11.697  1.00 79.73           C  
ATOM   2237  NH1 ARG A 297      23.982   4.335  12.553  1.00 79.73           N1+
ATOM   2238  NH2 ARG A 297      22.367   4.592  10.842  1.00 79.73           N  
ATOM   2239  N   ILE A 298      29.969   7.682  13.931  1.00 93.02           N  
ATOM   2240  CA  ILE A 298      30.932   8.345  14.767  1.00 93.02           C  
ATOM   2241  C   ILE A 298      32.096   8.776  13.918  1.00 93.02           C  
ATOM   2242  O   ILE A 298      32.579   9.901  14.044  1.00 93.02           O  
ATOM   2243  CB  ILE A 298      31.481   7.438  15.832  1.00 93.02           C  
ATOM   2244  CG1 ILE A 298      30.367   6.945  16.774  1.00 93.02           C  
ATOM   2245  CG2 ILE A 298      32.603   8.197  16.558  1.00 93.02           C  
ATOM   2246  CD1 ILE A 298      29.730   8.046  17.617  1.00 93.02           C  
ATOM   2247  N   ILE A 299      32.574   7.894  13.016  1.00 98.20           N  
ATOM   2248  CA  ILE A 299      33.695   8.244  12.187  1.00 98.20           C  
ATOM   2249  C   ILE A 299      33.343   9.441  11.357  1.00 98.20           C  
ATOM   2250  O   ILE A 299      34.153  10.356  11.206  1.00 98.20           O  
ATOM   2251  CB  ILE A 299      34.140   7.165  11.230  1.00 98.20           C  
ATOM   2252  CG1 ILE A 299      34.978   6.072  11.924  1.00 98.20           C  
ATOM   2253  CG2 ILE A 299      34.887   7.859  10.079  1.00 98.20           C  
ATOM   2254  CD1 ILE A 299      34.221   5.160  12.875  1.00 98.20           C  
ATOM   2255  N   GLN A 300      32.117   9.475  10.804  1.00 38.78           N  
ATOM   2256  CA  GLN A 300      31.706  10.548   9.942  1.00 38.78           C  
ATOM   2257  C   GLN A 300      31.729  11.832  10.714  1.00 38.78           C  
ATOM   2258  O   GLN A 300      32.178  12.861  10.210  1.00 38.78           O  
ATOM   2259  CB  GLN A 300      30.268  10.355   9.430  1.00 38.78           C  
ATOM   2260  CG  GLN A 300      30.087   9.096   8.581  1.00 38.78           C  
ATOM   2261  CD  GLN A 300      28.609   8.965   8.237  1.00 38.78           C  
ATOM   2262  NE2 GLN A 300      28.315   8.572   6.969  1.00 38.78           N  
ATOM   2263  OE1 GLN A 300      27.740   9.206   9.072  1.00 38.78           O  
ATOM   2264  N   LEU A 301      31.254  11.794  11.972  1.00 50.91           N  
ATOM   2265  CA  LEU A 301      31.179  12.963  12.803  1.00 50.91           C  
ATOM   2266  C   LEU A 301      32.558  13.508  13.010  1.00 50.91           C  
ATOM   2267  O   LEU A 301      32.780  14.715  12.918  1.00 50.91           O  
ATOM   2268  CB  LEU A 301      30.603  12.634  14.191  1.00 50.91           C  
ATOM   2269  CG  LEU A 301      30.624  13.815  15.178  1.00 50.91           C  
ATOM   2270  CD1 LEU A 301      29.762  14.985  14.680  1.00 50.91           C  
ATOM   2271  CD2 LEU A 301      30.246  13.353  16.594  1.00 50.91           C  
ATOM   2272  N   VAL A 302      33.530  12.621  13.282  1.00 37.68           N  
ATOM   2273  CA  VAL A 302      34.868  13.061  13.551  1.00 37.68           C  
ATOM   2274  C   VAL A 302      35.414  13.769  12.350  1.00 37.68           C  
ATOM   2275  O   VAL A 302      35.993  14.847  12.469  1.00 37.68           O  
ATOM   2276  CB  VAL A 302      35.797  11.928  13.883  1.00 37.68           C  
ATOM   2277  CG1 VAL A 302      37.229  12.477  13.991  1.00 37.68           C  
ATOM   2278  CG2 VAL A 302      35.296  11.254  15.173  1.00 37.68           C  
ATOM   2279  N   HIS A 303      35.232  13.191  11.151  1.00 45.87           N  
ATOM   2280  CA  HIS A 303      35.787  13.791   9.970  1.00 45.87           C  
ATOM   2281  C   HIS A 303      35.147  15.121   9.700  1.00 45.87           C  
ATOM   2282  O   HIS A 303      35.832  16.082   9.351  1.00 45.87           O  
ATOM   2283  CB  HIS A 303      35.593  12.920   8.723  1.00 45.87           C  
ATOM   2284  CG  HIS A 303      36.443  11.686   8.768  1.00 45.87           C  
ATOM   2285  CD2 HIS A 303      36.185  10.453   9.281  1.00 45.87           C  
ATOM   2286  ND1 HIS A 303      37.721  11.625   8.262  1.00 45.87           N  
ATOM   2287  CE1 HIS A 303      38.171  10.366   8.488  1.00 45.87           C  
ATOM   2288  NE2 HIS A 303      37.275   9.616   9.105  1.00 45.87           N  
ATOM   2289  N   ARG A 304      33.813  15.210   9.853  1.00 79.86           N  
ATOM   2290  CA  ARG A 304      33.086  16.416   9.559  1.00 79.86           C  
ATOM   2291  C   ARG A 304      33.521  17.502  10.493  1.00 79.86           C  
ATOM   2292  O   ARG A 304      33.679  18.656  10.098  1.00 79.86           O  
ATOM   2293  CB  ARG A 304      31.568  16.235   9.730  1.00 79.86           C  
ATOM   2294  CG  ARG A 304      30.969  15.246   8.728  1.00 79.86           C  
ATOM   2295  CD  ARG A 304      29.473  14.991   8.920  1.00 79.86           C  
ATOM   2296  NE  ARG A 304      29.303  14.284  10.222  1.00 79.86           N  
ATOM   2297  CZ  ARG A 304      28.301  13.369  10.377  1.00 79.86           C  
ATOM   2298  NH1 ARG A 304      27.474  13.078   9.332  1.00 79.86           N1+
ATOM   2299  NH2 ARG A 304      28.129  12.743  11.577  1.00 79.86           N  
ATOM   2300  N   PHE A 305      33.728  17.140  11.769  1.00 56.23           N  
ATOM   2301  CA  PHE A 305      34.114  18.059  12.801  1.00 56.23           C  
ATOM   2302  C   PHE A 305      35.441  18.654  12.424  1.00 56.23           C  
ATOM   2303  O   PHE A 305      35.627  19.869  12.492  1.00 56.23           O  
ATOM   2304  CB  PHE A 305      34.270  17.302  14.136  1.00 56.23           C  
ATOM   2305  CG  PHE A 305      34.495  18.234  15.275  1.00 56.23           C  
ATOM   2306  CD1 PHE A 305      33.428  18.841  15.898  1.00 56.23           C  
ATOM   2307  CD2 PHE A 305      35.767  18.478  15.739  1.00 56.23           C  
ATOM   2308  CE1 PHE A 305      33.629  19.693  16.959  1.00 56.23           C  
ATOM   2309  CE2 PHE A 305      35.974  19.328  16.799  1.00 56.23           C  
ATOM   2310  CZ  PHE A 305      34.905  19.937  17.408  1.00 56.23           C  
ATOM   2311  N   ASN A 306      36.398  17.804  12.002  1.00 35.19           N  
ATOM   2312  CA  ASN A 306      37.724  18.242  11.653  1.00 35.19           C  
ATOM   2313  C   ASN A 306      37.673  19.135  10.452  1.00 35.19           C  
ATOM   2314  O   ASN A 306      38.351  20.161  10.406  1.00 35.19           O  
ATOM   2315  CB  ASN A 306      38.666  17.077  11.304  1.00 35.19           C  
ATOM   2316  CG  ASN A 306      38.926  16.266  12.566  1.00 35.19           C  
ATOM   2317  ND2 ASN A 306      39.164  14.938  12.391  1.00 35.19           N  
ATOM   2318  OD1 ASN A 306      38.920  16.796  13.676  1.00 35.19           O  
ATOM   2319  N   THR A 307      36.857  18.767   9.447  1.00 22.95           N  
ATOM   2320  CA  THR A 307      36.795  19.513   8.223  1.00 22.95           C  
ATOM   2321  C   THR A 307      36.296  20.890   8.520  1.00 22.95           C  
ATOM   2322  O   THR A 307      36.786  21.872   7.962  1.00 22.95           O  
ATOM   2323  CB  THR A 307      35.867  18.897   7.218  1.00 22.95           C  
ATOM   2324  CG2 THR A 307      35.880  19.758   5.944  1.00 22.95           C  
ATOM   2325  OG1 THR A 307      36.286  17.574   6.918  1.00 22.95           O  
ATOM   2326  N   HIS A 308      35.310  20.999   9.427  1.00 68.07           N  
ATOM   2327  CA  HIS A 308      34.746  22.278   9.739  1.00 68.07           C  
ATOM   2328  C   HIS A 308      35.842  23.154  10.258  1.00 68.07           C  
ATOM   2329  O   HIS A 308      35.961  24.311   9.860  1.00 68.07           O  
ATOM   2330  CB  HIS A 308      33.681  22.177  10.843  1.00 68.07           C  
ATOM   2331  CG  HIS A 308      32.913  23.445  11.059  1.00 68.07           C  
ATOM   2332  CD2 HIS A 308      31.641  23.759  10.694  1.00 68.07           C  
ATOM   2333  ND1 HIS A 308      33.403  24.553  11.713  1.00 68.07           N  
ATOM   2334  CE1 HIS A 308      32.409  25.478  11.712  1.00 68.07           C  
ATOM   2335  NE2 HIS A 308      31.321  25.041  11.106  1.00 68.07           N  
ATOM   2336  N   HIS A 309      36.664  22.613  11.175  1.00 60.64           N  
ATOM   2337  CA  HIS A 309      37.754  23.332  11.773  1.00 60.64           C  
ATOM   2338  C   HIS A 309      38.839  23.581  10.772  1.00 60.64           C  
ATOM   2339  O   HIS A 309      39.530  24.594  10.842  1.00 60.64           O  
ATOM   2340  CB  HIS A 309      38.348  22.615  12.997  1.00 60.64           C  
ATOM   2341  CG  HIS A 309      37.431  22.703  14.181  1.00 60.64           C  
ATOM   2342  CD2 HIS A 309      37.426  23.590  15.212  1.00 60.64           C  
ATOM   2343  ND1 HIS A 309      36.371  21.855  14.408  1.00 60.64           N  
ATOM   2344  CE1 HIS A 309      35.779  22.269  15.557  1.00 60.64           C  
ATOM   2345  NE2 HIS A 309      36.385  23.318  16.083  1.00 60.64           N  
ATOM   2346  N   GLY A 310      39.046  22.653   9.821  1.00 20.30           N  
ATOM   2347  CA  GLY A 310      40.078  22.860   8.847  1.00 20.30           C  
ATOM   2348  C   GLY A 310      41.341  22.251   9.371  1.00 20.30           C  
ATOM   2349  O   GLY A 310      42.390  22.349   8.736  1.00 20.30           O  
ATOM   2350  N   GLN A 311      41.272  21.616  10.559  1.00 52.28           N  
ATOM   2351  CA  GLN A 311      42.440  20.987  11.105  1.00 52.28           C  
ATOM   2352  C   GLN A 311      42.016  19.734  11.807  1.00 52.28           C  
ATOM   2353  O   GLN A 311      40.829  19.502  12.024  1.00 52.28           O  
ATOM   2354  CB  GLN A 311      43.217  21.873  12.091  1.00 52.28           C  
ATOM   2355  CG  GLN A 311      43.876  23.070  11.398  1.00 52.28           C  
ATOM   2356  CD  GLN A 311      44.723  23.816  12.417  1.00 52.28           C  
ATOM   2357  NE2 GLN A 311      45.530  24.796  11.929  1.00 52.28           N  
ATOM   2358  OE1 GLN A 311      44.675  23.528  13.612  1.00 52.28           O  
ATOM   2359  N   THR A 312      42.996  18.880  12.176  1.00 63.63           N  
ATOM   2360  CA  THR A 312      42.683  17.622  12.797  1.00 63.63           C  
ATOM   2361  C   THR A 312      42.628  17.827  14.281  1.00 63.63           C  
ATOM   2362  O   THR A 312      43.645  17.771  14.969  1.00 63.63           O  
ATOM   2363  CB  THR A 312      43.725  16.571  12.529  1.00 63.63           C  
ATOM   2364  CG2 THR A 312      43.318  15.264  13.232  1.00 63.63           C  
ATOM   2365  OG1 THR A 312      43.856  16.352  11.133  1.00 63.63           O  
ATOM   2366  N   LYS A 313      41.423  18.162  14.779  1.00171.98           N  
ATOM   2367  CA  LYS A 313      41.074  18.341  16.162  1.00171.98           C  
ATOM   2368  C   LYS A 313      40.833  17.061  16.918  1.00171.98           C  
ATOM   2369  O   LYS A 313      41.103  17.004  18.118  1.00171.98           O  
ATOM   2370  CB  LYS A 313      39.825  19.218  16.346  1.00171.98           C  
ATOM   2371  CG  LYS A 313      40.136  20.694  16.587  1.00171.98           C  
ATOM   2372  CD  LYS A 313      40.878  21.425  15.474  1.00171.98           C  
ATOM   2373  CE  LYS A 313      41.139  22.888  15.835  1.00171.98           C  
ATOM   2374  NZ  LYS A 313      41.751  22.972  17.183  1.00171.98           N1+
ATOM   2375  N   VAL A 314      40.268  16.021  16.265  1.00 57.71           N  
ATOM   2376  CA  VAL A 314      39.874  14.845  17.001  1.00 57.71           C  
ATOM   2377  C   VAL A 314      40.247  13.605  16.237  1.00 57.71           C  
ATOM   2378  O   VAL A 314      40.332  13.617  15.009  1.00 57.71           O  
ATOM   2379  CB  VAL A 314      38.387  14.791  17.226  1.00 57.71           C  
ATOM   2380  CG1 VAL A 314      38.035  13.516  18.012  1.00 57.71           C  
ATOM   2381  CG2 VAL A 314      37.943  16.101  17.897  1.00 57.71           C  
ATOM   2382  N   ALA A 315      40.489  12.484  16.964  1.00 41.52           N  
ATOM   2383  CA  ALA A 315      40.822  11.228  16.340  1.00 41.52           C  
ATOM   2384  C   ALA A 315      39.976  10.151  16.954  1.00 41.52           C  
ATOM   2385  O   ALA A 315      39.522  10.270  18.091  1.00 41.52           O  
ATOM   2386  CB  ALA A 315      42.291  10.804  16.521  1.00 41.52           C  
ATOM   2387  N   TYR A 316      39.717   9.072  16.187  1.00105.83           N  
ATOM   2388  CA  TYR A 316      38.975   7.953  16.699  1.00105.83           C  
ATOM   2389  C   TYR A 316      39.807   6.719  16.515  1.00105.83           C  
ATOM   2390  O   TYR A 316      40.647   6.654  15.618  1.00105.83           O  
ATOM   2391  CB  TYR A 316      37.617   7.716  16.003  1.00105.83           C  
ATOM   2392  CG  TYR A 316      37.790   7.584  14.520  1.00105.83           C  
ATOM   2393  CD1 TYR A 316      38.354   6.459  13.953  1.00105.83           C  
ATOM   2394  CD2 TYR A 316      37.355   8.590  13.685  1.00105.83           C  
ATOM   2395  CE1 TYR A 316      38.490   6.351  12.586  1.00105.83           C  
ATOM   2396  CE2 TYR A 316      37.488   8.488  12.320  1.00105.83           C  
ATOM   2397  CZ  TYR A 316      38.054   7.365  11.770  1.00105.83           C  
ATOM   2398  OH  TYR A 316      38.191   7.255  10.369  1.00105.83           O  
ATOM   2399  N   THR A 317      39.639   5.734  17.428  1.00128.98           N  
ATOM   2400  CA  THR A 317      40.270   4.448  17.304  1.00128.98           C  
ATOM   2401  C   THR A 317      39.273   3.455  17.820  1.00128.98           C  
ATOM   2402  O   THR A 317      38.505   3.767  18.729  1.00128.98           O  
ATOM   2403  CB  THR A 317      41.540   4.303  18.097  1.00128.98           C  
ATOM   2404  CG2 THR A 317      41.228   4.483  19.589  1.00128.98           C  
ATOM   2405  OG1 THR A 317      42.123   3.031  17.861  1.00128.98           O  
ATOM   2406  N   PHE A 318      39.248   2.237  17.242  1.00162.65           N  
ATOM   2407  CA  PHE A 318      38.280   1.246  17.619  1.00162.65           C  
ATOM   2408  C   PHE A 318      39.006  -0.024  17.925  1.00162.65           C  
ATOM   2409  O   PHE A 318      39.981  -0.374  17.265  1.00162.65           O  
ATOM   2410  CB  PHE A 318      37.307   0.910  16.476  1.00162.65           C  
ATOM   2411  CG  PHE A 318      36.402   2.076  16.276  1.00162.65           C  
ATOM   2412  CD1 PHE A 318      36.735   3.100  15.420  1.00162.65           C  
ATOM   2413  CD2 PHE A 318      35.211   2.137  16.962  1.00162.65           C  
ATOM   2414  CE1 PHE A 318      35.883   4.169  15.252  1.00162.65           C  
ATOM   2415  CE2 PHE A 318      34.357   3.202  16.799  1.00162.65           C  
ATOM   2416  CZ  PHE A 318      34.694   4.221  15.939  1.00162.65           C  
ATOM   2417  N   ASP A 319      38.530  -0.743  18.957  1.00121.49           N  
ATOM   2418  CA  ASP A 319      39.127  -1.971  19.367  1.00121.49           C  
ATOM   2419  C   ASP A 319      38.240  -3.060  18.811  1.00121.49           C  
ATOM   2420  O   ASP A 319      37.650  -2.916  17.743  1.00121.49           O  
ATOM   2421  CB  ASP A 319      39.171  -2.066  20.898  1.00121.49           C  
ATOM   2422  CG  ASP A 319      40.553  -2.560  21.278  1.00121.49           C  
ATOM   2423  OD1 ASP A 319      40.893  -3.725  20.955  1.00121.49           O  
ATOM   2424  OD2 ASP A 319      41.293  -1.762  21.914  1.00121.49           O1-
ATOM   2425  N   ALA A 320      38.114  -4.158  19.577  1.00134.77           N  
ATOM   2426  CA  ALA A 320      37.416  -5.395  19.380  1.00134.77           C  
ATOM   2427  C   ALA A 320      35.936  -5.190  19.307  1.00134.77           C  
ATOM   2428  O   ALA A 320      35.192  -6.161  19.374  1.00134.77           O  
ATOM   2429  CB  ALA A 320      37.680  -6.419  20.490  1.00134.77           C  
ATOM   2430  N   GLY A 321      35.440  -3.955  19.448  1.00 66.64           N  
ATOM   2431  CA  GLY A 321      34.015  -3.773  19.365  1.00 66.64           C  
ATOM   2432  C   GLY A 321      33.712  -2.450  18.717  1.00 66.64           C  
ATOM   2433  O   GLY A 321      34.589  -1.748  18.221  1.00 66.64           O  
ATOM   2434  N   PRO A 322      32.442  -2.141  18.680  1.00 95.64           N  
ATOM   2435  CA  PRO A 322      31.931  -0.922  18.093  1.00 95.64           C  
ATOM   2436  C   PRO A 322      32.166   0.358  18.846  1.00 95.64           C  
ATOM   2437  O   PRO A 322      31.968   1.417  18.251  1.00 95.64           O  
ATOM   2438  CB  PRO A 322      30.441  -1.168  17.834  1.00 95.64           C  
ATOM   2439  CG  PRO A 322      30.089  -2.386  18.704  1.00 95.64           C  
ATOM   2440  CD  PRO A 322      31.414  -3.162  18.786  1.00 95.64           C  
ATOM   2441  N   ASN A 323      32.553   0.316  20.135  1.00 43.28           N  
ATOM   2442  CA  ASN A 323      32.676   1.544  20.882  1.00 43.28           C  
ATOM   2443  C   ASN A 323      33.772   2.377  20.298  1.00 43.28           C  
ATOM   2444  O   ASN A 323      34.811   1.862  19.890  1.00 43.28           O  
ATOM   2445  CB  ASN A 323      33.001   1.327  22.370  1.00 43.28           C  
ATOM   2446  CG  ASN A 323      31.778   0.721  23.046  1.00 43.28           C  
ATOM   2447  ND2 ASN A 323      32.018  -0.108  24.099  1.00 43.28           N  
ATOM   2448  OD1 ASN A 323      30.642   0.977  22.652  1.00 43.28           O  
ATOM   2449  N   ALA A 324      33.564   3.711  20.252  1.00 39.66           N  
ATOM   2450  CA  ALA A 324      34.562   4.569  19.683  1.00 39.66           C  
ATOM   2451  C   ALA A 324      35.365   5.184  20.785  1.00 39.66           C  
ATOM   2452  O   ALA A 324      34.821   5.702  21.761  1.00 39.66           O  
ATOM   2453  CB  ALA A 324      33.976   5.724  18.851  1.00 39.66           C  
ATOM   2454  N   VAL A 325      36.706   5.121  20.649  1.00 51.23           N  
ATOM   2455  CA  VAL A 325      37.589   5.740  21.596  1.00 51.23           C  
ATOM   2456  C   VAL A 325      38.090   6.969  20.909  1.00 51.23           C  
ATOM   2457  O   VAL A 325      38.674   6.897  19.829  1.00 51.23           O  
ATOM   2458  CB  VAL A 325      38.771   4.880  21.943  1.00 51.23           C  
ATOM   2459  CG1 VAL A 325      39.678   5.648  22.917  1.00 51.23           C  
ATOM   2460  CG2 VAL A 325      38.257   3.539  22.495  1.00 51.23           C  
ATOM   2461  N   ILE A 326      37.876   8.144  21.529  1.00 63.89           N  
ATOM   2462  CA  ILE A 326      38.225   9.368  20.872  1.00 63.89           C  
ATOM   2463  C   ILE A 326      39.322  10.057  21.614  1.00 63.89           C  
ATOM   2464  O   ILE A 326      39.333  10.098  22.842  1.00 63.89           O  
ATOM   2465  CB  ILE A 326      37.056  10.298  20.743  1.00 63.89           C  
ATOM   2466  CG1 ILE A 326      36.029   9.653  19.798  1.00 63.89           C  
ATOM   2467  CG2 ILE A 326      37.552  11.682  20.290  1.00 63.89           C  
ATOM   2468  CD1 ILE A 326      34.664  10.326  19.792  1.00 63.89           C  
ATOM   2469  N   PHE A 327      40.308  10.577  20.852  1.00 64.24           N  
ATOM   2470  CA  PHE A 327      41.397  11.335  21.405  1.00 64.24           C  
ATOM   2471  C   PHE A 327      41.211  12.759  20.970  1.00 64.24           C  
ATOM   2472  O   PHE A 327      40.876  13.027  19.817  1.00 64.24           O  
ATOM   2473  CB  PHE A 327      42.785  10.922  20.873  1.00 64.24           C  
ATOM   2474  CG  PHE A 327      43.186   9.609  21.455  1.00 64.24           C  
ATOM   2475  CD1 PHE A 327      43.884   9.562  22.641  1.00 64.24           C  
ATOM   2476  CD2 PHE A 327      42.875   8.429  20.820  1.00 64.24           C  
ATOM   2477  CE1 PHE A 327      44.265   8.360  23.187  1.00 64.24           C  
ATOM   2478  CE2 PHE A 327      43.252   7.222  21.362  1.00 64.24           C  
ATOM   2479  CZ  PHE A 327      43.949   7.186  22.547  1.00 64.24           C  
ATOM   2480  N   THR A 328      41.386  13.710  21.910  1.00110.74           N  
ATOM   2481  CA  THR A 328      41.286  15.105  21.581  1.00110.74           C  
ATOM   2482  C   THR A 328      42.033  15.870  22.636  1.00110.74           C  
ATOM   2483  O   THR A 328      42.443  15.300  23.645  1.00110.74           O  
ATOM   2484  CB  THR A 328      39.871  15.606  21.560  1.00110.74           C  
ATOM   2485  CG2 THR A 328      39.306  15.555  22.988  1.00110.74           C  
ATOM   2486  OG1 THR A 328      39.824  16.930  21.050  1.00110.74           O  
ATOM   2487  N   LEU A 329      42.260  17.182  22.410  1.00 57.16           N  
ATOM   2488  CA  LEU A 329      42.929  18.013  23.375  1.00 57.16           C  
ATOM   2489  C   LEU A 329      41.904  18.553  24.327  1.00 57.16           C  
ATOM   2490  O   LEU A 329      40.715  18.611  24.018  1.00 57.16           O  
ATOM   2491  CB  LEU A 329      43.693  19.191  22.747  1.00 57.16           C  
ATOM   2492  CG  LEU A 329      44.851  18.728  21.842  1.00 57.16           C  
ATOM   2493  CD1 LEU A 329      45.665  19.916  21.304  1.00 57.16           C  
ATOM   2494  CD2 LEU A 329      45.720  17.678  22.551  1.00 57.16           C  
ATOM   2495  N   GLU A 330      42.363  18.998  25.513  1.00 40.64           N  
ATOM   2496  CA  GLU A 330      41.481  19.441  26.556  1.00 40.64           C  
ATOM   2497  C   GLU A 330      40.646  20.590  26.080  1.00 40.64           C  
ATOM   2498  O   GLU A 330      39.468  20.683  26.422  1.00 40.64           O  
ATOM   2499  CB  GLU A 330      42.222  19.904  27.822  1.00 40.64           C  
ATOM   2500  CG  GLU A 330      41.272  20.327  28.945  1.00 40.64           C  
ATOM   2501  CD  GLU A 330      42.104  20.762  30.142  1.00 40.64           C  
ATOM   2502  OE1 GLU A 330      43.354  20.838  30.000  1.00 40.64           O  
ATOM   2503  OE2 GLU A 330      41.498  21.026  31.214  1.00 40.64           O1-
ATOM   2504  N   ASP A 331      41.221  21.501  25.275  1.00 59.51           N  
ATOM   2505  CA  ASP A 331      40.481  22.666  24.871  1.00 59.51           C  
ATOM   2506  C   ASP A 331      39.304  22.284  24.020  1.00 59.51           C  
ATOM   2507  O   ASP A 331      38.286  22.970  24.042  1.00 59.51           O  
ATOM   2508  CB  ASP A 331      41.317  23.701  24.090  1.00 59.51           C  
ATOM   2509  CG  ASP A 331      41.740  23.130  22.743  1.00 59.51           C  
ATOM   2510  OD1 ASP A 331      41.969  21.895  22.658  1.00 59.51           O  
ATOM   2511  OD2 ASP A 331      41.832  23.930  21.774  1.00 59.51           O1-
ATOM   2512  N   THR A 332      39.441  21.220  23.204  1.00 74.09           N  
ATOM   2513  CA  THR A 332      38.449  20.745  22.270  1.00 74.09           C  
ATOM   2514  C   THR A 332      37.316  19.965  22.894  1.00 74.09           C  
ATOM   2515  O   THR A 332      36.237  19.882  22.308  1.00 74.09           O  
ATOM   2516  CB  THR A 332      39.057  19.899  21.187  1.00 74.09           C  
ATOM   2517  CG2 THR A 332      37.951  19.486  20.199  1.00 74.09           C  
ATOM   2518  OG1 THR A 332      40.057  20.639  20.501  1.00 74.09           O  
ATOM   2519  N   VAL A 333      37.516  19.361  24.082  1.00 53.49           N  
ATOM   2520  CA  VAL A 333      36.581  18.405  24.623  1.00 53.49           C  
ATOM   2521  C   VAL A 333      35.175  18.924  24.722  1.00 53.49           C  
ATOM   2522  O   VAL A 333      34.244  18.247  24.286  1.00 53.49           O  
ATOM   2523  CB  VAL A 333      36.966  17.929  25.993  1.00 53.49           C  
ATOM   2524  CG1 VAL A 333      35.869  16.978  26.504  1.00 53.49           C  
ATOM   2525  CG2 VAL A 333      38.365  17.291  25.919  1.00 53.49           C  
ATOM   2526  N   ALA A 334      34.959  20.131  25.270  1.00 34.82           N  
ATOM   2527  CA  ALA A 334      33.606  20.572  25.475  1.00 34.82           C  
ATOM   2528  C   ALA A 334      32.870  20.651  24.169  1.00 34.82           C  
ATOM   2529  O   ALA A 334      31.733  20.193  24.066  1.00 34.82           O  
ATOM   2530  CB  ALA A 334      33.530  21.958  26.139  1.00 34.82           C  
ATOM   2531  N   GLU A 335      33.503  21.216  23.125  1.00 37.94           N  
ATOM   2532  CA  GLU A 335      32.840  21.393  21.862  1.00 37.94           C  
ATOM   2533  C   GLU A 335      32.515  20.063  21.251  1.00 37.94           C  
ATOM   2534  O   GLU A 335      31.429  19.869  20.707  1.00 37.94           O  
ATOM   2535  CB  GLU A 335      33.698  22.152  20.833  1.00 37.94           C  
ATOM   2536  CG  GLU A 335      32.954  22.446  19.528  1.00 37.94           C  
ATOM   2537  CD  GLU A 335      33.895  23.187  18.589  1.00 37.94           C  
ATOM   2538  OE1 GLU A 335      35.134  23.115  18.810  1.00 37.94           O  
ATOM   2539  OE2 GLU A 335      33.388  23.830  17.631  1.00 37.94           O1-
ATOM   2540  N   PHE A 336      33.452  19.102  21.327  1.00 55.92           N  
ATOM   2541  CA  PHE A 336      33.255  17.831  20.688  1.00 55.92           C  
ATOM   2542  C   PHE A 336      32.110  17.118  21.337  1.00 55.92           C  
ATOM   2543  O   PHE A 336      31.285  16.512  20.655  1.00 55.92           O  
ATOM   2544  CB  PHE A 336      34.500  16.930  20.761  1.00 55.92           C  
ATOM   2545  CG  PHE A 336      34.241  15.718  19.931  1.00 55.92           C  
ATOM   2546  CD1 PHE A 336      34.324  15.784  18.558  1.00 55.92           C  
ATOM   2547  CD2 PHE A 336      33.931  14.514  20.520  1.00 55.92           C  
ATOM   2548  CE1 PHE A 336      34.090  14.671  17.785  1.00 55.92           C  
ATOM   2549  CE2 PHE A 336      33.697  13.398  19.753  1.00 55.92           C  
ATOM   2550  CZ  PHE A 336      33.774  13.475  18.382  1.00 55.92           C  
ATOM   2551  N   VAL A 337      32.025  17.177  22.679  1.00 98.38           N  
ATOM   2552  CA  VAL A 337      30.984  16.472  23.371  1.00 98.38           C  
ATOM   2553  C   VAL A 337      29.667  17.024  22.918  1.00 98.38           C  
ATOM   2554  O   VAL A 337      28.701  16.281  22.749  1.00 98.38           O  
ATOM   2555  CB  VAL A 337      31.084  16.582  24.867  1.00 98.38           C  
ATOM   2556  CG1 VAL A 337      30.621  17.975  25.317  1.00 98.38           C  
ATOM   2557  CG2 VAL A 337      30.302  15.421  25.495  1.00 98.38           C  
ATOM   2558  N   ALA A 338      29.600  18.351  22.705  1.00 28.97           N  
ATOM   2559  CA  ALA A 338      28.390  18.984  22.261  1.00 28.97           C  
ATOM   2560  C   ALA A 338      28.031  18.431  20.915  1.00 28.97           C  
ATOM   2561  O   ALA A 338      26.856  18.215  20.619  1.00 28.97           O  
ATOM   2562  CB  ALA A 338      28.532  20.508  22.116  1.00 28.97           C  
ATOM   2563  N   ALA A 339      29.038  18.205  20.051  1.00 29.95           N  
ATOM   2564  CA  ALA A 339      28.789  17.689  18.734  1.00 29.95           C  
ATOM   2565  C   ALA A 339      28.206  16.310  18.837  1.00 29.95           C  
ATOM   2566  O   ALA A 339      27.290  15.961  18.092  1.00 29.95           O  
ATOM   2567  CB  ALA A 339      30.067  17.595  17.880  1.00 29.95           C  
ATOM   2568  N   VAL A 340      28.725  15.486  19.767  1.00 32.03           N  
ATOM   2569  CA  VAL A 340      28.244  14.139  19.922  1.00 32.03           C  
ATOM   2570  C   VAL A 340      26.797  14.193  20.298  1.00 32.03           C  
ATOM   2571  O   VAL A 340      25.981  13.437  19.774  1.00 32.03           O  
ATOM   2572  CB  VAL A 340      28.957  13.387  21.009  1.00 32.03           C  
ATOM   2573  CG1 VAL A 340      28.287  12.013  21.178  1.00 32.03           C  
ATOM   2574  CG2 VAL A 340      30.453  13.311  20.657  1.00 32.03           C  
ATOM   2575  N   ARG A 341      26.438  15.106  21.219  1.00107.03           N  
ATOM   2576  CA  ARG A 341      25.078  15.195  21.655  1.00107.03           C  
ATOM   2577  C   ARG A 341      24.224  15.573  20.487  1.00107.03           C  
ATOM   2578  O   ARG A 341      23.114  15.065  20.332  1.00107.03           O  
ATOM   2579  CB  ARG A 341      24.883  16.227  22.780  1.00107.03           C  
ATOM   2580  CG  ARG A 341      25.672  15.866  24.043  1.00107.03           C  
ATOM   2581  CD  ARG A 341      25.259  16.645  25.292  1.00107.03           C  
ATOM   2582  NE  ARG A 341      24.014  16.014  25.812  1.00107.03           N  
ATOM   2583  CZ  ARG A 341      23.854  15.816  27.153  1.00107.03           C  
ATOM   2584  NH1 ARG A 341      24.835  16.195  28.022  1.00107.03           N1+
ATOM   2585  NH2 ARG A 341      22.713  15.233  27.625  1.00107.03           N  
ATOM   2586  N   HIS A 342      24.715  16.487  19.630  1.00 78.47           N  
ATOM   2587  CA  HIS A 342      23.954  16.908  18.489  1.00 78.47           C  
ATOM   2588  C   HIS A 342      23.722  15.752  17.558  1.00 78.47           C  
ATOM   2589  O   HIS A 342      22.592  15.495  17.146  1.00 78.47           O  
ATOM   2590  CB  HIS A 342      24.678  18.011  17.695  1.00 78.47           C  
ATOM   2591  CG  HIS A 342      23.944  18.471  16.470  1.00 78.47           C  
ATOM   2592  CD2 HIS A 342      24.288  18.368  15.156  1.00 78.47           C  
ATOM   2593  ND1 HIS A 342      22.733  19.124  16.489  1.00 78.47           N  
ATOM   2594  CE1 HIS A 342      22.407  19.382  15.197  1.00 78.47           C  
ATOM   2595  NE2 HIS A 342      23.321  18.942  14.352  1.00 78.47           N  
ATOM   2596  N   SER A 343      24.795  15.020  17.206  1.00 55.25           N  
ATOM   2597  CA  SER A 343      24.697  13.946  16.256  1.00 55.25           C  
ATOM   2598  C   SER A 343      23.976  12.770  16.832  1.00 55.25           C  
ATOM   2599  O   SER A 343      23.288  12.052  16.108  1.00 55.25           O  
ATOM   2600  CB  SER A 343      26.071  13.460  15.765  1.00 55.25           C  
ATOM   2601  OG  SER A 343      26.706  14.491  15.025  1.00 55.25           O  
ATOM   2602  N   PHE A 344      24.151  12.498  18.139  1.00 88.52           N  
ATOM   2603  CA  PHE A 344      23.445  11.387  18.708  1.00 88.52           C  
ATOM   2604  C   PHE A 344      22.768  11.907  19.934  1.00 88.52           C  
ATOM   2605  O   PHE A 344      23.351  11.848  21.015  1.00 88.52           O  
ATOM   2606  CB  PHE A 344      24.391  10.274  19.189  1.00 88.52           C  
ATOM   2607  CG  PHE A 344      25.212   9.824  18.027  1.00 88.52           C  
ATOM   2608  CD1 PHE A 344      24.761   8.844  17.174  1.00 88.52           C  
ATOM   2609  CD2 PHE A 344      26.444  10.394  17.795  1.00 88.52           C  
ATOM   2610  CE1 PHE A 344      25.531   8.441  16.108  1.00 88.52           C  
ATOM   2611  CE2 PHE A 344      27.218   9.995  16.731  1.00 88.52           C  
ATOM   2612  CZ  PHE A 344      26.761   9.015  15.885  1.00 88.52           C  
ATOM   2613  N   PRO A 345      21.545  12.361  19.843  1.00 84.65           N  
ATOM   2614  CA  PRO A 345      20.917  12.892  21.018  1.00 84.65           C  
ATOM   2615  C   PRO A 345      20.815  11.817  22.046  1.00 84.65           C  
ATOM   2616  O   PRO A 345      20.288  10.746  21.748  1.00 84.65           O  
ATOM   2617  CB  PRO A 345      19.606  13.510  20.543  1.00 84.65           C  
ATOM   2618  CG  PRO A 345      19.939  13.955  19.103  1.00 84.65           C  
ATOM   2619  CD  PRO A 345      21.032  12.977  18.630  1.00 84.65           C  
ATOM   2620  N   PRO A 346      21.298  12.091  23.226  1.00 82.95           N  
ATOM   2621  CA  PRO A 346      21.359  11.080  24.242  1.00 82.95           C  
ATOM   2622  C   PRO A 346      20.062  10.762  24.896  1.00 82.95           C  
ATOM   2623  O   PRO A 346      19.250  11.661  25.116  1.00 82.95           O  
ATOM   2624  CB  PRO A 346      22.445  11.523  25.226  1.00 82.95           C  
ATOM   2625  CG  PRO A 346      22.694  13.004  24.891  1.00 82.95           C  
ATOM   2626  CD  PRO A 346      22.326  13.102  23.403  1.00 82.95           C  
ATOM   2627  N   ALA A 347      19.860   9.470  25.206  1.00 37.64           N  
ATOM   2628  CA  ALA A 347      18.696   9.036  25.912  1.00 37.64           C  
ATOM   2629  C   ALA A 347      18.767   9.601  27.296  1.00 37.64           C  
ATOM   2630  O   ALA A 347      17.771  10.071  27.830  1.00 37.64           O  
ATOM   2631  CB  ALA A 347      18.615   7.505  26.040  1.00 37.64           C  
ATOM   2632  N   ALA A 348      19.967   9.578  27.907  1.00 70.66           N  
ATOM   2633  CA  ALA A 348      20.160  10.017  29.263  1.00 70.66           C  
ATOM   2634  C   ALA A 348      20.231  11.507  29.304  1.00 70.66           C  
ATOM   2635  O   ALA A 348      20.495  12.161  28.298  1.00 70.66           O  
ATOM   2636  CB  ALA A 348      21.450   9.478  29.903  1.00 70.66           C  
ATOM   2637  N   ASN A 349      19.998  12.084  30.499  1.00232.19           N  
ATOM   2638  CA  ASN A 349      19.991  13.511  30.617  1.00232.19           C  
ATOM   2639  C   ASN A 349      21.102  13.945  31.514  1.00232.19           C  
ATOM   2640  O   ASN A 349      21.660  13.162  32.281  1.00232.19           O  
ATOM   2641  CB  ASN A 349      18.677  14.057  31.204  1.00232.19           C  
ATOM   2642  CG  ASN A 349      18.704  15.576  31.114  1.00232.19           C  
ATOM   2643  ND2 ASN A 349      18.472  16.113  29.887  1.00232.19           N  
ATOM   2644  OD1 ASN A 349      18.936  16.265  32.106  1.00232.19           O  
ATOM   2645  N   GLY A 350      21.498  15.222  31.366  1.00 94.61           N  
ATOM   2646  CA  GLY A 350      22.425  15.855  32.255  1.00 94.61           C  
ATOM   2647  C   GLY A 350      23.770  15.205  32.215  1.00 94.61           C  
ATOM   2648  O   GLY A 350      24.245  14.738  31.181  1.00 94.61           O  
ATOM   2649  N   ASP A 351      24.399  15.184  33.406  1.00 57.89           N  
ATOM   2650  CA  ASP A 351      25.723  14.712  33.689  1.00 57.89           C  
ATOM   2651  C   ASP A 351      25.797  13.241  33.464  1.00 57.89           C  
ATOM   2652  O   ASP A 351      26.866  12.714  33.165  1.00 57.89           O  
ATOM   2653  CB  ASP A 351      26.139  14.982  35.144  1.00 57.89           C  
ATOM   2654  CG  ASP A 351      26.290  16.488  35.308  1.00 57.89           C  
ATOM   2655  OD1 ASP A 351      26.405  17.188  34.267  1.00 57.89           O  
ATOM   2656  OD2 ASP A 351      26.291  16.958  36.478  1.00 57.89           O1-
ATOM   2657  N   LYS A 352      24.659  12.538  33.585  1.00161.73           N  
ATOM   2658  CA  LYS A 352      24.656  11.108  33.488  1.00161.73           C  
ATOM   2659  C   LYS A 352      25.268  10.720  32.181  1.00161.73           C  
ATOM   2660  O   LYS A 352      25.888   9.665  32.068  1.00161.73           O  
ATOM   2661  CB  LYS A 352      23.240  10.509  33.534  1.00161.73           C  
ATOM   2662  CG  LYS A 352      23.222   8.981  33.448  1.00161.73           C  
ATOM   2663  CD  LYS A 352      21.871   8.364  33.814  1.00161.73           C  
ATOM   2664  CE  LYS A 352      21.851   6.837  33.729  1.00161.73           C  
ATOM   2665  NZ  LYS A 352      20.510   6.327  34.093  1.00161.73           N1+
ATOM   2666  N   PHE A 353      25.101  11.570  31.155  1.00 70.83           N  
ATOM   2667  CA  PHE A 353      25.620  11.304  29.847  1.00 70.83           C  
ATOM   2668  C   PHE A 353      27.116  11.213  29.914  1.00 70.83           C  
ATOM   2669  O   PHE A 353      27.712  10.328  29.301  1.00 70.83           O  
ATOM   2670  CB  PHE A 353      25.235  12.418  28.853  1.00 70.83           C  
ATOM   2671  CG  PHE A 353      25.786  12.101  27.506  1.00 70.83           C  
ATOM   2672  CD1 PHE A 353      25.207  11.123  26.730  1.00 70.83           C  
ATOM   2673  CD2 PHE A 353      26.863  12.798  27.006  1.00 70.83           C  
ATOM   2674  CE1 PHE A 353      25.704  10.830  25.482  1.00 70.83           C  
ATOM   2675  CE2 PHE A 353      27.364  12.510  25.759  1.00 70.83           C  
ATOM   2676  CZ  PHE A 353      26.787  11.523  24.996  1.00 70.83           C  
ATOM   2677  N   LEU A 354      27.778  12.120  30.659  1.00108.74           N  
ATOM   2678  CA  LEU A 354      29.212  12.062  30.654  1.00108.74           C  
ATOM   2679  C   LEU A 354      29.688  11.575  31.988  1.00108.74           C  
ATOM   2680  O   LEU A 354      29.324  12.109  33.035  1.00108.74           O  
ATOM   2681  CB  LEU A 354      29.845  13.428  30.307  1.00108.74           C  
ATOM   2682  CG  LEU A 354      31.361  13.414  30.020  1.00108.74           C  
ATOM   2683  CD1 LEU A 354      31.835  14.786  29.522  1.00108.74           C  
ATOM   2684  CD2 LEU A 354      32.182  12.949  31.230  1.00108.74           C  
ATOM   2685  N   LYS A 355      30.526  10.517  31.972  1.00 35.72           N  
ATOM   2686  CA  LYS A 355      31.054   9.956  33.182  1.00 35.72           C  
ATOM   2687  C   LYS A 355      32.514  10.283  33.217  1.00 35.72           C  
ATOM   2688  O   LYS A 355      33.124  10.555  32.184  1.00 35.72           O  
ATOM   2689  CB  LYS A 355      30.922   8.424  33.259  1.00 35.72           C  
ATOM   2690  CG  LYS A 355      29.469   7.942  33.301  1.00 35.72           C  
ATOM   2691  CD  LYS A 355      29.314   6.434  33.086  1.00 35.72           C  
ATOM   2692  CE  LYS A 355      27.862   5.956  33.130  1.00 35.72           C  
ATOM   2693  NZ  LYS A 355      27.805   4.493  32.923  1.00 35.72           N1+
ATOM   2694  N   GLY A 356      33.115  10.262  34.424  1.00 28.78           N  
ATOM   2695  CA  GLY A 356      34.511  10.570  34.542  1.00 28.78           C  
ATOM   2696  C   GLY A 356      34.683  12.057  34.613  1.00 28.78           C  
ATOM   2697  O   GLY A 356      33.947  12.749  35.315  1.00 28.78           O  
ATOM   2698  N   LEU A 357      35.691  12.578  33.883  1.00 52.09           N  
ATOM   2699  CA  LEU A 357      36.025  13.974  33.929  1.00 52.09           C  
ATOM   2700  C   LEU A 357      34.868  14.757  33.407  1.00 52.09           C  
ATOM   2701  O   LEU A 357      34.213  14.367  32.442  1.00 52.09           O  
ATOM   2702  CB  LEU A 357      37.264  14.324  33.086  1.00 52.09           C  
ATOM   2703  CG  LEU A 357      38.540  13.575  33.527  1.00 52.09           C  
ATOM   2704  CD1 LEU A 357      39.746  13.962  32.654  1.00 52.09           C  
ATOM   2705  CD2 LEU A 357      38.808  13.750  35.030  1.00 52.09           C  
ATOM   2706  N   GLN A 358      34.585  15.911  34.040  1.00125.04           N  
ATOM   2707  CA  GLN A 358      33.427  16.639  33.619  1.00125.04           C  
ATOM   2708  C   GLN A 358      33.869  17.951  33.045  1.00125.04           C  
ATOM   2709  O   GLN A 358      34.856  18.538  33.489  1.00125.04           O  
ATOM   2710  CB  GLN A 358      32.464  16.921  34.782  1.00125.04           C  
ATOM   2711  CG  GLN A 358      31.021  17.100  34.326  1.00125.04           C  
ATOM   2712  CD  GLN A 358      30.495  15.706  34.008  1.00125.04           C  
ATOM   2713  NE2 GLN A 358      31.314  14.664  34.315  1.00125.04           N  
ATOM   2714  OE1 GLN A 358      29.386  15.547  33.501  1.00125.04           O  
ATOM   2715  N   VAL A 359      33.158  18.424  31.999  1.00103.97           N  
ATOM   2716  CA  VAL A 359      33.448  19.699  31.406  1.00103.97           C  
ATOM   2717  C   VAL A 359      32.150  20.433  31.296  1.00103.97           C  
ATOM   2718  O   VAL A 359      31.110  19.834  31.032  1.00103.97           O  
ATOM   2719  CB  VAL A 359      33.968  19.616  30.001  1.00103.97           C  
ATOM   2720  CG1 VAL A 359      35.323  18.900  30.010  1.00103.97           C  
ATOM   2721  CG2 VAL A 359      32.904  18.921  29.134  1.00103.97           C  
ATOM   2722  N   ALA A 360      32.179  21.767  31.475  1.00 32.32           N  
ATOM   2723  CA  ALA A 360      30.963  22.519  31.372  1.00 32.32           C  
ATOM   2724  C   ALA A 360      30.489  22.391  29.959  1.00 32.32           C  
ATOM   2725  O   ALA A 360      31.282  22.218  29.034  1.00 32.32           O  
ATOM   2726  CB  ALA A 360      31.133  24.017  31.681  1.00 32.32           C  
ATOM   2727  N   PRO A 361      29.195  22.438  29.781  1.00 68.09           N  
ATOM   2728  CA  PRO A 361      28.612  22.320  28.471  1.00 68.09           C  
ATOM   2729  C   PRO A 361      28.818  23.564  27.667  1.00 68.09           C  
ATOM   2730  O   PRO A 361      28.991  24.633  28.249  1.00 68.09           O  
ATOM   2731  CB  PRO A 361      27.141  21.957  28.690  1.00 68.09           C  
ATOM   2732  CG  PRO A 361      26.885  22.235  30.183  1.00 68.09           C  
ATOM   2733  CD  PRO A 361      28.266  22.049  30.827  1.00 68.09           C  
ATOM   2734  N   VAL A 362      28.815  23.436  26.324  1.00 83.89           N  
ATOM   2735  CA  VAL A 362      29.014  24.570  25.468  1.00 83.89           C  
ATOM   2736  C   VAL A 362      28.045  24.465  24.333  1.00 83.89           C  
ATOM   2737  O   VAL A 362      27.554  23.380  24.023  1.00 83.89           O  
ATOM   2738  CB  VAL A 362      30.395  24.629  24.881  1.00 83.89           C  
ATOM   2739  CG1 VAL A 362      30.600  23.394  23.988  1.00 83.89           C  
ATOM   2740  CG2 VAL A 362      30.561  25.967  24.142  1.00 83.89           C  
ATOM   2741  N   LEU A 363      27.738  25.610  23.685  1.00 35.63           N  
ATOM   2742  CA  LEU A 363      26.798  25.617  22.598  1.00 35.63           C  
ATOM   2743  C   LEU A 363      27.560  25.605  21.311  1.00 35.63           C  
ATOM   2744  O   LEU A 363      28.602  26.247  21.181  1.00 35.63           O  
ATOM   2745  CB  LEU A 363      25.883  26.856  22.584  1.00 35.63           C  
ATOM   2746  CG  LEU A 363      24.951  26.948  23.807  1.00 35.63           C  
ATOM   2747  CD1 LEU A 363      24.060  28.200  23.736  1.00 35.63           C  
ATOM   2748  CD2 LEU A 363      24.147  25.651  23.996  1.00 35.63           C  
ATOM   2749  N   LEU A 364      27.059  24.835  20.323  1.00 44.23           N  
ATOM   2750  CA  LEU A 364      27.697  24.728  19.040  1.00 44.23           C  
ATOM   2751  C   LEU A 364      27.313  25.905  18.201  1.00 44.23           C  
ATOM   2752  O   LEU A 364      26.220  26.452  18.330  1.00 44.23           O  
ATOM   2753  CB  LEU A 364      27.285  23.464  18.262  1.00 44.23           C  
ATOM   2754  CG  LEU A 364      27.704  22.144  18.940  1.00 44.23           C  
ATOM   2755  CD1 LEU A 364      27.263  20.930  18.107  1.00 44.23           C  
ATOM   2756  CD2 LEU A 364      29.210  22.129  19.252  1.00 44.23           C  
ATOM   2757  N   SER A 365      28.222  26.325  17.304  1.00 25.49           N  
ATOM   2758  CA  SER A 365      27.935  27.427  16.434  1.00 25.49           C  
ATOM   2759  C   SER A 365      26.993  26.928  15.388  1.00 25.49           C  
ATOM   2760  O   SER A 365      26.854  25.724  15.177  1.00 25.49           O  
ATOM   2761  CB  SER A 365      29.178  27.984  15.718  1.00 25.49           C  
ATOM   2762  OG  SER A 365      29.729  26.996  14.860  1.00 25.49           O  
ATOM   2763  N   ASP A 366      26.301  27.863  14.714  1.00 92.31           N  
ATOM   2764  CA  ASP A 366      25.356  27.511  13.698  1.00 92.31           C  
ATOM   2765  C   ASP A 366      26.082  26.856  12.565  1.00 92.31           C  
ATOM   2766  O   ASP A 366      25.557  25.943  11.931  1.00 92.31           O  
ATOM   2767  CB  ASP A 366      24.567  28.721  13.158  1.00 92.31           C  
ATOM   2768  CG  ASP A 366      25.536  29.722  12.544  1.00 92.31           C  
ATOM   2769  OD1 ASP A 366      26.614  29.950  13.157  1.00 92.31           O  
ATOM   2770  OD2 ASP A 366      25.203  30.283  11.466  1.00 92.31           O1-
ATOM   2771  N   GLU A 367      27.319  27.307  12.281  1.00 64.92           N  
ATOM   2772  CA  GLU A 367      28.064  26.780  11.175  1.00 64.92           C  
ATOM   2773  C   GLU A 367      28.359  25.328  11.396  1.00 64.92           C  
ATOM   2774  O   GLU A 367      28.235  24.516  10.480  1.00 64.92           O  
ATOM   2775  CB  GLU A 367      29.414  27.490  10.967  1.00 64.92           C  
ATOM   2776  CG  GLU A 367      29.292  28.944  10.502  1.00 64.92           C  
ATOM   2777  CD  GLU A 367      29.014  29.821  11.713  1.00 64.92           C  
ATOM   2778  OE1 GLU A 367      29.061  29.288  12.854  1.00 64.92           O  
ATOM   2779  OE2 GLU A 367      28.756  31.039  11.516  1.00 64.92           O1-
ATOM   2780  N   LEU A 368      28.769  24.958  12.622  1.00 50.52           N  
ATOM   2781  CA  LEU A 368      29.122  23.595  12.897  1.00 50.52           C  
ATOM   2782  C   LEU A 368      27.913  22.715  12.813  1.00 50.52           C  
ATOM   2783  O   LEU A 368      27.979  21.608  12.281  1.00 50.52           O  
ATOM   2784  CB  LEU A 368      29.777  23.414  14.277  1.00 50.52           C  
ATOM   2785  CG  LEU A 368      30.166  21.958  14.586  1.00 50.52           C  
ATOM   2786  CD1 LEU A 368      31.105  21.389  13.510  1.00 50.52           C  
ATOM   2787  CD2 LEU A 368      30.768  21.837  15.995  1.00 50.52           C  
ATOM   2788  N   LYS A 369      26.760  23.197  13.313  1.00139.16           N  
ATOM   2789  CA  LYS A 369      25.572  22.385  13.355  1.00139.16           C  
ATOM   2790  C   LYS A 369      25.214  21.965  11.962  1.00139.16           C  
ATOM   2791  O   LYS A 369      24.867  20.809  11.724  1.00139.16           O  
ATOM   2792  CB  LYS A 369      24.359  23.140  13.923  1.00139.16           C  
ATOM   2793  CG  LYS A 369      24.564  23.645  15.353  1.00139.16           C  
ATOM   2794  CD  LYS A 369      24.832  22.540  16.374  1.00139.16           C  
ATOM   2795  CE  LYS A 369      23.564  21.843  16.869  1.00139.16           C  
ATOM   2796  NZ  LYS A 369      22.751  22.782  17.675  1.00139.16           N1+
ATOM   2797  N   ALA A 370      25.294  22.903  11.002  1.00 31.05           N  
ATOM   2798  CA  ALA A 370      24.944  22.653   9.629  1.00 31.05           C  
ATOM   2799  C   ALA A 370      25.876  21.635   9.049  1.00 31.05           C  
ATOM   2800  O   ALA A 370      25.474  20.812   8.230  1.00 31.05           O  
ATOM   2801  CB  ALA A 370      25.041  23.915   8.754  1.00 31.05           C  
ATOM   2802  N   ALA A 371      27.159  21.696   9.446  1.00 46.62           N  
ATOM   2803  CA  ALA A 371      28.207  20.833   8.975  1.00 46.62           C  
ATOM   2804  C   ALA A 371      27.935  19.416   9.386  1.00 46.62           C  
ATOM   2805  O   ALA A 371      28.361  18.477   8.713  1.00 46.62           O  
ATOM   2806  CB  ALA A 371      29.590  21.217   9.529  1.00 46.62           C  
ATOM   2807  N   LEU A 372      27.279  19.232  10.548  1.00 62.10           N  
ATOM   2808  CA  LEU A 372      26.987  17.934  11.098  1.00 62.10           C  
ATOM   2809  C   LEU A 372      25.815  17.319  10.385  1.00 62.10           C  
ATOM   2810  O   LEU A 372      25.158  17.952   9.562  1.00 62.10           O  
ATOM   2811  CB  LEU A 372      26.665  17.983  12.600  1.00 62.10           C  
ATOM   2812  CG  LEU A 372      27.833  18.543  13.432  1.00 62.10           C  
ATOM   2813  CD1 LEU A 372      27.519  18.518  14.936  1.00 62.10           C  
ATOM   2814  CD2 LEU A 372      29.155  17.842  13.082  1.00 62.10           C  
ATOM   2815  N   VAL A 373      25.546  16.030  10.695  1.00 98.89           N  
ATOM   2816  CA  VAL A 373      24.522  15.257  10.045  1.00 98.89           C  
ATOM   2817  C   VAL A 373      23.179  15.881  10.255  1.00 98.89           C  
ATOM   2818  O   VAL A 373      22.843  16.330  11.350  1.00 98.89           O  
ATOM   2819  CB  VAL A 373      24.461  13.838  10.533  1.00 98.89           C  
ATOM   2820  CG1 VAL A 373      24.048  13.843  12.014  1.00 98.89           C  
ATOM   2821  CG2 VAL A 373      23.515  13.041   9.620  1.00 98.89           C  
ATOM   2822  N   VAL A 374      22.390  15.944   9.163  1.00 95.76           N  
ATOM   2823  CA  VAL A 374      21.071  16.505   9.180  1.00 95.76           C  
ATOM   2824  C   VAL A 374      20.164  15.631   9.990  1.00 95.76           C  
ATOM   2825  O   VAL A 374      19.352  16.128  10.769  1.00 95.76           O  
ATOM   2826  CB  VAL A 374      20.483  16.660   7.806  1.00 95.76           C  
ATOM   2827  CG1 VAL A 374      20.273  15.272   7.177  1.00 95.76           C  
ATOM   2828  CG2 VAL A 374      19.201  17.497   7.931  1.00 95.76           C  
ATOM   2829  N   GLU A 375      20.269  14.295   9.830  1.00 92.76           N  
ATOM   2830  CA  GLU A 375      19.407  13.433  10.585  1.00 92.76           C  
ATOM   2831  C   GLU A 375      20.254  12.740  11.609  1.00 92.76           C  
ATOM   2832  O   GLU A 375      21.116  11.927  11.279  1.00 92.76           O  
ATOM   2833  CB  GLU A 375      18.730  12.355   9.724  1.00 92.76           C  
ATOM   2834  CG  GLU A 375      17.561  11.677  10.434  1.00 92.76           C  
ATOM   2835  CD  GLU A 375      16.492  12.743  10.616  1.00 92.76           C  
ATOM   2836  OE1 GLU A 375      16.229  13.488   9.635  1.00 92.76           O  
ATOM   2837  OE2 GLU A 375      15.935  12.836  11.741  1.00 92.76           O1-
ATOM   2838  N   PRO A 376      20.017  13.055  12.855  1.00 79.06           N  
ATOM   2839  CA  PRO A 376      20.795  12.491  13.930  1.00 79.06           C  
ATOM   2840  C   PRO A 376      20.328  11.130  14.340  1.00 79.06           C  
ATOM   2841  O   PRO A 376      19.242  10.724  13.930  1.00 79.06           O  
ATOM   2842  CB  PRO A 376      20.750  13.509  15.072  1.00 79.06           C  
ATOM   2843  CG  PRO A 376      19.567  14.426  14.727  1.00 79.06           C  
ATOM   2844  CD  PRO A 376      19.507  14.373  13.194  1.00 79.06           C  
ATOM   2845  N   SER A 377      21.142  10.401  15.136  1.00 61.13           N  
ATOM   2846  CA  SER A 377      20.728   9.102  15.587  1.00 61.13           C  
ATOM   2847  C   SER A 377      20.634   9.126  17.082  1.00 61.13           C  
ATOM   2848  O   SER A 377      21.626   8.968  17.795  1.00 61.13           O  
ATOM   2849  CB  SER A 377      21.718   7.992  15.201  1.00 61.13           C  
ATOM   2850  OG  SER A 377      21.809   7.905  13.786  1.00 61.13           O  
ATOM   2851  N   PRO A 378      19.432   9.277  17.569  1.00 70.86           N  
ATOM   2852  CA  PRO A 378      19.259   9.348  18.992  1.00 70.86           C  
ATOM   2853  C   PRO A 378      19.524   8.038  19.660  1.00 70.86           C  
ATOM   2854  O   PRO A 378      19.072   7.008  19.165  1.00 70.86           O  
ATOM   2855  CB  PRO A 378      17.852   9.893  19.217  1.00 70.86           C  
ATOM   2856  CG  PRO A 378      17.596  10.748  17.963  1.00 70.86           C  
ATOM   2857  CD  PRO A 378      18.445  10.080  16.866  1.00 70.86           C  
ATOM   2858  N   GLY A 379      20.252   8.064  20.794  1.00 25.44           N  
ATOM   2859  CA  GLY A 379      20.489   6.879  21.568  1.00 25.44           C  
ATOM   2860  C   GLY A 379      21.635   6.094  21.002  1.00 25.44           C  
ATOM   2861  O   GLY A 379      21.982   5.040  21.531  1.00 25.44           O  
ATOM   2862  N   GLY A 380      22.277   6.590  19.928  1.00 29.08           N  
ATOM   2863  CA  GLY A 380      23.359   5.853  19.339  1.00 29.08           C  
ATOM   2864  C   GLY A 380      24.452   5.702  20.353  1.00 29.08           C  
ATOM   2865  O   GLY A 380      25.117   4.666  20.406  1.00 29.08           O  
ATOM   2866  N   VAL A 381      24.694   6.754  21.165  1.00 46.45           N  
ATOM   2867  CA  VAL A 381      25.729   6.672  22.158  1.00 46.45           C  
ATOM   2868  C   VAL A 381      25.076   6.636  23.507  1.00 46.45           C  
ATOM   2869  O   VAL A 381      24.321   7.537  23.868  1.00 46.45           O  
ATOM   2870  CB  VAL A 381      26.666   7.845  22.131  1.00 46.45           C  
ATOM   2871  CG1 VAL A 381      27.662   7.720  23.296  1.00 46.45           C  
ATOM   2872  CG2 VAL A 381      27.335   7.891  20.746  1.00 46.45           C  
ATOM   2873  N   GLN A 382      25.338   5.560  24.281  1.00 54.64           N  
ATOM   2874  CA  GLN A 382      24.747   5.391  25.579  1.00 54.64           C  
ATOM   2875  C   GLN A 382      25.282   6.405  26.542  1.00 54.64           C  
ATOM   2876  O   GLN A 382      24.524   7.058  27.256  1.00 54.64           O  
ATOM   2877  CB  GLN A 382      25.026   4.004  26.181  1.00 54.64           C  
ATOM   2878  CG  GLN A 382      24.400   2.856  25.389  1.00 54.64           C  
ATOM   2879  CD  GLN A 382      24.756   1.556  26.096  1.00 54.64           C  
ATOM   2880  NE2 GLN A 382      25.080   0.502  25.299  1.00 54.64           N  
ATOM   2881  OE1 GLN A 382      24.752   1.481  27.322  1.00 54.64           O  
ATOM   2882  N   TYR A 383      26.617   6.542  26.613  1.00 77.14           N  
ATOM   2883  CA  TYR A 383      27.214   7.499  27.498  1.00 77.14           C  
ATOM   2884  C   TYR A 383      28.642   7.684  27.095  1.00 77.14           C  
ATOM   2885  O   TYR A 383      29.145   6.980  26.219  1.00 77.14           O  
ATOM   2886  CB  TYR A 383      27.132   7.113  28.989  1.00 77.14           C  
ATOM   2887  CG  TYR A 383      27.733   5.768  29.209  1.00 77.14           C  
ATOM   2888  CD1 TYR A 383      29.082   5.622  29.445  1.00 77.14           C  
ATOM   2889  CD2 TYR A 383      26.938   4.645  29.186  1.00 77.14           C  
ATOM   2890  CE1 TYR A 383      29.626   4.376  29.653  1.00 77.14           C  
ATOM   2891  CE2 TYR A 383      27.476   3.397  29.393  1.00 77.14           C  
ATOM   2892  CZ  TYR A 383      28.823   3.261  29.628  1.00 77.14           C  
ATOM   2893  OH  TYR A 383      29.380   1.982  29.841  1.00 77.14           O  
ATOM   2894  N   ILE A 384      29.330   8.664  27.715  1.00 54.67           N  
ATOM   2895  CA  ILE A 384      30.714   8.882  27.397  1.00 54.67           C  
ATOM   2896  C   ILE A 384      31.514   8.787  28.657  1.00 54.67           C  
ATOM   2897  O   ILE A 384      31.119   9.309  29.700  1.00 54.67           O  
ATOM   2898  CB  ILE A 384      30.994  10.239  26.814  1.00 54.67           C  
ATOM   2899  CG1 ILE A 384      30.266  10.421  25.473  1.00 54.67           C  
ATOM   2900  CG2 ILE A 384      32.518  10.408  26.712  1.00 54.67           C  
ATOM   2901  CD1 ILE A 384      30.313  11.855  24.947  1.00 54.67           C  
ATOM   2902  N   ILE A 385      32.669   8.093  28.587  1.00 47.50           N  
ATOM   2903  CA  ILE A 385      33.553   8.023  29.714  1.00 47.50           C  
ATOM   2904  C   ILE A 385      34.687   8.936  29.371  1.00 47.50           C  
ATOM   2905  O   ILE A 385      35.364   8.742  28.362  1.00 47.50           O  
ATOM   2906  CB  ILE A 385      34.129   6.655  29.942  1.00 47.50           C  
ATOM   2907  CG1 ILE A 385      33.009   5.647  30.253  1.00 47.50           C  
ATOM   2908  CG2 ILE A 385      35.188   6.760  31.053  1.00 47.50           C  
ATOM   2909  CD1 ILE A 385      33.469   4.192  30.203  1.00 47.50           C  
ATOM   2910  N   ALA A 386      34.906   9.982  30.194  1.00 39.14           N  
ATOM   2911  CA  ALA A 386      35.943  10.930  29.904  1.00 39.14           C  
ATOM   2912  C   ALA A 386      37.086  10.638  30.818  1.00 39.14           C  
ATOM   2913  O   ALA A 386      36.903  10.494  32.026  1.00 39.14           O  
ATOM   2914  CB  ALA A 386      35.526  12.391  30.142  1.00 39.14           C  
ATOM   2915  N   THR A 387      38.306  10.557  30.247  1.00135.87           N  
ATOM   2916  CA  THR A 387      39.475  10.184  30.991  1.00135.87           C  
ATOM   2917  C   THR A 387      40.660  10.941  30.449  1.00135.87           C  
ATOM   2918  O   THR A 387      40.526  11.787  29.566  1.00135.87           O  
ATOM   2919  CB  THR A 387      39.741   8.706  30.836  1.00135.87           C  
ATOM   2920  CG2 THR A 387      39.962   8.407  29.347  1.00135.87           C  
ATOM   2921  OG1 THR A 387      40.865   8.282  31.591  1.00135.87           O  
ATOM   2922  N   GLN A 388      41.861  10.665  31.007  1.00 56.56           N  
ATOM   2923  CA  GLN A 388      43.088  11.294  30.602  1.00 56.56           C  
ATOM   2924  C   GLN A 388      44.188  10.273  30.726  1.00 56.56           C  
ATOM   2925  O   GLN A 388      43.940   9.132  31.110  1.00 56.56           O  
ATOM   2926  CB  GLN A 388      43.445  12.501  31.484  1.00 56.56           C  
ATOM   2927  CG  GLN A 388      43.663  12.128  32.953  1.00 56.56           C  
ATOM   2928  CD  GLN A 388      43.828  13.416  33.747  1.00 56.56           C  
ATOM   2929  NE2 GLN A 388      43.001  13.576  34.814  1.00 56.56           N  
ATOM   2930  OE1 GLN A 388      44.661  14.260  33.423  1.00 56.56           O  
ATOM   2931  N   VAL A 389      45.439  10.653  30.375  1.00 44.57           N  
ATOM   2932  CA  VAL A 389      46.566   9.753  30.445  1.00 44.57           C  
ATOM   2933  C   VAL A 389      46.916   9.559  31.894  1.00 44.57           C  
ATOM   2934  O   VAL A 389      46.827  10.500  32.682  1.00 44.57           O  
ATOM   2935  CB  VAL A 389      47.783  10.275  29.731  1.00 44.57           C  
ATOM   2936  CG1 VAL A 389      48.933   9.266  29.895  1.00 44.57           C  
ATOM   2937  CG2 VAL A 389      47.408  10.552  28.265  1.00 44.57           C  
ATOM   2938  N   GLY A 390      47.341   8.331  32.286  1.00 37.60           N  
ATOM   2939  CA  GLY A 390      47.581   8.084  33.687  1.00 37.60           C  
ATOM   2940  C   GLY A 390      48.776   7.194  33.903  1.00 37.60           C  
ATOM   2941  O   GLY A 390      49.415   6.703  32.974  1.00 37.60           O  
ATOM   2942  N   PRO A 391      49.063   7.000  35.173  1.00 86.97           N  
ATOM   2943  CA  PRO A 391      50.200   6.244  35.651  1.00 86.97           C  
ATOM   2944  C   PRO A 391      50.038   4.758  35.562  1.00 86.97           C  
ATOM   2945  O   PRO A 391      48.968   4.282  35.183  1.00 86.97           O  
ATOM   2946  CB  PRO A 391      50.444   6.712  37.088  1.00 86.97           C  
ATOM   2947  CG  PRO A 391      49.119   7.366  37.510  1.00 86.97           C  
ATOM   2948  CD  PRO A 391      48.544   7.901  36.189  1.00 86.97           C  
ATOM   2949  N   GLY A 392      51.112   4.014  35.906  1.00 32.87           N  
ATOM   2950  CA  GLY A 392      51.125   2.577  35.877  1.00 32.87           C  
ATOM   2951  C   GLY A 392      50.490   2.073  37.142  1.00 32.87           C  
ATOM   2952  O   GLY A 392      49.839   2.821  37.870  1.00 32.87           O  
ATOM   2953  N   PRO A 393      50.685   0.804  37.416  1.00 70.38           N  
ATOM   2954  CA  PRO A 393      50.094   0.166  38.566  1.00 70.38           C  
ATOM   2955  C   PRO A 393      50.590   0.757  39.846  1.00 70.38           C  
ATOM   2956  O   PRO A 393      51.701   1.287  39.867  1.00 70.38           O  
ATOM   2957  CB  PRO A 393      50.393  -1.323  38.409  1.00 70.38           C  
ATOM   2958  CG  PRO A 393      50.489  -1.511  36.883  1.00 70.38           C  
ATOM   2959  CD  PRO A 393      50.975  -0.149  36.358  1.00 70.38           C  
ATOM   2960  N   GLN A 394      49.768   0.702  40.918  1.00 50.96           N  
ATOM   2961  CA  GLN A 394      50.160   1.300  42.162  1.00 50.96           C  
ATOM   2962  C   GLN A 394      49.824   0.360  43.277  1.00 50.96           C  
ATOM   2963  O   GLN A 394      48.864  -0.405  43.196  1.00 50.96           O  
ATOM   2964  CB  GLN A 394      49.404   2.606  42.460  1.00 50.96           C  
ATOM   2965  CG  GLN A 394      49.532   3.658  41.355  1.00 50.96           C  
ATOM   2966  CD  GLN A 394      50.996   4.049  41.215  1.00 50.96           C  
ATOM   2967  NE2 GLN A 394      51.450   4.249  39.948  1.00 50.96           N  
ATOM   2968  OE1 GLN A 394      51.718   4.169  42.202  1.00 50.96           O  
ATOM   2969  N   VAL A 395      50.636   0.391  44.353  1.00 35.79           N  
ATOM   2970  CA  VAL A 395      50.378  -0.420  45.508  1.00 35.79           C  
ATOM   2971  C   VAL A 395      49.456   0.355  46.405  1.00 35.79           C  
ATOM   2972  O   VAL A 395      49.587   1.572  46.538  1.00 35.79           O  
ATOM   2973  CB  VAL A 395      51.614  -0.743  46.298  1.00 35.79           C  
ATOM   2974  CG1 VAL A 395      51.207  -1.534  47.553  1.00 35.79           C  
ATOM   2975  CG2 VAL A 395      52.598  -1.492  45.382  1.00 35.79           C  
ATOM   2976  N   LEU A 396      48.486  -0.339  47.039  1.00100.57           N  
ATOM   2977  CA  LEU A 396      47.550   0.298  47.930  1.00100.57           C  
ATOM   2978  C   LEU A 396      47.999   0.023  49.338  1.00100.57           C  
ATOM   2979  O   LEU A 396      48.280  -1.118  49.703  1.00100.57           O  
ATOM   2980  CB  LEU A 396      46.120  -0.268  47.829  1.00100.57           C  
ATOM   2981  CG  LEU A 396      45.418  -0.057  46.472  1.00100.57           C  
ATOM   2982  CD1 LEU A 396      45.124   1.426  46.211  1.00100.57           C  
ATOM   2983  CD2 LEU A 396      46.188  -0.729  45.327  1.00100.57           C  
ATOM   2984  N   ASP A 397      48.144   1.099  50.135  1.00105.37           N  
ATOM   2985  CA  ASP A 397      48.563   1.096  51.513  1.00105.37           C  
ATOM   2986  C   ASP A 397      47.476   0.744  52.505  1.00105.37           C  
ATOM   2987  O   ASP A 397      47.774   0.250  53.592  1.00105.37           O  
ATOM   2988  CB  ASP A 397      49.126   2.463  51.942  1.00105.37           C  
ATOM   2989  CG  ASP A 397      49.859   2.304  53.268  1.00105.37           C  
ATOM   2990  OD1 ASP A 397      50.150   1.140  53.653  1.00105.37           O  
ATOM   2991  OD2 ASP A 397      50.140   3.349  53.912  1.00105.37           O1-
ATOM   2992  N   ASP A 398      46.193   1.033  52.189  1.00 60.78           N  
ATOM   2993  CA  ASP A 398      45.133   0.935  53.168  1.00 60.78           C  
ATOM   2994  C   ASP A 398      44.697  -0.483  53.412  1.00 60.78           C  
ATOM   2995  O   ASP A 398      44.557  -1.283  52.491  1.00 60.78           O  
ATOM   2996  CB  ASP A 398      43.888   1.753  52.772  1.00 60.78           C  
ATOM   2997  CG  ASP A 398      43.006   1.969  53.995  1.00 60.78           C  
ATOM   2998  OD1 ASP A 398      43.422   1.570  55.116  1.00 60.78           O  
ATOM   2999  OD2 ASP A 398      41.899   2.547  53.824  1.00 60.78           O1-
ATOM   3000  N   THR A 399      44.437  -0.805  54.698  1.00104.02           N  
ATOM   3001  CA  THR A 399      44.030  -2.109  55.148  1.00104.02           C  
ATOM   3002  C   THR A 399      42.683  -2.451  54.578  1.00104.02           C  
ATOM   3003  O   THR A 399      42.428  -3.598  54.212  1.00104.02           O  
ATOM   3004  CB  THR A 399      43.936  -2.204  56.646  1.00104.02           C  
ATOM   3005  CG2 THR A 399      42.770  -1.327  57.135  1.00104.02           C  
ATOM   3006  OG1 THR A 399      43.737  -3.553  57.041  1.00104.02           O  
ATOM   3007  N   HIS A 400      41.784  -1.454  54.489  1.00 58.42           N  
ATOM   3008  CA  HIS A 400      40.436  -1.653  54.030  1.00 58.42           C  
ATOM   3009  C   HIS A 400      40.419  -2.045  52.586  1.00 58.42           C  
ATOM   3010  O   HIS A 400      39.478  -2.695  52.133  1.00 58.42           O  
ATOM   3011  CB  HIS A 400      39.541  -0.411  54.163  1.00 58.42           C  
ATOM   3012  CG  HIS A 400      38.116  -0.714  53.801  1.00 58.42           C  
ATOM   3013  CD2 HIS A 400      37.055  -1.017  54.598  1.00 58.42           C  
ATOM   3014  ND1 HIS A 400      37.639  -0.751  52.510  1.00 58.42           N  
ATOM   3015  CE1 HIS A 400      36.322  -1.072  52.587  1.00 58.42           C  
ATOM   3016  NE2 HIS A 400      35.923  -1.244  53.835  1.00 58.42           N  
ATOM   3017  N   ASP A 401      41.447  -1.634  51.822  1.00 64.51           N  
ATOM   3018  CA  ASP A 401      41.510  -1.856  50.403  1.00 64.51           C  
ATOM   3019  C   ASP A 401      41.508  -3.326  50.090  1.00 64.51           C  
ATOM   3020  O   ASP A 401      41.036  -3.731  49.028  1.00 64.51           O  
ATOM   3021  CB  ASP A 401      42.777  -1.258  49.764  1.00 64.51           C  
ATOM   3022  CG  ASP A 401      42.650   0.259  49.780  1.00 64.51           C  
ATOM   3023  OD1 ASP A 401      41.502   0.758  49.632  1.00 64.51           O  
ATOM   3024  OD2 ASP A 401      43.698   0.940  49.944  1.00 64.51           O1-
ATOM   3025  N   HIS A 402      42.047  -4.169  50.988  1.00 68.37           N  
ATOM   3026  CA  HIS A 402      42.169  -5.566  50.675  1.00 68.37           C  
ATOM   3027  C   HIS A 402      40.833  -6.183  50.391  1.00 68.37           C  
ATOM   3028  O   HIS A 402      39.867  -6.044  51.139  1.00 68.37           O  
ATOM   3029  CB  HIS A 402      42.844  -6.387  51.785  1.00 68.37           C  
ATOM   3030  CG  HIS A 402      44.233  -5.909  52.084  1.00 68.37           C  
ATOM   3031  CD2 HIS A 402      44.730  -5.300  53.197  1.00 68.37           C  
ATOM   3032  ND1 HIS A 402      45.293  -6.022  51.213  1.00 68.37           N  
ATOM   3033  CE1 HIS A 402      46.370  -5.479  51.835  1.00 68.37           C  
ATOM   3034  NE2 HIS A 402      46.078  -5.029  53.041  1.00 68.37           N  
ATOM   3035  N   LEU A 403      40.778  -6.894  49.250  1.00144.63           N  
ATOM   3036  CA  LEU A 403      39.642  -7.611  48.743  1.00144.63           C  
ATOM   3037  C   LEU A 403      39.384  -8.844  49.558  1.00144.63           C  
ATOM   3038  O   LEU A 403      38.308  -9.428  49.446  1.00144.63           O  
ATOM   3039  CB  LEU A 403      39.806  -8.054  47.279  1.00144.63           C  
ATOM   3040  CG  LEU A 403      39.822  -6.891  46.268  1.00144.63           C  
ATOM   3041  CD1 LEU A 403      41.079  -6.021  46.399  1.00144.63           C  
ATOM   3042  CD2 LEU A 403      39.617  -7.404  44.839  1.00144.63           C  
ATOM   3043  N   LEU A 404      40.399  -9.347  50.293  1.00 60.17           N  
ATOM   3044  CA  LEU A 404      40.211 -10.539  51.079  1.00 60.17           C  
ATOM   3045  C   LEU A 404      40.241 -10.179  52.536  1.00 60.17           C  
ATOM   3046  O   LEU A 404      40.831  -9.174  52.926  1.00 60.17           O  
ATOM   3047  CB  LEU A 404      41.304 -11.597  50.852  1.00 60.17           C  
ATOM   3048  CG  LEU A 404      41.326 -12.166  49.420  1.00 60.17           C  
ATOM   3049  CD1 LEU A 404      42.438 -13.215  49.256  1.00 60.17           C  
ATOM   3050  CD2 LEU A 404      39.947 -12.701  49.009  1.00 60.17           C  
ATOM   3051  N   GLY A 405      39.579 -10.998  53.383  1.00 29.45           N  
ATOM   3052  CA  GLY A 405      39.550 -10.757  54.797  1.00 29.45           C  
ATOM   3053  C   GLY A 405      40.703 -11.482  55.419  1.00 29.45           C  
ATOM   3054  O   GLY A 405      41.561 -12.030  54.730  1.00 29.45           O  
ATOM   3055  N   GLN A 406      40.718 -11.525  56.765  1.00 73.46           N  
ATOM   3056  CA  GLN A 406      41.768 -12.145  57.522  1.00 73.46           C  
ATOM   3057  C   GLN A 406      41.793 -13.589  57.140  1.00 73.46           C  
ATOM   3058  O   GLN A 406      42.857 -14.200  57.037  1.00 73.46           O  
ATOM   3059  CB  GLN A 406      41.510 -12.074  59.037  1.00 73.46           C  
ATOM   3060  CG  GLN A 406      42.601 -12.722  59.893  1.00 73.46           C  
ATOM   3061  CD  GLN A 406      43.793 -11.778  59.938  1.00 73.46           C  
ATOM   3062  NE2 GLN A 406      44.722 -12.021  60.901  1.00 73.46           N  
ATOM   3063  OE1 GLN A 406      43.898 -10.850  59.138  1.00 73.46           O  
ATOM   3064  N   ASP A 407      40.597 -14.157  56.908  1.00 66.31           N  
ATOM   3065  CA  ASP A 407      40.426 -15.537  56.568  1.00 66.31           C  
ATOM   3066  C   ASP A 407      41.062 -15.832  55.243  1.00 66.31           C  
ATOM   3067  O   ASP A 407      41.425 -16.976  54.980  1.00 66.31           O  
ATOM   3068  CB  ASP A 407      38.949 -15.984  56.564  1.00 66.31           C  
ATOM   3069  CG  ASP A 407      38.146 -15.146  55.579  1.00 66.31           C  
ATOM   3070  OD1 ASP A 407      38.731 -14.217  54.963  1.00 66.31           O  
ATOM   3071  OD2 ASP A 407      36.923 -15.423  55.444  1.00 66.31           O1-
ATOM   3072  N   GLY A 408      41.212 -14.822  54.363  1.00 35.68           N  
ATOM   3073  CA  GLY A 408      41.815 -15.076  53.083  1.00 35.68           C  
ATOM   3074  C   GLY A 408      40.719 -15.307  52.087  1.00 35.68           C  
ATOM   3075  O   GLY A 408      40.963 -15.794  50.983  1.00 35.68           O  
ATOM   3076  N   LEU A 409      39.472 -14.977  52.479  1.00131.70           N  
ATOM   3077  CA  LEU A 409      38.325 -15.086  51.620  1.00131.70           C  
ATOM   3078  C   LEU A 409      37.840 -13.697  51.317  1.00131.70           C  
ATOM   3079  O   LEU A 409      38.190 -12.739  52.003  1.00131.70           O  
ATOM   3080  CB  LEU A 409      37.169 -15.904  52.223  1.00131.70           C  
ATOM   3081  CG  LEU A 409      37.419 -17.426  52.197  1.00131.70           C  
ATOM   3082  CD1 LEU A 409      38.718 -17.813  52.918  1.00131.70           C  
ATOM   3083  CD2 LEU A 409      36.201 -18.190  52.740  1.00131.70           C  
ATOM   3084  N   PRO A 410      37.019 -13.583  50.303  1.00212.67           N  
ATOM   3085  CA  PRO A 410      36.592 -12.308  49.772  1.00212.67           C  
ATOM   3086  C   PRO A 410      35.923 -11.299  50.655  1.00212.67           C  
ATOM   3087  O   PRO A 410      36.080 -10.104  50.435  1.00212.67           O  
ATOM   3088  CB  PRO A 410      35.787 -12.642  48.518  1.00212.67           C  
ATOM   3089  CG  PRO A 410      36.403 -13.968  48.033  1.00212.67           C  
ATOM   3090  CD  PRO A 410      36.916 -14.646  49.315  1.00212.67           C  
ATOM   3091  N   GLN A 411      35.123 -11.676  51.638  1.00367.96           N  
ATOM   3092  CA  GLN A 411      34.583 -10.582  52.388  1.00367.96           C  
ATOM   3093  C   GLN A 411      33.768 -11.185  53.476  1.00367.96           C  
ATOM   3094  O   GLN A 411      32.865 -11.976  53.205  1.00367.96           O  
ATOM   3095  CB  GLN A 411      33.624  -9.690  51.576  1.00367.96           C  
ATOM   3096  CG  GLN A 411      33.122  -8.453  52.326  1.00367.96           C  
ATOM   3097  CD  GLN A 411      34.138  -7.330  52.150  1.00367.96           C  
ATOM   3098  NE2 GLN A 411      33.666  -6.166  51.626  1.00367.96           N  
ATOM   3099  OE1 GLN A 411      35.319  -7.479  52.463  1.00367.96           O  
ATOM   3100  N   ARG A 412      34.069 -10.820  54.736  1.00297.61           N  
ATOM   3101  CA  ARG A 412      33.318 -11.338  55.838  1.00297.61           C  
ATOM   3102  C   ARG A 412      33.385 -10.321  56.928  1.00297.61           C  
ATOM   3103  O   ARG A 412      34.287  -9.486  56.958  1.00297.61           O  
ATOM   3104  CB  ARG A 412      33.885 -12.649  56.408  1.00297.61           C  
ATOM   3105  CG  ARG A 412      33.833 -13.811  55.415  1.00297.61           C  
ATOM   3106  CD  ARG A 412      32.431 -14.390  55.218  1.00297.61           C  
ATOM   3107  NE  ARG A 412      32.542 -15.499  54.230  1.00297.61           N  
ATOM   3108  CZ  ARG A 412      31.432 -16.208  53.872  1.00297.61           C  
ATOM   3109  NH1 ARG A 412      30.220 -15.905  54.423  1.00297.61           N1+
ATOM   3110  NH2 ARG A 412      31.533 -17.219  52.961  1.00297.61           N  
ATOM   3111  N   ASP A 413      32.403 -10.353  57.848  1.00168.64           N  
ATOM   3112  CA  ASP A 413      32.416  -9.427  58.940  1.00168.64           C  
ATOM   3113  C   ASP A 413      33.368  -9.960  59.957  1.00168.64           C  
ATOM   3114  O   ASP A 413      33.716 -11.139  59.926  1.00168.64           O  
ATOM   3115  CB  ASP A 413      31.050  -9.252  59.625  1.00168.64           C  
ATOM   3116  CG  ASP A 413      30.137  -8.501  58.666  1.00168.64           C  
ATOM   3117  OD1 ASP A 413      30.646  -8.032  57.613  1.00168.64           O  
ATOM   3118  OD2 ASP A 413      28.922  -8.382  58.975  1.00168.64           O1-
ATOM   3119  N   LEU A 414      33.798  -9.076  60.884  1.00 81.86           N  
ATOM   3120  CA  LEU A 414      34.724  -9.390  61.936  1.00 81.86           C  
ATOM   3121  C   LEU A 414      35.837 -10.295  61.420  1.00 81.86           C  
ATOM   3122  O   LEU A 414      36.009 -11.403  61.995  1.00 81.86           O  
ATOM   3123  CB  LEU A 414      34.066 -10.071  63.150  1.00 81.86           C  
ATOM   3124  CG  LEU A 414      33.071  -9.166  63.901  1.00 81.86           C  
ATOM   3125  CD1 LEU A 414      33.784  -7.963  64.541  1.00 81.86           C  
ATOM   3126  CD2 LEU A 414      31.894  -8.755  63.002  1.00 81.86           C  
ATOM   3127  OXT LEU A 414      36.528  -9.892  60.447  1.00 81.86           O1-
TER   
ATOM   3128  N   GLU B  12      43.484  11.411 -42.585  1.00319.12           N  
ATOM   3129  CA  GLU B  12      42.325  11.666 -43.382  1.00319.12           C  
ATOM   3130  C   GLU B  12      41.138  11.765 -42.489  1.00319.12           C  
ATOM   3131  O   GLU B  12      41.018  11.046 -41.498  1.00319.12           O  
ATOM   3132  CB  GLU B  12      42.029  10.561 -44.413  1.00319.12           C  
ATOM   3133  CG  GLU B  12      41.765   9.189 -43.788  1.00319.12           C  
ATOM   3134  CD  GLU B  12      43.104   8.575 -43.396  1.00319.12           C  
ATOM   3135  OE1 GLU B  12      44.155   9.166 -43.760  1.00319.12           O  
ATOM   3136  OE2 GLU B  12      43.092   7.504 -42.734  1.00319.12           O1-
ATOM   3137  N   ASN B  13      40.228  12.698 -42.823  1.00222.16           N  
ATOM   3138  CA  ASN B  13      39.023  12.844 -42.070  1.00222.16           C  
ATOM   3139  C   ASN B  13      38.047  11.947 -42.755  1.00222.16           C  
ATOM   3140  O   ASN B  13      37.782  12.104 -43.946  1.00222.16           O  
ATOM   3141  CB  ASN B  13      38.472  14.282 -42.103  1.00222.16           C  
ATOM   3142  CG  ASN B  13      37.410  14.432 -41.024  1.00222.16           C  
ATOM   3143  ND2 ASN B  13      37.523  15.518 -40.214  1.00222.16           N  
ATOM   3144  OD1 ASN B  13      36.511  13.603 -40.900  1.00222.16           O  
ATOM   3145  N   LEU B  14      37.494  10.965 -42.019  1.00241.58           N  
ATOM   3146  CA  LEU B  14      36.639  10.007 -42.655  1.00241.58           C  
ATOM   3147  C   LEU B  14      35.221  10.341 -42.338  1.00241.58           C  
ATOM   3148  O   LEU B  14      34.920  10.887 -41.278  1.00241.58           O  
ATOM   3149  CB  LEU B  14      36.866   8.567 -42.161  1.00241.58           C  
ATOM   3150  CG  LEU B  14      38.315   8.070 -42.323  1.00241.58           C  
ATOM   3151  CD1 LEU B  14      38.444   6.592 -41.920  1.00241.58           C  
ATOM   3152  CD2 LEU B  14      38.866   8.361 -43.727  1.00241.58           C  
ATOM   3153  N   TYR B  15      34.313  10.035 -43.287  1.00269.79           N  
ATOM   3154  CA  TYR B  15      32.912  10.241 -43.076  1.00269.79           C  
ATOM   3155  C   TYR B  15      32.233   8.937 -43.343  1.00269.79           C  
ATOM   3156  O   TYR B  15      32.642   8.179 -44.221  1.00269.79           O  
ATOM   3157  CB  TYR B  15      32.272  11.288 -44.007  1.00269.79           C  
ATOM   3158  CG  TYR B  15      32.756  12.643 -43.608  1.00269.79           C  
ATOM   3159  CD1 TYR B  15      33.953  13.136 -44.074  1.00269.79           C  
ATOM   3160  CD2 TYR B  15      32.000  13.424 -42.763  1.00269.79           C  
ATOM   3161  CE1 TYR B  15      34.388  14.388 -43.700  1.00269.79           C  
ATOM   3162  CE2 TYR B  15      32.429  14.676 -42.386  1.00269.79           C  
ATOM   3163  CZ  TYR B  15      33.627  15.159 -42.855  1.00269.79           C  
ATOM   3164  OH  TYR B  15      34.071  16.443 -42.470  1.00269.79           O  
ATOM   3165  N   PHE B  16      31.179   8.638 -42.560  1.00241.02           N  
ATOM   3166  CA  PHE B  16      30.443   7.420 -42.728  1.00241.02           C  
ATOM   3167  C   PHE B  16      29.139   7.814 -43.336  1.00241.02           C  
ATOM   3168  O   PHE B  16      28.476   8.718 -42.834  1.00241.02           O  
ATOM   3169  CB  PHE B  16      30.154   6.727 -41.387  1.00241.02           C  
ATOM   3170  CG  PHE B  16      29.395   5.473 -41.637  1.00241.02           C  
ATOM   3171  CD1 PHE B  16      30.048   4.326 -42.020  1.00241.02           C  
ATOM   3172  CD2 PHE B  16      28.029   5.444 -41.471  1.00241.02           C  
ATOM   3173  CE1 PHE B  16      29.347   3.165 -42.244  1.00241.02           C  
ATOM   3174  CE2 PHE B  16      27.324   4.285 -41.696  1.00241.02           C  
ATOM   3175  CZ  PHE B  16      27.982   3.144 -42.083  1.00241.02           C  
ATOM   3176  N   GLN B  17      28.718   7.134 -44.424  1.00110.14           N  
ATOM   3177  CA  GLN B  17      27.528   7.575 -45.096  1.00110.14           C  
ATOM   3178  C   GLN B  17      26.383   7.518 -44.139  1.00110.14           C  
ATOM   3179  O   GLN B  17      25.637   8.485 -43.997  1.00110.14           O  
ATOM   3180  CB  GLN B  17      27.140   6.712 -46.316  1.00110.14           C  
ATOM   3181  CG  GLN B  17      26.770   5.264 -45.972  1.00110.14           C  
ATOM   3182  CD  GLN B  17      26.077   4.626 -47.169  1.00110.14           C  
ATOM   3183  NE2 GLN B  17      26.788   4.566 -48.326  1.00110.14           N  
ATOM   3184  OE1 GLN B  17      24.934   4.182 -47.073  1.00110.14           O  
ATOM   3185  N   GLY B  18      26.222   6.382 -43.441  1.00 50.86           N  
ATOM   3186  CA  GLY B  18      25.154   6.268 -42.498  1.00 50.86           C  
ATOM   3187  C   GLY B  18      23.896   6.068 -43.276  1.00 50.86           C  
ATOM   3188  O   GLY B  18      23.766   6.486 -44.426  1.00 50.86           O  
ATOM   3189  N   PRO B  19      22.968   5.419 -42.643  1.00 83.13           N  
ATOM   3190  CA  PRO B  19      21.677   5.218 -43.236  1.00 83.13           C  
ATOM   3191  C   PRO B  19      20.858   6.432 -42.969  1.00 83.13           C  
ATOM   3192  O   PRO B  19      21.309   7.300 -42.223  1.00 83.13           O  
ATOM   3193  CB  PRO B  19      21.102   3.947 -42.604  1.00 83.13           C  
ATOM   3194  CG  PRO B  19      21.983   3.694 -41.370  1.00 83.13           C  
ATOM   3195  CD  PRO B  19      23.327   4.330 -41.750  1.00 83.13           C  
ATOM   3196  N   GLN B  20      19.646   6.516 -43.554  1.00160.72           N  
ATOM   3197  CA  GLN B  20      18.791   7.641 -43.309  1.00160.72           C  
ATOM   3198  C   GLN B  20      18.355   7.566 -41.882  1.00160.72           C  
ATOM   3199  O   GLN B  20      18.914   6.809 -41.090  1.00160.72           O  
ATOM   3200  CB  GLN B  20      17.494   7.678 -44.136  1.00160.72           C  
ATOM   3201  CG  GLN B  20      17.677   7.879 -45.640  1.00160.72           C  
ATOM   3202  CD  GLN B  20      16.295   8.201 -46.197  1.00160.72           C  
ATOM   3203  NE2 GLN B  20      15.718   7.262 -46.993  1.00160.72           N  
ATOM   3204  OE1 GLN B  20      15.740   9.264 -45.920  1.00160.72           O  
ATOM   3205  N   ASP B  21      17.351   8.396 -41.524  1.00170.95           N  
ATOM   3206  CA  ASP B  21      16.844   8.453 -40.183  1.00170.95           C  
ATOM   3207  C   ASP B  21      16.567   7.057 -39.735  1.00170.95           C  
ATOM   3208  O   ASP B  21      15.701   6.368 -40.276  1.00170.95           O  
ATOM   3209  CB  ASP B  21      15.545   9.267 -40.057  1.00170.95           C  
ATOM   3210  CG  ASP B  21      15.898  10.731 -40.278  1.00170.95           C  
ATOM   3211  OD1 ASP B  21      17.116  11.054 -40.257  1.00170.95           O  
ATOM   3212  OD2 ASP B  21      14.956  11.546 -40.468  1.00170.95           O1-
ATOM   3213  N   LEU B  22      17.345   6.603 -38.732  1.00 68.87           N  
ATOM   3214  CA  LEU B  22      17.237   5.257 -38.252  1.00 68.87           C  
ATOM   3215  C   LEU B  22      17.026   5.277 -36.774  1.00 68.87           C  
ATOM   3216  O   LEU B  22      17.522   6.159 -36.072  1.00 68.87           O  
ATOM   3217  CB  LEU B  22      18.507   4.423 -38.495  1.00 68.87           C  
ATOM   3218  CG  LEU B  22      18.410   2.972 -37.986  1.00 68.87           C  
ATOM   3219  CD1 LEU B  22      17.348   2.180 -38.763  1.00 68.87           C  
ATOM   3220  CD2 LEU B  22      19.783   2.282 -37.981  1.00 68.87           C  
ATOM   3221  N   MET B  23      16.256   4.290 -36.273  1.00 43.61           N  
ATOM   3222  CA  MET B  23      16.017   4.159 -34.866  1.00 43.61           C  
ATOM   3223  C   MET B  23      16.284   2.724 -34.520  1.00 43.61           C  
ATOM   3224  O   MET B  23      15.806   1.818 -35.201  1.00 43.61           O  
ATOM   3225  CB  MET B  23      14.561   4.471 -34.478  1.00 43.61           C  
ATOM   3226  CG  MET B  23      14.321   4.573 -32.971  1.00 43.61           C  
ATOM   3227  SD  MET B  23      12.602   4.958 -32.520  1.00 43.61           S  
ATOM   3228  CE  MET B  23      12.654   6.644 -33.190  1.00 43.61           C  
ATOM   3229  N   VAL B  24      17.076   2.479 -33.454  1.00 36.37           N  
ATOM   3230  CA  VAL B  24      17.366   1.125 -33.068  1.00 36.37           C  
ATOM   3231  C   VAL B  24      17.232   1.017 -31.579  1.00 36.37           C  
ATOM   3232  O   VAL B  24      17.585   1.940 -30.847  1.00 36.37           O  
ATOM   3233  CB  VAL B  24      18.769   0.702 -33.394  1.00 36.37           C  
ATOM   3234  CG1 VAL B  24      19.006  -0.703 -32.818  1.00 36.37           C  
ATOM   3235  CG2 VAL B  24      18.969   0.794 -34.916  1.00 36.37           C  
ATOM   3236  N   THR B  25      16.706  -0.130 -31.098  1.00 42.34           N  
ATOM   3237  CA  THR B  25      16.581  -0.355 -29.685  1.00 42.34           C  
ATOM   3238  C   THR B  25      17.271  -1.645 -29.352  1.00 42.34           C  
ATOM   3239  O   THR B  25      17.073  -2.654 -30.028  1.00 42.34           O  
ATOM   3240  CB  THR B  25      15.162  -0.470 -29.207  1.00 42.34           C  
ATOM   3241  CG2 THR B  25      15.163  -0.742 -27.693  1.00 42.34           C  
ATOM   3242  OG1 THR B  25      14.458   0.731 -29.484  1.00 42.34           O  
ATOM   3243  N   CYS B  26      18.105  -1.629 -28.289  1.00 44.98           N  
ATOM   3244  CA  CYS B  26      18.832  -2.797 -27.871  1.00 44.98           C  
ATOM   3245  C   CYS B  26      18.730  -2.904 -26.379  1.00 44.98           C  
ATOM   3246  O   CYS B  26      18.282  -1.980 -25.705  1.00 44.98           O  
ATOM   3247  CB  CYS B  26      20.335  -2.719 -28.195  1.00 44.98           C  
ATOM   3248  SG  CYS B  26      20.672  -2.577 -29.976  1.00 44.98           S  
ATOM   3249  N   THR B  27      19.130  -4.070 -25.833  1.00121.14           N  
ATOM   3250  CA  THR B  27      19.142  -4.296 -24.415  1.00121.14           C  
ATOM   3251  C   THR B  27      20.520  -4.775 -24.047  1.00121.14           C  
ATOM   3252  O   THR B  27      21.219  -5.355 -24.875  1.00121.14           O  
ATOM   3253  CB  THR B  27      18.128  -5.325 -24.001  1.00121.14           C  
ATOM   3254  CG2 THR B  27      18.398  -6.630 -24.756  1.00121.14           C  
ATOM   3255  OG1 THR B  27      18.160  -5.534 -22.600  1.00121.14           O  
ATOM   3256  N   ALA B  28      20.960  -4.500 -22.794  1.00 40.95           N  
ATOM   3257  CA  ALA B  28      22.259  -4.919 -22.326  1.00 40.95           C  
ATOM   3258  C   ALA B  28      22.096  -5.424 -20.918  1.00 40.95           C  
ATOM   3259  O   ALA B  28      21.214  -4.976 -20.186  1.00 40.95           O  
ATOM   3260  CB  ALA B  28      23.293  -3.778 -22.288  1.00 40.95           C  
ATOM   3261  N   PRO B  29      22.904  -6.382 -20.538  1.00 97.26           N  
ATOM   3262  CA  PRO B  29      22.808  -6.949 -19.215  1.00 97.26           C  
ATOM   3263  C   PRO B  29      23.631  -6.247 -18.182  1.00 97.26           C  
ATOM   3264  O   PRO B  29      24.547  -5.503 -18.525  1.00 97.26           O  
ATOM   3265  CB  PRO B  29      23.217  -8.416 -19.351  1.00 97.26           C  
ATOM   3266  CG  PRO B  29      24.032  -8.463 -20.651  1.00 97.26           C  
ATOM   3267  CD  PRO B  29      23.407  -7.347 -21.502  1.00 97.26           C  
ATOM   3268  N   VAL B  30      23.297  -6.475 -16.899  1.00135.66           N  
ATOM   3269  CA  VAL B  30      24.083  -6.032 -15.787  1.00135.66           C  
ATOM   3270  C   VAL B  30      25.038  -7.158 -15.516  1.00135.66           C  
ATOM   3271  O   VAL B  30      24.785  -8.290 -15.929  1.00135.66           O  
ATOM   3272  CB  VAL B  30      23.237  -5.767 -14.571  1.00135.66           C  
ATOM   3273  CG1 VAL B  30      22.398  -7.017 -14.273  1.00135.66           C  
ATOM   3274  CG2 VAL B  30      24.136  -5.355 -13.401  1.00135.66           C  
ATOM   3275  N   ASN B  31      26.199  -6.872 -14.889  1.00 62.58           N  
ATOM   3276  CA  ASN B  31      27.126  -7.926 -14.579  1.00 62.58           C  
ATOM   3277  C   ASN B  31      27.583  -7.719 -13.166  1.00 62.58           C  
ATOM   3278  O   ASN B  31      27.545  -6.601 -12.654  1.00 62.58           O  
ATOM   3279  CB  ASN B  31      28.378  -7.937 -15.472  1.00 62.58           C  
ATOM   3280  CG  ASN B  31      29.169  -6.666 -15.198  1.00 62.58           C  
ATOM   3281  ND2 ASN B  31      28.846  -5.573 -15.940  1.00 62.58           N  
ATOM   3282  OD1 ASN B  31      30.054  -6.645 -14.344  1.00 62.58           O  
ATOM   3283  N   ILE B  32      28.003  -8.810 -12.485  1.00 95.15           N  
ATOM   3284  CA  ILE B  32      28.469  -8.699 -11.128  1.00 95.15           C  
ATOM   3285  C   ILE B  32      29.889  -9.181 -11.092  1.00 95.15           C  
ATOM   3286  O   ILE B  32      30.185 -10.305 -11.494  1.00 95.15           O  
ATOM   3287  CB  ILE B  32      27.683  -9.545 -10.166  1.00 95.15           C  
ATOM   3288  CG1 ILE B  32      26.198  -9.143 -10.184  1.00 95.15           C  
ATOM   3289  CG2 ILE B  32      28.331  -9.417  -8.778  1.00 95.15           C  
ATOM   3290  CD1 ILE B  32      25.952  -7.686  -9.791  1.00 95.15           C  
ATOM   3291  N   ALA B  33      30.822  -8.331 -10.612  1.00 58.07           N  
ATOM   3292  CA  ALA B  33      32.203  -8.730 -10.585  1.00 58.07           C  
ATOM   3293  C   ALA B  33      32.465  -9.633  -9.417  1.00 58.07           C  
ATOM   3294  O   ALA B  33      32.126  -9.313  -8.278  1.00 58.07           O  
ATOM   3295  CB  ALA B  33      33.180  -7.545 -10.484  1.00 58.07           C  
ATOM   3296  N   VAL B  34      33.005 -10.839  -9.698  1.00 83.67           N  
ATOM   3297  CA  VAL B  34      33.471 -11.751  -8.688  1.00 83.67           C  
ATOM   3298  C   VAL B  34      34.851 -11.345  -8.249  1.00 83.67           C  
ATOM   3299  O   VAL B  34      35.212 -11.480  -7.081  1.00 83.67           O  
ATOM   3300  CB  VAL B  34      33.498 -13.177  -9.155  1.00 83.67           C  
ATOM   3301  CG1 VAL B  34      32.046 -13.618  -9.410  1.00 83.67           C  
ATOM   3302  CG2 VAL B  34      34.401 -13.288 -10.393  1.00 83.67           C  
ATOM   3303  N   ILE B  35      35.683 -10.886  -9.211  1.00119.45           N  
ATOM   3304  CA  ILE B  35      36.989 -10.361  -8.918  1.00119.45           C  
ATOM   3305  C   ILE B  35      36.800  -8.901  -9.139  1.00119.45           C  
ATOM   3306  O   ILE B  35      36.522  -8.462 -10.253  1.00119.45           O  
ATOM   3307  CB  ILE B  35      38.065 -10.832  -9.848  1.00119.45           C  
ATOM   3308  CG1 ILE B  35      38.236 -12.352  -9.717  1.00119.45           C  
ATOM   3309  CG2 ILE B  35      39.344 -10.036  -9.532  1.00119.45           C  
ATOM   3310  CD1 ILE B  35      38.587 -12.796  -8.299  1.00119.45           C  
ATOM   3311  N   LYS B  36      36.969  -8.114  -8.064  1.00169.23           N  
ATOM   3312  CA  LYS B  36      36.506  -6.763  -8.084  1.00169.23           C  
ATOM   3313  C   LYS B  36      37.460  -5.802  -8.724  1.00169.23           C  
ATOM   3314  O   LYS B  36      38.680  -5.920  -8.624  1.00169.23           O  
ATOM   3315  CB  LYS B  36      36.172  -6.271  -6.667  1.00169.23           C  
ATOM   3316  CG  LYS B  36      35.024  -5.269  -6.635  1.00169.23           C  
ATOM   3317  CD  LYS B  36      33.669  -5.907  -6.966  1.00169.23           C  
ATOM   3318  CE  LYS B  36      33.110  -6.802  -5.855  1.00169.23           C  
ATOM   3319  NZ  LYS B  36      31.758  -7.281  -6.223  1.00169.23           N1+
ATOM   3320  N   TYR B  37      36.871  -4.809  -9.421  1.00 98.51           N  
ATOM   3321  CA  TYR B  37      37.553  -3.708 -10.029  1.00 98.51           C  
ATOM   3322  C   TYR B  37      37.468  -2.575  -9.052  1.00 98.51           C  
ATOM   3323  O   TYR B  37      36.376  -2.180  -8.644  1.00 98.51           O  
ATOM   3324  CB  TYR B  37      36.867  -3.316 -11.353  1.00 98.51           C  
ATOM   3325  CG  TYR B  37      37.197  -1.925 -11.769  1.00 98.51           C  
ATOM   3326  CD1 TYR B  37      38.458  -1.555 -12.176  1.00 98.51           C  
ATOM   3327  CD2 TYR B  37      36.192  -0.986 -11.782  1.00 98.51           C  
ATOM   3328  CE1 TYR B  37      38.705  -0.256 -12.564  1.00 98.51           C  
ATOM   3329  CE2 TYR B  37      36.432   0.309 -12.169  1.00 98.51           C  
ATOM   3330  CZ  TYR B  37      37.693   0.676 -12.561  1.00 98.51           C  
ATOM   3331  OH  TYR B  37      37.944   2.006 -12.962  1.00 98.51           O  
ATOM   3332  N   TRP B  38      38.631  -2.061  -8.592  1.00 99.32           N  
ATOM   3333  CA  TRP B  38      38.573  -0.938  -7.705  1.00 99.32           C  
ATOM   3334  C   TRP B  38      39.878  -0.205  -7.789  1.00 99.32           C  
ATOM   3335  O   TRP B  38      40.895  -0.675  -7.281  1.00 99.32           O  
ATOM   3336  CB  TRP B  38      38.333  -1.339  -6.240  1.00 99.32           C  
ATOM   3337  CG  TRP B  38      38.169  -0.182  -5.284  1.00 99.32           C  
ATOM   3338  CD1 TRP B  38      39.056   0.345  -4.392  1.00 99.32           C  
ATOM   3339  CD2 TRP B  38      36.965   0.594  -5.167  1.00 99.32           C  
ATOM   3340  CE2 TRP B  38      37.188   1.558  -4.185  1.00 99.32           C  
ATOM   3341  CE3 TRP B  38      35.770   0.507  -5.822  1.00 99.32           C  
ATOM   3342  NE1 TRP B  38      38.474   1.392  -3.714  1.00 99.32           N  
ATOM   3343  CZ2 TRP B  38      36.214   2.454  -3.840  1.00 99.32           C  
ATOM   3344  CZ3 TRP B  38      34.792   1.413  -5.475  1.00 99.32           C  
ATOM   3345  CH2 TRP B  38      35.008   2.366  -4.503  1.00 99.32           C  
ATOM   3346  N   GLY B  39      39.860   0.999  -8.400  1.00 35.76           N  
ATOM   3347  CA  GLY B  39      41.040   1.814  -8.521  1.00 35.76           C  
ATOM   3348  C   GLY B  39      41.493   1.846  -9.949  1.00 35.76           C  
ATOM   3349  O   GLY B  39      41.591   0.815 -10.613  1.00 35.76           O  
ATOM   3350  N   LYS B  40      41.813   3.066 -10.440  1.00 75.93           N  
ATOM   3351  CA  LYS B  40      42.245   3.257 -11.794  1.00 75.93           C  
ATOM   3352  C   LYS B  40      43.670   3.709 -11.788  1.00 75.93           C  
ATOM   3353  O   LYS B  40      44.094   4.497 -10.941  1.00 75.93           O  
ATOM   3354  CB  LYS B  40      41.474   4.361 -12.541  1.00 75.93           C  
ATOM   3355  CG  LYS B  40      39.989   4.073 -12.759  1.00 75.93           C  
ATOM   3356  CD  LYS B  40      39.201   5.308 -13.205  1.00 75.93           C  
ATOM   3357  CE  LYS B  40      37.714   5.036 -13.441  1.00 75.93           C  
ATOM   3358  NZ  LYS B  40      37.018   4.829 -12.155  1.00 75.93           N1+
ATOM   3359  N   ARG B  41      44.455   3.117 -12.704  1.00227.43           N  
ATOM   3360  CA  ARG B  41      45.811   3.467 -13.008  1.00227.43           C  
ATOM   3361  C   ARG B  41      45.801   4.748 -13.792  1.00227.43           C  
ATOM   3362  O   ARG B  41      46.664   5.608 -13.628  1.00227.43           O  
ATOM   3363  CB  ARG B  41      46.437   2.400 -13.917  1.00227.43           C  
ATOM   3364  CG  ARG B  41      47.897   2.632 -14.295  1.00227.43           C  
ATOM   3365  CD  ARG B  41      48.266   1.970 -15.626  1.00227.43           C  
ATOM   3366  NE  ARG B  41      47.666   0.604 -15.634  1.00227.43           N  
ATOM   3367  CZ  ARG B  41      47.149   0.099 -16.793  1.00227.43           C  
ATOM   3368  NH1 ARG B  41      47.239   0.821 -17.947  1.00227.43           N1+
ATOM   3369  NH2 ARG B  41      46.531  -1.119 -16.796  1.00227.43           N  
ATOM   3370  N   ASP B  42      44.823   4.882 -14.713  1.00 56.57           N  
ATOM   3371  CA  ASP B  42      44.736   6.040 -15.561  1.00 56.57           C  
ATOM   3372  C   ASP B  42      43.312   6.493 -15.546  1.00 56.57           C  
ATOM   3373  O   ASP B  42      42.421   5.802 -16.036  1.00 56.57           O  
ATOM   3374  CB  ASP B  42      45.116   5.742 -17.022  1.00 56.57           C  
ATOM   3375  CG  ASP B  42      45.254   7.050 -17.792  1.00 56.57           C  
ATOM   3376  OD1 ASP B  42      44.574   8.044 -17.423  1.00 56.57           O  
ATOM   3377  OD2 ASP B  42      46.049   7.066 -18.768  1.00 56.57           O1-
ATOM   3378  N   GLU B  43      43.070   7.676 -14.956  1.00 52.16           N  
ATOM   3379  CA  GLU B  43      41.751   8.220 -14.825  1.00 52.16           C  
ATOM   3380  C   GLU B  43      41.189   8.633 -16.155  1.00 52.16           C  
ATOM   3381  O   GLU B  43      39.997   8.463 -16.405  1.00 52.16           O  
ATOM   3382  CB  GLU B  43      41.722   9.436 -13.883  1.00 52.16           C  
ATOM   3383  CG  GLU B  43      42.025   9.061 -12.429  1.00 52.16           C  
ATOM   3384  CD  GLU B  43      42.031  10.328 -11.587  1.00 52.16           C  
ATOM   3385  OE1 GLU B  43      43.120  10.949 -11.461  1.00 52.16           O  
ATOM   3386  OE2 GLU B  43      40.948  10.691 -11.056  1.00 52.16           O1-
ATOM   3387  N   ALA B  44      42.017   9.227 -17.038  1.00 48.33           N  
ATOM   3388  CA  ALA B  44      41.499   9.727 -18.284  1.00 48.33           C  
ATOM   3389  C   ALA B  44      41.005   8.628 -19.185  1.00 48.33           C  
ATOM   3390  O   ALA B  44      39.879   8.674 -19.677  1.00 48.33           O  
ATOM   3391  CB  ALA B  44      42.551  10.523 -19.076  1.00 48.33           C  
ATOM   3392  N   LEU B  45      41.854   7.613 -19.426  1.00 96.76           N  
ATOM   3393  CA  LEU B  45      41.599   6.495 -20.298  1.00 96.76           C  
ATOM   3394  C   LEU B  45      40.669   5.507 -19.667  1.00 96.76           C  
ATOM   3395  O   LEU B  45      40.063   4.683 -20.349  1.00 96.76           O  
ATOM   3396  CB  LEU B  45      42.885   5.762 -20.707  1.00 96.76           C  
ATOM   3397  CG  LEU B  45      43.814   6.642 -21.568  1.00 96.76           C  
ATOM   3398  CD1 LEU B  45      45.091   5.884 -21.968  1.00 96.76           C  
ATOM   3399  CD2 LEU B  45      43.062   7.227 -22.776  1.00 96.76           C  
ATOM   3400  N   ILE B  46      40.607   5.521 -18.327  1.00210.17           N  
ATOM   3401  CA  ILE B  46      39.874   4.589 -17.520  1.00210.17           C  
ATOM   3402  C   ILE B  46      40.564   3.271 -17.689  1.00210.17           C  
ATOM   3403  O   ILE B  46      40.076   2.363 -18.361  1.00210.17           O  
ATOM   3404  CB  ILE B  46      38.441   4.427 -17.948  1.00210.17           C  
ATOM   3405  CG1 ILE B  46      37.698   5.776 -17.914  1.00210.17           C  
ATOM   3406  CG2 ILE B  46      37.807   3.360 -17.040  1.00210.17           C  
ATOM   3407  CD1 ILE B  46      37.649   6.425 -16.533  1.00210.17           C  
ATOM   3408  N   LEU B  47      41.699   3.116 -16.978  1.00 86.98           N  
ATOM   3409  CA  LEU B  47      42.487   1.917 -17.010  1.00 86.98           C  
ATOM   3410  C   LEU B  47      42.624   1.511 -15.576  1.00 86.98           C  
ATOM   3411  O   LEU B  47      42.940   2.345 -14.729  1.00 86.98           O  
ATOM   3412  CB  LEU B  47      43.905   2.130 -17.565  1.00 86.98           C  
ATOM   3413  CG  LEU B  47      43.920   2.601 -19.031  1.00 86.98           C  
ATOM   3414  CD1 LEU B  47      45.358   2.781 -19.545  1.00 86.98           C  
ATOM   3415  CD2 LEU B  47      43.078   1.680 -19.928  1.00 86.98           C  
ATOM   3416  N   PRO B  48      42.360   0.264 -15.280  1.00101.45           N  
ATOM   3417  CA  PRO B  48      42.376  -0.207 -13.916  1.00101.45           C  
ATOM   3418  C   PRO B  48      43.711  -0.641 -13.396  1.00101.45           C  
ATOM   3419  O   PRO B  48      44.608  -0.953 -14.177  1.00101.45           O  
ATOM   3420  CB  PRO B  48      41.363  -1.353 -13.861  1.00101.45           C  
ATOM   3421  CG  PRO B  48      41.236  -1.818 -15.319  1.00101.45           C  
ATOM   3422  CD  PRO B  48      41.489  -0.534 -16.123  1.00101.45           C  
ATOM   3423  N   ILE B  49      43.835  -0.662 -12.055  1.00 68.69           N  
ATOM   3424  CA  ILE B  49      44.965  -1.130 -11.305  1.00 68.69           C  
ATOM   3425  C   ILE B  49      45.076  -2.620 -11.456  1.00 68.69           C  
ATOM   3426  O   ILE B  49      46.170  -3.181 -11.371  1.00 68.69           O  
ATOM   3427  CB  ILE B  49      44.839  -0.818  -9.842  1.00 68.69           C  
ATOM   3428  CG1 ILE B  49      43.605  -1.521  -9.256  1.00 68.69           C  
ATOM   3429  CG2 ILE B  49      44.828   0.711  -9.679  1.00 68.69           C  
ATOM   3430  CD1 ILE B  49      43.544  -1.486  -7.733  1.00 68.69           C  
ATOM   3431  N   ASN B  50      43.925  -3.317 -11.580  1.00 62.63           N  
ATOM   3432  CA  ASN B  50      43.964  -4.745 -11.728  1.00 62.63           C  
ATOM   3433  C   ASN B  50      42.850  -5.178 -12.633  1.00 62.63           C  
ATOM   3434  O   ASN B  50      41.924  -4.418 -12.915  1.00 62.63           O  
ATOM   3435  CB  ASN B  50      43.826  -5.498 -10.392  1.00 62.63           C  
ATOM   3436  CG  ASN B  50      42.509  -5.096  -9.745  1.00 62.63           C  
ATOM   3437  ND2 ASN B  50      42.581  -4.156  -8.765  1.00 62.63           N  
ATOM   3438  OD1 ASN B  50      41.445  -5.606 -10.095  1.00 62.63           O  
ATOM   3439  N   SER B  51      42.939  -6.427 -13.136  1.00 80.65           N  
ATOM   3440  CA  SER B  51      41.923  -6.975 -13.989  1.00 80.65           C  
ATOM   3441  C   SER B  51      40.774  -7.397 -13.127  1.00 80.65           C  
ATOM   3442  O   SER B  51      40.899  -7.485 -11.906  1.00 80.65           O  
ATOM   3443  CB  SER B  51      42.404  -8.179 -14.814  1.00 80.65           C  
ATOM   3444  OG  SER B  51      42.870  -9.206 -13.952  1.00 80.65           O  
ATOM   3445  N   SER B  52      39.601  -7.638 -13.749  1.00 42.64           N  
ATOM   3446  CA  SER B  52      38.446  -8.026 -12.988  1.00 42.64           C  
ATOM   3447  C   SER B  52      37.706  -9.081 -13.756  1.00 42.64           C  
ATOM   3448  O   SER B  52      37.936  -9.269 -14.949  1.00 42.64           O  
ATOM   3449  CB  SER B  52      37.475  -6.863 -12.726  1.00 42.64           C  
ATOM   3450  OG  SER B  52      36.995  -6.344 -13.958  1.00 42.64           O  
ATOM   3451  N   LEU B  53      36.808  -9.824 -13.073  1.00121.80           N  
ATOM   3452  CA  LEU B  53      36.081 -10.875 -13.731  1.00121.80           C  
ATOM   3453  C   LEU B  53      34.672 -10.830 -13.212  1.00121.80           C  
ATOM   3454  O   LEU B  53      34.459 -10.675 -12.009  1.00121.80           O  
ATOM   3455  CB  LEU B  53      36.714 -12.256 -13.444  1.00121.80           C  
ATOM   3456  CG  LEU B  53      36.173 -13.466 -14.234  1.00121.80           C  
ATOM   3457  CD1 LEU B  53      36.940 -14.741 -13.844  1.00121.80           C  
ATOM   3458  CD2 LEU B  53      34.658 -13.648 -14.065  1.00121.80           C  
ATOM   3459  N   SER B  54      33.666 -10.971 -14.110  1.00 52.71           N  
ATOM   3460  CA  SER B  54      32.297 -10.841 -13.682  1.00 52.71           C  
ATOM   3461  C   SER B  54      31.420 -11.861 -14.344  1.00 52.71           C  
ATOM   3462  O   SER B  54      31.829 -12.560 -15.271  1.00 52.71           O  
ATOM   3463  CB  SER B  54      31.702  -9.454 -13.984  1.00 52.71           C  
ATOM   3464  OG  SER B  54      31.704  -9.213 -15.384  1.00 52.71           O  
ATOM   3465  N   VAL B  55      30.177 -11.984 -13.827  1.00 55.06           N  
ATOM   3466  CA  VAL B  55      29.195 -12.883 -14.364  1.00 55.06           C  
ATOM   3467  C   VAL B  55      28.090 -12.036 -14.927  1.00 55.06           C  
ATOM   3468  O   VAL B  55      27.552 -11.170 -14.239  1.00 55.06           O  
ATOM   3469  CB  VAL B  55      28.578 -13.770 -13.320  1.00 55.06           C  
ATOM   3470  CG1 VAL B  55      27.493 -14.636 -13.980  1.00 55.06           C  
ATOM   3471  CG2 VAL B  55      29.695 -14.578 -12.638  1.00 55.06           C  
ATOM   3472  N   THR B  56      27.730 -12.255 -16.212  1.00127.30           N  
ATOM   3473  CA  THR B  56      26.662 -11.497 -16.808  1.00127.30           C  
ATOM   3474  C   THR B  56      25.343 -12.079 -16.396  1.00127.30           C  
ATOM   3475  O   THR B  56      25.119 -13.284 -16.493  1.00127.30           O  
ATOM   3476  CB  THR B  56      26.687 -11.454 -18.306  1.00127.30           C  
ATOM   3477  CG2 THR B  56      27.844 -10.571 -18.781  1.00127.30           C  
ATOM   3478  OG1 THR B  56      26.792 -12.768 -18.823  1.00127.30           O  
ATOM   3479  N   LEU B  57      24.428 -11.207 -15.924  1.00 69.83           N  
ATOM   3480  CA  LEU B  57      23.126 -11.616 -15.466  1.00 69.83           C  
ATOM   3481  C   LEU B  57      22.176 -11.646 -16.632  1.00 69.83           C  
ATOM   3482  O   LEU B  57      22.384 -10.957 -17.630  1.00 69.83           O  
ATOM   3483  CB  LEU B  57      22.548 -10.666 -14.401  1.00 69.83           C  
ATOM   3484  CG  LEU B  57      23.440 -10.547 -13.150  1.00 69.83           C  
ATOM   3485  CD1 LEU B  57      22.775  -9.679 -12.069  1.00 69.83           C  
ATOM   3486  CD2 LEU B  57      23.870 -11.928 -12.631  1.00 69.83           C  
ATOM   3487  N   HIS B  58      21.088 -12.445 -16.528  1.00 72.34           N  
ATOM   3488  CA  HIS B  58      20.187 -12.609 -17.639  1.00 72.34           C  
ATOM   3489  C   HIS B  58      19.300 -11.402 -17.799  1.00 72.34           C  
ATOM   3490  O   HIS B  58      18.749 -10.876 -16.832  1.00 72.34           O  
ATOM   3491  CB  HIS B  58      19.297 -13.863 -17.534  1.00 72.34           C  
ATOM   3492  CG  HIS B  58      18.789 -14.309 -18.872  1.00 72.34           C  
ATOM   3493  CD2 HIS B  58      19.176 -15.367 -19.638  1.00 72.34           C  
ATOM   3494  ND1 HIS B  58      17.811 -13.663 -19.593  1.00 72.34           N  
ATOM   3495  CE1 HIS B  58      17.656 -14.354 -20.752  1.00 72.34           C  
ATOM   3496  NE2 HIS B  58      18.464 -15.397 -20.824  1.00 72.34           N  
ATOM   3497  N   GLN B  59      19.119 -10.965 -19.067  1.00110.89           N  
ATOM   3498  CA  GLN B  59      18.339  -9.810 -19.441  1.00110.89           C  
ATOM   3499  C   GLN B  59      16.892 -10.018 -19.127  1.00110.89           C  
ATOM   3500  O   GLN B  59      16.152  -9.052 -18.955  1.00110.89           O  
ATOM   3501  CB  GLN B  59      18.403  -9.413 -20.930  1.00110.89           C  
ATOM   3502  CG  GLN B  59      19.758  -8.884 -21.407  1.00110.89           C  
ATOM   3503  CD  GLN B  59      20.393  -9.941 -22.292  1.00110.89           C  
ATOM   3504  NE2 GLN B  59      19.536 -10.766 -22.951  1.00110.89           N  
ATOM   3505  OE1 GLN B  59      21.614 -10.022 -22.411  1.00110.89           O  
ATOM   3506  N   ASP B  60      16.423 -11.277 -19.105  1.00 57.27           N  
ATOM   3507  CA  ASP B  60      15.029 -11.480 -18.841  1.00 57.27           C  
ATOM   3508  C   ASP B  60      14.704 -10.879 -17.506  1.00 57.27           C  
ATOM   3509  O   ASP B  60      13.617 -10.334 -17.325  1.00 57.27           O  
ATOM   3510  CB  ASP B  60      14.633 -12.963 -18.804  1.00 57.27           C  
ATOM   3511  CG  ASP B  60      14.706 -13.501 -20.225  1.00 57.27           C  
ATOM   3512  OD1 ASP B  60      14.901 -12.684 -21.166  1.00 57.27           O  
ATOM   3513  OD2 ASP B  60      14.572 -14.742 -20.389  1.00 57.27           O1-
ATOM   3514  N   GLN B  61      15.584 -11.058 -16.503  1.00132.62           N  
ATOM   3515  CA  GLN B  61      15.356 -10.471 -15.208  1.00132.62           C  
ATOM   3516  C   GLN B  61      15.735  -9.015 -15.109  1.00132.62           C  
ATOM   3517  O   GLN B  61      14.955  -8.213 -14.597  1.00132.62           O  
ATOM   3518  CB  GLN B  61      16.105 -11.217 -14.094  1.00132.62           C  
ATOM   3519  CG  GLN B  61      15.586 -12.638 -13.866  1.00132.62           C  
ATOM   3520  CD  GLN B  61      15.931 -13.479 -15.086  1.00132.62           C  
ATOM   3521  NE2 GLN B  61      14.994 -14.372 -15.494  1.00132.62           N  
ATOM   3522  OE1 GLN B  61      17.004 -13.346 -15.670  1.00132.62           O  
ATOM   3523  N   LEU B  62      16.948  -8.634 -15.580  1.00122.32           N  
ATOM   3524  CA  LEU B  62      17.377  -7.265 -15.427  1.00122.32           C  
ATOM   3525  C   LEU B  62      18.011  -6.798 -16.697  1.00122.32           C  
ATOM   3526  O   LEU B  62      18.818  -7.506 -17.299  1.00122.32           O  
ATOM   3527  CB  LEU B  62      18.431  -7.034 -14.329  1.00122.32           C  
ATOM   3528  CG  LEU B  62      17.997  -7.493 -12.926  1.00122.32           C  
ATOM   3529  CD1 LEU B  62      18.084  -9.020 -12.783  1.00122.32           C  
ATOM   3530  CD2 LEU B  62      18.755  -6.737 -11.830  1.00122.32           C  
ATOM   3531  N   LYS B  63      17.673  -5.567 -17.133  1.00 95.90           N  
ATOM   3532  CA  LYS B  63      18.252  -5.109 -18.358  1.00 95.90           C  
ATOM   3533  C   LYS B  63      18.112  -3.629 -18.472  1.00 95.90           C  
ATOM   3534  O   LYS B  63      17.271  -3.004 -17.827  1.00 95.90           O  
ATOM   3535  CB  LYS B  63      17.574  -5.709 -19.604  1.00 95.90           C  
ATOM   3536  CG  LYS B  63      16.110  -5.282 -19.762  1.00 95.90           C  
ATOM   3537  CD  LYS B  63      15.506  -5.620 -21.128  1.00 95.90           C  
ATOM   3538  CE  LYS B  63      14.043  -5.193 -21.279  1.00 95.90           C  
ATOM   3539  NZ  LYS B  63      13.540  -5.576 -22.619  1.00 95.90           N1+
ATOM   3540  N   THR B  64      18.987  -3.036 -19.306  1.00 60.52           N  
ATOM   3541  CA  THR B  64      18.876  -1.656 -19.646  1.00 60.52           C  
ATOM   3542  C   THR B  64      18.416  -1.684 -21.064  1.00 60.52           C  
ATOM   3543  O   THR B  64      18.880  -2.508 -21.852  1.00 60.52           O  
ATOM   3544  CB  THR B  64      20.177  -0.911 -19.608  1.00 60.52           C  
ATOM   3545  CG2 THR B  64      19.930   0.544 -20.040  1.00 60.52           C  
ATOM   3546  OG1 THR B  64      20.729  -0.956 -18.299  1.00 60.52           O  
ATOM   3547  N   THR B  65      17.439  -0.828 -21.413  1.00 50.26           N  
ATOM   3548  CA  THR B  65      17.002  -0.790 -22.776  1.00 50.26           C  
ATOM   3549  C   THR B  65      17.320   0.579 -23.274  1.00 50.26           C  
ATOM   3550  O   THR B  65      17.063   1.570 -22.591  1.00 50.26           O  
ATOM   3551  CB  THR B  65      15.531  -1.033 -22.949  1.00 50.26           C  
ATOM   3552  CG2 THR B  65      15.197  -1.005 -24.451  1.00 50.26           C  
ATOM   3553  OG1 THR B  65      15.186  -2.298 -22.407  1.00 50.26           O  
ATOM   3554  N   THR B  66      17.925   0.668 -24.475  1.00 46.60           N  
ATOM   3555  CA  THR B  66      18.280   1.959 -24.985  1.00 46.60           C  
ATOM   3556  C   THR B  66      17.834   2.062 -26.406  1.00 46.60           C  
ATOM   3557  O   THR B  66      17.947   1.116 -27.187  1.00 46.60           O  
ATOM   3558  CB  THR B  66      19.758   2.228 -24.960  1.00 46.60           C  
ATOM   3559  CG2 THR B  66      20.024   3.632 -25.532  1.00 46.60           C  
ATOM   3560  OG1 THR B  66      20.246   2.141 -23.629  1.00 46.60           O  
ATOM   3561  N   THR B  67      17.298   3.245 -26.761  1.00 46.39           N  
ATOM   3562  CA  THR B  67      16.893   3.523 -28.105  1.00 46.39           C  
ATOM   3563  C   THR B  67      17.716   4.678 -28.575  1.00 46.39           C  
ATOM   3564  O   THR B  67      17.860   5.681 -27.877  1.00 46.39           O  
ATOM   3565  CB  THR B  67      15.456   3.932 -28.235  1.00 46.39           C  
ATOM   3566  CG2 THR B  67      15.161   4.252 -29.711  1.00 46.39           C  
ATOM   3567  OG1 THR B  67      14.604   2.895 -27.774  1.00 46.39           O  
ATOM   3568  N   VAL B  68      18.310   4.538 -29.776  1.00 45.82           N  
ATOM   3569  CA  VAL B  68      19.063   5.607 -30.353  1.00 45.82           C  
ATOM   3570  C   VAL B  68      18.405   5.917 -31.657  1.00 45.82           C  
ATOM   3571  O   VAL B  68      18.058   5.012 -32.414  1.00 45.82           O  
ATOM   3572  CB  VAL B  68      20.491   5.244 -30.649  1.00 45.82           C  
ATOM   3573  CG1 VAL B  68      21.150   6.411 -31.404  1.00 45.82           C  
ATOM   3574  CG2 VAL B  68      21.193   4.884 -29.328  1.00 45.82           C  
ATOM   3575  N   ALA B  69      18.187   7.219 -31.928  1.00 35.70           N  
ATOM   3576  CA  ALA B  69      17.616   7.639 -33.174  1.00 35.70           C  
ATOM   3577  C   ALA B  69      18.560   8.652 -33.742  1.00 35.70           C  
ATOM   3578  O   ALA B  69      19.122   9.466 -33.007  1.00 35.70           O  
ATOM   3579  CB  ALA B  69      16.243   8.318 -33.030  1.00 35.70           C  
ATOM   3580  N   ILE B  70      18.764   8.609 -35.076  1.00 87.03           N  
ATOM   3581  CA  ILE B  70      19.655   9.505 -35.758  1.00 87.03           C  
ATOM   3582  C   ILE B  70      18.846  10.211 -36.812  1.00 87.03           C  
ATOM   3583  O   ILE B  70      18.018   9.585 -37.476  1.00 87.03           O  
ATOM   3584  CB  ILE B  70      20.777   8.765 -36.440  1.00 87.03           C  
ATOM   3585  CG1 ILE B  70      21.890   9.714 -36.913  1.00 87.03           C  
ATOM   3586  CG2 ILE B  70      20.173   7.891 -37.551  1.00 87.03           C  
ATOM   3587  CD1 ILE B  70      22.787  10.218 -35.785  1.00 87.03           C  
ATOM   3588  N   SER B  71      19.029  11.543 -36.977  1.00 53.07           N  
ATOM   3589  CA  SER B  71      18.264  12.240 -37.977  1.00 53.07           C  
ATOM   3590  C   SER B  71      18.883  13.575 -38.268  1.00 53.07           C  
ATOM   3591  O   SER B  71      19.620  14.131 -37.456  1.00 53.07           O  
ATOM   3592  CB  SER B  71      16.812  12.507 -37.549  1.00 53.07           C  
ATOM   3593  OG  SER B  71      16.116  13.194 -38.579  1.00 53.07           O  
ATOM   3594  N   LYS B  72      18.602  14.104 -39.478  1.00133.32           N  
ATOM   3595  CA  LYS B  72      19.039  15.400 -39.916  1.00133.32           C  
ATOM   3596  C   LYS B  72      18.307  16.428 -39.119  1.00133.32           C  
ATOM   3597  O   LYS B  72      18.838  17.491 -38.799  1.00133.32           O  
ATOM   3598  CB  LYS B  72      18.711  15.675 -41.391  1.00133.32           C  
ATOM   3599  CG  LYS B  72      17.206  15.728 -41.661  1.00133.32           C  
ATOM   3600  CD  LYS B  72      16.840  16.380 -42.996  1.00133.32           C  
ATOM   3601  CE  LYS B  72      16.928  17.908 -42.970  1.00133.32           C  
ATOM   3602  NZ  LYS B  72      15.898  18.458 -42.060  1.00133.32           N1+
ATOM   3603  N   ASP B  73      17.045  16.117 -38.780  1.00121.43           N  
ATOM   3604  CA  ASP B  73      16.183  17.039 -38.108  1.00121.43           C  
ATOM   3605  C   ASP B  73      16.708  17.378 -36.744  1.00121.43           C  
ATOM   3606  O   ASP B  73      16.422  18.461 -36.236  1.00121.43           O  
ATOM   3607  CB  ASP B  73      14.708  16.575 -38.039  1.00121.43           C  
ATOM   3608  CG  ASP B  73      14.545  15.260 -37.284  1.00121.43           C  
ATOM   3609  OD1 ASP B  73      15.496  14.835 -36.578  1.00121.43           O  
ATOM   3610  OD2 ASP B  73      13.448  14.651 -37.417  1.00121.43           O1-
ATOM   3611  N   PHE B  74      17.476  16.477 -36.097  1.00 83.68           N  
ATOM   3612  CA  PHE B  74      17.915  16.792 -34.766  1.00 83.68           C  
ATOM   3613  C   PHE B  74      19.010  17.813 -34.821  1.00 83.68           C  
ATOM   3614  O   PHE B  74      20.018  17.634 -35.504  1.00 83.68           O  
ATOM   3615  CB  PHE B  74      18.465  15.595 -33.974  1.00 83.68           C  
ATOM   3616  CG  PHE B  74      17.409  14.548 -33.932  1.00 83.68           C  
ATOM   3617  CD1 PHE B  74      16.143  14.847 -33.490  1.00 83.68           C  
ATOM   3618  CD2 PHE B  74      17.698  13.252 -34.294  1.00 83.68           C  
ATOM   3619  CE1 PHE B  74      15.170  13.877 -33.439  1.00 83.68           C  
ATOM   3620  CE2 PHE B  74      16.729  12.279 -34.243  1.00 83.68           C  
ATOM   3621  CZ  PHE B  74      15.460  12.590 -33.820  1.00 83.68           C  
ATOM   3622  N   THR B  75      18.797  18.936 -34.105  1.00120.68           N  
ATOM   3623  CA  THR B  75      19.717  20.034 -33.991  1.00120.68           C  
ATOM   3624  C   THR B  75      20.873  19.692 -33.094  1.00120.68           C  
ATOM   3625  O   THR B  75      22.011  20.071 -33.369  1.00120.68           O  
ATOM   3626  CB  THR B  75      19.061  21.268 -33.438  1.00120.68           C  
ATOM   3627  CG2 THR B  75      18.582  20.979 -32.006  1.00120.68           C  
ATOM   3628  OG1 THR B  75      19.970  22.360 -33.447  1.00120.68           O  
ATOM   3629  N   GLU B  76      20.606  18.986 -31.976  1.00112.46           N  
ATOM   3630  CA  GLU B  76      21.656  18.698 -31.039  1.00112.46           C  
ATOM   3631  C   GLU B  76      21.421  17.371 -30.385  1.00112.46           C  
ATOM   3632  O   GLU B  76      20.334  16.800 -30.469  1.00112.46           O  
ATOM   3633  CB  GLU B  76      21.812  19.779 -29.956  1.00112.46           C  
ATOM   3634  CG  GLU B  76      20.485  20.388 -29.495  1.00112.46           C  
ATOM   3635  CD  GLU B  76      19.504  19.276 -29.194  1.00112.46           C  
ATOM   3636  OE1 GLU B  76      19.863  18.390 -28.380  1.00112.46           O  
ATOM   3637  OE2 GLU B  76      18.383  19.295 -29.770  1.00112.46           O1-
ATOM   3638  N   ASP B  77      22.476  16.829 -29.737  1.00 46.19           N  
ATOM   3639  CA  ASP B  77      22.375  15.557 -29.081  1.00 46.19           C  
ATOM   3640  C   ASP B  77      21.525  15.706 -27.855  1.00 46.19           C  
ATOM   3641  O   ASP B  77      21.655  16.677 -27.111  1.00 46.19           O  
ATOM   3642  CB  ASP B  77      23.732  14.977 -28.635  1.00 46.19           C  
ATOM   3643  CG  ASP B  77      24.527  14.547 -29.865  1.00 46.19           C  
ATOM   3644  OD1 ASP B  77      23.950  14.554 -30.985  1.00 46.19           O  
ATOM   3645  OD2 ASP B  77      25.726  14.198 -29.697  1.00 46.19           O1-
ATOM   3646  N   ARG B  78      20.626  14.725 -27.619  1.00 97.48           N  
ATOM   3647  CA  ARG B  78      19.789  14.756 -26.452  1.00 97.48           C  
ATOM   3648  C   ARG B  78      19.754  13.376 -25.871  1.00 97.48           C  
ATOM   3649  O   ARG B  78      19.702  12.385 -26.599  1.00 97.48           O  
ATOM   3650  CB  ARG B  78      18.330  15.139 -26.737  1.00 97.48           C  
ATOM   3651  CG  ARG B  78      18.169  16.570 -27.241  1.00 97.48           C  
ATOM   3652  CD  ARG B  78      16.721  16.966 -27.528  1.00 97.48           C  
ATOM   3653  NE  ARG B  78      16.171  17.597 -26.296  1.00 97.48           N  
ATOM   3654  CZ  ARG B  78      14.825  17.783 -26.176  1.00 97.48           C  
ATOM   3655  NH1 ARG B  78      13.987  17.330 -27.150  1.00 97.48           N1+
ATOM   3656  NH2 ARG B  78      14.310  18.424 -25.089  1.00 97.48           N  
ATOM   3657  N   ILE B  79      19.790  13.276 -24.526  1.00 45.08           N  
ATOM   3658  CA  ILE B  79      19.762  11.979 -23.915  1.00 45.08           C  
ATOM   3659  C   ILE B  79      18.820  11.995 -22.749  1.00 45.08           C  
ATOM   3660  O   ILE B  79      18.757  12.969 -22.000  1.00 45.08           O  
ATOM   3661  CB  ILE B  79      21.109  11.524 -23.426  1.00 45.08           C  
ATOM   3662  CG1 ILE B  79      21.075  10.033 -23.052  1.00 45.08           C  
ATOM   3663  CG2 ILE B  79      21.548  12.454 -22.282  1.00 45.08           C  
ATOM   3664  CD1 ILE B  79      22.463   9.419 -22.865  1.00 45.08           C  
ATOM   3665  N   TRP B  80      18.054  10.894 -22.580  1.00 64.31           N  
ATOM   3666  CA  TRP B  80      17.128  10.773 -21.488  1.00 64.31           C  
ATOM   3667  C   TRP B  80      17.407   9.488 -20.774  1.00 64.31           C  
ATOM   3668  O   TRP B  80      17.758   8.481 -21.390  1.00 64.31           O  
ATOM   3669  CB  TRP B  80      15.655  10.702 -21.933  1.00 64.31           C  
ATOM   3670  CG  TRP B  80      15.093  11.993 -22.478  1.00 64.31           C  
ATOM   3671  CD1 TRP B  80      14.361  12.947 -21.835  1.00 64.31           C  
ATOM   3672  CD2 TRP B  80      15.257  12.448 -23.830  1.00 64.31           C  
ATOM   3673  CE2 TRP B  80      14.601  13.674 -23.934  1.00 64.31           C  
ATOM   3674  CE3 TRP B  80      15.901  11.890 -24.897  1.00 64.31           C  
ATOM   3675  NE1 TRP B  80      14.055  13.968 -22.703  1.00 64.31           N  
ATOM   3676  CZ2 TRP B  80      14.581  14.364 -25.111  1.00 64.31           C  
ATOM   3677  CZ3 TRP B  80      15.877  12.590 -26.085  1.00 64.31           C  
ATOM   3678  CH2 TRP B  80      15.230  13.802 -26.188  1.00 64.31           C  
ATOM   3679  N   LEU B  81      17.281   9.510 -19.432  1.00160.11           N  
ATOM   3680  CA  LEU B  81      17.441   8.331 -18.627  1.00160.11           C  
ATOM   3681  C   LEU B  81      16.244   8.229 -17.742  1.00160.11           C  
ATOM   3682  O   LEU B  81      15.936   9.147 -16.983  1.00160.11           O  
ATOM   3683  CB  LEU B  81      18.671   8.353 -17.703  1.00160.11           C  
ATOM   3684  CG  LEU B  81      19.995   8.071 -18.430  1.00160.11           C  
ATOM   3685  CD1 LEU B  81      20.073   6.600 -18.870  1.00160.11           C  
ATOM   3686  CD2 LEU B  81      20.221   9.052 -19.593  1.00160.11           C  
ATOM   3687  N   ASN B  82      15.534   7.093 -17.830  1.00 57.04           N  
ATOM   3688  CA  ASN B  82      14.380   6.856 -17.012  1.00 57.04           C  
ATOM   3689  C   ASN B  82      13.408   7.986 -17.145  1.00 57.04           C  
ATOM   3690  O   ASN B  82      12.719   8.336 -16.187  1.00 57.04           O  
ATOM   3691  CB  ASN B  82      14.702   6.657 -15.520  1.00 57.04           C  
ATOM   3692  CG  ASN B  82      15.319   5.275 -15.352  1.00 57.04           C  
ATOM   3693  ND2 ASN B  82      16.459   5.204 -14.614  1.00 57.04           N  
ATOM   3694  OD1 ASN B  82      14.800   4.284 -15.863  1.00 57.04           O  
ATOM   3695  N   GLY B  83      13.323   8.585 -18.348  1.00 27.51           N  
ATOM   3696  CA  GLY B  83      12.335   9.597 -18.601  1.00 27.51           C  
ATOM   3697  C   GLY B  83      12.868  10.965 -18.297  1.00 27.51           C  
ATOM   3698  O   GLY B  83      12.228  11.960 -18.632  1.00 27.51           O  
ATOM   3699  N   ARG B  84      14.060  11.063 -17.678  1.00 81.17           N  
ATOM   3700  CA  ARG B  84      14.580  12.349 -17.300  1.00 81.17           C  
ATOM   3701  C   ARG B  84      15.661  12.735 -18.261  1.00 81.17           C  
ATOM   3702  O   ARG B  84      16.585  11.963 -18.506  1.00 81.17           O  
ATOM   3703  CB  ARG B  84      15.223  12.319 -15.901  1.00 81.17           C  
ATOM   3704  CG  ARG B  84      15.843  13.640 -15.447  1.00 81.17           C  
ATOM   3705  CD  ARG B  84      14.834  14.691 -14.986  1.00 81.17           C  
ATOM   3706  NE  ARG B  84      15.622  15.891 -14.589  1.00 81.17           N  
ATOM   3707  CZ  ARG B  84      15.290  16.590 -13.465  1.00 81.17           C  
ATOM   3708  NH1 ARG B  84      14.229  16.192 -12.703  1.00 81.17           N1+
ATOM   3709  NH2 ARG B  84      16.026  17.680 -13.101  1.00 81.17           N  
ATOM   3710  N   GLU B  85      15.575  13.954 -18.838  1.00 42.11           N  
ATOM   3711  CA  GLU B  85      16.596  14.373 -19.755  1.00 42.11           C  
ATOM   3712  C   GLU B  85      17.813  14.719 -18.955  1.00 42.11           C  
ATOM   3713  O   GLU B  85      17.721  15.330 -17.892  1.00 42.11           O  
ATOM   3714  CB  GLU B  85      16.202  15.583 -20.625  1.00 42.11           C  
ATOM   3715  CG  GLU B  85      17.167  15.840 -21.789  1.00 42.11           C  
ATOM   3716  CD  GLU B  85      16.528  16.847 -22.735  1.00 42.11           C  
ATOM   3717  OE1 GLU B  85      15.354  17.227 -22.485  1.00 42.11           O  
ATOM   3718  OE2 GLU B  85      17.205  17.244 -23.721  1.00 42.11           O1-
ATOM   3719  N   GLU B  86      19.000  14.325 -19.461  1.00 43.47           N  
ATOM   3720  CA  GLU B  86      20.211  14.580 -18.740  1.00 43.47           C  
ATOM   3721  C   GLU B  86      21.121  15.390 -19.603  1.00 43.47           C  
ATOM   3722  O   GLU B  86      20.853  15.614 -20.783  1.00 43.47           O  
ATOM   3723  CB  GLU B  86      20.975  13.315 -18.311  1.00 43.47           C  
ATOM   3724  CG  GLU B  86      20.271  12.527 -17.203  1.00 43.47           C  
ATOM   3725  CD  GLU B  86      21.136  11.323 -16.865  1.00 43.47           C  
ATOM   3726  OE1 GLU B  86      22.153  11.113 -17.578  1.00 43.47           O  
ATOM   3727  OE2 GLU B  86      20.796  10.600 -15.892  1.00 43.47           O1-
ATOM   3728  N   ASP B  87      22.223  15.874 -18.998  1.00 44.35           N  
ATOM   3729  CA  ASP B  87      23.176  16.706 -19.672  1.00 44.35           C  
ATOM   3730  C   ASP B  87      24.047  15.840 -20.534  1.00 44.35           C  
ATOM   3731  O   ASP B  87      24.742  14.947 -20.050  1.00 44.35           O  
ATOM   3732  CB  ASP B  87      24.094  17.461 -18.690  1.00 44.35           C  
ATOM   3733  CG  ASP B  87      24.947  18.464 -19.454  1.00 44.35           C  
ATOM   3734  OD1 ASP B  87      24.851  18.496 -20.711  1.00 44.35           O  
ATOM   3735  OD2 ASP B  87      25.710  19.213 -18.787  1.00 44.35           O1-
ATOM   3736  N   VAL B  88      24.016  16.105 -21.854  1.00 49.89           N  
ATOM   3737  CA  VAL B  88      24.785  15.411 -22.851  1.00 49.89           C  
ATOM   3738  C   VAL B  88      26.240  15.717 -22.655  1.00 49.89           C  
ATOM   3739  O   VAL B  88      27.108  14.929 -23.027  1.00 49.89           O  
ATOM   3740  CB  VAL B  88      24.410  15.809 -24.249  1.00 49.89           C  
ATOM   3741  CG1 VAL B  88      22.962  15.364 -24.518  1.00 49.89           C  
ATOM   3742  CG2 VAL B  88      24.626  17.325 -24.400  1.00 49.89           C  
ATOM   3743  N   GLY B  89      26.526  16.892 -22.067  1.00 52.22           N  
ATOM   3744  CA  GLY B  89      27.828  17.464 -21.861  1.00 52.22           C  
ATOM   3745  C   GLY B  89      28.700  16.622 -20.982  1.00 52.22           C  
ATOM   3746  O   GLY B  89      29.920  16.776 -21.035  1.00 52.22           O  
ATOM   3747  N   GLN B  90      28.114  15.778 -20.104  1.00116.88           N  
ATOM   3748  CA  GLN B  90      28.872  14.997 -19.158  1.00116.88           C  
ATOM   3749  C   GLN B  90      30.032  14.330 -19.836  1.00116.88           C  
ATOM   3750  O   GLN B  90      29.928  13.774 -20.929  1.00116.88           O  
ATOM   3751  CB  GLN B  90      28.011  13.958 -18.415  1.00116.88           C  
ATOM   3752  CG  GLN B  90      27.377  12.890 -19.308  1.00116.88           C  
ATOM   3753  CD  GLN B  90      26.299  12.212 -18.476  1.00116.88           C  
ATOM   3754  NE2 GLN B  90      26.647  11.059 -17.845  1.00116.88           N  
ATOM   3755  OE1 GLN B  90      25.175  12.706 -18.378  1.00116.88           O  
ATOM   3756  N   PRO B  91      31.163  14.421 -19.180  1.00 71.63           N  
ATOM   3757  CA  PRO B  91      32.399  13.949 -19.739  1.00 71.63           C  
ATOM   3758  C   PRO B  91      32.435  12.500 -20.097  1.00 71.63           C  
ATOM   3759  O   PRO B  91      33.034  12.170 -21.119  1.00 71.63           O  
ATOM   3760  CB  PRO B  91      33.488  14.385 -18.761  1.00 71.63           C  
ATOM   3761  CG  PRO B  91      32.906  15.664 -18.130  1.00 71.63           C  
ATOM   3762  CD  PRO B  91      31.380  15.465 -18.192  1.00 71.63           C  
ATOM   3763  N   ARG B  92      31.826  11.614 -19.290  1.00 90.00           N  
ATOM   3764  CA  ARG B  92      31.875  10.220 -19.621  1.00 90.00           C  
ATOM   3765  C   ARG B  92      31.110  10.006 -20.884  1.00 90.00           C  
ATOM   3766  O   ARG B  92      31.531   9.249 -21.758  1.00 90.00           O  
ATOM   3767  CB  ARG B  92      31.244   9.325 -18.542  1.00 90.00           C  
ATOM   3768  CG  ARG B  92      32.068   9.267 -17.256  1.00 90.00           C  
ATOM   3769  CD  ARG B  92      33.191   8.230 -17.299  1.00 90.00           C  
ATOM   3770  NE  ARG B  92      33.903   8.291 -15.990  1.00 90.00           N  
ATOM   3771  CZ  ARG B  92      34.336   7.143 -15.390  1.00 90.00           C  
ATOM   3772  NH1 ARG B  92      34.121   5.931 -15.978  1.00 90.00           N1+
ATOM   3773  NH2 ARG B  92      34.982   7.199 -14.191  1.00 90.00           N  
ATOM   3774  N   LEU B  93      29.949  10.677 -20.998  1.00 43.85           N  
ATOM   3775  CA  LEU B  93      29.099  10.539 -22.144  1.00 43.85           C  
ATOM   3776  C   LEU B  93      29.801  11.065 -23.353  1.00 43.85           C  
ATOM   3777  O   LEU B  93      29.763  10.449 -24.419  1.00 43.85           O  
ATOM   3778  CB  LEU B  93      27.764  11.293 -21.997  1.00 43.85           C  
ATOM   3779  CG  LEU B  93      26.840  11.150 -23.221  1.00 43.85           C  
ATOM   3780  CD1 LEU B  93      26.488   9.679 -23.492  1.00 43.85           C  
ATOM   3781  CD2 LEU B  93      25.592  12.037 -23.075  1.00 43.85           C  
ATOM   3782  N   GLN B  94      30.481  12.216 -23.222  1.00 47.15           N  
ATOM   3783  CA  GLN B  94      31.145  12.774 -24.361  1.00 47.15           C  
ATOM   3784  C   GLN B  94      32.228  11.847 -24.809  1.00 47.15           C  
ATOM   3785  O   GLN B  94      32.439  11.676 -26.009  1.00 47.15           O  
ATOM   3786  CB  GLN B  94      31.756  14.161 -24.104  1.00 47.15           C  
ATOM   3787  CG  GLN B  94      30.681  15.243 -24.026  1.00 47.15           C  
ATOM   3788  CD  GLN B  94      29.935  15.208 -25.355  1.00 47.15           C  
ATOM   3789  NE2 GLN B  94      28.576  15.217 -25.294  1.00 47.15           N  
ATOM   3790  OE1 GLN B  94      30.546  15.156 -26.422  1.00 47.15           O  
ATOM   3791  N   ALA B  95      32.945  11.218 -23.860  1.00 28.43           N  
ATOM   3792  CA  ALA B  95      34.026  10.342 -24.215  1.00 28.43           C  
ATOM   3793  C   ALA B  95      33.494   9.178 -24.999  1.00 28.43           C  
ATOM   3794  O   ALA B  95      34.101   8.756 -25.982  1.00 28.43           O  
ATOM   3795  CB  ALA B  95      34.770   9.778 -22.990  1.00 28.43           C  
ATOM   3796  N   CYS B  96      32.344   8.617 -24.579  1.00 34.94           N  
ATOM   3797  CA  CYS B  96      31.792   7.474 -25.254  1.00 34.94           C  
ATOM   3798  C   CYS B  96      31.402   7.843 -26.658  1.00 34.94           C  
ATOM   3799  O   CYS B  96      31.718   7.128 -27.607  1.00 34.94           O  
ATOM   3800  CB  CYS B  96      30.537   6.923 -24.556  1.00 34.94           C  
ATOM   3801  SG  CYS B  96      29.840   5.479 -25.412  1.00 34.94           S  
ATOM   3802  N   LEU B  97      30.715   8.990 -26.820  1.00 95.20           N  
ATOM   3803  CA  LEU B  97      30.234   9.427 -28.103  1.00 95.20           C  
ATOM   3804  C   LEU B  97      31.379   9.678 -29.028  1.00 95.20           C  
ATOM   3805  O   LEU B  97      31.324   9.318 -30.203  1.00 95.20           O  
ATOM   3806  CB  LEU B  97      29.419  10.733 -28.020  1.00 95.20           C  
ATOM   3807  CG  LEU B  97      27.967  10.572 -27.527  1.00 95.20           C  
ATOM   3808  CD1 LEU B  97      27.061  10.034 -28.642  1.00 95.20           C  
ATOM   3809  CD2 LEU B  97      27.885   9.697 -26.270  1.00 95.20           C  
ATOM   3810  N   ARG B  98      32.453  10.310 -28.521  1.00127.97           N  
ATOM   3811  CA  ARG B  98      33.559  10.651 -29.366  1.00127.97           C  
ATOM   3812  C   ARG B  98      34.205   9.408 -29.895  1.00127.97           C  
ATOM   3813  O   ARG B  98      34.538   9.335 -31.078  1.00127.97           O  
ATOM   3814  CB  ARG B  98      34.626  11.494 -28.647  1.00127.97           C  
ATOM   3815  CG  ARG B  98      35.254  10.815 -27.430  1.00127.97           C  
ATOM   3816  CD  ARG B  98      36.147  11.754 -26.618  1.00127.97           C  
ATOM   3817  NE  ARG B  98      35.248  12.686 -25.881  1.00127.97           N  
ATOM   3818  CZ  ARG B  98      35.729  13.877 -25.423  1.00127.97           C  
ATOM   3819  NH1 ARG B  98      37.031  14.218 -25.650  1.00127.97           N1+
ATOM   3820  NH2 ARG B  98      34.909  14.730 -24.742  1.00127.97           N  
ATOM   3821  N   GLU B  99      34.386   8.386 -29.039  1.00 82.71           N  
ATOM   3822  CA  GLU B  99      35.060   7.189 -29.460  1.00 82.71           C  
ATOM   3823  C   GLU B  99      34.275   6.498 -30.537  1.00 82.71           C  
ATOM   3824  O   GLU B  99      34.845   6.060 -31.535  1.00 82.71           O  
ATOM   3825  CB  GLU B  99      35.269   6.190 -28.310  1.00 82.71           C  
ATOM   3826  CG  GLU B  99      35.985   4.907 -28.739  1.00 82.71           C  
ATOM   3827  CD  GLU B  99      37.401   5.264 -29.167  1.00 82.71           C  
ATOM   3828  OE1 GLU B  99      37.921   6.314 -28.704  1.00 82.71           O  
ATOM   3829  OE2 GLU B  99      37.981   4.490 -29.974  1.00 82.71           O1-
ATOM   3830  N   ILE B 100      32.941   6.388 -30.374  1.00 83.49           N  
ATOM   3831  CA  ILE B 100      32.144   5.679 -31.339  1.00 83.49           C  
ATOM   3832  C   ILE B 100      32.156   6.400 -32.655  1.00 83.49           C  
ATOM   3833  O   ILE B 100      32.285   5.776 -33.708  1.00 83.49           O  
ATOM   3834  CB  ILE B 100      30.717   5.480 -30.903  1.00 83.49           C  
ATOM   3835  CG1 ILE B 100      30.033   4.437 -31.803  1.00 83.49           C  
ATOM   3836  CG2 ILE B 100      30.010   6.845 -30.868  1.00 83.49           C  
ATOM   3837  CD1 ILE B 100      30.599   3.026 -31.634  1.00 83.49           C  
ATOM   3838  N   ARG B 101      32.032   7.741 -32.630  1.00101.84           N  
ATOM   3839  CA  ARG B 101      31.980   8.513 -33.840  1.00101.84           C  
ATOM   3840  C   ARG B 101      33.282   8.390 -34.569  1.00101.84           C  
ATOM   3841  O   ARG B 101      33.312   8.383 -35.799  1.00101.84           O  
ATOM   3842  CB  ARG B 101      31.647   9.998 -33.605  1.00101.84           C  
ATOM   3843  CG  ARG B 101      30.192  10.189 -33.153  1.00101.84           C  
ATOM   3844  CD  ARG B 101      29.666  11.624 -33.251  1.00101.84           C  
ATOM   3845  NE  ARG B 101      28.202  11.585 -32.960  1.00101.84           N  
ATOM   3846  CZ  ARG B 101      27.738  11.768 -31.689  1.00101.84           C  
ATOM   3847  NH1 ARG B 101      28.607  12.061 -30.679  1.00101.84           N1+
ATOM   3848  NH2 ARG B 101      26.402  11.670 -31.428  1.00101.84           N  
ATOM   3849  N   ARG B 102      34.397   8.299 -33.823  1.00112.58           N  
ATOM   3850  CA  ARG B 102      35.695   8.164 -34.421  1.00112.58           C  
ATOM   3851  C   ARG B 102      35.709   6.890 -35.211  1.00112.58           C  
ATOM   3852  O   ARG B 102      36.171   6.857 -36.351  1.00112.58           O  
ATOM   3853  CB  ARG B 102      36.795   8.068 -33.347  1.00112.58           C  
ATOM   3854  CG  ARG B 102      38.219   7.918 -33.885  1.00112.58           C  
ATOM   3855  CD  ARG B 102      39.274   7.898 -32.774  1.00112.58           C  
ATOM   3856  NE  ARG B 102      39.220   6.564 -32.111  1.00112.58           N  
ATOM   3857  CZ  ARG B 102      40.062   5.567 -32.507  1.00112.58           C  
ATOM   3858  NH1 ARG B 102      40.988   5.801 -33.482  1.00112.58           N1+
ATOM   3859  NH2 ARG B 102      39.989   4.339 -31.914  1.00112.58           N  
ATOM   3860  N   LEU B 103      35.177   5.807 -34.612  1.00 44.08           N  
ATOM   3861  CA  LEU B 103      35.149   4.499 -35.201  1.00 44.08           C  
ATOM   3862  C   LEU B 103      34.261   4.495 -36.410  1.00 44.08           C  
ATOM   3863  O   LEU B 103      34.573   3.864 -37.417  1.00 44.08           O  
ATOM   3864  CB  LEU B 103      34.607   3.438 -34.228  1.00 44.08           C  
ATOM   3865  CG  LEU B 103      35.465   3.258 -32.959  1.00 44.08           C  
ATOM   3866  CD1 LEU B 103      34.876   2.181 -32.032  1.00 44.08           C  
ATOM   3867  CD2 LEU B 103      36.937   2.993 -33.311  1.00 44.08           C  
ATOM   3868  N   ALA B 104      33.122   5.209 -36.339  1.00 27.47           N  
ATOM   3869  CA  ALA B 104      32.169   5.203 -37.412  1.00 27.47           C  
ATOM   3870  C   ALA B 104      32.813   5.740 -38.653  1.00 27.47           C  
ATOM   3871  O   ALA B 104      32.603   5.213 -39.744  1.00 27.47           O  
ATOM   3872  CB  ALA B 104      30.936   6.073 -37.115  1.00 27.47           C  
ATOM   3873  N   ARG B 105      33.626   6.802 -38.510  1.00102.69           N  
ATOM   3874  CA  ARG B 105      34.262   7.434 -39.633  1.00102.69           C  
ATOM   3875  C   ARG B 105      35.154   6.438 -40.303  1.00102.69           C  
ATOM   3876  O   ARG B 105      35.171   6.330 -41.529  1.00102.69           O  
ATOM   3877  CB  ARG B 105      35.187   8.586 -39.204  1.00102.69           C  
ATOM   3878  CG  ARG B 105      34.507   9.719 -38.432  1.00102.69           C  
ATOM   3879  CD  ARG B 105      35.490  10.792 -37.949  1.00102.69           C  
ATOM   3880  NE  ARG B 105      36.394  10.162 -36.942  1.00102.69           N  
ATOM   3881  CZ  ARG B 105      37.497  10.829 -36.491  1.00102.69           C  
ATOM   3882  NH1 ARG B 105      37.796  12.070 -36.972  1.00102.69           N1+
ATOM   3883  NH2 ARG B 105      38.304  10.256 -35.550  1.00102.69           N  
ATOM   3884  N   LYS B 106      35.915   5.670 -39.499  1.00 83.00           N  
ATOM   3885  CA  LYS B 106      36.884   4.753 -40.029  1.00 83.00           C  
ATOM   3886  C   LYS B 106      36.231   3.700 -40.860  1.00 83.00           C  
ATOM   3887  O   LYS B 106      36.713   3.369 -41.942  1.00 83.00           O  
ATOM   3888  CB  LYS B 106      37.685   4.007 -38.948  1.00 83.00           C  
ATOM   3889  CG  LYS B 106      38.840   4.806 -38.341  1.00 83.00           C  
ATOM   3890  CD  LYS B 106      39.397   4.177 -37.061  1.00 83.00           C  
ATOM   3891  CE  LYS B 106      40.756   4.735 -36.635  1.00 83.00           C  
ATOM   3892  NZ  LYS B 106      41.806   4.268 -37.567  1.00 83.00           N1+
ATOM   3893  N   ARG B 107      35.106   3.145 -40.385  1.00112.96           N  
ATOM   3894  CA  ARG B 107      34.526   2.039 -41.084  1.00112.96           C  
ATOM   3895  C   ARG B 107      34.064   2.440 -42.443  1.00112.96           C  
ATOM   3896  O   ARG B 107      34.236   1.691 -43.403  1.00112.96           O  
ATOM   3897  CB  ARG B 107      33.322   1.422 -40.363  1.00112.96           C  
ATOM   3898  CG  ARG B 107      32.844   0.141 -41.044  1.00112.96           C  
ATOM   3899  CD  ARG B 107      31.852  -0.643 -40.194  1.00112.96           C  
ATOM   3900  NE  ARG B 107      32.465  -0.745 -38.842  1.00112.96           N  
ATOM   3901  CZ  ARG B 107      33.533  -1.569 -38.644  1.00112.96           C  
ATOM   3902  NH1 ARG B 107      34.028  -2.305 -39.682  1.00112.96           N1+
ATOM   3903  NH2 ARG B 107      34.118  -1.642 -37.413  1.00112.96           N  
ATOM   3904  N   ARG B 108      33.476   3.644 -42.581  1.00145.05           N  
ATOM   3905  CA  ARG B 108      32.880   3.962 -43.847  1.00145.05           C  
ATOM   3906  C   ARG B 108      33.921   4.011 -44.911  1.00145.05           C  
ATOM   3907  O   ARG B 108      34.903   4.746 -44.817  1.00145.05           O  
ATOM   3908  CB  ARG B 108      32.134   5.294 -43.867  1.00145.05           C  
ATOM   3909  CG  ARG B 108      31.269   5.445 -45.119  1.00145.05           C  
ATOM   3910  CD  ARG B 108      32.053   5.765 -46.393  1.00145.05           C  
ATOM   3911  NE  ARG B 108      31.123   5.558 -47.542  1.00145.05           N  
ATOM   3912  CZ  ARG B 108      31.357   6.165 -48.743  1.00145.05           C  
ATOM   3913  NH1 ARG B 108      32.395   7.040 -48.873  1.00145.05           N1+
ATOM   3914  NH2 ARG B 108      30.555   5.891 -49.812  1.00145.05           N  
ATOM   3915  N   SER B 109      33.711   3.202 -45.966  1.00168.49           N  
ATOM   3916  CA  SER B 109      34.613   3.191 -47.074  1.00168.49           C  
ATOM   3917  C   SER B 109      33.880   2.530 -48.190  1.00168.49           C  
ATOM   3918  O   SER B 109      33.351   1.430 -48.031  1.00168.49           O  
ATOM   3919  CB  SER B 109      35.885   2.367 -46.804  1.00168.49           C  
ATOM   3920  OG  SER B 109      36.739   2.392 -47.940  1.00168.49           O  
ATOM   3921  N   THR B 110      33.802   3.205 -49.351  1.00212.08           N  
ATOM   3922  CA  THR B 110      33.150   2.592 -50.467  1.00212.08           C  
ATOM   3923  C   THR B 110      33.846   3.071 -51.693  1.00212.08           C  
ATOM   3924  O   THR B 110      34.283   4.217 -51.763  1.00212.08           O  
ATOM   3925  CB  THR B 110      31.702   2.960 -50.611  1.00212.08           C  
ATOM   3926  CG2 THR B 110      31.136   2.228 -51.840  1.00212.08           C  
ATOM   3927  OG1 THR B 110      30.976   2.587 -49.450  1.00212.08           O  
ATOM   3928  N   GLU B 111      33.976   2.189 -52.697  1.00108.03           N  
ATOM   3929  CA  GLU B 111      34.611   2.608 -53.907  1.00108.03           C  
ATOM   3930  C   GLU B 111      33.744   3.647 -54.539  1.00108.03           C  
ATOM   3931  O   GLU B 111      34.230   4.674 -55.011  1.00108.03           O  
ATOM   3932  CB  GLU B 111      34.812   1.466 -54.923  1.00108.03           C  
ATOM   3933  CG  GLU B 111      35.995   0.545 -54.603  1.00108.03           C  
ATOM   3934  CD  GLU B 111      35.621  -0.405 -53.474  1.00108.03           C  
ATOM   3935  OE1 GLU B 111      34.446  -0.369 -53.021  1.00108.03           O  
ATOM   3936  OE2 GLU B 111      36.514  -1.187 -53.052  1.00108.03           O1-
ATOM   3937  N   ASP B 112      32.418   3.416 -54.543  1.00 25.40           N  
ATOM   3938  CA  ASP B 112      31.543   4.355 -55.175  1.00 25.40           C  
ATOM   3939  C   ASP B 112      31.689   5.659 -54.466  1.00 25.40           C  
ATOM   3940  O   ASP B 112      31.913   6.695 -55.088  1.00 25.40           O  
ATOM   3941  CB  ASP B 112      30.063   3.948 -55.073  1.00 25.40           C  
ATOM   3942  CG  ASP B 112      29.844   2.709 -55.929  1.00 25.40           C  
ATOM   3943  OD1 ASP B 112      30.713   2.427 -56.796  1.00 25.40           O  
ATOM   3944  OD2 ASP B 112      28.803   2.028 -55.726  1.00 25.40           O1-
ATOM   3945  N   GLY B 113      31.585   5.632 -53.125  1.00 66.40           N  
ATOM   3946  CA  GLY B 113      31.715   6.838 -52.362  1.00 66.40           C  
ATOM   3947  C   GLY B 113      30.394   7.533 -52.412  1.00 66.40           C  
ATOM   3948  O   GLY B 113      29.588   7.286 -53.308  1.00 66.40           O  
ATOM   3949  N   ASP B 114      30.137   8.430 -51.440  1.00144.00           N  
ATOM   3950  CA  ASP B 114      28.903   9.158 -51.442  1.00144.00           C  
ATOM   3951  C   ASP B 114      29.226  10.597 -51.189  1.00144.00           C  
ATOM   3952  O   ASP B 114      29.711  10.963 -50.120  1.00144.00           O  
ATOM   3953  CB  ASP B 114      27.911   8.673 -50.374  1.00144.00           C  
ATOM   3954  CG  ASP B 114      27.390   7.315 -50.832  1.00144.00           C  
ATOM   3955  OD1 ASP B 114      26.704   7.270 -51.888  1.00144.00           O  
ATOM   3956  OD2 ASP B 114      27.671   6.306 -50.134  1.00144.00           O1-
ATOM   3957  N   THR B 115      28.973  11.446 -52.203  1.00131.99           N  
ATOM   3958  CA  THR B 115      29.251  12.853 -52.143  1.00131.99           C  
ATOM   3959  C   THR B 115      28.349  13.525 -51.154  1.00131.99           C  
ATOM   3960  O   THR B 115      28.772  14.431 -50.441  1.00131.99           O  
ATOM   3961  CB  THR B 115      29.066  13.540 -53.464  1.00131.99           C  
ATOM   3962  CG2 THR B 115      30.009  12.888 -54.491  1.00131.99           C  
ATOM   3963  OG1 THR B 115      27.716  13.434 -53.894  1.00131.99           O  
ATOM   3964  N   LEU B 116      27.079  13.084 -51.069  1.00195.28           N  
ATOM   3965  CA  LEU B 116      26.125  13.750 -50.229  1.00195.28           C  
ATOM   3966  C   LEU B 116      26.589  13.691 -48.810  1.00195.28           C  
ATOM   3967  O   LEU B 116      27.496  12.942 -48.450  1.00195.28           O  
ATOM   3968  CB  LEU B 116      24.704  13.160 -50.312  1.00195.28           C  
ATOM   3969  CG  LEU B 116      24.051  13.338 -51.697  1.00195.28           C  
ATOM   3970  CD1 LEU B 116      24.813  12.559 -52.780  1.00195.28           C  
ATOM   3971  CD2 LEU B 116      22.550  13.002 -51.664  1.00195.28           C  
ATOM   3972  N   PRO B 117      25.982  14.524 -48.006  1.00170.05           N  
ATOM   3973  CA  PRO B 117      26.353  14.623 -46.623  1.00170.05           C  
ATOM   3974  C   PRO B 117      26.088  13.338 -45.919  1.00170.05           C  
ATOM   3975  O   PRO B 117      25.211  12.589 -46.350  1.00170.05           O  
ATOM   3976  CB  PRO B 117      25.601  15.834 -46.078  1.00170.05           C  
ATOM   3977  CG  PRO B 117      25.446  16.741 -47.315  1.00170.05           C  
ATOM   3978  CD  PRO B 117      25.407  15.763 -48.504  1.00170.05           C  
ATOM   3979  N   LEU B 118      26.843  13.057 -44.840  1.00136.07           N  
ATOM   3980  CA  LEU B 118      26.728  11.776 -44.231  1.00136.07           C  
ATOM   3981  C   LEU B 118      26.228  11.885 -42.826  1.00136.07           C  
ATOM   3982  O   LEU B 118      26.066  12.970 -42.268  1.00136.07           O  
ATOM   3983  CB  LEU B 118      28.065  11.030 -44.227  1.00136.07           C  
ATOM   3984  CG  LEU B 118      28.586  10.752 -45.649  1.00136.07           C  
ATOM   3985  CD1 LEU B 118      29.871   9.910 -45.622  1.00136.07           C  
ATOM   3986  CD2 LEU B 118      27.485  10.153 -46.541  1.00136.07           C  
ATOM   3987  N   SER B 119      25.940  10.704 -42.249  1.00 54.88           N  
ATOM   3988  CA  SER B 119      25.413  10.518 -40.930  1.00 54.88           C  
ATOM   3989  C   SER B 119      26.444  10.846 -39.895  1.00 54.88           C  
ATOM   3990  O   SER B 119      26.121  10.987 -38.717  1.00 54.88           O  
ATOM   3991  CB  SER B 119      24.955   9.074 -40.672  1.00 54.88           C  
ATOM   3992  OG  SER B 119      26.073   8.200 -40.709  1.00 54.88           O  
ATOM   3993  N   LEU B 120      27.715  10.988 -40.303  1.00 93.97           N  
ATOM   3994  CA  LEU B 120      28.757  11.237 -39.349  1.00 93.97           C  
ATOM   3995  C   LEU B 120      28.405  12.511 -38.638  1.00 93.97           C  
ATOM   3996  O   LEU B 120      28.614  12.631 -37.432  1.00 93.97           O  
ATOM   3997  CB  LEU B 120      30.128  11.413 -40.037  1.00 93.97           C  
ATOM   3998  CG  LEU B 120      31.374  11.499 -39.122  1.00 93.97           C  
ATOM   3999  CD1 LEU B 120      32.641  11.668 -39.973  1.00 93.97           C  
ATOM   4000  CD2 LEU B 120      31.282  12.595 -38.050  1.00 93.97           C  
ATOM   4001  N   SER B 121      27.879  13.501 -39.385  1.00 48.84           N  
ATOM   4002  CA  SER B 121      27.523  14.792 -38.858  1.00 48.84           C  
ATOM   4003  C   SER B 121      26.265  14.754 -38.029  1.00 48.84           C  
ATOM   4004  O   SER B 121      26.058  15.627 -37.189  1.00 48.84           O  
ATOM   4005  CB  SER B 121      27.306  15.841 -39.963  1.00 48.84           C  
ATOM   4006  OG  SER B 121      26.191  15.485 -40.766  1.00 48.84           O  
ATOM   4007  N   TYR B 122      25.390  13.751 -38.234  1.00 74.58           N  
ATOM   4008  CA  TYR B 122      24.095  13.696 -37.593  1.00 74.58           C  
ATOM   4009  C   TYR B 122      24.177  13.620 -36.094  1.00 74.58           C  
ATOM   4010  O   TYR B 122      25.029  12.938 -35.528  1.00 74.58           O  
ATOM   4011  CB  TYR B 122      23.245  12.511 -38.076  1.00 74.58           C  
ATOM   4012  CG  TYR B 122      22.767  12.828 -39.450  1.00 74.58           C  
ATOM   4013  CD1 TYR B 122      23.634  12.823 -40.517  1.00 74.58           C  
ATOM   4014  CD2 TYR B 122      21.454  13.172 -39.668  1.00 74.58           C  
ATOM   4015  CE1 TYR B 122      23.200  13.121 -41.786  1.00 74.58           C  
ATOM   4016  CE2 TYR B 122      21.014  13.469 -40.936  1.00 74.58           C  
ATOM   4017  CZ  TYR B 122      21.883  13.442 -41.997  1.00 74.58           C  
ATOM   4018  OH  TYR B 122      21.426  13.748 -43.296  1.00 74.58           O  
ATOM   4019  N   LYS B 123      23.272  14.368 -35.419  1.00 92.62           N  
ATOM   4020  CA  LYS B 123      23.135  14.384 -33.984  1.00 92.62           C  
ATOM   4021  C   LYS B 123      22.257  13.226 -33.611  1.00 92.62           C  
ATOM   4022  O   LYS B 123      21.550  12.687 -34.462  1.00 92.62           O  
ATOM   4023  CB  LYS B 123      22.459  15.656 -33.438  1.00 92.62           C  
ATOM   4024  CG  LYS B 123      23.277  16.930 -33.659  1.00 92.62           C  
ATOM   4025  CD  LYS B 123      24.660  16.885 -33.007  1.00 92.62           C  
ATOM   4026  CE  LYS B 123      25.487  18.152 -33.222  1.00 92.62           C  
ATOM   4027  NZ  LYS B 123      26.806  18.011 -32.562  1.00 92.62           N1+
ATOM   4028  N   VAL B 124      22.282  12.795 -32.327  1.00 50.76           N  
ATOM   4029  CA  VAL B 124      21.477  11.662 -31.954  1.00 50.76           C  
ATOM   4030  C   VAL B 124      20.654  11.964 -30.739  1.00 50.76           C  
ATOM   4031  O   VAL B 124      21.007  12.803 -29.911  1.00 50.76           O  
ATOM   4032  CB  VAL B 124      22.279  10.437 -31.611  1.00 50.76           C  
ATOM   4033  CG1 VAL B 124      23.030   9.961 -32.861  1.00 50.76           C  
ATOM   4034  CG2 VAL B 124      23.201  10.769 -30.426  1.00 50.76           C  
ATOM   4035  N   HIS B 125      19.493  11.279 -30.636  1.00 67.45           N  
ATOM   4036  CA  HIS B 125      18.656  11.354 -29.473  1.00 67.45           C  
ATOM   4037  C   HIS B 125      18.669   9.986 -28.872  1.00 67.45           C  
ATOM   4038  O   HIS B 125      18.425   8.994 -29.560  1.00 67.45           O  
ATOM   4039  CB  HIS B 125      17.191  11.731 -29.752  1.00 67.45           C  
ATOM   4040  CG  HIS B 125      17.018  13.179 -30.099  1.00 67.45           C  
ATOM   4041  CD2 HIS B 125      17.947  14.124 -30.410  1.00 67.45           C  
ATOM   4042  ND1 HIS B 125      15.800  13.821 -30.141  1.00 67.45           N  
ATOM   4043  CE1 HIS B 125      16.050  15.114 -30.470  1.00 67.45           C  
ATOM   4044  NE2 HIS B 125      17.339  15.345 -30.644  1.00 67.45           N  
ATOM   4045  N   VAL B 126      18.975   9.896 -27.562  1.00 43.67           N  
ATOM   4046  CA  VAL B 126      19.073   8.607 -26.943  1.00 43.67           C  
ATOM   4047  C   VAL B 126      18.175   8.568 -25.748  1.00 43.67           C  
ATOM   4048  O   VAL B 126      18.163   9.493 -24.936  1.00 43.67           O  
ATOM   4049  CB  VAL B 126      20.458   8.302 -26.443  1.00 43.67           C  
ATOM   4050  CG1 VAL B 126      20.440   6.941 -25.728  1.00 43.67           C  
ATOM   4051  CG2 VAL B 126      21.439   8.381 -27.626  1.00 43.67           C  
ATOM   4052  N   ALA B 127      17.390   7.479 -25.613  1.00 35.14           N  
ATOM   4053  CA  ALA B 127      16.553   7.327 -24.456  1.00 35.14           C  
ATOM   4054  C   ALA B 127      16.816   5.962 -23.902  1.00 35.14           C  
ATOM   4055  O   ALA B 127      16.897   4.988 -24.649  1.00 35.14           O  
ATOM   4056  CB  ALA B 127      15.050   7.405 -24.770  1.00 35.14           C  
ATOM   4057  N   SER B 128      16.953   5.858 -22.562  0.50 36.02           N  
ATOM   4058  CA  SER B 128      17.231   4.582 -21.968  0.50 36.02           C  
ATOM   4059  C   SER B 128      16.403   4.428 -20.731  0.50 36.02           C  
ATOM   4060  O   SER B 128      16.058   5.406 -20.067  0.50 36.02           O  
ATOM   4061  CB  SER B 128      18.700   4.414 -21.537  0.50 36.02           C  
ATOM   4062  OG  SER B 128      19.561   4.486 -22.666  0.50 36.02           O  
ATOM   4063  N   VAL B 129      16.049   3.166 -20.407  1.00 41.15           N  
ATOM   4064  CA  VAL B 129      15.311   2.853 -19.216  1.00 41.15           C  
ATOM   4065  C   VAL B 129      15.872   1.570 -18.685  1.00 41.15           C  
ATOM   4066  O   VAL B 129      16.439   0.775 -19.434  1.00 41.15           O  
ATOM   4067  CB  VAL B 129      13.847   2.620 -19.461  1.00 41.15           C  
ATOM   4068  CG1 VAL B 129      13.219   3.925 -19.978  1.00 41.15           C  
ATOM   4069  CG2 VAL B 129      13.694   1.432 -20.428  1.00 41.15           C  
ATOM   4070  N   ASN B 130      15.762   1.348 -17.360  1.00 75.35           N  
ATOM   4071  CA  ASN B 130      16.240   0.116 -16.799  1.00 75.35           C  
ATOM   4072  C   ASN B 130      15.385  -0.214 -15.620  1.00 75.35           C  
ATOM   4073  O   ASN B 130      14.777   0.669 -15.018  1.00 75.35           O  
ATOM   4074  CB  ASN B 130      17.702   0.176 -16.333  1.00 75.35           C  
ATOM   4075  CG  ASN B 130      17.816   1.231 -15.242  1.00 75.35           C  
ATOM   4076  ND2 ASN B 130      18.387   2.412 -15.605  1.00 75.35           N  
ATOM   4077  OD1 ASN B 130      17.417   1.012 -14.100  1.00 75.35           O  
ATOM   4078  N   ASN B 131      15.296  -1.512 -15.271  1.00117.54           N  
ATOM   4079  CA  ASN B 131      14.489  -1.892 -14.149  1.00117.54           C  
ATOM   4080  C   ASN B 131      15.396  -2.284 -13.026  1.00117.54           C  
ATOM   4081  O   ASN B 131      15.223  -3.337 -12.415  1.00117.54           O  
ATOM   4082  CB  ASN B 131      13.579  -3.093 -14.467  1.00117.54           C  
ATOM   4083  CG  ASN B 131      14.458  -4.259 -14.903  1.00117.54           C  
ATOM   4084  ND2 ASN B 131      13.823  -5.436 -15.150  1.00117.54           N  
ATOM   4085  OD1 ASN B 131      15.673  -4.124 -15.043  1.00117.54           O  
ATOM   4086  N   PHE B 132      16.361  -1.407 -12.689  1.00149.19           N  
ATOM   4087  CA  PHE B 132      17.293  -1.725 -11.649  1.00149.19           C  
ATOM   4088  C   PHE B 132      16.775  -1.197 -10.355  1.00149.19           C  
ATOM   4089  O   PHE B 132      15.924  -0.312 -10.298  1.00149.19           O  
ATOM   4090  CB  PHE B 132      18.691  -1.099 -11.818  1.00149.19           C  
ATOM   4091  CG  PHE B 132      19.374  -1.707 -12.994  1.00149.19           C  
ATOM   4092  CD1 PHE B 132      20.069  -2.885 -12.865  1.00149.19           C  
ATOM   4093  CD2 PHE B 132      19.318  -1.103 -14.225  1.00149.19           C  
ATOM   4094  CE1 PHE B 132      20.700  -3.446 -13.951  1.00149.19           C  
ATOM   4095  CE2 PHE B 132      19.947  -1.659 -15.313  1.00149.19           C  
ATOM   4096  CZ  PHE B 132      20.642  -2.836 -15.179  1.00149.19           C  
ATOM   4097  N   PRO B 133      17.271  -1.792  -9.308  1.00180.24           N  
ATOM   4098  CA  PRO B 133      16.970  -1.343  -7.979  1.00180.24           C  
ATOM   4099  C   PRO B 133      17.456   0.047  -7.683  1.00180.24           C  
ATOM   4100  O   PRO B 133      16.758   0.753  -6.958  1.00180.24           O  
ATOM   4101  CB  PRO B 133      17.543  -2.405  -7.044  1.00180.24           C  
ATOM   4102  CG  PRO B 133      17.506  -3.692  -7.891  1.00180.24           C  
ATOM   4103  CD  PRO B 133      17.641  -3.198  -9.343  1.00180.24           C  
ATOM   4104  N   THR B 134      18.645   0.480  -8.170  1.00298.05           N  
ATOM   4105  CA  THR B 134      19.568  -0.317  -8.921  1.00298.05           C  
ATOM   4106  C   THR B 134      20.358  -1.106  -7.931  1.00298.05           C  
ATOM   4107  O   THR B 134      20.500  -0.706  -6.776  1.00298.05           O  
ATOM   4108  CB  THR B 134      20.531   0.488  -9.745  1.00298.05           C  
ATOM   4109  CG2 THR B 134      21.475   1.249  -8.799  1.00298.05           C  
ATOM   4110  OG1 THR B 134      21.274  -0.365 -10.605  1.00298.05           O  
ATOM   4111  N   ALA B 135      20.876  -2.272  -8.358  1.00 73.34           N  
ATOM   4112  CA  ALA B 135      21.625  -3.080  -7.444  1.00 73.34           C  
ATOM   4113  C   ALA B 135      22.829  -2.302  -7.032  1.00 73.34           C  
ATOM   4114  O   ALA B 135      23.146  -2.211  -5.847  1.00 73.34           O  
ATOM   4115  CB  ALA B 135      22.118  -4.393  -8.074  1.00 73.34           C  
ATOM   4116  N   ALA B 136      23.522  -1.693  -8.011  1.00237.12           N  
ATOM   4117  CA  ALA B 136      24.692  -0.940  -7.679  1.00237.12           C  
ATOM   4118  C   ALA B 136      24.868   0.097  -8.733  1.00237.12           C  
ATOM   4119  O   ALA B 136      24.337  -0.023  -9.836  1.00237.12           O  
ATOM   4120  CB  ALA B 136      25.982  -1.779  -7.653  1.00237.12           C  
ATOM   4121  N   GLY B 137      25.612   1.167  -8.400  1.00107.99           N  
ATOM   4122  CA  GLY B 137      25.866   2.206  -9.350  1.00107.99           C  
ATOM   4123  C   GLY B 137      26.663   1.607 -10.459  1.00107.99           C  
ATOM   4124  O   GLY B 137      26.459   1.919 -11.630  1.00107.99           O  
ATOM   4125  N   LEU B 138      27.611   0.722 -10.101  1.00 86.44           N  
ATOM   4126  CA  LEU B 138      28.447   0.114 -11.089  1.00 86.44           C  
ATOM   4127  C   LEU B 138      27.582  -0.693 -11.996  1.00 86.44           C  
ATOM   4128  O   LEU B 138      27.735  -0.649 -13.215  1.00 86.44           O  
ATOM   4129  CB  LEU B 138      29.482  -0.853 -10.485  1.00 86.44           C  
ATOM   4130  CG  LEU B 138      30.507  -0.174  -9.559  1.00 86.44           C  
ATOM   4131  CD1 LEU B 138      31.399   0.805 -10.337  1.00 86.44           C  
ATOM   4132  CD2 LEU B 138      29.824   0.472  -8.344  1.00 86.44           C  
ATOM   4133  N   ALA B 139      26.624  -1.439 -11.415  1.00128.96           N  
ATOM   4134  CA  ALA B 139      25.807  -2.301 -12.213  1.00128.96           C  
ATOM   4135  C   ALA B 139      25.041  -1.478 -13.199  1.00128.96           C  
ATOM   4136  O   ALA B 139      24.990  -1.804 -14.384  1.00128.96           O  
ATOM   4137  CB  ALA B 139      24.779  -3.083 -11.378  1.00128.96           C  
ATOM   4138  N   SER B 140      24.450  -0.366 -12.729  1.00 51.41           N  
ATOM   4139  CA  SER B 140      23.620   0.455 -13.561  1.00 51.41           C  
ATOM   4140  C   SER B 140      24.426   1.078 -14.653  1.00 51.41           C  
ATOM   4141  O   SER B 140      24.028   1.050 -15.817  1.00 51.41           O  
ATOM   4142  CB  SER B 140      22.944   1.597 -12.782  1.00 51.41           C  
ATOM   4143  OG  SER B 140      22.142   2.372 -13.659  1.00 51.41           O  
ATOM   4144  N   SER B 141      25.580   1.669 -14.296  1.00 74.49           N  
ATOM   4145  CA  SER B 141      26.405   2.347 -15.252  1.00 74.49           C  
ATOM   4146  C   SER B 141      26.997   1.360 -16.203  1.00 74.49           C  
ATOM   4147  O   SER B 141      27.191   1.662 -17.379  1.00 74.49           O  
ATOM   4148  CB  SER B 141      27.571   3.098 -14.595  1.00 74.49           C  
ATOM   4149  OG  SER B 141      28.346   3.750 -15.588  1.00 74.49           O  
ATOM   4150  N   ALA B 142      27.335   0.157 -15.709  1.00 33.25           N  
ATOM   4151  CA  ALA B 142      27.949  -0.811 -16.570  1.00 33.25           C  
ATOM   4152  C   ALA B 142      26.991  -1.200 -17.653  1.00 33.25           C  
ATOM   4153  O   ALA B 142      27.339  -1.218 -18.831  1.00 33.25           O  
ATOM   4154  CB  ALA B 142      28.355  -2.095 -15.827  1.00 33.25           C  
ATOM   4155  N   ALA B 143      25.739  -1.511 -17.275  1.00 35.78           N  
ATOM   4156  CA  ALA B 143      24.749  -1.907 -18.232  1.00 35.78           C  
ATOM   4157  C   ALA B 143      24.442  -0.749 -19.129  1.00 35.78           C  
ATOM   4158  O   ALA B 143      24.252  -0.918 -20.332  1.00 35.78           O  
ATOM   4159  CB  ALA B 143      23.432  -2.342 -17.569  1.00 35.78           C  
ATOM   4160  N   GLY B 144      24.374   0.467 -18.553  1.00 32.43           N  
ATOM   4161  CA  GLY B 144      23.964   1.616 -19.311  1.00 32.43           C  
ATOM   4162  C   GLY B 144      24.930   1.900 -20.419  1.00 32.43           C  
ATOM   4163  O   GLY B 144      24.526   2.109 -21.562  1.00 32.43           O  
ATOM   4164  N   TYR B 145      26.236   1.936 -20.101  1.00 76.86           N  
ATOM   4165  CA  TYR B 145      27.245   2.217 -21.081  1.00 76.86           C  
ATOM   4166  C   TYR B 145      27.416   1.095 -22.049  1.00 76.86           C  
ATOM   4167  O   TYR B 145      27.725   1.327 -23.216  1.00 76.86           O  
ATOM   4168  CB  TYR B 145      28.602   2.647 -20.502  1.00 76.86           C  
ATOM   4169  CG  TYR B 145      28.413   4.089 -20.179  1.00 76.86           C  
ATOM   4170  CD1 TYR B 145      28.458   5.014 -21.196  1.00 76.86           C  
ATOM   4171  CD2 TYR B 145      28.184   4.520 -18.894  1.00 76.86           C  
ATOM   4172  CE1 TYR B 145      28.285   6.354 -20.943  1.00 76.86           C  
ATOM   4173  CE2 TYR B 145      28.010   5.860 -18.634  1.00 76.86           C  
ATOM   4174  CZ  TYR B 145      28.057   6.777 -19.657  1.00 76.86           C  
ATOM   4175  OH  TYR B 145      27.876   8.150 -19.388  1.00 76.86           O  
ATOM   4176  N   ALA B 146      27.281  -0.161 -21.589  1.00 30.53           N  
ATOM   4177  CA  ALA B 146      27.412  -1.254 -22.507  1.00 30.53           C  
ATOM   4178  C   ALA B 146      26.321  -1.126 -23.529  1.00 30.53           C  
ATOM   4179  O   ALA B 146      26.545  -1.319 -24.724  1.00 30.53           O  
ATOM   4180  CB  ALA B 146      27.257  -2.628 -21.831  1.00 30.53           C  
ATOM   4181  N   CYS B 147      25.096  -0.793 -23.078  1.00 42.23           N  
ATOM   4182  CA  CYS B 147      23.980  -0.680 -23.975  1.00 42.23           C  
ATOM   4183  C   CYS B 147      24.166   0.483 -24.901  1.00 42.23           C  
ATOM   4184  O   CYS B 147      23.862   0.395 -26.089  1.00 42.23           O  
ATOM   4185  CB  CYS B 147      22.637  -0.489 -23.250  1.00 42.23           C  
ATOM   4186  SG  CYS B 147      21.233  -0.483 -24.405  1.00 42.23           S  
ATOM   4187  N   LEU B 148      24.663   1.619 -24.379  1.00111.49           N  
ATOM   4188  CA  LEU B 148      24.788   2.780 -25.208  1.00111.49           C  
ATOM   4189  C   LEU B 148      25.814   2.540 -26.274  1.00111.49           C  
ATOM   4190  O   LEU B 148      25.597   2.882 -27.436  1.00111.49           O  
ATOM   4191  CB  LEU B 148      25.096   4.047 -24.384  1.00111.49           C  
ATOM   4192  CG  LEU B 148      25.137   5.359 -25.193  1.00111.49           C  
ATOM   4193  CD1 LEU B 148      25.092   6.577 -24.264  1.00111.49           C  
ATOM   4194  CD2 LEU B 148      26.373   5.425 -26.096  1.00111.49           C  
ATOM   4195  N   ALA B 149      26.956   1.923 -25.920  1.00 34.25           N  
ATOM   4196  CA  ALA B 149      27.988   1.692 -26.890  1.00 34.25           C  
ATOM   4197  C   ALA B 149      27.472   0.766 -27.949  1.00 34.25           C  
ATOM   4198  O   ALA B 149      27.692   0.981 -29.140  1.00 34.25           O  
ATOM   4199  CB  ALA B 149      29.239   1.038 -26.280  1.00 34.25           C  
ATOM   4200  N   TYR B 150      26.752  -0.286 -27.524  1.00 58.51           N  
ATOM   4201  CA  TYR B 150      26.262  -1.317 -28.395  1.00 58.51           C  
ATOM   4202  C   TYR B 150      25.271  -0.743 -29.367  1.00 58.51           C  
ATOM   4203  O   TYR B 150      25.340  -1.022 -30.564  1.00 58.51           O  
ATOM   4204  CB  TYR B 150      25.561  -2.418 -27.577  1.00 58.51           C  
ATOM   4205  CG  TYR B 150      25.233  -3.579 -28.450  1.00 58.51           C  
ATOM   4206  CD1 TYR B 150      26.195  -4.520 -28.736  1.00 58.51           C  
ATOM   4207  CD2 TYR B 150      23.967  -3.737 -28.965  1.00 58.51           C  
ATOM   4208  CE1 TYR B 150      25.903  -5.599 -29.535  1.00 58.51           C  
ATOM   4209  CE2 TYR B 150      23.668  -4.815 -29.765  1.00 58.51           C  
ATOM   4210  CZ  TYR B 150      24.638  -5.747 -30.050  1.00 58.51           C  
ATOM   4211  OH  TYR B 150      24.335  -6.855 -30.870  1.00 58.51           O  
ATOM   4212  N   THR B 151      24.315   0.072 -28.876  1.00120.45           N  
ATOM   4213  CA  THR B 151      23.288   0.645 -29.710  1.00120.45           C  
ATOM   4214  C   THR B 151      23.867   1.634 -30.672  1.00120.45           C  
ATOM   4215  O   THR B 151      23.485   1.659 -31.841  1.00120.45           O  
ATOM   4216  CB  THR B 151      22.208   1.340 -28.932  1.00120.45           C  
ATOM   4217  CG2 THR B 151      21.426   0.306 -28.114  1.00120.45           C  
ATOM   4218  OG1 THR B 151      22.769   2.326 -28.081  1.00120.45           O  
ATOM   4219  N   LEU B 152      24.807   2.480 -30.210  1.00 55.95           N  
ATOM   4220  CA  LEU B 152      25.386   3.463 -31.082  1.00 55.95           C  
ATOM   4221  C   LEU B 152      26.083   2.737 -32.188  1.00 55.95           C  
ATOM   4222  O   LEU B 152      26.025   3.144 -33.347  1.00 55.95           O  
ATOM   4223  CB  LEU B 152      26.460   4.345 -30.414  1.00 55.95           C  
ATOM   4224  CG  LEU B 152      25.954   5.316 -29.330  1.00 55.95           C  
ATOM   4225  CD1 LEU B 152      27.099   6.217 -28.836  1.00 55.95           C  
ATOM   4226  CD2 LEU B 152      24.742   6.128 -29.809  1.00 55.95           C  
ATOM   4227  N   ALA B 153      26.759   1.625 -31.855  1.00 31.79           N  
ATOM   4228  CA  ALA B 153      27.487   0.878 -32.836  1.00 31.79           C  
ATOM   4229  C   ALA B 153      26.531   0.393 -33.881  1.00 31.79           C  
ATOM   4230  O   ALA B 153      26.867   0.372 -35.062  1.00 31.79           O  
ATOM   4231  CB  ALA B 153      28.197  -0.352 -32.244  1.00 31.79           C  
ATOM   4232  N   GLN B 154      25.316  -0.031 -33.481  1.00 41.57           N  
ATOM   4233  CA  GLN B 154      24.377  -0.537 -34.444  1.00 41.57           C  
ATOM   4234  C   GLN B 154      23.987   0.548 -35.404  1.00 41.57           C  
ATOM   4235  O   GLN B 154      24.004   0.340 -36.617  1.00 41.57           O  
ATOM   4236  CB  GLN B 154      23.081  -1.062 -33.803  1.00 41.57           C  
ATOM   4237  CG  GLN B 154      23.275  -2.351 -33.006  1.00 41.57           C  
ATOM   4238  CD  GLN B 154      23.527  -3.474 -34.002  1.00 41.57           C  
ATOM   4239  NE2 GLN B 154      23.745  -4.712 -33.483  1.00 41.57           N  
ATOM   4240  OE1 GLN B 154      23.533  -3.257 -35.212  1.00 41.57           O  
ATOM   4241  N   VAL B 155      23.642   1.746 -34.892  1.00 40.35           N  
ATOM   4242  CA  VAL B 155      23.194   2.808 -35.749  1.00 40.35           C  
ATOM   4243  C   VAL B 155      24.315   3.229 -36.658  1.00 40.35           C  
ATOM   4244  O   VAL B 155      24.120   3.417 -37.858  1.00 40.35           O  
ATOM   4245  CB  VAL B 155      22.747   4.020 -34.981  1.00 40.35           C  
ATOM   4246  CG1 VAL B 155      22.321   5.110 -35.981  1.00 40.35           C  
ATOM   4247  CG2 VAL B 155      21.637   3.596 -34.003  1.00 40.35           C  
ATOM   4248  N   TYR B 156      25.523   3.393 -36.088  1.00 86.47           N  
ATOM   4249  CA  TYR B 156      26.711   3.820 -36.778  1.00 86.47           C  
ATOM   4250  C   TYR B 156      27.215   2.774 -37.729  1.00 86.47           C  
ATOM   4251  O   TYR B 156      27.865   3.110 -38.719  1.00 86.47           O  
ATOM   4252  CB  TYR B 156      27.859   4.238 -35.838  1.00 86.47           C  
ATOM   4253  CG  TYR B 156      27.471   5.542 -35.220  1.00 86.47           C  
ATOM   4254  CD1 TYR B 156      27.519   6.700 -35.964  1.00 86.47           C  
ATOM   4255  CD2 TYR B 156      27.073   5.617 -33.905  1.00 86.47           C  
ATOM   4256  CE1 TYR B 156      27.169   7.908 -35.411  1.00 86.47           C  
ATOM   4257  CE2 TYR B 156      26.722   6.824 -33.346  1.00 86.47           C  
ATOM   4258  CZ  TYR B 156      26.767   7.971 -34.100  1.00 86.47           C  
ATOM   4259  OH  TYR B 156      26.406   9.210 -33.528  1.00 86.47           O  
ATOM   4260  N   GLY B 157      26.993   1.479 -37.421  1.00 33.33           N  
ATOM   4261  CA  GLY B 157      27.431   0.407 -38.276  1.00 33.33           C  
ATOM   4262  C   GLY B 157      28.819  -0.021 -37.899  1.00 33.33           C  
ATOM   4263  O   GLY B 157      29.540  -0.573 -38.727  1.00 33.33           O  
ATOM   4264  N   VAL B 158      29.243   0.222 -36.643  1.00 45.46           N  
ATOM   4265  CA  VAL B 158      30.578  -0.146 -36.254  1.00 45.46           C  
ATOM   4266  C   VAL B 158      30.621  -1.590 -35.850  1.00 45.46           C  
ATOM   4267  O   VAL B 158      29.793  -2.059 -35.074  1.00 45.46           O  
ATOM   4268  CB  VAL B 158      31.093   0.655 -35.095  1.00 45.46           C  
ATOM   4269  CG1 VAL B 158      32.481   0.123 -34.702  1.00 45.46           C  
ATOM   4270  CG2 VAL B 158      31.082   2.142 -35.489  1.00 45.46           C  
ATOM   4271  N   GLU B 159      31.624  -2.335 -36.366  1.00114.44           N  
ATOM   4272  CA  GLU B 159      31.768  -3.722 -36.012  1.00114.44           C  
ATOM   4273  C   GLU B 159      33.025  -3.882 -35.215  1.00114.44           C  
ATOM   4274  O   GLU B 159      33.843  -2.970 -35.124  1.00114.44           O  
ATOM   4275  CB  GLU B 159      31.850  -4.690 -37.204  1.00114.44           C  
ATOM   4276  CG  GLU B 159      30.484  -5.021 -37.808  1.00114.44           C  
ATOM   4277  CD  GLU B 159      29.753  -5.928 -36.825  1.00114.44           C  
ATOM   4278  OE1 GLU B 159      29.672  -5.560 -35.622  1.00114.44           O  
ATOM   4279  OE2 GLU B 159      29.270  -7.007 -37.263  1.00114.44           O1-
ATOM   4280  N   GLY B 160      33.193  -5.061 -34.585  1.00 30.45           N  
ATOM   4281  CA  GLY B 160      34.384  -5.323 -33.830  1.00 30.45           C  
ATOM   4282  C   GLY B 160      34.135  -5.016 -32.388  1.00 30.45           C  
ATOM   4283  O   GLY B 160      33.040  -4.615 -31.995  1.00 30.45           O  
ATOM   4284  N   ASP B 161      35.186  -5.212 -31.565  1.00 61.34           N  
ATOM   4285  CA  ASP B 161      35.120  -5.055 -30.139  1.00 61.34           C  
ATOM   4286  C   ASP B 161      34.848  -3.629 -29.771  1.00 61.34           C  
ATOM   4287  O   ASP B 161      35.511  -2.700 -30.230  1.00 61.34           O  
ATOM   4288  CB  ASP B 161      36.413  -5.471 -29.417  1.00 61.34           C  
ATOM   4289  CG  ASP B 161      36.147  -5.458 -27.917  1.00 61.34           C  
ATOM   4290  OD1 ASP B 161      34.961  -5.297 -27.523  1.00 61.34           O  
ATOM   4291  OD2 ASP B 161      37.130  -5.608 -27.146  1.00 61.34           O1-
ATOM   4292  N   LEU B 162      33.782  -3.454 -28.973  1.00118.51           N  
ATOM   4293  CA  LEU B 162      33.280  -2.246 -28.381  1.00118.51           C  
ATOM   4294  C   LEU B 162      33.935  -1.864 -27.080  1.00118.51           C  
ATOM   4295  O   LEU B 162      33.655  -0.784 -26.562  1.00118.51           O  
ATOM   4296  CB  LEU B 162      31.759  -2.268 -28.183  1.00118.51           C  
ATOM   4297  CG  LEU B 162      31.011  -2.351 -29.525  1.00118.51           C  
ATOM   4298  CD1 LEU B 162      29.493  -2.210 -29.334  1.00118.51           C  
ATOM   4299  CD2 LEU B 162      31.586  -1.352 -30.546  1.00118.51           C  
ATOM   4300  N   SER B 163      34.755  -2.743 -26.467  1.00 66.46           N  
ATOM   4301  CA  SER B 163      35.226  -2.553 -25.111  1.00 66.46           C  
ATOM   4302  C   SER B 163      35.742  -1.164 -24.846  1.00 66.46           C  
ATOM   4303  O   SER B 163      35.405  -0.574 -23.820  1.00 66.46           O  
ATOM   4304  CB  SER B 163      36.336  -3.542 -24.712  1.00 66.46           C  
ATOM   4305  OG  SER B 163      35.809  -4.858 -24.645  1.00 66.46           O  
ATOM   4306  N   GLU B 164      36.541  -0.580 -25.753  1.00 52.95           N  
ATOM   4307  CA  GLU B 164      37.104   0.714 -25.477  1.00 52.95           C  
ATOM   4308  C   GLU B 164      36.023   1.755 -25.378  1.00 52.95           C  
ATOM   4309  O   GLU B 164      36.098   2.651 -24.538  1.00 52.95           O  
ATOM   4310  CB  GLU B 164      38.095   1.168 -26.561  1.00 52.95           C  
ATOM   4311  CG  GLU B 164      38.866   2.431 -26.182  1.00 52.95           C  
ATOM   4312  CD  GLU B 164      39.829   2.746 -27.315  1.00 52.95           C  
ATOM   4313  OE1 GLU B 164      39.695   2.116 -28.398  1.00 52.95           O  
ATOM   4314  OE2 GLU B 164      40.716   3.618 -27.113  1.00 52.95           O1-
ATOM   4315  N   VAL B 165      34.996   1.681 -26.247  1.00109.79           N  
ATOM   4316  CA  VAL B 165      33.974   2.690 -26.235  1.00109.79           C  
ATOM   4317  C   VAL B 165      33.215   2.650 -24.935  1.00109.79           C  
ATOM   4318  O   VAL B 165      32.975   3.688 -24.321  1.00109.79           O  
ATOM   4319  CB  VAL B 165      33.018   2.573 -27.396  1.00109.79           C  
ATOM   4320  CG1 VAL B 165      32.082   1.372 -27.203  1.00109.79           C  
ATOM   4321  CG2 VAL B 165      32.291   3.913 -27.556  1.00109.79           C  
ATOM   4322  N   ALA B 166      32.817   1.443 -24.479  1.00 38.33           N  
ATOM   4323  CA  ALA B 166      32.067   1.276 -23.262  1.00 38.33           C  
ATOM   4324  C   ALA B 166      32.896   1.660 -22.070  1.00 38.33           C  
ATOM   4325  O   ALA B 166      32.409   2.310 -21.146  1.00 38.33           O  
ATOM   4326  CB  ALA B 166      31.609  -0.178 -23.052  1.00 38.33           C  
ATOM   4327  N   ARG B 167      34.188   1.280 -22.081  1.00 85.72           N  
ATOM   4328  CA  ARG B 167      35.088   1.467 -20.973  1.00 85.72           C  
ATOM   4329  C   ARG B 167      35.216   2.927 -20.661  1.00 85.72           C  
ATOM   4330  O   ARG B 167      35.279   3.314 -19.495  1.00 85.72           O  
ATOM   4331  CB  ARG B 167      36.503   0.939 -21.283  1.00 85.72           C  
ATOM   4332  CG  ARG B 167      37.504   1.111 -20.137  1.00 85.72           C  
ATOM   4333  CD  ARG B 167      38.940   0.736 -20.515  1.00 85.72           C  
ATOM   4334  NE  ARG B 167      39.544   1.909 -21.207  1.00 85.72           N  
ATOM   4335  CZ  ARG B 167      40.163   1.754 -22.413  1.00 85.72           C  
ATOM   4336  NH1 ARG B 167      40.212   0.523 -23.003  1.00 85.72           N1+
ATOM   4337  NH2 ARG B 167      40.734   2.830 -23.031  1.00 85.72           N  
ATOM   4338  N   ARG B 168      35.268   3.778 -21.702  1.00 81.29           N  
ATOM   4339  CA  ARG B 168      35.431   5.191 -21.500  1.00 81.29           C  
ATOM   4340  C   ARG B 168      34.238   5.726 -20.766  1.00 81.29           C  
ATOM   4341  O   ARG B 168      34.363   6.673 -19.988  1.00 81.29           O  
ATOM   4342  CB  ARG B 168      35.574   5.986 -22.811  1.00 81.29           C  
ATOM   4343  CG  ARG B 168      36.857   5.660 -23.579  1.00 81.29           C  
ATOM   4344  CD  ARG B 168      38.144   6.022 -22.832  1.00 81.29           C  
ATOM   4345  NE  ARG B 168      38.250   7.508 -22.780  1.00 81.29           N  
ATOM   4346  CZ  ARG B 168      38.928   8.176 -23.759  1.00 81.29           C  
ATOM   4347  NH1 ARG B 168      39.461   7.487 -24.809  1.00 81.29           N1+
ATOM   4348  NH2 ARG B 168      39.085   9.530 -23.684  1.00 81.29           N  
ATOM   4349  N   GLY B 169      33.030   5.198 -21.053  1.00 37.50           N  
ATOM   4350  CA  GLY B 169      31.868   5.646 -20.335  1.00 37.50           C  
ATOM   4351  C   GLY B 169      31.946   5.194 -18.906  1.00 37.50           C  
ATOM   4352  O   GLY B 169      31.729   5.979 -17.985  1.00 37.50           O  
ATOM   4353  N   SER B 170      32.237   3.895 -18.685  1.00104.50           N  
ATOM   4354  CA  SER B 170      32.393   3.366 -17.358  1.00104.50           C  
ATOM   4355  C   SER B 170      33.213   2.125 -17.518  1.00104.50           C  
ATOM   4356  O   SER B 170      32.967   1.326 -18.419  1.00104.50           O  
ATOM   4357  CB  SER B 170      31.070   2.971 -16.683  1.00104.50           C  
ATOM   4358  OG  SER B 170      30.458   1.913 -17.403  1.00104.50           O  
ATOM   4359  N   GLY B 171      34.174   1.899 -16.602  1.00 40.91           N  
ATOM   4360  CA  GLY B 171      35.138   0.850 -16.785  1.00 40.91           C  
ATOM   4361  C   GLY B 171      34.503  -0.509 -16.881  1.00 40.91           C  
ATOM   4362  O   GLY B 171      34.836  -1.283 -17.777  1.00 40.91           O  
ATOM   4363  N   SER B 172      33.564  -0.830 -15.972  0.50 56.55           N  
ATOM   4364  CA  SER B 172      32.965  -2.138 -15.892  0.50 56.55           C  
ATOM   4365  C   SER B 172      32.034  -2.403 -17.042  0.50 56.55           C  
ATOM   4366  O   SER B 172      31.636  -3.545 -17.268  0.50 56.55           O  
ATOM   4367  CB  SER B 172      32.153  -2.339 -14.601  0.50 56.55           C  
ATOM   4368  OG  SER B 172      31.009  -1.497 -14.606  0.50 56.55           O  
ATOM   4369  N   ALA B 173      31.670  -1.360 -17.809  1.00 48.47           N  
ATOM   4370  CA  ALA B 173      30.723  -1.464 -18.890  1.00 48.47           C  
ATOM   4371  C   ALA B 173      31.215  -2.436 -19.923  1.00 48.47           C  
ATOM   4372  O   ALA B 173      30.421  -3.115 -20.571  1.00 48.47           O  
ATOM   4373  CB  ALA B 173      30.488  -0.119 -19.600  1.00 48.47           C  
ATOM   4374  N   CYS B 174      32.541  -2.525 -20.127  1.00 46.61           N  
ATOM   4375  CA  CYS B 174      33.064  -3.385 -21.153  1.00 46.61           C  
ATOM   4376  C   CYS B 174      32.668  -4.810 -20.877  1.00 46.61           C  
ATOM   4377  O   CYS B 174      32.458  -5.594 -21.802  1.00 46.61           O  
ATOM   4378  CB  CYS B 174      34.601  -3.337 -21.262  1.00 46.61           C  
ATOM   4379  SG  CYS B 174      35.444  -3.972 -19.782  1.00 46.61           S  
ATOM   4380  N   ARG B 175      32.563  -5.190 -19.591  1.00 76.87           N  
ATOM   4381  CA  ARG B 175      32.246  -6.542 -19.203  1.00 76.87           C  
ATOM   4382  C   ARG B 175      30.857  -6.936 -19.632  1.00 76.87           C  
ATOM   4383  O   ARG B 175      30.575  -8.122 -19.798  1.00 76.87           O  
ATOM   4384  CB  ARG B 175      32.373  -6.793 -17.689  1.00 76.87           C  
ATOM   4385  CG  ARG B 175      33.807  -6.630 -17.175  1.00 76.87           C  
ATOM   4386  CD  ARG B 175      34.057  -7.298 -15.821  1.00 76.87           C  
ATOM   4387  NE  ARG B 175      33.053  -6.763 -14.861  1.00 76.87           N  
ATOM   4388  CZ  ARG B 175      33.320  -5.639 -14.135  1.00 76.87           C  
ATOM   4389  NH1 ARG B 175      34.505  -4.985 -14.299  1.00 76.87           N1+
ATOM   4390  NH2 ARG B 175      32.398  -5.169 -13.245  1.00 76.87           N  
ATOM   4391  N   SER B 176      29.926  -5.966 -19.738  1.00 69.35           N  
ATOM   4392  CA  SER B 176      28.560  -6.233 -20.119  1.00 69.35           C  
ATOM   4393  C   SER B 176      28.413  -6.486 -21.600  1.00 69.35           C  
ATOM   4394  O   SER B 176      27.307  -6.741 -22.076  1.00 69.35           O  
ATOM   4395  CB  SER B 176      27.594  -5.093 -19.753  1.00 69.35           C  
ATOM   4396  OG  SER B 176      27.492  -4.977 -18.342  1.00 69.35           O  
ATOM   4397  N   LEU B 177      29.496  -6.348 -22.383  1.00130.46           N  
ATOM   4398  CA  LEU B 177      29.459  -6.581 -23.803  1.00130.46           C  
ATOM   4399  C   LEU B 177      29.345  -8.041 -24.145  1.00130.46           C  
ATOM   4400  O   LEU B 177      28.949  -8.378 -25.261  1.00130.46           O  
ATOM   4401  CB  LEU B 177      30.653  -5.987 -24.568  1.00130.46           C  
ATOM   4402  CG  LEU B 177      30.618  -4.448 -24.607  1.00130.46           C  
ATOM   4403  CD1 LEU B 177      30.930  -3.828 -23.237  1.00130.46           C  
ATOM   4404  CD2 LEU B 177      31.492  -3.899 -25.737  1.00130.46           C  
ATOM   4405  N   TYR B 178      29.753  -8.954 -23.239  1.00 60.04           N  
ATOM   4406  CA  TYR B 178      29.742 -10.355 -23.583  1.00 60.04           C  
ATOM   4407  C   TYR B 178      28.917 -11.118 -22.585  1.00 60.04           C  
ATOM   4408  O   TYR B 178      28.742 -10.697 -21.445  1.00 60.04           O  
ATOM   4409  CB  TYR B 178      31.148 -10.980 -23.565  1.00 60.04           C  
ATOM   4410  CG  TYR B 178      31.989 -10.254 -24.558  1.00 60.04           C  
ATOM   4411  CD1 TYR B 178      31.933 -10.570 -25.896  1.00 60.04           C  
ATOM   4412  CD2 TYR B 178      32.844  -9.257 -24.147  1.00 60.04           C  
ATOM   4413  CE1 TYR B 178      32.715  -9.897 -26.805  1.00 60.04           C  
ATOM   4414  CE2 TYR B 178      33.628  -8.580 -25.050  1.00 60.04           C  
ATOM   4415  CZ  TYR B 178      33.562  -8.900 -26.385  1.00 60.04           C  
ATOM   4416  OH  TYR B 178      34.364  -8.211 -27.319  1.00 60.04           O  
ATOM   4417  N   GLY B 179      28.357 -12.272 -23.011  1.00 26.20           N  
ATOM   4418  CA  GLY B 179      27.569 -13.073 -22.117  1.00 26.20           C  
ATOM   4419  C   GLY B 179      28.478 -13.957 -21.317  1.00 26.20           C  
ATOM   4420  O   GLY B 179      29.680 -14.026 -21.566  1.00 26.20           O  
ATOM   4421  N   GLY B 180      27.899 -14.663 -20.322  1.00 46.24           N  
ATOM   4422  CA  GLY B 180      28.603 -15.646 -19.541  1.00 46.24           C  
ATOM   4423  C   GLY B 180      29.526 -15.041 -18.525  1.00 46.24           C  
ATOM   4424  O   GLY B 180      29.115 -14.239 -17.687  1.00 46.24           O  
ATOM   4425  N   PHE B 181      30.802 -15.490 -18.541  1.00146.77           N  
ATOM   4426  CA  PHE B 181      31.801 -15.076 -17.593  1.00146.77           C  
ATOM   4427  C   PHE B 181      32.807 -14.268 -18.355  1.00146.77           C  
ATOM   4428  O   PHE B 181      33.389 -14.757 -19.323  1.00146.77           O  
ATOM   4429  CB  PHE B 181      32.530 -16.280 -16.976  1.00146.77           C  
ATOM   4430  CG  PHE B 181      31.500 -17.097 -16.269  1.00146.77           C  
ATOM   4431  CD1 PHE B 181      30.816 -18.090 -16.936  1.00146.77           C  
ATOM   4432  CD2 PHE B 181      31.204 -16.865 -14.946  1.00146.77           C  
ATOM   4433  CE1 PHE B 181      29.862 -18.846 -16.294  1.00146.77           C  
ATOM   4434  CE2 PHE B 181      30.251 -17.616 -14.299  1.00146.77           C  
ATOM   4435  CZ  PHE B 181      29.579 -18.610 -14.970  1.00146.77           C  
ATOM   4436  N   VAL B 182      33.065 -13.018 -17.918  1.00 52.71           N  
ATOM   4437  CA  VAL B 182      33.900 -12.165 -18.718  1.00 52.71           C  
ATOM   4438  C   VAL B 182      34.935 -11.495 -17.869  1.00 52.71           C  
ATOM   4439  O   VAL B 182      34.691 -11.134 -16.719  1.00 52.71           O  
ATOM   4440  CB  VAL B 182      33.117 -11.083 -19.400  1.00 52.71           C  
ATOM   4441  CG1 VAL B 182      34.082 -10.220 -20.232  1.00 52.71           C  
ATOM   4442  CG2 VAL B 182      31.983 -11.737 -20.210  1.00 52.71           C  
ATOM   4443  N   GLU B 183      36.134 -11.297 -18.455  1.00 49.98           N  
ATOM   4444  CA  GLU B 183      37.216 -10.665 -17.762  1.00 49.98           C  
ATOM   4445  C   GLU B 183      37.493  -9.349 -18.406  1.00 49.98           C  
ATOM   4446  O   GLU B 183      37.390  -9.192 -19.621  1.00 49.98           O  
ATOM   4447  CB  GLU B 183      38.535 -11.452 -17.832  1.00 49.98           C  
ATOM   4448  CG  GLU B 183      39.699 -10.752 -17.128  1.00 49.98           C  
ATOM   4449  CD  GLU B 183      40.939 -11.619 -17.294  1.00 49.98           C  
ATOM   4450  OE1 GLU B 183      40.800 -12.748 -17.833  1.00 49.98           O  
ATOM   4451  OE2 GLU B 183      42.041 -11.162 -16.888  1.00 49.98           O1-
ATOM   4452  N   TRP B 184      37.815  -8.347 -17.571  1.00 74.22           N  
ATOM   4453  CA  TRP B 184      38.268  -7.093 -18.082  1.00 74.22           C  
ATOM   4454  C   TRP B 184      39.745  -7.166 -17.882  1.00 74.22           C  
ATOM   4455  O   TRP B 184      40.223  -7.124 -16.749  1.00 74.22           O  
ATOM   4456  CB  TRP B 184      37.740  -5.900 -17.270  1.00 74.22           C  
ATOM   4457  CG  TRP B 184      38.239  -4.549 -17.717  1.00 74.22           C  
ATOM   4458  CD1 TRP B 184      39.035  -4.205 -18.771  1.00 74.22           C  
ATOM   4459  CD2 TRP B 184      37.923  -3.329 -17.028  1.00 74.22           C  
ATOM   4460  CE2 TRP B 184      38.555  -2.293 -17.715  1.00 74.22           C  
ATOM   4461  CE3 TRP B 184      37.171  -3.095 -15.915  1.00 74.22           C  
ATOM   4462  NE1 TRP B 184      39.234  -2.843 -18.781  1.00 74.22           N  
ATOM   4463  CZ2 TRP B 184      38.441  -0.998 -17.293  1.00 74.22           C  
ATOM   4464  CZ3 TRP B 184      37.055  -1.790 -15.492  1.00 74.22           C  
ATOM   4465  CH2 TRP B 184      37.678  -0.763 -16.170  1.00 74.22           C  
ATOM   4466  N   GLN B 185      40.506  -7.321 -18.984  1.00 89.58           N  
ATOM   4467  CA  GLN B 185      41.928  -7.399 -18.844  1.00 89.58           C  
ATOM   4468  C   GLN B 185      42.419  -6.005 -18.624  1.00 89.58           C  
ATOM   4469  O   GLN B 185      42.048  -5.079 -19.343  1.00 89.58           O  
ATOM   4470  CB  GLN B 185      42.653  -7.999 -20.062  1.00 89.58           C  
ATOM   4471  CG  GLN B 185      42.463  -9.513 -20.220  1.00 89.58           C  
ATOM   4472  CD  GLN B 185      41.109  -9.802 -20.850  1.00 89.58           C  
ATOM   4473  NE2 GLN B 185      40.852 -11.101 -21.160  1.00 89.58           N  
ATOM   4474  OE1 GLN B 185      40.300  -8.903 -21.065  1.00 89.58           O  
ATOM   4475  N   MET B 186      43.291  -5.830 -17.614  1.00 94.24           N  
ATOM   4476  CA  MET B 186      43.766  -4.528 -17.243  1.00 94.24           C  
ATOM   4477  C   MET B 186      44.528  -3.914 -18.378  1.00 94.24           C  
ATOM   4478  O   MET B 186      44.371  -2.725 -18.651  1.00 94.24           O  
ATOM   4479  CB  MET B 186      44.658  -4.577 -15.989  1.00 94.24           C  
ATOM   4480  CG  MET B 186      45.895  -5.460 -16.147  1.00 94.24           C  
ATOM   4481  SD  MET B 186      46.961  -5.529 -14.676  1.00 94.24           S  
ATOM   4482  CE  MET B 186      47.572  -3.826 -14.827  1.00 94.24           C  
ATOM   4483  N   GLY B 187      45.379  -4.698 -19.068  1.00 40.82           N  
ATOM   4484  CA  GLY B 187      46.089  -4.188 -20.211  1.00 40.82           C  
ATOM   4485  C   GLY B 187      47.446  -3.703 -19.794  1.00 40.82           C  
ATOM   4486  O   GLY B 187      47.620  -3.137 -18.715  1.00 40.82           O  
ATOM   4487  N   GLU B 188      48.459  -4.007 -20.635  1.00116.12           N  
ATOM   4488  CA  GLU B 188      49.822  -3.575 -20.469  1.00116.12           C  
ATOM   4489  C   GLU B 188      50.069  -2.179 -20.980  1.00116.12           C  
ATOM   4490  O   GLU B 188      50.879  -1.447 -20.411  1.00116.12           O  
ATOM   4491  CB  GLU B 188      50.841  -4.467 -21.194  1.00116.12           C  
ATOM   4492  CG  GLU B 188      50.699  -4.437 -22.715  1.00116.12           C  
ATOM   4493  CD  GLU B 188      51.995  -4.964 -23.313  1.00116.12           C  
ATOM   4494  OE1 GLU B 188      52.997  -5.059 -22.555  1.00116.12           O  
ATOM   4495  OE2 GLU B 188      52.004  -5.268 -24.535  1.00116.12           O1-
ATOM   4496  N   GLN B 189      49.390  -1.773 -22.077  1.00130.44           N  
ATOM   4497  CA  GLN B 189      49.799  -0.574 -22.767  1.00130.44           C  
ATOM   4498  C   GLN B 189      49.151   0.679 -22.265  1.00130.44           C  
ATOM   4499  O   GLN B 189      47.998   0.696 -21.841  1.00130.44           O  
ATOM   4500  CB  GLN B 189      49.610  -0.660 -24.290  1.00130.44           C  
ATOM   4501  CG  GLN B 189      48.164  -0.816 -24.749  1.00130.44           C  
ATOM   4502  CD  GLN B 189      48.224  -1.129 -26.236  1.00130.44           C  
ATOM   4503  NE2 GLN B 189      47.478  -0.344 -27.058  1.00130.44           N  
ATOM   4504  OE1 GLN B 189      48.928  -2.045 -26.656  1.00130.44           O  
ATOM   4505  N   ALA B 190      49.937   1.778 -22.330  1.00 42.41           N  
ATOM   4506  CA  ALA B 190      49.591   3.109 -21.917  1.00 42.41           C  
ATOM   4507  C   ALA B 190      48.457   3.576 -22.768  1.00 42.41           C  
ATOM   4508  O   ALA B 190      47.600   4.343 -22.332  1.00 42.41           O  
ATOM   4509  CB  ALA B 190      50.749   4.105 -22.098  1.00 42.41           C  
ATOM   4510  N   ASP B 191      48.455   3.117 -24.028  1.00144.39           N  
ATOM   4511  CA  ASP B 191      47.482   3.435 -25.028  1.00144.39           C  
ATOM   4512  C   ASP B 191      46.133   3.006 -24.527  1.00144.39           C  
ATOM   4513  O   ASP B 191      45.124   3.629 -24.851  1.00144.39           O  
ATOM   4514  CB  ASP B 191      47.822   2.679 -26.330  1.00144.39           C  
ATOM   4515  CG  ASP B 191      46.758   2.906 -27.383  1.00144.39           C  
ATOM   4516  OD1 ASP B 191      45.601   2.470 -27.148  1.00144.39           O  
ATOM   4517  OD2 ASP B 191      47.085   3.502 -28.444  1.00144.39           O1-
ATOM   4518  N   GLY B 192      46.071   1.899 -23.765  1.00 33.47           N  
ATOM   4519  CA  GLY B 192      44.832   1.472 -23.175  1.00 33.47           C  
ATOM   4520  C   GLY B 192      44.069   0.656 -24.164  1.00 33.47           C  
ATOM   4521  O   GLY B 192      42.981   0.162 -23.872  1.00 33.47           O  
ATOM   4522  N   LYS B 193      44.642   0.469 -25.363  1.00171.85           N  
ATOM   4523  CA  LYS B 193      43.952  -0.217 -26.409  1.00171.85           C  
ATOM   4524  C   LYS B 193      43.736  -1.653 -26.020  1.00171.85           C  
ATOM   4525  O   LYS B 193      42.749  -2.263 -26.423  1.00171.85           O  
ATOM   4526  CB  LYS B 193      44.700  -0.124 -27.745  1.00171.85           C  
ATOM   4527  CG  LYS B 193      43.776  -0.242 -28.951  1.00171.85           C  
ATOM   4528  CD  LYS B 193      42.755   0.899 -29.051  1.00171.85           C  
ATOM   4529  CE  LYS B 193      43.370   2.303 -29.041  1.00171.85           C  
ATOM   4530  NZ  LYS B 193      42.322   3.329 -29.269  1.00171.85           N1+
ATOM   4531  N   ASP B 194      44.693  -2.242 -25.275  1.00 97.17           N  
ATOM   4532  CA  ASP B 194      44.661  -3.598 -24.789  1.00 97.17           C  
ATOM   4533  C   ASP B 194      43.753  -3.785 -23.600  1.00 97.17           C  
ATOM   4534  O   ASP B 194      43.501  -4.922 -23.203  1.00 97.17           O  
ATOM   4535  CB  ASP B 194      46.060  -4.183 -24.500  1.00 97.17           C  
ATOM   4536  CG  ASP B 194      46.785  -3.352 -23.457  1.00 97.17           C  
ATOM   4537  OD1 ASP B 194      46.183  -2.379 -22.931  1.00 97.17           O  
ATOM   4538  OD2 ASP B 194      47.971  -3.678 -23.185  1.00 97.17           O1-
ATOM   4539  N   SER B 195      43.298  -2.702 -22.932  1.00 66.29           N  
ATOM   4540  CA  SER B 195      42.448  -2.906 -21.785  1.00 66.29           C  
ATOM   4541  C   SER B 195      41.058  -3.147 -22.302  1.00 66.29           C  
ATOM   4542  O   SER B 195      40.294  -2.213 -22.548  1.00 66.29           O  
ATOM   4543  CB  SER B 195      42.399  -1.682 -20.850  1.00 66.29           C  
ATOM   4544  OG  SER B 195      41.550  -1.935 -19.742  1.00 66.29           O  
ATOM   4545  N   ILE B 196      40.682  -4.437 -22.424  1.00 62.66           N  
ATOM   4546  CA  ILE B 196      39.435  -4.791 -23.041  1.00 62.66           C  
ATOM   4547  C   ILE B 196      38.828  -5.954 -22.323  1.00 62.66           C  
ATOM   4548  O   ILE B 196      39.443  -6.546 -21.438  1.00 62.66           O  
ATOM   4549  CB  ILE B 196      39.618  -5.200 -24.472  1.00 62.66           C  
ATOM   4550  CG1 ILE B 196      40.542  -6.430 -24.546  1.00 62.66           C  
ATOM   4551  CG2 ILE B 196      40.130  -3.984 -25.262  1.00 62.66           C  
ATOM   4552  CD1 ILE B 196      40.633  -7.061 -25.934  1.00 62.66           C  
ATOM   4553  N   ALA B 197      37.573  -6.296 -22.689  1.00 40.07           N  
ATOM   4554  CA  ALA B 197      36.887  -7.393 -22.069  1.00 40.07           C  
ATOM   4555  C   ALA B 197      37.005  -8.589 -22.964  1.00 40.07           C  
ATOM   4556  O   ALA B 197      37.045  -8.463 -24.188  1.00 40.07           O  
ATOM   4557  CB  ALA B 197      35.388  -7.131 -21.847  1.00 40.07           C  
ATOM   4558  N   ARG B 198      37.115  -9.788 -22.351  1.00 84.86           N  
ATOM   4559  CA  ARG B 198      37.189 -11.014 -23.097  1.00 84.86           C  
ATOM   4560  C   ARG B 198      36.357 -12.031 -22.367  1.00 84.86           C  
ATOM   4561  O   ARG B 198      36.335 -12.064 -21.137  1.00 84.86           O  
ATOM   4562  CB  ARG B 198      38.621 -11.567 -23.208  1.00 84.86           C  
ATOM   4563  CG  ARG B 198      38.733 -12.867 -24.007  1.00 84.86           C  
ATOM   4564  CD  ARG B 198      40.176 -13.330 -24.219  1.00 84.86           C  
ATOM   4565  NE  ARG B 198      40.135 -14.596 -25.003  1.00 84.86           N  
ATOM   4566  CZ  ARG B 198      40.050 -14.555 -26.366  1.00 84.86           C  
ATOM   4567  NH1 ARG B 198      39.962 -13.356 -27.012  1.00 84.86           N1+
ATOM   4568  NH2 ARG B 198      40.044 -15.715 -27.083  1.00 84.86           N  
ATOM   4569  N   GLN B 199      35.641 -12.892 -23.117  1.00 55.80           N  
ATOM   4570  CA  GLN B 199      34.776 -13.876 -22.516  1.00 55.80           C  
ATOM   4571  C   GLN B 199      35.588 -15.064 -22.073  1.00 55.80           C  
ATOM   4572  O   GLN B 199      36.316 -15.660 -22.867  1.00 55.80           O  
ATOM   4573  CB  GLN B 199      33.724 -14.405 -23.505  1.00 55.80           C  
ATOM   4574  CG  GLN B 199      32.778 -15.454 -22.919  1.00 55.80           C  
ATOM   4575  CD  GLN B 199      31.873 -15.939 -24.044  1.00 55.80           C  
ATOM   4576  NE2 GLN B 199      30.559 -15.600 -23.959  1.00 55.80           N  
ATOM   4577  OE1 GLN B 199      32.324 -16.602 -24.977  1.00 55.80           O  
ATOM   4578  N   ILE B 200      35.523 -15.402 -20.764  1.00 96.77           N  
ATOM   4579  CA  ILE B 200      36.171 -16.580 -20.244  1.00 96.77           C  
ATOM   4580  C   ILE B 200      35.414 -17.815 -20.640  1.00 96.77           C  
ATOM   4581  O   ILE B 200      36.004 -18.802 -21.076  1.00 96.77           O  
ATOM   4582  CB  ILE B 200      36.280 -16.609 -18.745  1.00 96.77           C  
ATOM   4583  CG1 ILE B 200      37.189 -15.478 -18.240  1.00 96.77           C  
ATOM   4584  CG2 ILE B 200      36.778 -18.007 -18.340  1.00 96.77           C  
ATOM   4585  CD1 ILE B 200      36.599 -14.086 -18.425  1.00 96.77           C  
ATOM   4586  N   ALA B 201      34.073 -17.794 -20.464  1.00 45.54           N  
ATOM   4587  CA  ALA B 201      33.242 -18.927 -20.777  1.00 45.54           C  
ATOM   4588  C   ALA B 201      31.880 -18.399 -21.108  1.00 45.54           C  
ATOM   4589  O   ALA B 201      31.496 -17.321 -20.662  1.00 45.54           O  
ATOM   4590  CB  ALA B 201      33.078 -19.916 -19.608  1.00 45.54           C  
ATOM   4591  N   PRO B 202      31.137 -19.138 -21.887  1.00 86.41           N  
ATOM   4592  CA  PRO B 202      29.829 -18.709 -22.313  1.00 86.41           C  
ATOM   4593  C   PRO B 202      28.788 -18.915 -21.256  1.00 86.41           C  
ATOM   4594  O   PRO B 202      29.048 -19.604 -20.272  1.00 86.41           O  
ATOM   4595  CB  PRO B 202      29.536 -19.472 -23.607  1.00 86.41           C  
ATOM   4596  CG  PRO B 202      30.534 -20.642 -23.600  1.00 86.41           C  
ATOM   4597  CD  PRO B 202      31.727 -20.093 -22.807  1.00 86.41           C  
ATOM   4598  N   GLU B 203      27.592 -18.334 -21.474  1.00 98.58           N  
ATOM   4599  CA  GLU B 203      26.496 -18.360 -20.546  1.00 98.58           C  
ATOM   4600  C   GLU B 203      26.029 -19.765 -20.307  1.00 98.58           C  
ATOM   4601  O   GLU B 203      25.541 -20.078 -19.223  1.00 98.58           O  
ATOM   4602  CB  GLU B 203      25.298 -17.511 -21.014  1.00 98.58           C  
ATOM   4603  CG  GLU B 203      24.809 -17.837 -22.429  1.00 98.58           C  
ATOM   4604  CD  GLU B 203      25.720 -17.112 -23.412  1.00 98.58           C  
ATOM   4605  OE1 GLU B 203      25.751 -15.853 -23.368  1.00 98.58           O  
ATOM   4606  OE2 GLU B 203      26.399 -17.804 -24.217  1.00 98.58           O1-
ATOM   4607  N   TRP B 204      26.122 -20.636 -21.328  1.00 85.43           N  
ATOM   4608  CA  TRP B 204      25.705 -22.013 -21.256  1.00 85.43           C  
ATOM   4609  C   TRP B 204      26.627 -22.830 -20.394  1.00 85.43           C  
ATOM   4610  O   TRP B 204      26.275 -23.937 -19.985  1.00 85.43           O  
ATOM   4611  CB  TRP B 204      25.569 -22.698 -22.630  1.00 85.43           C  
ATOM   4612  CG  TRP B 204      26.804 -22.707 -23.496  1.00 85.43           C  
ATOM   4613  CD1 TRP B 204      27.876 -23.551 -23.477  1.00 85.43           C  
ATOM   4614  CD2 TRP B 204      27.029 -21.789 -24.579  1.00 85.43           C  
ATOM   4615  CE2 TRP B 204      28.245 -22.136 -25.168  1.00 85.43           C  
ATOM   4616  CE3 TRP B 204      26.278 -20.749 -25.048  1.00 85.43           C  
ATOM   4617  NE1 TRP B 204      28.754 -23.218 -24.481  1.00 85.43           N  
ATOM   4618  CZ2 TRP B 204      28.731 -21.443 -26.240  1.00 85.43           C  
ATOM   4619  CZ3 TRP B 204      26.776 -20.050 -26.126  1.00 85.43           C  
ATOM   4620  CH2 TRP B 204      27.978 -20.390 -26.710  1.00 85.43           C  
ATOM   4621  N   HIS B 205      27.846 -22.330 -20.119  1.00 72.84           N  
ATOM   4622  CA  HIS B 205      28.855 -23.111 -19.449  1.00 72.84           C  
ATOM   4623  C   HIS B 205      28.420 -23.649 -18.113  1.00 72.84           C  
ATOM   4624  O   HIS B 205      28.691 -24.814 -17.823  1.00 72.84           O  
ATOM   4625  CB  HIS B 205      30.163 -22.332 -19.218  1.00 72.84           C  
ATOM   4626  CG  HIS B 205      31.236 -23.167 -18.582  1.00 72.84           C  
ATOM   4627  CD2 HIS B 205      31.679 -23.187 -17.294  1.00 72.84           C  
ATOM   4628  ND1 HIS B 205      31.986 -24.112 -19.249  1.00 72.84           N  
ATOM   4629  CE1 HIS B 205      32.837 -24.650 -18.340  1.00 72.84           C  
ATOM   4630  NE2 HIS B 205      32.688 -24.120 -17.139  1.00 72.84           N  
ATOM   4631  N   TRP B 206      27.774 -22.848 -17.239  1.00111.49           N  
ATOM   4632  CA  TRP B 206      27.442 -23.405 -15.952  1.00111.49           C  
ATOM   4633  C   TRP B 206      25.976 -23.153 -15.707  1.00111.49           C  
ATOM   4634  O   TRP B 206      25.597 -22.263 -14.948  1.00111.49           O  
ATOM   4635  CB  TRP B 206      28.270 -22.703 -14.859  1.00111.49           C  
ATOM   4636  CG  TRP B 206      28.308 -23.329 -13.487  1.00111.49           C  
ATOM   4637  CD1 TRP B 206      27.606 -24.366 -12.949  1.00111.49           C  
ATOM   4638  CD2 TRP B 206      29.223 -22.884 -12.470  1.00111.49           C  
ATOM   4639  CE2 TRP B 206      29.018 -23.692 -11.354  1.00111.49           C  
ATOM   4640  CE3 TRP B 206      30.158 -21.890 -12.477  1.00111.49           C  
ATOM   4641  NE1 TRP B 206      28.024 -24.595 -11.658  1.00111.49           N  
ATOM   4642  CZ2 TRP B 206      29.755 -23.511 -10.215  1.00111.49           C  
ATOM   4643  CZ3 TRP B 206      30.894 -21.705 -11.327  1.00111.49           C  
ATOM   4644  CH2 TRP B 206      30.695 -22.502 -10.219  1.00111.49           C  
ATOM   4645  N   PRO B 207      25.146 -23.971 -16.298  1.00 75.48           N  
ATOM   4646  CA  PRO B 207      23.711 -23.821 -16.280  1.00 75.48           C  
ATOM   4647  C   PRO B 207      23.086 -23.810 -14.911  1.00 75.48           C  
ATOM   4648  O   PRO B 207      22.040 -23.183 -14.749  1.00 75.48           O  
ATOM   4649  CB  PRO B 207      23.184 -24.995 -17.106  1.00 75.48           C  
ATOM   4650  CG  PRO B 207      24.254 -26.084 -16.899  1.00 75.48           C  
ATOM   4651  CD  PRO B 207      25.562 -25.292 -16.739  1.00 75.48           C  
ATOM   4652  N   GLN B 208      23.676 -24.524 -13.936  1.00 95.81           N  
ATOM   4653  CA  GLN B 208      23.157 -24.679 -12.602  1.00 95.81           C  
ATOM   4654  C   GLN B 208      23.226 -23.401 -11.818  1.00 95.81           C  
ATOM   4655  O   GLN B 208      22.435 -23.193 -10.898  1.00 95.81           O  
ATOM   4656  CB  GLN B 208      23.906 -25.751 -11.789  1.00 95.81           C  
ATOM   4657  CG  GLN B 208      23.727 -27.172 -12.329  1.00 95.81           C  
ATOM   4658  CD  GLN B 208      24.612 -27.345 -13.555  1.00 95.81           C  
ATOM   4659  NE2 GLN B 208      24.459 -28.503 -14.252  1.00 95.81           N  
ATOM   4660  OE1 GLN B 208      25.423 -26.480 -13.881  1.00 95.81           O  
ATOM   4661  N   LEU B 209      24.198 -22.529 -12.135  1.00 71.75           N  
ATOM   4662  CA  LEU B 209      24.478 -21.355 -11.352  1.00 71.75           C  
ATOM   4663  C   LEU B 209      23.299 -20.419 -11.313  1.00 71.75           C  
ATOM   4664  O   LEU B 209      22.653 -20.165 -12.329  1.00 71.75           O  
ATOM   4665  CB  LEU B 209      25.692 -20.592 -11.914  1.00 71.75           C  
ATOM   4666  CG  LEU B 209      26.196 -19.438 -11.036  1.00 71.75           C  
ATOM   4667  CD1 LEU B 209      26.712 -19.968  -9.687  1.00 71.75           C  
ATOM   4668  CD2 LEU B 209      27.249 -18.596 -11.778  1.00 71.75           C  
ATOM   4669  N   ARG B 210      22.992 -19.882 -10.107  1.00 78.64           N  
ATOM   4670  CA  ARG B 210      21.911 -18.944  -9.943  1.00 78.64           C  
ATOM   4671  C   ARG B 210      22.420 -17.775  -9.149  1.00 78.64           C  
ATOM   4672  O   ARG B 210      23.377 -17.900  -8.388  1.00 78.64           O  
ATOM   4673  CB  ARG B 210      20.689 -19.522  -9.203  1.00 78.64           C  
ATOM   4674  CG  ARG B 210      19.941 -20.594 -10.003  1.00 78.64           C  
ATOM   4675  CD  ARG B 210      19.134 -20.030 -11.176  1.00 78.64           C  
ATOM   4676  NE  ARG B 210      18.460 -21.171 -11.863  1.00 78.64           N  
ATOM   4677  CZ  ARG B 210      19.091 -21.843 -12.869  1.00 78.64           C  
ATOM   4678  NH1 ARG B 210      20.361 -21.500 -13.235  1.00 78.64           N1+
ATOM   4679  NH2 ARG B 210      18.450 -22.861 -13.513  1.00 78.64           N  
ATOM   4680  N   ILE B 211      21.800 -16.590  -9.341  1.00 84.79           N  
ATOM   4681  CA  ILE B 211      22.222 -15.402  -8.648  1.00 84.79           C  
ATOM   4682  C   ILE B 211      21.012 -14.789  -8.005  1.00 84.79           C  
ATOM   4683  O   ILE B 211      19.955 -14.692  -8.628  1.00 84.79           O  
ATOM   4684  CB  ILE B 211      22.789 -14.353  -9.565  1.00 84.79           C  
ATOM   4685  CG1 ILE B 211      24.011 -14.891 -10.330  1.00 84.79           C  
ATOM   4686  CG2 ILE B 211      23.102 -13.107  -8.719  1.00 84.79           C  
ATOM   4687  CD1 ILE B 211      23.664 -15.937 -11.389  1.00 84.79           C  
ATOM   4688  N   LEU B 212      21.140 -14.364  -6.732  1.00 52.06           N  
ATOM   4689  CA  LEU B 212      20.041 -13.747  -6.042  1.00 52.06           C  
ATOM   4690  C   LEU B 212      20.506 -12.396  -5.607  1.00 52.06           C  
ATOM   4691  O   LEU B 212      21.583 -12.255  -5.029  1.00 52.06           O  
ATOM   4692  CB  LEU B 212      19.639 -14.493  -4.760  1.00 52.06           C  
ATOM   4693  CG  LEU B 212      19.162 -15.939  -4.998  1.00 52.06           C  
ATOM   4694  CD1 LEU B 212      18.776 -16.619  -3.674  1.00 52.06           C  
ATOM   4695  CD2 LEU B 212      18.037 -15.994  -6.042  1.00 52.06           C  
ATOM   4696  N   ILE B 213      19.700 -11.351  -5.867  1.00 43.04           N  
ATOM   4697  CA  ILE B 213      20.100 -10.044  -5.445  1.00 43.04           C  
ATOM   4698  C   ILE B 213      19.190  -9.686  -4.319  1.00 43.04           C  
ATOM   4699  O   ILE B 213      17.969  -9.679  -4.475  1.00 43.04           O  
ATOM   4700  CB  ILE B 213      19.940  -9.008  -6.520  1.00 43.04           C  
ATOM   4701  CG1 ILE B 213      20.804  -9.380  -7.738  1.00 43.04           C  
ATOM   4702  CG2 ILE B 213      20.283  -7.633  -5.924  1.00 43.04           C  
ATOM   4703  CD1 ILE B 213      20.486  -8.567  -8.993  1.00 43.04           C  
ATOM   4704  N   LEU B 214      19.771  -9.409  -3.136  1.00 97.10           N  
ATOM   4705  CA  LEU B 214      18.971  -9.060  -1.999  1.00 97.10           C  
ATOM   4706  C   LEU B 214      18.994  -7.572  -1.878  1.00 97.10           C  
ATOM   4707  O   LEU B 214      20.018  -6.982  -1.534  1.00 97.10           O  
ATOM   4708  CB  LEU B 214      19.504  -9.642  -0.679  1.00 97.10           C  
ATOM   4709  CG  LEU B 214      19.362 -11.172  -0.579  1.00 97.10           C  
ATOM   4710  CD1 LEU B 214      20.082 -11.882  -1.734  1.00 97.10           C  
ATOM   4711  CD2 LEU B 214      19.818 -11.685   0.795  1.00 97.10           C  
ATOM   4712  N   VAL B 215      17.840  -6.925  -2.140  1.00 49.05           N  
ATOM   4713  CA  VAL B 215      17.797  -5.496  -2.088  1.00 49.05           C  
ATOM   4714  C   VAL B 215      17.452  -5.129  -0.684  1.00 49.05           C  
ATOM   4715  O   VAL B 215      16.376  -5.459  -0.188  1.00 49.05           O  
ATOM   4716  CB  VAL B 215      16.757  -4.901  -2.995  1.00 49.05           C  
ATOM   4717  CG1 VAL B 215      16.759  -3.373  -2.822  1.00 49.05           C  
ATOM   4718  CG2 VAL B 215      17.050  -5.361  -4.433  1.00 49.05           C  
ATOM   4719  N   VAL B 216      18.382  -4.429  -0.009  1.00 48.25           N  
ATOM   4720  CA  VAL B 216      18.213  -4.068   1.369  1.00 48.25           C  
ATOM   4721  C   VAL B 216      17.435  -2.795   1.461  1.00 48.25           C  
ATOM   4722  O   VAL B 216      17.406  -1.998   0.525  1.00 48.25           O  
ATOM   4723  CB  VAL B 216      19.512  -3.882   2.103  1.00 48.25           C  
ATOM   4724  CG1 VAL B 216      20.251  -5.231   2.110  1.00 48.25           C  
ATOM   4725  CG2 VAL B 216      20.311  -2.737   1.455  1.00 48.25           C  
ATOM   4726  N   SER B 217      16.782  -2.575   2.620  1.00 43.40           N  
ATOM   4727  CA  SER B 217      15.962  -1.410   2.797  1.00 43.40           C  
ATOM   4728  C   SER B 217      16.807  -0.201   2.539  1.00 43.40           C  
ATOM   4729  O   SER B 217      18.029  -0.239   2.670  1.00 43.40           O  
ATOM   4730  CB  SER B 217      15.338  -1.298   4.200  1.00 43.40           C  
ATOM   4731  OG  SER B 217      16.353  -1.194   5.187  1.00 43.40           O  
ATOM   4732  N   ALA B 218      16.149   0.914   2.160  1.00 38.30           N  
ATOM   4733  CA  ALA B 218      16.832   2.110   1.752  1.00 38.30           C  
ATOM   4734  C   ALA B 218      17.750   2.584   2.831  1.00 38.30           C  
ATOM   4735  O   ALA B 218      17.443   2.508   4.020  1.00 38.30           O  
ATOM   4736  CB  ALA B 218      15.886   3.272   1.399  1.00 38.30           C  
ATOM   4737  N   ASP B 219      18.936   3.071   2.408  1.00 55.47           N  
ATOM   4738  CA  ASP B 219      19.936   3.557   3.313  1.00 55.47           C  
ATOM   4739  C   ASP B 219      20.576   4.741   2.653  1.00 55.47           C  
ATOM   4740  O   ASP B 219      20.514   4.886   1.433  1.00 55.47           O  
ATOM   4741  CB  ASP B 219      21.036   2.512   3.574  1.00 55.47           C  
ATOM   4742  CG  ASP B 219      21.815   2.899   4.821  1.00 55.47           C  
ATOM   4743  OD1 ASP B 219      21.458   3.929   5.450  1.00 55.47           O  
ATOM   4744  OD2 ASP B 219      22.776   2.159   5.159  1.00 55.47           O1-
ATOM   4745  N   LYS B 220      21.201   5.633   3.449  1.00 94.61           N  
ATOM   4746  CA  LYS B 220      21.824   6.803   2.897  1.00 94.61           C  
ATOM   4747  C   LYS B 220      23.004   6.368   2.081  1.00 94.61           C  
ATOM   4748  O   LYS B 220      23.735   5.455   2.461  1.00 94.61           O  
ATOM   4749  CB  LYS B 220      22.298   7.790   3.970  1.00 94.61           C  
ATOM   4750  CG  LYS B 220      22.801   9.119   3.408  1.00 94.61           C  
ATOM   4751  CD  LYS B 220      22.900  10.242   4.443  1.00 94.61           C  
ATOM   4752  CE  LYS B 220      23.857   9.939   5.597  1.00 94.61           C  
ATOM   4753  NZ  LYS B 220      23.293   8.884   6.470  1.00 94.61           N1+
ATOM   4754  N   LYS B 221      23.213   7.024   0.921  1.00104.10           N  
ATOM   4755  CA  LYS B 221      24.255   6.639   0.010  1.00104.10           C  
ATOM   4756  C   LYS B 221      25.596   7.044   0.533  1.00104.10           C  
ATOM   4757  O   LYS B 221      25.764   8.104   1.134  1.00104.10           O  
ATOM   4758  CB  LYS B 221      24.115   7.254  -1.395  1.00104.10           C  
ATOM   4759  CG  LYS B 221      22.956   6.688  -2.215  1.00104.10           C  
ATOM   4760  CD  LYS B 221      21.580   7.044  -1.654  1.00104.10           C  
ATOM   4761  CE  LYS B 221      20.422   6.598  -2.548  1.00104.10           C  
ATOM   4762  NZ  LYS B 221      20.365   5.120  -2.607  1.00104.10           N1+
ATOM   4763  N   GLN B 222      26.593   6.166   0.302  1.00 90.28           N  
ATOM   4764  CA  GLN B 222      27.954   6.404   0.684  1.00 90.28           C  
ATOM   4765  C   GLN B 222      28.619   7.055  -0.485  1.00 90.28           C  
ATOM   4766  O   GLN B 222      27.981   7.314  -1.504  1.00 90.28           O  
ATOM   4767  CB  GLN B 222      28.736   5.121   1.016  1.00 90.28           C  
ATOM   4768  CG  GLN B 222      28.182   4.362   2.222  1.00 90.28           C  
ATOM   4769  CD  GLN B 222      26.957   3.586   1.766  1.00 90.28           C  
ATOM   4770  NE2 GLN B 222      25.811   3.789   2.469  1.00 90.28           N  
ATOM   4771  OE1 GLN B 222      27.018   2.816   0.807  1.00 90.28           O  
ATOM   4772  N   THR B 223      29.933   7.336  -0.366  1.00126.54           N  
ATOM   4773  CA  THR B 223      30.645   8.016  -1.413  1.00126.54           C  
ATOM   4774  C   THR B 223      30.449   7.297  -2.701  1.00126.54           C  
ATOM   4775  O   THR B 223      30.280   6.079  -2.739  1.00126.54           O  
ATOM   4776  CB  THR B 223      32.130   8.095  -1.210  1.00126.54           C  
ATOM   4777  CG2 THR B 223      32.433   8.932   0.034  1.00126.54           C  
ATOM   4778  OG1 THR B 223      32.681   6.792  -1.086  1.00126.54           O  
ATOM   4779  N   GLY B 224      30.452   8.073  -3.804  1.00 28.23           N  
ATOM   4780  CA  GLY B 224      30.302   7.519  -5.116  1.00 28.23           C  
ATOM   4781  C   GLY B 224      31.537   6.727  -5.391  1.00 28.23           C  
ATOM   4782  O   GLY B 224      32.613   7.029  -4.880  1.00 28.23           O  
ATOM   4783  N   SER B 225      31.396   5.686  -6.230  1.00 82.43           N  
ATOM   4784  CA  SER B 225      32.458   4.769  -6.519  1.00 82.43           C  
ATOM   4785  C   SER B 225      33.582   5.407  -7.277  1.00 82.43           C  
ATOM   4786  O   SER B 225      34.747   5.131  -6.993  1.00 82.43           O  
ATOM   4787  CB  SER B 225      31.981   3.563  -7.343  1.00 82.43           C  
ATOM   4788  OG  SER B 225      33.071   2.694  -7.601  1.00 82.43           O  
ATOM   4789  N   THR B 226      33.286   6.265  -8.272  1.00 34.62           N  
ATOM   4790  CA  THR B 226      34.364   6.794  -9.066  1.00 34.62           C  
ATOM   4791  C   THR B 226      35.274   7.593  -8.189  1.00 34.62           C  
ATOM   4792  O   THR B 226      36.483   7.365  -8.165  1.00 34.62           O  
ATOM   4793  CB  THR B 226      33.894   7.696 -10.173  1.00 34.62           C  
ATOM   4794  CG2 THR B 226      35.115   8.167 -10.978  1.00 34.62           C  
ATOM   4795  OG1 THR B 226      32.997   6.999 -11.026  1.00 34.62           O  
ATOM   4796  N   VAL B 227      34.704   8.546  -7.425  1.00 95.17           N  
ATOM   4797  CA  VAL B 227      35.489   9.376  -6.560  1.00 95.17           C  
ATOM   4798  C   VAL B 227      36.076   8.528  -5.481  1.00 95.17           C  
ATOM   4799  O   VAL B 227      37.236   8.694  -5.108  1.00 95.17           O  
ATOM   4800  CB  VAL B 227      34.688  10.453  -5.883  1.00 95.17           C  
ATOM   4801  CG1 VAL B 227      34.205  11.444  -6.948  1.00 95.17           C  
ATOM   4802  CG2 VAL B 227      33.540   9.804  -5.092  1.00 95.17           C  
ATOM   4803  N   GLY B 228      35.277   7.581  -4.958  1.00 30.22           N  
ATOM   4804  CA  GLY B 228      35.698   6.797  -3.836  1.00 30.22           C  
ATOM   4805  C   GLY B 228      36.913   5.980  -4.162  1.00 30.22           C  
ATOM   4806  O   GLY B 228      37.858   5.932  -3.378  1.00 30.22           O  
ATOM   4807  N   MET B 229      36.939   5.314  -5.329  1.00 99.11           N  
ATOM   4808  CA  MET B 229      38.052   4.454  -5.631  1.00 99.11           C  
ATOM   4809  C   MET B 229      39.303   5.265  -5.788  1.00 99.11           C  
ATOM   4810  O   MET B 229      40.397   4.789  -5.489  1.00 99.11           O  
ATOM   4811  CB  MET B 229      37.861   3.590  -6.892  1.00 99.11           C  
ATOM   4812  CG  MET B 229      37.787   4.363  -8.208  1.00 99.11           C  
ATOM   4813  SD  MET B 229      37.800   3.288  -9.673  1.00 99.11           S  
ATOM   4814  CE  MET B 229      36.200   2.503  -9.328  1.00 99.11           C  
ATOM   4815  N   GLN B 230      39.177   6.502  -6.302  1.00 42.94           N  
ATOM   4816  CA  GLN B 230      40.323   7.348  -6.483  1.00 42.94           C  
ATOM   4817  C   GLN B 230      40.927   7.661  -5.149  1.00 42.94           C  
ATOM   4818  O   GLN B 230      42.149   7.708  -5.018  1.00 42.94           O  
ATOM   4819  CB  GLN B 230      39.992   8.687  -7.170  1.00 42.94           C  
ATOM   4820  CG  GLN B 230      41.179   9.656  -7.223  1.00 42.94           C  
ATOM   4821  CD  GLN B 230      42.305   9.023  -8.027  1.00 42.94           C  
ATOM   4822  NE2 GLN B 230      43.552   9.520  -7.805  1.00 42.94           N  
ATOM   4823  OE1 GLN B 230      42.088   8.114  -8.827  1.00 42.94           O  
ATOM   4824  N   THR B 231      40.092   7.896  -4.117  0.50116.35           N  
ATOM   4825  CA  THR B 231      40.643   8.203  -2.826  0.50116.35           C  
ATOM   4826  C   THR B 231      41.400   7.008  -2.335  0.50116.35           C  
ATOM   4827  O   THR B 231      42.434   7.150  -1.686  0.50116.35           O  
ATOM   4828  CB  THR B 231      39.633   8.573  -1.773  0.50116.35           C  
ATOM   4829  CG2 THR B 231      38.877   9.829  -2.225  0.50116.35           C  
ATOM   4830  OG1 THR B 231      38.729   7.508  -1.537  0.50116.35           O  
ATOM   4831  N   SER B 232      40.893   5.793  -2.624  1.00 34.95           N  
ATOM   4832  CA  SER B 232      41.536   4.587  -2.184  1.00 34.95           C  
ATOM   4833  C   SER B 232      42.892   4.486  -2.812  1.00 34.95           C  
ATOM   4834  O   SER B 232      43.862   4.116  -2.152  1.00 34.95           O  
ATOM   4835  CB  SER B 232      40.761   3.315  -2.572  1.00 34.95           C  
ATOM   4836  OG  SER B 232      39.519   3.273  -1.885  1.00 34.95           O  
ATOM   4837  N   VAL B 233      43.006   4.824  -4.108  1.00 41.24           N  
ATOM   4838  CA  VAL B 233      44.278   4.711  -4.762  1.00 41.24           C  
ATOM   4839  C   VAL B 233      45.252   5.620  -4.079  1.00 41.24           C  
ATOM   4840  O   VAL B 233      46.410   5.261  -3.871  1.00 41.24           O  
ATOM   4841  CB  VAL B 233      44.217   5.082  -6.216  1.00 41.24           C  
ATOM   4842  CG1 VAL B 233      45.645   5.116  -6.784  1.00 41.24           C  
ATOM   4843  CG2 VAL B 233      43.294   4.077  -6.928  1.00 41.24           C  
ATOM   4844  N   GLU B 234      44.818   6.842  -3.729  1.00 67.38           N  
ATOM   4845  CA  GLU B 234      45.717   7.775  -3.118  1.00 67.38           C  
ATOM   4846  C   GLU B 234      46.110   7.348  -1.726  1.00 67.38           C  
ATOM   4847  O   GLU B 234      47.290   7.362  -1.379  1.00 67.38           O  
ATOM   4848  CB  GLU B 234      45.077   9.168  -3.007  1.00 67.38           C  
ATOM   4849  CG  GLU B 234      44.773   9.795  -4.370  1.00 67.38           C  
ATOM   4850  CD  GLU B 234      43.807  10.948  -4.146  1.00 67.38           C  
ATOM   4851  OE1 GLU B 234      43.398  11.152  -2.972  1.00 67.38           O  
ATOM   4852  OE2 GLU B 234      43.458  11.635  -5.143  1.00 67.38           O1-
ATOM   4853  N   THR B 235      45.105   7.028  -0.888  1.00 97.73           N  
ATOM   4854  CA  THR B 235      45.229   6.735   0.520  1.00 97.73           C  
ATOM   4855  C   THR B 235      45.565   5.323   0.950  1.00 97.73           C  
ATOM   4856  O   THR B 235      46.210   5.153   1.982  1.00 97.73           O  
ATOM   4857  CB  THR B 235      43.990   7.133   1.265  1.00 97.73           C  
ATOM   4858  CG2 THR B 235      43.717   8.621   0.985  1.00 97.73           C  
ATOM   4859  OG1 THR B 235      42.885   6.355   0.833  1.00 97.73           O  
ATOM   4860  N   SER B 236      45.128   4.265   0.230  1.00 64.27           N  
ATOM   4861  CA  SER B 236      45.232   2.945   0.815  1.00 64.27           C  
ATOM   4862  C   SER B 236      46.453   2.182   0.399  1.00 64.27           C  
ATOM   4863  O   SER B 236      46.704   1.939  -0.781  1.00 64.27           O  
ATOM   4864  CB  SER B 236      44.028   2.048   0.478  1.00 64.27           C  
ATOM   4865  OG  SER B 236      44.188   0.767   1.068  1.00 64.27           O  
ATOM   4866  N   THR B 237      47.241   1.770   1.413  1.00101.39           N  
ATOM   4867  CA  THR B 237      48.417   0.964   1.255  1.00101.39           C  
ATOM   4868  C   THR B 237      48.007  -0.432   0.889  1.00101.39           C  
ATOM   4869  O   THR B 237      48.639  -1.085   0.060  1.00101.39           O  
ATOM   4870  CB  THR B 237      49.194   0.873   2.530  1.00101.39           C  
ATOM   4871  CG2 THR B 237      50.470   0.065   2.259  1.00101.39           C  
ATOM   4872  OG1 THR B 237      49.531   2.174   2.987  1.00101.39           O  
ATOM   4873  N   LEU B 238      46.914  -0.917   1.514  1.00 48.62           N  
ATOM   4874  CA  LEU B 238      46.436  -2.259   1.333  1.00 48.62           C  
ATOM   4875  C   LEU B 238      46.023  -2.448  -0.091  1.00 48.62           C  
ATOM   4876  O   LEU B 238      46.183  -3.529  -0.656  1.00 48.62           O  
ATOM   4877  CB  LEU B 238      45.213  -2.587   2.207  1.00 48.62           C  
ATOM   4878  CG  LEU B 238      45.497  -2.563   3.720  1.00 48.62           C  
ATOM   4879  CD1 LEU B 238      44.261  -2.998   4.525  1.00 48.62           C  
ATOM   4880  CD2 LEU B 238      46.753  -3.380   4.066  1.00 48.62           C  
ATOM   4881  N   LEU B 239      45.464  -1.394  -0.706  1.00119.02           N  
ATOM   4882  CA  LEU B 239      44.953  -1.469  -2.043  1.00119.02           C  
ATOM   4883  C   LEU B 239      46.077  -1.798  -2.989  1.00119.02           C  
ATOM   4884  O   LEU B 239      45.907  -2.615  -3.893  1.00119.02           O  
ATOM   4885  CB  LEU B 239      44.337  -0.125  -2.478  1.00119.02           C  
ATOM   4886  CG  LEU B 239      43.439  -0.184  -3.731  1.00119.02           C  
ATOM   4887  CD1 LEU B 239      44.175  -0.721  -4.959  1.00119.02           C  
ATOM   4888  CD2 LEU B 239      42.131  -0.929  -3.438  1.00119.02           C  
ATOM   4889  N   LYS B 240      47.256  -1.170  -2.815  1.00 98.36           N  
ATOM   4890  CA  LYS B 240      48.369  -1.422  -3.694  1.00 98.36           C  
ATOM   4891  C   LYS B 240      48.771  -2.855  -3.577  1.00 98.36           C  
ATOM   4892  O   LYS B 240      49.026  -3.520  -4.579  1.00 98.36           O  
ATOM   4893  CB  LYS B 240      49.618  -0.585  -3.370  1.00 98.36           C  
ATOM   4894  CG  LYS B 240      50.854  -1.034  -4.157  1.00 98.36           C  
ATOM   4895  CD  LYS B 240      50.786  -0.781  -5.663  1.00 98.36           C  
ATOM   4896  CE  LYS B 240      51.720   0.336  -6.133  1.00 98.36           C  
ATOM   4897  NZ  LYS B 240      51.756   0.384  -7.611  1.00 98.36           N1+
ATOM   4898  N   PHE B 241      48.822  -3.371  -2.338  1.00 50.15           N  
ATOM   4899  CA  PHE B 241      49.228  -4.725  -2.115  1.00 50.15           C  
ATOM   4900  C   PHE B 241      48.266  -5.620  -2.824  1.00 50.15           C  
ATOM   4901  O   PHE B 241      48.675  -6.563  -3.502  1.00 50.15           O  
ATOM   4902  CB  PHE B 241      49.189  -5.101  -0.622  1.00 50.15           C  
ATOM   4903  CG  PHE B 241      49.453  -6.562  -0.482  1.00 50.15           C  
ATOM   4904  CD1 PHE B 241      50.738  -7.052  -0.451  1.00 50.15           C  
ATOM   4905  CD2 PHE B 241      48.401  -7.447  -0.379  1.00 50.15           C  
ATOM   4906  CE1 PHE B 241      50.968  -8.402  -0.318  1.00 50.15           C  
ATOM   4907  CE2 PHE B 241      48.624  -8.798  -0.247  1.00 50.15           C  
ATOM   4908  CZ  PHE B 241      49.911  -9.277  -0.215  1.00 50.15           C  
ATOM   4909  N   ARG B 242      46.953  -5.347  -2.706  1.00187.31           N  
ATOM   4910  CA  ARG B 242      46.049  -6.285  -3.297  1.00187.31           C  
ATOM   4911  C   ARG B 242      46.234  -6.306  -4.784  1.00187.31           C  
ATOM   4912  O   ARG B 242      46.294  -7.375  -5.387  1.00187.31           O  
ATOM   4913  CB  ARG B 242      44.544  -6.053  -3.044  1.00187.31           C  
ATOM   4914  CG  ARG B 242      43.930  -4.838  -3.733  1.00187.31           C  
ATOM   4915  CD  ARG B 242      42.403  -4.943  -3.836  1.00187.31           C  
ATOM   4916  NE  ARG B 242      42.109  -6.293  -4.403  1.00187.31           N  
ATOM   4917  CZ  ARG B 242      40.952  -6.570  -5.075  1.00187.31           C  
ATOM   4918  NH1 ARG B 242      40.037  -5.591  -5.330  1.00187.31           N1+
ATOM   4919  NH2 ARG B 242      40.708  -7.845  -5.496  1.00187.31           N  
ATOM   4920  N   ALA B 243      46.346  -5.123  -5.423  1.00 44.03           N  
ATOM   4921  CA  ALA B 243      46.408  -5.093  -6.857  1.00 44.03           C  
ATOM   4922  C   ALA B 243      47.641  -5.780  -7.351  1.00 44.03           C  
ATOM   4923  O   ALA B 243      47.581  -6.565  -8.296  1.00 44.03           O  
ATOM   4924  CB  ALA B 243      46.423  -3.663  -7.421  1.00 44.03           C  
ATOM   4925  N   GLU B 244      48.801  -5.470  -6.744  1.00110.02           N  
ATOM   4926  CA  GLU B 244      50.039  -6.020  -7.213  1.00110.02           C  
ATOM   4927  C   GLU B 244      50.176  -7.469  -6.859  1.00110.02           C  
ATOM   4928  O   GLU B 244      50.519  -8.298  -7.700  1.00110.02           O  
ATOM   4929  CB  GLU B 244      51.252  -5.304  -6.592  1.00110.02           C  
ATOM   4930  CG  GLU B 244      51.240  -3.786  -6.795  1.00110.02           C  
ATOM   4931  CD  GLU B 244      51.104  -3.484  -8.279  1.00110.02           C  
ATOM   4932  OE1 GLU B 244      51.981  -3.935  -9.062  1.00110.02           O  
ATOM   4933  OE2 GLU B 244      50.114  -2.797  -8.647  1.00110.02           O1-
ATOM   4934  N   SER B 245      49.963  -7.787  -5.568  1.00 88.50           N  
ATOM   4935  CA  SER B 245      50.202  -9.104  -5.052  1.00 88.50           C  
ATOM   4936  C   SER B 245      49.110 -10.104  -5.263  1.00 88.50           C  
ATOM   4937  O   SER B 245      49.372 -11.168  -5.818  1.00 88.50           O  
ATOM   4938  CB  SER B 245      50.525  -9.083  -3.552  1.00 88.50           C
[truncated: 106,604 more chars]
