# Supplementary material for: Structural Descriptors for Subunit Interface Regions in Homodimers: Effect of Lipid Membrane and Secondary Structure Type
Source: J Chem Inf Model. 2025 Mar 27;65(7):3117–26. doi: 10.1021/acs.jcim.4c01233 (PMC12004529; doi:10.1021/acs.jcim.4c01233)
Supplement: Supplementary file 3 — ci4c01233_si_003.tar [file ci4c01233_si_003.tar › database/alpha/1ddz_cytop.pdb]

ATOM      3  N   VAL A   1      -1.283  80.413  36.072  1.00 55.88           N  
ATOM      4  CA  VAL A   1      -0.681  80.456  37.437  1.00 53.98           C  
ATOM      5  C   VAL A   1      -0.487  79.027  37.989  1.00 51.01           C  
ATOM      6  O   VAL A   1      -1.124  78.610  38.955  1.00 52.21           O  
ATOM      7  CB  VAL A   1      -1.554  81.346  38.385  1.00 55.18           C  
ATOM      8  CG1 VAL A   1      -2.988  80.813  38.473  1.00 55.50           C  
ATOM      9  CG2 VAL A   1      -0.898  81.485  39.771  1.00 56.74           C  
ATOM     10  N   MET A   2       0.401  78.282  37.347  1.00 44.99           N  
ATOM     11  CA  MET A   2       0.680  76.911  37.741  1.00 38.57           C  
ATOM     12  C   MET A   2       1.911  76.959  38.602  1.00 33.54           C  
ATOM     13  O   MET A   2       2.685  77.896  38.489  1.00 32.71           O  
ATOM     14  CB  MET A   2       0.977  76.069  36.502  1.00 38.42           C  
ATOM     15  CG  MET A   2      -0.157  76.010  35.502  1.00 39.46           C  
ATOM     16  SD  MET A   2       0.299  74.984  34.113  1.00 43.26           S  
ATOM     17  CE  MET A   2       1.461  76.055  33.267  1.00 38.74           C  
ATOM     18  N   SER A   3       2.082  75.980  39.477  1.00 27.92           N  
ATOM     19  CA  SER A   3       3.272  75.955  40.315  1.00 24.03           C  
ATOM     20  C   SER A   3       4.362  75.321  39.474  1.00 20.24           C  
ATOM     21  O   SER A   3       4.082  74.735  38.422  1.00 19.70           O  
ATOM     22  CB  SER A   3       3.054  75.091  41.562  1.00 23.75           C  
ATOM     23  OG  SER A   3       2.811  73.737  41.213  1.00 23.56           O  
ATOM     24  N   ASP A   4       5.587  75.389  39.965  1.00 17.48           N  
ATOM     25  CA  ASP A   4       6.710  74.792  39.288  1.00 19.29           C  
ATOM     26  C   ASP A   4       6.529  73.296  39.133  1.00 20.89           C  
ATOM     27  O   ASP A   4       6.910  72.739  38.105  1.00 20.64           O  
ATOM     28  CB  ASP A   4       7.982  75.077  40.054  1.00 24.25           C  
ATOM     29  CG  ASP A   4       8.331  76.551  40.060  1.00 29.35           C  
ATOM     30  OD1 ASP A   4       7.732  77.320  39.266  1.00 31.22           O  
ATOM     31  OD2 ASP A   4       9.209  76.937  40.859  1.00 32.76           O1-
ATOM     32  N   LEU A   5       5.934  72.643  40.136  1.00 17.09           N  
ATOM     33  CA  LEU A   5       5.699  71.204  40.044  1.00 16.92           C  
ATOM     34  C   LEU A   5       4.787  70.942  38.850  1.00 14.53           C  
ATOM     35  O   LEU A   5       5.060  70.071  38.033  1.00 15.39           O  
ATOM     36  CB  LEU A   5       5.024  70.668  41.298  1.00 14.89           C  
ATOM     37  CG  LEU A   5       5.549  69.367  41.906  1.00 13.63           C  
ATOM     38  CD1 LEU A   5       4.403  68.684  42.608  1.00 13.43           C  
ATOM     39  CD2 LEU A   5       6.152  68.462  40.882  1.00  7.29           C  
ATOM     40  N   GLU A   6       3.693  71.692  38.775  1.00 16.75           N  
ATOM     41  CA  GLU A   6       2.722  71.573  37.684  1.00 16.88           C  
ATOM     42  C   GLU A   6       3.376  71.740  36.311  1.00 18.66           C  
ATOM     43  O   GLU A   6       3.146  70.940  35.405  1.00 16.71           O  
ATOM     44  CB  GLU A   6       1.582  72.590  37.874  1.00 21.25           C  
ATOM     45  CG  GLU A   6       0.341  72.008  38.586  1.00 31.33           C  
ATOM     46  CD  GLU A   6      -0.394  72.984  39.522  1.00 35.44           C  
ATOM     47  OE1 GLU A   6      -1.168  72.484  40.377  1.00 38.16           O  
ATOM     48  OE2 GLU A   6      -0.215  74.223  39.410  1.00 31.77           O1-
ATOM     49  N   LYS A   7       4.234  72.747  36.174  1.00 16.13           N  
ATOM     50  CA  LYS A   7       4.914  72.994  34.909  1.00 16.91           C  
ATOM     51  C   LYS A   7       5.794  71.809  34.590  1.00 17.68           C  
ATOM     52  O   LYS A   7       5.772  71.278  33.478  1.00 18.78           O  
ATOM     53  CB  LYS A   7       5.774  74.248  35.002  1.00 20.05           C  
ATOM     54  CG  LYS A   7       4.977  75.525  35.164  1.00 22.92           C  
ATOM     55  CD  LYS A   7       5.928  76.685  35.248  1.00 27.32           C  
ATOM     56  CE  LYS A   7       5.201  77.998  35.476  1.00 32.13           C  
ATOM     57  NZ  LYS A   7       6.219  79.062  35.739  1.00 37.67           N1+
ATOM     58  N   LYS A   8       6.569  71.386  35.581  1.00 15.85           N  
ATOM     59  CA  LYS A   8       7.439  70.243  35.432  1.00 13.39           C  
ATOM     60  C   LYS A   8       6.684  69.022  34.901  1.00 14.12           C  
ATOM     61  O   LYS A   8       7.144  68.353  33.973  1.00 15.45           O  
ATOM     62  CB  LYS A   8       8.083  69.900  36.766  1.00 15.24           C  
ATOM     63  CG  LYS A   8       8.967  68.674  36.714  1.00 12.22           C  
ATOM     64  CD  LYS A   8      10.092  68.914  35.731  1.00 18.49           C  
ATOM     65  CE  LYS A   8      10.980  67.696  35.567  1.00 18.55           C  
ATOM     66  NZ  LYS A   8      12.279  68.038  34.907  1.00 18.80           N1+
ATOM     67  N   PHE A   9       5.514  68.727  35.446  1.00 12.65           N  
ATOM     68  CA  PHE A   9       4.819  67.558  34.950  1.00 17.02           C  
ATOM     69  C   PHE A   9       4.238  67.683  33.555  1.00 21.44           C  
ATOM     70  O   PHE A   9       4.270  66.714  32.810  1.00 25.33           O  
ATOM     71  CB  PHE A   9       3.866  66.956  35.981  1.00 12.87           C  
ATOM     72  CG  PHE A   9       4.558  66.020  36.944  1.00 12.27           C  
ATOM     73  CD1 PHE A   9       4.590  64.654  36.699  1.00 13.27           C  
ATOM     74  CD2 PHE A   9       5.280  66.515  38.017  1.00  7.00           C  
ATOM     75  CE1 PHE A   9       5.335  63.798  37.502  1.00 13.15           C  
ATOM     76  CE2 PHE A   9       6.025  65.669  38.825  1.00  9.09           C  
ATOM     77  CZ  PHE A   9       6.056  64.315  38.566  1.00 10.03           C  
ATOM     78  N   ILE A  10       3.852  68.894  33.157  1.00 23.69           N  
ATOM     79  CA  ILE A  10       3.339  69.126  31.814  1.00 24.68           C  
ATOM     80  C   ILE A  10       4.485  68.785  30.855  1.00 24.54           C  
ATOM     81  O   ILE A  10       4.296  68.112  29.854  1.00 27.60           O  
ATOM     82  CB  ILE A  10       2.927  70.587  31.634  1.00 26.39           C  
ATOM     83  CG1 ILE A  10       1.591  70.834  32.328  1.00 26.07           C  
ATOM     84  CG2 ILE A  10       2.810  70.928  30.156  1.00 29.73           C  
ATOM     85  CD1 ILE A  10       1.259  72.305  32.494  1.00 27.39           C  
ATOM     86  N   GLU A  11       5.691  69.172  31.236  1.00 22.64           N  
ATOM     87  CA  GLU A  11       6.896  68.899  30.461  1.00 25.28           C  
ATOM     88  C   GLU A  11       7.174  67.377  30.387  1.00 23.93           C  
ATOM     89  O   GLU A  11       7.503  66.848  29.330  1.00 21.54           O  
ATOM     90  CB  GLU A  11       8.051  69.598  31.154  1.00 31.96           C  
ATOM     91  CG  GLU A  11       9.210  69.985  30.302  1.00 45.37           C  
ATOM     92  CD  GLU A  11      10.082  71.019  31.010  1.00 54.28           C  
ATOM     93  OE1 GLU A  11      11.289  70.750  31.215  1.00 60.80           O  
ATOM     94  OE2 GLU A  11       9.558  72.099  31.375  1.00 57.43           O1-
ATOM     95  N   LEU A  12       7.018  66.679  31.514  1.00 21.07           N  
ATOM     96  CA  LEU A  12       7.235  65.239  31.563  1.00 16.23           C  
ATOM     97  C   LEU A  12       6.176  64.490  30.748  1.00 13.15           C  
ATOM     98  O   LEU A  12       6.443  63.491  30.115  1.00 13.09           O  
ATOM     99  CB  LEU A  12       7.221  64.758  33.012  1.00 16.86           C  
ATOM    100  CG  LEU A  12       8.420  65.152  33.863  1.00 12.81           C  
ATOM    101  CD1 LEU A  12       8.271  64.553  35.248  1.00 10.35           C  
ATOM    102  CD2 LEU A  12       9.697  64.673  33.203  1.00  9.60           C  
ATOM    103  N   GLU A  13       4.959  64.981  30.757  1.00 14.76           N  
ATOM    104  CA  GLU A  13       3.910  64.332  29.996  1.00 19.19           C  
ATOM    105  C   GLU A  13       4.208  64.404  28.491  1.00 18.03           C  
ATOM    106  O   GLU A  13       4.026  63.422  27.764  1.00 18.87           O  
ATOM    107  CB  GLU A  13       2.560  64.970  30.293  1.00 14.24           C  
ATOM    108  CG  GLU A  13       1.462  64.251  29.594  1.00 26.67           C  
ATOM    109  CD  GLU A  13       0.140  64.914  29.799  1.00 40.52           C  
ATOM    110  OE1 GLU A  13      -0.569  65.101  28.783  1.00 49.06           O  
ATOM    111  OE2 GLU A  13      -0.195  65.246  30.965  1.00 46.52           O1-
ATOM    112  N   ALA A  14       4.682  65.558  28.037  1.00 17.17           N  
ATOM    113  CA  ALA A  14       5.036  65.754  26.627  1.00 18.84           C  
ATOM    114  C   ALA A  14       6.147  64.777  26.235  1.00 19.37           C  
ATOM    115  O   ALA A  14       6.092  64.104  25.206  1.00 19.99           O  
ATOM    116  CB  ALA A  14       5.494  67.176  26.403  1.00 17.71           C  
ATOM    117  N   LYS A  15       7.133  64.647  27.107  1.00 21.31           N  
ATOM    118  CA  LYS A  15       8.238  63.737  26.851  1.00 22.12           C  
ATOM    119  C   LYS A  15       7.741  62.290  26.740  1.00 21.50           C  
ATOM    120  O   LYS A  15       8.172  61.540  25.864  1.00 22.53           O  
ATOM    121  CB  LYS A  15       9.308  63.892  27.942  1.00 25.00           C  
ATOM    122  CG  LYS A  15      10.442  62.891  27.859  1.00 31.97           C  
ATOM    123  CD  LYS A  15      11.510  63.144  28.924  1.00 43.78           C  
ATOM    124  CE  LYS A  15      12.332  61.878  29.185  1.00 48.43           C  
ATOM    125  NZ  LYS A  15      11.473  60.798  29.775  1.00 55.02           N1+
ATOM    126  N   LEU A  16       6.789  61.912  27.582  1.00 20.54           N  
ATOM    127  CA  LEU A  16       6.261  60.544  27.552  1.00 20.44           C  
ATOM    128  C   LEU A  16       5.438  60.275  26.290  1.00 20.18           C  
ATOM    129  O   LEU A  16       5.643  59.293  25.586  1.00 16.28           O  
ATOM    130  CB  LEU A  16       5.410  60.283  28.804  1.00 21.27           C  
ATOM    131  CG  LEU A  16       4.423  59.111  28.815  1.00 22.97           C  
ATOM    132  CD1 LEU A  16       5.145  57.790  28.512  1.00 25.58           C  
ATOM    133  CD2 LEU A  16       3.742  59.056  30.175  1.00 26.81           C  
ATOM    134  N   VAL A  17       4.500  61.179  26.035  1.00 19.77           N  
ATOM    135  CA  VAL A  17       3.581  61.125  24.914  1.00 20.09           C  
ATOM    136  C   VAL A  17       4.252  61.142  23.525  1.00 20.97           C  
ATOM    137  O   VAL A  17       3.662  60.711  22.538  1.00 20.33           O  
ATOM    138  CB  VAL A  17       2.549  62.243  25.102  1.00 17.30           C  
ATOM    139  CG1 VAL A  17       1.931  62.645  23.817  1.00 27.48           C  
ATOM    140  CG2 VAL A  17       1.500  61.777  26.081  1.00 18.87           C  
ATOM    141  N   ALA A  18       5.504  61.583  23.471  1.00 20.03           N  
ATOM    142  CA  ALA A  18       6.246  61.612  22.220  1.00 22.98           C  
ATOM    143  C   ALA A  18       6.815  60.224  21.858  1.00 25.98           C  
ATOM    144  O   ALA A  18       7.353  60.047  20.770  1.00 27.05           O  
ATOM    145  CB  ALA A  18       7.369  62.631  22.308  1.00 20.33           C  
ATOM    146  N   GLN A  19       6.755  59.275  22.793  1.00 24.72           N  
ATOM    147  CA  GLN A  19       7.245  57.913  22.581  1.00 23.99           C  
ATOM    148  C   GLN A  19       6.005  57.032  22.532  1.00 23.58           C  
ATOM    149  O   GLN A  19       5.042  57.259  23.260  1.00 24.59           O  
ATOM    150  CB  GLN A  19       8.163  57.489  23.738  1.00 26.78           C  
ATOM    151  CG  GLN A  19       9.362  58.410  23.924  1.00 27.53           C  
ATOM    152  CD  GLN A  19      10.230  58.030  25.114  1.00 29.49           C  
ATOM    153  NE2 GLN A  19       9.869  58.532  26.284  1.00 24.80           N  
ATOM    154  OE1 GLN A  19      11.214  57.284  24.980  1.00 30.13           O  
ATOM    155  N   PRO A  20       6.009  56.004  21.691  1.00 24.22           N  
ATOM    156  CA  PRO A  20       4.810  55.168  21.645  1.00 22.29           C  
ATOM    157  C   PRO A  20       4.700  54.261  22.873  1.00 16.96           C  
ATOM    158  O   PRO A  20       5.706  53.877  23.479  1.00 21.61           O  
ATOM    159  CB  PRO A  20       4.989  54.350  20.345  1.00 19.47           C  
ATOM    160  CG  PRO A  20       6.188  54.999  19.636  1.00 24.66           C  
ATOM    161  CD  PRO A  20       7.041  55.498  20.766  1.00 28.42           C  
ATOM    162  N   ALA A  21       3.464  53.890  23.170  1.00 15.86           N  
ATOM    163  CA  ALA A  21       3.104  53.029  24.270  1.00 14.20           C  
ATOM    164  C   ALA A  21       3.997  51.813  24.287  1.00 20.70           C  
ATOM    165  O   ALA A  21       4.142  51.140  23.279  1.00 24.96           O  
ATOM    166  CB  ALA A  21       1.683  52.602  24.115  1.00 12.73           C  
ATOM    167  N   GLY A  22       4.679  51.594  25.406  1.00 20.06           N  
ATOM    168  CA  GLY A  22       5.530  50.429  25.534  1.00 19.32           C  
ATOM    169  C   GLY A  22       6.910  50.557  24.942  1.00 20.63           C  
ATOM    170  O   GLY A  22       7.726  49.651  25.059  1.00 21.29           O  
ATOM    171  N   GLN A  23       7.211  51.695  24.347  1.00 22.33           N  
ATOM    172  CA  GLN A  23       8.519  51.856  23.753  1.00 24.07           C  
ATOM    173  C   GLN A  23       9.398  52.912  24.408  1.00 25.96           C  
ATOM    174  O   GLN A  23      10.445  53.255  23.869  1.00 21.75           O  
ATOM    175  CB  GLN A  23       8.387  52.111  22.251  1.00 28.18           C  
ATOM    176  CG  GLN A  23       7.745  50.934  21.485  1.00 32.67           C  
ATOM    177  CD  GLN A  23       8.460  49.596  21.719  1.00 37.21           C  
ATOM    178  NE2 GLN A  23       9.777  49.583  21.547  1.00 37.31           N  
ATOM    179  OE1 GLN A  23       7.831  48.591  22.067  1.00 45.80           O  
ATOM    180  N   ALA A  24       8.969  53.457  25.546  1.00 24.57           N  
ATOM    181  CA  ALA A  24       9.781  54.452  26.241  1.00 22.54           C  
ATOM    182  C   ALA A  24      11.205  53.878  26.434  1.00 23.82           C  
ATOM    183  O   ALA A  24      11.364  52.683  26.686  1.00 24.02           O  
ATOM    184  CB  ALA A  24       9.134  54.785  27.586  1.00 20.31           C  
ATOM    185  N   MET A  25      12.234  54.702  26.307  1.00 24.67           N  
ATOM    186  CA  MET A  25      13.604  54.211  26.465  1.00 26.30           C  
ATOM    187  C   MET A  25      14.074  54.328  27.903  1.00 25.48           C  
ATOM    188  O   MET A  25      13.442  54.971  28.726  1.00 21.58           O  
ATOM    189  CB  MET A  25      14.582  55.038  25.628  1.00 35.34           C  
ATOM    190  CG  MET A  25      14.371  55.047  24.142  1.00 46.36           C  
ATOM    191  SD  MET A  25      15.622  54.081  23.124  1.00 57.14           S  
ATOM    192  CE  MET A  25      16.960  53.311  24.322  1.00 53.09           C  
ATOM    193  N   PRO A  26      15.099  53.552  28.260  1.00 27.05           N  
ATOM    194  CA  PRO A  26      15.657  53.605  29.610  1.00 28.82           C  
ATOM    195  C   PRO A  26      16.195  55.023  29.755  1.00 30.86           C  
ATOM    196  O   PRO A  26      16.513  55.668  28.751  1.00 30.76           O  
ATOM    197  CB  PRO A  26      16.776  52.578  29.540  1.00 24.95           C  
ATOM    198  CG  PRO A  26      16.162  51.522  28.668  1.00 26.91           C  
ATOM    199  CD  PRO A  26      15.514  52.320  27.566  1.00 25.04           C  
ATOM    200  N   GLY A  27      16.302  55.498  30.990  1.00 32.38           N  
ATOM    201  CA  GLY A  27      16.772  56.850  31.230  1.00 34.40           C  
ATOM    202  C   GLY A  27      18.225  57.051  31.620  1.00 38.57           C  
ATOM    203  O   GLY A  27      19.098  56.252  31.252  1.00 39.89           O  
ATOM    204  N   LYS A  28      18.462  58.079  32.442  1.00 40.67           N  
ATOM    205  CA  LYS A  28      19.805  58.465  32.889  1.00 40.49           C  
ATOM    206  C   LYS A  28      20.382  57.785  34.149  1.00 40.03           C  
ATOM    207  O   LYS A  28      21.547  57.358  34.165  1.00 36.41           O  
ATOM    208  CB  LYS A  28      19.842  59.981  33.079  1.00 42.12           C  
ATOM    209  CG  LYS A  28      19.332  60.768  31.877  1.00 48.40           C  
ATOM    210  CD  LYS A  28      20.309  60.738  30.713  1.00 52.26           C  
ATOM    211  CE  LYS A  28      19.710  61.368  29.462  1.00 53.21           C  
ATOM    212  NZ  LYS A  28      18.655  60.516  28.839  1.00 56.03           N1+
ATOM    213  N   SER A  29      19.582  57.731  35.210  1.00 37.52           N  
ATOM    214  CA  SER A  29      19.990  57.143  36.473  1.00 34.42           C  
ATOM    215  C   SER A  29      20.772  55.834  36.351  1.00 35.02           C  
ATOM    216  O   SER A  29      20.674  55.097  35.360  1.00 35.57           O  
ATOM    217  CB  SER A  29      18.763  56.946  37.380  1.00 36.27           C  
ATOM    218  OG  SER A  29      19.088  56.285  38.601  1.00 36.66           O  
ATOM    219  N   ASN A  30      21.555  55.546  37.383  1.00 34.15           N  
ATOM    220  CA  ASN A  30      22.334  54.330  37.408  1.00 32.79           C  
ATOM    221  C   ASN A  30      21.415  53.125  37.612  1.00 30.30           C  
ATOM    222  O   ASN A  30      21.816  52.001  37.335  1.00 31.73           O  
ATOM    223  CB  ASN A  30      23.490  54.409  38.432  1.00 38.78           C  
ATOM    224  CG  ASN A  30      23.093  53.980  39.839  1.00 42.85           C  
ATOM    225  ND2 ASN A  30      22.004  54.539  40.360  1.00 45.04           N  
ATOM    226  OD1 ASN A  30      23.803  53.188  40.470  1.00 46.28           O  
ATOM    227  N   ILE A  31      20.154  53.359  37.989  1.00 26.12           N  
ATOM    228  CA  ILE A  31      19.232  52.242  38.158  1.00 25.08           C  
ATOM    229  C   ILE A  31      18.958  51.558  36.824  1.00 23.03           C  
ATOM    230  O   ILE A  31      18.748  50.359  36.771  1.00 22.06           O  
ATOM    231  CB  ILE A  31      17.875  52.615  38.842  1.00 26.54           C  
ATOM    232  CG1 ILE A  31      17.096  53.665  38.053  1.00 22.55           C  
ATOM    233  CG2 ILE A  31      18.108  53.013  40.283  1.00 27.94           C  
ATOM    234  CD1 ILE A  31      15.654  53.727  38.465  1.00 17.77           C  
ATOM    235  N   PHE A  32      18.982  52.324  35.740  1.00 23.97           N  
ATOM    236  CA  PHE A  32      18.751  51.756  34.422  1.00 20.86           C  
ATOM    237  C   PHE A  32      19.987  50.938  34.035  1.00 20.28           C  
ATOM    238  O   PHE A  32      19.888  49.820  33.545  1.00 19.15           O  
ATOM    239  CB  PHE A  32      18.466  52.876  33.432  1.00 20.79           C  
ATOM    240  CG  PHE A  32      17.202  53.613  33.727  1.00 18.82           C  
ATOM    241  CD1 PHE A  32      17.241  54.912  34.224  1.00 14.55           C  
ATOM    242  CD2 PHE A  32      15.969  53.001  33.527  1.00 13.42           C  
ATOM    243  CE1 PHE A  32      16.071  55.595  34.517  1.00 13.45           C  
ATOM    244  CE2 PHE A  32      14.788  53.677  33.814  1.00 15.41           C  
ATOM    245  CZ  PHE A  32      14.840  54.980  34.313  1.00 16.50           C  
ATOM    246  N   ALA A  33      21.157  51.460  34.362  1.00 21.19           N  
ATOM    247  CA  ALA A  33      22.396  50.751  34.091  1.00 22.92           C  
ATOM    248  C   ALA A  33      22.443  49.442  34.896  1.00 23.36           C  
ATOM    249  O   ALA A  33      22.886  48.398  34.407  1.00 22.84           O  
ATOM    250  CB  ALA A  33      23.580  51.632  34.463  1.00 24.28           C  
ATOM    251  N   ASN A  34      21.988  49.511  36.142  1.00 22.95           N  
ATOM    252  CA  ASN A  34      21.983  48.352  37.023  1.00 19.33           C  
ATOM    253  C   ASN A  34      20.950  47.353  36.560  1.00 17.63           C  
ATOM    254  O   ASN A  34      21.199  46.158  36.554  1.00 17.56           O  
ATOM    255  CB  ASN A  34      21.746  48.783  38.467  1.00 22.35           C  
ATOM    256  CG  ASN A  34      23.006  49.314  39.109  1.00 26.04           C  
ATOM    257  ND2 ASN A  34      22.877  50.313  39.967  1.00 29.18           N  
ATOM    258  OD1 ASN A  34      24.099  48.827  38.816  1.00 35.29           O  
ATOM    259  N   ASN A  35      19.792  47.846  36.155  1.00 12.64           N  
ATOM    260  CA  ASN A  35      18.755  46.977  35.639  1.00 16.79           C  
ATOM    261  C   ASN A  35      19.262  46.239  34.399  1.00 21.10           C  
ATOM    262  O   ASN A  35      18.959  45.061  34.201  1.00 23.80           O  
ATOM    263  CB  ASN A  35      17.542  47.789  35.231  1.00 13.77           C  
ATOM    264  CG  ASN A  35      16.578  46.990  34.396  1.00 16.43           C  
ATOM    265  ND2 ASN A  35      16.020  45.951  34.978  1.00 14.24           N  
ATOM    266  OD1 ASN A  35      16.340  47.298  33.235  1.00 17.96           O  
ATOM    267  N   GLU A  36      20.023  46.942  33.565  1.00 20.48           N  
ATOM    268  CA  GLU A  36      20.556  46.358  32.354  1.00 22.84           C  
ATOM    269  C   GLU A  36      21.580  45.279  32.686  1.00 27.48           C  
ATOM    270  O   GLU A  36      21.520  44.165  32.154  1.00 30.82           O  
ATOM    271  CB  GLU A  36      21.164  47.446  31.477  1.00 24.67           C  
ATOM    272  CG  GLU A  36      21.640  46.961  30.110  1.00 29.50           C  
ATOM    273  CD  GLU A  36      20.539  46.344  29.254  1.00 29.02           C  
ATOM    274  OE1 GLU A  36      20.874  45.796  28.185  1.00 35.22           O  
ATOM    275  OE2 GLU A  36      19.348  46.397  29.630  1.00 31.09           O1-
ATOM    276  N   ALA A  37      22.522  45.599  33.569  1.00 28.27           N  
ATOM    277  CA  ALA A  37      23.528  44.627  33.994  1.00 25.52           C  
ATOM    278  C   ALA A  37      22.830  43.329  34.449  1.00 26.71           C  
ATOM    279  O   ALA A  37      23.234  42.224  34.087  1.00 29.40           O  
ATOM    280  CB  ALA A  37      24.352  45.200  35.129  1.00 23.05           C  
ATOM    281  N   TRP A  38      21.750  43.488  35.204  1.00 27.33           N  
ATOM    282  CA  TRP A  38      20.970  42.368  35.708  1.00 23.96           C  
ATOM    283  C   TRP A  38      20.385  41.548  34.563  1.00 27.15           C  
ATOM    284  O   TRP A  38      20.525  40.324  34.546  1.00 29.36           O  
ATOM    285  CB  TRP A  38      19.851  42.882  36.616  1.00 18.59           C  
ATOM    286  CG  TRP A  38      18.818  41.857  36.942  1.00 14.30           C  
ATOM    287  CD1 TRP A  38      18.971  40.780  37.752  1.00 14.60           C  
ATOM    288  CD2 TRP A  38      17.461  41.823  36.475  1.00 15.19           C  
ATOM    289  CE2 TRP A  38      16.847  40.693  37.053  1.00 16.33           C  
ATOM    290  CE3 TRP A  38      16.699  42.640  35.623  1.00 15.25           C  
ATOM    291  NE1 TRP A  38      17.793  40.072  37.827  1.00 16.49           N  
ATOM    292  CZ2 TRP A  38      15.510  40.358  36.814  1.00 16.79           C  
ATOM    293  CZ3 TRP A  38      15.375  42.304  35.385  1.00 11.27           C  
ATOM    294  CH2 TRP A  38      14.795  41.176  35.976  1.00 13.74           C  
ATOM    295  N   ARG A  39      19.718  42.215  33.618  1.00 28.96           N  
ATOM    296  CA  ARG A  39      19.120  41.536  32.468  1.00 28.70           C  
ATOM    297  C   ARG A  39      20.173  40.729  31.731  1.00 29.11           C  
ATOM    298  O   ARG A  39      19.934  39.582  31.361  1.00 28.98           O  
ATOM    299  CB  ARG A  39      18.525  42.536  31.483  1.00 28.16           C  
ATOM    300  CG  ARG A  39      17.460  43.428  32.040  1.00 29.77           C  
ATOM    301  CD  ARG A  39      17.026  44.407  30.983  1.00 29.91           C  
ATOM    302  NE  ARG A  39      16.402  43.699  29.873  1.00 36.40           N  
ATOM    303  CZ  ARG A  39      16.920  43.564  28.655  1.00 35.28           C  
ATOM    304  NH1 ARG A  39      18.097  44.097  28.357  1.00 34.45           N1+
ATOM    305  NH2 ARG A  39      16.257  42.875  27.736  1.00 36.31           N  
ATOM    306  N   GLN A  40      21.336  41.336  31.522  1.00 30.13           N  
ATOM    307  CA  GLN A  40      22.418  40.669  30.825  1.00 30.38           C  
ATOM    308  C   GLN A  40      22.863  39.435  31.567  1.00 31.73           C  
ATOM    309  O   GLN A  40      22.897  38.358  31.001  1.00 33.44           O  
ATOM    310  CB  GLN A  40      23.594  41.616  30.598  1.00 30.40           C  
ATOM    311  CG  GLN A  40      23.355  42.581  29.449  1.00 33.15           C  
ATOM    312  CD  GLN A  40      22.630  41.929  28.274  1.00 34.70           C  
ATOM    313  NE2 GLN A  40      23.202  40.867  27.742  1.00 36.28           N  
ATOM    314  OE1 GLN A  40      21.547  42.365  27.875  1.00 36.26           O  
ATOM    315  N   GLU A  41      23.161  39.583  32.851  1.00 33.72           N  
ATOM    316  CA  GLU A  41      23.586  38.454  33.656  1.00 34.68           C  
ATOM    317  C   GLU A  41      22.531  37.348  33.652  1.00 33.07           C  
ATOM    318  O   GLU A  41      22.864  36.170  33.556  1.00 34.86           O  
ATOM    319  CB  GLU A  41      23.904  38.899  35.084  1.00 39.80           C  
ATOM    320  CG  GLU A  41      24.536  37.809  35.957  1.00 48.85           C  
ATOM    321  CD  GLU A  41      25.690  37.076  35.261  1.00 55.60           C  
ATOM    322  OE1 GLU A  41      25.502  35.894  34.883  1.00 55.29           O  
ATOM    323  OE2 GLU A  41      26.778  37.681  35.085  1.00 60.65           O1-
ATOM    324  N   MET A  42      21.260  37.722  33.710  1.00 31.69           N  
ATOM    325  CA  MET A  42      20.173  36.743  33.698  1.00 29.87           C  
ATOM    326  C   MET A  42      20.112  35.990  32.381  1.00 31.19           C  
ATOM    327  O   MET A  42      20.012  34.771  32.357  1.00 28.54           O  
ATOM    328  CB  MET A  42      18.827  37.422  33.963  1.00 31.76           C  
ATOM    329  CG  MET A  42      18.670  37.979  35.375  1.00 29.61           C  
ATOM    330  SD  MET A  42      18.940  36.710  36.641  1.00 32.94           S  
ATOM    331  CE  MET A  42      20.687  37.046  37.094  1.00 25.13           C  
ATOM    332  N   LEU A  43      20.163  36.722  31.279  1.00 33.96           N  
ATOM    333  CA  LEU A  43      20.132  36.111  29.960  1.00 35.04           C  
ATOM    334  C   LEU A  43      21.345  35.217  29.726  1.00 36.55           C  
ATOM    335  O   LEU A  43      21.230  34.151  29.129  1.00 37.75           O  
ATOM    336  CB  LEU A  43      20.043  37.190  28.891  1.00 30.70           C  
ATOM    337  CG  LEU A  43      18.633  37.765  28.865  1.00 31.49           C  
ATOM    338  CD1 LEU A  43      18.600  39.096  28.147  1.00 29.79           C  
ATOM    339  CD2 LEU A  43      17.697  36.753  28.234  1.00 25.76           C  
ATOM    340  N   LYS A  44      22.492  35.635  30.243  1.00 39.90           N  
ATOM    341  CA  LYS A  44      23.731  34.884  30.114  1.00 41.66           C  
ATOM    342  C   LYS A  44      23.663  33.561  30.864  1.00 42.85           C  
ATOM    343  O   LYS A  44      24.232  32.571  30.416  1.00 45.38           O  
ATOM    344  CB  LYS A  44      24.888  35.725  30.645  1.00 43.74           C  
ATOM    345  CG  LYS A  44      26.242  35.044  30.694  1.00 46.90           C  
ATOM    346  CD  LYS A  44      27.256  36.022  31.282  1.00 51.67           C  
ATOM    347  CE  LYS A  44      28.629  35.401  31.506  1.00 54.21           C  
ATOM    348  NZ  LYS A  44      29.539  36.366  32.213  1.00 57.13           N1+
ATOM    349  N   GLN A  45      23.000  33.554  32.019  1.00 43.05           N  
ATOM    350  CA  GLN A  45      22.861  32.338  32.830  1.00 44.14           C  
ATOM    351  C   GLN A  45      21.779  31.460  32.258  1.00 42.43           C  
ATOM    352  O   GLN A  45      21.864  30.235  32.298  1.00 44.00           O  
ATOM    353  CB  GLN A  45      22.460  32.665  34.274  1.00 48.00           C  
ATOM    354  CG  GLN A  45      23.543  33.302  35.143  1.00 57.72           C  
ATOM    355  CD  GLN A  45      23.029  33.699  36.529  1.00 60.35           C  
ATOM    356  NE2 GLN A  45      23.807  34.515  37.236  1.00 60.22           N  
ATOM    357  OE1 GLN A  45      21.944  33.280  36.954  1.00 61.90           O  
ATOM    358  N   ASP A  46      20.728  32.098  31.765  1.00 41.54           N  
ATOM    359  CA  ASP A  46      19.603  31.377  31.209  1.00 37.54           C  
ATOM    360  C   ASP A  46      18.887  32.263  30.208  1.00 38.62           C  
ATOM    361  O   ASP A  46      18.148  33.173  30.576  1.00 39.47           O  
ATOM    362  CB  ASP A  46      18.669  30.977  32.345  1.00 36.67           C  
ATOM    363  CG  ASP A  46      17.426  30.251  31.876  1.00 36.43           C  
ATOM    364  OD1 ASP A  46      16.543  30.061  32.726  1.00 41.53           O  
ATOM    365  OD2 ASP A  46      17.310  29.861  30.699  1.00 35.94           O1-
ATOM    366  N   PRO A  47      19.077  31.985  28.916  1.00 39.72           N  
ATOM    367  CA  PRO A  47      18.456  32.747  27.831  1.00 36.26           C  
ATOM    368  C   PRO A  47      16.937  32.698  27.833  1.00 31.92           C  
ATOM    369  O   PRO A  47      16.305  33.485  27.166  1.00 36.23           O  
ATOM    370  CB  PRO A  47      19.030  32.091  26.583  1.00 36.89           C  
ATOM    371  CG  PRO A  47      19.272  30.677  27.033  1.00 41.77           C  
ATOM    372  CD  PRO A  47      19.908  30.894  28.372  1.00 39.03           C  
ATOM    373  N   GLU A  48      16.353  31.770  28.575  1.00 28.91           N  
ATOM    374  CA  GLU A  48      14.899  31.672  28.639  1.00 26.66           C  
ATOM    375  C   GLU A  48      14.374  32.389  29.866  1.00 23.56           C  
ATOM    376  O   GLU A  48      13.179  32.322  30.151  1.00 21.48           O  
ATOM    377  CB  GLU A  48      14.450  30.206  28.708  1.00 30.35           C  
ATOM    378  CG  GLU A  48      14.709  29.379  27.445  1.00 36.38           C  
ATOM    379  CD  GLU A  48      13.967  29.902  26.222  1.00 35.23           C  
ATOM    380  OE1 GLU A  48      12.724  30.020  26.272  1.00 30.45           O  
ATOM    381  OE2 GLU A  48      14.634  30.192  25.204  1.00 38.44           O1-
ATOM    382  N   PHE A  49      15.267  33.080  30.577  1.00 25.41           N  
ATOM    383  CA  PHE A  49      14.920  33.785  31.810  1.00 24.11           C  
ATOM    384  C   PHE A  49      13.650  34.628  31.756  1.00 25.19           C  
ATOM    385  O   PHE A  49      12.732  34.445  32.554  1.00 28.96           O  
ATOM    386  CB  PHE A  49      16.080  34.655  32.286  1.00 22.27           C  
ATOM    387  CG  PHE A  49      15.851  35.250  33.640  1.00 30.11           C  
ATOM    388  CD1 PHE A  49      16.152  34.523  34.796  1.00 34.97           C  
ATOM    389  CD2 PHE A  49      15.286  36.520  33.772  1.00 33.80           C  
ATOM    390  CE1 PHE A  49      15.886  35.050  36.064  1.00 34.33           C  
ATOM    391  CE2 PHE A  49      15.013  37.058  35.034  1.00 31.80           C  
ATOM    392  CZ  PHE A  49      15.315  36.322  36.181  1.00 35.32           C  
ATOM    393  N   PHE A  50      13.584  35.564  30.823  1.00 23.96           N  
ATOM    394  CA  PHE A  50      12.408  36.417  30.737  1.00 22.74           C  
ATOM    395  C   PHE A  50      11.203  35.731  30.136  1.00 23.87           C  
ATOM    396  O   PHE A  50      10.078  35.990  30.551  1.00 25.17           O  
ATOM    397  CB  PHE A  50      12.749  37.741  30.052  1.00 18.99           C  
ATOM    398  CG  PHE A  50      13.713  38.573  30.849  1.00 15.46           C  
ATOM    399  CD1 PHE A  50      15.064  38.593  30.531  1.00 13.63           C  
ATOM    400  CD2 PHE A  50      13.285  39.258  31.978  1.00 12.93           C  
ATOM    401  CE1 PHE A  50      15.983  39.276  31.340  1.00 15.07           C  
ATOM    402  CE2 PHE A  50      14.191  39.940  32.784  1.00 15.30           C  
ATOM    403  CZ  PHE A  50      15.541  39.950  32.470  1.00 11.74           C  
ATOM    404  N   ASN A  51      11.435  34.778  29.235  1.00 27.08           N  
ATOM    405  CA  ASN A  51      10.332  34.034  28.613  1.00 26.06           C  
ATOM    406  C   ASN A  51       9.573  33.270  29.677  1.00 23.00           C  
ATOM    407  O   ASN A  51       8.351  33.212  29.659  1.00 21.50           O  
ATOM    408  CB  ASN A  51      10.852  33.056  27.553  1.00 28.99           C  
ATOM    409  CG  ASN A  51      11.383  33.765  26.307  1.00 31.05           C  
ATOM    410  ND2 ASN A  51      12.460  33.246  25.749  1.00 29.75           N  
ATOM    411  OD1 ASN A  51      10.823  34.763  25.853  1.00 33.79           O  
ATOM    412  N   ARG A  52      10.309  32.702  30.624  1.00 24.93           N  
ATOM    413  CA  ARG A  52       9.693  31.952  31.708  1.00 25.42           C  
ATOM    414  C   ARG A  52       8.986  32.942  32.640  1.00 26.70           C  
ATOM    415  O   ARG A  52       7.811  32.764  32.961  1.00 25.32           O  
ATOM    416  CB  ARG A  52      10.753  31.155  32.467  1.00 28.36           C  
ATOM    417  CG  ARG A  52      10.196  30.164  33.493  1.00 25.95           C  
ATOM    418  CD  ARG A  52      11.328  29.536  34.278  1.00 27.75           C  
ATOM    419  NE  ARG A  52      12.286  28.906  33.383  1.00 30.98           N  
ATOM    420  CZ  ARG A  52      13.558  29.266  33.262  1.00 32.29           C  
ATOM    421  NH1 ARG A  52      14.053  30.258  33.992  1.00 34.44           N1+
ATOM    422  NH2 ARG A  52      14.324  28.658  32.367  1.00 36.18           N  
ATOM    423  N   LEU A  53       9.683  34.024  32.991  1.00 27.88           N  
ATOM    424  CA  LEU A  53       9.148  35.072  33.867  1.00 26.68           C  
ATOM    425  C   LEU A  53       7.830  35.590  33.320  1.00 26.37           C  
ATOM    426  O   LEU A  53       6.807  35.590  33.998  1.00 30.01           O  
ATOM    427  CB  LEU A  53      10.133  36.235  33.942  1.00 26.61           C  
ATOM    428  CG  LEU A  53      10.013  37.261  35.068  1.00 30.34           C  
ATOM    429  CD1 LEU A  53      10.612  36.695  36.358  1.00 29.46           C  
ATOM    430  CD2 LEU A  53      10.773  38.509  34.660  1.00 28.29           C  
ATOM    431  N   ALA A  54       7.849  35.981  32.058  1.00 25.22           N  
ATOM    432  CA  ALA A  54       6.672  36.511  31.406  1.00 28.08           C  
ATOM    433  C   ALA A  54       5.545  35.495  31.291  1.00 31.48           C  
ATOM    434  O   ALA A  54       4.390  35.874  31.077  1.00 36.86           O  
ATOM    435  CB  ALA A  54       7.032  37.062  30.022  1.00 25.61           C  
ATOM    436  N   ASN A  55       5.851  34.216  31.474  1.00 33.22           N  
ATOM    437  CA  ASN A  55       4.821  33.195  31.342  1.00 35.33           C  
ATOM    438  C   ASN A  55       4.674  32.315  32.580  1.00 37.28           C  
ATOM    439  O   ASN A  55       4.493  31.106  32.472  1.00 40.86           O  
ATOM    440  CB  ASN A  55       5.107  32.354  30.090  1.00 38.96           C  
ATOM    441  CG  ASN A  55       5.056  33.179  28.799  1.00 37.69           C  
ATOM    442  ND2 ASN A  55       3.850  33.396  28.278  1.00 34.29           N  
ATOM    443  OD1 ASN A  55       6.090  33.628  28.291  1.00 40.50           O  
ATOM    444  N   GLY A  56       4.746  32.933  33.757  1.00 35.73           N  
ATOM    445  CA  GLY A  56       4.631  32.188  34.997  1.00 33.20           C  
ATOM    446  C   GLY A  56       3.190  31.829  35.244  1.00 32.67           C  
ATOM    447  O   GLY A  56       2.321  32.237  34.478  1.00 33.01           O  
ATOM    448  N   GLN A  57       2.926  31.119  36.340  1.00 29.32           N  
ATOM    449  CA  GLN A  57       1.567  30.703  36.687  1.00 25.23           C  
ATOM    450  C   GLN A  57       0.924  31.723  37.601  1.00 23.61           C  
ATOM    451  O   GLN A  57       1.648  32.446  38.274  1.00 23.27           O  
ATOM    452  CB  GLN A  57       1.614  29.361  37.420  1.00 26.67           C  
ATOM    453  CG  GLN A  57       2.228  28.227  36.624  1.00 25.31           C  
ATOM    454  CD  GLN A  57       2.350  26.957  37.424  1.00 17.72           C  
ATOM    455  NE2 GLN A  57       3.555  26.640  37.845  1.00 16.55           N  
ATOM    456  OE1 GLN A  57       1.374  26.272  37.657  1.00 20.47           O  
ATOM    457  N   SER A  58      -0.409  31.806  37.641  1.00 23.80           N  
ATOM    458  CA  SER A  58      -1.006  32.764  38.575  1.00 24.72           C  
ATOM    459  C   SER A  58      -0.762  32.421  40.000  1.00 21.88           C  
ATOM    460  O   SER A  58      -0.716  31.245  40.368  1.00 21.08           O  
ATOM    461  CB  SER A  58      -2.466  33.155  38.376  1.00 28.45           C  
ATOM    462  OG  SER A  58      -3.446  32.269  37.981  1.00 35.04           O  
ATOM    463  N   PRO A  59      -0.622  33.459  40.857  1.00 20.31           N  
ATOM    464  CA  PRO A  59      -0.369  33.270  42.273  1.00 17.04           C  
ATOM    465  C   PRO A  59      -1.468  32.577  43.044  1.00 15.55           C  
ATOM    466  O   PRO A  59      -2.653  32.867  42.866  1.00 17.10           O  
ATOM    467  CB  PRO A  59      -0.160  34.695  42.770  1.00 14.71           C  
ATOM    468  CG  PRO A  59      -1.108  35.463  41.919  1.00 16.98           C  
ATOM    469  CD  PRO A  59      -0.826  34.892  40.559  1.00 17.69           C  
ATOM    470  N   GLU A  60      -1.072  31.652  43.892  1.00 17.96           N  
ATOM    471  CA  GLU A  60      -2.034  30.963  44.748  1.00 23.06           C  
ATOM    472  C   GLU A  60      -1.946  31.526  46.171  1.00 19.67           C  
ATOM    473  O   GLU A  60      -2.743  31.154  47.042  1.00 19.55           O  
ATOM    474  CB  GLU A  60      -1.759  29.464  44.783  1.00 29.30           C  
ATOM    475  CG  GLU A  60      -2.004  28.752  43.466  1.00 40.43           C  
ATOM    476  CD  GLU A  60      -2.153  27.251  43.643  1.00 45.71           C  
ATOM    477  OE1 GLU A  60      -3.257  26.728  43.361  1.00 50.25           O  
ATOM    478  OE2 GLU A  60      -1.173  26.598  44.074  1.00 50.56           O1-
ATOM    479  N   TYR A  61      -0.934  32.365  46.407  1.00 17.69           N  
ATOM    480  CA  TYR A  61      -0.717  33.009  47.702  1.00 15.81           C  
ATOM    481  C   TYR A  61      -0.796  34.528  47.675  1.00 12.85           C  
ATOM    482  O   TYR A  61      -0.343  35.165  46.731  1.00 11.50           O  
ATOM    483  CB  TYR A  61       0.668  32.683  48.258  1.00 14.57           C  
ATOM    484  CG  TYR A  61       0.863  31.255  48.680  1.00 18.24           C  
ATOM    485  CD1 TYR A  61       1.253  30.294  47.760  1.00 18.93           C  
ATOM    486  CD2 TYR A  61       0.641  30.860  49.994  1.00 16.90           C  
ATOM    487  CE1 TYR A  61       1.407  28.980  48.125  1.00 21.99           C  
ATOM    488  CE2 TYR A  61       0.793  29.546  50.374  1.00 19.18           C  
ATOM    489  CZ  TYR A  61       1.177  28.605  49.430  1.00 23.45           C  
ATOM    490  OH  TYR A  61       1.315  27.274  49.750  1.00 29.47           O  
ATOM    491  N   LEU A  62      -1.411  35.081  48.710  1.00 11.22           N  
ATOM    492  CA  LEU A  62      -1.473  36.508  48.942  1.00  9.31           C  
ATOM    493  C   LEU A  62      -0.541  36.602  50.162  1.00 12.25           C  
ATOM    494  O   LEU A  62      -0.675  35.836  51.117  1.00 10.98           O  
ATOM    495  CB  LEU A  62      -2.867  36.953  49.371  1.00 11.16           C  
ATOM    496  CG  LEU A  62      -3.153  38.464  49.358  1.00 11.85           C  
ATOM    497  CD1 LEU A  62      -4.124  38.768  50.434  1.00  7.31           C  
ATOM    498  CD2 LEU A  62      -1.918  39.308  49.502  1.00  7.00           C  
ATOM    499  N   TRP A  63       0.433  37.493  50.106  1.00 11.14           N  
ATOM    500  CA  TRP A  63       1.364  37.683  51.190  1.00  7.00           C  
ATOM    501  C   TRP A  63       1.357  39.147  51.604  1.00  7.00           C  
ATOM    502  O   TRP A  63       1.617  40.047  50.806  1.00  7.99           O  
ATOM    503  CB  TRP A  63       2.737  37.266  50.733  1.00  9.76           C  
ATOM    504  CG  TRP A  63       3.884  37.583  51.658  1.00 10.26           C  
ATOM    505  CD1 TRP A  63       4.403  38.816  51.940  1.00  9.88           C  
ATOM    506  CD2 TRP A  63       4.759  36.632  52.280  1.00  7.15           C  
ATOM    507  CE2 TRP A  63       5.791  37.358  52.890  1.00  7.00           C  
ATOM    508  CE3 TRP A  63       4.780  35.239  52.344  1.00 11.56           C  
ATOM    509  NE1 TRP A  63       5.551  38.685  52.671  1.00  9.27           N  
ATOM    510  CZ2 TRP A  63       6.832  36.738  53.565  1.00  8.55           C  
ATOM    511  CZ3 TRP A  63       5.819  34.621  53.008  1.00 11.24           C  
ATOM    512  CH2 TRP A  63       6.832  35.369  53.608  1.00 13.94           C  
ATOM    513  N   ILE A  64       0.998  39.382  52.859  1.00 10.94           N  
ATOM    514  CA  ILE A  64       0.963  40.720  53.436  1.00  7.48           C  
ATOM    515  C   ILE A  64       2.198  40.809  54.339  1.00 10.72           C  
ATOM    516  O   ILE A  64       2.294  40.109  55.349  1.00 13.90           O  
ATOM    517  CB  ILE A  64      -0.335  40.933  54.221  1.00  9.67           C  
ATOM    518  CG1 ILE A  64      -1.534  40.766  53.277  1.00  7.00           C  
ATOM    519  CG2 ILE A  64      -0.316  42.302  54.911  1.00 10.35           C  
ATOM    520  CD1 ILE A  64      -2.742  40.151  53.908  1.00  7.00           C  
ATOM    521  N   GLY A  65       3.171  41.612  53.910  1.00  9.80           N  
ATOM    522  CA  GLY A  65       4.415  41.757  54.629  1.00  7.00           C  
ATOM    523  C   GLY A  65       4.745  43.188  54.989  1.00  8.86           C  
ATOM    524  O   GLY A  65       3.947  44.097  54.786  1.00 13.21           O  
ATOM    525  N   CYS A  66       5.940  43.381  55.518  1.00  9.99           N  
ATOM    526  CA  CYS A  66       6.405  44.673  55.953  1.00 13.49           C  
ATOM    527  C   CYS A  66       7.310  45.298  54.914  1.00 13.41           C  
ATOM    528  O   CYS A  66       8.063  44.612  54.236  1.00 10.73           O  
ATOM    529  CB  CYS A  66       7.202  44.497  57.255  1.00  9.03           C  
ATOM    530  SG  CYS A  66       7.827  46.014  58.002  1.00 16.96           S  
ATOM    531  N   ALA A  67       7.272  46.631  54.849  1.00 16.29           N  
ATOM    532  CA  ALA A  67       8.093  47.391  53.922  1.00 13.37           C  
ATOM    533  C   ALA A  67       9.590  47.296  54.160  1.00 15.00           C  
ATOM    534  O   ALA A  67      10.330  47.548  53.236  1.00 15.05           O  
ATOM    535  CB  ALA A  67       7.668  48.845  53.910  1.00 11.98           C  
ATOM    536  N   ASP A  68      10.046  47.045  55.394  1.00 21.39           N  
ATOM    537  CA  ASP A  68      11.502  46.928  55.626  1.00 29.02           C  
ATOM    538  C   ASP A  68      11.888  45.486  55.655  1.00 34.42           C  
ATOM    539  O   ASP A  68      12.500  45.052  56.620  1.00 38.81           O  
ATOM    540  CB  ASP A  68      12.038  47.644  56.910  1.00 31.82           C  
ATOM    541  CG  ASP A  68      11.009  47.726  58.015  1.00 34.68           C  
ATOM    542  OD1 ASP A  68      10.465  48.826  58.178  1.00 42.56           O  
ATOM    543  OD2 ASP A  68      10.714  46.705  58.702  1.00 31.87           O1-
ATOM    544  N   SER A  69      11.599  44.743  54.599  1.00 37.77           N  
ATOM    545  CA  SER A  69      11.937  43.329  54.594  1.00 41.20           C  
ATOM    546  C   SER A  69      13.044  42.899  53.672  1.00 41.21           C  
ATOM    547  O   SER A  69      13.100  43.227  52.481  1.00 44.01           O  
ATOM    548  CB  SER A  69      10.662  42.461  54.457  1.00 45.44           C  
ATOM    549  OG  SER A  69       9.994  42.549  55.727  1.00 45.47           O  
ATOM    550  N   ARG A  70      14.004  42.241  54.279  1.00 39.84           N  
ATOM    551  CA  ARG A  70      15.203  41.812  53.587  1.00 40.09           C  
ATOM    552  C   ARG A  70      15.077  40.548  52.791  1.00 35.91           C  
ATOM    553  O   ARG A  70      16.081  40.048  52.304  1.00 40.65           O  
ATOM    554  CB  ARG A  70      16.391  41.694  54.556  1.00 43.89           C  
ATOM    555  CG  ARG A  70      16.695  42.989  55.283  1.00 48.28           C  
ATOM    556  CD  ARG A  70      17.732  42.783  56.343  1.00 54.32           C  
ATOM    557  NE  ARG A  70      18.364  44.042  56.728  1.00 59.42           N  
ATOM    558  CZ  ARG A  70      19.204  44.175  57.748  1.00 64.68           C  
ATOM    559  NH1 ARG A  70      19.511  43.121  58.500  1.00 67.05           N1+
ATOM    560  NH2 ARG A  70      19.770  45.351  58.003  1.00 68.90           N  
ATOM    561  N   VAL A  71      13.879  40.004  52.659  1.00 30.06           N  
ATOM    562  CA  VAL A  71      13.712  38.807  51.857  1.00 26.75           C  
ATOM    563  C   VAL A  71      12.421  38.775  51.053  1.00 24.28           C  
ATOM    564  O   VAL A  71      11.333  38.907  51.605  1.00 25.49           O  
ATOM    565  CB  VAL A  71      13.807  37.507  52.687  1.00 24.18           C  
ATOM    566  CG1 VAL A  71      13.953  36.308  51.757  1.00 19.24           C  
ATOM    567  CG2 VAL A  71      14.977  37.566  53.665  1.00 20.64           C  
ATOM    568  N   PRO A  72      12.535  38.653  49.720  1.00 23.19           N  
ATOM    569  CA  PRO A  72      11.338  38.597  48.878  1.00 20.01           C  
ATOM    570  C   PRO A  72      10.466  37.390  49.260  1.00 17.56           C  
ATOM    571  O   PRO A  72      10.967  36.281  49.508  1.00 19.34           O  
ATOM    572  CB  PRO A  72      11.933  38.477  47.461  1.00 17.03           C  
ATOM    573  CG  PRO A  72      13.170  39.311  47.575  1.00 17.78           C  
ATOM    574  CD  PRO A  72      13.747  38.801  48.885  1.00 19.38           C  
ATOM    575  N   ALA A  73       9.164  37.619  49.278  1.00 14.52           N  
ATOM    576  CA  ALA A  73       8.192  36.619  49.634  1.00 12.39           C  
ATOM    577  C   ALA A  73       8.323  35.327  48.853  1.00 14.73           C  
ATOM    578  O   ALA A  73       8.297  34.246  49.452  1.00 19.09           O  
ATOM    579  CB  ALA A  73       6.806  37.185  49.477  1.00  7.80           C  
ATOM    580  N   ASN A  74       8.453  35.418  47.529  1.00 13.25           N  
ATOM    581  CA  ASN A  74       8.561  34.221  46.689  1.00 11.78           C  
ATOM    582  C   ASN A  74       9.788  33.416  47.047  1.00 13.23           C  
ATOM    583  O   ASN A  74       9.749  32.200  47.028  1.00 17.66           O  
ATOM    584  CB  ASN A  74       8.592  34.576  45.199  1.00 12.69           C  
ATOM    585  CG  ASN A  74       9.887  35.250  44.781  1.00 15.39           C  
ATOM    586  ND2 ASN A  74      10.757  34.514  44.086  1.00 13.15           N  
ATOM    587  OD1 ASN A  74      10.124  36.403  45.124  1.00 12.73           O  
ATOM    588  N   GLN A  75      10.838  34.101  47.469  1.00 13.36           N  
ATOM    589  CA  GLN A  75      12.090  33.473  47.851  1.00 17.09           C  
ATOM    590  C   GLN A  75      11.897  32.625  49.114  1.00 21.93           C  
ATOM    591  O   GLN A  75      12.219  31.434  49.144  1.00 25.73           O  
ATOM    592  CB  GLN A  75      13.110  34.556  48.129  1.00 23.09           C  
ATOM    593  CG  GLN A  75      14.529  34.165  47.871  1.00 31.55           C  
ATOM    594  CD  GLN A  75      15.243  35.211  47.069  1.00 31.73           C  
ATOM    595  NE2 GLN A  75      16.275  35.808  47.643  1.00 34.19           N  
ATOM    596  OE1 GLN A  75      14.847  35.504  45.954  1.00 39.39           O  
ATOM    597  N   LEU A  76      11.359  33.238  50.157  1.00 16.80           N  
ATOM    598  CA  LEU A  76      11.120  32.532  51.403  1.00 13.02           C  
ATOM    599  C   LEU A  76      10.228  31.311  51.185  1.00 15.04           C  
ATOM    600  O   LEU A  76      10.324  30.324  51.903  1.00 11.92           O  
ATOM    601  CB  LEU A  76      10.458  33.466  52.422  1.00 12.72           C  
ATOM    602  CG  LEU A  76      11.274  34.612  53.034  1.00 13.69           C  
ATOM    603  CD1 LEU A  76      10.341  35.642  53.659  1.00  8.32           C  
ATOM    604  CD2 LEU A  76      12.242  34.082  54.054  1.00 13.03           C  
ATOM    605  N   LEU A  77       9.312  31.392  50.230  1.00 13.98           N  
ATOM    606  CA  LEU A  77       8.427  30.267  49.962  1.00 14.18           C  
ATOM    607  C   LEU A  77       8.996  29.305  48.914  1.00 14.83           C  
ATOM    608  O   LEU A  77       8.348  28.329  48.562  1.00 14.82           O  
ATOM    609  CB  LEU A  77       7.047  30.760  49.508  1.00 13.15           C  
ATOM    610  CG  LEU A  77       6.166  31.444  50.557  1.00 11.56           C  
ATOM    611  CD1 LEU A  77       4.852  31.904  49.940  1.00  8.08           C  
ATOM    612  CD2 LEU A  77       5.899  30.474  51.690  1.00  7.00           C  
ATOM    613  N   ASP A  78      10.204  29.573  48.435  1.00 17.89           N  
ATOM    614  CA  ASP A  78      10.839  28.750  47.401  1.00 22.08           C  
ATOM    615  C   ASP A  78       9.933  28.674  46.166  1.00 24.02           C  
ATOM    616  O   ASP A  78       9.718  27.596  45.605  1.00 25.86           O  
ATOM    617  CB  ASP A  78      11.123  27.340  47.928  1.00 21.55           C  
ATOM    618  CG  ASP A  78      12.164  26.605  47.106  1.00 26.79           C  
ATOM    619  OD1 ASP A  78      13.052  27.272  46.527  1.00 33.70           O  
ATOM    620  OD2 ASP A  78      12.112  25.358  47.055  1.00 27.38           O1-
ATOM    621  N   LEU A  79       9.385  29.822  45.766  1.00 24.99           N  
ATOM    622  CA  LEU A  79       8.485  29.927  44.606  1.00 24.76           C  
ATOM    623  C   LEU A  79       8.998  30.932  43.584  1.00 25.69           C  
ATOM    624  O   LEU A  79       9.737  31.864  43.920  1.00 27.45           O  
ATOM    625  CB  LEU A  79       7.079  30.384  45.029  1.00 16.32           C  
ATOM    626  CG  LEU A  79       6.130  29.388  45.675  1.00 18.28           C  
ATOM    627  CD1 LEU A  79       4.828  30.106  46.041  1.00 16.86           C  
ATOM    628  CD2 LEU A  79       5.870  28.228  44.720  1.00 14.25           C  
ATOM    629  N   PRO A  80       8.624  30.743  42.309  1.00 28.07           N  
ATOM    630  CA  PRO A  80       9.038  31.656  41.238  1.00 25.43           C  
ATOM    631  C   PRO A  80       8.450  33.058  41.502  1.00 22.56           C  
ATOM    632  O   PRO A  80       7.396  33.196  42.134  1.00 21.94           O  
ATOM    633  CB  PRO A  80       8.387  31.024  39.998  1.00 28.16           C  
ATOM    634  CG  PRO A  80       8.397  29.551  40.333  1.00 26.55           C  
ATOM    635  CD  PRO A  80       7.940  29.552  41.759  1.00 27.34           C  
ATOM    636  N   ALA A  81       9.150  34.090  41.059  1.00 23.59           N  
ATOM    637  CA  ALA A  81       8.673  35.451  41.226  1.00 24.47           C  
ATOM    638  C   ALA A  81       7.287  35.503  40.571  1.00 26.55           C  
ATOM    639  O   ALA A  81       6.987  34.708  39.672  1.00 30.67           O  
ATOM    640  CB  ALA A  81       9.629  36.400  40.537  1.00 26.02           C  
ATOM    641  N   GLY A  82       6.401  36.349  41.077  1.00 21.35           N  
ATOM    642  CA  GLY A  82       5.081  36.427  40.494  1.00 14.87           C  
ATOM    643  C   GLY A  82       4.156  35.326  40.952  1.00 13.66           C  
ATOM    644  O   GLY A  82       2.949  35.368  40.718  1.00 11.96           O  
ATOM    645  N   GLU A  83       4.691  34.298  41.585  1.00 13.10           N  
ATOM    646  CA  GLU A  83       3.793  33.263  42.062  1.00 18.24           C  
ATOM    647  C   GLU A  83       3.188  33.642  43.413  1.00 18.60           C  
ATOM    648  O   GLU A  83       2.317  32.954  43.940  1.00 22.13           O  
ATOM    649  CB  GLU A  83       4.460  31.902  42.090  1.00 15.67           C  
ATOM    650  CG  GLU A  83       3.657  30.887  41.310  1.00 25.26           C  
ATOM    651  CD  GLU A  83       4.498  30.120  40.322  1.00 26.36           C  
ATOM    652  OE1 GLU A  83       4.729  28.928  40.573  1.00 29.26           O  
ATOM    653  OE2 GLU A  83       4.925  30.701  39.303  1.00 31.47           O1-
ATOM    654  N   VAL A  84       3.614  34.781  43.941  1.00 17.42           N  
ATOM    655  CA  VAL A  84       3.088  35.287  45.195  1.00 14.34           C  
ATOM    656  C   VAL A  84       2.630  36.727  44.990  1.00 13.69           C  
ATOM    657  O   VAL A  84       3.399  37.548  44.539  1.00 15.41           O  
ATOM    658  CB  VAL A  84       4.148  35.277  46.296  1.00 11.35           C  
ATOM    659  CG1 VAL A  84       3.520  35.709  47.629  1.00 14.56           C  
ATOM    660  CG2 VAL A  84       4.743  33.883  46.429  1.00 15.13           C  
ATOM    661  N   PHE A  85       1.365  37.004  45.302  1.00 12.52           N  
ATOM    662  CA  PHE A  85       0.779  38.347  45.197  1.00 12.38           C  
ATOM    663  C   PHE A  85       1.176  39.064  46.500  1.00 14.52           C  
ATOM    664  O   PHE A  85       0.766  38.652  47.581  1.00 12.79           O  
ATOM    665  CB  PHE A  85      -0.730  38.211  45.108  1.00 14.03           C  
ATOM    666  CG  PHE A  85      -1.418  39.410  44.558  1.00 14.92           C  
ATOM    667  CD1 PHE A  85      -1.171  39.831  43.258  1.00  9.93           C  
ATOM    668  CD2 PHE A  85      -2.350  40.106  45.329  1.00 15.53           C  
ATOM    669  CE1 PHE A  85      -1.843  40.921  42.744  1.00 13.70           C  
ATOM    670  CE2 PHE A  85      -3.023  41.199  44.810  1.00 14.02           C  
ATOM    671  CZ  PHE A  85      -2.771  41.604  43.523  1.00 13.66           C  
ATOM    672  N   VAL A  86       1.929  40.152  46.395  1.00 14.86           N  
ATOM    673  CA  VAL A  86       2.457  40.839  47.570  1.00 14.22           C  
ATOM    674  C   VAL A  86       1.921  42.216  47.925  1.00 16.01           C  
ATOM    675  O   VAL A  86       1.750  43.077  47.063  1.00 15.66           O  
ATOM    676  CB  VAL A  86       4.001  40.977  47.460  1.00 12.40           C  
ATOM    677  CG1 VAL A  86       4.568  41.603  48.696  1.00 13.74           C  
ATOM    678  CG2 VAL A  86       4.659  39.628  47.216  1.00 14.20           C  
ATOM    679  N   HIS A  87       1.665  42.410  49.216  1.00 14.57           N  
ATOM    680  CA  HIS A  87       1.229  43.700  49.742  1.00 13.31           C  
ATOM    681  C   HIS A  87       2.259  43.985  50.835  1.00 14.44           C  
ATOM    682  O   HIS A  87       2.644  43.077  51.581  1.00 12.31           O  
ATOM    683  CB  HIS A  87      -0.174  43.616  50.348  1.00 11.77           C  
ATOM    684  CG  HIS A  87      -0.666  44.903  50.944  1.00 12.78           C  
ATOM    685  CD2 HIS A  87      -1.358  45.152  52.085  1.00 13.91           C  
ATOM    686  ND1 HIS A  87      -0.514  46.125  50.321  1.00 14.96           N  
ATOM    687  CE1 HIS A  87      -1.097  47.065  51.045  1.00 11.45           C  
ATOM    688  NE2 HIS A  87      -1.617  46.500  52.120  1.00  8.87           N  
ATOM    689  N   ARG A  88       2.794  45.200  50.853  1.00 12.87           N  
ATOM    690  CA  ARG A  88       3.767  45.581  51.870  1.00 12.01           C  
ATOM    691  C   ARG A  88       3.458  46.948  52.413  1.00 10.53           C  
ATOM    692  O   ARG A  88       3.151  47.878  51.655  1.00  8.16           O  
ATOM    693  CB  ARG A  88       5.189  45.579  51.332  1.00  9.50           C  
ATOM    694  CG  ARG A  88       5.669  44.227  50.976  1.00  8.53           C  
ATOM    695  CD  ARG A  88       7.129  44.240  50.735  1.00  9.30           C  
ATOM    696  NE  ARG A  88       7.580  42.913  50.340  1.00 17.61           N  
ATOM    697  CZ  ARG A  88       7.742  41.879  51.162  1.00 17.93           C  
ATOM    698  NH1 ARG A  88       7.504  42.006  52.458  1.00 21.82           N1+
ATOM    699  NH2 ARG A  88       8.085  40.697  50.668  1.00 14.47           N  
ATOM    700  N   ASN A  89       3.517  47.054  53.734  1.00 10.50           N  
ATOM    701  CA  ASN A  89       3.263  48.310  54.415  1.00  9.55           C  
ATOM    702  C   ASN A  89       4.088  48.312  55.691  1.00  7.97           C  
ATOM    703  O   ASN A  89       4.861  47.377  55.925  1.00  7.00           O  
ATOM    704  CB  ASN A  89       1.763  48.487  54.693  1.00  8.88           C  
ATOM    705  CG  ASN A  89       1.229  47.486  55.700  1.00  7.66           C  
ATOM    706  ND2 ASN A  89      -0.074  47.270  55.685  1.00  7.00           N  
ATOM    707  OD1 ASN A  89       1.994  46.905  56.476  1.00 11.58           O  
ATOM    708  N   ILE A  90       3.981  49.379  56.475  1.00 11.11           N  
ATOM    709  CA  ILE A  90       4.729  49.486  57.723  1.00 10.26           C  
ATOM    710  C   ILE A  90       4.198  48.489  58.752  1.00  8.25           C  
ATOM    711  O   ILE A  90       3.023  48.542  59.145  1.00 11.30           O  
ATOM    712  CB  ILE A  90       4.657  50.932  58.316  1.00 12.31           C  
ATOM    713  CG1 ILE A  90       5.386  51.927  57.402  1.00  7.00           C  
ATOM    714  CG2 ILE A  90       5.264  50.962  59.741  1.00  8.74           C  
ATOM    715  CD1 ILE A  90       6.875  51.659  57.269  1.00  7.00           C  
ATOM    716  N   ALA A  91       5.067  47.574  59.169  1.00  9.75           N  
ATOM    717  CA  ALA A  91       4.749  46.557  60.170  1.00  8.19           C  
ATOM    718  C   ALA A  91       3.672  45.559  59.795  1.00  9.80           C  
ATOM    719  O   ALA A  91       2.926  45.103  60.660  1.00 10.05           O  
ATOM    720  CB  ALA A  91       4.410  47.214  61.510  1.00  8.06           C  
ATOM    721  N   ASN A  92       3.574  45.225  58.504  1.00 13.79           N  
ATOM    722  CA  ASN A  92       2.608  44.227  58.011  1.00 10.97           C  
ATOM    723  C   ASN A  92       1.212  44.282  58.651  1.00  9.37           C  
ATOM    724  O   ASN A  92       0.649  43.266  59.055  1.00  7.00           O  
ATOM    725  CB  ASN A  92       3.202  42.790  58.093  1.00  7.57           C  
ATOM    726  CG  ASN A  92       3.870  42.479  59.451  1.00  9.66           C  
ATOM    727  ND2 ASN A  92       3.111  41.931  60.374  1.00  7.00           N  
ATOM    728  OD1 ASN A  92       5.056  42.730  59.642  1.00  7.80           O  
ATOM    729  N   GLN A  93       0.634  45.473  58.658  1.00  7.15           N  
ATOM    730  CA  GLN A  93      -0.662  45.694  59.249  1.00  8.98           C  
ATOM    731  C   GLN A  93      -1.822  45.294  58.375  1.00 13.72           C  
ATOM    732  O   GLN A  93      -1.784  45.442  57.152  1.00 14.38           O  
ATOM    733  CB  GLN A  93      -0.818  47.168  59.622  1.00  7.00           C  
ATOM    734  CG  GLN A  93       0.111  47.633  60.708  1.00 11.45           C  
ATOM    735  CD  GLN A  93      -0.144  46.922  62.028  1.00 11.77           C  
ATOM    736  NE2 GLN A  93      -1.274  47.213  62.643  1.00 14.43           N  
ATOM    737  OE1 GLN A  93       0.649  46.080  62.463  1.00 17.84           O  
ATOM    738  N   CYS A  94      -2.872  44.834  59.038  1.00  7.87           N  
ATOM    739  CA  CYS A  94      -4.091  44.448  58.398  1.00  8.73           C  
ATOM    740  C   CYS A  94      -5.194  45.169  59.165  1.00  9.06           C  
ATOM    741  O   CYS A  94      -6.042  44.547  59.803  1.00 10.10           O  
ATOM    742  CB  CYS A  94      -4.277  42.935  58.416  1.00  8.42           C  
ATOM    743  SG  CYS A  94      -3.089  42.074  57.380  1.00  8.23           S  
ATOM    744  N   ILE A  95      -5.178  46.495  59.069  1.00 10.49           N  
ATOM    745  CA  ILE A  95      -6.140  47.359  59.731  1.00  8.38           C  
ATOM    746  C   ILE A  95      -7.531  47.152  59.133  1.00 12.68           C  
ATOM    747  O   ILE A  95      -7.697  47.184  57.916  1.00 16.69           O  
ATOM    748  CB  ILE A  95      -5.673  48.828  59.613  1.00  7.22           C  
ATOM    749  CG1 ILE A  95      -4.352  48.984  60.353  1.00  7.87           C  
ATOM    750  CG2 ILE A  95      -6.750  49.801  60.126  1.00  7.00           C  
ATOM    751  CD1 ILE A  95      -3.550  50.168  59.938  1.00 13.35           C  
ATOM    752  N   HIS A  96      -8.529  46.963  59.989  1.00 10.41           N  
ATOM    753  CA  HIS A  96      -9.900  46.718  59.562  1.00 11.93           C  
ATOM    754  C   HIS A  96     -10.402  47.604  58.440  1.00 12.55           C  
ATOM    755  O   HIS A  96     -10.943  47.116  57.467  1.00 16.17           O  
ATOM    756  CB  HIS A  96     -10.887  46.861  60.738  1.00 14.70           C  
ATOM    757  CG  HIS A  96     -10.635  45.917  61.871  1.00 18.27           C  
ATOM    758  CD2 HIS A  96     -10.657  44.567  61.930  1.00 14.92           C  
ATOM    759  ND1 HIS A  96     -10.385  46.348  63.161  1.00 18.22           N  
ATOM    760  CE1 HIS A  96     -10.284  45.300  63.960  1.00 12.71           C  
ATOM    761  NE2 HIS A  96     -10.446  44.210  63.236  1.00 19.14           N  
ATOM    762  N   SER A  97     -10.230  48.912  58.584  1.00 13.58           N  
ATOM    763  CA  SER A  97     -10.733  49.859  57.611  1.00  8.11           C  
ATOM    764  C   SER A  97      -9.711  50.443  56.650  1.00  7.17           C  
ATOM    765  O   SER A  97     -10.005  51.402  55.966  1.00 13.45           O  
ATOM    766  CB  SER A  97     -11.529  50.960  58.329  1.00  7.68           C  
ATOM    767  OG  SER A  97     -10.836  51.398  59.483  1.00 11.66           O  
ATOM    768  N   ASP A  98      -8.558  49.796  56.521  1.00  9.70           N  
ATOM    769  CA  ASP A  98      -7.516  50.258  55.594  1.00 12.35           C  
ATOM    770  C   ASP A  98      -7.892  49.761  54.206  1.00 11.90           C  
ATOM    771  O   ASP A  98      -7.823  48.562  53.937  1.00 12.80           O  
ATOM    772  CB  ASP A  98      -6.130  49.712  56.001  1.00  8.33           C  
ATOM    773  CG  ASP A  98      -5.014  50.148  55.058  1.00  7.00           C  
ATOM    774  OD1 ASP A  98      -5.131  51.187  54.421  1.00 11.40           O  
ATOM    775  OD2 ASP A  98      -4.003  49.448  54.938  1.00  9.10           O1-
ATOM    776  N   ILE A  99      -8.269  50.677  53.322  1.00 11.34           N  
ATOM    777  CA  ILE A  99      -8.667  50.332  51.965  1.00 11.77           C  
ATOM    778  C   ILE A  99      -7.496  49.849  51.122  1.00 11.31           C  
ATOM    779  O   ILE A  99      -7.711  49.108  50.183  1.00 14.88           O  
ATOM    780  CB  ILE A  99      -9.382  51.504  51.245  1.00 11.72           C  
ATOM    781  CG1 ILE A  99     -10.000  51.033  49.928  1.00  7.00           C  
ATOM    782  CG2 ILE A  99      -8.401  52.637  51.014  1.00  7.00           C  
ATOM    783  CD1 ILE A  99     -11.398  50.609  50.035  1.00  7.00           C  
ATOM    784  N   SER A 100      -6.266  50.255  51.425  1.00 11.19           N  
ATOM    785  CA  SER A 100      -5.138  49.769  50.630  1.00  9.30           C  
ATOM    786  C   SER A 100      -4.982  48.271  50.882  1.00 12.38           C  
ATOM    787  O   SER A 100      -4.659  47.498  49.971  1.00 14.06           O  
ATOM    788  CB  SER A 100      -3.842  50.505  50.970  1.00  7.20           C  
ATOM    789  OG  SER A 100      -2.724  49.843  50.389  1.00  8.43           O  
ATOM    790  N   PHE A 101      -5.230  47.865  52.124  1.00  9.71           N  
ATOM    791  CA  PHE A 101      -5.149  46.467  52.517  1.00  8.98           C  
ATOM    792  C   PHE A 101      -6.377  45.715  51.985  1.00  8.14           C  
ATOM    793  O   PHE A 101      -6.238  44.674  51.338  1.00  9.62           O  
ATOM    794  CB  PHE A 101      -5.004  46.375  54.059  1.00 12.30           C  
ATOM    795  CG  PHE A 101      -5.570  45.122  54.662  1.00 11.51           C  
ATOM    796  CD1 PHE A 101      -5.068  43.865  54.309  1.00 10.05           C  
ATOM    797  CD2 PHE A 101      -6.650  45.195  55.530  1.00  8.96           C  
ATOM    798  CE1 PHE A 101      -5.649  42.699  54.808  1.00  7.98           C  
ATOM    799  CE2 PHE A 101      -7.236  44.039  56.034  1.00  7.00           C  
ATOM    800  CZ  PHE A 101      -6.741  42.792  55.671  1.00 11.00           C  
ATOM    801  N   LEU A 102      -7.567  46.256  52.231  1.00  7.00           N  
ATOM    802  CA  LEU A 102      -8.810  45.653  51.798  1.00  7.03           C  
ATOM    803  C   LEU A 102      -8.921  45.446  50.263  1.00 11.94           C  
ATOM    804  O   LEU A 102      -9.437  44.418  49.808  1.00 13.60           O  
ATOM    805  CB  LEU A 102      -9.982  46.487  52.305  1.00  8.48           C  
ATOM    806  CG  LEU A 102     -10.207  46.587  53.815  1.00  9.35           C  
ATOM    807  CD1 LEU A 102     -11.317  47.580  54.128  1.00  7.00           C  
ATOM    808  CD2 LEU A 102     -10.550  45.226  54.336  1.00  7.00           C  
ATOM    809  N   SER A 103      -8.468  46.413  49.467  1.00 12.05           N  
ATOM    810  CA  SER A 103      -8.514  46.284  48.005  1.00 10.51           C  
ATOM    811  C   SER A 103      -7.525  45.210  47.472  1.00  7.72           C  
ATOM    812  O   SER A 103      -7.868  44.473  46.542  1.00  9.73           O  
ATOM    813  CB  SER A 103      -8.370  47.655  47.316  1.00  7.00           C  
ATOM    814  OG  SER A 103      -7.116  48.271  47.571  1.00 21.71           O  
ATOM    815  N   VAL A 104      -6.348  45.062  48.087  1.00  7.00           N  
ATOM    816  CA  VAL A 104      -5.411  44.012  47.680  1.00 10.39           C  
ATOM    817  C   VAL A 104      -6.006  42.629  48.047  1.00 13.46           C  
ATOM    818  O   VAL A 104      -5.956  41.666  47.265  1.00 13.43           O  
ATOM    819  CB  VAL A 104      -4.028  44.175  48.340  1.00 12.50           C  
ATOM    820  CG1 VAL A 104      -3.215  42.888  48.188  1.00 19.75           C  
ATOM    821  CG2 VAL A 104      -3.267  45.277  47.670  1.00 16.85           C  
ATOM    822  N   LEU A 105      -6.587  42.541  49.242  1.00 16.08           N  
ATOM    823  CA  LEU A 105      -7.248  41.320  49.726  1.00 13.69           C  
ATOM    824  C   LEU A 105      -8.396  40.884  48.780  1.00 11.50           C  
ATOM    825  O   LEU A 105      -8.457  39.736  48.361  1.00 11.92           O  
ATOM    826  CB  LEU A 105      -7.858  41.575  51.116  1.00 11.43           C  
ATOM    827  CG  LEU A 105      -7.846  40.510  52.225  1.00 11.47           C  
ATOM    828  CD1 LEU A 105      -9.066  40.722  53.164  1.00  9.80           C  
ATOM    829  CD2 LEU A 105      -7.803  39.112  51.685  1.00  7.00           C  
ATOM    830  N   GLN A 106      -9.323  41.801  48.503  1.00  9.28           N  
ATOM    831  CA  GLN A 106     -10.442  41.505  47.651  1.00  8.86           C  
ATOM    832  C   GLN A 106      -9.995  41.123  46.240  1.00 13.77           C  
ATOM    833  O   GLN A 106     -10.544  40.198  45.647  1.00 14.28           O  
ATOM    834  CB  GLN A 106     -11.432  42.657  47.624  1.00  7.00           C  
ATOM    835  CG  GLN A 106     -12.729  42.248  46.921  1.00  8.63           C  
ATOM    836  CD  GLN A 106     -13.850  43.228  47.128  1.00 12.75           C  
ATOM    837  NE2 GLN A 106     -14.988  42.734  47.590  1.00 18.04           N  
ATOM    838  OE1 GLN A 106     -13.705  44.415  46.868  1.00 19.18           O  
ATOM    839  N   TYR A 107      -8.984  41.805  45.717  1.00 13.50           N  
ATOM    840  CA  TYR A 107      -8.476  41.487  44.386  1.00 13.81           C  
ATOM    841  C   TYR A 107      -7.923  40.055  44.422  1.00 16.71           C  
ATOM    842  O   TYR A 107      -8.301  39.220  43.601  1.00 16.21           O  
ATOM    843  CB  TYR A 107      -7.375  42.475  43.975  1.00 11.10           C  
ATOM    844  CG  TYR A 107      -6.915  42.315  42.549  1.00 11.40           C  
ATOM    845  CD1 TYR A 107      -7.628  42.899  41.498  1.00 11.41           C  
ATOM    846  CD2 TYR A 107      -5.761  41.596  42.246  1.00 11.08           C  
ATOM    847  CE1 TYR A 107      -7.201  42.775  40.171  1.00 17.09           C  
ATOM    848  CE2 TYR A 107      -5.318  41.459  40.926  1.00 15.31           C  
ATOM    849  CZ  TYR A 107      -6.044  42.053  39.887  1.00 19.90           C  
ATOM    850  OH  TYR A 107      -5.622  41.931  38.575  1.00 18.79           O  
ATOM    851  N   ALA A 108      -7.073  39.762  45.403  1.00 15.26           N  
ATOM    852  CA  ALA A 108      -6.484  38.433  45.557  1.00 13.87           C  
ATOM    853  C   ALA A 108      -7.549  37.341  45.702  1.00 17.27           C  
ATOM    854  O   ALA A 108      -7.469  36.291  45.059  1.00 15.91           O  
ATOM    855  CB  ALA A 108      -5.541  38.404  46.779  1.00 13.84           C  
ATOM    856  N   VAL A 109      -8.561  37.594  46.525  1.00 19.66           N  
ATOM    857  CA  VAL A 109      -9.621  36.612  46.764  1.00 17.60           C  
ATOM    858  C   VAL A 109     -10.684  36.484  45.663  1.00 18.80           C  
ATOM    859  O   VAL A 109     -11.009  35.375  45.246  1.00 19.94           O  
ATOM    860  CB  VAL A 109     -10.299  36.866  48.144  1.00 17.50           C  
ATOM    861  CG1 VAL A 109     -11.463  35.891  48.368  1.00 11.64           C  
ATOM    862  CG2 VAL A 109      -9.248  36.735  49.276  1.00 14.46           C  
ATOM    863  N   GLN A 110     -11.242  37.599  45.214  1.00 20.33           N  
ATOM    864  CA  GLN A 110     -12.270  37.561  44.181  1.00 22.04           C  
ATOM    865  C   GLN A 110     -11.724  37.552  42.759  1.00 23.05           C  
ATOM    866  O   GLN A 110     -12.233  36.833  41.917  1.00 23.58           O  
ATOM    867  CB  GLN A 110     -13.265  38.720  44.326  1.00 21.67           C  
ATOM    868  CG  GLN A 110     -14.476  38.472  45.235  1.00 26.99           C  
ATOM    869  CD  GLN A 110     -14.297  39.124  46.597  1.00 34.06           C  
ATOM    870  NE2 GLN A 110     -15.381  39.605  47.189  1.00 29.92           N  
ATOM    871  OE1 GLN A 110     -13.175  39.240  47.083  1.00 43.59           O  
ATOM    872  N   TYR A 111     -10.746  38.395  42.456  1.00 22.51           N  
ATOM    873  CA  TYR A 111     -10.214  38.407  41.105  1.00 21.62           C  
ATOM    874  C   TYR A 111      -9.290  37.205  40.875  1.00 23.05           C  
ATOM    875  O   TYR A 111      -9.540  36.380  40.011  1.00 27.36           O  
ATOM    876  CB  TYR A 111      -9.456  39.710  40.819  1.00 20.82           C  
ATOM    877  CG  TYR A 111     -10.306  40.914  40.410  1.00 23.06           C  
ATOM    878  CD1 TYR A 111     -10.947  41.712  41.360  1.00 25.13           C  
ATOM    879  CD2 TYR A 111     -10.469  41.254  39.061  1.00 24.45           C  
ATOM    880  CE1 TYR A 111     -11.740  42.825  40.974  1.00 20.48           C  
ATOM    881  CE2 TYR A 111     -11.271  42.377  38.656  1.00 23.38           C  
ATOM    882  CZ  TYR A 111     -11.912  43.154  39.630  1.00 22.16           C  
ATOM    883  OH  TYR A 111     -12.806  44.194  39.357  1.00 19.57           O  
ATOM    884  N   LEU A 112      -8.248  37.076  41.689  1.00 25.25           N  
ATOM    885  CA  LEU A 112      -7.279  35.994  41.522  1.00 20.50           C  
ATOM    886  C   LEU A 112      -7.663  34.624  42.070  1.00 20.05           C  
ATOM    887  O   LEU A 112      -7.052  33.622  41.714  1.00 19.62           O  
ATOM    888  CB  LEU A 112      -5.918  36.417  42.084  1.00 18.83           C  
ATOM    889  CG  LEU A 112      -5.361  37.703  41.466  1.00 21.83           C  
ATOM    890  CD1 LEU A 112      -3.986  38.014  42.005  1.00 12.29           C  
ATOM    891  CD2 LEU A 112      -5.298  37.536  39.957  1.00 21.24           C  
ATOM    892  N   LYS A 113      -8.678  34.559  42.920  1.00 21.04           N  
ATOM    893  CA  LYS A 113      -9.065  33.276  43.494  1.00 18.87           C  
ATOM    894  C   LYS A 113      -7.867  32.638  44.199  1.00 18.46           C  
ATOM    895  O   LYS A 113      -7.572  31.461  44.039  1.00 18.96           O  
ATOM    896  CB  LYS A 113      -9.642  32.354  42.418  1.00 23.14           C  
ATOM    897  CG  LYS A 113     -10.924  32.892  41.786  1.00 25.73           C  
ATOM    898  CD  LYS A 113     -11.901  33.194  42.886  1.00 35.38           C  
ATOM    899  CE  LYS A 113     -13.205  33.762  42.373  1.00 41.42           C  
ATOM    900  NZ  LYS A 113     -14.134  33.966  43.537  1.00 45.16           N1+
ATOM    901  N   VAL A 114      -7.182  33.455  44.989  1.00 17.37           N  
ATOM    902  CA  VAL A 114      -6.020  33.029  45.759  1.00 17.00           C  
ATOM    903  C   VAL A 114      -6.484  31.966  46.779  1.00 15.76           C  
ATOM    904  O   VAL A 114      -7.561  32.087  47.339  1.00 16.53           O  
ATOM    905  CB  VAL A 114      -5.393  34.285  46.437  1.00 16.67           C  
ATOM    906  CG1 VAL A 114      -5.758  34.387  47.876  1.00 12.21           C  
ATOM    907  CG2 VAL A 114      -3.936  34.332  46.208  1.00 18.41           C  
ATOM    908  N   LYS A 115      -5.688  30.927  47.011  1.00 16.03           N  
ATOM    909  CA  LYS A 115      -6.091  29.890  47.950  1.00 17.02           C  
ATOM    910  C   LYS A 115      -5.546  30.039  49.368  1.00 17.11           C  
ATOM    911  O   LYS A 115      -6.105  29.518  50.327  1.00 16.02           O  
ATOM    912  CB  LYS A 115      -5.701  28.501  47.418  1.00 21.07           C  
ATOM    913  CG  LYS A 115      -6.513  28.019  46.223  1.00 28.76           C  
ATOM    914  CD  LYS A 115      -8.020  28.079  46.480  1.00 35.23           C  
ATOM    915  CE  LYS A 115      -8.815  27.947  45.170  1.00 43.54           C  
ATOM    916  NZ  LYS A 115     -10.237  28.431  45.254  1.00 41.66           N1+
ATOM    917  N   HIS A 116      -4.414  30.706  49.501  1.00 17.95           N  
ATOM    918  CA  HIS A 116      -3.798  30.857  50.800  1.00 15.57           C  
ATOM    919  C   HIS A 116      -3.345  32.281  50.964  1.00 16.58           C  
ATOM    920  O   HIS A 116      -2.829  32.869  50.020  1.00 17.91           O  
ATOM    921  CB  HIS A 116      -2.586  29.943  50.901  1.00 16.04           C  
ATOM    922  CG  HIS A 116      -2.888  28.506  50.617  1.00 20.54           C  
ATOM    923  CD2 HIS A 116      -3.577  27.582  51.330  1.00 18.04           C  
ATOM    924  ND1 HIS A 116      -2.509  27.881  49.447  1.00 21.15           N  
ATOM    925  CE1 HIS A 116      -2.964  26.638  49.449  1.00 21.61           C  
ATOM    926  NE2 HIS A 116      -3.617  26.436  50.578  1.00 19.86           N  
ATOM    927  N   ILE A 117      -3.570  32.827  52.156  1.00 18.18           N  
ATOM    928  CA  ILE A 117      -3.177  34.182  52.520  1.00 14.21           C  
ATOM    929  C   ILE A 117      -2.185  34.028  53.666  1.00 14.47           C  
ATOM    930  O   ILE A 117      -2.434  33.297  54.618  1.00 14.11           O  
ATOM    931  CB  ILE A 117      -4.385  35.024  53.016  1.00 17.77           C  
ATOM    932  CG1 ILE A 117      -5.422  35.189  51.901  1.00 10.85           C  
ATOM    933  CG2 ILE A 117      -3.914  36.411  53.531  1.00 15.02           C  
ATOM    934  CD1 ILE A 117      -6.710  35.774  52.412  1.00 12.79           C  
ATOM    935  N   LEU A 118      -1.038  34.678  53.554  1.00 15.12           N  
ATOM    936  CA  LEU A 118      -0.026  34.624  54.602  1.00 12.87           C  
ATOM    937  C   LEU A 118       0.251  36.040  55.130  1.00 14.64           C  
ATOM    938  O   LEU A 118       0.385  36.991  54.344  1.00  9.30           O  
ATOM    939  CB  LEU A 118       1.291  34.047  54.054  1.00 10.79           C  
ATOM    940  CG  LEU A 118       1.404  32.543  53.769  1.00 13.08           C  
ATOM    941  CD1 LEU A 118       2.594  32.247  52.916  1.00 13.46           C  
ATOM    942  CD2 LEU A 118       1.577  31.817  55.067  1.00 16.01           C  
ATOM    943  N   VAL A 119       0.272  36.203  56.449  1.00 11.70           N  
ATOM    944  CA  VAL A 119       0.637  37.495  57.031  1.00  9.66           C  
ATOM    945  C   VAL A 119       2.004  37.188  57.625  1.00  8.97           C  
ATOM    946  O   VAL A 119       2.142  36.276  58.427  1.00 12.12           O  
ATOM    947  CB  VAL A 119      -0.325  37.980  58.113  1.00  8.26           C  
ATOM    948  CG1 VAL A 119       0.177  39.289  58.662  1.00  9.36           C  
ATOM    949  CG2 VAL A 119      -1.718  38.136  57.563  1.00  7.00           C  
ATOM    950  N   CYS A 120       3.035  37.886  57.167  1.00 11.23           N  
ATOM    951  CA  CYS A 120       4.382  37.615  57.639  1.00 10.99           C  
ATOM    952  C   CYS A 120       5.023  38.811  58.299  1.00 12.49           C  
ATOM    953  O   CYS A 120       5.033  39.897  57.731  1.00 10.84           O  
ATOM    954  CB  CYS A 120       5.268  37.153  56.477  1.00  9.49           C  
ATOM    955  SG  CYS A 120       6.967  36.848  56.900  1.00 12.07           S  
ATOM    956  N   GLY A 121       5.530  38.590  59.512  1.00  9.40           N  
ATOM    957  CA  GLY A 121       6.202  39.627  60.259  1.00  9.86           C  
ATOM    958  C   GLY A 121       7.646  39.197  60.322  1.00 10.75           C  
ATOM    959  O   GLY A 121       7.960  38.062  59.954  1.00 12.54           O  
ATOM    960  N   HIS A 122       8.523  40.047  60.841  1.00 12.80           N  
ATOM    961  CA  HIS A 122       9.929  39.704  60.927  1.00  9.58           C  
ATOM    962  C   HIS A 122      10.521  40.299  62.203  1.00 12.42           C  
ATOM    963  O   HIS A 122      10.175  41.402  62.597  1.00 12.71           O  
ATOM    964  CB  HIS A 122      10.673  40.215  59.684  1.00 10.86           C  
ATOM    965  CG  HIS A 122      10.635  41.709  59.525  1.00  8.73           C  
ATOM    966  CD2 HIS A 122       9.598  42.580  59.445  1.00  7.00           C  
ATOM    967  ND1 HIS A 122      11.775  42.474  59.476  1.00  9.57           N  
ATOM    968  CE1 HIS A 122      11.445  43.748  59.380  1.00  7.00           C  
ATOM    969  NE2 HIS A 122      10.125  43.847  59.362  1.00  7.00           N  
ATOM    970  N   TYR A 123      11.410  39.556  62.853  1.00 14.33           N  
ATOM    971  CA  TYR A 123      12.041  40.020  64.085  1.00 16.87           C  
ATOM    972  C   TYR A 123      12.874  41.254  63.784  1.00 18.84           C  
ATOM    973  O   TYR A 123      13.383  41.388  62.677  1.00 19.66           O  
ATOM    974  CB  TYR A 123      12.888  38.909  64.710  1.00 13.23           C  
ATOM    975  CG  TYR A 123      12.054  37.736  65.172  1.00 11.18           C  
ATOM    976  CD1 TYR A 123      12.302  36.460  64.701  1.00  7.54           C  
ATOM    977  CD2 TYR A 123      10.994  37.915  66.062  1.00 13.07           C  
ATOM    978  CE1 TYR A 123      11.517  35.390  65.096  1.00 10.66           C  
ATOM    979  CE2 TYR A 123      10.196  36.844  66.470  1.00 11.03           C  
ATOM    980  CZ  TYR A 123      10.466  35.588  65.982  1.00 12.35           C  
ATOM    981  OH  TYR A 123       9.689  34.517  66.366  1.00 17.79           O  
ATOM    982  N   GLY A 124      12.938  42.180  64.742  1.00 18.92           N  
ATOM    983  CA  GLY A 124      13.686  43.416  64.542  1.00 19.86           C  
ATOM    984  C   GLY A 124      12.947  44.478  63.720  1.00 18.18           C  
ATOM    985  O   GLY A 124      13.497  45.540  63.427  1.00 22.55           O  
ATOM    986  N   CYS A 125      11.685  44.216  63.393  1.00 14.52           N  
ATOM    987  CA  CYS A 125      10.868  45.143  62.625  1.00 12.90           C  
ATOM    988  C   CYS A 125      10.958  46.589  63.114  1.00 15.29           C  
ATOM    989  O   CYS A 125      10.537  46.883  64.230  1.00 14.97           O  
ATOM    990  CB  CYS A 125       9.415  44.683  62.667  1.00 12.06           C  
ATOM    991  SG  CYS A 125       8.274  45.695  61.717  1.00 16.37           S  
ATOM    992  N   GLY A 126      11.483  47.479  62.258  1.00 13.13           N  
ATOM    993  CA  GLY A 126      11.597  48.895  62.581  1.00  8.69           C  
ATOM    994  C   GLY A 126      10.263  49.542  62.925  1.00 12.90           C  
ATOM    995  O   GLY A 126      10.205  50.445  63.755  1.00 15.81           O  
ATOM    996  N   GLY A 127       9.176  49.088  62.304  1.00 13.20           N  
ATOM    997  CA  GLY A 127       7.872  49.654  62.607  1.00 11.16           C  
ATOM    998  C   GLY A 127       7.425  49.317  64.025  1.00 14.52           C  
ATOM    999  O   GLY A 127       6.969  50.179  64.780  1.00 11.09           O  
ATOM   1000  N   ALA A 128       7.574  48.050  64.396  1.00 17.25           N  
ATOM   1001  CA  ALA A 128       7.192  47.587  65.726  1.00 17.63           C  
ATOM   1002  C   ALA A 128       8.075  48.241  66.778  1.00 16.83           C  
ATOM   1003  O   ALA A 128       7.609  48.632  67.841  1.00 20.96           O  
ATOM   1004  CB  ALA A 128       7.316  46.073  65.794  1.00 19.82           C  
ATOM   1005  N   LYS A 129       9.350  48.388  66.447  1.00 17.30           N  
ATOM   1006  CA  LYS A 129      10.343  48.986  67.331  1.00 17.58           C  
ATOM   1007  C   LYS A 129      10.052  50.458  67.605  1.00 17.58           C  
ATOM   1008  O   LYS A 129      10.105  50.913  68.752  1.00 16.50           O  
ATOM   1009  CB  LYS A 129      11.714  48.810  66.698  1.00 18.48           C  
ATOM   1010  CG  LYS A 129      12.874  49.093  67.585  1.00 22.70           C  
ATOM   1011  CD  LYS A 129      14.162  48.749  66.859  1.00 27.68           C  
ATOM   1012  CE  LYS A 129      15.352  49.285  67.610  1.00 29.39           C  
ATOM   1013  NZ  LYS A 129      16.650  48.821  67.041  1.00 38.21           N1+
ATOM   1014  N   ALA A 130       9.687  51.185  66.559  1.00 17.53           N  
ATOM   1015  CA  ALA A 130       9.367  52.600  66.676  1.00 16.32           C  
ATOM   1016  C   ALA A 130       8.161  52.791  67.579  1.00 19.06           C  
ATOM   1017  O   ALA A 130       8.120  53.735  68.359  1.00 22.17           O  
ATOM   1018  CB  ALA A 130       9.089  53.186  65.305  1.00 19.72           C  
ATOM   1019  N   ALA A 131       7.202  51.870  67.498  1.00 18.87           N  
ATOM   1020  CA  ALA A 131       5.987  51.932  68.307  1.00 18.31           C  
ATOM   1021  C   ALA A 131       6.269  51.892  69.825  1.00 18.88           C  
ATOM   1022  O   ALA A 131       5.486  52.397  70.623  1.00 19.84           O  
ATOM   1023  CB  ALA A 131       5.040  50.785  67.907  1.00 13.56           C  
ATOM   1024  N   LEU A 132       7.356  51.234  70.217  1.00 19.32           N  
ATOM   1025  CA  LEU A 132       7.730  51.105  71.627  1.00 17.17           C  
ATOM   1026  C   LEU A 132       8.769  52.133  72.061  1.00 19.13           C  
ATOM   1027  O   LEU A 132       8.685  52.698  73.149  1.00 19.95           O  
ATOM   1028  CB  LEU A 132       8.321  49.708  71.913  1.00 14.50           C  
ATOM   1029  CG  LEU A 132       7.496  48.407  71.942  1.00 17.06           C  
ATOM   1030  CD1 LEU A 132       8.391  47.198  72.301  1.00 16.49           C  
ATOM   1031  CD2 LEU A 132       6.392  48.521  72.953  1.00 12.71           C  
ATOM   1032  N   GLY A 133       9.759  52.383  71.217  1.00 19.60           N  
ATOM   1033  CA  GLY A 133      10.809  53.284  71.634  1.00 17.26           C  
ATOM   1034  C   GLY A 133      10.963  54.673  71.074  1.00 17.62           C  
ATOM   1035  O   GLY A 133      11.995  55.287  71.303  1.00 20.33           O  
ATOM   1036  N   ASP A 134       9.971  55.192  70.366  1.00 18.49           N  
ATOM   1037  CA  ASP A 134      10.102  56.533  69.796  1.00 17.26           C  
ATOM   1038  C   ASP A 134       8.763  57.197  69.870  1.00 17.73           C  
ATOM   1039  O   ASP A 134       7.752  56.523  69.756  1.00 24.36           O  
ATOM   1040  CB  ASP A 134      10.534  56.468  68.324  1.00 20.95           C  
ATOM   1041  CG  ASP A 134      11.824  55.705  68.128  1.00 24.66           C  
ATOM   1042  OD1 ASP A 134      12.917  56.305  68.304  1.00 26.08           O  
ATOM   1043  OD2 ASP A 134      11.739  54.495  67.815  1.00 26.66           O1-
ATOM   1044  N   SER A 135       8.745  58.507  70.078  1.00 15.56           N  
ATOM   1045  CA  SER A 135       7.482  59.220  70.142  1.00 17.51           C  
ATOM   1046  C   SER A 135       7.560  60.516  69.340  1.00 16.98           C  
ATOM   1047  O   SER A 135       8.607  60.821  68.756  1.00 17.66           O  
ATOM   1048  CB  SER A 135       7.068  59.476  71.592  1.00 17.03           C  
ATOM   1049  OG  SER A 135       8.056  60.231  72.266  1.00 28.60           O  
ATOM   1050  N   ARG A 136       6.445  61.234  69.250  1.00 16.95           N  
ATOM   1051  CA  ARG A 136       6.404  62.488  68.514  1.00 22.01           C  
ATOM   1052  C   ARG A 136       6.845  62.260  67.056  1.00 20.33           C  
ATOM   1053  O   ARG A 136       7.608  63.052  66.507  1.00 18.62           O  
ATOM   1054  CB  ARG A 136       7.339  63.502  69.192  1.00 27.84           C  
ATOM   1055  CG  ARG A 136       6.916  63.919  70.604  1.00 38.53           C  
ATOM   1056  CD  ARG A 136       7.987  64.755  71.314  1.00 45.50           C  
ATOM   1057  NE  ARG A 136       9.094  63.920  71.790  1.00 59.65           N  
ATOM   1058  CZ  ARG A 136      10.387  64.234  71.687  1.00 65.85           C  
ATOM   1059  NH1 ARG A 136      10.758  65.378  71.120  1.00 69.86           N1+
ATOM   1060  NH2 ARG A 136      11.319  63.397  72.143  1.00 67.79           N  
ATOM   1061  N   LEU A 137       6.432  61.142  66.462  1.00 17.45           N  
ATOM   1062  CA  LEU A 137       6.824  60.830  65.089  1.00 15.23           C  
ATOM   1063  C   LEU A 137       5.944  61.463  64.002  1.00 14.01           C  
ATOM   1064  O   LEU A 137       6.246  61.330  62.819  1.00 17.94           O  
ATOM   1065  CB  LEU A 137       6.909  59.317  64.885  1.00 11.62           C  
ATOM   1066  CG  LEU A 137       7.966  58.542  65.687  1.00 12.34           C  
ATOM   1067  CD1 LEU A 137       7.929  57.092  65.284  1.00 12.37           C  
ATOM   1068  CD2 LEU A 137       9.349  59.082  65.444  1.00  8.48           C  
ATOM   1069  N   GLY A 138       4.870  62.145  64.391  1.00 10.71           N  
ATOM   1070  CA  GLY A 138       3.991  62.769  63.420  1.00 10.23           C  
ATOM   1071  C   GLY A 138       3.006  61.830  62.734  1.00 15.60           C  
ATOM   1072  O   GLY A 138       2.480  60.889  63.350  1.00 15.58           O  
ATOM   1073  N   LEU A 139       2.775  62.070  61.442  1.00 10.69           N  
ATOM   1074  CA  LEU A 139       1.855  61.273  60.614  1.00 11.00           C  
ATOM   1075  C   LEU A 139       1.895  59.771  60.918  1.00  9.30           C  
ATOM   1076  O   LEU A 139       0.869  59.163  61.225  1.00  8.48           O  
ATOM   1077  CB  LEU A 139       2.181  61.492  59.130  1.00 10.13           C  
ATOM   1078  CG  LEU A 139       1.487  60.874  57.885  1.00 17.39           C  
ATOM   1079  CD1 LEU A 139       1.457  59.359  57.863  1.00  8.38           C  
ATOM   1080  CD2 LEU A 139       0.112  61.410  57.738  1.00 20.63           C  
ATOM   1081  N   ILE A 140       3.070  59.172  60.778  1.00  9.35           N  
ATOM   1082  CA  ILE A 140       3.222  57.748  60.997  1.00 10.67           C  
ATOM   1083  C   ILE A 140       2.860  57.227  62.397  1.00 14.56           C  
ATOM   1084  O   ILE A 140       2.549  56.040  62.544  1.00 14.18           O  
ATOM   1085  CB  ILE A 140       4.626  57.279  60.612  1.00 11.87           C  
ATOM   1086  CG1 ILE A 140       4.646  55.751  60.529  1.00  7.00           C  
ATOM   1087  CG2 ILE A 140       5.651  57.814  61.604  1.00 11.25           C  
ATOM   1088  CD1 ILE A 140       5.883  55.217  59.932  1.00 10.52           C  
ATOM   1089  N   ASP A 141       2.873  58.087  63.415  1.00 10.81           N  
ATOM   1090  CA  ASP A 141       2.529  57.621  64.759  1.00  8.89           C  
ATOM   1091  C   ASP A 141       1.067  57.184  64.823  1.00  9.94           C  
ATOM   1092  O   ASP A 141       0.701  56.312  65.616  1.00 10.76           O  
ATOM   1093  CB  ASP A 141       2.800  58.712  65.791  1.00 10.37           C  
ATOM   1094  CG  ASP A 141       4.019  58.431  66.614  1.00 11.53           C  
ATOM   1095  OD1 ASP A 141       4.545  57.297  66.554  1.00 15.04           O  
ATOM   1096  OD2 ASP A 141       4.459  59.341  67.338  1.00 15.05           O1-
ATOM   1097  N   ASN A 142       0.238  57.749  63.938  1.00  9.41           N  
ATOM   1098  CA  ASN A 142      -1.187  57.402  63.878  1.00  7.00           C  
ATOM   1099  C   ASN A 142      -1.344  55.989  63.304  1.00  7.23           C  
ATOM   1100  O   ASN A 142      -2.230  55.232  63.684  1.00  7.78           O  
ATOM   1101  CB  ASN A 142      -1.939  58.432  63.046  1.00  8.68           C  
ATOM   1102  CG  ASN A 142      -1.830  59.841  63.619  1.00 11.34           C  
ATOM   1103  ND2 ASN A 142      -1.132  60.713  62.908  1.00  7.00           N  
ATOM   1104  OD1 ASN A 142      -2.364  60.141  64.684  1.00 14.75           O  
ATOM   1105  N   TRP A 143      -0.434  55.612  62.414  1.00 11.14           N  
ATOM   1106  CA  TRP A 143      -0.439  54.276  61.836  1.00 11.53           C  
ATOM   1107  C   TRP A 143       0.006  53.337  62.966  1.00 11.03           C  
ATOM   1108  O   TRP A 143      -0.632  52.325  63.245  1.00 12.54           O  
ATOM   1109  CB  TRP A 143       0.571  54.205  60.676  1.00 10.24           C  
ATOM   1110  CG  TRP A 143       0.602  52.879  59.965  1.00 11.50           C  
ATOM   1111  CD1 TRP A 143       1.507  51.873  60.141  1.00  9.29           C  
ATOM   1112  CD2 TRP A 143      -0.314  52.426  58.954  1.00  7.49           C  
ATOM   1113  CE2 TRP A 143       0.102  51.135  58.564  1.00  8.94           C  
ATOM   1114  CE3 TRP A 143      -1.443  52.992  58.339  1.00  7.73           C  
ATOM   1115  NE1 TRP A 143       1.211  50.821  59.304  1.00  9.12           N  
ATOM   1116  CZ2 TRP A 143      -0.569  50.397  57.582  1.00  8.89           C  
ATOM   1117  CZ3 TRP A 143      -2.110  52.257  57.365  1.00 11.74           C  
ATOM   1118  CH2 TRP A 143      -1.668  50.973  56.998  1.00  9.13           C  
ATOM   1119  N   LEU A 144       1.101  53.707  63.628  1.00 15.10           N  
ATOM   1120  CA  LEU A 144       1.681  52.928  64.722  1.00 14.35           C  
ATOM   1121  C   LEU A 144       0.815  52.748  65.968  1.00 13.99           C  
ATOM   1122  O   LEU A 144       1.127  51.891  66.793  1.00 13.98           O  
ATOM   1123  CB  LEU A 144       3.056  53.470  65.096  1.00 13.02           C  
ATOM   1124  CG  LEU A 144       4.050  53.457  63.930  1.00  8.61           C  
ATOM   1125  CD1 LEU A 144       5.364  54.012  64.379  1.00  7.00           C  
ATOM   1126  CD2 LEU A 144       4.223  52.046  63.412  1.00  9.50           C  
ATOM   1127  N   ARG A 145      -0.258  53.533  66.104  1.00 12.90           N  
ATOM   1128  CA  ARG A 145      -1.169  53.385  67.233  1.00 11.84           C  
ATOM   1129  C   ARG A 145      -1.794  51.998  67.208  1.00 13.79           C  
ATOM   1130  O   ARG A 145      -2.183  51.499  68.238  1.00 13.88           O  
ATOM   1131  CB  ARG A 145      -2.304  54.410  67.203  1.00 14.25           C  
ATOM   1132  CG  ARG A 145      -1.961  55.814  67.639  1.00 22.73           C  
ATOM   1133  CD  ARG A 145      -1.125  55.847  68.905  1.00 29.85           C  
ATOM   1134  NE  ARG A 145       0.306  55.712  68.600  1.00 35.48           N  
ATOM   1135  CZ  ARG A 145       1.280  56.350  69.242  1.00 35.14           C  
ATOM   1136  NH1 ARG A 145       0.991  57.185  70.238  1.00 38.38           N1+
ATOM   1137  NH2 ARG A 145       2.547  56.144  68.894  1.00 37.51           N  
ATOM   1138  N   HIS A 146      -1.887  51.370  66.032  1.00 10.27           N  
ATOM   1139  CA  HIS A 146      -2.473  50.042  65.932  1.00  8.35           C  
ATOM   1140  C   HIS A 146      -1.596  48.998  66.577  1.00  8.73           C  
ATOM   1141  O   HIS A 146      -2.090  48.056  67.180  1.00 12.37           O  
ATOM   1142  CB  HIS A 146      -2.769  49.676  64.475  1.00  8.71           C  
ATOM   1143  CG  HIS A 146      -3.870  50.484  63.876  1.00  7.00           C  
ATOM   1144  CD2 HIS A 146      -3.849  51.567  63.071  1.00  7.00           C  
ATOM   1145  ND1 HIS A 146      -5.203  50.231  64.134  1.00  7.00           N  
ATOM   1146  CE1 HIS A 146      -5.946  51.128  63.518  1.00  7.00           C  
ATOM   1147  NE2 HIS A 146      -5.145  51.947  62.867  1.00  7.00           N  
ATOM   1148  N   ILE A 147      -0.288  49.180  66.480  1.00  9.71           N  
ATOM   1149  CA  ILE A 147       0.656  48.263  67.107  1.00 13.48           C  
ATOM   1150  C   ILE A 147       0.548  48.435  68.635  1.00 15.46           C  
ATOM   1151  O   ILE A 147       0.712  47.488  69.397  1.00 16.10           O  
ATOM   1152  CB  ILE A 147       2.069  48.567  66.649  1.00 13.22           C  
ATOM   1153  CG1 ILE A 147       2.182  48.285  65.153  1.00 17.78           C  
ATOM   1154  CG2 ILE A 147       3.080  47.733  67.433  1.00 19.58           C  
ATOM   1155  CD1 ILE A 147       3.542  48.566  64.575  1.00 16.16           C  
ATOM   1156  N   ARG A 148       0.257  49.665  69.059  1.00 18.37           N  
ATOM   1157  CA  ARG A 148       0.082  50.018  70.472  1.00 16.94           C  
ATOM   1158  C   ARG A 148      -1.143  49.311  71.025  1.00 13.94           C  
ATOM   1159  O   ARG A 148      -1.175  48.920  72.176  1.00 15.17           O  
ATOM   1160  CB  ARG A 148      -0.075  51.518  70.622  1.00 13.38           C  
ATOM   1161  CG  ARG A 148       1.213  52.232  70.501  1.00 17.66           C  
ATOM   1162  CD  ARG A 148       1.969  52.052  71.781  1.00 25.70           C  
ATOM   1163  NE  ARG A 148       2.527  53.328  72.164  1.00 28.71           N  
ATOM   1164  CZ  ARG A 148       2.088  54.099  73.152  1.00 25.85           C  
ATOM   1165  NH1 ARG A 148       1.074  53.742  73.935  1.00 21.26           N1+
ATOM   1166  NH2 ARG A 148       2.626  55.290  73.280  1.00 27.24           N  
ATOM   1167  N   ASP A 149      -2.148  49.123  70.183  1.00 14.05           N  
ATOM   1168  CA  ASP A 149      -3.332  48.401  70.609  1.00 12.89           C  
ATOM   1169  C   ASP A 149      -2.947  46.963  70.855  1.00 14.30           C  
ATOM   1170  O   ASP A 149      -3.459  46.351  71.768  1.00 20.93           O  
ATOM   1171  CB  ASP A 149      -4.431  48.471  69.573  1.00 13.09           C  
ATOM   1172  CG  ASP A 149      -5.132  49.798  69.575  1.00 17.70           C  
ATOM   1173  OD1 ASP A 149      -4.826  50.650  70.436  1.00 15.39           O  
ATOM   1174  OD2 ASP A 149      -5.989  49.999  68.694  1.00 19.03           O1-
ATOM   1175  N   VAL A 150      -2.020  46.432  70.063  1.00 13.33           N  
ATOM   1176  CA  VAL A 150      -1.556  45.062  70.257  1.00 10.56           C  
ATOM   1177  C   VAL A 150      -0.843  44.942  71.610  1.00 10.33           C  
ATOM   1178  O   VAL A 150      -1.088  43.995  72.350  1.00  8.44           O  
ATOM   1179  CB  VAL A 150      -0.611  44.619  69.120  1.00 11.52           C  
ATOM   1180  CG1 VAL A 150      -0.148  43.186  69.334  1.00  8.64           C  
ATOM   1181  CG2 VAL A 150      -1.332  44.734  67.792  1.00  9.96           C  
ATOM   1182  N   ARG A 151       0.003  45.915  71.950  1.00 12.90           N  
ATOM   1183  CA  ARG A 151       0.713  45.881  73.230  1.00 16.05           C  
ATOM   1184  C   ARG A 151      -0.303  45.995  74.371  1.00 19.06           C  
ATOM   1185  O   ARG A 151      -0.230  45.260  75.354  1.00 18.93           O  
ATOM   1186  CB  ARG A 151       1.744  47.010  73.338  1.00 15.13           C  
ATOM   1187  CG  ARG A 151       2.772  46.777  74.460  1.00 23.67           C  
ATOM   1188  CD  ARG A 151       3.645  48.008  74.757  1.00 30.39           C  
ATOM   1189  NE  ARG A 151       2.941  49.004  75.570  1.00 33.52           N  
ATOM   1190  CZ  ARG A 151       3.310  49.407  76.790  1.00 30.34           C  
ATOM   1191  NH1 ARG A 151       4.398  48.935  77.394  1.00 22.69           N1+
ATOM   1192  NH2 ARG A 151       2.531  50.250  77.440  1.00 36.08           N  
ATOM   1193  N   ARG A 152      -1.299  46.852  74.174  1.00 20.75           N  
ATOM   1194  CA  ARG A 152      -2.358  47.078  75.153  1.00 22.22           C  
ATOM   1195  C   ARG A 152      -3.177  45.811  75.415  1.00 21.65           C  
ATOM   1196  O   ARG A 152      -3.316  45.385  76.558  1.00 21.32           O  
ATOM   1197  CB  ARG A 152      -3.257  48.222  74.674  1.00 26.41           C  
ATOM   1198  CG  ARG A 152      -4.424  48.579  75.579  1.00 33.46           C  
ATOM   1199  CD  ARG A 152      -5.140  49.837  75.086  1.00 42.31           C  
ATOM   1200  NE  ARG A 152      -6.563  49.593  74.819  1.00 52.17           N  
ATOM   1201  CZ  ARG A 152      -7.560  49.901  75.651  1.00 55.12           C  
ATOM   1202  NH1 ARG A 152      -7.307  50.477  76.822  1.00 61.07           N1+
ATOM   1203  NH2 ARG A 152      -8.817  49.608  75.329  1.00 53.31           N  
ATOM   1204  N   MET A 153      -3.697  45.202  74.354  1.00 19.08           N  
ATOM   1205  CA  MET A 153      -4.496  43.980  74.460  1.00 22.02           C  
ATOM   1206  C   MET A 153      -3.718  42.788  75.004  1.00 22.19           C  
ATOM   1207  O   MET A 153      -4.314  41.867  75.536  1.00 25.80           O  
ATOM   1208  CB  MET A 153      -5.047  43.565  73.096  1.00 24.71           C  
ATOM   1209  CG  MET A 153      -6.146  44.441  72.547  1.00 35.14           C  
ATOM   1210  SD  MET A 153      -6.729  43.873  70.918  1.00 43.32           S  
ATOM   1211  CE  MET A 153      -5.375  44.405  69.831  1.00 34.39           C  
ATOM   1212  N   ASN A 154      -2.399  42.806  74.852  1.00 18.08           N  
ATOM   1213  CA  ASN A 154      -1.574  41.702  75.283  1.00 17.08           C  
ATOM   1214  C   ASN A 154      -0.567  42.052  76.358  1.00 15.69           C  
ATOM   1215  O   ASN A 154       0.491  41.447  76.420  1.00 16.13           O  
ATOM   1216  CB  ASN A 154      -0.837  41.140  74.081  1.00 17.14           C  
ATOM   1217  CG  ASN A 154      -1.756  40.492  73.105  1.00 15.75           C  
ATOM   1218  ND2 ASN A 154      -2.021  41.155  71.989  1.00 10.33           N  
ATOM   1219  OD1 ASN A 154      -2.218  39.395  73.344  1.00 18.71           O  
ATOM   1220  N   ALA A 155      -0.907  42.998  77.217  1.00 17.09           N  
ATOM   1221  CA  ALA A 155      -0.035  43.413  78.299  1.00 19.53           C  
ATOM   1222  C   ALA A 155       0.433  42.213  79.142  1.00 21.32           C  
ATOM   1223  O   ALA A 155       1.624  42.089  79.454  1.00 23.04           O  
ATOM   1224  CB  ALA A 155      -0.761  44.429  79.172  1.00 18.33           C  
ATOM   1225  N   LYS A 156      -0.492  41.308  79.452  1.00 23.95           N  
ATOM   1226  CA  LYS A 156      -0.202  40.104  80.246  1.00 27.55           C  
ATOM   1227  C   LYS A 156       0.937  39.255  79.697  1.00 28.32           C  
ATOM   1228  O   LYS A 156       1.764  38.730  80.453  1.00 34.09           O  
ATOM   1229  CB  LYS A 156      -1.465  39.265  80.391  1.00 26.66           C  
ATOM   1230  CG  LYS A 156      -2.192  39.060  79.084  1.00 31.52           C  
ATOM   1231  CD  LYS A 156      -3.648  38.736  79.304  1.00 30.43           C  
ATOM   1232  CE  LYS A 156      -4.347  38.492  77.998  1.00 33.91           C  
ATOM   1233  NZ  LYS A 156      -5.715  37.959  78.199  1.00 35.68           N1+
ATOM   1234  N   TYR A 157       1.003  39.144  78.381  1.00 24.15           N  
ATOM   1235  CA  TYR A 157       2.063  38.374  77.754  1.00 21.07           C  
ATOM   1236  C   TYR A 157       3.339  39.181  77.685  1.00 20.93           C  
ATOM   1237  O   TYR A 157       4.417  38.657  77.887  1.00 26.44           O  
ATOM   1238  CB  TYR A 157       1.629  37.992  76.358  1.00 17.75           C  
ATOM   1239  CG  TYR A 157       0.315  37.277  76.384  1.00 15.40           C  
ATOM   1240  CD1 TYR A 157      -0.724  37.653  75.538  1.00 19.24           C  
ATOM   1241  CD2 TYR A 157       0.113  36.212  77.259  1.00 15.60           C  
ATOM   1242  CE1 TYR A 157      -1.945  36.978  75.558  1.00 18.90           C  
ATOM   1243  CE2 TYR A 157      -1.077  35.538  77.289  1.00 18.45           C  
ATOM   1244  CZ  TYR A 157      -2.109  35.917  76.437  1.00 20.30           C  
ATOM   1245  OH  TYR A 157      -3.280  35.205  76.477  1.00 19.98           O  
ATOM   1246  N   LEU A 158       3.204  40.482  77.470  1.00 20.45           N  
ATOM   1247  CA  LEU A 158       4.370  41.338  77.332  1.00 22.38           C  
ATOM   1248  C   LEU A 158       5.140  41.664  78.618  1.00 23.95           C  
ATOM   1249  O   LEU A 158       6.371  41.578  78.646  1.00 24.59           O  
ATOM   1250  CB  LEU A 158       4.015  42.601  76.536  1.00 21.01           C  
ATOM   1251  CG  LEU A 158       3.958  42.609  74.992  1.00 19.68           C  
ATOM   1252  CD1 LEU A 158       4.821  41.510  74.422  1.00 17.70           C  
ATOM   1253  CD2 LEU A 158       2.552  42.496  74.457  1.00 13.47           C  
ATOM   1254  N   ASP A 159       4.418  41.979  79.688  1.00 28.04           N  
ATOM   1255  CA  ASP A 159       5.039  42.280  80.987  1.00 34.85           C  
ATOM   1256  C   ASP A 159       5.796  41.050  81.523  1.00 40.67           C  
ATOM   1257  O   ASP A 159       6.683  41.156  82.362  1.00 45.33           O  
ATOM   1258  CB  ASP A 159       3.973  42.690  81.998  1.00 35.38           C  
ATOM   1259  CG  ASP A 159       3.000  43.727  81.452  1.00 39.91           C  
ATOM   1260  OD1 ASP A 159       3.268  44.343  80.391  1.00 44.95           O  
ATOM   1261  OD2 ASP A 159       1.947  43.927  82.097  1.00 40.93           O1-
ATOM   1262  N   LYS A 160       5.408  39.880  81.041  1.00 45.11           N  
ATOM   1263  CA  LYS A 160       6.026  38.622  81.424  1.00 49.94           C  
ATOM   1264  C   LYS A 160       7.475  38.573  80.907  1.00 48.37           C  
ATOM   1265  O   LYS A 160       8.364  38.000  81.548  1.00 48.54           O  
ATOM   1266  CB  LYS A 160       5.201  37.478  80.802  1.00 56.30           C  
ATOM   1267  CG  LYS A 160       5.530  36.093  81.300  1.00 62.76           C  
ATOM   1268  CD  LYS A 160       5.182  35.917  82.782  1.00 69.56           C  
ATOM   1269  CE  LYS A 160       5.625  34.541  83.291  1.00 75.72           C  
ATOM   1270  NZ  LYS A 160       5.356  34.307  84.742  1.00 77.35           N1+
ATOM   1271  N   CYS A 161       7.696  39.198  79.751  1.00 45.16           N  
ATOM   1272  CA  CYS A 161       8.997  39.231  79.077  1.00 40.68           C  
ATOM   1273  C   CYS A 161      10.190  39.726  79.880  1.00 39.37           C  
ATOM   1274  O   CYS A 161      10.159  40.800  80.482  1.00 36.62           O  
ATOM   1275  CB  CYS A 161       8.868  39.993  77.767  1.00 37.13           C  
ATOM   1276  SG  CYS A 161       7.669  39.221  76.661  1.00 28.50           S  
ATOM   1277  N   LYS A 162      11.275  38.960  79.803  1.00 40.62           N  
ATOM   1278  CA  LYS A 162      12.491  39.250  80.558  1.00 42.45           C  
ATOM   1279  C   LYS A 162      13.331  40.464  80.175  1.00 42.12           C  
ATOM   1280  O   LYS A 162      14.029  41.028  81.024  1.00 41.10           O  
ATOM   1281  CB  LYS A 162      13.387  37.997  80.647  1.00 46.39           C  
ATOM   1282  CG  LYS A 162      14.032  37.517  79.338  1.00 50.31           C  
ATOM   1283  CD  LYS A 162      14.955  36.318  79.594  1.00 51.57           C  
ATOM   1284  CE  LYS A 162      15.499  35.701  78.303  1.00 55.31           C  
ATOM   1285  NZ  LYS A 162      16.952  35.954  78.046  1.00 56.72           N1+
ATOM   1286  N   ASP A 163      13.314  40.836  78.899  1.00 38.44           N  
ATOM   1287  CA  ASP A 163      14.103  41.976  78.451  1.00 34.24           C  
ATOM   1288  C   ASP A 163      13.536  42.598  77.193  1.00 32.30           C  
ATOM   1289  O   ASP A 163      12.626  42.042  76.567  1.00 33.64           O  
ATOM   1290  CB  ASP A 163      15.575  41.586  78.238  1.00 32.45           C  
ATOM   1291  CG  ASP A 163      15.743  40.367  77.352  1.00 29.42           C  
ATOM   1292  OD1 ASP A 163      15.181  40.343  76.243  1.00 33.14           O  
ATOM   1293  OD2 ASP A 163      16.452  39.424  77.764  1.00 37.81           O1-
ATOM   1294  N   GLY A 164      14.123  43.728  76.814  1.00 28.83           N  
ATOM   1295  CA  GLY A 164      13.696  44.471  75.648  1.00 29.22           C  
ATOM   1296  C   GLY A 164      13.589  43.655  74.383  1.00 30.26           C  
ATOM   1297  O   GLY A 164      12.602  43.769  73.668  1.00 32.79           O  
ATOM   1298  N   ASP A 165      14.583  42.816  74.114  1.00 33.46           N  
ATOM   1299  CA  ASP A 165      14.588  41.999  72.909  1.00 34.55           C  
ATOM   1300  C   ASP A 165      13.508  40.940  72.950  1.00 30.94           C  
ATOM   1301  O   ASP A 165      12.783  40.751  71.986  1.00 32.85           O  
ATOM   1302  CB  ASP A 165      15.969  41.373  72.674  1.00 42.20           C  
ATOM   1303  CG  ASP A 165      17.059  42.418  72.361  1.00 51.80           C  
ATOM   1304  OD1 ASP A 165      16.737  43.594  72.025  1.00 56.39           O  
ATOM   1305  OD2 ASP A 165      18.255  42.051  72.452  1.00 56.79           O1-
ATOM   1306  N   GLU A 166      13.362  40.280  74.084  1.00 27.89           N  
ATOM   1307  CA  GLU A 166      12.339  39.268  74.204  1.00 25.48           C  
ATOM   1308  C   GLU A 166      10.977  39.933  74.061  1.00 22.62           C  
ATOM   1309  O   GLU A 166      10.079  39.392  73.430  1.00 24.55           O  
ATOM   1310  CB  GLU A 166      12.448  38.547  75.545  1.00 27.56           C  
ATOM   1311  CG  GLU A 166      11.304  37.597  75.803  1.00 31.21           C  
ATOM   1312  CD  GLU A 166      11.607  36.554  76.864  1.00 36.94           C  
ATOM   1313  OE1 GLU A 166      11.051  36.668  77.982  1.00 32.34           O  
ATOM   1314  OE2 GLU A 166      12.380  35.608  76.562  1.00 38.13           O1-
ATOM   1315  N   GLU A 167      10.851  41.151  74.560  1.00 18.22           N  
ATOM   1316  CA  GLU A 167       9.578  41.842  74.488  1.00 17.04           C  
ATOM   1317  C   GLU A 167       9.241  42.318  73.090  1.00 18.35           C  
ATOM   1318  O   GLU A 167       8.063  42.345  72.709  1.00 19.69           O  
ATOM   1319  CB  GLU A 167       9.529  42.997  75.482  1.00 18.76           C  
ATOM   1320  CG  GLU A 167       8.163  43.636  75.605  1.00 21.04           C  
ATOM   1321  CD  GLU A 167       8.058  44.593  76.775  1.00 29.81           C  
ATOM   1322  OE1 GLU A 167       6.972  45.209  76.939  1.00 31.13           O  
ATOM   1323  OE2 GLU A 167       9.052  44.732  77.530  1.00 30.79           O1-
ATOM   1324  N   LEU A 168      10.259  42.690  72.315  1.00 18.83           N  
ATOM   1325  CA  LEU A 168      10.029  43.128  70.938  1.00 15.36           C  
ATOM   1326  C   LEU A 168       9.632  41.871  70.155  1.00 16.38           C  
ATOM   1327  O   LEU A 168       8.635  41.876  69.431  1.00 18.84           O  
ATOM   1328  CB  LEU A 168      11.298  43.753  70.343  1.00 17.60           C  
ATOM   1329  CG  LEU A 168      11.198  44.859  69.273  1.00 19.64           C  
ATOM   1330  CD1 LEU A 168      12.203  44.603  68.162  1.00 16.66           C  
ATOM   1331  CD2 LEU A 168       9.810  45.006  68.702  1.00 13.90           C  
ATOM   1332  N   ASN A 169      10.372  40.781  70.357  1.00 15.36           N  
ATOM   1333  CA  ASN A 169      10.096  39.519  69.686  1.00 16.04           C  
ATOM   1334  C   ASN A 169       8.655  39.124  69.907  1.00 13.90           C  
ATOM   1335  O   ASN A 169       7.932  38.827  68.960  1.00 18.12           O  
ATOM   1336  CB  ASN A 169      10.997  38.389  70.205  1.00 17.62           C  
ATOM   1337  CG  ASN A 169      12.421  38.476  69.683  1.00 21.68           C  
ATOM   1338  ND2 ASN A 169      13.377  38.155  70.541  1.00 26.31           N  
ATOM   1339  OD1 ASN A 169      12.657  38.781  68.523  1.00 21.32           O  
ATOM   1340  N   ARG A 170       8.225  39.121  71.161  1.00 13.39           N  
ATOM   1341  CA  ARG A 170       6.857  38.747  71.466  1.00  9.11           C  
ATOM   1342  C   ARG A 170       5.800  39.715  70.882  1.00 10.71           C  
ATOM   1343  O   ARG A 170       4.744  39.263  70.445  1.00 11.55           O  
ATOM   1344  CB  ARG A 170       6.667  38.548  72.975  1.00 14.68           C  
ATOM   1345  CG  ARG A 170       5.233  38.244  73.366  1.00 10.32           C  
ATOM   1346  CD  ARG A 170       4.962  36.793  73.667  1.00 19.75           C  
ATOM   1347  NE  ARG A 170       5.556  35.821  72.749  1.00 22.14           N  
ATOM   1348  CZ  ARG A 170       5.771  34.551  73.090  1.00 18.06           C  
ATOM   1349  NH1 ARG A 170       5.428  34.135  74.301  1.00 12.08           N1+
ATOM   1350  NH2 ARG A 170       6.398  33.722  72.267  1.00 17.64           N  
ATOM   1351  N   LEU A 171       6.065  41.028  70.876  1.00  9.21           N  
ATOM   1352  CA  LEU A 171       5.119  42.010  70.291  1.00 11.33           C  
ATOM   1353  C   LEU A 171       4.971  41.703  68.774  1.00 10.54           C  
ATOM   1354  O   LEU A 171       3.879  41.707  68.242  1.00  8.60           O  
ATOM   1355  CB  LEU A 171       5.667  43.444  70.402  1.00  8.59           C  
ATOM   1356  CG  LEU A 171       4.805  44.693  70.611  1.00  9.45           C  
ATOM   1357  CD1 LEU A 171       5.427  45.846  69.906  1.00  7.48           C  
ATOM   1358  CD2 LEU A 171       3.375  44.535  70.194  1.00  7.82           C  
ATOM   1359  N   ILE A 172       6.093  41.454  68.104  1.00 10.40           N  
ATOM   1360  CA  ILE A 172       6.111  41.157  66.686  1.00 10.72           C  
ATOM   1361  C   ILE A 172       5.280  39.917  66.405  1.00 10.13           C  
ATOM   1362  O   ILE A 172       4.429  39.928  65.525  1.00 14.93           O  
ATOM   1363  CB  ILE A 172       7.556  41.053  66.180  1.00  7.89           C  
ATOM   1364  CG1 ILE A 172       8.154  42.463  66.154  1.00  7.54           C  
ATOM   1365  CG2 ILE A 172       7.616  40.385  64.773  1.00 11.15           C  
ATOM   1366  CD1 ILE A 172       9.661  42.512  65.941  1.00  7.00           C  
ATOM   1367  N   GLU A 173       5.429  38.890  67.232  1.00 13.58           N  
ATOM   1368  CA  GLU A 173       4.652  37.654  67.071  1.00 12.30           C  
ATOM   1369  C   GLU A 173       3.162  37.882  67.339  1.00  9.19           C  
ATOM   1370  O   GLU A 173       2.293  37.372  66.632  1.00 13.03           O  
ATOM   1371  CB  GLU A 173       5.195  36.573  68.004  1.00 10.36           C  
ATOM   1372  CG  GLU A 173       6.619  36.195  67.684  1.00 11.45           C  
ATOM   1373  CD  GLU A 173       7.327  35.483  68.825  1.00 11.94           C  
ATOM   1374  OE1 GLU A 173       6.794  35.462  69.950  1.00 14.55           O  
ATOM   1375  OE2 GLU A 173       8.443  34.968  68.608  1.00 14.41           O1-
ATOM   1376  N   LEU A 174       2.861  38.647  68.374  1.00 10.92           N  
ATOM   1377  CA  LEU A 174       1.480  38.948  68.706  1.00 10.56           C  
ATOM   1378  C   LEU A 174       0.894  39.863  67.616  1.00 10.01           C  
ATOM   1379  O   LEU A 174      -0.300  39.775  67.297  1.00 10.08           O  
ATOM   1380  CB  LEU A 174       1.404  39.622  70.087  1.00 11.83           C  
ATOM   1381  CG  LEU A 174       1.613  38.656  71.263  1.00 19.06           C  
ATOM   1382  CD1 LEU A 174       1.811  39.421  72.582  1.00 17.12           C  
ATOM   1383  CD2 LEU A 174       0.420  37.703  71.356  1.00 14.53           C  
ATOM   1384  N   ASN A 175       1.719  40.751  67.059  1.00  7.28           N  
ATOM   1385  CA  ASN A 175       1.253  41.636  65.990  1.00  8.91           C  
ATOM   1386  C   ASN A 175       0.783  40.764  64.800  1.00  7.00           C  
ATOM   1387  O   ASN A 175      -0.342  40.895  64.331  1.00 12.10           O  
ATOM   1388  CB  ASN A 175       2.360  42.609  65.554  1.00  7.81           C  
ATOM   1389  CG  ASN A 175       1.876  43.624  64.501  1.00  9.09           C  
ATOM   1390  ND2 ASN A 175       2.612  43.751  63.407  1.00  7.00           N  
ATOM   1391  OD1 ASN A 175       0.836  44.253  64.673  1.00 13.63           O  
ATOM   1392  N   VAL A 176       1.609  39.821  64.369  1.00  7.00           N  
ATOM   1393  CA  VAL A 176       1.233  38.937  63.266  1.00  8.43           C  
ATOM   1394  C   VAL A 176      -0.086  38.235  63.588  1.00 10.21           C  
ATOM   1395  O   VAL A 176      -1.007  38.252  62.768  1.00  9.16           O  
ATOM   1396  CB  VAL A 176       2.324  37.863  62.973  1.00  8.02           C  
ATOM   1397  CG1 VAL A 176       1.825  36.869  61.945  1.00  9.31           C  
ATOM   1398  CG2 VAL A 176       3.575  38.500  62.471  1.00  7.00           C  
ATOM   1399  N   LEU A 177      -0.209  37.682  64.799  1.00 11.85           N  
ATOM   1400  CA  LEU A 177      -1.437  36.969  65.198  1.00 11.11           C  
ATOM   1401  C   LEU A 177      -2.663  37.859  65.153  1.00 11.12           C  
ATOM   1402  O   LEU A 177      -3.750  37.432  64.766  1.00 11.31           O  
ATOM   1403  CB  LEU A 177      -1.322  36.385  66.609  1.00 15.27           C  
ATOM   1404  CG  LEU A 177      -1.368  34.866  66.784  1.00 17.28           C  
ATOM   1405  CD1 LEU A 177      -1.602  34.547  68.251  1.00 16.27           C  
ATOM   1406  CD2 LEU A 177      -2.465  34.255  65.936  1.00 18.18           C  
ATOM   1407  N   GLU A 178      -2.496  39.093  65.589  1.00  7.50           N  
ATOM   1408  CA  GLU A 178      -3.599  40.049  65.558  1.00 11.84           C  
ATOM   1409  C   GLU A 178      -3.991  40.384  64.091  1.00 11.03           C  
ATOM   1410  O   GLU A 178      -5.162  40.466  63.747  1.00 13.81           O  
ATOM   1411  CB  GLU A 178      -3.176  41.302  66.332  1.00 12.72           C  
ATOM   1412  CG  GLU A 178      -4.265  41.887  67.225  1.00 28.86           C  
ATOM   1413  CD  GLU A 178      -4.896  40.860  68.188  1.00 34.80           C  
ATOM   1414  OE1 GLU A 178      -6.072  40.514  67.933  1.00 34.78           O  
ATOM   1415  OE2 GLU A 178      -4.238  40.426  69.184  1.00 35.94           O1-
ATOM   1416  N   GLN A 179      -3.008  40.537  63.213  1.00 11.24           N  
ATOM   1417  CA  GLN A 179      -3.304  40.820  61.811  1.00 11.13           C  
ATOM   1418  C   GLN A 179      -4.025  39.609  61.173  1.00  7.98           C  
ATOM   1419  O   GLN A 179      -4.989  39.780  60.439  1.00 13.52           O  
ATOM   1420  CB  GLN A 179      -2.030  41.217  61.040  1.00  9.60           C  
ATOM   1421  CG  GLN A 179      -1.229  42.398  61.645  1.00  7.00           C  
ATOM   1422  CD  GLN A 179      -2.101  43.515  62.210  1.00  7.00           C  
ATOM   1423  NE2 GLN A 179      -1.856  43.889  63.461  1.00 13.45           N  
ATOM   1424  OE1 GLN A 179      -3.003  44.005  61.550  1.00  7.00           O  
ATOM   1425  N   VAL A 180      -3.606  38.392  61.501  1.00  8.27           N  
ATOM   1426  CA  VAL A 180      -4.270  37.194  60.989  1.00  7.00           C  
ATOM   1427  C   VAL A 180      -5.728  37.247  61.413  1.00 10.83           C  
ATOM   1428  O   VAL A 180      -6.636  36.978  60.623  1.00  9.75           O  
ATOM   1429  CB  VAL A 180      -3.611  35.919  61.527  1.00  7.68           C  
ATOM   1430  CG1 VAL A 180      -4.509  34.694  61.287  1.00  7.00           C  
ATOM   1431  CG2 VAL A 180      -2.283  35.721  60.833  1.00  7.00           C  
ATOM   1432  N   HIS A 181      -5.968  37.627  62.663  1.00 11.27           N  
ATOM   1433  CA  HIS A 181      -7.339  37.754  63.141  1.00 11.90           C  
ATOM   1434  C   HIS A 181      -8.120  38.737  62.251  1.00  8.31           C  
ATOM   1435  O   HIS A 181      -9.279  38.493  61.874  1.00  9.11           O  
ATOM   1436  CB  HIS A 181      -7.367  38.281  64.586  1.00 13.81           C  
ATOM   1437  CG  HIS A 181      -8.756  38.596  65.077  1.00 20.77           C  
ATOM   1438  CD2 HIS A 181      -9.706  37.801  65.622  1.00 16.79           C  
ATOM   1439  ND1 HIS A 181      -9.331  39.844  64.938  1.00 23.72           N  
ATOM   1440  CE1 HIS A 181     -10.586  39.795  65.365  1.00 27.94           C  
ATOM   1441  NE2 HIS A 181     -10.829  38.566  65.785  1.00 22.77           N  
ATOM   1442  N   ASN A 182      -7.503  39.881  61.986  1.00  8.84           N  
ATOM   1443  CA  ASN A 182      -8.117  40.924  61.172  1.00  7.56           C  
ATOM   1444  C   ASN A 182      -8.405  40.442  59.747  1.00 10.55           C  
ATOM   1445  O   ASN A 182      -9.466  40.728  59.197  1.00  7.94           O  
ATOM   1446  CB  ASN A 182      -7.241  42.178  61.177  1.00  9.09           C  
ATOM   1447  CG  ASN A 182      -7.242  42.871  62.527  1.00 13.85           C  
ATOM   1448  ND2 ASN A 182      -6.416  43.889  62.675  1.00  7.83           N  
ATOM   1449  OD1 ASN A 182      -8.010  42.497  63.426  1.00 14.08           O  
ATOM   1450  N   VAL A 183      -7.485  39.685  59.159  1.00  7.71           N  
ATOM   1451  CA  VAL A 183      -7.723  39.175  57.812  1.00  9.39           C  
ATOM   1452  C   VAL A 183      -8.966  38.276  57.800  1.00 12.24           C  
ATOM   1453  O   VAL A 183      -9.845  38.447  56.962  1.00 12.22           O  
ATOM   1454  CB  VAL A 183      -6.512  38.405  57.295  1.00  7.37           C  
ATOM   1455  CG1 VAL A 183      -6.861  37.716  55.998  1.00 10.25           C  
ATOM   1456  CG2 VAL A 183      -5.338  39.349  57.101  1.00  7.00           C  
ATOM   1457  N   CYS A 184      -9.064  37.361  58.771  1.00 15.09           N  
ATOM   1458  CA  CYS A 184     -10.204  36.431  58.867  1.00  9.69           C  
ATOM   1459  C   CYS A 184     -11.512  37.124  59.117  1.00  9.87           C  
ATOM   1460  O   CYS A 184     -12.562  36.621  58.712  1.00  7.00           O  
ATOM   1461  CB  CYS A 184     -10.014  35.402  59.985  1.00  7.20           C  
ATOM   1462  SG  CYS A 184      -8.518  34.452  59.870  1.00 11.57           S  
ATOM   1463  N   ALA A 185     -11.441  38.246  59.830  1.00 10.55           N  
ATOM   1464  CA  ALA A 185     -12.605  39.034  60.188  1.00  8.06           C  
ATOM   1465  C   ALA A 185     -13.128  39.963  59.088  1.00 10.46           C  
ATOM   1466  O   ALA A 185     -14.245  40.466  59.219  1.00  9.35           O  
ATOM   1467  CB  ALA A 185     -12.323  39.831  61.477  1.00 12.48           C  
ATOM   1468  N   THR A 186     -12.358  40.179  58.015  1.00  8.58           N  
ATOM   1469  CA  THR A 186     -12.809  41.052  56.922  1.00  9.56           C  
ATOM   1470  C   THR A 186     -14.074  40.502  56.287  1.00 10.76           C  
ATOM   1471  O   THR A 186     -14.293  39.277  56.275  1.00 12.67           O  
ATOM   1472  CB  THR A 186     -11.774  41.169  55.776  1.00  7.11           C  
ATOM   1473  CG2 THR A 186     -10.450  41.770  56.275  1.00  7.35           C  
ATOM   1474  OG1 THR A 186     -11.559  39.876  55.204  1.00  7.00           O  
ATOM   1475  N   SER A 187     -14.875  41.388  55.700  1.00 12.07           N  
ATOM   1476  CA  SER A 187     -16.103  40.969  55.020  1.00 10.50           C  
ATOM   1477  C   SER A 187     -15.723  40.010  53.871  1.00 11.78           C  
ATOM   1478  O   SER A 187     -16.376  39.015  53.613  1.00 10.95           O  
ATOM   1479  CB  SER A 187     -16.838  42.200  54.473  1.00  9.63           C  
ATOM   1480  OG  SER A 187     -15.963  43.038  53.729  1.00 11.14           O  
ATOM   1481  N   ILE A 188     -14.573  40.277  53.263  1.00 13.01           N  
ATOM   1482  CA  ILE A 188     -14.044  39.498  52.147  1.00 12.84           C  
ATOM   1483  C   ILE A 188     -13.819  38.023  52.520  1.00 13.14           C  
ATOM   1484  O   ILE A 188     -14.351  37.127  51.870  1.00 10.66           O  
ATOM   1485  CB  ILE A 188     -12.729  40.141  51.637  1.00  8.45           C  
ATOM   1486  CG1 ILE A 188     -13.006  41.576  51.175  1.00  7.00           C  
ATOM   1487  CG2 ILE A 188     -12.104  39.287  50.560  1.00  7.00           C  
ATOM   1488  CD1 ILE A 188     -11.837  42.494  51.306  1.00  7.00           C  
ATOM   1489  N   VAL A 189     -13.051  37.773  53.581  1.00 13.49           N  
ATOM   1490  CA  VAL A 189     -12.802  36.405  54.007  1.00 11.72           C  
ATOM   1491  C   VAL A 189     -14.056  35.769  54.644  1.00 15.12           C  
ATOM   1492  O   VAL A 189     -14.288  34.563  54.477  1.00 14.99           O  
ATOM   1493  CB  VAL A 189     -11.594  36.321  54.922  1.00 11.65           C  
ATOM   1494  CG1 VAL A 189     -11.377  34.895  55.387  1.00  9.91           C  
ATOM   1495  CG2 VAL A 189     -10.364  36.818  54.197  1.00  7.00           C  
ATOM   1496  N   GLN A 190     -14.882  36.563  55.329  1.00 10.62           N  
ATOM   1497  CA  GLN A 190     -16.119  36.014  55.894  1.00 14.41           C  
ATOM   1498  C   GLN A 190     -17.087  35.601  54.764  1.00 14.63           C  
ATOM   1499  O   GLN A 190     -17.643  34.509  54.785  1.00 15.73           O  
ATOM   1500  CB  GLN A 190     -16.795  37.000  56.857  1.00 10.71           C  
ATOM   1501  CG  GLN A 190     -16.075  37.128  58.200  1.00  7.82           C  
ATOM   1502  CD  GLN A 190     -16.049  35.819  59.011  1.00 10.12           C  
ATOM   1503  NE2 GLN A 190     -14.864  35.273  59.240  1.00  7.00           N  
ATOM   1504  OE1 GLN A 190     -17.077  35.340  59.452  1.00 16.05           O  
ATOM   1505  N   ASP A 191     -17.209  36.427  53.734  1.00 13.43           N  
ATOM   1506  CA  ASP A 191     -18.077  36.097  52.609  1.00 14.47           C  
ATOM   1507  C   ASP A 191     -17.580  34.845  51.890  1.00  9.38           C  
ATOM   1508  O   ASP A 191     -18.327  33.922  51.650  1.00 13.39           O  
ATOM   1509  CB  ASP A 191     -18.128  37.262  51.618  1.00 16.22           C  
ATOM   1510  CG  ASP A 191     -18.915  38.429  52.128  1.00 14.76           C  
ATOM   1511  OD1 ASP A 191     -19.782  38.252  53.011  1.00 18.96           O  
ATOM   1512  OD2 ASP A 191     -18.669  39.534  51.614  1.00 25.20           O1-
ATOM   1513  N   ALA A 192     -16.294  34.807  51.587  1.00 10.77           N  
ATOM   1514  CA  ALA A 192     -15.698  33.670  50.909  1.00 11.86           C  
ATOM   1515  C   ALA A 192     -15.971  32.398  51.671  1.00 16.82           C  
ATOM   1516  O   ALA A 192     -16.406  31.401  51.088  1.00 22.30           O  
ATOM   1517  CB  ALA A 192     -14.195  33.866  50.754  1.00  9.95           C  
ATOM   1518  N   TRP A 193     -15.728  32.426  52.978  1.00 18.14           N  
ATOM   1519  CA  TRP A 193     -15.941  31.255  53.816  1.00 14.95           C  
ATOM   1520  C   TRP A 193     -17.402  30.860  53.876  1.00 14.82           C  
ATOM   1521  O   TRP A 193     -17.721  29.672  53.861  1.00 14.41           O  
ATOM   1522  CB  TRP A 193     -15.381  31.487  55.206  1.00 15.82           C  
ATOM   1523  CG  TRP A 193     -13.911  31.329  55.263  1.00  8.80           C  
ATOM   1524  CD1 TRP A 193     -13.113  30.765  54.309  1.00 10.36           C  
ATOM   1525  CD2 TRP A 193     -13.049  31.726  56.334  1.00  8.65           C  
ATOM   1526  CE2 TRP A 193     -11.739  31.371  55.964  1.00  7.80           C  
ATOM   1527  CE3 TRP A 193     -13.260  32.349  57.574  1.00  7.00           C  
ATOM   1528  NE1 TRP A 193     -11.809  30.786  54.724  1.00 10.96           N  
ATOM   1529  CZ2 TRP A 193     -10.628  31.625  56.794  1.00 10.65           C  
ATOM   1530  CZ3 TRP A 193     -12.156  32.601  58.397  1.00  7.00           C  
ATOM   1531  CH2 TRP A 193     -10.858  32.239  58.002  1.00  8.23           C  
ATOM   1532  N   ASP A 194     -18.294  31.848  53.910  1.00 17.90           N  
ATOM   1533  CA  ASP A 194     -19.725  31.560  53.913  1.00 22.07           C  
ATOM   1534  C   ASP A 194     -20.101  30.858  52.582  1.00 26.63           C  
ATOM   1535  O   ASP A 194     -20.960  29.969  52.558  1.00 29.11           O  
ATOM   1536  CB  ASP A 194     -20.566  32.839  54.101  1.00 22.17           C  
ATOM   1537  CG  ASP A 194     -20.563  33.352  55.537  1.00 27.56           C  
ATOM   1538  OD1 ASP A 194     -19.971  32.690  56.426  1.00 34.00           O  
ATOM   1539  OD2 ASP A 194     -21.153  34.430  55.784  1.00 24.59           O1-
ATOM   1540  N   ALA A 195     -19.443  31.239  51.488  1.00 27.27           N  
ATOM   1541  CA  ALA A 195     -19.698  30.645  50.178  1.00 27.83           C  
ATOM   1542  C   ALA A 195     -18.916  29.348  49.994  1.00 30.50           C  
ATOM   1543  O   ALA A 195     -18.857  28.799  48.896  1.00 33.13           O  
ATOM   1544  CB  ALA A 195     -19.340  31.624  49.083  1.00 29.49           C  
ATOM   1545  N   GLY A 196     -18.304  28.866  51.071  1.00 29.78           N  
ATOM   1546  CA  GLY A 196     -17.548  27.634  51.004  1.00 28.07           C  
ATOM   1547  C   GLY A 196     -16.307  27.669  50.139  1.00 29.34           C  
ATOM   1548  O   GLY A 196     -15.855  26.620  49.673  1.00 32.19           O  
ATOM   1549  N   GLN A 197     -15.752  28.855  49.914  1.00 29.98           N  
ATOM   1550  CA  GLN A 197     -14.537  28.985  49.105  1.00 28.86           C  
ATOM   1551  C   GLN A 197     -13.321  28.546  49.923  1.00 26.90           C  
ATOM   1552  O   GLN A 197     -13.161  28.943  51.078  1.00 28.09           O  
ATOM   1553  CB  GLN A 197     -14.360  30.434  48.613  1.00 27.73           C  
ATOM   1554  CG  GLN A 197     -13.038  30.704  47.900  1.00 25.18           C  
ATOM   1555  CD  GLN A 197     -13.006  32.066  47.276  1.00 24.22           C  
ATOM   1556  NE2 GLN A 197     -11.816  32.544  46.935  1.00 15.36           N  
ATOM   1557  OE1 GLN A 197     -14.054  32.691  47.096  1.00 28.28           O  
ATOM   1558  N   GLU A 198     -12.460  27.750  49.302  1.00 25.03           N  
ATOM   1559  CA  GLU A 198     -11.259  27.239  49.943  1.00 26.76           C  
ATOM   1560  C   GLU A 198     -10.302  28.409  50.132  1.00 25.89           C  
ATOM   1561  O   GLU A 198      -9.786  28.951  49.149  1.00 23.00           O  
ATOM   1562  CB  GLU A 198     -10.614  26.203  49.032  1.00 35.22           C  
ATOM   1563  CG  GLU A 198      -9.880  25.101  49.749  1.00 43.03           C  
ATOM   1564  CD  GLU A 198     -10.764  23.887  50.042  1.00 49.10           C  
ATOM   1565  OE1 GLU A 198     -11.971  24.051  50.344  1.00 47.32           O  
ATOM   1566  OE2 GLU A 198     -10.235  22.755  49.966  1.00 53.49           O1-
ATOM   1567  N   LEU A 199     -10.061  28.795  51.382  1.00 21.18           N  
ATOM   1568  CA  LEU A 199      -9.191  29.933  51.669  1.00 19.34           C  
ATOM   1569  C   LEU A 199      -8.633  29.878  53.087  1.00 17.61           C  
ATOM   1570  O   LEU A 199      -9.367  30.063  54.080  1.00 17.08           O  
ATOM   1571  CB  LEU A 199      -9.973  31.254  51.475  1.00 17.23           C  
ATOM   1572  CG  LEU A 199      -9.287  32.616  51.686  1.00 15.27           C  
ATOM   1573  CD1 LEU A 199      -8.133  32.783  50.707  1.00  8.48           C  
ATOM   1574  CD2 LEU A 199     -10.304  33.725  51.481  1.00 13.56           C  
ATOM   1575  N   THR A 200      -7.331  29.649  53.189  1.00 15.17           N  
ATOM   1576  CA  THR A 200      -6.683  29.613  54.496  1.00 16.74           C  
ATOM   1577  C   THR A 200      -5.977  30.923  54.831  1.00 15.96           C  
ATOM   1578  O   THR A 200      -5.513  31.627  53.941  1.00 14.68           O  
ATOM   1579  CB  THR A 200      -5.611  28.530  54.562  1.00 15.41           C  
ATOM   1580  CG2 THR A 200      -6.239  27.151  54.390  1.00 18.08           C  
ATOM   1581  OG1 THR A 200      -4.636  28.766  53.542  1.00 11.66           O  
ATOM   1582  N   VAL A 201      -5.932  31.273  56.107  1.00 12.47           N  
ATOM   1583  CA  VAL A 201      -5.208  32.454  56.510  1.00 11.24           C  
ATOM   1584  C   VAL A 201      -4.253  31.943  57.553  1.00  9.46           C  
ATOM   1585  O   VAL A 201      -4.673  31.309  58.506  1.00 13.33           O  
ATOM   1586  CB  VAL A 201      -6.093  33.531  57.125  1.00 10.79           C  
ATOM   1587  CG1 VAL A 201      -5.252  34.808  57.365  1.00  7.00           C  
ATOM   1588  CG2 VAL A 201      -7.278  33.812  56.227  1.00  7.85           C  
ATOM   1589  N   GLN A 202      -2.969  32.199  57.375  1.00 10.17           N  
ATOM   1590  CA  GLN A 202      -1.976  31.735  58.316  1.00  8.06           C  
ATOM   1591  C   GLN A 202      -0.949  32.802  58.637  1.00 12.07           C  
ATOM   1592  O   GLN A 202      -0.643  33.654  57.799  1.00 12.79           O  
ATOM   1593  CB  GLN A 202      -1.310  30.482  57.740  1.00 14.23           C  
ATOM   1594  CG  GLN A 202       0.200  30.474  57.733  1.00 23.65           C  
ATOM   1595  CD  GLN A 202       0.785  29.104  58.027  1.00 27.31           C  
ATOM   1596  NE2 GLN A 202       1.452  28.982  59.162  1.00 30.15           N  
ATOM   1597  OE1 GLN A 202       0.640  28.172  57.253  1.00 29.67           O  
ATOM   1598  N   GLY A 203      -0.451  32.774  59.872  1.00 11.51           N  
ATOM   1599  CA  GLY A 203       0.567  33.713  60.315  1.00  8.41           C  
ATOM   1600  C   GLY A 203       1.947  33.082  60.312  1.00  7.00           C  
ATOM   1601  O   GLY A 203       2.110  31.896  60.615  1.00 10.70           O  
ATOM   1602  N   VAL A 204       2.966  33.892  60.064  1.00  7.00           N  
ATOM   1603  CA  VAL A 204       4.317  33.377  59.991  1.00  7.82           C  
ATOM   1604  C   VAL A 204       5.296  34.516  60.366  1.00  7.00           C  
ATOM   1605  O   VAL A 204       4.928  35.675  60.281  1.00  8.76           O  
ATOM   1606  CB  VAL A 204       4.485  32.806  58.534  1.00 10.51           C  
ATOM   1607  CG1 VAL A 204       5.304  33.713  57.639  1.00  7.00           C  
ATOM   1608  CG2 VAL A 204       4.916  31.379  58.560  1.00  8.14           C  
ATOM   1609  N   VAL A 205       6.470  34.199  60.920  1.00  8.79           N  
ATOM   1610  CA  VAL A 205       7.492  35.217  61.269  1.00  9.79           C  
ATOM   1611  C   VAL A 205       8.803  34.567  60.937  1.00 12.32           C  
ATOM   1612  O   VAL A 205       8.867  33.352  60.846  1.00 16.64           O  
ATOM   1613  CB  VAL A 205       7.738  35.490  62.805  1.00 13.34           C  
ATOM   1614  CG1 VAL A 205       7.593  36.970  63.161  1.00  9.19           C  
ATOM   1615  CG2 VAL A 205       6.979  34.538  63.683  1.00 14.07           C  
ATOM   1616  N   TYR A 206       9.864  35.362  60.867  1.00  7.00           N  
ATOM   1617  CA  TYR A 206      11.170  34.814  60.640  1.00  8.24           C  
ATOM   1618  C   TYR A 206      12.160  35.856  61.065  1.00 10.07           C  
ATOM   1619  O   TYR A 206      11.813  37.027  61.212  1.00 10.06           O  
ATOM   1620  CB  TYR A 206      11.384  34.451  59.160  1.00 13.92           C  
ATOM   1621  CG  TYR A 206      11.590  35.631  58.229  1.00 14.42           C  
ATOM   1622  CD1 TYR A 206      12.882  36.017  57.808  1.00 17.25           C  
ATOM   1623  CD2 TYR A 206      10.505  36.361  57.768  1.00 14.12           C  
ATOM   1624  CE1 TYR A 206      13.075  37.127  56.932  1.00 14.33           C  
ATOM   1625  CE2 TYR A 206      10.682  37.448  56.918  1.00 18.96           C  
ATOM   1626  CZ  TYR A 206      11.956  37.832  56.503  1.00 17.76           C  
ATOM   1627  OH  TYR A 206      11.957  38.942  55.697  1.00 16.55           O  
ATOM   1628  N   GLY A 207      13.384  35.427  61.309  1.00 10.73           N  
ATOM   1629  CA  GLY A 207      14.440  36.356  61.640  1.00 11.16           C  
ATOM   1630  C   GLY A 207      15.337  36.251  60.430  1.00 12.63           C  
ATOM   1631  O   GLY A 207      15.588  35.145  59.937  1.00 14.25           O  
ATOM   1632  N   VAL A 208      15.827  37.379  59.935  1.00 16.83           N  
ATOM   1633  CA  VAL A 208      16.678  37.386  58.744  1.00 21.52           C  
ATOM   1634  C   VAL A 208      17.987  36.607  58.943  1.00 23.46           C  
ATOM   1635  O   VAL A 208      18.616  36.195  57.974  1.00 25.35           O  
ATOM   1636  CB  VAL A 208      16.956  38.843  58.260  1.00 24.08           C  
ATOM   1637  CG1 VAL A 208      17.937  39.532  59.177  1.00 23.73           C  
ATOM   1638  CG2 VAL A 208      17.454  38.855  56.826  1.00 27.40           C  
ATOM   1639  N   GLY A 209      18.364  36.370  60.199  1.00 23.42           N  
ATOM   1640  CA  GLY A 209      19.585  35.630  60.491  1.00 20.63           C  
ATOM   1641  C   GLY A 209      19.565  34.173  60.059  1.00 19.33           C  
ATOM   1642  O   GLY A 209      20.605  33.541  60.028  1.00 21.87           O  
ATOM   1643  N   ASP A 210      18.382  33.624  59.778  1.00 19.40           N  
ATOM   1644  CA  ASP A 210      18.270  32.235  59.326  1.00 22.09           C  
ATOM   1645  C   ASP A 210      17.212  32.033  58.227  1.00 24.09           C  
ATOM   1646  O   ASP A 210      17.167  30.982  57.571  1.00 22.55           O  
ATOM   1647  CB  ASP A 210      18.007  31.272  60.501  1.00 25.34           C  
ATOM   1648  CG  ASP A 210      16.668  31.518  61.202  1.00 29.61           C  
ATOM   1649  OD1 ASP A 210      16.417  30.830  62.213  1.00 31.08           O  
ATOM   1650  OD2 ASP A 210      15.868  32.374  60.762  1.00 29.38           O1-
ATOM   1651  N   GLY A 211      16.353  33.036  58.050  1.00 21.18           N  
ATOM   1652  CA  GLY A 211      15.317  32.966  57.038  1.00 19.95           C  
ATOM   1653  C   GLY A 211      14.338  31.834  57.258  1.00 18.67           C  
ATOM   1654  O   GLY A 211      13.631  31.441  56.335  1.00 21.02           O  
ATOM   1655  N   LYS A 212      14.205  31.378  58.498  1.00 18.73           N  
ATOM   1656  CA  LYS A 212      13.320  30.264  58.787  1.00 16.31           C  
ATOM   1657  C   LYS A 212      11.962  30.718  59.244  1.00 16.38           C  
ATOM   1658  O   LYS A 212      11.832  31.418  60.244  1.00 17.99           O  
ATOM   1659  CB  LYS A 212      13.955  29.347  59.828  1.00 20.37           C  
ATOM   1660  CG  LYS A 212      13.200  28.056  60.026  1.00 26.86           C  
ATOM   1661  CD  LYS A 212      13.963  27.069  60.879  1.00 31.96           C  
ATOM   1662  CE  LYS A 212      13.348  25.692  60.700  1.00 42.21           C  
ATOM   1663  NZ  LYS A 212      14.014  24.583  61.441  1.00 47.14           N1+
ATOM   1664  N   LEU A 213      10.935  30.305  58.521  1.00 15.89           N  
ATOM   1665  CA  LEU A 213       9.582  30.699  58.875  1.00 17.01           C  
ATOM   1666  C   LEU A 213       9.074  29.904  60.070  1.00 19.09           C  
ATOM   1667  O   LEU A 213       9.205  28.675  60.096  1.00 20.87           O  
ATOM   1668  CB  LEU A 213       8.637  30.491  57.695  1.00 15.07           C  
ATOM   1669  CG  LEU A 213       8.865  31.325  56.434  1.00 13.70           C  
ATOM   1670  CD1 LEU A 213       7.838  30.873  55.401  1.00 11.91           C  
ATOM   1671  CD2 LEU A 213       8.730  32.819  56.711  1.00  7.00           C  
ATOM   1672  N   ARG A 214       8.511  30.611  61.055  1.00 17.48           N  
ATOM   1673  CA  ARG A 214       7.957  29.997  62.261  1.00 13.24           C  
ATOM   1674  C   ARG A 214       6.457  30.147  62.166  1.00 15.35           C  
ATOM   1675  O   ARG A 214       5.956  31.169  61.677  1.00 15.84           O  
ATOM   1676  CB  ARG A 214       8.445  30.698  63.515  1.00 16.67           C  
ATOM   1677  CG  ARG A 214       9.881  31.099  63.519  1.00 12.89           C  
ATOM   1678  CD  ARG A 214      10.799  29.941  63.422  1.00 19.75           C  
ATOM   1679  NE  ARG A 214      12.147  30.397  63.734  1.00 28.26           N  
ATOM   1680  CZ  ARG A 214      13.155  29.589  64.034  1.00 30.24           C  
ATOM   1681  NH1 ARG A 214      12.961  28.278  64.056  1.00 34.51           N1+
ATOM   1682  NH2 ARG A 214      14.350  30.091  64.333  1.00 27.10           N  
ATOM   1683  N   ASP A 215       5.734  29.173  62.693  1.00 14.51           N  
ATOM   1684  CA  ASP A 215       4.282  29.171  62.605  1.00 14.81           C  
ATOM   1685  C   ASP A 215       3.573  29.968  63.690  1.00 16.17           C  
ATOM   1686  O   ASP A 215       3.968  29.922  64.839  1.00 18.90           O  
ATOM   1687  CB  ASP A 215       3.812  27.722  62.623  1.00 14.36           C  
ATOM   1688  CG  ASP A 215       2.428  27.547  62.098  1.00 15.24           C  
ATOM   1689  OD1 ASP A 215       1.831  28.543  61.654  1.00 23.79           O  
ATOM   1690  OD2 ASP A 215       1.930  26.394  62.125  1.00 18.42           O1-
ATOM   1691  N   LEU A 216       2.580  30.764  63.297  1.00 16.32           N  
ATOM   1692  CA  LEU A 216       1.789  31.528  64.266  1.00 14.86           C  
ATOM   1693  C   LEU A 216       0.376  30.986  64.303  1.00 14.99           C  
ATOM   1694  O   LEU A 216      -0.453  31.477  65.069  1.00 17.45           O  
ATOM   1695  CB  LEU A 216       1.708  33.010  63.911  1.00 15.43           C  
ATOM   1696  CG  LEU A 216       2.738  33.986  64.465  1.00 19.16           C  
ATOM   1697  CD1 LEU A 216       2.722  33.970  65.973  1.00 21.12           C  
ATOM   1698  CD2 LEU A 216       4.077  33.609  63.968  1.00 18.79           C  
ATOM   1699  N   GLY A 217       0.077  30.055  63.397  1.00 15.00           N  
ATOM   1700  CA  GLY A 217      -1.251  29.473  63.353  1.00 11.07           C  
ATOM   1701  C   GLY A 217      -1.912  29.663  62.007  1.00 14.51           C  
ATOM   1702  O   GLY A 217      -1.590  30.605  61.288  1.00 14.04           O  
ATOM   1703  N   VAL A 218      -2.803  28.735  61.662  1.00 14.93           N  
ATOM   1704  CA  VAL A 218      -3.549  28.741  60.417  1.00 16.74           C  
ATOM   1705  C   VAL A 218      -5.019  28.650  60.758  1.00 18.60           C  
ATOM   1706  O   VAL A 218      -5.404  27.908  61.651  1.00 23.19           O  
ATOM   1707  CB  VAL A 218      -3.230  27.476  59.551  1.00 19.31           C  
ATOM   1708  CG1 VAL A 218      -3.922  27.562  58.170  1.00 17.16           C  
ATOM   1709  CG2 VAL A 218      -1.736  27.306  59.375  1.00 26.32           C  
ATOM   1710  N   VAL A 219      -5.850  29.440  60.105  1.00 18.82           N  
ATOM   1711  CA  VAL A 219      -7.269  29.305  60.328  1.00 16.27           C  
ATOM   1712  C   VAL A 219      -7.818  28.951  58.949  1.00 21.14           C  
ATOM   1713  O   VAL A 219      -7.400  29.512  57.925  1.00 18.88           O  
ATOM   1714  CB  VAL A 219      -7.923  30.520  61.057  1.00 18.42           C  
ATOM   1715  CG1 VAL A 219      -6.935  31.641  61.294  1.00 17.90           C  
ATOM   1716  CG2 VAL A 219      -9.200  30.952  60.387  1.00 18.20           C  
ATOM   1717  N   VAL A 220      -8.634  27.900  58.920  1.00 22.21           N  
ATOM   1718  CA  VAL A 220      -9.197  27.378  57.681  1.00 17.83           C  
ATOM   1719  C   VAL A 220     -10.551  27.957  57.339  1.00 17.95           C  
ATOM   1720  O   VAL A 220     -10.796  28.320  56.197  1.00 19.26           O  
ATOM   1721  CB  VAL A 220      -9.277  25.837  57.749  1.00 19.60           C  
ATOM   1722  CG1 VAL A 220      -9.791  25.264  56.429  1.00 20.60           C  
ATOM   1723  CG2 VAL A 220      -7.900  25.270  58.043  1.00 14.05           C  
ATOM   1724  N   ASN A 221     -11.420  28.054  58.338  1.00 15.83           N  
ATOM   1725  CA  ASN A 221     -12.745  28.600  58.142  1.00 13.80           C  
ATOM   1726  C   ASN A 221     -13.383  28.791  59.523  1.00 16.95           C  
ATOM   1727  O   ASN A 221     -13.675  27.819  60.185  1.00 19.49           O  
ATOM   1728  CB  ASN A 221     -13.588  27.639  57.281  1.00 13.38           C  
ATOM   1729  CG  ASN A 221     -14.964  28.200  56.954  1.00 17.31           C  
ATOM   1730  ND2 ASN A 221     -15.412  28.001  55.724  1.00 19.05           N  
ATOM   1731  OD1 ASN A 221     -15.610  28.822  57.800  1.00 17.57           O  
ATOM   1732  N   SER A 222     -13.536  30.031  59.978  1.00 15.62           N  
ATOM   1733  CA  SER A 222     -14.160  30.298  61.272  1.00 15.11           C  
ATOM   1734  C   SER A 222     -15.065  31.497  61.141  1.00 14.17           C  
ATOM   1735  O   SER A 222     -14.570  32.589  60.872  1.00 16.12           O  
ATOM   1736  CB  SER A 222     -13.123  30.634  62.356  1.00 13.10           C  
ATOM   1737  OG  SER A 222     -12.175  29.603  62.547  1.00 23.81           O  
ATOM   1738  N   SER A 223     -16.368  31.305  61.347  1.00 12.49           N  
ATOM   1739  CA  SER A 223     -17.321  32.405  61.279  1.00 12.60           C  
ATOM   1740  C   SER A 223     -17.012  33.376  62.392  1.00 16.61           C  
ATOM   1741  O   SER A 223     -16.663  32.981  63.515  1.00 18.18           O  
ATOM   1742  CB  SER A 223     -18.763  31.930  61.448  1.00 12.33           C  
ATOM   1743  OG  SER A 223     -19.631  33.039  61.662  1.00 18.96           O  
ATOM   1744  N   ASP A 224     -17.113  34.655  62.077  1.00 16.98           N  
ATOM   1745  CA  ASP A 224     -16.855  35.689  63.049  1.00 15.03           C  
ATOM   1746  C   ASP A 224     -18.194  36.267  63.473  1.00 16.19           C  
ATOM   1747  O   ASP A 224     -18.242  37.236  64.198  1.00 15.95           O  
ATOM   1748  CB  ASP A 224     -15.947  36.770  62.469  1.00 15.15           C  
ATOM   1749  CG  ASP A 224     -15.431  37.711  63.526  1.00 17.15           C  
ATOM   1750  OD1 ASP A 224     -15.266  37.252  64.654  1.00 24.38           O  
ATOM   1751  OD2 ASP A 224     -15.195  38.902  63.247  1.00 25.13           O1-
ATOM   1752  N   ASP A 225     -19.268  35.568  63.138  1.00 14.51           N  
ATOM   1753  CA  ASP A 225     -20.613  36.004  63.470  1.00 15.55           C  
ATOM   1754  C   ASP A 225     -20.998  35.988  64.950  1.00 17.33           C  
ATOM   1755  O   ASP A 225     -20.725  35.024  65.664  1.00 15.10           O  
ATOM   1756  CB  ASP A 225     -21.615  35.140  62.728  1.00 18.30           C  
ATOM   1757  CG  ASP A 225     -23.035  35.564  62.992  1.00 25.30           C  
ATOM   1758  OD1 ASP A 225     -23.387  36.667  62.548  1.00 29.75           O  
ATOM   1759  OD2 ASP A 225     -23.787  34.831  63.670  1.00 29.72           O1-
ATOM   1760  N   ILE A 226     -21.638  37.060  65.410  1.00 15.87           N  
ATOM   1761  CA  ILE A 226     -22.124  37.129  66.781  1.00 16.07           C  
ATOM   1762  C   ILE A 226     -23.572  37.577  66.784  1.00 15.56           C  
ATOM   1763  O   ILE A 226     -24.164  37.693  67.843  1.00 19.04           O  
ATOM   1764  CB  ILE A 226     -21.328  38.096  67.696  1.00 13.42           C  
ATOM   1765  CG1 ILE A 226     -21.405  39.522  67.164  1.00 17.51           C  
ATOM   1766  CG2 ILE A 226     -19.908  37.609  67.904  1.00 12.17           C  
ATOM   1767  CD1 ILE A 226     -20.954  40.569  68.171  1.00 16.06           C  
ATOM   1768  N   SER A 227     -24.160  37.823  65.616  1.00 16.28           N  
ATOM   1769  CA  SER A 227     -25.559  38.254  65.562  1.00 19.15           C  
ATOM   1770  C   SER A 227     -26.508  37.184  66.111  1.00 18.29           C  
ATOM   1771  O   SER A 227     -27.621  37.481  66.538  1.00 18.83           O  
ATOM   1772  CB  SER A 227     -25.974  38.626  64.145  1.00 20.62           C  
ATOM   1773  OG  SER A 227     -25.626  37.605  63.256  1.00 22.13           O  
ATOM   1774  N   LYS A 228     -26.051  35.937  66.087  1.00 19.62           N  
ATOM   1775  CA  LYS A 228     -26.817  34.809  66.609  1.00 21.99           C  
ATOM   1776  C   LYS A 228     -27.039  34.932  68.119  1.00 24.19           C  
ATOM   1777  O   LYS A 228     -27.930  34.291  68.674  1.00 28.74           O  
ATOM   1778  CB  LYS A 228     -26.088  33.499  66.318  1.00 21.25           C  
ATOM   1779  CG  LYS A 228     -24.661  33.458  66.847  1.00 20.57           C  
ATOM   1780  CD  LYS A 228     -23.998  32.113  66.555  1.00 17.63           C  
ATOM   1781  CE  LYS A 228     -22.579  32.063  67.059  1.00 20.46           C  
ATOM   1782  NZ  LYS A 228     -21.943  30.751  66.777  1.00 21.77           N1+
ATOM   1783  N   PHE A 229     -26.190  35.709  68.787  1.00 23.75           N  
ATOM   1784  CA  PHE A 229     -26.320  35.927  70.221  1.00 21.45           C  
ATOM   1785  C   PHE A 229     -27.231  37.107  70.503  1.00 22.40           C  
ATOM   1786  O   PHE A 229     -27.617  37.306  71.649  1.00 23.63           O  
ATOM   1787  CB  PHE A 229     -24.966  36.249  70.856  1.00 19.67           C  
ATOM   1788  CG  PHE A 229     -23.912  35.210  70.621  1.00 19.42           C  
ATOM   1789  CD1 PHE A 229     -22.734  35.536  69.963  1.00 18.05           C  
ATOM   1790  CD2 PHE A 229     -24.081  33.914  71.071  1.00 19.82           C  
ATOM   1791  CE1 PHE A 229     -21.734  34.591  69.763  1.00 16.55           C  
ATOM   1792  CE2 PHE A 229     -23.080  32.952  70.875  1.00 22.76           C  
ATOM   1793  CZ  PHE A 229     -21.902  33.300  70.213  1.00 17.65           C  
ATOM   1794  N   TYR A 230     -27.578  37.887  69.478  1.00 22.88           N  
ATOM   1795  CA  TYR A 230     -28.400  39.080  69.686  1.00 22.85           C  
ATOM   1796  C   TYR A 230     -29.645  39.214  68.867  1.00 25.24           C  
ATOM   1797  O   TYR A 230     -30.418  40.133  69.087  1.00 24.96           O  
ATOM   1798  CB  TYR A 230     -27.573  40.330  69.443  1.00 18.86           C  
ATOM   1799  CG  TYR A 230     -26.395  40.402  70.355  1.00 21.60           C  
ATOM   1800  CD1 TYR A 230     -25.130  39.957  69.936  1.00 20.05           C  
ATOM   1801  CD2 TYR A 230     -26.544  40.852  71.667  1.00 18.90           C  
ATOM   1802  CE1 TYR A 230     -24.036  39.949  70.823  1.00 18.60           C  
ATOM   1803  CE2 TYR A 230     -25.472  40.852  72.546  1.00 16.61           C  
ATOM   1804  CZ  TYR A 230     -24.227  40.401  72.130  1.00 17.21           C  
ATOM   1805  OH  TYR A 230     -23.253  40.436  73.099  1.00 21.76           O  
ATOM   1806  N   ARG A 231     -29.824  38.356  67.883  1.00 29.29           N  
ATOM   1807  CA  ARG A 231     -30.997  38.479  67.053  1.00 35.72           C  
ATOM   1808  C   ARG A 231     -31.788  37.189  67.079  1.00 40.25           C  
ATOM   1809  O   ARG A 231     -31.220  36.094  66.993  1.00 40.27           O  
ATOM   1810  CB  ARG A 231     -30.582  38.831  65.612  1.00 35.99           C  
ATOM   1811  CG  ARG A 231     -31.268  40.076  65.015  1.00 37.75           C  
ATOM   1812  CD  ARG A 231     -30.836  41.359  65.706  1.00 35.95           C  
ATOM   1813  NE  ARG A 231     -31.579  42.526  65.245  1.00 39.33           N  
ATOM   1814  CZ  ARG A 231     -31.008  43.626  64.760  1.00 45.51           C  
ATOM   1815  NH1 ARG A 231     -29.691  43.707  64.665  1.00 46.94           N1+
ATOM   1816  NH2 ARG A 231     -31.748  44.661  64.378  1.00 51.47           N  
ATOM   1817  N   THR A 232     -33.092  37.312  67.287  1.00 45.54           N  
ATOM   1818  CA  THR A 232     -33.959  36.150  67.267  1.00 50.95           C  
ATOM   1819  C   THR A 232     -34.039  35.759  65.783  1.00 53.43           C  
ATOM   1820  O   THR A 232     -33.933  36.622  64.909  1.00 55.94           O  
ATOM   1821  CB  THR A 232     -35.354  36.505  67.787  1.00 51.50           C  
ATOM   1822  CG2 THR A 232     -36.119  35.231  68.082  1.00 53.56           C  
ATOM   1823  OG1 THR A 232     -35.234  37.257  69.003  1.00 54.36           O  
ATOM   1824  N   LYS A 233     -34.229  34.477  65.489  1.00 57.11           N  
ATOM   1825  CA  LYS A 233     -34.303  33.998  64.101  1.00 62.00           C  
ATOM   1826  C   LYS A 233     -35.250  34.789  63.187  1.00 61.11           C  
ATOM   1827  O   LYS A 233     -35.035  34.884  61.980  1.00 59.93           O  
ATOM   1828  CB  LYS A 233     -34.687  32.523  64.087  1.00 68.19           C  
ATOM   1829  CG  LYS A 233     -34.221  31.778  62.847  1.00 78.28           C  
ATOM   1830  CD  LYS A 233     -32.708  31.934  62.633  1.00 85.39           C  
ATOM   1831  CE  LYS A 233     -32.124  30.754  61.856  1.00 91.74           C  
ATOM   1832  NZ  LYS A 233     -32.916  30.412  60.634  1.00 97.46           N1+
ATOM   1833  N   SER A 234     -36.298  35.346  63.779  1.00 62.77           N  
ATOM   1834  CA  SER A 234     -37.277  36.149  63.056  1.00 63.46           C  
ATOM   1835  C   SER A 234     -36.706  37.537  62.727  1.00 63.28           C  
ATOM   1836  O   SER A 234     -36.799  38.016  61.588  1.00 65.25           O  
ATOM   1837  CB  SER A 234     -38.551  36.276  63.907  1.00 66.00           C  
ATOM   1838  OG  SER A 234     -38.236  36.515  65.280  1.00 69.47           O  
ATOM   1839  N   ASP A 235     -36.056  38.149  63.719  1.00 61.62           N  
ATOM   1840  CA  ASP A 235     -35.464  39.471  63.562  1.00 59.76           C  
ATOM   1841  C   ASP A 235     -34.175  39.442  62.751  1.00 55.89           C  
ATOM   1842  O   ASP A 235     -33.726  40.475  62.259  1.00 56.44           O  
ATOM   1843  CB  ASP A 235     -35.239  40.125  64.928  1.00 63.78           C  
ATOM   1844  CG  ASP A 235     -36.548  40.485  65.622  1.00 68.41           C  
ATOM   1845  OD1 ASP A 235     -37.472  40.990  64.938  1.00 69.01           O  
ATOM   1846  OD2 ASP A 235     -36.658  40.253  66.847  1.00 72.75           O1-
ATOM   1847  N   SER A 236     -33.610  38.250  62.590  1.00 52.07           N  
ATOM   1848  CA  SER A 236     -32.387  38.045  61.818  1.00 48.36           C  
ATOM   1849  C   SER A 236     -32.540  38.571  60.376  1.00 43.55           C  
ATOM   1850  O   SER A 236     -33.598  38.406  59.745  1.00 40.51           O  
ATOM   1851  CB  SER A 236     -32.027  36.550  61.848  1.00 48.82           C  
ATOM   1852  OG  SER A 236     -31.285  36.137  60.713  1.00 54.78           O  
ATOM   1853  N   GLY A 237     -31.487  39.217  59.877  1.00 39.30           N  
ATOM   1854  CA  GLY A 237     -31.501  39.790  58.539  1.00 36.46           C  
ATOM   1855  C   GLY A 237     -32.298  41.085  58.516  1.00 36.45           C  
ATOM   1856  O   GLY A 237     -32.762  41.525  57.462  1.00 34.87           O  
ATOM   1857  N   ALA A 238     -32.463  41.694  59.693  1.00 36.14           N  
ATOM   1858  CA  ALA A 238     -33.220  42.935  59.856  1.00 35.89           C  
ATOM   1859  C   ALA A 238     -32.764  44.097  58.972  1.00 36.38           C  
ATOM   1860  O   ALA A 238     -33.514  44.564  58.093  1.00 31.82           O  
ATOM   1861  CB  ALA A 238     -33.191  43.362  61.310  1.00 38.95           C  
ATOM   1862  N   LEU A 239     -31.539  44.561  59.228  1.00 36.77           N  
ATOM   1863  CA  LEU A 239     -30.945  45.694  58.522  1.00 36.10           C  
ATOM   1864  C   LEU A 239     -30.868  45.534  57.003  1.00 38.01           C  
ATOM   1865  O   LEU A 239     -31.161  46.473  56.252  1.00 37.25           O  
ATOM   1866  CB  LEU A 239     -29.562  46.001  59.092  1.00 33.30           C  
ATOM   1867  CG  LEU A 239     -28.863  47.229  58.516  1.00 32.29           C  
ATOM   1868  CD1 LEU A 239     -29.685  48.481  58.797  1.00 32.49           C  
ATOM   1869  CD2 LEU A 239     -27.493  47.337  59.112  1.00 29.27           C  
ATOM   1870  N   LYS A 240     -30.482  44.352  56.547  1.00 39.26           N  
ATOM   1871  CA  LYS A 240     -30.375  44.096  55.116  1.00 44.46           C  
ATOM   1872  C   LYS A 240     -31.752  44.155  54.443  1.00 46.06           C  
ATOM   1873  O   LYS A 240     -31.870  44.553  53.277  1.00 46.89           O  
ATOM   1874  CB  LYS A 240     -29.671  42.755  54.866  1.00 42.49           C  
ATOM   1875  CG  LYS A 240     -28.255  42.724  55.432  1.00 43.71           C  
ATOM   1876  CD  LYS A 240     -27.501  41.444  55.095  1.00 43.22           C  
ATOM   1877  CE  LYS A 240     -27.324  41.333  53.600  1.00 46.11           C  
ATOM   1878  NZ  LYS A 240     -26.053  40.681  53.244  1.00 47.02           N1+
ATOM   1879  N   ALA A 241     -32.790  43.817  55.205  1.00 48.18           N  
ATOM   1880  CA  ALA A 241     -34.169  43.845  54.722  1.00 51.88           C  
ATOM   1881  C   ALA A 241     -34.808  45.231  54.940  1.00 53.27           C  
ATOM   1882  O   ALA A 241     -36.037  45.371  54.954  1.00 55.83           O  
ATOM   1883  CB  ALA A 241     -34.991  42.753  55.419  1.00 51.84           C  
ATOM   1884  N   GLY A 242     -33.968  46.244  55.155  1.00 52.99           N  
ATOM   1885  CA  GLY A 242     -34.456  47.599  55.346  1.00 49.40           C  
ATOM   1886  C   GLY A 242     -34.895  47.981  56.749  1.00 50.09           C  
ATOM   1887  O   GLY A 242     -35.127  49.158  57.013  1.00 50.92           O  
ATOM   1888  N   ASN A 243     -34.993  47.018  57.662  1.00 46.82           N  
ATOM   1889  CA  ASN A 243     -35.411  47.348  59.020  1.00 46.26           C  
ATOM   1890  C   ASN A 243     -34.255  47.470  60.007  1.00 45.36           C  
ATOM   1891  O   ASN A 243     -33.798  46.476  60.567  1.00 44.96           O  
ATOM   1892  CB  ASN A 243     -36.426  46.334  59.536  1.00 47.67           C  
ATOM   1893  CG  ASN A 243     -36.837  46.608  60.978  1.00 48.80           C  
ATOM   1894  ND2 ASN A 243     -37.379  45.593  61.644  1.00 50.29           N  
ATOM   1895  OD1 ASN A 243     -36.630  47.706  61.494  1.00 50.44           O  
ATOM   1896  N   PRO A 244     -33.775  48.703  60.250  1.00 46.26           N  
ATOM   1897  CA  PRO A 244     -32.669  48.915  61.191  1.00 45.52           C  
ATOM   1898  C   PRO A 244     -33.149  49.031  62.639  1.00 45.71           C  
ATOM   1899  O   PRO A 244     -32.352  49.109  63.563  1.00 43.94           O  
ATOM   1900  CB  PRO A 244     -32.083  50.240  60.707  1.00 47.46           C  
ATOM   1901  CG  PRO A 244     -33.311  51.007  60.276  1.00 46.49           C  
ATOM   1902  CD  PRO A 244     -34.150  49.958  59.564  1.00 46.72           C  
ATOM   1903  N   ASN A 245     -34.469  49.027  62.823  1.00 48.53           N  
ATOM   1904  CA  ASN A 245     -35.073  49.175  64.150  1.00 52.15           C  
ATOM   1905  C   ASN A 245     -35.456  47.876  64.866  1.00 51.63           C  
ATOM   1906  O   ASN A 245     -36.004  47.916  65.973  1.00 51.13           O  
ATOM   1907  CB  ASN A 245     -36.304  50.096  64.082  1.00 54.64           C  
ATOM   1908  CG  ASN A 245     -36.007  51.441  63.422  1.00 54.78           C  
ATOM   1909  ND2 ASN A 245     -34.917  52.086  63.836  1.00 52.80           N  
ATOM   1910  OD1 ASN A 245     -36.749  51.883  62.536  1.00 53.41           O  
ATOM   1911  N   ALA A 246     -35.200  46.732  64.234  1.00 51.11           N  
ATOM   1912  CA  ALA A 246     -35.504  45.445  64.860  1.00 50.45           C  
ATOM   1913  C   ALA A 246     -34.740  45.402  66.191  1.00 51.20           C  
ATOM   1914  O   ALA A 246     -33.575  45.782  66.263  1.00 50.49           O  
ATOM   1915  CB  ALA A 246     -35.079  44.295  63.959  1.00 50.12           C  
ATOM   1916  N   PRO A 247     -35.379  44.896  67.252  1.00 50.28           N  
ATOM   1917  CA  PRO A 247     -34.759  44.816  68.579  1.00 48.03           C  
ATOM   1918  C   PRO A 247     -33.522  43.928  68.745  1.00 48.01           C  
ATOM   1919  O   PRO A 247     -33.316  42.962  68.001  1.00 46.00           O  
ATOM   1920  CB  PRO A 247     -35.909  44.300  69.438  1.00 48.29           C  
ATOM   1921  CG  PRO A 247     -36.609  43.354  68.493  1.00 48.18           C  
ATOM   1922  CD  PRO A 247     -36.673  44.186  67.231  1.00 49.47           C  
ATOM   1923  N   LEU A 248     -32.688  44.288  69.718  1.00 47.00           N  
ATOM   1924  CA  LEU A 248     -31.515  43.494  70.051  1.00 46.68           C  
ATOM   1925  C   LEU A 248     -31.905  42.698  71.288  1.00 46.98           C  
ATOM   1926  O   LEU A 248     -32.196  43.268  72.344  1.00 45.50           O  
ATOM   1927  CB  LEU A 248     -30.287  44.354  70.349  1.00 44.42           C  
ATOM   1928  CG  LEU A 248     -29.387  44.675  69.157  1.00 43.13           C  
ATOM   1929  CD1 LEU A 248     -28.090  45.242  69.676  1.00 43.19           C  
ATOM   1930  CD2 LEU A 248     -29.109  43.428  68.347  1.00 35.84           C  
ATOM   1931  N   VAL A 249     -31.979  41.385  71.122  1.00 46.17           N  
ATOM   1932  CA  VAL A 249     -32.347  40.462  72.185  1.00 47.52           C  
ATOM   1933  C   VAL A 249     -31.117  39.659  72.605  1.00 47.02           C  
ATOM   1934  O   VAL A 249     -30.557  38.907  71.807  1.00 47.89           O  
ATOM   1935  CB  VAL A 249     -33.456  39.491  71.692  1.00 48.59           C  
ATOM   1936  CG1 VAL A 249     -33.798  38.475  72.755  1.00 47.93           C  
ATOM   1937  CG2 VAL A 249     -34.695  40.269  71.294  1.00 48.48           C  
ATOM   1938  N   GLN A 250     -30.704  39.812  73.860  1.00 45.99           N  
ATOM   1939  CA  GLN A 250     -29.538  39.102  74.392  1.00 46.26           C  
ATOM   1940  C   GLN A 250     -29.858  37.599  74.547  1.00 49.44           C  
ATOM   1941  O   GLN A 250     -30.273  37.138  75.623  1.00 49.17           O  
ATOM   1942  CB  GLN A 250     -29.143  39.722  75.739  1.00 45.75           C  
ATOM   1943  CG  GLN A 250     -27.803  39.291  76.313  1.00 47.77           C  
ATOM   1944  CD  GLN A 250     -27.552  39.885  77.693  1.00 49.34           C  
ATOM   1945  NE2 GLN A 250     -26.327  40.340  77.937  1.00 50.92           N  
ATOM   1946  OE1 GLN A 250     -28.452  39.928  78.531  1.00 49.28           O  
ATOM   1947  N   VAL A 251     -29.692  36.852  73.454  1.00 51.15           N  
ATOM   1948  CA  VAL A 251     -29.958  35.408  73.421  1.00 52.56           C  
ATOM   1949  C   VAL A 251     -29.087  34.667  74.433  1.00 53.75           C  
ATOM   1950  O   VAL A 251     -29.531  33.717  75.072  1.00 54.12           O  
ATOM   1951  CB  VAL A 251     -29.728  34.825  71.996  1.00 50.20           C  
ATOM   1952  CG1 VAL A 251     -29.831  33.317  72.006  1.00 50.52           C  
ATOM   1953  CG2 VAL A 251     -30.744  35.393  71.026  1.00 51.90           C  
ATOM   1954  N   THR A 252     -27.835  35.091  74.544  1.00 54.14           N  
ATOM   1955  CA  THR A 252     -26.894  34.507  75.491  1.00 54.55           C  
ATOM   1956  C   THR A 252     -25.973  35.624  75.950  1.00 52.72           C  
ATOM   1957  O   THR A 252     -25.747  36.581  75.218  1.00 50.03           O  
ATOM   1958  CB  THR A 252     -26.123  33.266  74.917  1.00 57.19           C  
ATOM   1959  CG2 THR A 252     -26.109  33.262  73.400  1.00 58.26           C  
ATOM   1960  OG1 THR A 252     -24.779  33.223  75.431  1.00 59.69           O  
ATOM   1961  N   LYS A 253     -25.501  35.502  77.190  1.00 52.46           N  
ATOM   1962  CA  LYS A 253     -24.652  36.506  77.834  1.00 53.27           C  
ATOM   1963  C   LYS A 253     -23.317  36.910  77.204  1.00 53.25           C  
ATOM   1964  O   LYS A 253     -23.194  38.008  76.647  1.00 57.21           O  
ATOM   1965  CB  LYS A 253     -24.426  36.146  79.308  1.00 53.19           C  
ATOM   1966  CG  LYS A 253     -24.965  37.174  80.295  1.00 52.84           C  
ATOM   1967  CD  LYS A 253     -26.465  37.343  80.137  1.00 55.97           C  
ATOM   1968  CE  LYS A 253     -27.079  38.097  81.312  1.00 58.58           C  
ATOM   1969  NZ  LYS A 253     -28.558  38.302  81.136  1.00 58.04           N1+
ATOM   1970  N   GLY A 254     -22.297  36.075  77.373  1.00 48.76           N  
ATOM   1971  CA  GLY A 254     -21.000  36.424  76.833  1.00 44.53           C  
ATOM   1972  C   GLY A 254     -20.569  35.578  75.660  1.00 43.57           C  
ATOM   1973  O   GLY A 254     -19.506  34.953  75.708  1.00 45.30           O  
ATOM   1974  N   GLY A 255     -21.368  35.564  74.600  1.00 39.98           N  
ATOM   1975  CA  GLY A 255     -21.006  34.765  73.449  1.00 37.40           C  
ATOM   1976  C   GLY A 255     -19.805  35.294  72.666  1.00 35.54           C  
ATOM   1977  O   GLY A 255     -19.588  36.512  72.536  1.00 37.03           O  
ATOM   1978  N   GLU A 256     -19.011  34.371  72.143  1.00 33.08           N  
ATOM   1979  CA  GLU A 256     -17.861  34.715  71.330  1.00 29.74           C  
ATOM   1980  C   GLU A 256     -18.048  33.908  70.049  1.00 27.33           C  
ATOM   1981  O   GLU A 256     -18.669  32.855  70.063  1.00 32.31           O  
ATOM   1982  CB  GLU A 256     -16.542  34.392  72.049  1.00 31.29           C  
ATOM   1983  CG  GLU A 256     -16.256  32.924  72.373  1.00 35.68           C  
ATOM   1984  CD  GLU A 256     -14.839  32.711  72.930  1.00 42.97           C  
ATOM   1985  OE1 GLU A 256     -14.486  31.554  73.253  1.00 49.07           O  
ATOM   1986  OE2 GLU A 256     -14.064  33.694  73.043  1.00 44.60           O1-
ATOM   1987  N   SER A 257     -17.620  34.458  68.927  1.00 21.58           N  
ATOM   1988  CA  SER A 257     -17.797  33.774  67.659  1.00 20.04           C  
ATOM   1989  C   SER A 257     -16.805  32.627  67.505  1.00 18.60           C  
ATOM   1990  O   SER A 257     -15.882  32.494  68.315  1.00 19.14           O  
ATOM   1991  CB  SER A 257     -17.586  34.791  66.552  1.00 18.59           C  
ATOM   1992  OG  SER A 257     -16.305  35.372  66.709  1.00 18.44           O  
ATOM   1993  N   GLU A 258     -16.927  31.874  66.415  1.00 17.98           N  
ATOM   1994  CA  GLU A 258     -15.997  30.783  66.155  1.00 16.40           C  
ATOM   1995  C   GLU A 258     -14.610  31.362  66.003  1.00 15.07           C  
ATOM   1996  O   GLU A 258     -13.642  30.758  66.425  1.00 17.72           O  
ATOM   1997  CB  GLU A 258     -16.323  30.050  64.845  1.00 19.48           C  
ATOM   1998  CG  GLU A 258     -17.648  29.301  64.778  1.00 26.16           C  
ATOM   1999  CD  GLU A 258     -17.923  28.686  63.378  1.00 33.51           C  
ATOM   2000  OE1 GLU A 258     -16.979  28.547  62.559  1.00 25.93           O  
ATOM   2001  OE2 GLU A 258     -19.101  28.347  63.091  1.00 33.97           O1-
ATOM   2002  N   LEU A 259     -14.504  32.537  65.385  1.00 11.20           N  
ATOM   2003  CA  LEU A 259     -13.196  33.142  65.162  1.00 11.11           C  
ATOM   2004  C   LEU A 259     -12.532  33.492  66.470  1.00  7.89           C  
ATOM   2005  O   LEU A 259     -11.329  33.295  66.642  1.00 12.35           O  
ATOM   2006  CB  LEU A 259     -13.316  34.405  64.309  1.00 12.80           C  
ATOM   2007  CG  LEU A 259     -12.267  34.718  63.228  1.00 14.40           C  
ATOM   2008  CD1 LEU A 259     -12.136  36.237  63.074  1.00  7.57           C  
ATOM   2009  CD2 LEU A 259     -10.914  34.104  63.531  1.00  9.87           C  
ATOM   2010  N   ASP A 260     -13.305  34.056  67.385  1.00 11.68           N  
ATOM   2011  CA  ASP A 260     -12.778  34.427  68.700  1.00 16.74           C  
ATOM   2012  C   ASP A 260     -12.124  33.210  69.369  1.00 15.13           C  
ATOM   2013  O   ASP A 260     -10.987  33.269  69.823  1.00 17.03           O  
ATOM   2014  CB  ASP A 260     -13.906  34.979  69.599  1.00 17.43           C  
ATOM   2015  CG  ASP A 260     -14.363  36.389  69.199  1.00 20.11           C  
ATOM   2016  OD1 ASP A 260     -13.534  37.222  68.781  1.00 23.22           O  
ATOM   2017  OD2 ASP A 260     -15.567  36.685  69.329  1.00 26.21           O1-
ATOM   2018  N   SER A 261     -12.840  32.096  69.391  1.00 15.01           N  
ATOM   2019  CA  SER A 261     -12.317  30.880  69.981  1.00 16.45           C  
ATOM   2020  C   SER A 261     -11.061  30.395  69.276  1.00 17.02           C  
ATOM   2021  O   SER A 261     -10.064  30.062  69.929  1.00 13.17           O  
ATOM   2022  CB  SER A 261     -13.398  29.822  69.963  1.00 18.28           C  
ATOM   2023  OG  SER A 261     -14.455  30.302  70.756  1.00 21.57           O  
ATOM   2024  N   THR A 262     -11.093  30.392  67.946  1.00 17.00           N  
ATOM   2025  CA  THR A 262      -9.951  29.978  67.137  1.00 14.60           C  
ATOM   2026  C   THR A 262      -8.699  30.783  67.485  1.00 10.69           C  
ATOM   2027  O   THR A 262      -7.602  30.219  67.680  1.00 13.74           O  
ATOM   2028  CB  THR A 262     -10.263  30.163  65.638  1.00 17.33           C  
ATOM   2029  CG2 THR A 262      -9.047  29.846  64.803  1.00 20.34           C  
ATOM   2030  OG1 THR A 262     -11.314  29.273  65.257  1.00 20.36           O  
ATOM   2031  N   MET A 263      -8.864  32.098  67.588  1.00  9.82           N  
ATOM   2032  CA  MET A 263      -7.735  32.975  67.915  1.00 11.14           C  
ATOM   2033  C   MET A 263      -7.215  32.768  69.326  1.00 12.31           C  
ATOM   2034  O   MET A 263      -6.011  32.796  69.548  1.00 14.00           O  
ATOM   2035  CB  MET A 263      -8.088  34.445  67.696  1.00 16.76           C  
ATOM   2036  CG  MET A 263      -8.382  34.802  66.223  1.00 17.27           C  
ATOM   2037  SD  MET A 263      -7.116  34.257  65.061  1.00  9.64           S  
ATOM   2038  CE  MET A 263      -5.647  35.063  65.744  1.00 11.10           C  
ATOM   2039  N   GLU A 264      -8.124  32.495  70.256  1.00 14.22           N  
ATOM   2040  CA  GLU A 264      -7.798  32.230  71.661  1.00 15.17           C  
ATOM   2041  C   GLU A 264      -6.866  31.023  71.688  1.00 11.60           C  
ATOM   2042  O   GLU A 264      -5.805  31.049  72.303  1.00 13.88           O  
ATOM   2043  CB  GLU A 264      -9.110  31.930  72.383  1.00 23.47           C  
ATOM   2044  CG  GLU A 264      -9.054  31.735  73.880  1.00 36.70           C  
ATOM   2045  CD  GLU A 264     -10.454  31.632  74.485  1.00 43.15           C  
ATOM   2046  OE1 GLU A 264     -10.898  32.630  75.098  1.00 48.46           O  
ATOM   2047  OE2 GLU A 264     -11.117  30.576  74.325  1.00 46.95           O1-
ATOM   2048  N   LYS A 265      -7.221  29.992  70.929  1.00 15.80           N  
ATOM   2049  CA  LYS A 265      -6.389  28.788  70.823  1.00 18.19           C  
ATOM   2050  C   LYS A 265      -5.004  29.081  70.246  1.00 15.03           C  
ATOM   2051  O   LYS A 265      -4.014  28.614  70.790  1.00 17.12           O  
ATOM   2052  CB  LYS A 265      -7.052  27.743  69.936  1.00 25.00           C  
ATOM   2053  CG  LYS A 265      -6.365  26.390  70.003  1.00 31.87           C  
ATOM   2054  CD  LYS A 265      -6.941  25.422  68.983  1.00 40.10           C  
ATOM   2055  CE  LYS A 265      -6.812  23.975  69.467  1.00 47.01           C  
ATOM   2056  NZ  LYS A 265      -5.462  23.601  70.015  1.00 48.15           N1+
ATOM   2057  N   LEU A 266      -4.944  29.831  69.141  1.00 12.44           N  
ATOM   2058  CA  LEU A 266      -3.667  30.177  68.495  1.00 10.19           C  
ATOM   2059  C   LEU A 266      -2.808  31.024  69.406  1.00  7.08           C  
ATOM   2060  O   LEU A 266      -1.612  30.809  69.560  1.00  8.73           O  
ATOM   2061  CB  LEU A 266      -3.921  30.904  67.174  1.00 10.21           C  
ATOM   2062  CG  LEU A 266      -4.632  30.082  66.107  1.00  8.37           C  
ATOM   2063  CD1 LEU A 266      -4.714  30.907  64.832  1.00 12.26           C  
ATOM   2064  CD2 LEU A 266      -3.851  28.813  65.862  1.00  7.00           C  
ATOM   2065  N   THR A 267      -3.448  31.930  70.117  1.00 10.74           N  
ATOM   2066  CA  THR A 267      -2.718  32.776  71.048  1.00 11.34           C  
ATOM   2067  C   THR A 267      -2.074  31.901  72.126  1.00 12.05           C  
ATOM   2068  O   THR A 267      -0.893  32.056  72.447  1.00  9.95           O  
ATOM   2069  CB  THR A 267      -3.665  33.796  71.687  1.00 12.71           C  
ATOM   2070  CG2 THR A 267      -2.896  34.736  72.568  1.00 12.83           C  
ATOM   2071  OG1 THR A 267      -4.291  34.557  70.654  1.00 15.17           O  
ATOM   2072  N   ALA A 268      -2.851  30.957  72.655  1.00 14.25           N  
ATOM   2073  CA  ALA A 268      -2.363  30.041  73.680  1.00 13.14           C  
ATOM   2074  C   ALA A 268      -1.143  29.297  73.174  1.00 11.96           C  
ATOM   2075  O   ALA A 268      -0.131  29.195  73.869  1.00 14.03           O  
ATOM   2076  CB  ALA A 268      -3.452  29.056  74.062  1.00 11.44           C  
ATOM   2077  N   GLU A 269      -1.193  28.867  71.921  1.00 16.92           N  
ATOM   2078  CA  GLU A 269      -0.078  28.127  71.351  1.00 14.13           C  
ATOM   2079  C   GLU A 269       1.144  28.992  71.086  1.00 16.81           C  
ATOM   2080  O   GLU A 269       2.286  28.553  71.259  1.00 19.21           O  
ATOM   2081  CB  GLU A 269      -0.550  27.367  70.125  1.00 17.18           C  
ATOM   2082  CG  GLU A 269      -1.581  26.314  70.524  1.00 19.00           C  
ATOM   2083  CD  GLU A 269      -2.344  25.696  69.363  1.00 23.34           C  
ATOM   2084  OE1 GLU A 269      -3.123  24.761  69.620  1.00 25.78           O  
ATOM   2085  OE2 GLU A 269      -2.192  26.137  68.212  1.00 23.23           O1-
ATOM   2086  N   LEU A 270       0.928  30.260  70.775  1.00 18.07           N  
ATOM   2087  CA  LEU A 270       2.073  31.131  70.539  1.00 18.05           C  
ATOM   2088  C   LEU A 270       2.746  31.420  71.874  1.00 21.39           C  
ATOM   2089  O   LEU A 270       3.932  31.149  72.072  1.00 21.96           O  
ATOM   2090  CB  LEU A 270       1.613  32.448  69.920  1.00 18.07           C  
ATOM   2091  CG  LEU A 270       2.607  33.564  69.573  1.00 15.96           C  
ATOM   2092  CD1 LEU A 270       2.384  34.772  70.413  1.00 16.25           C  
ATOM   2093  CD2 LEU A 270       4.024  33.114  69.671  1.00 15.10           C  
ATOM   2094  N   VAL A 271       1.947  31.940  72.799  1.00 21.56           N  
ATOM   2095  CA  VAL A 271       2.412  32.350  74.107  1.00 20.73           C  
ATOM   2096  C   VAL A 271       3.167  31.334  74.930  1.00 18.99           C  
ATOM   2097  O   VAL A 271       4.092  31.693  75.641  1.00 20.78           O  
ATOM   2098  CB  VAL A 271       1.271  33.020  74.886  1.00 21.91           C  
ATOM   2099  CG1 VAL A 271       1.653  33.248  76.310  1.00 27.38           C  
ATOM   2100  CG2 VAL A 271       0.965  34.367  74.241  1.00 19.99           C  
ATOM   2101  N   GLN A 272       2.823  30.064  74.799  1.00 20.79           N  
ATOM   2102  CA  GLN A 272       3.531  29.041  75.561  1.00 22.26           C  
ATOM   2103  C   GLN A 272       4.947  28.758  75.052  1.00 22.10           C  
ATOM   2104  O   GLN A 272       5.657  27.952  75.658  1.00 24.42           O  
ATOM   2105  CB  GLN A 272       2.727  27.742  75.620  1.00 24.51           C  
ATOM   2106  CG  GLN A 272       2.600  27.007  74.297  1.00 32.10           C  
ATOM   2107  CD  GLN A 272       1.615  25.846  74.365  1.00 38.07           C  
ATOM   2108  NE2 GLN A 272       0.707  25.900  75.329  1.00 39.88           N  
ATOM   2109  OE1 GLN A 272       1.655  24.922  73.548  1.00 43.60           O  
ATOM   2110  N   GLN A 273       5.344  29.360  73.926  1.00 20.14           N  
ATOM   2111  CA  GLN A 273       6.691  29.140  73.383  1.00 17.20           C  
ATOM   2112  C   GLN A 273       7.578  30.319  73.714  1.00 16.56           C  
ATOM   2113  O   GLN A 273       7.084  31.418  73.969  1.00 19.75           O  
ATOM   2114  CB  GLN A 273       6.655  28.958  71.864  1.00 17.96           C  
ATOM   2115  CG  GLN A 273       5.625  27.973  71.364  1.00 14.94           C  
ATOM   2116  CD  GLN A 273       5.752  27.766  69.876  1.00 19.89           C  
ATOM   2117  NE2 GLN A 273       4.716  28.130  69.123  1.00 15.60           N  
ATOM   2118  OE1 GLN A 273       6.796  27.315  69.400  1.00 17.74           O  
ATOM   2119  N   THR A 274       8.887  30.126  73.594  1.00 19.08           N  
ATOM   2120  CA  THR A 274       9.839  31.185  73.899  1.00 18.80           C  
ATOM   2121  C   THR A 274       9.857  32.242  72.790  1.00 20.52           C  
ATOM   2122  O   THR A 274       9.939  31.916  71.612  1.00 21.40           O  
ATOM   2123  CB  THR A 274      11.241  30.621  74.085  1.00 21.01           C  
ATOM   2124  CG2 THR A 274      12.191  31.717  74.511  1.00 24.92           C  
ATOM   2125  OG1 THR A 274      11.235  29.643  75.123  1.00 26.25           O  
ATOM   2126  N   PRO A 275       9.772  33.527  73.158  1.00 18.91           N  
ATOM   2127  CA  PRO A 275       9.778  34.593  72.159  1.00 18.86           C  
ATOM   2128  C   PRO A 275      11.031  34.532  71.314  1.00 22.14           C  
ATOM   2129  O   PRO A 275      12.137  34.439  71.849  1.00 25.31           O  
ATOM   2130  CB  PRO A 275       9.733  35.864  73.013  1.00 18.62           C  
ATOM   2131  CG  PRO A 275       8.946  35.429  74.207  1.00 20.24           C  
ATOM   2132  CD  PRO A 275       9.561  34.078  74.508  1.00 18.21           C  
ATOM   2133  N   GLY A 276      10.844  34.532  69.996  1.00 19.93           N  
ATOM   2134  CA  GLY A 276      11.963  34.489  69.083  1.00 20.83           C  
ATOM   2135  C   GLY A 276      12.440  33.100  68.741  1.00 24.40           C  
ATOM   2136  O   GLY A 276      13.362  32.952  67.956  1.00 29.37           O  
ATOM   2137  N   LYS A 277      11.837  32.079  69.342  1.00 28.05           N  
ATOM   2138  CA  LYS A 277      12.240  30.696  69.083  1.00 26.41           C  
ATOM   2139  C   LYS A 277      11.038  29.826  68.805  1.00 24.01           C  
ATOM   2140  O   LYS A 277      10.953  28.716  69.285  1.00 27.60           O  
ATOM   2141  CB  LYS A 277      12.998  30.134  70.284  1.00 29.55           C  
ATOM   2142  CG  LYS A 277      14.327  30.822  70.543  1.00 39.26           C  
ATOM   2143  CD  LYS A 277      14.868  30.489  71.917  1.00 42.08           C  
ATOM   2144  CE  LYS A 277      16.049  31.388  72.259  1.00 48.44           C  
ATOM   2145  NZ  LYS A 277      16.480  31.240  73.681  1.00 54.45           N1+
ATOM   2146  N   LEU A 278      10.093  30.340  68.040  1.00 24.37           N  
ATOM   2147  CA  LEU A 278       8.904  29.579  67.728  1.00 22.47           C  
ATOM   2148  C   LEU A 278       9.256  28.414  66.817  1.00 24.93           C  
ATOM   2149  O   LEU A 278      10.260  28.446  66.113  1.00 25.96           O  
ATOM   2150  CB  LEU A 278       7.883  30.461  67.018  1.00 20.87           C  
ATOM   2151  CG  LEU A 278       7.414  31.726  67.708  1.00 21.11           C  
ATOM   2152  CD1 LEU A 278       6.196  32.261  66.939  1.00 19.20           C  
ATOM   2153  CD2 LEU A 278       7.057  31.410  69.166  1.00 19.12           C  
ATOM   2154  N   LYS A 279       8.406  27.400  66.810  1.00 23.55           N  
ATOM   2155  CA  LYS A 279       8.604  26.245  65.960  1.00 25.66           C  
ATOM   2156  C   LYS A 279       8.061  26.504  64.560  1.00 25.69           C  
ATOM   2157  O   LYS A 279       7.258  27.404  64.336  1.00 23.80           O  
ATOM   2158  CB  LYS A 279       7.871  25.031  66.527  1.00 28.13           C  
ATOM   2159  CG  LYS A 279       8.544  24.374  67.701  1.00 32.92           C  
ATOM   2160  CD  LYS A 279       7.946  22.993  67.927  1.00 45.93           C  
ATOM   2161  CE  LYS A 279       8.228  22.016  66.768  1.00 47.38           C  
ATOM   2162  NZ  LYS A 279       9.626  21.500  66.786  1.00 45.49           N1+
ATOM   2163  N   GLU A 280       8.555  25.741  63.600  1.00 23.11           N  
ATOM   2164  CA  GLU A 280       8.049  25.853  62.247  1.00 23.75           C  
ATOM   2165  C   GLU A 280       6.863  24.894  62.289  1.00 21.20           C  
ATOM   2166  O   GLU A 280       6.800  24.035  63.182  1.00 21.12           O  
ATOM   2167  CB  GLU A 280       9.092  25.385  61.221  1.00 28.71           C  
ATOM   2168  CG  GLU A 280       9.496  23.908  61.311  1.00 37.98           C  
ATOM   2169  CD  GLU A 280      10.306  23.565  62.568  1.00 47.15           C  
ATOM   2170  OE1 GLU A 280      10.193  22.403  63.038  1.00 51.72           O  
ATOM   2171  OE2 GLU A 280      11.051  24.447  63.082  1.00 51.29           O1-
ATOM   2172  N   GLY A 281       5.895  25.099  61.403  1.00 19.12           N  
ATOM   2173  CA  GLY A 281       4.742  24.219  61.348  1.00 17.53           C  
ATOM   2174  C   GLY A 281       5.076  23.082  60.402  1.00 20.57           C  
ATOM   2175  O   GLY A 281       6.196  23.018  59.903  1.00 19.17           O  
ATOM   2176  N   ALA A 282       4.129  22.192  60.124  1.00 24.95           N  
ATOM   2177  CA  ALA A 282       4.402  21.077  59.218  1.00 27.06           C  
ATOM   2178  C   ALA A 282       3.863  21.278  57.798  1.00 30.72           C  
ATOM   2179  O   ALA A 282       4.059  20.421  56.937  1.00 34.18           O  
ATOM   2180  CB  ALA A 282       3.879  19.784  59.802  1.00 30.33           C  
ATOM   2181  N   ASN A 283       3.159  22.385  57.569  1.00 30.96           N  
ATOM   2182  CA  ASN A 283       2.602  22.716  56.258  1.00 31.02           C  
ATOM   2183  C   ASN A 283       3.707  22.877  55.196  1.00 26.60           C  
ATOM   2184  O   ASN A 283       4.858  23.173  55.514  1.00 27.91           O  
ATOM   2185  CB  ASN A 283       1.749  23.987  56.379  1.00 36.87           C  
ATOM   2186  CG  ASN A 283       1.161  24.434  55.055  1.00 46.10           C  
ATOM   2187  ND2 ASN A 283      -0.098  24.079  54.798  1.00 52.04           N  
ATOM   2188  OD1 ASN A 283       1.844  25.089  54.262  1.00 52.29           O  
ATOM   2189  N   ARG A 284       3.356  22.675  53.933  1.00 25.97           N  
ATOM   2190  CA  ARG A 284       4.319  22.783  52.844  1.00 26.99           C  
ATOM   2191  C   ARG A 284       5.090  24.101  52.831  1.00 22.94           C  
ATOM   2192  O   ARG A 284       6.248  24.139  52.437  1.00 26.01           O  
ATOM   2193  CB  ARG A 284       3.658  22.497  51.485  1.00 29.23           C  
ATOM   2194  CG  ARG A 284       2.809  23.609  50.916  1.00 38.85           C  
ATOM   2195  CD  ARG A 284       2.127  23.162  49.628  1.00 47.71           C  
ATOM   2196  NE  ARG A 284       0.724  22.816  49.850  1.00 55.90           N  
ATOM   2197  CZ  ARG A 284      -0.303  23.487  49.326  1.00 61.13           C  
ATOM   2198  NH1 ARG A 284      -0.084  24.543  48.538  1.00 61.71           N1+
ATOM   2199  NH2 ARG A 284      -1.554  23.134  49.626  1.00 62.58           N  
ATOM   2200  N   VAL A 285       4.462  25.161  53.323  1.00 22.19           N  
ATOM   2201  CA  VAL A 285       5.072  26.494  53.408  1.00 20.92           C  
ATOM   2202  C   VAL A 285       6.414  26.422  54.136  1.00 20.98           C  
ATOM   2203  O   VAL A 285       7.418  27.028  53.712  1.00 18.68           O  
ATOM   2204  CB  VAL A 285       4.117  27.460  54.167  1.00 18.52           C  
ATOM   2205  CG1 VAL A 285       4.889  28.543  54.907  1.00 20.86           C  
ATOM   2206  CG2 VAL A 285       3.136  28.079  53.198  1.00 21.94           C  
ATOM   2207  N   PHE A 286       6.428  25.616  55.194  1.00 18.02           N  
ATOM   2208  CA  PHE A 286       7.614  25.456  56.016  1.00 18.09           C  
ATOM   2209  C   PHE A 286       8.614  24.506  55.390  1.00 14.38           C  
ATOM   2210  O   PHE A 286       9.812  24.802  55.336  1.00 19.59           O  
ATOM   2211  CB  PHE A 286       7.211  25.028  57.438  1.00 12.33           C  
ATOM   2212  CG  PHE A 286       6.239  25.984  58.094  1.00 12.95           C  
ATOM   2213  CD1 PHE A 286       4.874  25.723  58.079  1.00  7.50           C  
ATOM   2214  CD2 PHE A 286       6.693  27.169  58.692  1.00 11.56           C  
ATOM   2215  CE1 PHE A 286       3.983  26.627  58.632  1.00 13.40           C  
ATOM   2216  CE2 PHE A 286       5.803  28.080  59.249  1.00  8.09           C  
ATOM   2217  CZ  PHE A 286       4.451  27.813  59.225  1.00 11.28           C  
ATOM   2218  N   VAL A 287       8.119  23.440  54.784  1.00 13.75           N  
ATOM   2219  CA  VAL A 287       9.028  22.483  54.167  1.00 18.51           C  
ATOM   2220  C   VAL A 287       9.721  23.103  52.949  1.00 19.68           C  
ATOM   2221  O   VAL A 287      10.939  22.982  52.796  1.00 22.62           O  
ATOM   2222  CB  VAL A 287       8.331  21.105  53.888  1.00 22.55           C  
ATOM   2223  CG1 VAL A 287       7.125  21.269  53.032  1.00 29.68           C  
ATOM   2224  CG2 VAL A 287       9.291  20.130  53.245  1.00 24.56           C  
ATOM   2225  N   ASN A 288       8.973  23.875  52.165  1.00 19.01           N  
ATOM   2226  CA  ASN A 288       9.524  24.567  50.998  1.00 18.82           C  
ATOM   2227  C   ASN A 288      10.511  25.627  51.469  1.00 18.80           C  
ATOM   2228  O   ASN A 288      11.617  25.750  50.934  1.00 20.14           O  
ATOM   2229  CB  ASN A 288       8.409  25.222  50.209  1.00 22.34           C  
ATOM   2230  CG  ASN A 288       7.481  24.215  49.603  1.00 26.24           C  
ATOM   2231  ND2 ASN A 288       6.309  24.659  49.158  1.00 28.89           N  
ATOM   2232  OD1 ASN A 288       7.795  23.031  49.580  1.00 31.44           O  
ATOM   2233  N   ASN A 289      10.131  26.382  52.496  1.00 17.92           N  
ATOM   2234  CA  ASN A 289      11.036  27.390  53.040  1.00 15.23           C  
ATOM   2235  C   ASN A 289      12.341  26.738  53.483  1.00 13.64           C  
ATOM   2236  O   ASN A 289      13.425  27.275  53.249  1.00 14.84           O  
ATOM   2237  CB  ASN A 289      10.386  28.126  54.215  1.00 14.35           C  
ATOM   2238  CG  ASN A 289      11.376  28.994  54.977  1.00 14.12           C  
ATOM   2239  ND2 ASN A 289      11.664  28.615  56.212  1.00 13.11           N  
ATOM   2240  OD1 ASN A 289      11.880  29.993  54.458  1.00 14.39           O  
ATOM   2241  N   GLU A 290      12.238  25.550  54.074  1.00 16.65           N  
ATOM   2242  CA  GLU A 290      13.412  24.813  54.528  1.00 18.34           C  
ATOM   2243  C   GLU A 290      14.311  24.391  53.373  1.00 20.18           C  
ATOM   2244  O   GLU A 290      15.524  24.523  53.461  1.00 21.38           O  
ATOM   2245  CB  GLU A 290      12.996  23.590  55.345  1.00 21.33           C  
ATOM   2246  CG  GLU A 290      14.164  22.883  56.066  1.00 23.41           C  
ATOM   2247  CD  GLU A 290      14.901  23.777  57.066  1.00 28.06           C  
ATOM   2248  OE1 GLU A 290      16.115  23.565  57.272  1.00 28.96           O  
ATOM   2249  OE2 GLU A 290      14.274  24.688  57.657  1.00 29.70           O1-
ATOM   2250  N   ASN A 291      13.726  23.888  52.287  1.00 22.41           N  
ATOM   2251  CA  ASN A 291      14.526  23.471  51.124  1.00 26.71           C  
ATOM   2252  C   ASN A 291      15.284  24.685  50.620  1.00 27.17           C  
ATOM   2253  O   ASN A 291      16.501  24.640  50.413  1.00 28.92           O  
ATOM   2254  CB  ASN A 291      13.652  22.909  49.995  1.00 31.52           C  
ATOM   2255  CG  ASN A 291      12.971  21.601  50.364  1.00 40.32           C  
ATOM   2256  ND2 ASN A 291      13.450  20.946  51.428  1.00 48.90           N  
ATOM   2257  OD1 ASN A 291      12.021  21.180  49.702  1.00 43.36           O  
ATOM   2258  N   TRP A 292      14.556  25.791  50.494  1.00 27.55           N  
ATOM   2259  CA  TRP A 292      15.128  27.053  50.054  1.00 25.93           C  
ATOM   2260  C   TRP A 292      16.346  27.423  50.905  1.00 28.90           C  
ATOM   2261  O   TRP A 292      17.422  27.698  50.366  1.00 31.28           O  
ATOM   2262  CB  TRP A 292      14.078  28.161  50.129  1.00 23.83           C  
ATOM   2263  CG  TRP A 292      14.648  29.510  49.896  1.00 27.16           C  
ATOM   2264  CD1 TRP A 292      15.152  29.997  48.718  1.00 30.27           C  
ATOM   2265  CD2 TRP A 292      14.872  30.535  50.882  1.00 28.68           C  
ATOM   2266  CE2 TRP A 292      15.530  31.605  50.238  1.00 28.78           C  
ATOM   2267  CE3 TRP A 292      14.583  30.645  52.252  1.00 23.84           C  
ATOM   2268  NE1 TRP A 292      15.691  31.253  48.918  1.00 31.16           N  
ATOM   2269  CZ2 TRP A 292      15.902  32.769  50.910  1.00 23.34           C  
ATOM   2270  CZ3 TRP A 292      14.951  31.796  52.915  1.00 24.33           C  
ATOM   2271  CH2 TRP A 292      15.603  32.844  52.247  1.00 27.07           C  
ATOM   2272  N   ARG A 293      16.181  27.423  52.225  1.00 28.18           N  
ATOM   2273  CA  ARG A 293      17.271  27.757  53.132  1.00 27.76           C  
ATOM   2274  C   ARG A 293      18.506  26.902  52.909  1.00 28.19           C  
ATOM   2275  O   ARG A 293      19.599  27.431  52.821  1.00 29.67           O  
ATOM   2276  CB  ARG A 293      16.844  27.585  54.579  1.00 27.09           C  
ATOM   2277  CG  ARG A 293      15.762  28.505  55.042  1.00 27.95           C  
ATOM   2278  CD  ARG A 293      15.500  28.208  56.481  1.00 32.48           C  
ATOM   2279  NE  ARG A 293      16.758  28.253  57.210  1.00 40.07           N  
ATOM   2280  CZ  ARG A 293      17.201  27.290  58.005  1.00 41.40           C  
ATOM   2281  NH1 ARG A 293      16.484  26.194  58.183  1.00 44.24           N1+
ATOM   2282  NH2 ARG A 293      18.363  27.433  58.627  1.00 45.71           N  
ATOM   2283  N   GLN A 294      18.335  25.584  52.857  1.00 30.92           N  
ATOM   2284  CA  GLN A 294      19.458  24.669  52.649  1.00 33.14           C  
ATOM   2285  C   GLN A 294      20.183  24.977  51.348  1.00 36.54           C  
ATOM   2286  O   GLN A 294      21.406  25.037  51.305  1.00 37.08           O  
ATOM   2287  CB  GLN A 294      18.976  23.217  52.651  1.00 35.90           C  
ATOM   2288  CG  GLN A 294      18.469  22.746  54.003  1.00 34.46           C  
ATOM   2289  CD  GLN A 294      19.427  23.110  55.119  1.00 39.12           C  
ATOM   2290  NE2 GLN A 294      18.887  23.426  56.282  1.00 37.72           N  
ATOM   2291  OE1 GLN A 294      20.636  23.144  54.926  1.00 43.12           O  
ATOM   2292  N   LYS A 295      19.412  25.232  50.294  1.00 37.77           N  
ATOM   2293  CA  LYS A 295      19.955  25.566  48.983  1.00 36.81           C  
ATOM   2294  C   LYS A 295      20.826  26.815  49.076  1.00 39.69           C  
ATOM   2295  O   LYS A 295      21.889  26.892  48.466  1.00 41.81           O  
ATOM   2296  CB  LYS A 295      18.806  25.830  48.025  1.00 38.42           C  
ATOM   2297  CG  LYS A 295      18.829  25.006  46.769  1.00 38.55           C  
ATOM   2298  CD  LYS A 295      17.419  24.554  46.380  1.00 36.34           C  
ATOM   2299  CE  LYS A 295      16.438  25.709  46.193  1.00 34.06           C  
ATOM   2300  NZ  LYS A 295      15.084  25.216  45.800  1.00 36.90           N1+
ATOM   2301  N   MET A 296      20.353  27.800  49.829  1.00 40.51           N  
ATOM   2302  CA  MET A 296      21.076  29.055  50.023  1.00 40.78           C  
ATOM   2303  C   MET A 296      22.356  28.835  50.800  1.00 41.54           C  
ATOM   2304  O   MET A 296      23.400  29.376  50.444  1.00 40.90           O  
ATOM   2305  CB  MET A 296      20.212  30.057  50.783  1.00 39.30           C  
ATOM   2306  CG  MET A 296      19.043  30.571  49.999  1.00 41.18           C  
ATOM   2307  SD  MET A 296      19.601  31.292  48.439  1.00 46.01           S  
ATOM   2308  CE  MET A 296      18.680  30.291  47.272  1.00 43.11           C  
ATOM   2309  N   LEU A 297      22.255  28.077  51.890  1.00 45.55           N  
ATOM   2310  CA  LEU A 297      23.403  27.772  52.733  1.00 49.17           C  
ATOM   2311  C   LEU A 297      24.450  26.990  51.957  1.00 52.85           C  
ATOM   2312  O   LEU A 297      25.646  27.129  52.205  1.00 56.54           O  
ATOM   2313  CB  LEU A 297      22.982  26.989  53.985  1.00 45.12           C  
ATOM   2314  CG  LEU A 297      22.468  27.775  55.192  1.00 38.19           C  
ATOM   2315  CD1 LEU A 297      22.931  29.210  55.107  1.00 37.75           C  
ATOM   2316  CD2 LEU A 297      20.985  27.720  55.262  1.00 36.05           C  
ATOM   2317  N   LYS A 298      24.000  26.168  51.018  1.00 57.42           N  
ATOM   2318  CA  LYS A 298      24.913  25.388  50.202  1.00 62.11           C  
ATOM   2319  C   LYS A 298      25.800  26.304  49.397  1.00 63.62           C  
ATOM   2320  O   LYS A 298      27.021  26.243  49.496  1.00 66.69           O  
ATOM   2321  CB  LYS A 298      24.145  24.466  49.261  1.00 65.51           C  
ATOM   2322  CG  LYS A 298      23.732  23.150  49.894  1.00 70.06           C  
ATOM   2323  CD  LYS A 298      24.915  22.185  50.038  1.00 74.09           C  
ATOM   2324  CE  LYS A 298      25.822  22.493  51.230  1.00 75.64           C  
ATOM   2325  NZ  LYS A 298      26.951  21.516  51.299  1.00 77.78           N1+
ATOM   2326  N   GLN A 299      25.181  27.164  48.604  1.00 65.49           N  
ATOM   2327  CA  GLN A 299      25.936  28.094  47.793  1.00 67.76           C  
ATOM   2328  C   GLN A 299      26.588  29.209  48.605  1.00 66.08           C  
ATOM   2329  O   GLN A 299      27.433  29.941  48.081  1.00 69.92           O  
ATOM   2330  CB  GLN A 299      25.066  28.663  46.669  1.00 72.78           C  
ATOM   2331  CG  GLN A 299      23.667  29.072  47.080  1.00 78.77           C  
ATOM   2332  CD  GLN A 299      22.939  29.807  45.975  1.00 82.13           C  
ATOM   2333  NE2 GLN A 299      22.952  31.133  46.048  1.00 84.41           N  
ATOM   2334  OE1 GLN A 299      22.376  29.194  45.062  1.00 81.25           O  
ATOM   2335  N   ASP A 300      26.211  29.338  49.876  1.00 63.86           N  
ATOM   2336  CA  ASP A 300      26.790  30.366  50.739  1.00 61.44           C  
ATOM   2337  C   ASP A 300      26.425  30.135  52.201  1.00 59.29           C  
ATOM   2338  O   ASP A 300      25.298  30.406  52.626  1.00 57.69           O  
ATOM   2339  CB  ASP A 300      26.336  31.767  50.298  1.00 61.86           C  
ATOM   2340  CG  ASP A 300      27.248  32.884  50.815  1.00 61.06           C  
ATOM   2341  OD1 ASP A 300      28.100  32.632  51.696  1.00 61.10           O  
ATOM   2342  OD2 ASP A 300      27.105  34.027  50.334  1.00 61.20           O1-
ATOM   2343  N   PRO A 301      27.381  29.623  52.991  1.00 58.33           N  
ATOM   2344  CA  PRO A 301      27.212  29.337  54.424  1.00 56.51           C  
ATOM   2345  C   PRO A 301      26.941  30.576  55.283  1.00 53.74           C  
ATOM   2346  O   PRO A 301      26.445  30.464  56.401  1.00 51.16           O  
ATOM   2347  CB  PRO A 301      28.541  28.671  54.794  1.00 57.10           C  
ATOM   2348  CG  PRO A 301      28.910  27.953  53.523  1.00 56.34           C  
ATOM   2349  CD  PRO A 301      28.629  29.020  52.487  1.00 57.61           C  
ATOM   2350  N   GLN A 302      27.284  31.747  54.755  1.00 51.65           N  
ATOM   2351  CA  GLN A 302      27.066  33.010  55.457  1.00 53.20           C  
ATOM   2352  C   GLN A 302      25.910  33.804  54.842  1.00 49.15           C  
ATOM   2353  O   GLN A 302      25.582  34.898  55.309  1.00 51.02           O  
ATOM   2354  CB  GLN A 302      28.336  33.866  55.442  1.00 56.19           C  
ATOM   2355  CG  GLN A 302      29.138  33.845  56.743  1.00 65.69           C  
ATOM   2356  CD  GLN A 302      30.105  35.023  56.848  1.00 71.43           C  
ATOM   2357  NE2 GLN A 302      29.962  35.821  57.904  1.00 73.77           N  
ATOM   2358  OE1 GLN A 302      30.973  35.210  55.989  1.00 74.27           O  
ATOM   2359  N   PHE A 303      25.268  33.216  53.834  1.00 45.09           N  
ATOM   2360  CA  PHE A 303      24.156  33.828  53.105  1.00 38.88           C  
ATOM   2361  C   PHE A 303      23.208  34.648  53.974  1.00 35.85           C  
ATOM   2362  O   PHE A 303      22.922  35.809  53.685  1.00 34.19           O  
ATOM   2363  CB  PHE A 303      23.375  32.747  52.336  1.00 39.34           C  
ATOM   2364  CG  PHE A 303      22.175  33.269  51.610  1.00 41.25           C  
ATOM   2365  CD1 PHE A 303      20.895  33.024  52.095  1.00 40.90           C  
ATOM   2366  CD2 PHE A 303      22.321  34.059  50.476  1.00 42.59           C  
ATOM   2367  CE1 PHE A 303      19.776  33.554  51.469  1.00 40.59           C  
ATOM   2368  CE2 PHE A 303      21.206  34.596  49.838  1.00 44.55           C  
ATOM   2369  CZ  PHE A 303      19.927  34.345  50.340  1.00 43.51           C  
ATOM   2370  N   PHE A 304      22.750  34.055  55.067  1.00 32.21           N  
ATOM   2371  CA  PHE A 304      21.828  34.746  55.952  1.00 30.23           C  
ATOM   2372  C   PHE A 304      22.453  35.785  56.873  1.00 32.29           C  
ATOM   2373  O   PHE A 304      21.837  36.825  57.122  1.00 31.07           O  
ATOM   2374  CB  PHE A 304      20.992  33.740  56.729  1.00 23.18           C  
ATOM   2375  CG  PHE A 304      20.032  32.986  55.874  1.00 20.29           C  
ATOM   2376  CD1 PHE A 304      18.874  33.589  55.424  1.00 19.44           C  
ATOM   2377  CD2 PHE A 304      20.312  31.686  55.479  1.00 22.06           C  
ATOM   2378  CE1 PHE A 304      18.009  32.910  54.590  1.00 22.13           C  
ATOM   2379  CE2 PHE A 304      19.460  30.999  54.648  1.00 18.58           C  
ATOM   2380  CZ  PHE A 304      18.305  31.609  54.198  1.00 20.58           C  
ATOM   2381  N   SER A 305      23.681  35.539  57.327  1.00 34.63           N  
ATOM   2382  CA  SER A 305      24.369  36.481  58.208  1.00 39.13           C  
ATOM   2383  C   SER A 305      24.669  37.768  57.428  1.00 38.79           C  
ATOM   2384  O   SER A 305      24.556  38.877  57.955  1.00 38.57           O  
ATOM   2385  CB  SER A 305      25.657  35.859  58.774  1.00 41.40           C  
ATOM   2386  OG  SER A 305      26.642  35.692  57.762  1.00 48.14           O  
ATOM   2387  N   ASN A 306      25.062  37.617  56.169  1.00 38.48           N  
ATOM   2388  CA  ASN A 306      25.327  38.772  55.312  1.00 43.83           C  
ATOM   2389  C   ASN A 306      24.012  39.518  55.118  1.00 43.47           C  
ATOM   2390  O   ASN A 306      23.947  40.736  55.256  1.00 45.91           O  
ATOM   2391  CB  ASN A 306      25.851  38.339  53.940  1.00 49.01           C  
ATOM   2392  CG  ASN A 306      27.275  37.791  53.986  1.00 53.38           C  
ATOM   2393  ND2 ASN A 306      28.040  38.135  55.038  1.00 51.64           N  
ATOM   2394  OD1 ASN A 306      27.689  37.076  53.064  1.00 55.89           O  
ATOM   2395  N   LEU A 307      22.958  38.762  54.832  1.00 44.01           N  
ATOM   2396  CA  LEU A 307      21.621  39.304  54.646  1.00 42.84           C  
ATOM   2397  C   LEU A 307      21.268  40.159  55.858  1.00 41.54           C  
ATOM   2398  O   LEU A 307      20.647  41.209  55.726  1.00 43.78           O  
ATOM   2399  CB  LEU A 307      20.634  38.149  54.560  1.00 46.43           C  
ATOM   2400  CG  LEU A 307      19.397  38.289  53.692  1.00 47.80           C  
ATOM   2401  CD1 LEU A 307      19.803  38.411  52.226  1.00 50.49           C  
ATOM   2402  CD2 LEU A 307      18.536  37.062  53.903  1.00 49.84           C  
ATOM   2403  N   ALA A 308      21.692  39.708  57.035  1.00 39.61           N  
ATOM   2404  CA  ALA A 308      21.430  40.405  58.290  1.00 42.23           C  
ATOM   2405  C   ALA A 308      22.340  41.605  58.571  1.00 46.09           C  
ATOM   2406  O   ALA A 308      22.223  42.251  59.618  1.00 48.77           O  
ATOM   2407  CB  ALA A 308      21.509  39.430  59.441  1.00 39.85           C  
ATOM   2408  N   HIS A 309      23.235  41.919  57.643  1.00 49.11           N  
ATOM   2409  CA  HIS A 309      24.159  43.033  57.821  1.00 51.94           C  
ATOM   2410  C   HIS A 309      23.881  44.196  56.885  1.00 53.96           C  
ATOM   2411  O   HIS A 309      24.257  45.333  57.198  1.00 55.80           O  
ATOM   2412  CB  HIS A 309      25.608  42.573  57.619  1.00 53.31           C  
ATOM   2413  CG  HIS A 309      26.131  41.697  58.712  1.00 54.60           C  
ATOM   2414  CD2 HIS A 309      26.987  40.648  58.684  1.00 55.31           C  
ATOM   2415  ND1 HIS A 309      25.791  41.872  60.041  1.00 55.19           N  
ATOM   2416  CE1 HIS A 309      26.418  40.973  60.776  1.00 56.95           C  
ATOM   2417  NE2 HIS A 309      27.150  40.218  59.976  1.00 57.08           N  
ATOM   2418  N   THR A 310      23.228  43.914  55.751  1.00 55.45           N  
ATOM   2419  CA  THR A 310      22.913  44.932  54.739  1.00 52.98           C  
ATOM   2420  C   THR A 310      22.510  46.294  55.327  1.00 54.51           C  
ATOM   2421  O   THR A 310      21.704  46.393  56.259  1.00 54.99           O  
ATOM   2422  CB  THR A 310      21.870  44.431  53.703  1.00 48.84           C  
ATOM   2423  CG2 THR A 310      20.597  44.044  54.383  1.00 42.55           C  
ATOM   2424  OG1 THR A 310      21.607  45.458  52.737  1.00 49.23           O  
ATOM   2425  N   GLN A 311      23.141  47.340  54.803  1.00 56.64           N  
ATOM   2426  CA  GLN A 311      22.904  48.703  55.265  1.00 56.46           C  
ATOM   2427  C   GLN A 311      21.500  49.236  54.986  1.00 51.30           C  
ATOM   2428  O   GLN A 311      20.809  48.728  54.104  1.00 51.05           O  
ATOM   2429  CB  GLN A 311      23.966  49.651  54.676  1.00 62.71           C  
ATOM   2430  CG  GLN A 311      23.996  49.751  53.139  1.00 69.46           C  
ATOM   2431  CD  GLN A 311      25.052  50.738  52.606  1.00 74.76           C  
ATOM   2432  NE2 GLN A 311      25.942  51.207  53.482  1.00 75.77           N  
ATOM   2433  OE1 GLN A 311      25.060  51.065  51.412  1.00 77.67           O  
ATOM   2434  N   THR A 312      21.106  50.262  55.745  1.00 44.06           N  
ATOM   2435  CA  THR A 312      19.811  50.930  55.607  1.00 37.86           C  
ATOM   2436  C   THR A 312      19.553  51.233  54.132  1.00 31.39           C  
ATOM   2437  O   THR A 312      20.438  51.685  53.410  1.00 30.52           O  
ATOM   2438  CB  THR A 312      19.789  52.270  56.418  1.00 38.33           C  
ATOM   2439  CG2 THR A 312      18.553  53.097  56.119  1.00 36.79           C  
ATOM   2440  OG1 THR A 312      19.816  51.978  57.816  1.00 40.33           O  
ATOM   2441  N   PRO A 313      18.338  50.958  53.666  1.00 29.39           N  
ATOM   2442  CA  PRO A 313      17.977  51.202  52.274  1.00 28.64           C  
ATOM   2443  C   PRO A 313      18.055  52.661  51.882  1.00 25.31           C  
ATOM   2444  O   PRO A 313      17.615  53.522  52.630  1.00 27.62           O  
ATOM   2445  CB  PRO A 313      16.531  50.686  52.205  1.00 30.96           C  
ATOM   2446  CG  PRO A 313      16.031  50.859  53.616  1.00 31.53           C  
ATOM   2447  CD  PRO A 313      17.208  50.364  54.405  1.00 30.18           C  
ATOM   2448  N   GLU A 314      18.561  52.920  50.684  1.00 23.37           N  
ATOM   2449  CA  GLU A 314      18.665  54.275  50.177  1.00 24.16           C  
ATOM   2450  C   GLU A 314      17.568  54.597  49.160  1.00 21.03           C  
ATOM   2451  O   GLU A 314      17.544  55.689  48.588  1.00 18.76           O  
ATOM   2452  CB  GLU A 314      20.048  54.509  49.597  1.00 26.91           C  
ATOM   2453  CG  GLU A 314      21.121  54.589  50.674  1.00 35.90           C  
ATOM   2454  CD  GLU A 314      22.517  54.222  50.187  1.00 41.53           C  
ATOM   2455  OE1 GLU A 314      23.447  54.230  51.030  1.00 46.57           O  
ATOM   2456  OE2 GLU A 314      22.688  53.911  48.982  1.00 46.96           O1-
ATOM   2457  N   ILE A 315      16.634  53.663  48.982  1.00 19.18           N  
ATOM   2458  CA  ILE A 315      15.514  53.833  48.060  1.00 20.34           C  
ATOM   2459  C   ILE A 315      14.204  53.265  48.536  1.00 16.75           C  
ATOM   2460  O   ILE A 315      14.158  52.200  49.139  1.00 15.84           O  
ATOM   2461  CB  ILE A 315      15.742  53.176  46.681  1.00 26.02           C  
ATOM   2462  CG1 ILE A 315      16.718  52.013  46.791  1.00 31.31           C  
ATOM   2463  CG2 ILE A 315      16.208  54.191  45.692  1.00 34.18           C  
ATOM   2464  CD1 ILE A 315      17.164  51.498  45.456  1.00 39.22           C  
ATOM   2465  N   LEU A 316      13.137  53.990  48.236  1.00 13.30           N  
ATOM   2466  CA  LEU A 316      11.805  53.556  48.551  1.00 13.00           C  
ATOM   2467  C   LEU A 316      11.306  53.175  47.163  1.00 15.26           C  
ATOM   2468  O   LEU A 316      11.423  53.969  46.215  1.00 11.67           O  
ATOM   2469  CB  LEU A 316      10.946  54.710  49.059  1.00  9.42           C  
ATOM   2470  CG  LEU A 316       9.624  54.467  49.824  1.00 11.91           C  
ATOM   2471  CD1 LEU A 316       8.657  55.558  49.474  1.00  7.00           C  
ATOM   2472  CD2 LEU A 316       8.992  53.118  49.621  1.00  7.00           C  
ATOM   2473  N   TRP A 317      10.757  51.972  47.055  1.00 12.35           N  
ATOM   2474  CA  TRP A 317      10.202  51.489  45.813  1.00 11.15           C  
ATOM   2475  C   TRP A 317       8.712  51.286  46.051  1.00 12.64           C  
ATOM   2476  O   TRP A 317       8.341  50.589  46.996  1.00 14.28           O  
ATOM   2477  CB  TRP A 317      10.842  50.154  45.453  1.00  7.05           C  
ATOM   2478  CG  TRP A 317      10.452  49.644  44.111  1.00 14.81           C  
ATOM   2479  CD1 TRP A 317       9.285  49.011  43.769  1.00 15.98           C  
ATOM   2480  CD2 TRP A 317      11.262  49.654  42.931  1.00 12.79           C  
ATOM   2481  CE2 TRP A 317      10.537  48.997  41.919  1.00 14.53           C  
ATOM   2482  CE3 TRP A 317      12.536  50.154  42.636  1.00 17.16           C  
ATOM   2483  NE1 TRP A 317       9.334  48.616  42.451  1.00 15.57           N  
ATOM   2484  CZ2 TRP A 317      11.050  48.817  40.627  1.00 18.44           C  
ATOM   2485  CZ3 TRP A 317      13.041  49.978  41.353  1.00 19.40           C  
ATOM   2486  CH2 TRP A 317      12.296  49.313  40.365  1.00 18.02           C  
ATOM   2487  N   ILE A 318       7.865  51.941  45.252  1.00 10.50           N  
ATOM   2488  CA  ILE A 318       6.418  51.790  45.339  1.00  8.66           C  
ATOM   2489  C   ILE A 318       5.989  51.035  44.077  1.00 12.05           C  
ATOM   2490  O   ILE A 318       6.038  51.583  42.973  1.00 15.54           O  
ATOM   2491  CB  ILE A 318       5.719  53.140  45.396  1.00  7.00           C  
ATOM   2492  CG1 ILE A 318       6.243  53.906  46.612  1.00  9.73           C  
ATOM   2493  CG2 ILE A 318       4.194  52.930  45.413  1.00  7.00           C  
ATOM   2494  CD1 ILE A 318       5.985  55.402  46.599  1.00  8.77           C  
ATOM   2495  N   GLY A 319       5.606  49.771  44.233  1.00 10.54           N  
ATOM   2496  CA  GLY A 319       5.229  48.963  43.097  1.00  7.00           C  
ATOM   2497  C   GLY A 319       3.866  48.344  43.203  1.00 10.69           C  
ATOM   2498  O   GLY A 319       3.126  48.615  44.153  1.00  7.86           O  
ATOM   2499  N   CYS A 320       3.518  47.523  42.220  1.00  9.67           N  
ATOM   2500  CA  CYS A 320       2.218  46.881  42.186  1.00 11.13           C  
ATOM   2501  C   CYS A 320       2.224  45.521  42.856  1.00 11.74           C  
ATOM   2502  O   CYS A 320       3.183  44.773  42.721  1.00 11.43           O  
ATOM   2503  CB  CYS A 320       1.747  46.734  40.737  1.00  9.48           C  
ATOM   2504  SG  CYS A 320       0.091  45.973  40.626  1.00 17.81           S  
ATOM   2505  N   ALA A 321       1.123  45.163  43.498  1.00 15.20           N  
ATOM   2506  CA  ALA A 321       1.011  43.881  44.177  1.00 15.61           C  
ATOM   2507  C   ALA A 321       1.218  42.677  43.252  1.00 19.96           C  
ATOM   2508  O   ALA A 321       1.463  41.582  43.722  1.00 20.02           O  
ATOM   2509  CB  ALA A 321      -0.277  43.791  44.940  1.00 13.52           C  
ATOM   2510  N   ASP A 322       1.073  42.885  41.944  1.00 24.66           N  
ATOM   2511  CA  ASP A 322       1.292  41.832  40.953  1.00 30.07           C  
ATOM   2512  C   ASP A 322       2.745  41.310  41.079  1.00 38.35           C  
ATOM   2513  O   ASP A 322       3.004  40.099  40.991  1.00 41.19           O  
ATOM   2514  CB  ASP A 322       1.007  42.316  39.542  1.00 22.46           C  
ATOM   2515  CG  ASP A 322      -0.485  42.565  39.309  1.00 19.90           C  
ATOM   2516  OD1 ASP A 322      -1.311  41.749  39.789  1.00 22.70           O  
ATOM   2517  OD2 ASP A 322      -0.842  43.569  38.692  1.00 16.97           O1-
ATOM   2518  N   SER A 323       3.687  42.254  41.172  1.00 42.01           N  
ATOM   2519  CA  SER A 323       5.100  41.959  41.376  1.00 43.46           C  
ATOM   2520  C   SER A 323       5.754  40.746  40.719  1.00 43.55           C  
ATOM   2521  O   SER A 323       6.150  39.804  41.399  1.00 47.44           O  
ATOM   2522  CB  SER A 323       5.398  41.920  42.903  1.00 44.98           C  
ATOM   2523  OG  SER A 323       4.226  41.620  43.677  1.00 46.87           O  
ATOM   2524  N   ARG A 324       5.944  40.751  39.408  1.00 41.25           N  
ATOM   2525  CA  ARG A 324       6.594  39.576  38.857  1.00 38.44           C  
ATOM   2526  C   ARG A 324       8.122  39.606  39.022  1.00 35.50           C  
ATOM   2527  O   ARG A 324       8.820  38.681  38.607  1.00 40.02           O  
ATOM   2528  CB  ARG A 324       6.147  39.259  37.427  1.00 43.54           C  
ATOM   2529  CG  ARG A 324       6.436  37.802  37.046  1.00 46.01           C  
ATOM   2530  CD  ARG A 324       5.504  37.296  35.976  1.00 50.03           C  
ATOM   2531  NE  ARG A 324       4.170  36.945  36.494  1.00 50.87           N  
ATOM   2532  CZ  ARG A 324       3.796  35.711  36.902  1.00 52.66           C  
ATOM   2533  NH1 ARG A 324       4.657  34.693  36.894  1.00 50.78           N1+
ATOM   2534  NH2 ARG A 324       2.516  35.444  37.173  1.00 51.65           N  
ATOM   2535  N   VAL A 325       8.683  40.675  39.606  1.00 28.06           N  
ATOM   2536  CA  VAL A 325      10.130  40.732  39.892  1.00 26.42           C  
ATOM   2537  C   VAL A 325      10.389  41.526  41.173  1.00 23.76           C  
ATOM   2538  O   VAL A 325       9.803  42.590  41.362  1.00 22.25           O  
ATOM   2539  CB  VAL A 325      10.990  41.409  38.800  1.00 22.88           C  
ATOM   2540  CG1 VAL A 325      12.446  41.144  39.071  1.00 17.98           C  
ATOM   2541  CG2 VAL A 325      10.584  40.889  37.409  1.00 24.86           C  
ATOM   2542  N   PRO A 326      11.195  40.976  42.097  1.00 23.58           N  
ATOM   2543  CA  PRO A 326      11.476  41.709  43.339  1.00 21.24           C  
ATOM   2544  C   PRO A 326      12.188  43.022  43.009  1.00 18.93           C  
ATOM   2545  O   PRO A 326      13.054  43.065  42.129  1.00 19.43           O  
ATOM   2546  CB  PRO A 326      12.370  40.754  44.114  1.00 18.56           C  
ATOM   2547  CG  PRO A 326      11.808  39.421  43.750  1.00 19.65           C  
ATOM   2548  CD  PRO A 326      11.642  39.565  42.237  1.00 21.74           C  
ATOM   2549  N   ALA A 327      11.828  44.085  43.724  1.00 16.95           N  
ATOM   2550  CA  ALA A 327      12.407  45.405  43.495  1.00 18.11           C  
ATOM   2551  C   ALA A 327      13.922  45.400  43.495  1.00 18.77           C  
ATOM   2552  O   ALA A 327      14.557  45.901  42.558  1.00 19.77           O  
ATOM   2553  CB  ALA A 327      11.877  46.399  44.522  1.00 10.75           C  
ATOM   2554  N   ASN A 328      14.503  44.816  44.537  1.00 20.65           N  
ATOM   2555  CA  ASN A 328      15.951  44.754  44.662  1.00 19.76           C  
ATOM   2556  C   ASN A 328      16.561  44.040  43.459  1.00 20.86           C  
ATOM   2557  O   ASN A 328      17.597  44.460  42.963  1.00 20.97           O  
ATOM   2558  CB  ASN A 328      16.360  44.055  45.967  1.00 15.96           C  
ATOM   2559  CG  ASN A 328      16.166  42.552  45.915  1.00 16.91           C  
ATOM   2560  ND2 ASN A 328      17.237  41.818  45.667  1.00 19.20           N  
ATOM   2561  OD1 ASN A 328      15.064  42.064  46.058  1.00 17.25           O  
ATOM   2562  N   GLN A 329      15.879  43.015  42.951  1.00 17.77           N  
ATOM   2563  CA  GLN A 329      16.376  42.249  41.812  1.00 22.17           C  
ATOM   2564  C   GLN A 329      16.420  43.036  40.510  1.00 21.91           C  
ATOM   2565  O   GLN A 329      17.451  43.109  39.847  1.00 21.08           O  
ATOM   2566  CB  GLN A 329      15.523  40.995  41.599  1.00 22.96           C  
ATOM   2567  CG  GLN A 329      15.989  39.774  42.364  1.00 27.67           C  
ATOM   2568  CD  GLN A 329      15.006  38.619  42.275  1.00 30.03           C  
ATOM   2569  NE2 GLN A 329      14.666  38.210  41.057  1.00 33.98           N  
ATOM   2570  OE1 GLN A 329      14.537  38.121  43.290  1.00 36.51           O  
ATOM   2571  N   ILE A 330      15.301  43.671  40.180  1.00 22.96           N  
ATOM   2572  CA  ILE A 330      15.201  44.411  38.940  1.00 19.51           C  
ATOM   2573  C   ILE A 330      16.247  45.509  38.798  1.00 19.90           C  
ATOM   2574  O   ILE A 330      16.698  45.784  37.691  1.00 18.82           O  
ATOM   2575  CB  ILE A 330      13.747  44.883  38.675  1.00 20.33           C  
ATOM   2576  CG1 ILE A 330      13.573  45.202  37.193  1.00 16.30           C  
ATOM   2577  CG2 ILE A 330      13.379  46.060  39.569  1.00 17.20           C  
ATOM   2578  CD1 ILE A 330      12.193  44.931  36.668  1.00 12.78           C  
ATOM   2579  N   ILE A 331      16.691  46.077  39.915  1.00 20.10           N  
ATOM   2580  CA  ILE A 331      17.713  47.106  39.865  1.00 17.48           C  
ATOM   2581  C   ILE A 331      19.056  46.616  40.357  1.00 20.02           C  
ATOM   2582  O   ILE A 331      19.914  47.407  40.741  1.00 21.45           O  
ATOM   2583  CB  ILE A 331      17.312  48.408  40.578  1.00 17.10           C  
ATOM   2584  CG1 ILE A 331      16.934  48.147  42.040  1.00 15.50           C  
ATOM   2585  CG2 ILE A 331      16.207  49.093  39.791  1.00  9.71           C  
ATOM   2586  CD1 ILE A 331      16.502  49.415  42.803  1.00 11.48           C  
ATOM   2587  N   ASN A 332      19.223  45.300  40.362  1.00 20.85           N  
ATOM   2588  CA  ASN A 332      20.495  44.683  40.721  1.00 26.42           C  
ATOM   2589  C   ASN A 332      21.076  45.047  42.095  1.00 30.99           C  
ATOM   2590  O   ASN A 332      22.271  45.351  42.205  1.00 32.59           O  
ATOM   2591  CB  ASN A 332      21.513  45.047  39.637  1.00 26.95           C  
ATOM   2592  CG  ASN A 332      22.476  43.922  39.328  1.00 31.07           C  
ATOM   2593  ND2 ASN A 332      23.729  44.280  39.054  1.00 33.33           N  
ATOM   2594  OD1 ASN A 332      22.091  42.752  39.274  1.00 31.98           O  
ATOM   2595  N   LEU A 333      20.255  44.972  43.141  1.00 31.74           N  
ATOM   2596  CA  LEU A 333      20.688  45.300  44.501  1.00 30.98           C  
ATOM   2597  C   LEU A 333      20.369  44.159  45.434  1.00 30.97           C  
ATOM   2598  O   LEU A 333      19.375  43.467  45.271  1.00 31.37           O  
ATOM   2599  CB  LEU A 333      19.970  46.537  45.051  1.00 27.87           C  
ATOM   2600  CG  LEU A 333      20.223  47.932  44.496  1.00 29.19           C  
ATOM   2601  CD1 LEU A 333      19.496  48.935  45.376  1.00 27.67           C  
ATOM   2602  CD2 LEU A 333      21.707  48.236  44.462  1.00 28.64           C  
ATOM   2603  N   PRO A 334      21.161  44.024  46.497  1.00 33.73           N  
ATOM   2604  CA  PRO A 334      21.021  42.992  47.523  1.00 33.70           C  
ATOM   2605  C   PRO A 334      19.675  43.065  48.213  1.00 33.62           C  
ATOM   2606  O   PRO A 334      19.116  44.152  48.421  1.00 30.02           O  
ATOM   2607  CB  PRO A 334      22.137  43.342  48.494  1.00 34.14           C  
ATOM   2608  CG  PRO A 334      23.180  43.904  47.590  1.00 34.82           C  
ATOM   2609  CD  PRO A 334      22.377  44.816  46.724  1.00 32.58           C  
ATOM   2610  N   ALA A 335      19.153  41.897  48.558  1.00 35.72           N  
ATOM   2611  CA  ALA A 335      17.873  41.804  49.245  1.00 37.82           C  
ATOM   2612  C   ALA A 335      17.925  42.673  50.501  1.00 38.37           C  
ATOM   2613  O   ALA A 335      18.763  42.445  51.370  1.00 43.19           O  
ATOM   2614  CB  ALA A 335      17.596  40.350  49.619  1.00 34.94           C  
ATOM   2615  N   GLY A 336      17.085  43.701  50.566  1.00 36.45           N  
ATOM   2616  CA  GLY A 336      17.094  44.544  51.745  1.00 35.24           C  
ATOM   2617  C   GLY A 336      17.763  45.892  51.606  1.00 34.10           C  
ATOM   2618  O   GLY A 336      18.003  46.586  52.595  1.00 34.70           O  
ATOM   2619  N   GLU A 337      18.113  46.270  50.391  1.00 32.00           N  
ATOM   2620  CA  GLU A 337      18.697  47.583  50.232  1.00 28.64           C  
ATOM   2621  C   GLU A 337      17.652  48.514  49.673  1.00 22.49           C  
ATOM   2622  O   GLU A 337      17.909  49.682  49.435  1.00 24.66           O  
ATOM   2623  CB  GLU A 337      19.957  47.538  49.398  1.00 34.33           C  
ATOM   2624  CG  GLU A 337      21.113  47.008  50.211  1.00 39.78           C  
ATOM   2625  CD  GLU A 337      22.436  47.077  49.494  1.00 45.19           C  
ATOM   2626  OE1 GLU A 337      22.477  47.575  48.344  1.00 42.59           O  
ATOM   2627  OE2 GLU A 337      23.442  46.630  50.094  1.00 51.03           O1-
ATOM   2628  N   VAL A 338      16.444  47.987  49.497  1.00 21.42           N  
ATOM   2629  CA  VAL A 338      15.328  48.785  49.020  1.00 18.49           C  
ATOM   2630  C   VAL A 338      14.100  48.556  49.910  1.00 18.09           C  
ATOM   2631  O   VAL A 338      13.813  47.428  50.309  1.00 17.29           O  
ATOM   2632  CB  VAL A 338      15.054  48.649  47.453  1.00 19.04           C  
ATOM   2633  CG1 VAL A 338      16.001  47.686  46.793  1.00 19.61           C  
ATOM   2634  CG2 VAL A 338      13.639  48.317  47.151  1.00 17.23           C  
ATOM   2635  N   PHE A 339      13.522  49.671  50.355  1.00 15.93           N  
ATOM   2636  CA  PHE A 339      12.333  49.724  51.207  1.00 13.68           C  
ATOM   2637  C   PHE A 339      11.197  49.626  50.202  1.00 12.35           C  
ATOM   2638  O   PHE A 339      11.156  50.416  49.269  1.00 19.38           O  
ATOM   2639  CB  PHE A 339      12.319  51.091  51.905  1.00 17.14           C  
ATOM   2640  CG  PHE A 339      11.499  51.145  53.160  1.00 19.70           C  
ATOM   2641  CD1 PHE A 339      11.861  50.403  54.277  1.00 18.86           C  
ATOM   2642  CD2 PHE A 339      10.372  51.971  53.232  1.00 20.77           C  
ATOM   2643  CE1 PHE A 339      11.108  50.487  55.455  1.00 21.00           C  
ATOM   2644  CE2 PHE A 339       9.610  52.063  54.406  1.00 21.76           C  
ATOM   2645  CZ  PHE A 339       9.981  51.317  55.520  1.00 21.59           C  
ATOM   2646  N   VAL A 340      10.244  48.720  50.400  1.00 13.16           N  
ATOM   2647  CA  VAL A 340       9.171  48.513  49.431  1.00  7.00           C  
ATOM   2648  C   VAL A 340       7.725  48.646  49.882  1.00 11.87           C  
ATOM   2649  O   VAL A 340       7.331  48.134  50.929  1.00 14.27           O  
ATOM   2650  CB  VAL A 340       9.303  47.106  48.776  1.00 10.46           C  
ATOM   2651  CG1 VAL A 340       8.240  46.902  47.706  1.00  7.51           C  
ATOM   2652  CG2 VAL A 340      10.664  46.917  48.168  1.00  7.61           C  
ATOM   2653  N   HIS A 341       6.916  49.290  49.040  1.00  9.11           N  
ATOM   2654  CA  HIS A 341       5.490  49.448  49.297  1.00  8.83           C  
ATOM   2655  C   HIS A 341       4.794  48.879  48.055  1.00  9.50           C  
ATOM   2656  O   HIS A 341       5.185  49.180  46.941  1.00 11.98           O  
ATOM   2657  CB  HIS A 341       5.123  50.926  49.484  1.00  7.00           C  
ATOM   2658  CG  HIS A 341       3.658  51.167  49.713  1.00  7.00           C  
ATOM   2659  CD2 HIS A 341       2.816  52.095  49.201  1.00  7.00           C  
ATOM   2660  ND1 HIS A 341       2.893  50.385  50.557  1.00  7.01           N  
ATOM   2661  CE1 HIS A 341       1.647  50.820  50.546  1.00  7.00           C  
ATOM   2662  NE2 HIS A 341       1.572  51.857  49.731  1.00  7.00           N  
ATOM   2663  N   ARG A 342       3.823  47.999  48.244  1.00 10.80           N  
ATOM   2664  CA  ARG A 342       3.100  47.429  47.123  1.00  7.00           C  
ATOM   2665  C   ARG A 342       1.638  47.419  47.375  1.00  9.76           C  
ATOM   2666  O   ARG A 342       1.187  47.015  48.450  1.00 10.35           O  
ATOM   2667  CB  ARG A 342       3.514  45.998  46.856  1.00  7.00           C  
ATOM   2668  CG  ARG A 342       4.862  45.874  46.277  1.00  7.00           C  
ATOM   2669  CD  ARG A 342       5.130  44.468  45.848  1.00 10.94           C  
ATOM   2670  NE  ARG A 342       6.480  44.372  45.314  1.00 22.26           N  
ATOM   2671  CZ  ARG A 342       6.853  44.857  44.132  1.00 21.95           C  
ATOM   2672  NH1 ARG A 342       5.968  45.464  43.347  1.00 24.18           N1+
ATOM   2673  NH2 ARG A 342       8.117  44.758  43.752  1.00 18.09           N  
ATOM   2674  N   ASN A 343       0.888  47.853  46.370  1.00 10.76           N  
ATOM   2675  CA  ASN A 343      -0.558  47.867  46.435  1.00  9.76           C  
ATOM   2676  C   ASN A 343      -1.077  47.604  45.008  1.00 10.00           C  
ATOM   2677  O   ASN A 343      -0.294  47.379  44.093  1.00 10.67           O  
ATOM   2678  CB  ASN A 343      -1.094  49.188  47.030  1.00  7.59           C  
ATOM   2679  CG  ASN A 343      -0.759  50.401  46.180  1.00 10.46           C  
ATOM   2680  ND2 ASN A 343      -0.669  51.548  46.807  1.00  9.93           N  
ATOM   2681  OD1 ASN A 343      -0.579  50.299  44.967  1.00 16.73           O  
ATOM   2682  N   ILE A 344      -2.387  47.567  44.843  1.00  7.49           N  
ATOM   2683  CA  ILE A 344      -2.983  47.311  43.551  1.00 12.60           C  
ATOM   2684  C   ILE A 344      -2.809  48.490  42.639  1.00 15.00           C  
ATOM   2685  O   ILE A 344      -3.368  49.569  42.900  1.00 15.02           O  
ATOM   2686  CB  ILE A 344      -4.504  47.021  43.658  1.00 10.46           C  
ATOM   2687  CG1 ILE A 344      -4.725  45.705  44.378  1.00 10.75           C  
ATOM   2688  CG2 ILE A 344      -5.119  46.871  42.257  1.00 17.37           C  
ATOM   2689  CD1 ILE A 344      -3.978  44.560  43.745  1.00 20.58           C  
ATOM   2690  N   ALA A 345      -2.073  48.260  41.550  1.00 15.96           N  
ATOM   2691  CA  ALA A 345      -1.828  49.265  40.522  1.00  9.61           C  
ATOM   2692  C   ALA A 345      -0.911  50.403  40.957  1.00 10.63           C  
ATOM   2693  O   ALA A 345      -1.073  51.537  40.524  1.00 11.52           O  
ATOM   2694  CB  ALA A 345      -3.149  49.811  40.017  1.00 11.08           C  
ATOM   2695  N   ASN A 346       0.027  50.091  41.847  1.00  9.66           N  
ATOM   2696  CA  ASN A 346       1.011  51.049  42.354  1.00  9.52           C  
ATOM   2697  C   ASN A 346       0.515  52.472  42.549  1.00 10.96           C  
ATOM   2698  O   ASN A 346       1.159  53.433  42.091  1.00 12.90           O  
ATOM   2699  CB  ASN A 346       2.290  51.029  41.495  1.00 10.42           C  
ATOM   2700  CG  ASN A 346       2.003  50.996  39.998  1.00 13.47           C  
ATOM   2701  ND2 ASN A 346       1.952  52.162  39.366  1.00  7.00           N  
ATOM   2702  OD1 ASN A 346       1.826  49.926  39.429  1.00 15.36           O  
ATOM   2703  N   GLN A 347      -0.606  52.590  43.273  1.00 10.05           N  
ATOM   2704  CA  GLN A 347      -1.258  53.869  43.560  1.00 12.08           C  
ATOM   2705  C   GLN A 347      -0.571  54.668  44.664  1.00 15.06           C  
ATOM   2706  O   GLN A 347      -0.023  54.093  45.627  1.00 12.59           O  
ATOM   2707  CB  GLN A 347      -2.705  53.652  43.981  1.00 13.60           C  
ATOM   2708  CG  GLN A 347      -3.624  53.055  42.945  1.00 14.66           C  
ATOM   2709  CD  GLN A 347      -3.904  54.003  41.826  1.00 20.45           C  
ATOM   2710  NE2 GLN A 347      -5.099  54.542  41.811  1.00 19.70           N  
ATOM   2711  OE1 GLN A 347      -3.064  54.218  40.950  1.00 21.79           O  
ATOM   2712  N   CYS A 348      -0.576  55.989  44.488  1.00 13.32           N  
ATOM   2713  CA  CYS A 348      -0.007  56.933  45.454  1.00 11.53           C  
ATOM   2714  C   CYS A 348      -1.079  57.977  45.690  1.00  8.92           C  
ATOM   2715  O   CYS A 348      -0.882  59.150  45.377  1.00 12.60           O  
ATOM   2716  CB  CYS A 348       1.248  57.615  44.893  1.00  8.05           C  
ATOM   2717  SG  CYS A 348       2.608  56.519  44.644  1.00  8.84           S  
ATOM   2718  N   ILE A 349      -2.223  57.535  46.203  1.00  7.00           N  
ATOM   2719  CA  ILE A 349      -3.352  58.394  46.475  1.00  7.00           C  
ATOM   2720  C   ILE A 349      -2.952  59.475  47.484  1.00 11.74           C  
ATOM   2721  O   ILE A 349      -2.226  59.194  48.441  1.00 11.20           O  
ATOM   2722  CB  ILE A 349      -4.522  57.533  46.938  1.00  7.00           C  
ATOM   2723  CG1 ILE A 349      -4.913  56.584  45.796  1.00  7.00           C  
ATOM   2724  CG2 ILE A 349      -5.674  58.383  47.403  1.00  7.00           C  
ATOM   2725  CD1 ILE A 349      -5.751  55.389  46.214  1.00  7.16           C  
ATOM   2726  N   HIS A 350      -3.366  60.720  47.222  1.00 10.93           N  
ATOM   2727  CA  HIS A 350      -3.028  61.877  48.065  1.00 11.69           C  
ATOM   2728  C   HIS A 350      -3.219  61.648  49.551  1.00 10.78           C  
ATOM   2729  O   HIS A 350      -2.343  61.966  50.352  1.00  8.37           O  
ATOM   2730  CB  HIS A 350      -3.874  63.107  47.701  1.00 12.48           C  
ATOM   2731  CG  HIS A 350      -3.610  63.652  46.337  1.00  8.84           C  
ATOM   2732  CD2 HIS A 350      -4.439  63.908  45.300  1.00  7.00           C  
ATOM   2733  ND1 HIS A 350      -2.358  64.045  45.935  1.00 10.66           N  
ATOM   2734  CE1 HIS A 350      -2.420  64.529  44.709  1.00 11.80           C  
ATOM   2735  NE2 HIS A 350      -3.673  64.456  44.302  1.00 11.11           N  
ATOM   2736  N   SER A 351      -4.389  61.120  49.904  1.00  9.55           N  
ATOM   2737  CA  SER A 351      -4.750  60.882  51.283  1.00 11.85           C  
ATOM   2738  C   SER A 351      -4.645  59.444  51.784  1.00 10.56           C  
ATOM   2739  O   SER A 351      -5.188  59.134  52.816  1.00 11.32           O  
ATOM   2740  CB  SER A 351      -6.155  61.378  51.487  1.00  9.77           C  
ATOM   2741  OG  SER A 351      -6.931  61.006  50.374  1.00 11.85           O  
ATOM   2742  N   ASP A 352      -3.887  58.597  51.096  1.00 15.67           N  
ATOM   2743  CA  ASP A 352      -3.744  57.202  51.499  1.00 14.30           C  
ATOM   2744  C   ASP A 352      -2.739  57.017  52.640  1.00 12.56           C  
ATOM   2745  O   ASP A 352      -1.549  57.132  52.405  1.00 16.54           O  
ATOM   2746  CB  ASP A 352      -3.310  56.375  50.303  1.00 11.15           C  
ATOM   2747  CG  ASP A 352      -3.290  54.901  50.609  1.00 13.47           C  
ATOM   2748  OD1 ASP A 352      -4.318  54.390  51.065  1.00 19.18           O  
ATOM   2749  OD2 ASP A 352      -2.264  54.247  50.379  1.00 17.99           O1-
ATOM   2750  N   MET A 353      -3.201  56.681  53.848  1.00 11.72           N  
ATOM   2751  CA  MET A 353      -2.332  56.514  55.018  1.00  8.74           C  
ATOM   2752  C   MET A 353      -1.312  55.402  54.885  1.00  7.00           C  
ATOM   2753  O   MET A 353      -0.180  55.555  55.360  1.00 10.34           O  
ATOM   2754  CB  MET A 353      -3.144  56.334  56.309  1.00  7.45           C  
ATOM   2755  CG  MET A 353      -3.823  57.605  56.796  1.00  8.10           C  
ATOM   2756  SD  MET A 353      -2.636  58.853  57.352  1.00 16.03           S  
ATOM   2757  CE  MET A 353      -2.060  58.091  58.903  1.00  7.00           C  
ATOM   2758  N   SER A 354      -1.674  54.291  54.257  1.00  7.00           N  
ATOM   2759  CA  SER A 354      -0.693  53.218  54.070  1.00  7.00           C  
ATOM   2760  C   SER A 354       0.488  53.746  53.240  1.00  7.00           C  
ATOM   2761  O   SER A 354       1.648  53.492  53.546  1.00  7.00           O  
ATOM   2762  CB  SER A 354      -1.326  51.997  53.391  1.00  7.17           C  
ATOM   2763  OG  SER A 354      -0.341  51.006  53.150  1.00 10.35           O  
ATOM   2764  N   PHE A 355       0.180  54.464  52.164  1.00  7.90           N  
ATOM   2765  CA  PHE A 355       1.190  55.074  51.297  1.00  7.40           C  
ATOM   2766  C   PHE A 355       1.965  56.183  52.047  1.00  7.99           C  
ATOM   2767  O   PHE A 355       3.208  56.178  52.080  1.00  7.00           O  
ATOM   2768  CB  PHE A 355       0.498  55.602  50.000  1.00  7.00           C  
ATOM   2769  CG  PHE A 355       1.208  56.748  49.326  1.00  7.00           C  
ATOM   2770  CD1 PHE A 355       0.563  57.971  49.177  1.00  7.00           C  
ATOM   2771  CD2 PHE A 355       2.505  56.615  48.853  1.00  7.00           C  
ATOM   2772  CE1 PHE A 355       1.198  59.057  48.568  1.00  7.00           C  
ATOM   2773  CE2 PHE A 355       3.158  57.696  48.245  1.00  8.55           C  
ATOM   2774  CZ  PHE A 355       2.494  58.919  48.103  1.00  8.81           C  
ATOM   2775  N   LEU A 356       1.242  57.115  52.673  1.00  9.31           N  
ATOM   2776  CA  LEU A 356       1.876  58.217  53.407  1.00  7.00           C  
ATOM   2777  C   LEU A 356       2.805  57.783  54.541  1.00  9.77           C  
ATOM   2778  O   LEU A 356       3.887  58.356  54.728  1.00 13.89           O  
ATOM   2779  CB  LEU A 356       0.813  59.168  53.928  1.00  7.00           C  
ATOM   2780  CG  LEU A 356       0.004  59.882  52.855  1.00  8.30           C  
ATOM   2781  CD1 LEU A 356      -1.177  60.614  53.472  1.00  7.00           C  
ATOM   2782  CD2 LEU A 356       0.916  60.837  52.089  1.00  7.00           C  
ATOM   2783  N   SER A 357       2.412  56.743  55.271  1.00  9.58           N  
ATOM   2784  CA  SER A 357       3.217  56.226  56.380  1.00  8.96           C  
ATOM   2785  C   SER A 357       4.536  55.648  55.893  1.00  8.67           C  
ATOM   2786  O   SER A 357       5.578  55.893  56.496  1.00  7.63           O  
ATOM   2787  CB  SER A 357       2.410  55.204  57.195  1.00  7.00           C  
ATOM   2788  OG  SER A 357       1.257  55.833  57.770  1.00  9.70           O  
ATOM   2789  N   VAL A 358       4.504  54.888  54.799  1.00  9.88           N  
ATOM   2790  CA  VAL A 358       5.736  54.315  54.236  1.00  8.57           C  
ATOM   2791  C   VAL A 358       6.623  55.449  53.715  1.00 10.52           C  
ATOM   2792  O   VAL A 358       7.828  55.460  53.974  1.00 12.08           O  
ATOM   2793  CB  VAL A 358       5.457  53.329  53.063  1.00  7.00           C  
ATOM   2794  CG1 VAL A 358       6.745  52.835  52.481  1.00 15.34           C  
ATOM   2795  CG2 VAL A 358       4.645  52.128  53.531  1.00  9.11           C  
ATOM   2796  N   LEU A 359       6.013  56.407  53.006  1.00 11.11           N  
ATOM   2797  CA  LEU A 359       6.716  57.567  52.436  1.00 10.34           C  
ATOM   2798  C   LEU A 359       7.430  58.350  53.528  1.00  7.00           C  
ATOM   2799  O   LEU A 359       8.640  58.551  53.466  1.00 11.79           O  
ATOM   2800  CB  LEU A 359       5.719  58.511  51.748  1.00 11.43           C  
ATOM   2801  CG  LEU A 359       5.976  59.146  50.374  1.00 12.95           C  
ATOM   2802  CD1 LEU A 359       5.274  60.467  50.320  1.00  8.83           C  
ATOM   2803  CD2 LEU A 359       7.445  59.323  50.066  1.00 11.54           C  
ATOM   2804  N   GLN A 360       6.683  58.772  54.539  1.00  7.48           N  
ATOM   2805  CA  GLN A 360       7.261  59.537  55.639  1.00 11.40           C  
ATOM   2806  C   GLN A 360       8.398  58.789  56.315  1.00 10.07           C  
ATOM   2807  O   GLN A 360       9.484  59.342  56.518  1.00 10.17           O  
ATOM   2808  CB  GLN A 360       6.208  59.900  56.685  1.00 10.00           C  
ATOM   2809  CG  GLN A 360       6.812  60.765  57.772  1.00 11.03           C  
ATOM   2810  CD  GLN A 360       5.993  60.803  59.030  1.00 10.73           C  
ATOM   2811  NE2 GLN A 360       6.287  61.765  59.893  1.00  8.89           N  
ATOM   2812  OE1 GLN A 360       5.110  59.971  59.234  1.00 10.01           O  
ATOM   2813  N   TYR A 361       8.151  57.525  56.647  1.00 11.06           N  
ATOM   2814  CA  TYR A 361       9.164  56.709  57.288  1.00 13.48           C  
ATOM   2815  C   TYR A 361      10.462  56.665  56.454  1.00 13.90           C  
ATOM   2816  O   TYR A 361      11.558  56.834  56.987  1.00 13.69           O  
ATOM   2817  CB  TYR A 361       8.636  55.297  57.524  1.00 10.50           C  
ATOM   2818  CG  TYR A 361       9.603  54.458  58.343  1.00 14.34           C  
ATOM   2819  CD1 TYR A 361       9.585  54.520  59.731  1.00  9.89           C  
ATOM   2820  CD2 TYR A 361      10.542  53.629  57.735  1.00 13.02           C  
ATOM   2821  CE1 TYR A 361      10.473  53.792  60.496  1.00 15.80           C  
ATOM   2822  CE2 TYR A 361      11.443  52.887  58.496  1.00 16.42           C  
ATOM   2823  CZ  TYR A 361      11.398  52.971  59.883  1.00 19.07           C  
ATOM   2824  OH  TYR A 361      12.280  52.246  60.660  1.00 22.08           O  
ATOM   2825  N   ALA A 362      10.329  56.476  55.141  1.00 15.80           N  
ATOM   2826  CA  ALA A 362      11.486  56.393  54.245  1.00 10.55           C  
ATOM   2827  C   ALA A 362      12.192  57.715  54.005  1.00  8.70           C  
ATOM   2828  O   ALA A 362      13.408  57.802  54.086  1.00  9.87           O  
ATOM   2829  CB  ALA A 362      11.059  55.796  52.911  1.00 15.80           C  
ATOM   2830  N   VAL A 363      11.421  58.737  53.672  1.00  9.66           N  
ATOM   2831  CA  VAL A 363      11.960  60.054  53.382  1.00 11.57           C  
ATOM   2832  C   VAL A 363      12.430  60.806  54.622  1.00 13.57           C  
ATOM   2833  O   VAL A 363      13.561  61.265  54.670  1.00 13.17           O  
ATOM   2834  CB  VAL A 363      10.908  60.932  52.629  1.00 16.11           C  
ATOM   2835  CG1 VAL A 363      11.436  62.342  52.385  1.00 13.19           C  
ATOM   2836  CG2 VAL A 363      10.523  60.282  51.303  1.00 18.31           C  
ATOM   2837  N   GLN A 364      11.571  60.919  55.623  1.00 14.54           N  
ATOM   2838  CA  GLN A 364      11.926  61.657  56.827  1.00 16.73           C  
ATOM   2839  C   GLN A 364      12.849  60.965  57.810  1.00 16.63           C  
ATOM   2840  O   GLN A 364      13.783  61.577  58.309  1.00 20.36           O  
ATOM   2841  CB  GLN A 364      10.676  62.094  57.558  1.00 16.55           C  
ATOM   2842  CG  GLN A 364      10.978  63.010  58.712  1.00 19.92           C  
ATOM   2843  CD  GLN A 364       9.734  63.505  59.394  1.00 22.38           C  
ATOM   2844  NE2 GLN A 364       9.909  64.197  60.512  1.00 30.49           N  
ATOM   2845  OE1 GLN A 364       8.625  63.244  58.947  1.00 24.50           O  
ATOM   2846  N   TYR A 365      12.591  59.690  58.090  1.00 18.93           N  
ATOM   2847  CA  TYR A 365      13.395  58.947  59.054  1.00 17.55           C  
ATOM   2848  C   TYR A 365      14.574  58.162  58.493  1.00 19.90           C  
ATOM   2849  O   TYR A 365      15.681  58.275  59.003  1.00 22.67           O  
ATOM   2850  CB  TYR A 365      12.471  58.091  59.926  1.00 15.39           C  
ATOM   2851  CG  TYR A 365      11.462  58.970  60.644  1.00 15.88           C  
ATOM   2852  CD1 TYR A 365      10.099  58.697  60.615  1.00 17.02           C  
ATOM   2853  CD2 TYR A 365      11.880  60.127  61.301  1.00 15.06           C  
ATOM   2854  CE1 TYR A 365       9.175  59.571  61.231  1.00 19.23           C  
ATOM   2855  CE2 TYR A 365      10.971  60.999  61.916  1.00 10.59           C  
ATOM   2856  CZ  TYR A 365       9.624  60.727  61.889  1.00 16.29           C  
ATOM   2857  OH  TYR A 365       8.753  61.558  62.611  1.00 13.14           O  
ATOM   2858  N   LEU A 366      14.359  57.374  57.444  1.00 19.56           N  
ATOM   2859  CA  LEU A 366      15.474  56.629  56.852  1.00 16.74           C  
ATOM   2860  C   LEU A 366      16.280  57.542  55.936  1.00 14.63           C  
ATOM   2861  O   LEU A 366      17.398  57.231  55.579  1.00 20.12           O  
ATOM   2862  CB  LEU A 366      14.983  55.431  56.042  1.00 17.51           C  
ATOM   2863  CG  LEU A 366      14.159  54.338  56.703  1.00 22.54           C  
ATOM   2864  CD1 LEU A 366      13.983  53.232  55.662  1.00 21.09           C  
ATOM   2865  CD2 LEU A 366      14.840  53.794  57.965  1.00 16.98           C  
ATOM   2866  N   LYS A 367      15.684  58.651  55.522  1.00 11.33           N  
ATOM   2867  CA  LYS A 367      16.355  59.594  54.646  1.00 17.36           C  
ATOM   2868  C   LYS A 367      16.815  58.978  53.310  1.00 15.46           C  
ATOM   2869  O   LYS A 367      17.967  59.117  52.922  1.00 17.27           O  
ATOM   2870  CB  LYS A 367      17.569  60.212  55.350  1.00 21.67           C  
ATOM   2871  CG  LYS A 367      17.300  60.872  56.685  1.00 26.33           C  
ATOM   2872  CD  LYS A 367      16.468  62.119  56.579  1.00 35.58           C  
ATOM   2873  CE  LYS A 367      16.652  62.971  57.834  1.00 43.56           C  
ATOM   2874  NZ  LYS A 367      16.477  62.169  59.097  1.00 53.22           N1+
ATOM   2875  N   VAL A 368      15.926  58.270  52.623  1.00 18.06           N  
ATOM   2876  CA  VAL A 368      16.277  57.667  51.330  1.00 17.22           C  
ATOM   2877  C   VAL A 368      16.513  58.771  50.283  1.00 18.80           C  
ATOM   2878  O   VAL A 368      15.829  59.789  50.294  1.00 19.68           O  
ATOM   2879  CB  VAL A 368      15.175  56.697  50.825  1.00 13.06           C  
ATOM   2880  CG1 VAL A 368      15.064  55.510  51.758  1.00 10.47           C  
ATOM   2881  CG2 VAL A 368      13.836  57.407  50.687  1.00  7.79           C  
ATOM   2882  N   LYS A 369      17.453  58.545  49.368  1.00 19.49           N  
ATOM   2883  CA  LYS A 369      17.783  59.525  48.328  1.00 22.28           C  
ATOM   2884  C   LYS A 369      16.844  59.493  47.130  1.00 20.80           C  
ATOM   2885  O   LYS A 369      16.702  60.489  46.434  1.00 20.86           O  
ATOM   2886  CB  LYS A 369      19.210  59.306  47.824  1.00 27.61           C  
ATOM   2887  CG  LYS A 369      20.270  59.316  48.915  1.00 37.44           C  
ATOM   2888  CD  LYS A 369      20.364  60.665  49.635  1.00 41.40           C  
ATOM   2889  CE  LYS A 369      21.301  60.589  50.841  1.00 42.52           C  
ATOM   2890  NZ  LYS A 369      21.502  61.918  51.490  1.00 47.21           N1+
ATOM   2891  N   ARG A 370      16.213  58.346  46.884  1.00 19.33           N  
ATOM   2892  CA  ARG A 370      15.296  58.200  45.757  1.00 18.76           C  
ATOM   2893  C   ARG A 370      14.001  57.513  46.093  1.00 15.21           C  
ATOM   2894  O   ARG A 370      13.972  56.596  46.894  1.00 15.35           O  
ATOM   2895  CB  ARG A 370      15.935  57.373  44.643  1.00 25.90           C  
ATOM   2896  CG  ARG A 370      16.681  58.180  43.608  1.00 42.58           C  
ATOM   2897  CD  ARG A 370      18.195  58.116  43.792  1.00 50.15           C  
ATOM   2898  NE  ARG A 370      18.821  57.157  42.876  1.00 55.19           N  
ATOM   2899  CZ  ARG A 370      19.150  55.909  43.205  1.00 57.36           C  
ATOM   2900  NH1 ARG A 370      18.913  55.446  44.432  1.00 57.95           N1+
ATOM   2901  NH2 ARG A 370      19.757  55.136  42.316  1.00 56.53           N  
ATOM   2902  N   VAL A 371      12.927  57.945  45.453  1.00 14.43           N  
ATOM   2903  CA  VAL A 371      11.647  57.296  45.618  1.00 13.52           C  
ATOM   2904  C   VAL A 371      11.308  56.892  44.194  1.00 15.66           C  
ATOM   2905  O   VAL A 371      11.304  57.749  43.299  1.00 13.79           O  
ATOM   2906  CB  VAL A 371      10.564  58.239  46.167  1.00 14.63           C  
ATOM   2907  CG1 VAL A 371       9.204  57.551  46.132  1.00  9.64           C  
ATOM   2908  CG2 VAL A 371      10.908  58.646  47.613  1.00 18.03           C  
ATOM   2909  N   VAL A 372      11.100  55.599  43.971  1.00 12.82           N  
ATOM   2910  CA  VAL A 372      10.763  55.094  42.647  1.00 14.31           C  
ATOM   2911  C   VAL A 372       9.332  54.572  42.576  1.00 15.14           C  
ATOM   2912  O   VAL A 372       8.945  53.771  43.415  1.00 18.88           O  
ATOM   2913  CB  VAL A 372      11.723  53.935  42.239  1.00 16.01           C  
ATOM   2914  CG1 VAL A 372      11.330  53.354  40.872  1.00  9.81           C  
ATOM   2915  CG2 VAL A 372      13.166  54.424  42.207  1.00  8.07           C  
ATOM   2916  N   VAL A 373       8.522  55.087  41.649  1.00 13.47           N  
ATOM   2917  CA  VAL A 373       7.157  54.576  41.457  1.00 13.33           C  
ATOM   2918  C   VAL A 373       7.279  53.674  40.222  1.00 16.19           C  
ATOM   2919  O   VAL A 373       7.649  54.138  39.132  1.00 13.55           O  
ATOM   2920  CB  VAL A 373       6.079  55.688  41.190  1.00 11.31           C  
ATOM   2921  CG1 VAL A 373       4.731  55.049  40.878  1.00  7.00           C  
ATOM   2922  CG2 VAL A 373       5.928  56.609  42.402  1.00  8.62           C  
ATOM   2923  N   CYS A 374       7.013  52.382  40.406  1.00 14.64           N  
ATOM   2924  CA  CYS A 374       7.132  51.431  39.319  1.00 11.07           C  
ATOM   2925  C   CYS A 374       5.832  50.774  38.910  1.00 13.52           C  
ATOM   2926  O   CYS A 374       5.124  50.198  39.738  1.00 16.19           O  
ATOM   2927  CB  CYS A 374       8.135  50.349  39.681  1.00  9.40           C  
ATOM   2928  SG  CYS A 374       8.461  49.155  38.343  1.00 13.66           S  
ATOM   2929  N   GLY A 375       5.481  50.959  37.642  1.00  8.21           N  
ATOM   2930  CA  GLY A 375       4.292  50.328  37.094  1.00 12.93           C  
ATOM   2931  C   GLY A 375       4.794  49.196  36.201  1.00  9.23           C  
ATOM   2932  O   GLY A 375       6.001  49.047  36.034  1.00 11.57           O  
ATOM   2933  N   HIS A 376       3.911  48.402  35.613  1.00 10.96           N  
ATOM   2934  CA  HIS A 376       4.354  47.304  34.745  1.00 13.12           C  
ATOM   2935  C   HIS A 376       3.339  47.076  33.631  1.00 14.20           C  
ATOM   2936  O   HIS A 376       2.128  47.203  33.853  1.00 18.20           O  
ATOM   2937  CB  HIS A 376       4.645  45.993  35.548  1.00 13.69           C  
ATOM   2938  CG  HIS A 376       3.464  45.442  36.297  1.00  8.53           C  
ATOM   2939  CD2 HIS A 376       2.713  45.963  37.299  1.00 11.00           C  
ATOM   2940  ND1 HIS A 376       2.899  44.228  35.992  1.00 10.70           N  
ATOM   2941  CE1 HIS A 376       1.845  44.026  36.762  1.00  9.38           C  
ATOM   2942  NE2 HIS A 376       1.702  45.066  37.567  1.00  7.95           N  
ATOM   2943  N   TYR A 377       3.826  46.751  32.431  1.00 13.28           N  
ATOM   2944  CA  TYR A 377       2.936  46.539  31.286  1.00 11.68           C  
ATOM   2945  C   TYR A 377       1.986  45.398  31.524  1.00 12.30           C  
ATOM   2946  O   TYR A 377       2.295  44.476  32.256  1.00 17.89           O  
ATOM   2947  CB  TYR A 377       3.731  46.328  30.012  1.00 10.32           C  
ATOM   2948  CG  TYR A 377       4.421  47.589  29.583  1.00 10.17           C  
ATOM   2949  CD1 TYR A 377       5.780  47.603  29.307  1.00 12.59           C  
ATOM   2950  CD2 TYR A 377       3.714  48.789  29.493  1.00 11.67           C  
ATOM   2951  CE1 TYR A 377       6.426  48.777  28.948  1.00 14.64           C  
ATOM   2952  CE2 TYR A 377       4.351  49.968  29.138  1.00  9.07           C  
ATOM   2953  CZ  TYR A 377       5.706  49.954  28.871  1.00 13.24           C  
ATOM   2954  OH  TYR A 377       6.354  51.119  28.539  1.00 18.85           O  
ATOM   2955  N   ALA A 378       0.782  45.534  31.000  1.00 12.78           N  
ATOM   2956  CA  ALA A 378      -0.256  44.523  31.172  1.00 19.12           C  
ATOM   2957  C   ALA A 378      -0.763  44.351  32.618  1.00 19.22           C  
ATOM   2958  O   ALA A 378      -1.439  43.376  32.923  1.00 19.61           O  
ATOM   2959  CB  ALA A 378       0.193  43.172  30.584  1.00 17.46           C  
ATOM   2960  N   CYS A 379      -0.480  45.330  33.482  1.00 20.20           N  
ATOM   2961  CA  CYS A 379      -0.943  45.317  34.877  1.00 14.78           C  
ATOM   2962  C   CYS A 379      -2.434  44.929  35.028  1.00 11.79           C  
ATOM   2963  O   CYS A 379      -3.326  45.650  34.567  1.00 13.56           O  
ATOM   2964  CB  CYS A 379      -0.704  46.700  35.515  1.00 12.47           C  
ATOM   2965  SG  CYS A 379      -1.220  46.833  37.262  1.00 19.42           S  
ATOM   2966  N   GLY A 380      -2.691  43.837  35.746  1.00 11.13           N  
ATOM   2967  CA  GLY A 380      -4.051  43.361  35.972  1.00  7.52           C  
ATOM   2968  C   GLY A 380      -4.915  44.312  36.764  1.00  9.62           C  
ATOM   2969  O   GLY A 380      -6.130  44.376  36.568  1.00 12.16           O  
ATOM   2970  N   GLY A 381      -4.296  45.078  37.655  1.00  8.55           N  
ATOM   2971  CA  GLY A 381      -5.065  46.045  38.429  1.00  8.43           C  
ATOM   2972  C   GLY A 381      -5.596  47.157  37.531  1.00  7.33           C  
ATOM   2973  O   GLY A 381      -6.747  47.590  37.645  1.00  7.00           O  
ATOM   2974  N   CYS A 382      -4.737  47.626  36.631  1.00  9.80           N  
ATOM   2975  CA  CYS A 382      -5.109  48.674  35.680  1.00 11.87           C  
ATOM   2976  C   CYS A 382      -6.115  48.151  34.679  1.00 10.02           C  
ATOM   2977  O   CYS A 382      -7.042  48.857  34.329  1.00 11.15           O  
ATOM   2978  CB  CYS A 382      -3.889  49.224  34.957  1.00  8.60           C  
ATOM   2979  SG  CYS A 382      -2.850  50.215  36.047  1.00 16.21           S  
ATOM   2980  N   ALA A 383      -5.943  46.905  34.243  1.00 11.20           N  
ATOM   2981  CA  ALA A 383      -6.886  46.284  33.312  1.00  7.57           C  
ATOM   2982  C   ALA A 383      -8.217  46.162  34.017  1.00 11.36           C  
ATOM   2983  O   ALA A 383      -9.263  46.445  33.441  1.00 14.83           O  
ATOM   2984  CB  ALA A 383      -6.405  44.913  32.920  1.00  9.13           C  
ATOM   2985  N   ALA A 384      -8.172  45.776  35.291  1.00 13.89           N  
ATOM   2986  CA  ALA A 384      -9.385  45.620  36.075  1.00 13.34           C  
ATOM   2987  C   ALA A 384     -10.132  46.943  36.210  1.00 13.66           C  
ATOM   2988  O   ALA A 384     -11.353  46.967  36.198  1.00 15.31           O  
ATOM   2989  CB  ALA A 384      -9.047  45.034  37.464  1.00 13.42           C  
ATOM   2990  N   ALA A 385      -9.388  48.045  36.290  1.00 16.97           N  
ATOM   2991  CA  ALA A 385      -9.977  49.374  36.446  1.00 16.20           C  
ATOM   2992  C   ALA A 385     -10.899  49.773  35.300  1.00 20.27           C  
ATOM   2993  O   ALA A 385     -11.711  50.683  35.438  1.00 21.58           O  
ATOM   2994  CB  ALA A 385      -8.887  50.402  36.607  1.00 13.58           C  
ATOM   2995  N   LEU A 386     -10.732  49.137  34.144  1.00 21.20           N  
ATOM   2996  CA  LEU A 386     -11.560  49.462  32.981  1.00 22.44           C  
ATOM   2997  C   LEU A 386     -12.786  48.547  32.859  1.00 23.90           C  
ATOM   2998  O   LEU A 386     -13.626  48.763  32.007  1.00 25.81           O  
ATOM   2999  CB  LEU A 386     -10.714  49.387  31.710  1.00 21.21           C  
ATOM   3000  CG  LEU A 386      -9.322  50.023  31.820  1.00 24.20           C  
ATOM   3001  CD1 LEU A 386      -8.455  49.705  30.612  1.00 20.57           C  
ATOM   3002  CD2 LEU A 386      -9.449  51.514  32.006  1.00 24.84           C  
ATOM   3003  N   GLY A 387     -12.886  47.545  33.732  1.00 24.97           N  
ATOM   3004  CA  GLY A 387     -13.992  46.602  33.688  1.00 24.40           C  
ATOM   3005  C   GLY A 387     -15.283  47.057  34.339  1.00 28.59           C  
ATOM   3006  O   GLY A 387     -15.410  48.187  34.770  1.00 30.56           O  
ATOM   3007  N   ASP A 388     -16.232  46.138  34.463  1.00 29.48           N  
ATOM   3008  CA  ASP A 388     -17.536  46.460  35.029  1.00 31.45           C  
ATOM   3009  C   ASP A 388     -17.807  45.861  36.429  1.00 29.51           C  
ATOM   3010  O   ASP A 388     -18.950  45.853  36.901  1.00 29.98           O  
ATOM   3011  CB  ASP A 388     -18.633  46.006  34.047  1.00 38.02           C  
ATOM   3012  CG  ASP A 388     -18.396  46.503  32.604  1.00 49.26           C  
ATOM   3013  OD1 ASP A 388     -17.849  47.612  32.417  1.00 52.50           O  
ATOM   3014  OD2 ASP A 388     -18.772  45.788  31.644  1.00 52.94           O1-
ATOM   3015  N   SER A 389     -16.766  45.394  37.103  1.00 25.41           N  
ATOM   3016  CA  SER A 389     -16.917  44.767  38.422  1.00 27.27           C  
ATOM   3017  C   SER A 389     -17.423  45.730  39.503  1.00 23.48           C  
ATOM   3018  O   SER A 389     -17.006  46.879  39.572  1.00 24.65           O  
ATOM   3019  CB  SER A 389     -15.584  44.119  38.833  1.00 22.54           C  
ATOM   3020  OG  SER A 389     -15.683  43.441  40.069  1.00 32.99           O  
ATOM   3021  N   ARG A 390     -18.302  45.265  40.380  1.00 26.06           N  
ATOM   3022  CA  ARG A 390     -18.832  46.155  41.426  1.00 25.82           C  
ATOM   3023  C   ARG A 390     -18.405  45.818  42.869  1.00 25.31           C  
ATOM   3024  O   ARG A 390     -19.160  46.040  43.811  1.00 28.70           O  
ATOM   3025  CB  ARG A 390     -20.356  46.219  41.327  1.00 25.37           C  
ATOM   3026  CG  ARG A 390     -20.857  46.706  39.991  1.00 23.06           C  
ATOM   3027  CD  ARG A 390     -20.575  48.174  39.806  1.00 29.48           C  
ATOM   3028  NE  ARG A 390     -20.947  48.634  38.473  1.00 30.96           N  
ATOM   3029  CZ  ARG A 390     -22.191  48.641  38.006  1.00 36.20           C  
ATOM   3030  NH1 ARG A 390     -23.194  48.220  38.772  1.00 39.17           N1+
ATOM   3031  NH2 ARG A 390     -22.433  49.057  36.764  1.00 39.31           N  
ATOM   3032  N   LEU A 391     -17.216  45.248  43.026  1.00 21.01           N  
ATOM   3033  CA  LEU A 391     -16.694  44.886  44.333  1.00 19.48           C  
ATOM   3034  C   LEU A 391     -16.396  46.129  45.173  1.00 21.06           C  
ATOM   3035  O   LEU A 391     -15.531  46.951  44.828  1.00 22.72           O  
ATOM   3036  CB  LEU A 391     -15.452  44.000  44.186  1.00 18.12           C  
ATOM   3037  CG  LEU A 391     -15.711  42.743  43.348  1.00 20.71           C  
ATOM   3038  CD1 LEU A 391     -14.454  41.887  43.167  1.00 19.08           C  
ATOM   3039  CD2 LEU A 391     -16.841  41.959  43.980  1.00 15.43           C  
ATOM   3040  N   GLY A 392     -17.087  46.209  46.308  1.00 21.87           N  
ATOM   3041  CA  GLY A 392     -16.997  47.332  47.224  1.00 15.88           C  
ATOM   3042  C   GLY A 392     -15.647  47.885  47.604  1.00 14.45           C  
ATOM   3043  O   GLY A 392     -15.507  49.094  47.776  1.00 16.92           O  
ATOM   3044  N   LEU A 393     -14.640  47.039  47.740  1.00 13.23           N  
ATOM   3045  CA  LEU A 393     -13.348  47.564  48.133  1.00 16.11           C  
ATOM   3046  C   LEU A 393     -12.377  47.759  46.980  1.00 15.91           C  
ATOM   3047  O   LEU A 393     -11.844  48.852  46.797  1.00 19.03           O  
ATOM   3048  CB  LEU A 393     -12.758  46.713  49.268  1.00 11.27           C  
ATOM   3049  CG  LEU A 393     -13.835  46.707  50.365  1.00 16.66           C  
ATOM   3050  CD1 LEU A 393     -14.132  45.325  50.847  1.00 15.40           C  
ATOM   3051  CD2 LEU A 393     -13.510  47.632  51.490  1.00 15.68           C  
ATOM   3052  N   ILE A 394     -12.193  46.729  46.164  1.00 14.07           N  
ATOM   3053  CA  ILE A 394     -11.260  46.827  45.067  1.00 12.34           C  
ATOM   3054  C   ILE A 394     -11.732  47.776  43.973  1.00 12.94           C  
ATOM   3055  O   ILE A 394     -10.962  48.624  43.526  1.00 16.19           O  
ATOM   3056  CB  ILE A 394     -10.904  45.437  44.492  1.00 12.51           C  
ATOM   3057  CG1 ILE A 394      -9.879  45.579  43.375  1.00  7.89           C  
ATOM   3058  CG2 ILE A 394     -12.141  44.705  43.985  1.00  8.30           C  
ATOM   3059  CD1 ILE A 394      -8.581  46.117  43.809  1.00  7.00           C  
ATOM   3060  N   ASP A 395     -13.019  47.756  43.646  1.00 13.79           N  
ATOM   3061  CA  ASP A 395     -13.483  48.617  42.566  1.00 17.53           C  
ATOM   3062  C   ASP A 395     -13.622  50.102  42.871  1.00 19.96           C  
ATOM   3063  O   ASP A 395     -13.555  50.924  41.964  1.00 17.43           O  
ATOM   3064  CB  ASP A 395     -14.681  47.998  41.845  1.00 18.50           C  
ATOM   3065  CG  ASP A 395     -14.353  46.594  41.290  1.00 22.52           C  
ATOM   3066  OD1 ASP A 395     -13.278  46.400  40.673  1.00 19.90           O  
ATOM   3067  OD2 ASP A 395     -15.145  45.657  41.506  1.00 23.18           O1-
ATOM   3068  N   ASN A 396     -13.738  50.466  44.151  1.00 15.17           N  
ATOM   3069  CA  ASN A 396     -13.769  51.891  44.514  1.00 14.56           C  
ATOM   3070  C   ASN A 396     -12.328  52.410  44.558  1.00  9.70           C  
ATOM   3071  O   ASN A 396     -12.021  53.527  44.133  1.00 12.22           O  
ATOM   3072  CB  ASN A 396     -14.541  52.115  45.806  1.00 15.74           C  
ATOM   3073  CG  ASN A 396     -16.019  51.951  45.593  1.00 15.17           C  
ATOM   3074  ND2 ASN A 396     -16.660  51.106  46.406  1.00 22.12           N  
ATOM   3075  OD1 ASN A 396     -16.572  52.499  44.642  1.00 23.57           O  
ATOM   3076  N   TRP A 397     -11.423  51.561  45.019  1.00 10.76           N  
ATOM   3077  CA  TRP A 397      -9.993  51.876  45.003  1.00 12.63           C  
ATOM   3078  C   TRP A 397      -9.543  52.167  43.514  1.00 12.51           C  
ATOM   3079  O   TRP A 397      -8.899  53.180  43.235  1.00  7.52           O  
ATOM   3080  CB  TRP A 397      -9.234  50.671  45.575  1.00  7.00           C  
ATOM   3081  CG  TRP A 397      -7.738  50.669  45.403  1.00  7.00           C  
ATOM   3082  CD1 TRP A 397      -7.033  50.049  44.414  1.00  8.84           C  
ATOM   3083  CD2 TRP A 397      -6.763  51.262  46.278  1.00  7.97           C  
ATOM   3084  CE2 TRP A 397      -5.489  50.956  45.753  1.00  7.00           C  
ATOM   3085  CE3 TRP A 397      -6.840  52.012  47.452  1.00  7.00           C  
ATOM   3086  NE1 TRP A 397      -5.681  50.221  44.617  1.00  8.86           N  
ATOM   3087  CZ2 TRP A 397      -4.309  51.371  46.366  1.00  7.00           C  
ATOM   3088  CZ3 TRP A 397      -5.662  52.421  48.058  1.00  7.00           C  
ATOM   3089  CH2 TRP A 397      -4.418  52.100  47.516  1.00  7.00           C  
ATOM   3090  N   LEU A 398      -9.932  51.294  42.580  1.00 13.21           N  
ATOM   3091  CA  LEU A 398      -9.568  51.424  41.165  1.00 14.95           C  
ATOM   3092  C   LEU A 398     -10.137  52.636  40.431  1.00 14.27           C  
ATOM   3093  O   LEU A 398      -9.614  53.026  39.373  1.00 12.31           O  
ATOM   3094  CB  LEU A 398      -9.898  50.130  40.394  1.00 11.90           C  
ATOM   3095  CG  LEU A 398      -9.093  48.888  40.807  1.00  8.97           C  
ATOM   3096  CD1 LEU A 398      -9.604  47.626  40.135  1.00 11.89           C  
ATOM   3097  CD2 LEU A 398      -7.656  49.089  40.481  1.00  7.00           C  
ATOM   3098  N   ARG A 399     -11.151  53.278  41.012  1.00 15.99           N  
ATOM   3099  CA  ARG A 399     -11.750  54.467  40.402  1.00  9.86           C  
ATOM   3100  C   ARG A 399     -10.713  55.561  40.165  1.00 11.50           C  
ATOM   3101  O   ARG A 399     -10.888  56.430  39.313  1.00 14.93           O  
ATOM   3102  CB  ARG A 399     -12.914  54.994  41.230  1.00  8.58           C  
ATOM   3103  CG  ARG A 399     -14.210  54.275  40.978  1.00 11.44           C  
ATOM   3104  CD  ARG A 399     -14.487  54.318  39.511  1.00 21.94           C  
ATOM   3105  NE  ARG A 399     -15.839  53.931  39.161  1.00 28.62           N  
ATOM   3106  CZ  ARG A 399     -16.148  52.936  38.329  1.00 33.70           C  
ATOM   3107  NH1 ARG A 399     -15.192  52.201  37.764  1.00 25.58           N1+
ATOM   3108  NH2 ARG A 399     -17.428  52.722  38.016  1.00 35.63           N  
ATOM   3109  N   HIS A 400      -9.608  55.491  40.894  1.00  9.22           N  
ATOM   3110  CA  HIS A 400      -8.542  56.449  40.732  1.00 12.14           C  
ATOM   3111  C   HIS A 400      -7.862  56.300  39.362  1.00 14.75           C  
ATOM   3112  O   HIS A 400      -7.414  57.297  38.768  1.00 11.15           O  
ATOM   3113  CB  HIS A 400      -7.530  56.297  41.861  1.00 14.29           C  
ATOM   3114  CG  HIS A 400      -7.960  56.955  43.134  1.00 16.38           C  
ATOM   3115  CD2 HIS A 400      -8.073  58.261  43.465  1.00 13.79           C  
ATOM   3116  ND1 HIS A 400      -8.411  56.243  44.225  1.00 17.34           N  
ATOM   3117  CE1 HIS A 400      -8.794  57.088  45.167  1.00 16.44           C  
ATOM   3118  NE2 HIS A 400      -8.600  58.319  44.728  1.00 18.61           N  
ATOM   3119  N   ILE A 401      -7.801  55.063  38.863  1.00 12.84           N  
ATOM   3120  CA  ILE A 401      -7.205  54.804  37.552  1.00 17.14           C  
ATOM   3121  C   ILE A 401      -8.167  55.309  36.483  1.00 14.20           C  
ATOM   3122  O   ILE A 401      -7.746  55.764  35.430  1.00 17.43           O  
ATOM   3123  CB  ILE A 401      -6.880  53.326  37.340  1.00 17.85           C  
ATOM   3124  CG1 ILE A 401      -5.587  52.979  38.060  1.00 15.91           C  
ATOM   3125  CG2 ILE A 401      -6.704  53.023  35.867  1.00 23.98           C  
ATOM   3126  CD1 ILE A 401      -5.781  51.980  39.127  1.00 19.23           C  
ATOM   3127  N   ARG A 402      -9.455  55.297  36.797  1.00 14.33           N  
ATOM   3128  CA  ARG A 402     -10.460  55.804  35.880  1.00 15.47           C  
ATOM   3129  C   ARG A 402     -10.300  57.312  35.703  1.00 16.13           C  
ATOM   3130  O   ARG A 402     -10.471  57.832  34.607  1.00 17.50           O  
ATOM   3131  CB  ARG A 402     -11.859  55.465  36.374  1.00 18.16           C  
ATOM   3132  CG  ARG A 402     -12.350  54.115  35.897  1.00 20.22           C  
ATOM   3133  CD  ARG A 402     -12.565  54.117  34.392  1.00 21.86           C  
ATOM   3134  NE  ARG A 402     -13.821  53.457  34.095  1.00 27.92           N  
ATOM   3135  CZ  ARG A 402     -14.930  54.060  33.685  1.00 26.27           C  
ATOM   3136  NH1 ARG A 402     -14.974  55.364  33.463  1.00 23.70           N1+
ATOM   3137  NH2 ARG A 402     -16.041  53.360  33.630  1.00 27.25           N  
ATOM   3138  N   ASP A 403      -9.924  58.009  36.770  1.00 16.89           N  
ATOM   3139  CA  ASP A 403      -9.702  59.458  36.701  1.00 16.65           C  
ATOM   3140  C   ASP A 403      -8.554  59.759  35.747  1.00 13.46           C  
ATOM   3141  O   ASP A 403      -8.565  60.745  35.014  1.00  9.64           O  
ATOM   3142  CB  ASP A 403      -9.338  60.012  38.080  1.00 19.91           C  
ATOM   3143  CG  ASP A 403     -10.510  60.052  39.033  1.00 21.94           C  
ATOM   3144  OD1 ASP A 403     -11.658  59.739  38.650  1.00 24.36           O  
ATOM   3145  OD2 ASP A 403     -10.272  60.409  40.193  1.00 28.09           O1-
ATOM   3146  N   VAL A 404      -7.530  58.926  35.810  1.00 14.22           N  
ATOM   3147  CA  VAL A 404      -6.383  59.074  34.934  1.00 16.77           C  
ATOM   3148  C   VAL A 404      -6.826  58.919  33.468  1.00 19.23           C  
ATOM   3149  O   VAL A 404      -6.425  59.709  32.615  1.00 20.86           O  
ATOM   3150  CB  VAL A 404      -5.291  58.025  35.264  1.00 15.68           C  
ATOM   3151  CG1 VAL A 404      -4.096  58.182  34.330  1.00 13.09           C  
ATOM   3152  CG2 VAL A 404      -4.846  58.158  36.708  1.00 10.78           C  
ATOM   3153  N   ARG A 405      -7.670  57.924  33.193  1.00 17.87           N  
ATOM   3154  CA  ARG A 405      -8.151  57.673  31.846  1.00 16.16           C  
ATOM   3155  C   ARG A 405      -8.907  58.890  31.353  1.00 19.30           C  
ATOM   3156  O   ARG A 405      -8.581  59.454  30.303  1.00 20.33           O  
ATOM   3157  CB  ARG A 405      -9.085  56.468  31.828  1.00 14.03           C  
ATOM   3158  CG  ARG A 405      -9.238  55.895  30.448  1.00 20.63           C  
ATOM   3159  CD  ARG A 405     -10.361  54.897  30.344  1.00 19.55           C  
ATOM   3160  NE  ARG A 405     -11.595  55.631  30.200  1.00 28.28           N  
ATOM   3161  CZ  ARG A 405     -12.382  55.572  29.139  1.00 30.63           C  
ATOM   3162  NH1 ARG A 405     -12.075  54.794  28.109  1.00 29.46           N1+
ATOM   3163  NH2 ARG A 405     -13.483  56.305  29.114  1.00 36.67           N  
ATOM   3164  N   ARG A 406      -9.884  59.306  32.156  1.00 17.88           N  
ATOM   3165  CA  ARG A 406     -10.744  60.444  31.862  1.00 15.66           C  
ATOM   3166  C   ARG A 406     -10.018  61.728  31.611  1.00 14.84           C  
ATOM   3167  O   ARG A 406     -10.424  62.492  30.771  1.00 16.97           O  
ATOM   3168  CB  ARG A 406     -11.742  60.662  32.985  1.00 16.50           C  
ATOM   3169  CG  ARG A 406     -12.535  61.936  32.860  1.00 21.59           C  
ATOM   3170  CD  ARG A 406     -13.665  62.018  33.873  1.00 26.59           C  
ATOM   3171  NE  ARG A 406     -13.180  61.846  35.235  1.00 31.08           N  
ATOM   3172  CZ  ARG A 406     -13.319  62.744  36.203  1.00 37.71           C  
ATOM   3173  NH1 ARG A 406     -13.929  63.908  35.970  1.00 34.45           N1+
ATOM   3174  NH2 ARG A 406     -12.869  62.459  37.421  1.00 38.91           N  
ATOM   3175  N   HIS A 407      -8.937  61.976  32.334  1.00 10.64           N  
ATOM   3176  CA  HIS A 407      -8.206  63.225  32.157  1.00 12.43           C  
ATOM   3177  C   HIS A 407      -7.115  63.164  31.105  1.00 14.57           C  
ATOM   3178  O   HIS A 407      -6.348  64.104  30.977  1.00 12.97           O  
ATOM   3179  CB  HIS A 407      -7.563  63.684  33.489  1.00 14.97           C  
ATOM   3180  CG  HIS A 407      -8.548  64.088  34.549  1.00 13.81           C  
ATOM   3181  CD2 HIS A 407      -9.601  64.938  34.511  1.00 13.34           C  
ATOM   3182  ND1 HIS A 407      -8.553  63.535  35.811  1.00 16.10           N  
ATOM   3183  CE1 HIS A 407      -9.571  64.012  36.499  1.00 12.46           C  
ATOM   3184  NE2 HIS A 407     -10.223  64.866  35.734  1.00 16.05           N  
ATOM   3185  N   ASN A 408      -7.002  62.044  30.408  1.00 17.30           N  
ATOM   3186  CA  ASN A 408      -5.950  61.896  29.420  1.00 13.89           C  
ATOM   3187  C   ASN A 408      -6.449  61.312  28.123  1.00 13.13           C  
ATOM   3188  O   ASN A 408      -5.709  60.603  27.439  1.00  8.49           O  
ATOM   3189  CB  ASN A 408      -4.849  61.003  29.980  1.00 16.84           C  
ATOM   3190  CG  ASN A 408      -4.060  61.680  31.068  1.00 18.70           C  
ATOM   3191  ND2 ASN A 408      -4.542  61.593  32.293  1.00 20.02           N  
ATOM   3192  OD1 ASN A 408      -3.033  62.271  30.820  1.00 19.17           O  
ATOM   3193  N   GLN A 409      -7.717  61.561  27.825  1.00 12.35           N  
ATOM   3194  CA  GLN A 409      -8.343  61.070  26.615  1.00 20.81           C  
ATOM   3195  C   GLN A 409      -7.686  61.657  25.363  1.00 23.44           C  
ATOM   3196  O   GLN A 409      -7.690  61.030  24.307  1.00 30.34           O  
ATOM   3197  CB  GLN A 409      -9.841  61.378  26.627  1.00 19.15           C  
ATOM   3198  CG  GLN A 409     -10.650  60.486  27.549  1.00 24.58           C  
ATOM   3199  CD  GLN A 409     -10.793  59.081  27.024  1.00 27.99           C  
ATOM   3200  NE2 GLN A 409     -11.993  58.505  27.158  1.00 32.49           N  
ATOM   3201  OE1 GLN A 409      -9.838  58.518  26.503  1.00 28.49           O  
ATOM   3202  N   ALA A 410      -7.087  62.831  25.485  1.00 20.69           N  
ATOM   3203  CA  ALA A 410      -6.425  63.455  24.354  1.00 23.62           C  
ATOM   3204  C   ALA A 410      -5.403  62.482  23.790  1.00 26.04           C  
ATOM   3205  O   ALA A 410      -5.426  62.173  22.594  1.00 29.56           O  
ATOM   3206  CB  ALA A 410      -5.746  64.747  24.780  1.00 23.07           C  
ATOM   3207  N   GLU A 411      -4.554  61.957  24.672  1.00 23.93           N  
ATOM   3208  CA  GLU A 411      -3.542  60.992  24.294  1.00 21.37           C  
ATOM   3209  C   GLU A 411      -4.113  59.602  24.116  1.00 21.68           C  
ATOM   3210  O   GLU A 411      -3.790  58.921  23.144  1.00 27.05           O  
ATOM   3211  CB  GLU A 411      -2.426  60.942  25.325  1.00 17.32           C  
ATOM   3212  CG  GLU A 411      -1.488  59.734  25.173  1.00 21.44           C  
ATOM   3213  CD  GLU A 411      -0.775  59.672  23.807  1.00 24.59           C  
ATOM   3214  OE1 GLU A 411      -0.413  58.565  23.366  1.00 21.24           O  
ATOM   3215  OE2 GLU A 411      -0.562  60.730  23.175  1.00 23.94           O1-
ATOM   3216  N   LEU A 412      -4.967  59.168  25.033  1.00 18.19           N  
ATOM   3217  CA  LEU A 412      -5.527  57.824  24.930  1.00 20.18           C  
ATOM   3218  C   LEU A 412      -6.362  57.569  23.659  1.00 18.37           C  
ATOM   3219  O   LEU A 412      -6.289  56.493  23.093  1.00 24.26           O  
ATOM   3220  CB  LEU A 412      -6.291  57.446  26.215  1.00 14.01           C  
ATOM   3221  CG  LEU A 412      -5.446  57.326  27.493  1.00 15.38           C  
ATOM   3222  CD1 LEU A 412      -6.365  57.034  28.682  1.00 11.48           C  
ATOM   3223  CD2 LEU A 412      -4.386  56.225  27.333  1.00  7.00           C  
ATOM   3224  N   SER A 413      -7.069  58.584  23.182  1.00 21.40           N  
ATOM   3225  CA  SER A 413      -7.894  58.497  21.967  1.00 30.17           C  
ATOM   3226  C   SER A 413      -7.125  58.107  20.716  1.00 27.21           C  
ATOM   3227  O   SER A 413      -7.665  57.497  19.808  1.00 33.29           O  
ATOM   3228  CB  SER A 413      -8.566  59.842  21.713  1.00 32.76           C  
ATOM   3229  OG  SER A 413      -9.461  60.122  22.773  1.00 47.67           O  
ATOM   3230  N   ARG A 414      -5.857  58.482  20.682  1.00 23.06           N  
ATOM   3231  CA  ARG A 414      -4.989  58.181  19.550  1.00 23.23           C  
ATOM   3232  C   ARG A 414      -4.738  56.691  19.427  1.00 21.60           C  
ATOM   3233  O   ARG A 414      -4.362  56.210  18.376  1.00 22.64           O  
ATOM   3234  CB  ARG A 414      -3.646  58.889  19.729  1.00 19.37           C  
ATOM   3235  CG  ARG A 414      -3.748  60.396  19.923  1.00 20.62           C  
ATOM   3236  CD  ARG A 414      -2.386  60.974  20.254  1.00 21.07           C  
ATOM   3237  NE  ARG A 414      -1.429  60.660  19.205  1.00 23.13           N  
ATOM   3238  CZ  ARG A 414      -0.111  60.587  19.357  1.00 25.69           C  
ATOM   3239  NH1 ARG A 414       0.458  60.805  20.540  1.00 23.33           N1+
ATOM   3240  NH2 ARG A 414       0.644  60.292  18.303  1.00 29.17           N  
ATOM   3241  N   ILE A 415      -4.936  55.962  20.522  1.00 20.23           N  
ATOM   3242  CA  ILE A 415      -4.664  54.532  20.550  1.00 17.51           C  
ATOM   3243  C   ILE A 415      -5.950  53.770  20.627  1.00 20.00           C  
ATOM   3244  O   ILE A 415      -6.753  53.998  21.506  1.00 19.75           O  
ATOM   3245  CB  ILE A 415      -3.803  54.161  21.758  1.00 14.50           C  
ATOM   3246  CG1 ILE A 415      -2.746  55.244  21.977  1.00 13.12           C  
ATOM   3247  CG2 ILE A 415      -3.205  52.751  21.578  1.00 10.02           C  
ATOM   3248  CD1 ILE A 415      -1.920  55.062  23.209  1.00 16.69           C  
ATOM   3249  N   THR A 416      -6.108  52.815  19.732  1.00 23.70           N  
ATOM   3250  CA  THR A 416      -7.309  52.008  19.672  1.00 23.94           C  
ATOM   3251  C   THR A 416      -6.983  50.556  20.007  1.00 21.70           C  
ATOM   3252  O   THR A 416      -7.838  49.819  20.469  1.00 20.85           O  
ATOM   3253  CB  THR A 416      -7.950  52.137  18.267  1.00 27.85           C  
ATOM   3254  CG2 THR A 416      -7.523  50.964  17.344  1.00 30.98           C  
ATOM   3255  OG1 THR A 416      -9.367  52.166  18.396  1.00 28.45           O  
ATOM   3256  N   ASP A 417      -5.765  50.119  19.709  1.00 21.02           N  
ATOM   3257  CA  ASP A 417      -5.403  48.765  20.032  1.00 21.73           C  
ATOM   3258  C   ASP A 417      -5.472  48.654  21.564  1.00 22.50           C  
ATOM   3259  O   ASP A 417      -4.759  49.374  22.292  1.00 18.37           O  
ATOM   3260  CB  ASP A 417      -4.009  48.439  19.515  1.00 22.20           C  
ATOM   3261  CG  ASP A 417      -3.448  47.205  20.150  1.00 21.62           C  
ATOM   3262  OD1 ASP A 417      -2.507  47.341  20.951  1.00 25.21           O  
ATOM   3263  OD2 ASP A 417      -3.966  46.104  19.890  1.00 29.64           O1-
ATOM   3264  N   PRO A 418      -6.293  47.715  22.065  1.00 21.60           N  
ATOM   3265  CA  PRO A 418      -6.532  47.426  23.485  1.00 22.17           C  
ATOM   3266  C   PRO A 418      -5.256  47.284  24.289  1.00 22.35           C  
ATOM   3267  O   PRO A 418      -5.076  47.963  25.292  1.00 22.21           O  
ATOM   3268  CB  PRO A 418      -7.306  46.108  23.426  1.00 24.88           C  
ATOM   3269  CG  PRO A 418      -8.083  46.240  22.159  1.00 22.85           C  
ATOM   3270  CD  PRO A 418      -7.028  46.755  21.215  1.00 23.27           C  
ATOM   3271  N   LYS A 419      -4.342  46.445  23.809  1.00 21.91           N  
ATOM   3272  CA  LYS A 419      -3.076  46.232  24.492  1.00 21.43           C  
ATOM   3273  C   LYS A 419      -2.274  47.525  24.703  1.00 22.24           C  
ATOM   3274  O   LYS A 419      -1.931  47.888  25.836  1.00 24.76           O  
ATOM   3275  CB  LYS A 419      -2.227  45.231  23.696  1.00 26.06           C  
ATOM   3276  CG  LYS A 419      -1.027  44.670  24.459  1.00 33.76           C  
ATOM   3277  CD  LYS A 419       0.093  44.193  23.521  1.00 38.10           C  
ATOM   3278  CE  LYS A 419       1.018  45.344  23.132  1.00 37.73           C  
ATOM   3279  NZ  LYS A 419       1.796  45.078  21.894  1.00 39.06           N1+
ATOM   3280  N   ASP A 420      -2.011  48.257  23.619  1.00 18.83           N  
ATOM   3281  CA  ASP A 420      -1.214  49.494  23.676  1.00 15.28           C  
ATOM   3282  C   ASP A 420      -1.909  50.575  24.435  1.00 11.00           C  
ATOM   3283  O   ASP A 420      -1.330  51.464  25.018  1.00  8.31           O  
ATOM   3284  CB  ASP A 420      -0.918  50.003  22.278  1.00 21.09           C  
ATOM   3285  CG  ASP A 420      -0.027  49.076  21.494  1.00 21.55           C  
ATOM   3286  OD1 ASP A 420       0.576  48.160  22.076  1.00 25.70           O  
ATOM   3287  OD2 ASP A 420       0.059  49.269  20.266  1.00 29.49           O1-
ATOM   3288  N   SER A 421      -3.226  50.578  24.335  1.00  8.91           N  
ATOM   3289  CA  SER A 421      -4.022  51.529  24.999  1.00 12.51           C  
ATOM   3290  C   SER A 421      -3.936  51.341  26.527  1.00 16.41           C  
ATOM   3291  O   SER A 421      -3.768  52.318  27.270  1.00 15.76           O  
ATOM   3292  CB  SER A 421      -5.458  51.358  24.469  1.00  9.89           C  
ATOM   3293  OG  SER A 421      -6.353  52.084  25.273  1.00 22.47           O  
ATOM   3294  N   LEU A 422      -3.965  50.085  26.985  1.00 16.18           N  
ATOM   3295  CA  LEU A 422      -3.834  49.759  28.397  1.00 13.08           C  
ATOM   3296  C   LEU A 422      -2.432  50.155  28.850  1.00 13.27           C  
ATOM   3297  O   LEU A 422      -2.230  50.743  29.906  1.00 17.77           O  
ATOM   3298  CB  LEU A 422      -3.951  48.257  28.624  1.00 12.26           C  
ATOM   3299  CG  LEU A 422      -4.388  47.654  29.982  1.00 18.79           C  
ATOM   3300  CD1 LEU A 422      -3.722  46.310  30.193  1.00 14.93           C  
ATOM   3301  CD2 LEU A 422      -4.110  48.561  31.172  1.00 17.09           C  
ATOM   3302  N   ASN A 423      -1.446  49.757  28.060  1.00 10.58           N  
ATOM   3303  CA  ASN A 423      -0.066  50.059  28.362  1.00  9.53           C  
ATOM   3304  C   ASN A 423       0.230  51.537  28.434  1.00 11.79           C  
ATOM   3305  O   ASN A 423       1.150  51.933  29.137  1.00 14.09           O  
ATOM   3306  CB  ASN A 423       0.847  49.402  27.353  1.00  7.87           C  
ATOM   3307  CG  ASN A 423       0.962  47.923  27.580  1.00 11.59           C  
ATOM   3308  ND2 ASN A 423       0.260  47.404  28.573  1.00  9.79           N  
ATOM   3309  OD1 ASN A 423       1.698  47.258  26.894  1.00 19.62           O  
ATOM   3310  N   ARG A 424      -0.516  52.360  27.702  1.00 10.47           N  
ATOM   3311  CA  ARG A 424      -0.294  53.807  27.748  1.00 11.12           C  
ATOM   3312  C   ARG A 424      -0.887  54.341  29.045  1.00  9.91           C  
ATOM   3313  O   ARG A 424      -0.281  55.186  29.716  1.00 10.03           O  
ATOM   3314  CB  ARG A 424      -0.933  54.522  26.550  1.00  9.91           C  
ATOM   3315  CG  ARG A 424      -0.712  56.040  26.550  1.00  7.00           C  
ATOM   3316  CD  ARG A 424       0.774  56.388  26.505  1.00 10.25           C  
ATOM   3317  NE  ARG A 424       1.118  57.053  25.251  1.00 15.21           N  
ATOM   3318  CZ  ARG A 424       2.344  57.166  24.753  1.00  9.94           C  
ATOM   3319  NH1 ARG A 424       3.385  56.642  25.378  1.00  7.00           N1+
ATOM   3320  NH2 ARG A 424       2.531  57.885  23.662  1.00 11.71           N  
ATOM   3321  N   LEU A 425      -2.073  53.850  29.381  1.00  9.87           N  
ATOM   3322  CA  LEU A 425      -2.765  54.246  30.613  1.00 13.01           C  
ATOM   3323  C   LEU A 425      -1.865  53.927  31.811  1.00 13.01           C  
ATOM   3324  O   LEU A 425      -1.776  54.693  32.764  1.00 15.85           O  
ATOM   3325  CB  LEU A 425      -4.065  53.456  30.756  1.00 13.02           C  
ATOM   3326  CG  LEU A 425      -5.301  53.997  31.493  1.00 15.91           C  
ATOM   3327  CD1 LEU A 425      -5.927  52.845  32.224  1.00  8.69           C  
ATOM   3328  CD2 LEU A 425      -4.990  55.131  32.439  1.00 11.61           C  
ATOM   3329  N   ILE A 426      -1.212  52.778  31.742  1.00 11.00           N  
ATOM   3330  CA  ILE A 426      -0.305  52.302  32.780  1.00 11.57           C  
ATOM   3331  C   ILE A 426       0.861  53.278  32.930  1.00 11.39           C  
ATOM   3332  O   ILE A 426       1.314  53.560  34.032  1.00 14.10           O  
ATOM   3333  CB  ILE A 426       0.196  50.859  32.407  1.00  7.26           C  
ATOM   3334  CG1 ILE A 426      -0.924  49.849  32.623  1.00  7.00           C  
ATOM   3335  CG2 ILE A 426       1.442  50.466  33.165  1.00  7.00           C  
ATOM   3336  CD1 ILE A 426      -0.486  48.457  32.315  1.00  7.00           C  
ATOM   3337  N   GLU A 427       1.325  53.823  31.809  1.00 11.28           N  
ATOM   3338  CA  GLU A 427       2.439  54.763  31.808  1.00  9.60           C  
ATOM   3339  C   GLU A 427       2.041  56.096  32.424  1.00  8.52           C  
ATOM   3340  O   GLU A 427       2.791  56.693  33.206  1.00  9.66           O  
ATOM   3341  CB  GLU A 427       2.923  54.999  30.372  1.00 11.44           C  
ATOM   3342  CG  GLU A 427       3.599  53.809  29.741  1.00  9.44           C  
ATOM   3343  CD  GLU A 427       3.825  53.974  28.233  1.00  7.79           C  
ATOM   3344  OE1 GLU A 427       3.037  54.677  27.589  1.00  9.81           O  
ATOM   3345  OE2 GLU A 427       4.802  53.407  27.704  1.00  9.05           O1-
ATOM   3346  N   ILE A 428       0.903  56.603  31.989  1.00  7.00           N  
ATOM   3347  CA  ILE A 428       0.388  57.865  32.486  1.00  9.98           C  
ATOM   3348  C   ILE A 428       0.016  57.728  33.979  1.00 12.22           C  
ATOM   3349  O   ILE A 428       0.145  58.690  34.753  1.00 12.55           O  
ATOM   3350  CB  ILE A 428      -0.803  58.299  31.643  1.00  8.70           C  
ATOM   3351  CG1 ILE A 428      -0.334  58.534  30.200  1.00 12.50           C  
ATOM   3352  CG2 ILE A 428      -1.442  59.540  32.215  1.00 10.86           C  
ATOM   3353  CD1 ILE A 428      -1.501  58.848  29.232  1.00 10.66           C  
ATOM   3354  N   ASN A 429      -0.405  56.529  34.388  1.00 11.05           N  
ATOM   3355  CA  ASN A 429      -0.735  56.284  35.793  1.00 12.72           C  
ATOM   3356  C   ASN A 429       0.524  56.459  36.649  1.00 12.64           C  
ATOM   3357  O   ASN A 429       0.495  57.144  37.662  1.00 18.07           O  
ATOM   3358  CB  ASN A 429      -1.345  54.901  35.984  1.00 12.63           C  
ATOM   3359  CG  ASN A 429      -1.682  54.605  37.439  1.00 13.95           C  
ATOM   3360  ND2 ASN A 429      -2.598  55.370  38.014  1.00 10.60           N  
ATOM   3361  OD1 ASN A 429      -1.110  53.704  38.030  1.00 13.07           O  
ATOM   3362  N   VAL A 430       1.650  55.933  36.180  1.00 17.59           N  
ATOM   3363  CA  VAL A 430       2.941  56.072  36.879  1.00 13.19           C  
ATOM   3364  C   VAL A 430       3.315  57.559  36.991  1.00 14.97           C  
ATOM   3365  O   VAL A 430       3.759  58.024  38.047  1.00 13.47           O  
ATOM   3366  CB  VAL A 430       4.090  55.322  36.111  1.00  9.05           C  
ATOM   3367  CG1 VAL A 430       5.439  55.642  36.696  1.00  7.00           C  
ATOM   3368  CG2 VAL A 430       3.877  53.843  36.165  1.00 12.68           C  
ATOM   3369  N   LEU A 431       3.140  58.298  35.893  1.00 17.53           N  
ATOM   3370  CA  LEU A 431       3.450  59.732  35.832  1.00 14.24           C  
ATOM   3371  C   LEU A 431       2.572  60.508  36.842  1.00 10.32           C  
ATOM   3372  O   LEU A 431       3.050  61.319  37.634  1.00  7.00           O  
ATOM   3373  CB  LEU A 431       3.201  60.207  34.397  1.00 16.85           C  
ATOM   3374  CG  LEU A 431       3.865  61.461  33.842  1.00 18.59           C  
ATOM   3375  CD1 LEU A 431       3.044  62.662  34.159  1.00 25.69           C  
ATOM   3376  CD2 LEU A 431       5.266  61.585  34.372  1.00 15.52           C  
ATOM   3377  N   GLU A 432       1.290  60.195  36.833  1.00  9.32           N  
ATOM   3378  CA  GLU A 432       0.329  60.812  37.717  1.00 13.86           C  
ATOM   3379  C   GLU A 432       0.692  60.469  39.174  1.00 16.08           C  
ATOM   3380  O   GLU A 432       0.683  61.338  40.041  1.00 14.89           O  
ATOM   3381  CB  GLU A 432      -1.056  60.288  37.356  1.00 16.92           C  
ATOM   3382  CG  GLU A 432      -2.205  61.275  37.507  1.00 31.90           C  
ATOM   3383  CD  GLU A 432      -2.160  62.419  36.491  1.00 34.77           C  
ATOM   3384  OE1 GLU A 432      -1.539  63.456  36.786  1.00 37.61           O  
ATOM   3385  OE2 GLU A 432      -2.781  62.302  35.412  1.00 39.56           O1-
ATOM   3386  N   GLN A 433       1.100  59.222  39.435  1.00 18.05           N  
ATOM   3387  CA  GLN A 433       1.461  58.810  40.803  1.00 15.40           C  
ATOM   3388  C   GLN A 433       2.743  59.490  41.270  1.00 13.74           C  
ATOM   3389  O   GLN A 433       2.859  59.847  42.433  1.00 11.71           O  
ATOM   3390  CB  GLN A 433       1.537  57.288  40.940  1.00 13.08           C  
ATOM   3391  CG  GLN A 433       0.248  56.578  40.531  1.00  7.22           C  
ATOM   3392  CD  GLN A 433      -0.999  57.253  41.062  1.00 12.49           C  
ATOM   3393  NE2 GLN A 433      -1.935  57.562  40.178  1.00 11.99           N  
ATOM   3394  OE1 GLN A 433      -1.119  57.490  42.254  1.00 13.20           O  
ATOM   3395  N   MET A 434       3.682  59.716  40.353  1.00 13.42           N  
ATOM   3396  CA  MET A 434       4.921  60.425  40.671  1.00 11.64           C  
ATOM   3397  C   MET A 434       4.550  61.844  41.082  1.00 13.62           C  
ATOM   3398  O   MET A 434       5.111  62.408  42.022  1.00 12.63           O  
ATOM   3399  CB  MET A 434       5.780  60.583  39.443  1.00 11.93           C  
ATOM   3400  CG  MET A 434       6.577  59.407  39.008  1.00 17.08           C  
ATOM   3401  SD  MET A 434       7.235  59.879  37.376  1.00 12.01           S  
ATOM   3402  CE  MET A 434       8.395  61.069  37.814  1.00  7.00           C  
ATOM   3403  N   HIS A 435       3.648  62.446  40.311  1.00 13.98           N  
ATOM   3404  CA  HIS A 435       3.192  63.793  40.583  1.00 14.68           C  
ATOM   3405  C   HIS A 435       2.707  63.842  42.023  1.00 12.08           C  
ATOM   3406  O   HIS A 435       3.180  64.675  42.787  1.00 12.86           O  
ATOM   3407  CB  HIS A 435       2.069  64.192  39.624  1.00 12.29           C  
ATOM   3408  CG  HIS A 435       1.820  65.672  39.562  1.00 17.16           C  
ATOM   3409  CD2 HIS A 435       2.106  66.663  40.439  1.00 17.84           C  
ATOM   3410  ND1 HIS A 435       1.179  66.280  38.501  1.00 19.51           N  
ATOM   3411  CE1 HIS A 435       1.074  67.574  38.728  1.00 19.61           C  
ATOM   3412  NE2 HIS A 435       1.627  67.835  39.898  1.00 19.27           N  
ATOM   3413  N   ASN A 436       1.833  62.904  42.387  1.00  9.28           N  
ATOM   3414  CA  ASN A 436       1.285  62.800  43.737  1.00 10.40           C  
ATOM   3415  C   ASN A 436       2.366  62.695  44.815  1.00  8.40           C  
ATOM   3416  O   ASN A 436       2.282  63.381  45.822  1.00 12.72           O  
ATOM   3417  CB  ASN A 436       0.329  61.613  43.854  1.00  7.90           C  
ATOM   3418  CG  ASN A 436      -0.946  61.808  43.082  1.00 11.63           C  
ATOM   3419  ND2 ASN A 436      -1.827  60.807  43.118  1.00 12.66           N  
ATOM   3420  OD1 ASN A 436      -1.158  62.852  42.478  1.00 16.38           O  
ATOM   3421  N   VAL A 437       3.408  61.885  44.628  1.00 11.11           N  
ATOM   3422  CA  VAL A 437       4.420  61.836  45.686  1.00 13.81           C  
ATOM   3423  C   VAL A 437       5.184  63.147  45.767  1.00 14.53           C  
ATOM   3424  O   VAL A 437       5.553  63.569  46.848  1.00 17.98           O  
ATOM   3425  CB  VAL A 437       5.365  60.551  45.680  1.00 11.27           C  
ATOM   3426  CG1 VAL A 437       4.918  59.523  44.694  1.00 12.58           C  
ATOM   3427  CG2 VAL A 437       6.818  60.883  45.540  1.00  7.60           C  
ATOM   3428  N   CYS A 438       5.365  63.815  44.633  1.00 13.95           N  
ATOM   3429  CA  CYS A 438       6.070  65.095  44.591  1.00 12.55           C  
ATOM   3430  C   CYS A 438       5.270  66.178  45.309  1.00 15.93           C  
ATOM   3431  O   CYS A 438       5.836  67.081  45.943  1.00 11.27           O  
ATOM   3432  CB  CYS A 438       6.307  65.527  43.143  1.00 11.29           C  
ATOM   3433  SG  CYS A 438       7.578  64.559  42.287  1.00 17.59           S  
ATOM   3434  N   ALA A 439       3.950  66.074  45.202  1.00 13.88           N  
ATOM   3435  CA  ALA A 439       3.046  67.017  45.816  1.00 12.20           C  
ATOM   3436  C   ALA A 439       2.759  66.756  47.313  1.00 12.46           C  
ATOM   3437  O   ALA A 439       2.144  67.592  47.954  1.00 15.16           O  
ATOM   3438  CB  ALA A 439       1.746  67.082  45.007  1.00  7.32           C  
ATOM   3439  N   THR A 440       3.233  65.652  47.880  1.00 11.48           N  
ATOM   3440  CA  THR A 440       2.983  65.396  49.299  1.00 11.11           C  
ATOM   3441  C   THR A 440       3.739  66.376  50.196  1.00 14.36           C  
ATOM   3442  O   THR A 440       4.865  66.766  49.890  1.00 16.56           O  
ATOM   3443  CB  THR A 440       3.421  63.988  49.736  1.00  7.00           C  
ATOM   3444  CG2 THR A 440       2.701  62.910  48.948  1.00  9.79           C  
ATOM   3445  OG1 THR A 440       4.835  63.859  49.575  1.00  7.00           O  
ATOM   3446  N   SER A 441       3.165  66.701  51.352  1.00 15.36           N  
ATOM   3447  CA  SER A 441       3.828  67.598  52.305  1.00 16.16           C  
ATOM   3448  C   SER A 441       5.200  67.035  52.672  1.00 12.84           C  
ATOM   3449  O   SER A 441       6.158  67.773  52.874  1.00 17.35           O  
ATOM   3450  CB  SER A 441       2.970  67.744  53.570  1.00 18.02           C  
ATOM   3451  OG  SER A 441       2.670  66.469  54.118  1.00 20.51           O  
ATOM   3452  N   ILE A 442       5.299  65.713  52.643  1.00 15.13           N  
ATOM   3453  CA  ILE A 442       6.517  64.970  52.981  1.00 12.72           C  
ATOM   3454  C   ILE A 442       7.680  65.268  52.036  1.00 14.92           C  
ATOM   3455  O   ILE A 442       8.767  65.620  52.475  1.00 15.07           O  
ATOM   3456  CB  ILE A 442       6.205  63.438  53.021  1.00  9.64           C  
ATOM   3457  CG1 ILE A 442       5.133  63.158  54.084  1.00 14.43           C  
ATOM   3458  CG2 ILE A 442       7.456  62.638  53.277  1.00 11.07           C  
ATOM   3459  CD1 ILE A 442       4.496  61.766  54.035  1.00 13.33           C  
ATOM   3460  N   VAL A 443       7.450  65.168  50.729  1.00 15.97           N  
ATOM   3461  CA  VAL A 443       8.509  65.441  49.756  1.00 13.85           C  
ATOM   3462  C   VAL A 443       8.779  66.946  49.653  1.00  9.94           C  
ATOM   3463  O   VAL A 443       9.920  67.350  49.533  1.00 11.08           O  
ATOM   3464  CB  VAL A 443       8.187  64.820  48.359  1.00 11.29           C  
ATOM   3465  CG1 VAL A 443       9.210  65.231  47.321  1.00  8.88           C  
ATOM   3466  CG2 VAL A 443       8.182  63.333  48.469  1.00 13.32           C  
ATOM   3467  N   GLN A 444       7.736  67.765  49.736  1.00 12.21           N  
ATOM   3468  CA  GLN A 444       7.905  69.218  49.669  1.00 14.85           C  
ATOM   3469  C   GLN A 444       8.743  69.720  50.850  1.00 16.73           C  
ATOM   3470  O   GLN A 444       9.666  70.518  50.673  1.00 17.25           O  
ATOM   3471  CB  GLN A 444       6.551  69.918  49.615  1.00 14.28           C  
ATOM   3472  CG  GLN A 444       5.836  69.770  48.289  1.00 18.54           C  
ATOM   3473  CD  GLN A 444       6.579  70.452  47.147  1.00 22.62           C  
ATOM   3474  NE2 GLN A 444       6.835  69.709  46.080  1.00 21.05           N  
ATOM   3475  OE1 GLN A 444       6.910  71.631  47.222  1.00 22.06           O  
ATOM   3476  N   ASP A 445       8.469  69.205  52.047  1.00 18.44           N  
ATOM   3477  CA  ASP A 445       9.246  69.584  53.232  1.00 18.20           C  
ATOM   3478  C   ASP A 445      10.702  69.183  53.065  1.00 18.31           C  
ATOM   3479  O   ASP A 445      11.613  69.972  53.320  1.00 23.06           O  
ATOM   3480  CB  ASP A 445       8.705  68.902  54.489  1.00 18.20           C  
ATOM   3481  CG  ASP A 445       7.440  69.549  55.011  1.00 20.47           C  
ATOM   3482  OD1 ASP A 445       7.061  70.630  54.515  1.00 22.25           O  
ATOM   3483  OD2 ASP A 445       6.808  68.970  55.922  1.00 27.88           O1-
ATOM   3484  N   ALA A 446      10.927  67.955  52.617  1.00 15.90           N  
ATOM   3485  CA  ALA A 446      12.286  67.482  52.433  1.00 15.40           C  
ATOM   3486  C   ALA A 446      13.022  68.347  51.434  1.00 20.06           C  
ATOM   3487  O   ALA A 446      14.170  68.730  51.671  1.00 21.71           O  
ATOM   3488  CB  ALA A 446      12.292  66.040  51.976  1.00 14.30           C  
ATOM   3489  N   TRP A 447      12.361  68.666  50.320  1.00 22.50           N  
ATOM   3490  CA  TRP A 447      12.978  69.481  49.276  1.00 22.72           C  
ATOM   3491  C   TRP A 447      13.357  70.855  49.759  1.00 26.72           C  
ATOM   3492  O   TRP A 447      14.528  71.241  49.672  1.00 26.07           O  
ATOM   3493  CB  TRP A 447      12.085  69.608  48.040  1.00 19.37           C  
ATOM   3494  CG  TRP A 447      12.219  68.451  47.126  1.00 16.66           C  
ATOM   3495  CD1 TRP A 447      13.245  67.542  47.091  1.00 15.79           C  
ATOM   3496  CD2 TRP A 447      11.315  68.070  46.095  1.00 11.95           C  
ATOM   3497  CE2 TRP A 447      11.858  66.925  45.466  1.00 12.91           C  
ATOM   3498  CE3 TRP A 447      10.101  68.591  45.629  1.00 10.70           C  
ATOM   3499  NE1 TRP A 447      13.034  66.627  46.103  1.00  8.15           N  
ATOM   3500  CZ2 TRP A 447      11.232  66.290  44.395  1.00 11.31           C  
ATOM   3501  CZ3 TRP A 447       9.478  67.962  44.563  1.00 12.32           C  
ATOM   3502  CH2 TRP A 447      10.049  66.821  43.955  1.00  8.18           C  
ATOM   3503  N   ASP A 448      12.395  71.610  50.282  1.00 31.59           N  
ATOM   3504  CA  ASP A 448      12.767  72.935  50.730  1.00 36.88           C  
ATOM   3505  C   ASP A 448      13.585  72.940  52.035  1.00 36.79           C  
ATOM   3506  O   ASP A 448      13.922  73.994  52.571  1.00 39.66           O  
ATOM   3507  CB  ASP A 448      11.596  73.930  50.679  1.00 36.84           C  
ATOM   3508  CG  ASP A 448      10.421  73.491  51.473  1.00 38.22           C  
ATOM   3509  OD1 ASP A 448       9.284  73.724  51.017  1.00 40.02           O  
ATOM   3510  OD2 ASP A 448      10.629  72.940  52.567  1.00 44.46           O1-
ATOM   3511  N   ALA A 449      13.917  71.742  52.515  1.00 35.22           N  
ATOM   3512  CA  ALA A 449      14.773  71.559  53.681  1.00 34.82           C  
ATOM   3513  C   ALA A 449      16.171  71.276  53.112  1.00 36.50           C  
ATOM   3514  O   ALA A 449      17.126  71.041  53.858  1.00 37.36           O  
ATOM   3515  CB  ALA A 449      14.315  70.372  54.512  1.00 32.01           C  
ATOM   3516  N   GLY A 450      16.266  71.243  51.781  1.00 38.00           N  
ATOM   3517  CA  GLY A 450      17.529  70.993  51.102  1.00 33.22           C  
ATOM   3518  C   GLY A 450      18.014  69.556  51.143  1.00 32.80           C  
ATOM   3519  O   GLY A 450      19.204  69.293  50.978  1.00 35.49           O  
ATOM   3520  N   GLN A 451      17.098  68.620  51.354  1.00 32.47           N  
ATOM   3521  CA  GLN A 451      17.433  67.202  51.424  1.00 29.46           C  
ATOM   3522  C   GLN A 451      17.434  66.585  50.008  1.00 29.80           C  
ATOM   3523  O   GLN A 451      16.468  66.773  49.260  1.00 33.25           O  
ATOM   3524  CB  GLN A 451      16.389  66.517  52.319  1.00 29.13           C  
ATOM   3525  CG  GLN A 451      16.564  65.024  52.547  1.00 27.01           C  
ATOM   3526  CD  GLN A 451      15.491  64.448  53.457  1.00 28.49           C  
ATOM   3527  NE2 GLN A 451      14.993  63.273  53.120  1.00 27.93           N  
ATOM   3528  OE1 GLN A 451      15.123  65.054  54.455  1.00 31.24           O  
ATOM   3529  N   GLU A 452      18.505  65.868  49.640  1.00 27.68           N  
ATOM   3530  CA  GLU A 452      18.600  65.219  48.321  1.00 26.30           C  
ATOM   3531  C   GLU A 452      17.515  64.157  48.225  1.00 25.26           C  
ATOM   3532  O   GLU A 452      17.554  63.162  48.948  1.00 23.78           O  
ATOM   3533  CB  GLU A 452      19.938  64.506  48.126  1.00 32.44           C  
ATOM   3534  CG  GLU A 452      21.116  65.371  47.787  1.00 46.19           C  
ATOM   3535  CD  GLU A 452      22.422  64.577  47.759  1.00 57.08           C  
ATOM   3536  OE1 GLU A 452      23.211  64.781  46.809  1.00 66.42           O  
ATOM   3537  OE2 GLU A 452      22.668  63.758  48.681  1.00 61.87           O1-
ATOM   3538  N   LEU A 453      16.562  64.355  47.327  1.00 19.94           N  
ATOM   3539  CA  LEU A 453      15.491  63.406  47.152  1.00 17.30           C  
ATOM   3540  C   LEU A 453      15.000  63.447  45.718  1.00 19.13           C  
ATOM   3541  O   LEU A 453      14.337  64.385  45.303  1.00 20.61           O  
ATOM   3542  CB  LEU A 453      14.338  63.724  48.105  1.00 17.64           C  
ATOM   3543  CG  LEU A 453      13.132  62.787  47.996  1.00 14.23           C  
ATOM   3544  CD1 LEU A 453      13.500  61.379  48.447  1.00 15.56           C  
ATOM   3545  CD2 LEU A 453      12.051  63.322  48.873  1.00 12.95           C  
ATOM   3546  N   GLU A 454      15.292  62.392  44.978  1.00 20.92           N  
ATOM   3547  CA  GLU A 454      14.879  62.269  43.587  1.00 20.16           C  
ATOM   3548  C   GLU A 454      13.651  61.374  43.454  1.00 16.25           C  
ATOM   3549  O   GLU A 454      13.589  60.303  44.044  1.00 16.70           O  
ATOM   3550  CB  GLU A 454      16.044  61.683  42.797  1.00 24.19           C  
ATOM   3551  CG  GLU A 454      15.736  61.266  41.384  1.00 30.32           C  
ATOM   3552  CD  GLU A 454      16.949  60.698  40.678  1.00 33.42           C  
ATOM   3553  OE1 GLU A 454      17.178  59.473  40.782  1.00 35.20           O  
ATOM   3554  OE2 GLU A 454      17.680  61.479  40.026  1.00 37.97           O1-
ATOM   3555  N   VAL A 455      12.635  61.847  42.756  1.00 18.20           N  
ATOM   3556  CA  VAL A 455      11.434  61.040  42.540  1.00 16.19           C  
ATOM   3557  C   VAL A 455      11.509  60.547  41.098  1.00 16.22           C  
ATOM   3558  O   VAL A 455      11.451  61.340  40.160  1.00 19.87           O  
ATOM   3559  CB  VAL A 455      10.142  61.851  42.743  1.00 17.44           C  
ATOM   3560  CG1 VAL A 455       8.929  60.959  42.505  1.00 10.28           C  
ATOM   3561  CG2 VAL A 455      10.105  62.460  44.156  1.00 13.16           C  
ATOM   3562  N   GLN A 456      11.664  59.243  40.932  1.00 15.47           N  
ATOM   3563  CA  GLN A 456      11.787  58.601  39.624  1.00 12.26           C  
ATOM   3564  C   GLN A 456      10.550  57.774  39.246  1.00 16.12           C  
ATOM   3565  O   GLN A 456       9.938  57.105  40.090  1.00 17.55           O  
ATOM   3566  CB  GLN A 456      13.046  57.719  39.641  1.00 12.48           C  
ATOM   3567  CG  GLN A 456      13.224  56.766  38.479  1.00 17.49           C  
ATOM   3568  CD  GLN A 456      13.735  57.440  37.211  1.00 18.22           C  
ATOM   3569  NE2 GLN A 456      14.986  57.834  37.227  1.00 11.48           N  
ATOM   3570  OE1 GLN A 456      13.006  57.574  36.221  1.00 15.16           O  
ATOM   3571  N   GLY A 457      10.166  57.863  37.979  1.00 13.94           N  
ATOM   3572  CA  GLY A 457       9.027  57.127  37.447  1.00 14.57           C  
ATOM   3573  C   GLY A 457       9.626  56.080  36.517  1.00 16.47           C  
ATOM   3574  O   GLY A 457      10.533  56.389  35.726  1.00 17.65           O  
ATOM   3575  N   VAL A 458       9.092  54.867  36.548  1.00 14.95           N  
ATOM   3576  CA  VAL A 458       9.674  53.771  35.780  1.00 12.36           C  
ATOM   3577  C   VAL A 458       8.569  52.778  35.385  1.00 14.37           C  
ATOM   3578  O   VAL A 458       7.507  52.773  36.002  1.00 11.07           O  
ATOM   3579  CB  VAL A 458      10.796  53.122  36.702  1.00 14.83           C  
ATOM   3580  CG1 VAL A 458      10.421  51.754  37.206  1.00 12.54           C  
ATOM   3581  CG2 VAL A 458      12.156  53.162  36.054  1.00 13.07           C  
ATOM   3582  N   VAL A 459       8.752  52.039  34.289  1.00 14.10           N  
ATOM   3583  CA  VAL A 459       7.763  51.033  33.856  1.00 11.45           C  
ATOM   3584  C   VAL A 459       8.516  49.937  33.110  1.00 15.22           C  
ATOM   3585  O   VAL A 459       9.610  50.172  32.623  1.00 15.32           O  
ATOM   3586  CB  VAL A 459       6.673  51.619  32.912  1.00 17.40           C  
ATOM   3587  CG1 VAL A 459       7.241  51.857  31.498  1.00 16.85           C  
ATOM   3588  CG2 VAL A 459       5.482  50.667  32.813  1.00 15.11           C  
ATOM   3589  N   TYR A 460       7.974  48.732  33.057  1.00 15.14           N  
ATOM   3590  CA  TYR A 460       8.663  47.670  32.342  1.00 16.28           C  
ATOM   3591  C   TYR A 460       7.691  46.598  31.929  1.00 16.84           C  
ATOM   3592  O   TYR A 460       6.554  46.559  32.416  1.00 18.90           O  
ATOM   3593  CB  TYR A 460       9.764  47.049  33.198  1.00 13.83           C  
ATOM   3594  CG  TYR A 460       9.254  46.169  34.311  1.00 19.15           C  
ATOM   3595  CD1 TYR A 460       9.157  44.785  34.154  1.00 20.52           C  
ATOM   3596  CD2 TYR A 460       8.871  46.714  35.527  1.00 19.59           C  
ATOM   3597  CE1 TYR A 460       8.691  43.963  35.191  1.00 20.51           C  
ATOM   3598  CE2 TYR A 460       8.405  45.904  36.565  1.00 21.89           C  
ATOM   3599  CZ  TYR A 460       8.320  44.537  36.390  1.00 21.86           C  
ATOM   3600  OH  TYR A 460       7.892  43.755  37.432  1.00 27.62           O  
ATOM   3601  N   GLY A 461       8.128  45.768  30.989  1.00 16.96           N  
ATOM   3602  CA  GLY A 461       7.333  44.646  30.517  1.00 14.84           C  
ATOM   3603  C   GLY A 461       8.095  43.434  31.003  1.00 15.67           C  
ATOM   3604  O   GLY A 461       9.319  43.388  30.873  1.00 15.16           O  
ATOM   3605  N   VAL A 462       7.401  42.466  31.598  1.00 18.99           N  
ATOM   3606  CA  VAL A 462       8.035  41.265  32.148  1.00 19.26           C  
ATOM   3607  C   VAL A 462       8.724  40.419  31.060  1.00 18.16           C  
ATOM   3608  O   VAL A 462       9.658  39.681  31.324  1.00 16.16           O  
ATOM   3609  CB  VAL A 462       6.996  40.451  32.979  1.00 20.43           C  
ATOM   3610  CG1 VAL A 462       5.941  39.840  32.071  1.00 19.69           C  
ATOM   3611  CG2 VAL A 462       7.671  39.436  33.861  1.00 22.09           C  
ATOM   3612  N   GLY A 463       8.308  40.621  29.817  1.00 21.53           N  
ATOM   3613  CA  GLY A 463       8.882  39.907  28.694  1.00 23.89           C  
ATOM   3614  C   GLY A 463      10.343  40.226  28.469  1.00 24.22           C  
ATOM   3615  O   GLY A 463      11.042  39.440  27.827  1.00 26.77           O  
ATOM   3616  N   ASP A 464      10.793  41.390  28.945  1.00 22.92           N  
ATOM   3617  CA  ASP A 464      12.203  41.787  28.818  1.00 21.37           C  
ATOM   3618  C   ASP A 464      12.832  42.334  30.097  1.00 19.72           C  
ATOM   3619  O   ASP A 464      14.025  42.529  30.139  1.00 22.31           O  
ATOM   3620  CB  ASP A 464      12.430  42.783  27.670  1.00 22.73           C  
ATOM   3621  CG  ASP A 464      11.636  44.093  27.834  1.00 32.16           C  
ATOM   3622  OD1 ASP A 464      11.367  44.749  26.807  1.00 31.04           O  
ATOM   3623  OD2 ASP A 464      11.268  44.476  28.968  1.00 35.03           O1-
ATOM   3624  N   GLY A 465      12.027  42.635  31.110  1.00 17.04           N  
ATOM   3625  CA  GLY A 465      12.560  43.144  32.364  1.00 16.27           C  
ATOM   3626  C   GLY A 465      13.377  44.414  32.257  1.00 15.13           C  
ATOM   3627  O   GLY A 465      14.168  44.729  33.132  1.00 21.14           O  
ATOM   3628  N   LYS A 466      13.170  45.163  31.195  1.00 16.82           N  
ATOM   3629  CA  LYS A 466      13.911  46.390  30.974  1.00 16.41           C  
ATOM   3630  C   LYS A 466      13.107  47.555  31.534  1.00 14.98           C  
ATOM   3631  O   LYS A 466      11.946  47.726  31.197  1.00 15.31           O  
ATOM   3632  CB  LYS A 466      14.148  46.593  29.465  1.00 17.66           C  
ATOM   3633  CG  LYS A 466      14.985  47.810  29.125  1.00 20.23           C  
ATOM   3634  CD  LYS A 466      14.729  48.278  27.698  1.00 27.00           C  
ATOM   3635  CE  LYS A 466      15.137  47.235  26.671  1.00 29.97           C  
ATOM   3636  NZ  LYS A 466      16.606  46.986  26.703  1.00 38.09           N1+
ATOM   3637  N   LEU A 467      13.723  48.343  32.407  1.00 15.97           N  
ATOM   3638  CA  LEU A 467      13.062  49.507  32.989  1.00 16.22           C  
ATOM   3639  C   LEU A 467      13.053  50.665  31.974  1.00 16.55           C  
ATOM   3640  O   LEU A 467      14.067  51.020  31.379  1.00 14.81           O  
ATOM   3641  CB  LEU A 467      13.766  49.947  34.282  1.00 16.85           C  
ATOM   3642  CG  LEU A 467      13.659  49.064  35.538  1.00 10.94           C  
ATOM   3643  CD1 LEU A 467      14.518  49.670  36.615  1.00  7.59           C  
ATOM   3644  CD2 LEU A 467      12.218  48.960  35.985  1.00  7.00           C  
ATOM   3645  N   ARG A 468      11.892  51.270  31.815  1.00 14.37           N  
ATOM   3646  CA  ARG A 468      11.693  52.377  30.894  1.00 14.47           C  
ATOM   3647  C   ARG A 468      11.368  53.646  31.693  1.00 16.15           C  
ATOM   3648  O   ARG A 468      10.540  53.638  32.624  1.00 14.57           O  
ATOM   3649  CB  ARG A 468      10.586  52.010  29.910  1.00  9.56           C  
ATOM   3650  CG  ARG A 468      10.981  50.771  29.099  1.00 11.25           C  
ATOM   3651  CD  ARG A 468       9.892  50.321  28.192  1.00  7.00           C  
ATOM   3652  NE  ARG A 468      10.262  49.094  27.507  1.00 16.71           N  
ATOM   3653  CZ  ARG A 468      11.072  49.050  26.450  1.00 19.66           C  
ATOM   3654  NH1 ARG A 468      11.608  50.158  25.958  1.00 14.39           N1+
ATOM   3655  NH2 ARG A 468      11.310  47.900  25.848  1.00 22.19           N  
ATOM   3656  N   ASP A 469      12.054  54.725  31.346  1.00 15.81           N  
ATOM   3657  CA  ASP A 469      11.922  55.989  32.051  1.00 15.93           C  
ATOM   3658  C   ASP A 469      10.605  56.686  31.818  1.00 16.40           C  
ATOM   3659  O   ASP A 469      10.180  56.828  30.685  1.00 20.58           O  
ATOM   3660  CB  ASP A 469      13.078  56.898  31.641  1.00 20.04           C  
ATOM   3661  CG  ASP A 469      13.265  58.091  32.569  1.00 23.48           C  
ATOM   3662  OD1 ASP A 469      12.480  58.274  33.522  1.00 20.64           O  
ATOM   3663  OD2 ASP A 469      14.233  58.848  32.345  1.00 27.61           O1-
ATOM   3664  N   MET A 470       9.924  57.044  32.907  1.00 14.23           N  
ATOM   3665  CA  MET A 470       8.663  57.755  32.809  1.00 13.07           C  
ATOM   3666  C   MET A 470       8.884  59.192  33.252  1.00 15.28           C  
ATOM   3667  O   MET A 470       7.977  60.022  33.206  1.00 18.39           O  
ATOM   3668  CB  MET A 470       7.575  57.094  33.660  1.00 14.48           C  
ATOM   3669  CG  MET A 470       7.115  55.718  33.174  1.00 13.30           C  
ATOM   3670  SD  MET A 470       6.242  55.750  31.599  1.00 18.04           S  
ATOM   3671  CE  MET A 470       7.590  55.320  30.500  1.00 16.21           C  
ATOM   3672  N   GLY A 471      10.088  59.472  33.722  1.00 13.72           N  
ATOM   3673  CA  GLY A 471      10.412  60.810  34.160  1.00 16.91           C  
ATOM   3674  C   GLY A 471      11.104  60.790  35.511  1.00 20.51           C  
ATOM   3675  O   GLY A 471      11.068  59.788  36.225  1.00 20.37           O  
ATOM   3676  N   VAL A 472      11.778  61.883  35.844  1.00 19.37           N  
ATOM   3677  CA  VAL A 472      12.457  62.004  37.117  1.00 19.40           C  
ATOM   3678  C   VAL A 472      12.322  63.467  37.519  1.00 20.52           C  
ATOM   3679  O   VAL A 472      12.214  64.327  36.645  1.00 24.09           O  
ATOM   3680  CB  VAL A 472      13.921  61.602  36.994  1.00 18.85           C  
ATOM   3681  CG1 VAL A 472      14.677  62.610  36.180  1.00 20.41           C  
ATOM   3682  CG2 VAL A 472      14.532  61.436  38.371  1.00 22.15           C  
ATOM   3683  N   VAL A 473      12.180  63.736  38.816  1.00 20.56           N  
ATOM   3684  CA  VAL A 473      12.055  65.106  39.316  1.00 15.25           C  
ATOM   3685  C   VAL A 473      12.990  65.211  40.499  1.00 20.18           C  
ATOM   3686  O   VAL A 473      12.895  64.432  41.455  1.00 22.26           O  
ATOM   3687  CB  VAL A 473      10.639  65.430  39.828  1.00 14.01           C  
ATOM   3688  CG1 VAL A 473      10.578  66.878  40.294  1.00 17.62           C  
ATOM   3689  CG2 VAL A 473       9.599  65.190  38.785  1.00 12.46           C  
ATOM   3690  N   ALA A 474      13.918  66.151  40.433  1.00 24.82           N  
ATOM   3691  CA  ALA A 474      14.873  66.352  41.517  1.00 24.32           C  
ATOM   3692  C   ALA A 474      14.407  67.398  42.511  1.00 24.76           C  
ATOM   3693  O   ALA A 474      14.879  67.432  43.631  1.00 29.41           O  
ATOM   3694  CB  ALA A 474      16.226  66.740  40.962  1.00 27.45           C  
ATOM   3695  N   LYS A 475      13.561  68.314  42.074  1.00 23.98           N  
ATOM   3696  CA  LYS A 475      13.046  69.338  42.968  1.00 25.37           C  
ATOM   3697  C   LYS A 475      12.132  70.242  42.173  1.00 24.96           C  
ATOM   3698  O   LYS A 475      12.474  70.655  41.076  1.00 25.93           O  
ATOM   3699  CB  LYS A 475      14.182  70.165  43.562  1.00 30.43           C  
ATOM   3700  CG  LYS A 475      13.781  70.984  44.773  1.00 37.89           C  
ATOM   3701  CD  LYS A 475      14.939  71.849  45.244  1.00 42.95           C  
ATOM   3702  CE  LYS A 475      14.646  72.471  46.599  1.00 48.26           C  
ATOM   3703  NZ  LYS A 475      15.687  73.467  46.999  1.00 52.42           N1+
ATOM   3704  N   ALA A 476      10.979  70.549  42.745  1.00 21.40           N  
ATOM   3705  CA  ALA A 476       9.997  71.393  42.100  1.00 19.82           C  
ATOM   3706  C   ALA A 476       9.003  71.872  43.161  1.00 18.77           C  
ATOM   3707  O   ALA A 476       8.281  71.083  43.781  1.00 18.27           O  
ATOM   3708  CB  ALA A 476       9.283  70.615  40.993  1.00 16.26           C  
ATOM   3709  N   ASN A 477       8.992  73.172  43.384  1.00 20.61           N  
ATOM   3710  CA  ASN A 477       8.101  73.763  44.360  1.00 22.46           C  
ATOM   3711  C   ASN A 477       6.674  73.619  43.895  1.00 20.39           C  
ATOM   3712  O   ASN A 477       6.376  73.825  42.721  1.00 22.31           O  
ATOM   3713  CB  ASN A 477       8.421  75.240  44.537  1.00 28.13           C  
ATOM   3714  CG  ASN A 477       7.576  75.874  45.593  1.00 31.70           C  
ATOM   3715  ND2 ASN A 477       7.887  75.580  46.852  1.00 33.11           N  
ATOM   3716  OD1 ASN A 477       6.613  76.574  45.292  1.00 34.61           O  
ATOM   3717  N   ASP A 478       5.793  73.226  44.797  1.00 19.98           N  
ATOM   3718  CA  ASP A 478       4.416  73.076  44.420  1.00 23.41           C  
ATOM   3719  C   ASP A 478       3.522  74.173  44.982  1.00 27.74           C  
ATOM   3720  O   ASP A 478       2.318  73.995  45.079  1.00 29.14           O  
ATOM   3721  CB  ASP A 478       3.898  71.703  44.821  1.00 24.37           C  
ATOM   3722  CG  ASP A 478       2.534  71.402  44.219  1.00 27.04           C  
ATOM   3723  OD1 ASP A 478       2.253  71.852  43.082  1.00 27.80           O  
ATOM   3724  OD2 ASP A 478       1.732  70.725  44.890  1.00 29.07           O1-
ATOM   3725  N   ASP A 479       4.087  75.340  45.269  1.00 33.60           N  
ATOM   3726  CA  ASP A 479       3.284  76.431  45.807  1.00 37.48           C  
ATOM   3727  C   ASP A 479       2.683  77.333  44.720  1.00 39.47           C  
ATOM   3728  O   ASP A 479       3.343  77.671  43.740  1.00 40.64           O  
ATOM   3729  CB  ASP A 479       4.100  77.245  46.825  1.00 38.75           C  
ATOM   3730  CG  ASP A 479       4.567  76.403  48.036  1.00 43.40           C  
ATOM   3731  OD1 ASP A 479       3.872  75.439  48.435  1.00 41.58           O  
ATOM   3732  OD2 ASP A 479       5.643  76.707  48.601  1.00 47.06           O1-
ATOM   3733  N   ILE A 480       1.388  77.606  44.835  1.00 42.04           N  
ATOM   3734  CA  ILE A 480       0.700  78.484  43.896  1.00 46.81           C  
ATOM   3735  C   ILE A 480       0.538  79.856  44.549  1.00 53.66           C  
ATOM   3736  O   ILE A 480       0.914  80.879  43.963  1.00 56.83           O  
ATOM   3737  CB  ILE A 480      -0.697  77.938  43.482  1.00 42.50           C  
ATOM   3738  CG1 ILE A 480      -1.591  77.707  44.709  1.00 37.82           C  
ATOM   3739  CG2 ILE A 480      -0.524  76.675  42.663  1.00 43.82           C  
ATOM   3740  CD1 ILE A 480      -3.014  77.301  44.419  1.00 32.56           C  
ATOM   3741  N   GLY A 481       0.023  79.851  45.780  1.00 59.79           N  
ATOM   3742  CA  GLY A 481      -0.210  81.065  46.542  1.00 64.75           C  
ATOM   3743  C   GLY A 481      -1.332  80.866  47.558  1.00 67.19           C  
ATOM   3744  O   GLY A 481      -1.079  81.060  48.770  1.00 67.55           O  
TER
ATOM   3747  N   VAL B   1     -14.799  57.644  23.538  1.00 55.86           N  
ATOM   3748  CA  VAL B   1     -15.396  56.463  24.227  1.00 51.68           C  
ATOM   3749  C   VAL B   1     -15.594  56.764  25.727  1.00 48.54           C  
ATOM   3750  O   VAL B   1     -14.950  56.191  26.594  1.00 50.80           O  
ATOM   3751  CB  VAL B   1     -14.532  55.195  23.974  1.00 49.91           C  
ATOM   3752  CG1 VAL B   1     -13.119  55.397  24.475  1.00 50.58           C  
ATOM   3753  CG2 VAL B   1     -15.188  53.974  24.582  1.00 52.75           C  
ATOM   3754  N   MET B   2     -16.483  57.709  26.006  1.00 41.46           N  
ATOM   3755  CA  MET B   2     -16.784  58.120  27.368  1.00 35.47           C  
ATOM   3756  C   MET B   2     -18.007  57.352  27.798  1.00 30.39           C  
ATOM   3757  O   MET B   2     -18.766  56.911  26.952  1.00 34.99           O  
ATOM   3758  CB  MET B   2     -17.106  59.609  27.403  1.00 32.93           C  
ATOM   3759  CG  MET B   2     -15.970  60.482  26.955  1.00 36.03           C  
ATOM   3760  SD  MET B   2     -16.383  62.218  27.069  1.00 39.97           S  
ATOM   3761  CE  MET B   2     -17.610  62.361  25.739  1.00 45.68           C  
ATOM   3762  N   SER B   3     -18.188  57.156  29.093  1.00 22.91           N  
ATOM   3763  CA  SER B   3     -19.362  56.442  29.552  1.00 21.16           C  
ATOM   3764  C   SER B   3     -20.466  57.477  29.631  1.00 16.45           C  
ATOM   3765  O   SER B   3     -20.199  58.675  29.565  1.00 15.38           O  
ATOM   3766  CB  SER B   3     -19.122  55.859  30.947  1.00 25.43           C  
ATOM   3767  OG  SER B   3     -18.950  56.892  31.920  1.00 21.02           O  
ATOM   3768  N   ASP B   4     -21.688  57.017  29.815  1.00 14.57           N  
ATOM   3769  CA  ASP B   4     -22.820  57.895  29.946  1.00 17.70           C  
ATOM   3770  C   ASP B   4     -22.638  58.824  31.137  1.00 20.38           C  
ATOM   3771  O   ASP B   4     -23.004  59.988  31.066  1.00 20.45           O  
ATOM   3772  CB  ASP B   4     -24.083  57.068  30.132  1.00 20.96           C  
ATOM   3773  CG  ASP B   4     -24.440  56.271  28.897  1.00 25.37           C  
ATOM   3774  OD1 ASP B   4     -23.850  56.532  27.827  1.00 29.79           O  
ATOM   3775  OD2 ASP B   4     -25.316  55.387  28.993  1.00 25.87           O1-
ATOM   3776  N   LEU B   5     -22.054  58.322  32.228  1.00 20.10           N  
ATOM   3777  CA  LEU B   5     -21.834  59.162  33.407  1.00 15.68           C  
ATOM   3778  C   LEU B   5     -20.929  60.312  33.010  1.00 15.44           C  
ATOM   3779  O   LEU B   5     -21.238  61.473  33.299  1.00 16.64           O  
ATOM   3780  CB  LEU B   5     -21.173  58.377  34.531  1.00 19.22           C  
ATOM   3781  CG  LEU B   5     -21.679  58.581  35.972  1.00 15.16           C  
ATOM   3782  CD1 LEU B   5     -20.534  58.342  36.918  1.00  9.24           C  
ATOM   3783  CD2 LEU B   5     -22.263  59.958  36.188  1.00  7.58           C  
ATOM   3784  N   GLU B   6     -19.818  59.980  32.350  1.00 15.50           N  
ATOM   3785  CA  GLU B   6     -18.850  60.970  31.864  1.00 16.54           C  
ATOM   3786  C   GLU B   6     -19.501  62.038  30.976  1.00 18.13           C  
ATOM   3787  O   GLU B   6     -19.300  63.229  31.170  1.00 18.93           O  
ATOM   3788  CB  GLU B   6     -17.721  60.261  31.110  1.00 21.92           C  
ATOM   3789  CG  GLU B   6     -16.477  59.973  31.980  1.00 25.68           C  
ATOM   3790  CD  GLU B   6     -15.702  58.698  31.616  1.00 29.33           C  
ATOM   3791  OE1 GLU B   6     -14.896  58.244  32.467  1.00 29.40           O  
ATOM   3792  OE2 GLU B   6     -15.887  58.142  30.505  1.00 29.87           O1-
ATOM   3793  N   LYS B   7     -20.349  61.611  30.050  1.00 20.01           N  
ATOM   3794  CA  LYS B   7     -21.019  62.546  29.166  1.00 18.75           C  
ATOM   3795  C   LYS B   7     -21.885  63.437  30.007  1.00 18.19           C  
ATOM   3796  O   LYS B   7     -21.834  64.656  29.881  1.00 20.04           O  
ATOM   3797  CB  LYS B   7     -21.887  61.801  28.152  1.00 20.07           C  
ATOM   3798  CG  LYS B   7     -21.088  60.981  27.152  1.00 25.51           C  
ATOM   3799  CD  LYS B   7     -22.029  60.272  26.223  1.00 30.12           C  
ATOM   3800  CE  LYS B   7     -21.299  59.400  25.221  1.00 34.12           C  
ATOM   3801  NZ  LYS B   7     -22.315  58.601  24.445  1.00 39.85           N1+
ATOM   3802  N   LYS B   8     -22.677  62.824  30.881  1.00 18.25           N  
ATOM   3803  CA  LYS B   8     -23.570  63.569  31.757  1.00 14.70           C  
ATOM   3804  C   LYS B   8     -22.824  64.679  32.497  1.00 14.73           C  
ATOM   3805  O   LYS B   8     -23.265  65.827  32.543  1.00 15.30           O  
ATOM   3806  CB  LYS B   8     -24.236  62.623  32.757  1.00 16.70           C  
ATOM   3807  CG  LYS B   8     -25.134  63.313  33.747  1.00 13.25           C  
ATOM   3808  CD  LYS B   8     -26.270  63.982  33.020  1.00 17.91           C  
ATOM   3809  CE  LYS B   8     -27.152  64.778  33.954  1.00 16.50           C  
ATOM   3810  NZ  LYS B   8     -28.444  65.147  33.320  1.00 24.15           N1+
ATOM   3811  N   PHE B   9     -21.653  64.377  33.025  1.00 14.35           N  
ATOM   3812  CA  PHE B   9     -20.975  65.423  33.753  1.00 17.84           C  
ATOM   3813  C   PHE B   9     -20.415  66.547  32.915  1.00 21.25           C  
ATOM   3814  O   PHE B   9     -20.459  67.703  33.332  1.00 21.91           O  
ATOM   3815  CB  PHE B   9     -20.018  64.883  34.821  1.00 13.88           C  
ATOM   3816  CG  PHE B   9     -20.720  64.577  36.119  1.00 10.18           C  
ATOM   3817  CD1 PHE B   9     -20.767  65.530  37.140  1.00 10.30           C  
ATOM   3818  CD2 PHE B   9     -21.434  63.382  36.278  1.00  8.28           C  
ATOM   3819  CE1 PHE B   9     -21.526  65.303  38.298  1.00  7.00           C  
ATOM   3820  CE2 PHE B   9     -22.198  63.145  37.433  1.00 11.74           C  
ATOM   3821  CZ  PHE B   9     -22.244  64.107  38.440  1.00 10.75           C  
ATOM   3822  N   ILE B  10     -20.023  66.236  31.684  1.00 23.06           N  
ATOM   3823  CA  ILE B  10     -19.520  67.261  30.770  1.00 18.32           C  
ATOM   3824  C   ILE B  10     -20.670  68.254  30.552  1.00 17.02           C  
ATOM   3825  O   ILE B  10     -20.507  69.469  30.615  1.00 17.77           O  
ATOM   3826  CB  ILE B  10     -19.095  66.627  29.432  1.00 19.61           C  
ATOM   3827  CG1 ILE B  10     -17.770  65.906  29.611  1.00 17.98           C  
ATOM   3828  CG2 ILE B  10     -18.937  67.693  28.360  1.00 22.31           C  
ATOM   3829  CD1 ILE B  10     -17.448  64.963  28.491  1.00 29.41           C  
ATOM   3830  N   GLU B  11     -21.867  67.710  30.446  1.00 19.90           N  
ATOM   3831  CA  GLU B  11     -23.067  68.508  30.254  1.00 23.41           C  
ATOM   3832  C   GLU B  11     -23.328  69.392  31.488  1.00 23.44           C  
ATOM   3833  O   GLU B  11     -23.598  70.602  31.370  1.00 23.13           O  
ATOM   3834  CB  GLU B  11     -24.226  67.541  30.018  1.00 29.56           C  
ATOM   3835  CG  GLU B  11     -25.378  68.038  29.181  1.00 45.08           C  
ATOM   3836  CD  GLU B  11     -26.260  66.878  28.707  1.00 55.59           C  
ATOM   3837  OE1 GLU B  11     -27.470  66.851  29.045  1.00 62.47           O  
ATOM   3838  OE2 GLU B  11     -25.735  65.984  28.001  1.00 56.88           O1-
ATOM   3839  N   LEU B  12     -23.192  68.797  32.676  1.00 22.76           N  
ATOM   3840  CA  LEU B  12     -23.425  69.520  33.929  1.00 17.54           C  
ATOM   3841  C   LEU B  12     -22.386  70.606  34.142  1.00 15.80           C  
ATOM   3842  O   LEU B  12     -22.672  71.687  34.644  1.00 13.02           O  
ATOM   3843  CB  LEU B  12     -23.426  68.552  35.121  1.00 16.92           C  
ATOM   3844  CG  LEU B  12     -24.613  67.606  35.254  1.00 12.52           C  
ATOM   3845  CD1 LEU B  12     -24.438  66.718  36.467  1.00 15.38           C  
ATOM   3846  CD2 LEU B  12     -25.912  68.388  35.326  1.00  7.00           C  
ATOM   3847  N   GLU B  13     -21.164  70.333  33.739  1.00 13.59           N  
ATOM   3848  CA  GLU B  13     -20.138  71.332  33.900  1.00 16.97           C  
ATOM   3849  C   GLU B  13     -20.458  72.558  33.022  1.00 20.44           C  
ATOM   3850  O   GLU B  13     -20.315  73.702  33.469  1.00 16.99           O  
ATOM   3851  CB  GLU B  13     -18.782  70.745  33.537  1.00 19.64           C  
ATOM   3852  CG  GLU B  13     -17.673  71.732  33.736  1.00 30.84           C  
ATOM   3853  CD  GLU B  13     -16.336  71.210  33.288  1.00 40.86           C  
ATOM   3854  OE1 GLU B  13     -15.613  71.985  32.618  1.00 48.07           O  
ATOM   3855  OE2 GLU B  13     -16.004  70.041  33.610  1.00 43.73           O1-
ATOM   3856  N   ALA B  14     -20.927  72.316  31.795  1.00 20.21           N  
ATOM   3857  CA  ALA B  14     -21.261  73.409  30.874  1.00 19.08           C  
ATOM   3858  C   ALA B  14     -22.373  74.245  31.489  1.00 19.08           C  
ATOM   3859  O   ALA B  14     -22.330  75.472  31.490  1.00 19.12           O  
ATOM   3860  CB  ALA B  14     -21.701  72.844  29.535  1.00 16.47           C  
ATOM   3861  N   LYS B  15     -23.375  73.567  32.029  1.00 18.28           N  
ATOM   3862  CA  LYS B  15     -24.482  74.259  32.668  1.00 19.28           C  
ATOM   3863  C   LYS B  15     -24.013  75.132  33.852  1.00 20.88           C  
ATOM   3864  O   LYS B  15     -24.491  76.252  34.051  1.00 19.87           O  
ATOM   3865  CB  LYS B  15     -25.537  73.240  33.105  1.00 23.25           C  
ATOM   3866  CG  LYS B  15     -26.683  73.835  33.885  1.00 33.99           C  
ATOM   3867  CD  LYS B  15     -27.758  72.807  34.242  1.00 39.65           C  
ATOM   3868  CE  LYS B  15     -28.563  73.261  35.471  1.00 46.03           C  
ATOM   3869  NZ  LYS B  15     -27.701  73.360  36.709  1.00 48.05           N1+
ATOM   3870  N   LEU B  16     -23.027  74.647  34.598  1.00 20.34           N  
ATOM   3871  CA  LEU B  16     -22.518  75.404  35.732  1.00 20.59           C  
ATOM   3872  C   LEU B  16     -21.719  76.618  35.277  1.00 21.14           C  
ATOM   3873  O   LEU B  16     -21.958  77.751  35.707  1.00 20.08           O  
ATOM   3874  CB  LEU B  16     -21.647  74.499  36.623  1.00 21.80           C  
ATOM   3875  CG  LEU B  16     -20.674  75.127  37.646  1.00 23.15           C  
ATOM   3876  CD1 LEU B  16     -21.402  76.055  38.595  1.00 23.83           C  
ATOM   3877  CD2 LEU B  16     -19.977  74.021  38.435  1.00 23.27           C  
ATOM   3878  N   VAL B  17     -20.763  76.356  34.400  1.00 16.66           N  
ATOM   3879  CA  VAL B  17     -19.848  77.354  33.861  1.00 19.52           C  
ATOM   3880  C   VAL B  17     -20.530  78.531  33.125  1.00 18.40           C  
ATOM   3881  O   VAL B  17     -19.962  79.617  33.018  1.00 18.49           O  
ATOM   3882  CB  VAL B  17     -18.789  76.607  33.013  1.00 22.51           C  
ATOM   3883  CG1 VAL B  17     -18.171  77.467  31.975  1.00 25.40           C  
ATOM   3884  CG2 VAL B  17     -17.733  76.035  33.944  1.00 24.80           C  
ATOM   3885  N   ALA B  18     -21.779  78.329  32.713  1.00 18.74           N  
ATOM   3886  CA  ALA B  18     -22.556  79.355  32.028  1.00 21.69           C  
ATOM   3887  C   ALA B  18     -23.143  80.376  33.011  1.00 23.05           C  
ATOM   3888  O   ALA B  18     -23.712  81.381  32.604  1.00 24.51           O  
ATOM   3889  CB  ALA B  18     -23.666  78.715  31.206  1.00 18.27           C  
ATOM   3890  N   GLN B  19     -23.046  80.088  34.307  1.00 22.17           N  
ATOM   3891  CA  GLN B  19     -23.547  80.985  35.355  1.00 16.40           C  
ATOM   3892  C   GLN B  19     -22.328  81.529  36.070  1.00 12.93           C  
ATOM   3893  O   GLN B  19     -21.330  80.834  36.222  1.00 17.07           O  
ATOM   3894  CB  GLN B  19     -24.456  80.232  36.316  1.00 16.72           C  
ATOM   3895  CG  GLN B  19     -25.626  79.589  35.624  1.00 14.76           C  
ATOM   3896  CD  GLN B  19     -26.480  78.807  36.565  1.00 21.75           C  
ATOM   3897  NE2 GLN B  19     -26.137  77.547  36.769  1.00 24.32           N  
ATOM   3898  OE1 GLN B  19     -27.451  79.323  37.106  1.00 25.54           O  
ATOM   3899  N   PRO B  20     -22.386  82.780  36.527  1.00 10.99           N  
ATOM   3900  CA  PRO B  20     -21.186  83.280  37.196  1.00 14.03           C  
ATOM   3901  C   PRO B  20     -21.030  82.711  38.600  1.00 16.61           C  
ATOM   3902  O   PRO B  20     -22.020  82.365  39.259  1.00 19.15           O  
ATOM   3903  CB  PRO B  20     -21.425  84.796  37.248  1.00 13.44           C  
ATOM   3904  CG  PRO B  20     -22.630  85.046  36.357  1.00 16.30           C  
ATOM   3905  CD  PRO B  20     -23.443  83.795  36.525  1.00 13.75           C  
ATOM   3906  N   ALA B  21     -19.783  82.641  39.042  1.00 14.84           N  
ATOM   3907  CA  ALA B  21     -19.396  82.164  40.354  1.00 14.95           C  
ATOM   3908  C   ALA B  21     -20.263  82.833  41.410  1.00 17.83           C  
ATOM   3909  O   ALA B  21     -20.374  84.045  41.447  1.00 17.86           O  
ATOM   3910  CB  ALA B  21     -17.943  82.513  40.595  1.00 13.94           C  
ATOM   3911  N   GLY B  22     -20.954  82.015  42.198  1.00 21.69           N  
ATOM   3912  CA  GLY B  22     -21.810  82.524  43.252  1.00 20.56           C  
ATOM   3913  C   GLY B  22     -23.208  82.928  42.833  1.00 21.50           C  
ATOM   3914  O   GLY B  22     -24.031  83.249  43.688  1.00 23.03           O  
ATOM   3915  N   GLN B  23     -23.527  82.827  41.549  1.00 19.65           N  
ATOM   3916  CA  GLN B  23     -24.842  83.238  41.108  1.00 18.85           C  
ATOM   3917  C   GLN B  23     -25.714  82.127  40.564  1.00 17.67           C  
ATOM   3918  O   GLN B  23     -26.773  82.400  40.020  1.00 20.06           O  
ATOM   3919  CB  GLN B  23     -24.717  84.382  40.100  1.00 22.12           C  
ATOM   3920  CG  GLN B  23     -24.057  85.623  40.677  1.00 22.27           C  
ATOM   3921  CD  GLN B  23     -24.792  86.170  41.905  1.00 25.53           C  
ATOM   3922  NE2 GLN B  23     -26.106  86.308  41.800  1.00 19.20           N  
ATOM   3923  OE1 GLN B  23     -24.177  86.478  42.919  1.00 24.18           O  
ATOM   3924  N   ALA B  24     -25.275  80.884  40.697  1.00 18.69           N  
ATOM   3925  CA  ALA B  24     -26.064  79.756  40.217  1.00 20.06           C  
ATOM   3926  C   ALA B  24     -27.473  79.898  40.794  1.00 21.66           C  
ATOM   3927  O   ALA B  24     -27.620  80.322  41.929  1.00 24.66           O  
ATOM   3928  CB  ALA B  24     -25.428  78.469  40.680  1.00 17.42           C  
ATOM   3929  N   MET B  25     -28.501  79.560  40.026  1.00 25.63           N  
ATOM   3930  CA  MET B  25     -29.888  79.684  40.481  1.00 29.37           C  
ATOM   3931  C   MET B  25     -30.332  78.394  41.176  1.00 30.10           C  
ATOM   3932  O   MET B  25     -29.704  77.343  41.054  1.00 28.27           O  
ATOM   3933  CB  MET B  25     -30.880  79.863  39.297  1.00 37.19           C  
ATOM   3934  CG  MET B  25     -30.819  81.103  38.405  1.00 48.07           C  
ATOM   3935  SD  MET B  25     -31.885  82.604  38.797  1.00 62.29           S  
ATOM   3936  CE  MET B  25     -33.113  82.159  40.337  1.00 58.36           C  
ATOM   3937  N   PRO B  26     -31.370  78.492  42.010  1.00 29.10           N  
ATOM   3938  CA  PRO B  26     -31.900  77.317  42.695  1.00 28.41           C  
ATOM   3939  C   PRO B  26     -32.446  76.425  41.564  1.00 29.90           C  
ATOM   3940  O   PRO B  26     -32.789  76.924  40.470  1.00 31.19           O  
ATOM   3941  CB  PRO B  26     -33.030  77.913  43.520  1.00 25.65           C  
ATOM   3942  CG  PRO B  26     -32.432  79.201  43.951  1.00 26.78           C  
ATOM   3943  CD  PRO B  26     -31.775  79.728  42.702  1.00 27.66           C  
ATOM   3944  N   GLY B  27     -32.571  75.133  41.838  1.00 28.87           N  
ATOM   3945  CA  GLY B  27     -33.038  74.212  40.821  1.00 32.32           C  
ATOM   3946  C   GLY B  27     -34.480  73.765  40.850  1.00 35.02           C  
ATOM   3947  O   GLY B  27     -35.365  74.510  41.303  1.00 35.61           O  
ATOM   3948  N   LYS B  28     -34.693  72.515  40.428  1.00 37.12           N  
ATOM   3949  CA  LYS B  28     -36.030  71.913  40.328  1.00 43.07           C  
ATOM   3950  C   LYS B  28     -36.613  71.219  41.569  1.00 39.97           C  
ATOM   3951  O   LYS B  28     -37.780  71.437  41.926  1.00 37.37           O  
ATOM   3952  CB  LYS B  28     -36.072  70.933  39.136  1.00 44.13           C  
ATOM   3953  CG  LYS B  28     -35.575  71.522  37.818  1.00 49.81           C  
ATOM   3954  CD  LYS B  28     -36.551  72.534  37.225  1.00 52.79           C  
ATOM   3955  CE  LYS B  28     -35.935  73.265  36.028  1.00 55.64           C  
ATOM   3956  NZ  LYS B  28     -34.869  74.252  36.419  1.00 55.04           N1+
ATOM   3957  N   SER B  29     -35.817  70.343  42.173  1.00 37.67           N  
ATOM   3958  CA  SER B  29     -36.236  69.585  43.339  1.00 36.69           C  
ATOM   3959  C   SER B  29     -37.034  70.389  44.373  1.00 37.72           C  
ATOM   3960  O   SER B  29     -36.945  71.639  44.463  1.00 34.53           O  
ATOM   3961  CB  SER B  29     -35.018  68.923  44.005  1.00 36.33           C  
ATOM   3962  OG  SER B  29     -35.357  68.264  45.226  1.00 32.60           O  
ATOM   3963  N   ASN B  30     -37.817  69.657  45.164  1.00 36.34           N  
ATOM   3964  CA  ASN B  30     -38.599  70.288  46.211  1.00 33.31           C  
ATOM   3965  C   ASN B  30     -37.671  70.774  47.347  1.00 28.87           C  
ATOM   3966  O   ASN B  30     -38.074  71.618  48.147  1.00 24.67           O  
ATOM   3967  CB  ASN B  30     -39.747  69.374  46.693  1.00 38.51           C  
ATOM   3968  CG  ASN B  30     -39.335  68.400  47.811  1.00 44.34           C  
ATOM   3969  ND2 ASN B  30     -38.231  67.681  47.614  1.00 44.29           N  
ATOM   3970  OD1 ASN B  30     -40.050  68.257  48.811  1.00 49.15           O  
ATOM   3971  N   ILE B  31     -36.402  70.334  47.350  1.00 25.60           N  
ATOM   3972  CA  ILE B  31     -35.470  70.795  48.378  1.00 22.58           C  
ATOM   3973  C   ILE B  31     -35.194  72.280  48.236  1.00 18.95           C  
ATOM   3974  O   ILE B  31     -34.947  72.957  49.220  1.00 21.25           O  
ATOM   3975  CB  ILE B  31     -34.121  70.020  48.436  1.00 21.17           C  
ATOM   3976  CG1 ILE B  31     -33.355  70.119  47.131  1.00 19.87           C  
ATOM   3977  CG2 ILE B  31     -34.340  68.585  48.894  1.00 26.43           C  
ATOM   3978  CD1 ILE B  31     -31.930  69.754  47.341  1.00 22.48           C  
ATOM   3979  N   PHE B  32     -35.245  72.791  47.014  1.00 18.34           N  
ATOM   3980  CA  PHE B  32     -35.022  74.219  46.785  1.00 17.70           C  
ATOM   3981  C   PHE B  32     -36.250  74.991  47.268  1.00 20.80           C  
ATOM   3982  O   PHE B  32     -36.139  76.045  47.888  1.00 22.52           O  
ATOM   3983  CB  PHE B  32     -34.747  74.472  45.301  1.00 14.34           C  
ATOM   3984  CG  PHE B  32     -33.483  73.839  44.819  1.00 11.29           C  
ATOM   3985  CD1 PHE B  32     -33.514  72.721  44.004  1.00 11.22           C  
ATOM   3986  CD2 PHE B  32     -32.255  74.334  45.221  1.00  7.18           C  
ATOM   3987  CE1 PHE B  32     -32.341  72.112  43.604  1.00  8.79           C  
ATOM   3988  CE2 PHE B  32     -31.090  73.729  44.826  1.00  8.35           C  
ATOM   3989  CZ  PHE B  32     -31.131  72.616  44.013  1.00  8.07           C  
ATOM   3990  N   ALA B  33     -37.428  74.425  47.021  1.00 24.25           N  
ATOM   3991  CA  ALA B  33     -38.684  75.026  47.469  1.00 27.40           C  
ATOM   3992  C   ALA B  33     -38.742  75.027  49.010  1.00 27.72           C  
ATOM   3993  O   ALA B  33     -39.198  75.984  49.642  1.00 28.89           O  
ATOM   3994  CB  ALA B  33     -39.866  74.231  46.911  1.00 25.43           C  
ATOM   3995  N   ASN B  34     -38.267  73.940  49.607  1.00 25.81           N  
ATOM   3996  CA  ASN B  34     -38.270  73.809  51.051  1.00 21.32           C  
ATOM   3997  C   ASN B  34     -37.261  74.734  51.658  1.00 19.22           C  
ATOM   3998  O   ASN B  34     -37.529  75.361  52.674  1.00 22.03           O  
ATOM   3999  CB  ASN B  34     -38.014  72.361  51.446  1.00 23.64           C  
ATOM   4000  CG  ASN B  34     -39.264  71.527  51.359  1.00 22.18           C  
ATOM   4001  ND2 ASN B  34     -39.123  70.277  50.980  1.00 25.89           N  
ATOM   4002  OD1 ASN B  34     -40.357  72.023  51.616  1.00 34.13           O  
ATOM   4003  N   ASN B  35     -36.104  74.841  51.023  1.00 16.22           N  
ATOM   4004  CA  ASN B  35     -35.060  75.740  51.487  1.00 18.20           C  
ATOM   4005  C   ASN B  35     -35.569  77.174  51.452  1.00 19.62           C  
ATOM   4006  O   ASN B  35     -35.268  77.979  52.330  1.00 21.85           O  
ATOM   4007  CB  ASN B  35     -33.827  75.630  50.590  1.00 15.53           C  
ATOM   4008  CG  ASN B  35     -32.863  76.759  50.800  1.00 17.68           C  
ATOM   4009  ND2 ASN B  35     -32.303  76.839  51.994  1.00 21.29           N  
ATOM   4010  OD1 ASN B  35     -32.637  77.570  49.909  1.00 18.97           O  
ATOM   4011  N   GLU B  36     -36.334  77.492  50.418  1.00 20.48           N  
ATOM   4012  CA  GLU B  36     -36.872  78.833  50.263  1.00 21.24           C  
ATOM   4013  C   GLU B  36     -37.899  79.120  51.332  1.00 18.32           C  
ATOM   4014  O   GLU B  36     -37.866  80.173  51.947  1.00 23.23           O  
ATOM   4015  CB  GLU B  36     -37.482  79.001  48.869  1.00 23.65           C  
ATOM   4016  CG  GLU B  36     -37.972  80.400  48.564  1.00 20.82           C  
ATOM   4017  CD  GLU B  36     -36.879  81.454  48.623  1.00 20.50           C  
ATOM   4018  OE1 GLU B  36     -37.210  82.647  48.506  1.00 27.40           O  
ATOM   4019  OE2 GLU B  36     -35.694  81.113  48.777  1.00 25.54           O1-
ATOM   4020  N   ALA B  37     -38.821  78.187  51.543  1.00 21.07           N  
ATOM   4021  CA  ALA B  37     -39.843  78.338  52.576  1.00 23.33           C  
ATOM   4022  C   ALA B  37     -39.168  78.649  53.921  1.00 25.27           C  
ATOM   4023  O   ALA B  37     -39.562  79.571  54.638  1.00 33.04           O  
ATOM   4024  CB  ALA B  37     -40.664  77.077  52.675  1.00 20.51           C  
ATOM   4025  N   TRP B  38     -38.090  77.929  54.210  1.00 25.57           N  
ATOM   4026  CA  TRP B  38     -37.317  78.118  55.436  1.00 23.92           C  
ATOM   4027  C   TRP B  38     -36.755  79.545  55.504  1.00 26.07           C  
ATOM   4028  O   TRP B  38     -36.935  80.235  56.506  1.00 28.18           O  
ATOM   4029  CB  TRP B  38     -36.177  77.089  55.477  1.00 20.94           C  
ATOM   4030  CG  TRP B  38     -35.146  77.344  56.510  1.00 17.40           C  
ATOM   4031  CD1 TRP B  38     -35.303  77.226  57.852  1.00 16.07           C  
ATOM   4032  CD2 TRP B  38     -33.792  77.770  56.298  1.00 18.48           C  
ATOM   4033  CE2 TRP B  38     -33.188  77.894  57.562  1.00 16.96           C  
ATOM   4034  CE3 TRP B  38     -33.029  78.059  55.159  1.00 15.05           C  
ATOM   4035  NE1 TRP B  38     -34.136  77.555  58.489  1.00 20.34           N  
ATOM   4036  CZ2 TRP B  38     -31.855  78.294  57.728  1.00 19.82           C  
ATOM   4037  CZ3 TRP B  38     -31.701  78.456  55.325  1.00 12.33           C  
ATOM   4038  CH2 TRP B  38     -31.130  78.569  56.596  1.00 19.07           C  
ATOM   4039  N   ARG B  39     -36.077  79.983  54.443  1.00 25.43           N  
ATOM   4040  CA  ARG B  39     -35.484  81.318  54.401  1.00 27.48           C  
ATOM   4041  C   ARG B  39     -36.536  82.368  54.689  1.00 27.53           C  
ATOM   4042  O   ARG B  39     -36.293  83.314  55.435  1.00 27.06           O  
ATOM   4043  CB  ARG B  39     -34.888  81.610  53.030  1.00 26.93           C  
ATOM   4044  CG  ARG B  39     -33.802  80.679  52.592  1.00 28.35           C  
ATOM   4045  CD  ARG B  39     -33.359  81.079  51.216  1.00 31.18           C  
ATOM   4046  NE  ARG B  39     -32.756  82.403  51.236  1.00 32.14           N  
ATOM   4047  CZ  ARG B  39     -33.279  83.493  50.692  1.00 32.34           C  
ATOM   4048  NH1 ARG B  39     -34.441  83.435  50.063  1.00 33.22           N1+
ATOM   4049  NH2 ARG B  39     -32.627  84.644  50.780  1.00 34.55           N  
ATOM   4050  N   GLN B  40     -37.696  82.202  54.067  1.00 28.91           N  
ATOM   4051  CA  GLN B  40     -38.796  83.134  54.246  1.00 32.93           C  
ATOM   4052  C   GLN B  40     -39.257  83.170  55.677  1.00 33.71           C  
ATOM   4053  O   GLN B  40     -39.286  84.233  56.285  1.00 37.07           O  
ATOM   4054  CB  GLN B  40     -39.971  82.807  53.321  1.00 33.48           C  
ATOM   4055  CG  GLN B  40     -39.746  83.290  51.893  1.00 35.55           C  
ATOM   4056  CD  GLN B  40     -38.999  84.622  51.833  1.00 34.23           C  
ATOM   4057  NE2 GLN B  40     -39.563  85.653  52.443  1.00 35.51           N  
ATOM   4058  OE1 GLN B  40     -37.913  84.705  51.267  1.00 32.41           O  
ATOM   4059  N   GLU B  41     -39.546  82.002  56.236  1.00 33.29           N  
ATOM   4060  CA  GLU B  41     -39.975  81.926  57.620  1.00 33.82           C  
ATOM   4061  C   GLU B  41     -38.921  82.543  58.564  1.00 30.57           C  
ATOM   4062  O   GLU B  41     -39.257  83.288  59.491  1.00 28.24           O  
ATOM   4063  CB  GLU B  41     -40.288  80.473  57.996  1.00 35.90           C  
ATOM   4064  CG  GLU B  41     -40.904  80.299  59.385  1.00 44.62           C  
ATOM   4065  CD  GLU B  41     -42.057  81.264  59.655  1.00 50.49           C  
ATOM   4066  OE1 GLU B  41     -41.863  82.225  60.438  1.00 53.36           O  
ATOM   4067  OE2 GLU B  41     -43.154  81.063  59.080  1.00 56.23           O1-
ATOM   4068  N   MET B  42     -37.652  82.291  58.282  1.00 27.38           N  
ATOM   4069  CA  MET B  42     -36.585  82.826  59.108  1.00 30.11           C  
ATOM   4070  C   MET B  42     -36.539  84.335  59.036  1.00 29.61           C  
ATOM   4071  O   MET B  42     -36.466  85.005  60.052  1.00 31.31           O  
ATOM   4072  CB  MET B  42     -35.233  82.239  58.701  1.00 27.62           C  
ATOM   4073  CG  MET B  42     -35.113  80.754  58.964  1.00 27.57           C  
ATOM   4074  SD  MET B  42     -35.407  80.309  60.688  1.00 28.30           S  
ATOM   4075  CE  MET B  42     -37.050  79.817  60.643  1.00 17.58           C  
ATOM   4076  N   LEU B  43     -36.577  84.874  57.828  1.00 31.99           N  
ATOM   4077  CA  LEU B  43     -36.534  86.321  57.645  1.00 34.19           C  
ATOM   4078  C   LEU B  43     -37.750  86.999  58.258  1.00 35.62           C  
ATOM   4079  O   LEU B  43     -37.648  88.093  58.807  1.00 36.01           O  
ATOM   4080  CB  LEU B  43     -36.424  86.649  56.163  1.00 31.82           C  
ATOM   4081  CG  LEU B  43     -35.010  86.342  55.681  1.00 30.90           C  
ATOM   4082  CD1 LEU B  43     -34.975  86.207  54.161  1.00 32.82           C  
ATOM   4083  CD2 LEU B  43     -34.078  87.423  56.191  1.00 23.18           C  
ATOM   4084  N   LYS B  44     -38.885  86.313  58.189  1.00 37.20           N  
ATOM   4085  CA  LYS B  44     -40.133  86.806  58.738  1.00 42.75           C  
ATOM   4086  C   LYS B  44     -40.083  86.880  60.269  1.00 44.94           C  
ATOM   4087  O   LYS B  44     -40.674  87.770  60.857  1.00 46.48           O  
ATOM   4088  CB  LYS B  44     -41.275  85.902  58.292  1.00 41.08           C  
ATOM   4089  CG  LYS B  44     -42.633  86.215  58.904  1.00 44.36           C  
ATOM   4090  CD  LYS B  44     -43.640  85.184  58.422  1.00 45.40           C  
ATOM   4091  CE  LYS B  44     -45.008  85.328  59.054  1.00 46.71           C  
ATOM   4092  NZ  LYS B  44     -45.902  84.213  58.616  1.00 44.11           N1+
ATOM   4093  N   GLN B  45     -39.423  85.915  60.905  1.00 46.45           N  
ATOM   4094  CA  GLN B  45     -39.296  85.905  62.368  1.00 42.72           C  
ATOM   4095  C   GLN B  45     -38.202  86.875  62.788  1.00 40.79           C  
ATOM   4096  O   GLN B  45     -38.276  87.513  63.825  1.00 45.25           O  
ATOM   4097  CB  GLN B  45     -38.889  84.519  62.871  1.00 46.82           C  
ATOM   4098  CG  GLN B  45     -39.939  83.434  62.762  1.00 53.89           C  
ATOM   4099  CD  GLN B  45     -39.410  82.051  63.180  1.00 60.54           C  
ATOM   4100  NE2 GLN B  45     -40.174  81.011  62.862  1.00 60.58           N  
ATOM   4101  OE1 GLN B  45     -38.340  81.923  63.785  1.00 61.32           O  
ATOM   4102  N   ASP B  46     -37.153  86.950  61.991  1.00 37.47           N  
ATOM   4103  CA  ASP B  46     -36.040  87.806  62.311  1.00 33.80           C  
ATOM   4104  C   ASP B  46     -35.334  88.180  61.017  1.00 31.54           C  
ATOM   4105  O   ASP B  46     -34.615  87.377  60.429  1.00 31.06           O  
ATOM   4106  CB  ASP B  46     -35.106  87.048  63.261  1.00 29.00           C  
ATOM   4107  CG  ASP B  46     -33.853  87.812  63.614  1.00 28.70           C  
ATOM   4108  OD1 ASP B  46     -32.978  87.180  64.208  1.00 34.86           O  
ATOM   4109  OD2 ASP B  46     -33.712  89.011  63.319  1.00 30.15           O1-
ATOM   4110  N   PRO B  47     -35.514  89.424  60.573  1.00 31.64           N  
ATOM   4111  CA  PRO B  47     -34.899  89.931  59.350  1.00 33.42           C  
ATOM   4112  C   PRO B  47     -33.375  89.957  59.398  1.00 32.90           C  
ATOM   4113  O   PRO B  47     -32.747  90.143  58.365  1.00 39.62           O  
ATOM   4114  CB  PRO B  47     -35.474  91.340  59.234  1.00 36.09           C  
ATOM   4115  CG  PRO B  47     -35.725  91.723  60.669  1.00 36.69           C  
ATOM   4116  CD  PRO B  47     -36.348  90.464  61.203  1.00 35.83           C  
ATOM   4117  N   GLU B  48     -32.787  89.823  60.585  1.00 28.79           N  
ATOM   4118  CA  GLU B  48     -31.332  89.825  60.726  1.00 26.31           C  
ATOM   4119  C   GLU B  48     -30.803  88.397  60.796  1.00 23.03           C  
ATOM   4120  O   GLU B  48     -29.617  88.165  61.068  1.00 22.90           O  
ATOM   4121  CB  GLU B  48     -30.911  90.575  61.999  1.00 30.18           C  
ATOM   4122  CG  GLU B  48     -31.186  92.055  61.977  1.00 30.98           C  
ATOM   4123  CD  GLU B  48     -30.431  92.780  60.877  1.00 33.78           C  
ATOM   4124  OE1 GLU B  48     -29.179  92.698  60.854  1.00 31.56           O  
ATOM   4125  OE2 GLU B  48     -31.094  93.446  60.050  1.00 35.72           O1-
ATOM   4126  N   PHE B  49     -31.692  87.439  60.570  1.00 22.42           N  
ATOM   4127  CA  PHE B  49     -31.334  86.030  60.642  1.00 20.82           C  
ATOM   4128  C   PHE B  49     -30.070  85.604  59.916  1.00 21.43           C  
ATOM   4129  O   PHE B  49     -29.196  84.975  60.518  1.00 22.07           O  
ATOM   4130  CB  PHE B  49     -32.488  85.163  60.174  1.00 22.39           C  
ATOM   4131  CG  PHE B  49     -32.254  83.700  60.385  1.00 23.98           C  
ATOM   4132  CD1 PHE B  49     -32.543  83.114  61.612  1.00 27.72           C  
ATOM   4133  CD2 PHE B  49     -31.702  82.912  59.376  1.00 25.59           C  
ATOM   4134  CE1 PHE B  49     -32.290  81.761  61.833  1.00 27.43           C  
ATOM   4135  CE2 PHE B  49     -31.441  81.564  59.580  1.00 23.72           C  
ATOM   4136  CZ  PHE B  49     -31.733  80.983  60.811  1.00 27.18           C  
ATOM   4137  N   PHE B  50     -29.971  85.908  58.625  1.00 21.00           N  
ATOM   4138  CA  PHE B  50     -28.790  85.522  57.863  1.00 15.77           C  
ATOM   4139  C   PHE B  50     -27.608  86.409  58.141  1.00 15.77           C  
ATOM   4140  O   PHE B  50     -26.498  85.908  58.231  1.00 15.67           O  
ATOM   4141  CB  PHE B  50     -29.121  85.405  56.374  1.00 14.90           C  
ATOM   4142  CG  PHE B  50     -30.082  84.284  56.079  1.00 10.17           C  
ATOM   4143  CD1 PHE B  50     -31.425  84.536  55.853  1.00  9.95           C  
ATOM   4144  CD2 PHE B  50     -29.655  82.966  56.139  1.00  7.00           C  
ATOM   4145  CE1 PHE B  50     -32.329  83.493  55.697  1.00  7.56           C  
ATOM   4146  CE2 PHE B  50     -30.542  81.931  55.986  1.00  7.00           C  
ATOM   4147  CZ  PHE B  50     -31.884  82.189  55.768  1.00  7.00           C  
ATOM   4148  N   ASN B  51     -27.850  87.686  58.427  1.00 16.66           N  
ATOM   4149  CA  ASN B  51     -26.762  88.615  58.714  1.00 22.03           C  
ATOM   4150  C   ASN B  51     -26.003  88.127  59.949  1.00 25.09           C  
ATOM   4151  O   ASN B  51     -24.765  88.195  60.020  1.00 23.57           O  
ATOM   4152  CB  ASN B  51     -27.299  90.032  58.959  1.00 27.70           C  
ATOM   4153  CG  ASN B  51     -27.829  90.688  57.701  1.00 30.63           C  
ATOM   4154  ND2 ASN B  51     -28.900  91.454  57.839  1.00 32.39           N  
ATOM   4155  OD1 ASN B  51     -27.258  90.542  56.626  1.00 37.90           O  
ATOM   4156  N   ARG B  52     -26.755  87.635  60.929  1.00 23.51           N  
ATOM   4157  CA  ARG B  52     -26.152  87.124  62.146  1.00 24.74           C  
ATOM   4158  C   ARG B  52     -25.424  85.806  61.841  1.00 25.50           C  
ATOM   4159  O   ARG B  52     -24.268  85.610  62.225  1.00 24.09           O  
ATOM   4160  CB  ARG B  52     -27.228  86.914  63.202  1.00 22.62           C  
ATOM   4161  CG  ARG B  52     -26.674  86.564  64.558  1.00 24.10           C  
ATOM   4162  CD  ARG B  52     -27.786  86.222  65.518  1.00 24.54           C  
ATOM   4163  NE  ARG B  52     -28.733  87.323  65.613  1.00 27.94           N  
ATOM   4164  CZ  ARG B  52     -30.007  87.250  65.254  1.00 24.30           C  
ATOM   4165  NH1 ARG B  52     -30.503  86.116  64.778  1.00 25.82           N1+
ATOM   4166  NH2 ARG B  52     -30.763  88.336  65.314  1.00 24.40           N  
ATOM   4167  N   LEU B  53     -26.100  84.928  61.103  1.00 28.22           N  
ATOM   4168  CA  LEU B  53     -25.542  83.637  60.693  1.00 28.01           C  
ATOM   4169  C   LEU B  53     -24.200  83.857  59.961  1.00 28.34           C  
ATOM   4170  O   LEU B  53     -23.165  83.329  60.360  1.00 27.49           O  
ATOM   4171  CB  LEU B  53     -26.534  82.950  59.750  1.00 28.35           C  
ATOM   4172  CG  LEU B  53     -26.405  81.455  59.470  1.00 34.85           C  
ATOM   4173  CD1 LEU B  53     -27.019  80.689  60.627  1.00 33.40           C  
ATOM   4174  CD2 LEU B  53     -27.123  81.092  58.170  1.00 33.54           C  
ATOM   4175  N   ALA B  54     -24.217  84.701  58.930  1.00 30.66           N  
ATOM   4176  CA  ALA B  54     -23.029  84.988  58.131  1.00 32.06           C  
ATOM   4177  C   ALA B  54     -21.921  85.643  58.939  1.00 36.93           C  
ATOM   4178  O   ALA B  54     -20.763  85.654  58.514  1.00 42.87           O  
ATOM   4179  CB  ALA B  54     -23.387  85.867  56.934  1.00 26.42           C  
ATOM   4180  N   ASN B  55     -22.256  86.166  60.110  1.00 38.39           N  
ATOM   4181  CA  ASN B  55     -21.264  86.835  60.927  1.00 41.59           C  
ATOM   4182  C   ASN B  55     -21.126  86.254  62.342  1.00 42.34           C  
ATOM   4183  O   ASN B  55     -20.886  86.978  63.310  1.00 44.35           O  
ATOM   4184  CB  ASN B  55     -21.554  88.349  60.967  1.00 45.81           C  
ATOM   4185  CG  ASN B  55     -21.487  89.002  59.580  1.00 50.52           C  
ATOM   4186  ND2 ASN B  55     -20.271  89.314  59.118  1.00 51.19           N  
ATOM   4187  OD1 ASN B  55     -22.516  89.211  58.929  1.00 53.41           O  
ATOM   4188  N   GLY B  56     -21.198  84.934  62.449  1.00 41.21           N  
ATOM   4189  CA  GLY B  56     -21.058  84.306  63.743  1.00 37.84           C  
ATOM   4190  C   GLY B  56     -19.608  84.274  64.151  1.00 38.66           C  
ATOM   4191  O   GLY B  56     -18.729  84.700  63.392  1.00 42.04           O  
ATOM   4192  N   GLN B  57     -19.336  83.728  65.336  1.00 38.11           N  
ATOM   4193  CA  GLN B  57     -17.959  83.648  65.858  1.00 34.36           C  
ATOM   4194  C   GLN B  57     -17.315  82.309  65.495  1.00 31.83           C  
ATOM   4195  O   GLN B  57     -18.032  81.335  65.247  1.00 32.05           O  
ATOM   4196  CB  GLN B  57     -17.963  83.771  67.370  1.00 31.65           C  
ATOM   4197  CG  GLN B  57     -18.595  85.042  67.893  1.00 38.82           C  
ATOM   4198  CD  GLN B  57     -18.738  85.024  69.393  1.00 45.31           C  
ATOM   4199  NE2 GLN B  57     -19.970  84.814  69.879  1.00 46.21           N  
ATOM   4200  OE1 GLN B  57     -17.747  85.150  70.110  1.00 47.44           O  
ATOM   4201  N   SER B  58     -15.987  82.256  65.433  1.00 31.15           N  
ATOM   4202  CA  SER B  58     -15.304  80.989  65.118  1.00 31.98           C  
ATOM   4203  C   SER B  58     -15.691  79.932  66.146  1.00 29.87           C  
ATOM   4204  O   SER B  58     -15.756  80.233  67.349  1.00 33.39           O  
ATOM   4205  CB  SER B  58     -13.835  81.006  65.443  1.00 35.84           C  
ATOM   4206  OG  SER B  58     -12.919  81.712  64.697  1.00 45.19           O  
ATOM   4207  N   PRO B  59     -15.685  78.667  65.732  1.00 27.94           N  
ATOM   4208  CA  PRO B  59     -16.015  77.572  66.649  1.00 23.72           C  
ATOM   4209  C   PRO B  59     -14.894  77.307  67.649  1.00 21.28           C  
ATOM   4210  O   PRO B  59     -13.710  77.362  67.315  1.00 22.06           O  
ATOM   4211  CB  PRO B  59     -16.169  76.387  65.707  1.00 23.32           C  
ATOM   4212  CG  PRO B  59     -15.189  76.707  64.609  1.00 21.17           C  
ATOM   4213  CD  PRO B  59     -15.499  78.147  64.361  1.00 24.63           C  
ATOM   4214  N   GLU B  60     -15.278  77.041  68.891  1.00 24.72           N  
ATOM   4215  CA  GLU B  60     -14.316  76.718  69.941  1.00 23.06           C  
ATOM   4216  C   GLU B  60     -14.401  75.231  70.216  1.00 16.13           C  
ATOM   4217  O   GLU B  60     -13.609  74.702  70.984  1.00 16.12           O  
ATOM   4218  CB  GLU B  60     -14.617  77.484  71.229  1.00 28.96           C  
ATOM   4219  CG  GLU B  60     -14.355  78.977  71.137  1.00 42.27           C  
ATOM   4220  CD  GLU B  60     -14.222  79.623  72.508  1.00 48.80           C  
ATOM   4221  OE1 GLU B  60     -13.114  80.124  72.810  1.00 49.71           O  
ATOM   4222  OE2 GLU B  60     -15.217  79.612  73.284  1.00 54.11           O1-
ATOM   4223  N   TYR B  61     -15.386  74.575  69.603  1.00 12.27           N  
ATOM   4224  CA  TYR B  61     -15.589  73.143  69.771  1.00 13.16           C  
ATOM   4225  C   TYR B  61     -15.502  72.357  68.485  1.00 10.70           C  
ATOM   4226  O   TYR B  61     -15.964  72.805  67.442  1.00  9.12           O  
ATOM   4227  CB  TYR B  61     -16.978  72.836  70.354  1.00 13.87           C  
ATOM   4228  CG  TYR B  61     -17.184  73.231  71.795  1.00 14.38           C  
ATOM   4229  CD1 TYR B  61     -17.597  74.512  72.116  1.00 16.64           C  
ATOM   4230  CD2 TYR B  61     -16.940  72.335  72.830  1.00 11.03           C  
ATOM   4231  CE1 TYR B  61     -17.761  74.897  73.428  1.00 21.69           C  
ATOM   4232  CE2 TYR B  61     -17.101  72.709  74.146  1.00 13.81           C  
ATOM   4233  CZ  TYR B  61     -17.510  73.996  74.437  1.00 19.19           C  
ATOM   4234  OH  TYR B  61     -17.674  74.433  75.722  1.00 27.87           O  
ATOM   4235  N   LEU B  62     -14.885  71.190  68.582  1.00 12.04           N  
ATOM   4236  CA  LEU B  62     -14.822  70.225  67.495  1.00 11.71           C  
ATOM   4237  C   LEU B  62     -15.755  69.147  68.055  1.00 11.43           C  
ATOM   4238  O   LEU B  62     -15.616  68.743  69.207  1.00 17.23           O  
ATOM   4239  CB  LEU B  62     -13.436  69.618  67.336  1.00 10.78           C  
ATOM   4240  CG  LEU B  62     -13.137  68.834  66.042  1.00  8.05           C  
ATOM   4241  CD1 LEU B  62     -12.157  67.765  66.312  1.00  8.05           C  
ATOM   4242  CD2 LEU B  62     -14.339  68.230  65.413  1.00  7.00           C  
ATOM   4243  N   TRP B  63     -16.728  68.721  67.272  1.00  9.37           N  
ATOM   4244  CA  TRP B  63     -17.659  67.703  67.702  1.00  9.68           C  
ATOM   4245  C   TRP B  63     -17.631  66.549  66.705  1.00 13.55           C  
ATOM   4246  O   TRP B  63     -17.887  66.750  65.509  1.00 14.69           O  
ATOM   4247  CB  TRP B  63     -19.053  68.311  67.770  1.00  8.90           C  
ATOM   4248  CG  TRP B  63     -20.195  67.354  68.008  1.00  7.91           C  
ATOM   4249  CD1 TRP B  63     -20.704  66.450  67.125  1.00  7.00           C  
ATOM   4250  CD2 TRP B  63     -21.061  67.334  69.146  1.00  9.68           C  
ATOM   4251  CE2 TRP B  63     -22.086  66.411  68.873  1.00 10.11           C  
ATOM   4252  CE3 TRP B  63     -21.074  68.019  70.367  1.00  7.90           C  
ATOM   4253  NE1 TRP B  63     -21.844  65.884  67.635  1.00  9.83           N  
ATOM   4254  CZ2 TRP B  63     -23.122  66.163  69.767  1.00 10.53           C  
ATOM   4255  CZ3 TRP B  63     -22.102  67.768  71.253  1.00 12.82           C  
ATOM   4256  CH2 TRP B  63     -23.114  66.847  70.949  1.00 11.34           C  
ATOM   4257  N   ILE B  64     -17.278  65.359  67.187  1.00 10.59           N  
ATOM   4258  CA  ILE B  64     -17.235  64.158  66.367  1.00  8.08           C  
ATOM   4259  C   ILE B  64     -18.452  63.327  66.751  1.00 10.00           C  
ATOM   4260  O   ILE B  64     -18.517  62.776  67.845  1.00 12.78           O  
ATOM   4261  CB  ILE B  64     -15.936  63.388  66.588  1.00 11.10           C  
ATOM   4262  CG1 ILE B  64     -14.738  64.280  66.218  1.00  9.54           C  
ATOM   4263  CG2 ILE B  64     -15.931  62.106  65.737  1.00 15.78           C  
ATOM   4264  CD1 ILE B  64     -13.526  64.042  67.053  1.00  7.89           C  
ATOM   4265  N   GLY B  65     -19.434  63.288  65.854  1.00  9.52           N  
ATOM   4266  CA  GLY B  65     -20.671  62.579  66.092  1.00  7.94           C  
ATOM   4267  C   GLY B  65     -21.005  61.505  65.076  1.00 10.51           C  
ATOM   4268  O   GLY B  65     -20.215  61.188  64.186  1.00 10.58           O  
ATOM   4269  N   CYS B  66     -22.196  60.951  65.210  1.00 10.44           N  
ATOM   4270  CA  CYS B  66     -22.662  59.889  64.347  1.00 11.43           C  
ATOM   4271  C   CYS B  66     -23.561  60.417  63.247  1.00 13.77           C  
ATOM   4272  O   CYS B  66     -24.325  61.370  63.450  1.00 12.43           O  
ATOM   4273  CB  CYS B  66     -23.438  58.888  65.186  1.00 11.41           C  
ATOM   4274  SG  CYS B  66     -24.038  57.457  64.287  1.00 11.88           S  
ATOM   4275  N   ALA B  67     -23.513  59.750  62.097  1.00 15.20           N  
ATOM   4276  CA  ALA B  67     -24.331  60.125  60.949  1.00 12.56           C  
ATOM   4277  C   ALA B  67     -25.820  59.979  61.155  1.00 14.10           C  
ATOM   4278  O   ALA B  67     -26.584  60.645  60.487  1.00 12.40           O  
ATOM   4279  CB  ALA B  67     -23.902  59.360  59.751  1.00 18.05           C  
ATOM   4280  N   ASP B  68     -26.258  59.044  61.999  1.00 18.09           N  
ATOM   4281  CA  ASP B  68     -27.719  58.908  62.216  1.00 28.84           C  
ATOM   4282  C   ASP B  68     -28.124  59.623  63.456  1.00 33.48           C  
ATOM   4283  O   ASP B  68     -28.725  58.999  64.315  1.00 41.02           O  
ATOM   4284  CB  ASP B  68     -28.251  57.457  62.322  1.00 29.69           C  
ATOM   4285  CG  ASP B  68     -27.229  56.472  62.860  1.00 31.05           C  
ATOM   4286  OD1 ASP B  68     -26.637  55.745  62.047  1.00 39.01           O  
ATOM   4287  OD2 ASP B  68     -26.956  56.441  64.081  1.00 31.14           O1-
ATOM   4288  N   SER B  69     -27.836  60.920  63.534  1.00 38.65           N  
ATOM   4289  CA  SER B  69     -28.168  61.678  64.734  1.00 43.13           C  
ATOM   4290  C   SER B  69     -29.314  62.653  64.579  1.00 42.44           C  
ATOM   4291  O   SER B  69     -29.309  63.518  63.687  1.00 43.04           O  
ATOM   4292  CB  SER B  69     -26.909  62.248  65.378  1.00 47.19           C  
ATOM   4293  OG  SER B  69     -26.208  61.153  66.016  1.00 50.83           O  
ATOM   4294  N   ARG B  70     -30.265  62.542  65.499  1.00 40.58           N  
ATOM   4295  CA  ARG B  70     -31.449  63.353  65.459  1.00 39.80           C  
ATOM   4296  C   ARG B  70     -31.344  64.725  66.087  1.00 35.82           C  
ATOM   4297  O   ARG B  70     -32.365  65.402  66.269  1.00 40.65           O  
ATOM   4298  CB  ARG B  70     -32.641  62.598  66.055  1.00 44.90           C  
ATOM   4299  CG  ARG B  70     -32.941  61.285  65.363  1.00 49.27           C  
ATOM   4300  CD  ARG B  70     -33.968  60.488  66.100  1.00 54.93           C  
ATOM   4301  NE  ARG B  70     -34.593  59.482  65.251  1.00 58.77           N  
ATOM   4302  CZ  ARG B  70     -35.424  58.545  65.694  1.00 63.89           C  
ATOM   4303  NH1 ARG B  70     -35.733  58.472  66.987  1.00 65.07           N1+
ATOM   4304  NH2 ARG B  70     -35.979  57.697  64.835  1.00 70.47           N  
ATOM   4305  N   VAL B  71     -30.156  65.138  66.483  1.00 28.40           N  
ATOM   4306  CA  VAL B  71     -30.011  66.465  67.071  1.00 22.06           C  
ATOM   4307  C   VAL B  71     -28.723  67.154  66.685  1.00 18.92           C  
ATOM   4308  O   VAL B  71     -27.644  66.621  66.897  1.00 23.50           O  
ATOM   4309  CB  VAL B  71     -30.092  66.457  68.607  1.00 18.59           C  
ATOM   4310  CG1 VAL B  71     -30.253  67.879  69.089  1.00 12.80           C  
ATOM   4311  CG2 VAL B  71     -31.254  65.593  69.098  1.00 21.76           C  
ATOM   4312  N   PRO B  72     -28.828  68.349  66.086  1.00 19.09           N  
ATOM   4313  CA  PRO B  72     -27.630  69.092  65.695  1.00 16.40           C  
ATOM   4314  C   PRO B  72     -26.757  69.424  66.918  1.00 16.33           C  
ATOM   4315  O   PRO B  72     -27.251  69.830  67.975  1.00 19.97           O  
ATOM   4316  CB  PRO B  72     -28.213  70.343  65.017  1.00 13.85           C  
ATOM   4317  CG  PRO B  72     -29.465  69.808  64.383  1.00 17.84           C  
ATOM   4318  CD  PRO B  72     -30.037  68.984  65.526  1.00 15.40           C  
ATOM   4319  N   ALA B  73     -25.455  69.269  66.744  1.00 15.14           N  
ATOM   4320  CA  ALA B  73     -24.475  69.513  67.778  1.00 13.43           C  
ATOM   4321  C   ALA B  73     -24.624  70.857  68.463  1.00 16.54           C  
ATOM   4322  O   ALA B  73     -24.611  70.918  69.683  1.00 15.13           O  
ATOM   4323  CB  ALA B  73     -23.085  69.380  67.197  1.00  9.56           C  
ATOM   4324  N   ASN B  74     -24.753  71.931  67.686  1.00 18.78           N  
ATOM   4325  CA  ASN B  74     -24.887  73.282  68.239  1.00 17.04           C  
ATOM   4326  C   ASN B  74     -26.145  73.392  69.082  1.00 17.06           C  
ATOM   4327  O   ASN B  74     -26.157  74.099  70.081  1.00 15.86           O  
ATOM   4328  CB  ASN B  74     -24.913  74.365  67.134  1.00 13.78           C  
ATOM   4329  CG  ASN B  74     -26.197  74.339  66.324  1.00 16.39           C  
ATOM   4330  ND2 ASN B  74     -27.081  75.298  66.576  1.00 15.94           N  
ATOM   4331  OD1 ASN B  74     -26.421  73.423  65.532  1.00 18.05           O  
ATOM   4332  N   GLN B  75     -27.181  72.657  68.703  1.00 16.33           N  
ATOM   4333  CA  GLN B  75     -28.434  72.683  69.431  1.00 17.99           C  
ATOM   4334  C   GLN B  75     -28.248  72.074  70.815  1.00 19.29           C  
ATOM   4335  O   GLN B  75     -28.608  72.677  71.816  1.00 21.25           O  
ATOM   4336  CB  GLN B  75     -29.437  71.870  68.660  1.00 21.79           C  
ATOM   4337  CG  GLN B  75     -30.836  72.274  68.865  1.00 32.63           C  
ATOM   4338  CD  GLN B  75     -31.549  72.401  67.552  1.00 36.05           C  
ATOM   4339  NE2 GLN B  75     -32.590  71.593  67.350  1.00 38.10           N  
ATOM   4340  OE1 GLN B  75     -31.155  73.204  66.713  1.00 37.71           O  
ATOM   4341  N   LEU B  76     -27.695  70.865  70.863  1.00 17.64           N  
ATOM   4342  CA  LEU B  76     -27.444  70.184  72.128  1.00 14.72           C  
ATOM   4343  C   LEU B  76     -26.573  71.033  73.067  1.00 14.90           C  
ATOM   4344  O   LEU B  76     -26.709  70.970  74.293  1.00 15.24           O  
ATOM   4345  CB  LEU B  76     -26.755  68.846  71.876  1.00 12.07           C  
ATOM   4346  CG  LEU B  76     -27.571  67.712  71.244  1.00 17.83           C  
ATOM   4347  CD1 LEU B  76     -26.642  66.621  70.727  1.00 11.69           C  
ATOM   4348  CD2 LEU B  76     -28.546  67.135  72.255  1.00 17.53           C  
ATOM   4349  N   LEU B  77     -25.665  71.815  72.494  1.00 13.04           N  
ATOM   4350  CA  LEU B  77     -24.778  72.641  73.293  1.00 12.12           C  
ATOM   4351  C   LEU B  77     -25.344  74.020  73.555  1.00 13.60           C  
ATOM   4352  O   LEU B  77     -24.702  74.822  74.212  1.00 15.93           O  
ATOM   4353  CB  LEU B  77     -23.408  72.764  72.617  1.00 11.10           C  
ATOM   4354  CG  LEU B  77     -22.520  71.515  72.596  1.00 13.76           C  
ATOM   4355  CD1 LEU B  77     -21.219  71.800  71.868  1.00  8.30           C  
ATOM   4356  CD2 LEU B  77     -22.256  71.063  74.020  1.00  7.00           C  
ATOM   4357  N   ASP B  78     -26.547  74.284  73.057  1.00 15.08           N  
ATOM   4358  CA  ASP B  78     -27.197  75.586  73.198  1.00 20.36           C  
ATOM   4359  C   ASP B  78     -26.298  76.680  72.607  1.00 23.11           C  
ATOM   4360  O   ASP B  78     -26.108  77.734  73.216  1.00 22.53           O  
ATOM   4361  CB  ASP B  78     -27.486  75.893  74.674  1.00 25.35           C  
ATOM   4362  CG  ASP B  78     -28.527  76.991  74.857  1.00 25.37           C  
ATOM   4363  OD1 ASP B  78     -29.417  77.111  73.995  1.00 28.46           O  
ATOM   4364  OD2 ASP B  78     -28.466  77.716  75.872  1.00 28.03           O1-
ATOM   4365  N   LEU B  79     -25.717  76.405  71.440  1.00 23.23           N  
ATOM   4366  CA  LEU B  79     -24.823  77.344  70.741  1.00 23.42           C  
ATOM   4367  C   LEU B  79     -25.318  77.673  69.333  1.00 23.59           C  
ATOM   4368  O   LEU B  79     -26.049  76.884  68.715  1.00 26.54           O  
ATOM   4369  CB  LEU B  79     -23.411  76.762  70.595  1.00 20.58           C  
ATOM   4370  CG  LEU B  79     -22.460  76.725  71.778  1.00 18.09           C  
ATOM   4371  CD1 LEU B  79     -21.172  76.041  71.374  1.00 16.88           C  
ATOM   4372  CD2 LEU B  79     -22.200  78.123  72.246  1.00 20.73           C  
ATOM   4373  N   PRO B  80     -24.921  78.849  68.806  1.00 23.97           N  
ATOM   4374  CA  PRO B  80     -25.316  79.276  67.462  1.00 23.99           C  
ATOM   4375  C   PRO B  80     -24.743  78.308  66.412  1.00 24.76           C  
ATOM   4376  O   PRO B  80     -23.690  77.682  66.627  1.00 18.45           O  
ATOM   4377  CB  PRO B  80     -24.671  80.656  67.353  1.00 23.56           C  
ATOM   4378  CG  PRO B  80     -24.715  81.147  68.747  1.00 22.66           C  
ATOM   4379  CD  PRO B  80     -24.252  79.956  69.513  1.00 22.93           C  
ATOM   4380  N   ALA B  81     -25.458  78.145  65.303  1.00 27.66           N  
ATOM   4381  CA  ALA B  81     -24.986  77.262  64.248  1.00 29.31           C  
ATOM   4382  C   ALA B  81     -23.624  77.806  63.855  1.00 30.77           C  
ATOM   4383  O   ALA B  81     -23.360  79.000  64.010  1.00 31.35           O  
ATOM   4384  CB  ALA B  81     -25.942  77.308  63.070  1.00 34.61           C  
ATOM   4385  N   GLY B  82     -22.730  76.939  63.414  1.00 30.13           N  
ATOM   4386  CA  GLY B  82     -21.416  77.415  63.029  1.00 26.25           C  
ATOM   4387  C   GLY B  82     -20.481  77.630  64.200  1.00 26.28           C  
ATOM   4388  O   GLY B  82     -19.299  77.899  64.021  1.00 23.24           O  
ATOM   4389  N   GLU B  83     -20.993  77.568  65.421  1.00 27.16           N  
ATOM   4390  CA  GLU B  83     -20.091  77.744  66.547  1.00 23.44           C  
ATOM   4391  C   GLU B  83     -19.481  76.409  66.936  1.00 18.71           C  
ATOM   4392  O   GLU B  83     -18.595  76.333  67.778  1.00 18.49           O  
ATOM   4393  CB  GLU B  83     -20.779  78.434  67.716  1.00 26.94           C  
ATOM   4394  CG  GLU B  83     -20.015  79.659  68.157  1.00 31.42           C  
ATOM   4395  CD  GLU B  83     -20.891  80.888  68.277  1.00 37.66           C  
ATOM   4396  OE1 GLU B  83     -21.147  81.296  69.429  1.00 42.58           O  
ATOM   4397  OE2 GLU B  83     -21.313  81.457  67.237  1.00 41.37           O1-
ATOM   4398  N   VAL B  84     -19.919  75.353  66.268  1.00 15.48           N  
ATOM   4399  CA  VAL B  84     -19.393  74.022  66.519  1.00 15.40           C  
ATOM   4400  C   VAL B  84     -18.930  73.435  65.192  1.00 10.46           C  
ATOM   4401  O   VAL B  84     -19.690  73.368  64.248  1.00 10.24           O  
ATOM   4402  CB  VAL B  84     -20.470  73.085  67.118  1.00 13.09           C  
ATOM   4403  CG1 VAL B  84     -19.852  71.733  67.471  1.00 12.10           C  
ATOM   4404  CG2 VAL B  84     -21.093  73.719  68.347  1.00 16.58           C  
ATOM   4405  N   PHE B  85     -17.673  73.028  65.132  1.00 12.97           N  
ATOM   4406  CA  PHE B  85     -17.088  72.407  63.945  1.00 12.66           C  
ATOM   4407  C   PHE B  85     -17.490  70.926  64.036  1.00 10.99           C  
ATOM   4408  O   PHE B  85     -17.098  70.249  64.967  1.00 13.39           O  
ATOM   4409  CB  PHE B  85     -15.573  72.548  64.029  1.00 12.20           C  
ATOM   4410  CG  PHE B  85     -14.872  72.375  62.723  1.00 19.53           C  
ATOM   4411  CD1 PHE B  85     -15.132  73.235  61.661  1.00 20.49           C  
ATOM   4412  CD2 PHE B  85     -13.924  71.365  62.552  1.00 17.46           C  
ATOM   4413  CE1 PHE B  85     -14.450  73.087  60.453  1.00 21.38           C  
ATOM   4414  CE2 PHE B  85     -13.243  71.218  61.345  1.00 18.52           C  
ATOM   4415  CZ  PHE B  85     -13.506  72.073  60.302  1.00 15.83           C  
ATOM   4416  N   VAL B  86     -18.219  70.412  63.053  1.00 11.70           N  
ATOM   4417  CA  VAL B  86     -18.734  69.042  63.103  1.00 11.41           C  
ATOM   4418  C   VAL B  86     -18.199  68.001  62.125  1.00 11.16           C  
ATOM   4419  O   VAL B  86     -18.051  68.261  60.930  1.00 15.40           O  
ATOM   4420  CB  VAL B  86     -20.298  69.050  62.937  1.00 12.82           C  
ATOM   4421  CG1 VAL B  86     -20.864  67.647  63.065  1.00  9.78           C  
ATOM   4422  CG2 VAL B  86     -20.955  69.990  63.961  1.00 11.63           C  
ATOM   4423  N   HIS B  87     -17.943  66.808  62.647  1.00  8.85           N  
ATOM   4424  CA  HIS B  87     -17.492  65.670  61.851  1.00  9.42           C  
ATOM   4425  C   HIS B  87     -18.506  64.595  62.172  1.00 11.45           C  
ATOM   4426  O   HIS B  87     -18.912  64.454  63.321  1.00 14.80           O  
ATOM   4427  CB  HIS B  87     -16.108  65.204  62.278  1.00  8.52           C  
ATOM   4428  CG  HIS B  87     -15.588  64.031  61.491  1.00 12.78           C  
ATOM   4429  CD2 HIS B  87     -14.894  62.935  61.883  1.00  9.41           C  
ATOM   4430  ND1 HIS B  87     -15.734  63.918  60.123  1.00 13.32           N  
ATOM   4431  CE1 HIS B  87     -15.152  62.808  59.710  1.00 13.46           C  
ATOM   4432  NE2 HIS B  87     -14.636  62.193  60.757  1.00 10.71           N  
ATOM   4433  N   ARG B  88     -19.005  63.901  61.162  1.00 11.12           N  
ATOM   4434  CA  ARG B  88     -19.981  62.848  61.402  1.00  9.14           C  
ATOM   4435  C   ARG B  88     -19.669  61.674  60.537  1.00 11.43           C  
ATOM   4436  O   ARG B  88     -19.338  61.833  59.354  1.00  9.88           O  
ATOM   4437  CB  ARG B  88     -21.400  63.304  61.099  1.00  8.63           C  
ATOM   4438  CG  ARG B  88     -21.906  64.342  62.030  1.00 13.61           C  
ATOM   4439  CD  ARG B  88     -23.394  64.527  61.892  1.00 13.29           C  
ATOM   4440  NE  ARG B  88     -23.856  65.565  62.805  1.00 25.26           N  
ATOM   4441  CZ  ARG B  88     -24.014  65.413  64.122  1.00 22.65           C  
ATOM   4442  NH1 ARG B  88     -23.761  64.246  64.706  1.00 19.81           N1+
ATOM   4443  NH2 ARG B  88     -24.373  66.461  64.861  1.00 21.44           N  
ATOM   4444  N   ASN B  89     -19.764  60.493  61.131  1.00  9.67           N  
ATOM   4445  CA  ASN B  89     -19.490  59.265  60.428  1.00  8.88           C  
ATOM   4446  C   ASN B  89     -20.295  58.160  61.089  1.00 12.26           C  
ATOM   4447  O   ASN B  89     -21.082  58.430  61.999  1.00 13.74           O  
ATOM   4448  CB  ASN B  89     -17.988  58.962  60.445  1.00  9.51           C  
ATOM   4449  CG  ASN B  89     -17.454  58.610  61.834  1.00  9.40           C  
ATOM   4450  ND2 ASN B  89     -16.149  58.734  62.018  1.00  7.00           N  
ATOM   4451  OD1 ASN B  89     -18.206  58.228  62.717  1.00 16.45           O  
ATOM   4452  N   ILE B  90     -20.149  56.929  60.616  1.00 10.47           N  
ATOM   4453  CA  ILE B  90     -20.901  55.817  61.196  1.00 12.76           C  
ATOM   4454  C   ILE B  90     -20.374  55.481  62.596  1.00  9.13           C  
ATOM   4455  O   ILE B  90     -19.208  55.139  62.758  1.00  7.00           O  
ATOM   4456  CB  ILE B  90     -20.843  54.535  60.306  1.00  8.93           C  
ATOM   4457  CG1 ILE B  90     -21.599  54.749  59.005  1.00  7.00           C  
ATOM   4458  CG2 ILE B  90     -21.477  53.339  61.043  1.00  8.94           C  
ATOM   4459  CD1 ILE B  90     -23.061  55.013  59.191  1.00  7.00           C  
ATOM   4460  N   ALA B  91     -21.246  55.618  63.593  1.00 11.50           N  
ATOM   4461  CA  ALA B  91     -20.935  55.322  64.993  1.00  8.36           C  
ATOM   4462  C   ALA B  91     -19.864  56.180  65.629  1.00  7.00           C  
ATOM   4463  O   ALA B  91     -19.103  55.697  66.453  1.00 11.48           O  
ATOM   4464  CB  ALA B  91     -20.603  53.826  65.173  1.00  7.74           C  
ATOM   4465  N   ASN B  92     -19.779  57.447  65.232  1.00  8.55           N  
ATOM   4466  CA  ASN B  92     -18.811  58.409  65.807  1.00  7.99           C  
ATOM   4467  C   ASN B  92     -17.435  57.851  66.121  1.00  8.80           C  
ATOM   4468  O   ASN B  92     -16.895  58.053  67.203  1.00 10.15           O  
ATOM   4469  CB  ASN B  92     -19.406  59.109  67.049  1.00 10.74           C  
ATOM   4470  CG  ASN B  92     -20.080  58.138  68.026  1.00 10.09           C  
ATOM   4471  ND2 ASN B  92     -19.320  57.649  69.021  1.00  7.00           N  
ATOM   4472  OD1 ASN B  92     -21.264  57.825  67.871  1.00  7.00           O  
ATOM   4473  N   GLN B  93     -16.839  57.203  65.129  1.00  7.85           N  
ATOM   4474  CA  GLN B  93     -15.534  56.594  65.272  1.00  7.00           C  
ATOM   4475  C   GLN B  93     -14.393  57.557  65.129  1.00  8.32           C  
ATOM   4476  O   GLN B  93     -14.455  58.533  64.373  1.00  9.17           O  
ATOM   4477  CB  GLN B  93     -15.352  55.483  64.251  1.00  7.00           C  
ATOM   4478  CG  GLN B  93     -16.295  54.342  64.392  1.00  9.82           C  
ATOM   4479  CD  GLN B  93     -16.063  53.587  65.670  1.00 15.32           C  
ATOM   4480  NE2 GLN B  93     -14.916  52.929  65.770  1.00 14.14           N  
ATOM   4481  OE1 GLN B  93     -16.900  53.618  66.576  1.00 20.17           O  
ATOM   4482  N   CYS B  94     -13.336  57.248  65.857  1.00  7.00           N  
ATOM   4483  CA  CYS B  94     -12.125  58.016  65.850  1.00  7.00           C  
ATOM   4484  C   CYS B  94     -11.022  56.989  65.662  1.00  8.01           C  
ATOM   4485  O   CYS B  94     -10.214  56.757  66.559  1.00 11.52           O  
ATOM   4486  CB  CYS B  94     -11.957  58.787  67.165  1.00  7.00           C  
ATOM   4487  SG  CYS B  94     -13.156  60.080  67.353  1.00  7.00           S  
ATOM   4488  N   ILE B  95     -11.028  56.354  64.489  1.00  9.50           N  
ATOM   4489  CA  ILE B  95     -10.053  55.321  64.112  1.00 12.23           C  
ATOM   4490  C   ILE B  95      -8.663  55.936  63.949  1.00 10.73           C  
ATOM   4491  O   ILE B  95      -8.498  56.942  63.250  1.00 15.01           O  
ATOM   4492  CB  ILE B  95     -10.514  54.605  62.817  1.00 10.48           C  
ATOM   4493  CG1 ILE B  95     -11.840  53.908  63.080  1.00  7.00           C  
ATOM   4494  CG2 ILE B  95      -9.431  53.645  62.310  1.00  7.00           C  
ATOM   4495  CD1 ILE B  95     -12.653  53.619  61.865  1.00  8.85           C  
ATOM   4496  N   HIS B  96      -7.668  55.325  64.586  1.00  8.26           N  
ATOM   4497  CA  HIS B  96      -6.296  55.822  64.566  1.00 11.46           C  
ATOM   4498  C   HIS B  96      -5.782  56.310  63.216  1.00 12.25           C  
ATOM   4499  O   HIS B  96      -5.231  57.397  63.107  1.00 11.96           O  
ATOM   4500  CB  HIS B  96      -5.324  54.753  65.071  1.00 14.23           C  
ATOM   4501  CG  HIS B  96      -5.580  54.302  66.473  1.00 21.92           C  
ATOM   4502  CD2 HIS B  96      -5.541  54.970  67.648  1.00 20.69           C  
ATOM   4503  ND1 HIS B  96      -5.838  52.983  66.800  1.00 20.91           N  
ATOM   4504  CE1 HIS B  96      -5.927  52.866  68.112  1.00 19.21           C  
ATOM   4505  NE2 HIS B  96      -5.752  54.060  68.647  1.00 26.27           N  
ATOM   4506  N   SER B  97      -5.958  55.495  62.186  1.00 11.57           N  
ATOM   4507  CA  SER B  97      -5.456  55.820  60.855  1.00 10.29           C  
ATOM   4508  C   SER B  97      -6.474  56.327  59.833  1.00  8.76           C  
ATOM   4509  O   SER B  97      -6.170  56.384  58.656  1.00 10.92           O  
ATOM   4510  CB  SER B  97      -4.691  54.620  60.294  1.00  7.00           C  
ATOM   4511  OG  SER B  97      -5.397  53.429  60.568  1.00  7.00           O  
ATOM   4512  N   ASP B  98      -7.642  56.752  60.299  1.00  7.68           N  
ATOM   4513  CA  ASP B  98      -8.679  57.274  59.428  1.00 10.08           C  
ATOM   4514  C   ASP B  98      -8.326  58.732  59.126  1.00 12.76           C  
ATOM   4515  O   ASP B  98      -8.453  59.608  59.987  1.00 10.72           O  
ATOM   4516  CB  ASP B  98     -10.063  57.176  60.108  1.00 12.21           C  
ATOM   4517  CG  ASP B  98     -11.186  57.748  59.249  1.00  9.70           C  
ATOM   4518  OD1 ASP B  98     -11.035  57.769  58.025  1.00 10.73           O  
ATOM   4519  OD2 ASP B  98     -12.223  58.184  59.783  1.00  9.96           O1-
ATOM   4520  N   ILE B  99      -7.927  59.001  57.890  1.00  9.45           N  
ATOM   4521  CA  ILE B  99      -7.540  60.337  57.469  1.00  8.44           C  
ATOM   4522  C   ILE B  99      -8.728  61.281  57.416  1.00  7.00           C  
ATOM   4523  O   ILE B  99      -8.548  62.476  57.525  1.00 11.75           O  
ATOM   4524  CB  ILE B  99      -6.836  60.320  56.088  1.00 12.26           C  
ATOM   4525  CG1 ILE B  99      -6.235  61.693  55.764  1.00 12.74           C  
ATOM   4526  CG2 ILE B  99      -7.822  59.907  55.001  1.00  7.00           C  
ATOM   4527  CD1 ILE B  99      -4.830  61.857  56.173  1.00 16.21           C  
ATOM   4528  N   SER B 100      -9.942  60.790  57.221  1.00  7.00           N  
ATOM   4529  CA  SER B 100     -11.054  61.739  57.212  1.00  7.04           C  
ATOM   4530  C   SER B 100     -11.212  62.327  58.622  1.00  8.19           C  
ATOM   4531  O   SER B 100     -11.575  63.488  58.799  1.00  9.79           O  
ATOM   4532  CB  SER B 100     -12.351  61.088  56.771  1.00  7.00           C  
ATOM   4533  OG  SER B 100     -13.457  61.945  57.013  1.00  7.00           O  
ATOM   4534  N   PHE B 101     -10.961  61.497  59.627  1.00 10.48           N  
ATOM   4535  CA  PHE B 101     -11.068  61.904  61.024  1.00  8.88           C  
ATOM   4536  C   PHE B 101      -9.863  62.760  61.359  1.00  7.00           C  
ATOM   4537  O   PHE B 101     -10.020  63.886  61.800  1.00  7.34           O  
ATOM   4538  CB  PHE B 101     -11.212  60.652  61.931  1.00  8.28           C  
ATOM   4539  CG  PHE B 101     -10.651  60.816  63.308  1.00  8.46           C  
ATOM   4540  CD1 PHE B 101     -11.169  61.774  64.185  1.00  8.48           C  
ATOM   4541  CD2 PHE B 101      -9.537  60.077  63.696  1.00  7.00           C  
ATOM   4542  CE1 PHE B 101     -10.573  61.998  65.430  1.00  8.64           C  
ATOM   4543  CE2 PHE B 101      -8.932  60.289  64.936  1.00  7.00           C  
ATOM   4544  CZ  PHE B 101      -9.450  61.260  65.802  1.00  7.00           C  
ATOM   4545  N   LEU B 102      -8.673  62.266  61.030  1.00  8.16           N  
ATOM   4546  CA  LEU B 102      -7.428  62.964  61.304  1.00  7.24           C  
ATOM   4547  C   LEU B 102      -7.332  64.346  60.683  1.00  9.96           C  
ATOM   4548  O   LEU B 102      -6.785  65.258  61.298  1.00 11.41           O  
ATOM   4549  CB  LEU B 102      -6.230  62.112  60.881  1.00  7.00           C  
ATOM   4550  CG  LEU B 102      -6.014  60.782  61.603  1.00  7.00           C  
ATOM   4551  CD1 LEU B 102      -4.919  59.995  60.922  1.00  7.00           C  
ATOM   4552  CD2 LEU B 102      -5.675  61.025  63.047  1.00  8.08           C  
ATOM   4553  N   SER B 103      -7.833  64.510  59.464  1.00 11.40           N  
ATOM   4554  CA  SER B 103      -7.775  65.813  58.809  1.00 12.25           C  
ATOM   4555  C   SER B 103      -8.733  66.839  59.424  1.00  8.27           C  
ATOM   4556  O   SER B 103      -8.381  68.016  59.545  1.00  9.10           O  
ATOM   4557  CB  SER B 103      -7.929  65.681  57.284  1.00  7.96           C  
ATOM   4558  OG  SER B 103      -9.153  65.091  56.934  1.00 14.38           O  
ATOM   4559  N   VAL B 104      -9.916  66.406  59.850  1.00  8.82           N  
ATOM   4560  CA  VAL B 104     -10.862  67.317  60.508  1.00 12.05           C  
ATOM   4561  C   VAL B 104     -10.271  67.749  61.859  1.00 12.62           C  
ATOM   4562  O   VAL B 104     -10.337  68.919  62.234  1.00 15.56           O  
ATOM   4563  CB  VAL B 104     -12.230  66.660  60.737  1.00 11.98           C  
ATOM   4564  CG1 VAL B 104     -13.038  67.475  61.698  1.00 18.11           C  
ATOM   4565  CG2 VAL B 104     -12.987  66.601  59.444  1.00 19.18           C  
ATOM   4566  N   LEU B 105      -9.657  66.800  62.560  1.00 12.72           N  
ATOM   4567  CA  LEU B 105      -9.017  67.033  63.860  1.00 11.80           C  
ATOM   4568  C   LEU B 105      -7.885  68.049  63.733  1.00  9.61           C  
ATOM   4569  O   LEU B 105      -7.800  68.998  64.508  1.00 16.06           O  
ATOM   4570  CB  LEU B 105      -8.425  65.719  64.387  1.00 12.30           C  
ATOM   4571  CG  LEU B 105      -8.450  65.338  65.867  1.00 14.04           C  
ATOM   4572  CD1 LEU B 105      -7.266  64.418  66.172  1.00  9.88           C  
ATOM   4573  CD2 LEU B 105      -8.478  66.569  66.760  1.00  9.36           C  
ATOM   4574  N   GLN B 106      -6.972  67.810  62.799  1.00 12.44           N  
ATOM   4575  CA  GLN B 106      -5.853  68.712  62.595  1.00 10.58           C  
ATOM   4576  C   GLN B 106      -6.299  70.095  62.142  1.00 11.40           C  
ATOM   4577  O   GLN B 106      -5.736  71.096  62.553  1.00 14.06           O  
ATOM   4578  CB  GLN B 106      -4.830  68.126  61.634  1.00  8.42           C  
ATOM   4579  CG  GLN B 106      -3.546  68.937  61.606  1.00  7.00           C  
ATOM   4580  CD  GLN B 106      -2.431  68.232  60.916  1.00  8.32           C  
ATOM   4581  NE2 GLN B 106      -1.293  68.147  61.573  1.00 12.02           N  
ATOM   4582  OE1 GLN B 106      -2.575  67.777  59.782  1.00 19.63           O  
ATOM   4583  N   TYR B 107      -7.322  70.154  61.310  1.00  9.13           N  
ATOM   4584  CA  TYR B 107      -7.822  71.435  60.862  1.00  9.50           C  
ATOM   4585  C   TYR B 107      -8.381  72.162  62.101  1.00 13.38           C  
ATOM   4586  O   TYR B 107      -8.020  73.315  62.369  1.00 14.23           O  
ATOM   4587  CB  TYR B 107      -8.904  71.247  59.791  1.00  7.00           C  
ATOM   4588  CG  TYR B 107      -9.380  72.543  59.148  1.00  7.00           C  
ATOM   4589  CD1 TYR B 107      -8.652  73.149  58.133  1.00  7.00           C  
ATOM   4590  CD2 TYR B 107     -10.551  73.165  59.569  1.00  7.56           C  
ATOM   4591  CE1 TYR B 107      -9.082  74.353  57.548  1.00  9.78           C  
ATOM   4592  CE2 TYR B 107     -10.983  74.363  58.996  1.00 11.31           C  
ATOM   4593  CZ  TYR B 107     -10.244  74.946  57.984  1.00  8.75           C  
ATOM   4594  OH  TYR B 107     -10.694  76.102  57.396  1.00 10.98           O  
ATOM   4595  N   ALA B 108      -9.221  71.478  62.872  1.00 11.47           N  
ATOM   4596  CA  ALA B 108      -9.811  72.064  64.079  1.00 13.38           C  
ATOM   4597  C   ALA B 108      -8.750  72.541  65.080  1.00 12.38           C  
ATOM   4598  O   ALA B 108      -8.816  73.651  65.574  1.00 13.82           O  
ATOM   4599  CB  ALA B 108     -10.754  71.067  64.738  1.00 11.16           C  
ATOM   4600  N   VAL B 109      -7.738  71.720  65.323  1.00 15.37           N  
ATOM   4601  CA  VAL B 109      -6.688  72.048  66.277  1.00 14.59           C  
ATOM   4602  C   VAL B 109      -5.636  73.058  65.800  1.00 19.15           C  
ATOM   4603  O   VAL B 109      -5.324  74.011  66.519  1.00 19.03           O  
ATOM   4604  CB  VAL B 109      -5.999  70.744  66.797  1.00 13.89           C  
ATOM   4605  CG1 VAL B 109      -4.832  71.066  67.726  1.00  7.00           C  
ATOM   4606  CG2 VAL B 109      -7.025  69.853  67.501  1.00  7.00           C  
ATOM   4607  N   GLN B 110      -5.087  72.853  64.604  1.00 18.83           N  
ATOM   4608  CA  GLN B 110      -4.058  73.739  64.075  1.00 20.11           C  
ATOM   4609  C   GLN B 110      -4.572  74.948  63.323  1.00 21.06           C  
ATOM   4610  O   GLN B 110      -4.005  76.030  63.428  1.00 25.21           O  
ATOM   4611  CB  GLN B 110      -3.073  72.992  63.178  1.00 20.49           C  
ATOM   4612  CG  GLN B 110      -1.861  72.380  63.886  1.00 29.07           C  
ATOM   4613  CD  GLN B 110      -2.010  70.881  64.077  1.00 34.19           C  
ATOM   4614  NE2 GLN B 110      -0.905  70.136  63.997  1.00 31.58           N  
ATOM   4615  OE1 GLN B 110      -3.122  70.395  64.256  1.00 44.47           O  
ATOM   4616  N   TYR B 111      -5.586  74.761  62.498  1.00 20.91           N  
ATOM   4617  CA  TYR B 111      -6.112  75.887  61.759  1.00 17.87           C  
ATOM   4618  C   TYR B 111      -7.045  76.711  62.631  1.00 18.95           C  
ATOM   4619  O   TYR B 111      -6.833  77.893  62.828  1.00 23.20           O  
ATOM   4620  CB  TYR B 111      -6.854  75.432  60.487  1.00 19.66           C  
ATOM   4621  CG  TYR B 111      -5.988  75.156  59.262  1.00 20.63           C  
ATOM   4622  CD1 TYR B 111      -5.376  73.922  59.083  1.00 16.04           C  
ATOM   4623  CD2 TYR B 111      -5.809  76.128  58.263  1.00 18.46           C  
ATOM   4624  CE1 TYR B 111      -4.608  73.650  57.948  1.00 16.31           C  
ATOM   4625  CE2 TYR B 111      -5.027  75.863  57.105  1.00 20.09           C  
ATOM   4626  CZ  TYR B 111      -4.424  74.612  56.965  1.00 20.01           C  
ATOM   4627  OH  TYR B 111      -3.571  74.256  55.921  1.00 23.30           O  
ATOM   4628  N   LEU B 112      -8.077  76.078  63.169  1.00 20.09           N  
ATOM   4629  CA  LEU B 112      -9.053  76.784  63.981  1.00 19.31           C  
ATOM   4630  C   LEU B 112      -8.666  77.084  65.430  1.00 17.84           C  
ATOM   4631  O   LEU B 112      -9.252  77.972  66.053  1.00 21.57           O  
ATOM   4632  CB  LEU B 112     -10.387  76.043  63.920  1.00 19.20           C  
ATOM   4633  CG  LEU B 112     -10.942  75.906  62.499  1.00 21.15           C  
ATOM   4634  CD1 LEU B 112     -12.316  75.276  62.530  1.00 20.30           C  
ATOM   4635  CD2 LEU B 112     -11.016  77.278  61.840  1.00 20.48           C  
ATOM   4636  N   LYS B 113      -7.661  76.390  65.955  1.00 17.41           N  
ATOM   4637  CA  LYS B 113      -7.263  76.598  67.341  1.00 17.17           C  
ATOM   4638  C   LYS B 113      -8.470  76.340  68.260  1.00 16.74           C  
ATOM   4639  O   LYS B 113      -8.776  77.123  69.160  1.00 17.49           O  
ATOM   4640  CB  LYS B 113      -6.715  78.012  67.526  1.00 20.86           C  
ATOM   4641  CG  LYS B 113      -5.439  78.259  66.764  1.00 26.63           C  
ATOM   4642  CD  LYS B 113      -4.455  77.162  67.098  1.00 32.32           C  
ATOM   4643  CE  LYS B 113      -3.136  77.321  66.375  1.00 35.42           C  
ATOM   4644  NZ  LYS B 113      -2.211  76.234  66.815  1.00 37.46           N1+
ATOM   4645  N   VAL B 114      -9.164  75.237  67.988  1.00 14.27           N  
ATOM   4646  CA  VAL B 114     -10.321  74.810  68.753  1.00 14.46           C  
ATOM   4647  C   VAL B 114      -9.849  74.501  70.190  1.00 14.00           C  
ATOM   4648  O   VAL B 114      -8.778  73.933  70.384  1.00 11.47           O  
ATOM   4649  CB  VAL B 114     -10.939  73.572  68.065  1.00 17.39           C  
ATOM   4650  CG1 VAL B 114     -10.579  72.299  68.777  1.00 15.24           C  
ATOM   4651  CG2 VAL B 114     -12.405  73.738  67.900  1.00 17.09           C  
ATOM   4652  N   LYS B 115     -10.642  74.872  71.192  1.00 16.12           N  
ATOM   4653  CA  LYS B 115     -10.248  74.626  72.580  1.00 19.12           C  
ATOM   4654  C   LYS B 115     -10.779  73.344  73.200  1.00 15.27           C  
ATOM   4655  O   LYS B 115     -10.198  72.797  74.123  1.00 17.55           O  
ATOM   4656  CB  LYS B 115     -10.649  75.811  73.466  1.00 24.73           C  
ATOM   4657  CG  LYS B 115      -9.862  77.099  73.220  1.00 32.14           C  
ATOM   4658  CD  LYS B 115      -8.358  76.875  73.339  1.00 39.78           C  
ATOM   4659  CE  LYS B 115      -7.573  78.050  72.733  1.00 46.49           C  
ATOM   4660  NZ  LYS B 115      -6.147  77.721  72.370  1.00 46.07           N1+
ATOM   4661  N   HIS B 116     -11.898  72.865  72.701  1.00 15.73           N  
ATOM   4662  CA  HIS B 116     -12.491  71.682  73.273  1.00 14.63           C  
ATOM   4663  C   HIS B 116     -12.925  70.779  72.156  1.00 15.01           C  
ATOM   4664  O   HIS B 116     -13.446  71.259  71.146  1.00 16.45           O  
ATOM   4665  CB  HIS B 116     -13.722  72.090  74.098  1.00 14.66           C  
ATOM   4666  CG  HIS B 116     -13.429  73.102  75.161  1.00 18.64           C  
ATOM   4667  CD2 HIS B 116     -12.713  73.005  76.307  1.00 15.66           C  
ATOM   4668  ND1 HIS B 116     -13.846  74.416  75.079  1.00 18.49           N  
ATOM   4669  CE1 HIS B 116     -13.390  75.086  76.126  1.00 22.09           C  
ATOM   4670  NE2 HIS B 116     -12.698  74.253  76.882  1.00 16.69           N  
ATOM   4671  N   ILE B 117     -12.707  69.479  72.339  1.00 13.34           N  
ATOM   4672  CA  ILE B 117     -13.110  68.458  71.379  1.00 11.32           C  
ATOM   4673  C   ILE B 117     -14.100  67.565  72.119  1.00 11.28           C  
ATOM   4674  O   ILE B 117     -13.821  67.152  73.237  1.00  8.50           O  
ATOM   4675  CB  ILE B 117     -11.908  67.584  70.922  1.00 11.27           C  
ATOM   4676  CG1 ILE B 117     -10.869  68.434  70.205  1.00  7.00           C  
ATOM   4677  CG2 ILE B 117     -12.384  66.448  69.994  1.00  9.30           C  
ATOM   4678  CD1 ILE B 117      -9.574  67.717  70.053  1.00  7.00           C  
ATOM   4679  N   LEU B 118     -15.250  67.293  71.506  1.00 10.72           N  
ATOM   4680  CA  LEU B 118     -16.273  66.443  72.095  1.00 10.33           C  
ATOM   4681  C   LEU B 118     -16.544  65.255  71.189  1.00 12.99           C  
ATOM   4682  O   LEU B 118     -16.654  65.430  69.984  1.00 13.14           O  
ATOM   4683  CB  LEU B 118     -17.594  67.205  72.271  1.00  8.67           C  
ATOM   4684  CG  LEU B 118     -17.723  68.233  73.404  1.00  7.01           C  
ATOM   4685  CD1 LEU B 118     -18.894  69.096  73.200  1.00  7.00           C  
ATOM   4686  CD2 LEU B 118     -17.888  67.504  74.710  1.00 15.85           C  
ATOM   4687  N   VAL B 119     -16.565  64.046  71.751  1.00 10.97           N  
ATOM   4688  CA  VAL B 119     -16.918  62.862  70.992  1.00  9.00           C  
ATOM   4689  C   VAL B 119     -18.288  62.521  71.583  1.00  8.68           C  
ATOM   4690  O   VAL B 119     -18.425  62.326  72.792  1.00  8.43           O  
ATOM   4691  CB  VAL B 119     -15.921  61.696  71.186  1.00  7.49           C  
ATOM   4692  CG1 VAL B 119     -16.405  60.482  70.425  1.00 11.61           C  
ATOM   4693  CG2 VAL B 119     -14.534  62.094  70.710  1.00  7.00           C  
ATOM   4694  N   CYS B 120     -19.316  62.531  70.751  1.00 10.12           N  
ATOM   4695  CA  CYS B 120     -20.659  62.256  71.214  1.00  7.09           C  
ATOM   4696  C   CYS B 120     -21.275  61.039  70.555  1.00 12.16           C  
ATOM   4697  O   CYS B 120     -21.260  60.920  69.331  1.00 13.67           O  
ATOM   4698  CB  CYS B 120     -21.552  63.468  70.976  1.00  7.00           C  
ATOM   4699  SG  CYS B 120     -23.289  63.267  71.406  1.00  9.71           S  
ATOM   4700  N   GLY B 121     -21.784  60.133  71.389  1.00 12.28           N  
ATOM   4701  CA  GLY B 121     -22.440  58.931  70.924  1.00 10.66           C  
ATOM   4702  C   GLY B 121     -23.891  59.097  71.313  1.00 11.23           C  
ATOM   4703  O   GLY B 121     -24.231  60.029  72.035  1.00 10.29           O  
ATOM   4704  N   HIS B 122     -24.762  58.208  70.854  1.00 12.54           N  
ATOM   4705  CA  HIS B 122     -26.172  58.318  71.185  1.00  9.41           C  
ATOM   4706  C   HIS B 122     -26.761  56.924  71.349  1.00 10.44           C  
ATOM   4707  O   HIS B 122     -26.367  55.994  70.643  1.00 12.77           O  
ATOM   4708  CB  HIS B 122     -26.919  59.121  70.112  1.00  7.00           C  
ATOM   4709  CG  HIS B 122     -26.893  58.487  68.756  1.00 13.02           C  
ATOM   4710  CD2 HIS B 122     -25.853  58.116  67.969  1.00  7.00           C  
ATOM   4711  ND1 HIS B 122     -28.035  58.095  68.093  1.00 12.35           N  
ATOM   4712  CE1 HIS B 122     -27.703  57.502  66.964  1.00  9.61           C  
ATOM   4713  NE2 HIS B 122     -26.387  57.501  66.865  1.00 10.35           N  
ATOM   4714  N   TYR B 123     -27.658  56.762  72.320  1.00  8.51           N  
ATOM   4715  CA  TYR B 123     -28.277  55.465  72.580  1.00 12.12           C  
ATOM   4716  C   TYR B 123     -29.100  55.031  71.373  1.00 14.78           C  
ATOM   4717  O   TYR B 123     -29.640  55.866  70.663  1.00 16.68           O  
ATOM   4718  CB  TYR B 123     -29.122  55.512  73.867  1.00 12.06           C  
ATOM   4719  CG  TYR B 123     -28.281  55.764  75.111  1.00 10.33           C  
ATOM   4720  CD1 TYR B 123     -28.545  56.836  75.944  1.00 10.78           C  
ATOM   4721  CD2 TYR B 123     -27.205  54.938  75.426  1.00 12.77           C  
ATOM   4722  CE1 TYR B 123     -27.760  57.079  77.068  1.00 13.52           C  
ATOM   4723  CE2 TYR B 123     -26.407  55.173  76.538  1.00 11.86           C  
ATOM   4724  CZ  TYR B 123     -26.695  56.240  77.356  1.00 14.81           C  
ATOM   4725  OH  TYR B 123     -25.939  56.460  78.478  1.00 12.09           O  
ATOM   4726  N   GLY B 124     -29.136  53.732  71.100  1.00 13.45           N  
ATOM   4727  CA  GLY B 124     -29.884  53.249  69.953  1.00 15.10           C  
ATOM   4728  C   GLY B 124     -29.148  53.380  68.622  1.00 15.11           C  
ATOM   4729  O   GLY B 124     -29.678  53.019  67.586  1.00 20.72           O  
ATOM   4730  N   CYS B 125     -27.899  53.829  68.661  1.00 13.31           N  
ATOM   4731  CA  CYS B 125     -27.074  53.993  67.459  1.00 11.80           C  
ATOM   4732  C   CYS B 125     -27.157  52.788  66.516  1.00 12.21           C  
ATOM   4733  O   CYS B 125     -26.761  51.684  66.892  1.00 11.56           O  
ATOM   4734  CB  CYS B 125     -25.619  54.211  67.861  1.00  7.00           C  
ATOM   4735  SG  CYS B 125     -24.523  54.613  66.500  1.00 16.18           S  
ATOM   4736  N   GLY B 126     -27.666  53.017  65.302  1.00 13.21           N  
ATOM   4737  CA  GLY B 126     -27.773  51.984  64.279  1.00  7.98           C  
ATOM   4738  C   GLY B 126     -26.441  51.371  63.926  1.00  8.82           C  
ATOM   4739  O   GLY B 126     -26.369  50.188  63.643  1.00 14.11           O  
ATOM   4740  N   GLY B 127     -25.361  52.143  64.008  1.00  8.01           N  
ATOM   4741  CA  GLY B 127     -24.054  51.591  63.703  1.00 10.49           C  
ATOM   4742  C   GLY B 127     -23.628  50.571  64.735  1.00 14.19           C  
ATOM   4743  O   GLY B 127     -23.192  49.479  64.401  1.00 15.23           O  
ATOM   4744  N   ALA B 128     -23.749  50.938  66.005  1.00 15.86           N  
ATOM   4745  CA  ALA B 128     -23.386  50.055  67.112  1.00 17.87           C  
ATOM   4746  C   ALA B 128     -24.259  48.803  67.138  1.00 15.02           C  
ATOM   4747  O   ALA B 128     -23.799  47.709  67.418  1.00 15.31           O  
ATOM   4748  CB  ALA B 128     -23.527  50.806  68.424  1.00 20.34           C  
ATOM   4749  N   LYS B 129     -25.531  48.988  66.824  1.00 15.13           N  
ATOM   4750  CA  LYS B 129     -26.517  47.921  66.788  1.00 14.98           C  
ATOM   4751  C   LYS B 129     -26.223  46.902  65.672  1.00 20.34           C  
ATOM   4752  O   LYS B 129     -26.310  45.684  65.893  1.00 20.44           O  
ATOM   4753  CB  LYS B 129     -27.883  48.551  66.594  1.00 12.63           C  
ATOM   4754  CG  LYS B 129     -29.026  47.649  66.816  1.00 21.09           C  
ATOM   4755  CD  LYS B 129     -30.310  48.442  66.681  1.00 28.61           C  
ATOM   4756  CE  LYS B 129     -31.500  47.509  66.671  1.00 32.68           C  
ATOM   4757  NZ  LYS B 129     -32.813  48.227  66.715  1.00 36.64           N1+
ATOM   4758  N   ALA B 130     -25.838  47.400  64.499  1.00 17.33           N  
ATOM   4759  CA  ALA B 130     -25.504  46.552  63.356  1.00 18.26           C  
ATOM   4760  C   ALA B 130     -24.290  45.693  63.690  1.00 18.22           C  
ATOM   4761  O   ALA B 130     -24.249  44.521  63.349  1.00 17.67           O  
ATOM   4762  CB  ALA B 130     -25.224  47.417  62.115  1.00 15.22           C  
ATOM   4763  N   ALA B 131     -23.334  46.276  64.410  1.00 17.57           N  
ATOM   4764  CA  ALA B 131     -22.121  45.568  64.817  1.00 18.01           C  
ATOM   4765  C   ALA B 131     -22.415  44.309  65.647  1.00 16.40           C  
ATOM   4766  O   ALA B 131     -21.647  43.363  65.621  1.00 19.89           O  
ATOM   4767  CB  ALA B 131     -21.192  46.521  65.598  1.00  9.15           C  
ATOM   4768  N   LEU B 132     -23.491  44.336  66.432  1.00 17.37           N  
ATOM   4769  CA  LEU B 132     -23.882  43.207  67.288  1.00 18.36           C  
ATOM   4770  C   LEU B 132     -24.912  42.269  66.654  1.00 16.86           C  
ATOM   4771  O   LEU B 132     -24.837  41.045  66.800  1.00 15.91           O  
ATOM   4772  CB  LEU B 132     -24.484  43.701  68.626  1.00 13.70           C  
ATOM   4773  CG  LEU B 132     -23.648  44.348  69.739  1.00 15.87           C  
ATOM   4774  CD1 LEU B 132     -24.527  44.665  70.946  1.00 12.67           C  
ATOM   4775  CD2 LEU B 132     -22.507  43.459  70.165  1.00  9.33           C  
ATOM   4776  N   GLY B 133     -25.899  42.845  65.979  1.00 17.72           N  
ATOM   4777  CA  GLY B 133     -26.954  42.020  65.438  1.00 18.16           C  
ATOM   4778  C   GLY B 133     -27.091  41.745  63.969  1.00 20.33           C  
ATOM   4779  O   GLY B 133     -28.116  41.211  63.580  1.00 22.00           O  
ATOM   4780  N   ASP B 134     -26.091  42.070  63.157  1.00 21.93           N  
ATOM   4781  CA  ASP B 134     -26.193  41.833  61.722  1.00 19.54           C  
ATOM   4782  C   ASP B 134     -24.854  41.406  61.196  1.00 19.95           C  
ATOM   4783  O   ASP B 134     -23.837  41.865  61.690  1.00 21.10           O  
ATOM   4784  CB  ASP B 134     -26.623  43.113  61.001  1.00 17.07           C  
ATOM   4785  CG  ASP B 134     -27.927  43.662  61.529  1.00 23.51           C  
ATOM   4786  OD1 ASP B 134     -29.007  43.181  61.109  1.00 26.49           O  
ATOM   4787  OD2 ASP B 134     -27.871  44.560  62.393  1.00 27.71           O1-
ATOM   4788  N   SER B 135     -24.846  40.526  60.200  1.00 20.78           N  
ATOM   4789  CA  SER B 135     -23.579  40.097  59.616  1.00 24.13           C  
ATOM   4790  C   SER B 135     -23.664  40.102  58.089  1.00 21.05           C  
ATOM   4791  O   SER B 135     -24.720  40.430  57.534  1.00 16.54           O  
ATOM   4792  CB  SER B 135     -23.157  38.721  60.153  1.00 24.12           C  
ATOM   4793  OG  SER B 135     -24.146  37.748  59.868  1.00 34.52           O  
ATOM   4794  N   ARG B 136     -22.543  39.804  57.427  1.00 20.53           N  
ATOM   4795  CA  ARG B 136     -22.492  39.759  55.973  1.00 21.04           C  
ATOM   4796  C   ARG B 136     -22.940  41.098  55.392  1.00 17.24           C  
ATOM   4797  O   ARG B 136     -23.738  41.138  54.467  1.00 14.47           O  
ATOM   4798  CB  ARG B 136     -23.421  38.639  55.486  1.00 28.04           C  
ATOM   4799  CG  ARG B 136     -22.980  37.236  55.906  1.00 40.01           C  
ATOM   4800  CD  ARG B 136     -24.042  36.185  55.581  1.00 50.34           C  
ATOM   4801  NE  ARG B 136     -25.159  36.215  56.523  1.00 62.05           N  
ATOM   4802  CZ  ARG B 136     -26.447  36.119  56.187  1.00 68.14           C  
ATOM   4803  NH1 ARG B 136     -26.811  35.983  54.912  1.00 70.47           N1+
ATOM   4804  NH2 ARG B 136     -27.380  36.164  57.138  1.00 71.27           N  
ATOM   4805  N   LEU B 137     -22.531  42.193  56.017  1.00 14.42           N  
ATOM   4806  CA  LEU B 137     -22.927  43.520  55.549  1.00 13.83           C  
ATOM   4807  C   LEU B 137     -22.039  44.105  54.442  1.00 13.11           C  
ATOM   4808  O   LEU B 137     -22.301  45.206  53.965  1.00 15.37           O  
ATOM   4809  CB  LEU B 137     -23.012  44.502  56.720  1.00 13.00           C  
ATOM   4810  CG  LEU B 137     -24.061  44.236  57.816  1.00 15.27           C  
ATOM   4811  CD1 LEU B 137     -24.041  45.379  58.806  1.00 16.13           C  
ATOM   4812  CD2 LEU B 137     -25.462  44.102  57.232  1.00 15.53           C  
ATOM   4813  N   GLY B 138     -20.971  43.404  54.068  1.00  8.83           N  
ATOM   4814  CA  GLY B 138     -20.090  43.905  53.032  1.00 11.25           C  
ATOM   4815  C   GLY B 138     -19.108  44.982  53.467  1.00 15.06           C  
ATOM   4816  O   GLY B 138     -18.549  44.922  54.575  1.00 15.25           O  
ATOM   4817  N   LEU B 139     -18.886  45.966  52.589  1.00 13.95           N  
ATOM   4818  CA  LEU B 139     -17.965  47.097  52.812  1.00 14.05           C  
ATOM   4819  C   LEU B 139     -18.000  47.644  54.248  1.00 15.78           C  
ATOM   4820  O   LEU B 139     -16.973  47.691  54.925  1.00 13.53           O  
ATOM   4821  CB  LEU B 139     -18.305  48.232  51.833  1.00 11.44           C  
ATOM   4822  CG  LEU B 139     -17.624  49.606  51.683  1.00 16.73           C  
ATOM   4823  CD1 LEU B 139     -17.618  50.425  52.967  1.00 11.29           C  
ATOM   4824  CD2 LEU B 139     -16.247  49.441  51.142  1.00 20.02           C  
ATOM   4825  N   ILE B 140     -19.178  48.076  54.691  1.00 16.72           N  
ATOM   4826  CA  ILE B 140     -19.345  48.654  56.019  1.00 14.65           C  
ATOM   4827  C   ILE B 140     -18.993  47.744  57.199  1.00 15.55           C  
ATOM   4828  O   ILE B 140     -18.703  48.234  58.289  1.00 16.62           O  
ATOM   4829  CB  ILE B 140     -20.753  49.208  56.197  1.00 14.53           C  
ATOM   4830  CG1 ILE B 140     -20.799  50.129  57.419  1.00 12.06           C  
ATOM   4831  CG2 ILE B 140     -21.772  48.062  56.276  1.00 10.17           C  
ATOM   4832  CD1 ILE B 140     -22.075  50.867  57.539  1.00  7.45           C  
ATOM   4833  N   ASP B 141     -18.986  46.432  56.999  1.00 13.28           N  
ATOM   4834  CA  ASP B 141     -18.637  45.532  58.086  1.00 14.49           C  
ATOM   4835  C   ASP B 141     -17.187  45.719  58.491  1.00 15.57           C  
ATOM   4836  O   ASP B 141     -16.840  45.514  59.648  1.00 15.56           O  
ATOM   4837  CB  ASP B 141     -18.897  44.070  57.722  1.00 14.74           C  
ATOM   4838  CG  ASP B 141     -20.112  43.517  58.419  1.00 15.38           C  
ATOM   4839  OD1 ASP B 141     -20.622  44.164  59.352  1.00 18.27           O  
ATOM   4840  OD2 ASP B 141     -20.569  42.427  58.045  1.00 16.71           O1-
ATOM   4841  N   ASN B 142     -16.359  46.193  57.556  1.00 12.02           N  
ATOM   4842  CA  ASN B 142     -14.948  46.437  57.835  1.00 10.53           C  
ATOM   4843  C   ASN B 142     -14.803  47.666  58.735  1.00  9.19           C  
ATOM   4844  O   ASN B 142     -13.954  47.727  59.619  1.00  7.52           O  
ATOM   4845  CB  ASN B 142     -14.186  46.585  56.527  1.00  9.27           C  
ATOM   4846  CG  ASN B 142     -14.288  45.344  55.670  1.00 11.44           C  
ATOM   4847  ND2 ASN B 142     -14.971  45.468  54.534  1.00 13.24           N  
ATOM   4848  OD1 ASN B 142     -13.793  44.275  56.035  1.00  8.39           O  
ATOM   4849  N   TRP B 143     -15.696  48.625  58.554  1.00  9.86           N  
ATOM   4850  CA  TRP B 143     -15.696  49.818  59.394  1.00 11.01           C  
ATOM   4851  C   TRP B 143     -16.151  49.372  60.802  1.00 11.85           C  
ATOM   4852  O   TRP B 143     -15.510  49.688  61.814  1.00 10.01           O  
ATOM   4853  CB  TRP B 143     -16.705  50.833  58.838  1.00 11.35           C  
ATOM   4854  CG  TRP B 143     -16.747  52.147  59.587  1.00  9.79           C  
ATOM   4855  CD1 TRP B 143     -17.650  52.523  60.540  1.00  7.00           C  
ATOM   4856  CD2 TRP B 143     -15.860  53.253  59.415  1.00  7.00           C  
ATOM   4857  CE2 TRP B 143     -16.292  54.273  60.292  1.00  8.16           C  
ATOM   4858  CE3 TRP B 143     -14.738  53.489  58.595  1.00  8.02           C  
ATOM   4859  NE1 TRP B 143     -17.382  53.795  60.968  1.00  7.00           N  
ATOM   4860  CZ2 TRP B 143     -15.646  55.509  60.373  1.00  7.00           C  
ATOM   4861  CZ3 TRP B 143     -14.098  54.717  58.676  1.00  7.00           C  
ATOM   4862  CH2 TRP B 143     -14.555  55.710  59.559  1.00  7.00           C  
ATOM   4863  N   LEU B 144     -17.245  48.610  60.841  1.00 10.84           N  
ATOM   4864  CA  LEU B 144     -17.820  48.109  62.081  1.00  9.72           C  
ATOM   4865  C   LEU B 144     -16.946  47.139  62.883  1.00 13.50           C  
ATOM   4866  O   LEU B 144     -17.243  46.863  64.048  1.00 15.50           O  
ATOM   4867  CB  LEU B 144     -19.180  47.501  61.827  1.00 11.58           C  
ATOM   4868  CG  LEU B 144     -20.185  48.467  61.203  1.00 15.00           C  
ATOM   4869  CD1 LEU B 144     -21.499  47.740  60.977  1.00 14.43           C  
ATOM   4870  CD2 LEU B 144     -20.390  49.692  62.087  1.00  7.00           C  
ATOM   4871  N   ARG B 145     -15.876  46.625  62.284  1.00 10.14           N  
ATOM   4872  CA  ARG B 145     -14.968  45.752  63.007  1.00 10.93           C  
ATOM   4873  C   ARG B 145     -14.342  46.515  64.172  1.00 13.77           C  
ATOM   4874  O   ARG B 145     -13.926  45.914  65.146  1.00 17.03           O  
ATOM   4875  CB  ARG B 145     -13.842  45.238  62.113  1.00 17.07           C  
ATOM   4876  CG  ARG B 145     -14.183  44.105  61.161  1.00 20.98           C  
ATOM   4877  CD  ARG B 145     -14.997  43.005  61.814  1.00 26.39           C  
ATOM   4878  NE  ARG B 145     -16.427  43.326  61.766  1.00 33.83           N  
ATOM   4879  CZ  ARG B 145     -17.403  42.438  61.575  1.00 36.74           C  
ATOM   4880  NH1 ARG B 145     -17.116  41.148  61.411  1.00 40.91           N1+
ATOM   4881  NH2 ARG B 145     -18.667  42.844  61.536  1.00 35.11           N  
ATOM   4882  N   HIS B 146     -14.260  47.838  64.073  1.00 12.90           N  
ATOM   4883  CA  HIS B 146     -13.680  48.638  65.151  1.00 13.36           C  
ATOM   4884  C   HIS B 146     -14.574  48.634  66.389  1.00 11.60           C  
ATOM   4885  O   HIS B 146     -14.089  48.606  67.500  1.00 11.34           O  
ATOM   4886  CB  HIS B 146     -13.400  50.059  64.671  1.00  9.59           C  
ATOM   4887  CG  HIS B 146     -12.303  50.140  63.666  1.00  8.33           C  
ATOM   4888  CD2 HIS B 146     -12.329  50.247  62.314  1.00  7.00           C  
ATOM   4889  ND1 HIS B 146     -10.976  50.084  64.021  1.00  7.00           N  
ATOM   4890  CE1 HIS B 146     -10.225  50.144  62.928  1.00  8.93           C  
ATOM   4891  NE2 HIS B 146     -11.025  50.245  61.885  1.00  7.00           N  
ATOM   4892  N   ILE B 147     -15.885  48.613  66.181  1.00 12.02           N  
ATOM   4893  CA  ILE B 147     -16.839  48.559  67.281  1.00 14.88           C  
ATOM   4894  C   ILE B 147     -16.718  47.178  67.941  1.00 17.01           C  
ATOM   4895  O   ILE B 147     -16.828  47.038  69.167  1.00 16.69           O  
ATOM   4896  CB  ILE B 147     -18.256  48.777  66.776  1.00 12.03           C  
ATOM   4897  CG1 ILE B 147     -18.377  50.203  66.244  1.00 19.86           C  
ATOM   4898  CG2 ILE B 147     -19.248  48.550  67.887  1.00 14.86           C  
ATOM   4899  CD1 ILE B 147     -19.712  50.532  65.662  1.00 17.14           C  
ATOM   4900  N   ARG B 148     -16.438  46.169  67.120  1.00 16.44           N  
ATOM   4901  CA  ARG B 148     -16.250  44.797  67.585  1.00 13.26           C  
ATOM   4902  C   ARG B 148     -15.029  44.717  68.492  1.00 15.40           C  
ATOM   4903  O   ARG B 148     -14.998  43.941  69.442  1.00 17.39           O  
ATOM   4904  CB  ARG B 148     -16.070  43.887  66.390  1.00 14.68           C  
ATOM   4905  CG  ARG B 148     -17.357  43.585  65.732  1.00 12.61           C  
ATOM   4906  CD  ARG B 148     -18.084  42.593  66.595  1.00 20.99           C  
ATOM   4907  NE  ARG B 148     -18.652  41.581  65.735  1.00 32.46           N  
ATOM   4908  CZ  ARG B 148     -18.219  40.334  65.609  1.00 26.29           C  
ATOM   4909  NH1 ARG B 148     -17.196  39.859  66.313  1.00 28.19           N1+
ATOM   4910  NH2 ARG B 148     -18.759  39.597  64.669  1.00 30.88           N  
ATOM   4911  N   ASP B 149     -14.013  45.521  68.198  1.00 13.03           N  
ATOM   4912  CA  ASP B 149     -12.832  45.558  69.037  1.00 12.75           C  
ATOM   4913  C   ASP B 149     -13.222  46.116  70.401  1.00 12.75           C  
ATOM   4914  O   ASP B 149     -12.705  45.681  71.416  1.00 14.04           O  
ATOM   4915  CB  ASP B 149     -11.752  46.420  68.416  1.00 14.85           C  
ATOM   4916  CG  ASP B 149     -11.017  45.712  67.316  1.00 16.28           C  
ATOM   4917  OD1 ASP B 149     -11.257  44.501  67.085  1.00 20.02           O  
ATOM   4918  OD2 ASP B 149     -10.175  46.376  66.698  1.00 17.41           O1-
ATOM   4919  N   VAL B 150     -14.159  47.051  70.423  1.00 12.90           N  
ATOM   4920  CA  VAL B 150     -14.622  47.626  71.676  1.00 13.55           C  
ATOM   4921  C   VAL B 150     -15.337  46.548  72.503  1.00 15.77           C  
ATOM   4922  O   VAL B 150     -15.130  46.463  73.721  1.00 19.27           O  
ATOM   4923  CB  VAL B 150     -15.555  48.819  71.436  1.00  9.70           C  
ATOM   4924  CG1 VAL B 150     -16.013  49.400  72.758  1.00 10.64           C  
ATOM   4925  CG2 VAL B 150     -14.836  49.869  70.638  1.00  7.00           C  
ATOM   4926  N   ARG B 151     -16.156  45.717  71.857  1.00 14.55           N  
ATOM   4927  CA  ARG B 151     -16.864  44.658  72.570  1.00 15.01           C  
ATOM   4928  C   ARG B 151     -15.850  43.644  73.084  1.00 18.45           C  
ATOM   4929  O   ARG B 151     -15.931  43.182  74.214  1.00 20.93           O  
ATOM   4930  CB  ARG B 151     -17.880  43.958  71.672  1.00 15.67           C  
ATOM   4931  CG  ARG B 151     -18.887  43.117  72.447  1.00 23.28           C  
ATOM   4932  CD  ARG B 151     -19.769  42.220  71.558  1.00 27.86           C  
ATOM   4933  NE  ARG B 151     -19.064  41.006  71.157  1.00 28.69           N  
ATOM   4934  CZ  ARG B 151     -19.428  39.763  71.466  1.00 26.93           C  
ATOM   4935  NH1 ARG B 151     -20.521  39.510  72.183  1.00 25.19           N1+
ATOM   4936  NH2 ARG B 151     -18.636  38.763  71.110  1.00 34.04           N  
ATOM   4937  N   ARG B 152     -14.854  43.365  72.260  1.00 21.88           N  
ATOM   4938  CA  ARG B 152     -13.787  42.438  72.590  1.00 25.11           C  
ATOM   4939  C   ARG B 152     -12.989  42.899  73.817  1.00 22.88           C  
ATOM   4940  O   ARG B 152     -12.847  42.154  74.788  1.00 23.61           O  
ATOM   4941  CB  ARG B 152     -12.865  42.267  71.368  1.00 27.65           C  
ATOM   4942  CG  ARG B 152     -11.704  41.286  71.543  1.00 39.46           C
[truncated: 206,227 more chars]
