# Supplementary material for: Structural Descriptors for Subunit Interface Regions in Homodimers: Effect of Lipid Membrane and Secondary Structure Type
Source: J Chem Inf Model. 2025 Mar 27;65(7):3117–26. doi: 10.1021/acs.jcim.4c01233 (PMC12004529; doi:10.1021/acs.jcim.4c01233)
Supplement: Supplementary file 3 — ci4c01233_si_003.tar [file ci4c01233_si_003.tar › database/alpha/6bej_cytop.pdb]

HEADER    cleaned_6bej.pdb_corrected_final
ATOM      1  N   ALA A   1      39.898  76.810  -0.436  1.00 63.27           N  
ATOM      2  CA  ALA A   1      40.474  75.804  -1.323  1.00 61.46           C  
ATOM      3  C   ALA A   1      40.558  74.456  -0.611  1.00 58.97           C  
ATOM      4  O   ALA A   1      41.367  73.599  -0.976  1.00 59.88           O  
ATOM      5  CB  ALA A   1      41.852  76.242  -1.809  1.00 63.79           C  
ATOM      6  N   TYR A   2      39.718  74.279   0.407  1.00 52.00           N  
ATOM      7  CA  TYR A   2      39.661  73.012   1.118  1.00 41.07           C  
ATOM      8  C   TYR A   2      39.038  71.945   0.235  1.00 42.81           C  
ATOM      9  O   TYR A   2      38.271  72.238  -0.686  1.00 40.27           O  
ATOM     10  CB  TYR A   2      38.839  73.140   2.400  1.00 43.89           C  
ATOM     11  CG  TYR A   2      39.287  74.254   3.312  1.00 44.34           C  
ATOM     12  CD1 TYR A   2      40.562  74.263   3.857  1.00 46.78           C  
ATOM     13  CD2 TYR A   2      38.432  75.303   3.621  1.00 43.83           C  
ATOM     14  CE1 TYR A   2      40.971  75.286   4.690  1.00 48.87           C  
ATOM     15  CE2 TYR A   2      38.830  76.326   4.452  1.00 44.92           C  
ATOM     16  CZ  TYR A   2      40.098  76.317   4.981  1.00 47.22           C  
ATOM     17  OH  TYR A   2      40.485  77.346   5.806  1.00 50.60           O  
ATOM     18  N   THR A   3      39.384  70.693   0.515  1.00 41.60           N  
ATOM     19  CA  THR A   3      38.820  69.566  -0.208  1.00 41.66           C  
ATOM     20  C   THR A   3      38.408  68.488   0.784  1.00 40.33           C  
ATOM     21  O   THR A   3      38.825  68.485   1.944  1.00 39.98           O  
ATOM     22  CB  THR A   3      39.796  68.992  -1.256  1.00 48.78           C  
ATOM     23  CG2 THR A   3      40.098  70.027  -2.317  1.00 50.87           C  
ATOM     24  OG1 THR A   3      41.017  68.589  -0.626  1.00 51.85           O  
ATOM     25  N   LEU A   4      37.547  67.600   0.322  1.00 39.55           N  
ATOM     26  CA  LEU A   4      37.071  66.506   1.154  1.00 42.08           C  
ATOM     27  C   LEU A   4      38.213  65.535   1.431  1.00 42.22           C  
ATOM     28  O   LEU A   4      38.763  64.964   0.486  1.00 42.84           O  
ATOM     29  CB  LEU A   4      35.924  65.782   0.457  1.00 42.61           C  
ATOM     30  CG  LEU A   4      35.161  64.822   1.366  1.00 36.29           C  
ATOM     31  CD1 LEU A   4      34.351  65.641   2.350  1.00 33.91           C  
ATOM     32  CD2 LEU A   4      34.265  63.897   0.559  1.00 41.79           C  
ATOM     33  N   PRO A   5      38.617  65.329   2.682  1.00 44.18           N  
ATOM     34  CA  PRO A   5      39.650  64.323   2.944  1.00 44.82           C  
ATOM     35  C   PRO A   5      39.085  62.920   2.795  1.00 45.00           C  
ATOM     36  O   PRO A   5      37.907  62.664   3.059  1.00 40.42           O  
ATOM     37  CB  PRO A   5      40.070  64.609   4.391  1.00 42.11           C  
ATOM     38  CG  PRO A   5      38.850  65.192   5.014  1.00 41.05           C  
ATOM     39  CD  PRO A   5      38.165  65.989   3.925  1.00 41.21           C  
ATOM     40  N   GLN A   6      39.932  62.013   2.323  1.00 44.95           N  
ATOM     41  CA  GLN A   6      39.554  60.608   2.269  1.00 45.27           C  
ATOM     42  C   GLN A   6      39.553  60.023   3.677  1.00 46.59           C  
ATOM     43  O   GLN A   6      40.375  60.395   4.516  1.00 47.45           O  
ATOM     44  CB  GLN A   6      40.517  59.824   1.379  1.00 48.87           C  
ATOM     45  CG  GLN A   6      40.476  60.219  -0.097  1.00 52.91           C  
ATOM     46  CD  GLN A   6      41.268  59.261  -0.964  1.00 58.58           C  
ATOM     47  NE2 GLN A   6      41.413  59.594  -2.246  1.00 59.27           N  
ATOM     48  OE1 GLN A   6      41.744  58.232  -0.487  1.00 63.21           O  
ATOM     49  N   LEU A   7      38.595  59.137   3.946  1.00 48.67           N  
ATOM     50  CA  LEU A   7      38.547  58.455   5.232  1.00 47.97           C  
ATOM     51  C   LEU A   7      39.729  57.490   5.355  1.00 50.14           C  
ATOM     52  O   LEU A   7      40.239  56.990   4.347  1.00 47.52           O  
ATOM     53  CB  LEU A   7      37.235  57.691   5.390  1.00 46.51           C  
ATOM     54  CG  LEU A   7      35.886  58.425   5.350  1.00 45.86           C  
ATOM     55  CD1 LEU A   7      34.759  57.476   5.734  1.00 44.32           C  
ATOM     56  CD2 LEU A   7      35.868  59.655   6.243  1.00 37.57           C  
ATOM     57  N   PRO A   8      40.195  57.216   6.574  1.00 51.37           N  
ATOM     58  CA  PRO A   8      41.263  56.226   6.759  1.00 52.18           C  
ATOM     59  C   PRO A   8      40.812  54.779   6.626  1.00 48.89           C  
ATOM     60  O   PRO A   8      41.625  53.875   6.834  1.00 52.70           O  
ATOM     61  CB  PRO A   8      41.752  56.507   8.191  1.00 51.86           C  
ATOM     62  CG  PRO A   8      41.138  57.811   8.590  1.00 50.64           C  
ATOM     63  CD  PRO A   8      39.862  57.904   7.834  1.00 49.51           C  
ATOM     64  N   TYR A   9      39.566  54.538   6.234  1.00 47.28           N  
ATOM     65  CA  TYR A   9      38.981  53.205   6.252  1.00 47.64           C  
ATOM     66  C   TYR A   9      37.747  53.219   5.362  1.00 46.37           C  
ATOM     67  O   TYR A   9      37.215  54.281   5.030  1.00 44.77           O  
ATOM     68  CB  TYR A   9      38.611  52.784   7.683  1.00 49.32           C  
ATOM     69  CG  TYR A   9      38.000  53.931   8.458  1.00 44.47           C  
ATOM     70  CD1 TYR A   9      38.734  54.632   9.411  1.00 44.57           C  
ATOM     71  CD2 TYR A   9      36.686  54.323   8.220  1.00 43.81           C  
ATOM     72  CE1 TYR A   9      38.170  55.692  10.114  1.00 42.68           C  
ATOM     73  CE2 TYR A   9      36.117  55.379   8.909  1.00 40.53           C  
ATOM     74  CZ  TYR A   9      36.860  56.059   9.851  1.00 40.67           C  
ATOM     75  OH  TYR A   9      36.281  57.108  10.521  1.00 38.99           O  
ATOM     76  N   ALA A  10      37.271  52.025   5.016  1.00 47.21           N  
ATOM     77  CA  ALA A  10      36.080  51.904   4.187  1.00 48.36           C  
ATOM     78  C   ALA A  10      34.838  52.401   4.926  1.00 46.39           C  
ATOM     79  O   ALA A  10      34.813  52.513   6.152  1.00 42.95           O  
ATOM     80  CB  ALA A  10      35.876  50.456   3.749  1.00 48.98           C  
ATOM     81  N   TYR A  11      33.788  52.703   4.152  1.00 42.86           N  
ATOM     82  CA  TYR A  11      32.553  53.203   4.749  1.00 42.16           C  
ATOM     83  C   TYR A  11      31.897  52.187   5.675  1.00 40.76           C  
ATOM     84  O   TYR A  11      31.152  52.586   6.578  1.00 42.15           O  
ATOM     85  CB  TYR A  11      31.559  53.610   3.665  1.00 40.06           C  
ATOM     86  CG  TYR A  11      31.890  54.914   2.986  1.00 39.40           C  
ATOM     87  CD1 TYR A  11      32.210  56.049   3.719  1.00 39.25           C  
ATOM     88  CD2 TYR A  11      31.883  55.006   1.599  1.00 40.42           C  
ATOM     89  CE1 TYR A  11      32.509  57.247   3.084  1.00 39.58           C  
ATOM     90  CE2 TYR A  11      32.182  56.182   0.961  1.00 45.69           C  
ATOM     91  CZ  TYR A  11      32.498  57.299   1.699  1.00 45.10           C  
ATOM     92  OH  TYR A  11      32.791  58.468   1.031  1.00 43.98           O  
ATOM     93  N   ASP A  12      32.156  50.894   5.486  1.00 42.61           N  
ATOM     94  CA  ASP A  12      31.573  49.861   6.333  1.00 45.23           C  
ATOM     95  C   ASP A  12      32.554  49.308   7.359  1.00 46.40           C  
ATOM     96  O   ASP A  12      32.242  48.311   8.015  1.00 44.81           O  
ATOM     97  CB  ASP A  12      31.040  48.706   5.482  1.00 44.55           C  
ATOM     98  CG  ASP A  12      32.143  47.950   4.745  1.00 47.52           C  
ATOM     99  OD1 ASP A  12      33.315  48.385   4.769  1.00 47.24           O  
ATOM    100  OD2 ASP A  12      31.831  46.905   4.136  1.00 48.45           O1-
ATOM    101  N   ALA A  13      33.720  49.937   7.524  1.00 44.19           N  
ATOM    102  CA  ALA A  13      34.732  49.384   8.416  1.00 46.02           C  
ATOM    103  C   ALA A  13      34.366  49.526   9.889  1.00 44.61           C  
ATOM    104  O   ALA A  13      34.926  48.804  10.720  1.00 45.88           O  
ATOM    105  CB  ALA A  13      36.087  50.038   8.145  1.00 46.87           C  
ATOM    106  N   LEU A  14      33.445  50.426  10.238  1.00 42.68           N  
ATOM    107  CA  LEU A  14      33.105  50.687  11.637  1.00 42.06           C  
ATOM    108  C   LEU A  14      31.885  49.908  12.113  1.00 46.53           C  
ATOM    109  O   LEU A  14      31.413  50.140  13.232  1.00 48.32           O  
ATOM    110  CB  LEU A  14      32.869  52.182  11.861  1.00 40.24           C  
ATOM    111  CG  LEU A  14      34.048  53.102  11.551  1.00 40.26           C  
ATOM    112  CD1 LEU A  14      33.724  54.539  11.936  1.00 38.58           C  
ATOM    113  CD2 LEU A  14      35.315  52.601  12.237  1.00 42.03           C  
ATOM    114  N   GLU A  15      31.353  49.014  11.288  1.00 46.69           N  
ATOM    115  CA  GLU A  15      30.269  48.148  11.719  1.00 45.92           C  
ATOM    116  C   GLU A  15      30.771  47.230  12.836  1.00 44.94           C  
ATOM    117  O   GLU A  15      31.939  46.831  12.839  1.00 46.08           O  
ATOM    118  CB  GLU A  15      29.762  47.316  10.539  1.00 46.59           C  
ATOM    119  CG  GLU A  15      29.211  48.126   9.368  1.00 46.42           C  
ATOM    120  CD  GLU A  15      27.723  48.397   9.463  1.00 50.19           C  
ATOM    121  OE1 GLU A  15      27.126  48.133  10.529  1.00 49.99           O  
ATOM    122  OE2 GLU A  15      27.149  48.877   8.457  1.00 51.42           O1-
ATOM    123  N   PRO A  16      29.911  46.873  13.803  1.00 46.82           N  
ATOM    124  CA  PRO A  16      28.490  47.200  13.909  1.00 47.42           C  
ATOM    125  C   PRO A  16      28.246  48.460  14.737  1.00 47.09           C  
ATOM    126  O   PRO A  16      27.131  48.678  15.214  1.00 47.99           O  
ATOM    127  CB  PRO A  16      27.920  45.976  14.624  1.00 48.59           C  
ATOM    128  CG  PRO A  16      29.030  45.586  15.568  1.00 48.79           C  
ATOM    129  CD  PRO A  16      30.337  46.002  14.916  1.00 50.08           C  
ATOM    130  N   ASN A  17      29.288  49.268  14.933  1.00 45.58           N  
ATOM    131  CA  ASN A  17      29.139  50.451  15.773  1.00 41.38           C  
ATOM    132  C   ASN A  17      28.471  51.593  15.021  1.00 39.50           C  
ATOM    133  O   ASN A  17      27.576  52.258  15.558  1.00 43.99           O  
ATOM    134  CB  ASN A  17      30.500  50.881  16.303  1.00 41.67           C  
ATOM    135  CG  ASN A  17      31.132  49.824  17.162  1.00 49.20           C  
ATOM    136  ND2 ASN A  17      32.410  49.557  16.932  1.00 50.07           N  
ATOM    137  OD1 ASN A  17      30.474  49.239  18.020  1.00 47.86           O  
ATOM    138  N   ILE A  18      28.897  51.844  13.789  1.00 40.13           N  
ATOM    139  CA  ILE A  18      28.287  52.858  12.942  1.00 37.22           C  
ATOM    140  C   ILE A  18      27.998  52.239  11.583  1.00 37.51           C  
ATOM    141  O   ILE A  18      28.875  51.611  10.980  1.00 39.03           O  
ATOM    142  CB  ILE A  18      29.178  54.106  12.812  1.00 37.64           C  
ATOM    143  CG1 ILE A  18      29.513  54.655  14.210  1.00 37.62           C  
ATOM    144  CG2 ILE A  18      28.501  55.148  11.926  1.00 37.58           C  
ATOM    145  CD1 ILE A  18      30.353  55.909  14.203  1.00 37.04           C  
ATOM    146  N   ASP A  19      26.773  52.427  11.100  1.00 36.91           N  
ATOM    147  CA  ASP A  19      26.345  51.756   9.886  1.00 37.52           C  
ATOM    148  C   ASP A  19      27.013  52.365   8.660  1.00 36.98           C  
ATOM    149  O   ASP A  19      27.410  53.534   8.649  1.00 35.75           O  
ATOM    150  CB  ASP A  19      24.825  51.819   9.741  1.00 41.40           C  
ATOM    151  CG  ASP A  19      24.279  53.225   9.896  1.00 41.84           C  
ATOM    152  OD1 ASP A  19      24.537  53.860  10.948  1.00 41.61           O1-
ATOM    153  OD2 ASP A  19      23.603  53.697   8.960  1.00 39.58           O1-
ATOM    154  N   ALA A  20      27.118  51.547   7.612  1.00 38.16           N  
ATOM    155  CA  ALA A  20      27.822  51.955   6.403  1.00 38.25           C  
ATOM    156  C   ALA A  20      27.092  53.081   5.683  1.00 36.88           C  
ATOM    157  O   ALA A  20      27.729  53.986   5.135  1.00 36.33           O  
ATOM    158  CB  ALA A  20      28.007  50.749   5.484  1.00 40.77           C  
ATOM    159  N   GLN A  21      25.757  53.028   5.650  1.00 36.57           N  
ATOM    160  CA  GLN A  21      24.996  54.069   4.971  1.00 35.42           C  
ATOM    161  C   GLN A  21      25.237  55.429   5.614  1.00 33.68           C  
ATOM    162  O   GLN A  21      25.447  56.427   4.917  1.00 32.89           O  
ATOM    163  CB  GLN A  21      23.507  53.713   4.973  1.00 35.69           C  
ATOM    164  CG  GLN A  21      22.614  54.719   4.240  1.00 41.62           C  
ATOM    165  CD  GLN A  21      21.128  54.408   4.384  1.00 43.90           C  
ATOM    166  NE2 GLN A  21      20.313  55.014   3.530  1.00 44.58           N  
ATOM    167  OE1 GLN A  21      20.720  53.643   5.262  1.00 46.66           O  
ATOM    168  N   THR A  22      25.222  55.481   6.948  1.00 34.95           N  
ATOM    169  CA  THR A  22      25.468  56.736   7.656  1.00 34.03           C  
ATOM    170  C   THR A  22      26.868  57.273   7.373  1.00 34.27           C  
ATOM    171  O   THR A  22      27.038  58.465   7.103  1.00 33.95           O  
ATOM    172  CB  THR A  22      25.243  56.534   9.158  1.00 31.99           C  
ATOM    173  CG2 THR A  22      25.782  57.715   9.956  1.00 33.07           C  
ATOM    174  OG1 THR A  22      23.840  56.382   9.399  1.00 32.06           O  
ATOM    175  N   MET A  23      27.886  56.409   7.429  1.00 33.04           N  
ATOM    176  CA  MET A  23      29.246  56.865   7.156  1.00 35.08           C  
ATOM    177  C   MET A  23      29.353  57.488   5.766  1.00 40.25           C  
ATOM    178  O   MET A  23      29.992  58.532   5.592  1.00 32.79           O  
ATOM    179  CB  MET A  23      30.231  55.705   7.295  1.00 36.47           C  
ATOM    180  CG  MET A  23      30.363  55.176   8.716  1.00 35.42           C  
ATOM    181  SD  MET A  23      31.057  56.423   9.825  1.00 34.59           S  
ATOM    182  CE  MET A  23      32.589  56.808   8.983  1.00 35.53           C  
ATOM    183  N   GLU A  24      28.690  56.890   4.774  1.00 41.22           N  
ATOM    184  CA  GLU A  24      28.774  57.405   3.410  1.00 37.84           C  
ATOM    185  C   GLU A  24      28.026  58.725   3.260  1.00 33.97           C  
ATOM    186  O   GLU A  24      28.542  59.674   2.653  1.00 32.28           O  
ATOM    187  CB  GLU A  24      28.241  56.370   2.422  1.00 38.82           C  
ATOM    188  CG  GLU A  24      28.230  56.892   0.993  1.00 41.81           C  
ATOM    189  CD  GLU A  24      28.170  55.790  -0.046  1.00 44.80           C  
ATOM    190  OE1 GLU A  24      27.917  54.621   0.313  1.00 46.50           O  
ATOM    191  OE2 GLU A  24      28.386  56.099  -1.230  1.00 47.37           O1-
ATOM    192  N   ILE A  25      26.803  58.811   3.797  1.00 31.45           N  
ATOM    193  CA  ILE A  25      26.045  60.058   3.691  1.00 30.01           C  
ATOM    194  C   ILE A  25      26.722  61.159   4.499  1.00 34.73           C  
ATOM    195  O   ILE A  25      26.890  62.287   4.025  1.00 28.33           O  
ATOM    196  CB  ILE A  25      24.586  59.852   4.138  1.00 32.38           C  
ATOM    197  CG1 ILE A  25      23.874  58.825   3.263  1.00 37.87           C  
ATOM    198  CG2 ILE A  25      23.827  61.178   4.089  1.00 32.55           C  
ATOM    199  CD1 ILE A  25      22.493  58.462   3.771  1.00 38.45           C  
ATOM    200  N   HIS A  26      27.118  60.845   5.736  1.00 30.05           N  
ATOM    201  CA  HIS A  26      27.797  61.821   6.588  1.00 28.98           C  
ATOM    202  C   HIS A  26      29.019  62.411   5.888  1.00 28.82           C  
ATOM    203  O   HIS A  26      29.273  63.620   5.964  1.00 30.14           O  
ATOM    204  CB  HIS A  26      28.199  61.141   7.899  1.00 28.89           C  
ATOM    205  CG  HIS A  26      28.379  62.072   9.058  1.00 29.08           C  
ATOM    206  CD2 HIS A  26      28.273  63.418   9.157  1.00 28.56           C  
ATOM    207  ND1 HIS A  26      28.727  61.621  10.313  1.00 31.53           N  
ATOM    208  CE1 HIS A  26      28.820  62.648  11.138  1.00 30.43           C  
ATOM    209  NE2 HIS A  26      28.551  63.750  10.462  1.00 31.96           N  
ATOM    210  N   HIS A  27      29.774  61.575   5.185  1.00 33.40           N  
ATOM    211  CA  HIS A  27      30.987  62.033   4.514  1.00 36.18           C  
ATOM    212  C   HIS A  27      30.677  62.765   3.207  1.00 34.48           C  
ATOM    213  O   HIS A  27      31.008  63.945   3.048  1.00 32.71           O  
ATOM    214  CB  HIS A  27      31.905  60.834   4.268  1.00 37.99           C  
ATOM    215  CG  HIS A  27      33.275  61.200   3.795  1.00 37.99           C  
ATOM    216  CD2 HIS A  27      34.206  62.037   4.313  1.00 36.65           C  
ATOM    217  ND1 HIS A  27      33.835  60.659   2.660  1.00 38.69           N  
ATOM    218  CE1 HIS A  27      35.049  61.154   2.491  1.00 39.77           C  
ATOM    219  NE2 HIS A  27      35.297  61.993   3.481  1.00 39.77           N  
ATOM    220  N   THR A  28      30.016  62.090   2.265  1.00 35.16           N  
ATOM    221  CA  THR A  28      29.879  62.642   0.919  1.00 32.07           C  
ATOM    222  C   THR A  28      28.808  63.718   0.822  1.00 34.13           C  
ATOM    223  O   THR A  28      28.811  64.485  -0.145  1.00 33.52           O  
ATOM    224  CB  THR A  28      29.544  61.540  -0.086  1.00 34.82           C  
ATOM    225  CG2 THR A  28      30.506  60.384   0.051  1.00 35.26           C  
ATOM    226  OG1 THR A  28      28.211  61.073   0.140  1.00 36.48           O  
ATOM    227  N   LYS A  29      27.896  63.796   1.791  1.00 29.00           N  
ATOM    228  CA  LYS A  29      26.822  64.779   1.763  1.00 31.23           C  
ATOM    229  C   LYS A  29      27.030  65.883   2.792  1.00 33.14           C  
ATOM    230  O   LYS A  29      27.148  67.058   2.430  1.00 25.92           O  
ATOM    231  CB  LYS A  29      25.469  64.089   1.993  1.00 32.16           C  
ATOM    232  CG  LYS A  29      25.125  63.001   0.982  1.00 34.30           C  
ATOM    233  CD  LYS A  29      25.235  63.512  -0.432  1.00 36.30           C  
ATOM    234  CE  LYS A  29      24.505  62.603  -1.421  1.00 40.14           C  
ATOM    235  NZ  LYS A  29      24.575  63.160  -2.792  1.00 39.88           N1+
ATOM    236  N   HIS A  30      27.068  65.534   4.078  1.00 26.76           N  
ATOM    237  CA  HIS A  30      27.157  66.556   5.118  1.00 24.03           C  
ATOM    238  C   HIS A  30      28.513  67.258   5.106  1.00 25.53           C  
ATOM    239  O   HIS A  30      28.579  68.491   5.071  1.00 25.80           O  
ATOM    240  CB  HIS A  30      26.879  65.935   6.492  1.00 21.22           C  
ATOM    241  CG  HIS A  30      25.464  65.473   6.668  1.00 23.76           C  
ATOM    242  CD2 HIS A  30      24.904  64.244   6.552  1.00 23.42           C  
ATOM    243  ND1 HIS A  30      24.440  66.327   7.012  1.00 25.49           N  
ATOM    244  CE1 HIS A  30      23.309  65.646   7.108  1.00 24.69           C  
ATOM    245  NE2 HIS A  30      23.565  64.379   6.837  1.00 25.76           N  
ATOM    246  N   HIS A  31      29.610  66.496   5.146  1.00 27.57           N  
ATOM    247  CA  HIS A  31      30.932  67.122   5.224  1.00 28.01           C  
ATOM    248  C   HIS A  31      31.256  67.893   3.945  1.00 27.22           C  
ATOM    249  O   HIS A  31      31.746  69.027   3.999  1.00 26.51           O  
ATOM    250  CB  HIS A  31      31.997  66.061   5.510  1.00 28.55           C  
ATOM    251  CG  HIS A  31      33.343  66.623   5.871  1.00 26.31           C  
ATOM    252  CD2 HIS A  31      33.782  67.902   5.978  1.00 24.08           C  
ATOM    253  ND1 HIS A  31      34.425  65.822   6.161  1.00 28.13           N  
ATOM    254  CE1 HIS A  31      35.474  66.580   6.432  1.00 28.00           C  
ATOM    255  NE2 HIS A  31      35.111  67.846   6.323  1.00 28.36           N  
ATOM    256  N   GLN A  32      30.967  67.299   2.789  1.00 26.94           N  
ATOM    257  CA  GLN A  32      31.140  67.995   1.519  1.00 25.39           C  
ATOM    258  C   GLN A  32      30.430  69.345   1.518  1.00 24.95           C  
ATOM    259  O   GLN A  32      30.983  70.350   1.059  1.00 26.57           O  
ATOM    260  CB  GLN A  32      30.605  67.114   0.397  1.00 22.87           C  
ATOM    261  CG  GLN A  32      30.803  67.667  -1.001  1.00 28.35           C  
ATOM    262  CD  GLN A  32      32.254  67.682  -1.410  1.00 30.83           C  
ATOM    263  NE2 GLN A  32      32.796  68.876  -1.603  1.00 29.78           N  
ATOM    264  OE1 GLN A  32      32.885  66.629  -1.552  1.00 27.64           O  
ATOM    265  N   THR A  33      29.212  69.394   2.063  1.00 23.81           N  
ATOM    266  CA  THR A  33      28.429  70.626   2.030  1.00 23.61           C  
ATOM    267  C   THR A  33      29.078  71.733   2.858  1.00 23.92           C  
ATOM    268  O   THR A  33      29.149  72.887   2.413  1.00 25.26           O  
ATOM    269  CB  THR A  33      27.015  70.342   2.526  1.00 23.62           C  
ATOM    270  CG2 THR A  33      26.206  71.624   2.628  1.00 27.01           C  
ATOM    271  OG1 THR A  33      26.373  69.439   1.628  1.00 22.36           O  
ATOM    272  N   TYR A  34      29.553  71.403   4.064  1.00 22.13           N  
ATOM    273  CA  TYR A  34      30.296  72.375   4.865  1.00 24.10           C  
ATOM    274  C   TYR A  34      31.503  72.906   4.100  1.00 24.29           C  
ATOM    275  O   TYR A  34      31.796  74.108   4.132  1.00 28.85           O  
ATOM    276  CB  TYR A  34      30.751  71.734   6.181  1.00 25.92           C  
ATOM    277  CG  TYR A  34      29.631  71.367   7.122  1.00 25.24           C  
ATOM    278  CD1 TYR A  34      28.590  72.250   7.368  1.00 27.06           C  
ATOM    279  CD2 TYR A  34      29.609  70.135   7.752  1.00 24.29           C  
ATOM    280  CE1 TYR A  34      27.561  71.919   8.234  1.00 28.14           C  
ATOM    281  CE2 TYR A  34      28.575  69.790   8.621  1.00 26.68           C  
ATOM    282  CZ  TYR A  34      27.554  70.685   8.848  1.00 28.63           C  
ATOM    283  OH  TYR A  34      26.527  70.363   9.709  1.00 32.75           O  
ATOM    284  N   ILE A  35      32.238  72.012   3.441  1.00 22.63           N  
ATOM    285  CA  ILE A  35      33.425  72.407   2.685  1.00 25.41           C  
ATOM    286  C   ILE A  35      33.045  73.330   1.530  1.00 26.60           C  
ATOM    287  O   ILE A  35      33.711  74.343   1.272  1.00 28.74           O  
ATOM    288  CB  ILE A  35      34.167  71.159   2.178  1.00 27.63           C  
ATOM    289  CG1 ILE A  35      34.796  70.402   3.346  1.00 28.92           C  
ATOM    290  CG2 ILE A  35      35.223  71.557   1.148  1.00 29.77           C  
ATOM    291  CD1 ILE A  35      35.346  69.057   2.971  1.00 27.25           C  
ATOM    292  N   ASN A  36      31.994  72.973   0.789  1.00 24.29           N  
ATOM    293  CA  ASN A  36      31.544  73.841  -0.299  1.00 25.11           C  
ATOM    294  C   ASN A  36      31.104  75.204   0.220  1.00 22.39           C  
ATOM    295  O   ASN A  36      31.407  76.239  -0.389  1.00 26.50           O  
ATOM    296  CB  ASN A  36      30.403  73.194  -1.085  1.00 27.32           C  
ATOM    297  CG  ASN A  36      30.858  72.023  -1.928  1.00 27.27           C  
ATOM    298  ND2 ASN A  36      29.905  71.327  -2.528  1.00 27.92           N  
ATOM    299  OD1 ASN A  36      32.050  71.769  -2.066  1.00 27.84           O  
ATOM    300  N   ASN A  37      30.376  75.226   1.340  1.00 22.50           N  
ATOM    301  CA  ASN A  37      29.827  76.489   1.825  1.00 26.52           C  
ATOM    302  C   ASN A  37      30.922  77.433   2.306  1.00 27.88           C  
ATOM    303  O   ASN A  37      30.863  78.638   2.038  1.00 31.08           O  
ATOM    304  CB  ASN A  37      28.805  76.239   2.934  1.00 27.66           C  
ATOM    305  CG  ASN A  37      27.528  75.625   2.410  1.00 30.18           C  
ATOM    306  ND2 ASN A  37      26.680  75.144   3.317  1.00 29.96           N  
ATOM    307  OD1 ASN A  37      27.296  75.602   1.198  1.00 29.09           O  
ATOM    308  N   VAL A  38      31.916  76.921   3.033  1.00 25.23           N  
ATOM    309  CA  VAL A  38      32.986  77.808   3.472  1.00 28.77           C  
ATOM    310  C   VAL A  38      33.877  78.210   2.293  1.00 32.70           C  
ATOM    311  O   VAL A  38      34.395  79.332   2.258  1.00 31.32           O  
ATOM    312  CB  VAL A  38      33.776  77.170   4.641  1.00 28.48           C  
ATOM    313  CG1 VAL A  38      34.708  76.063   4.170  1.00 31.77           C  
ATOM    314  CG2 VAL A  38      34.532  78.236   5.430  1.00 30.89           C  
ATOM    315  N   ASN A  39      34.051  77.333   1.297  1.00 26.56           N  
ATOM    316  CA  ASN A  39      34.821  77.724   0.116  1.00 34.86           C  
ATOM    317  C   ASN A  39      34.160  78.878  -0.635  1.00 35.47           C  
ATOM    318  O   ASN A  39      34.843  79.808  -1.081  1.00 31.20           O  
ATOM    319  CB  ASN A  39      35.005  76.533  -0.833  1.00 34.73           C  
ATOM    320  CG  ASN A  39      36.072  75.556  -0.362  1.00 38.54           C  
ATOM    321  ND2 ASN A  39      36.120  74.385  -0.995  1.00 38.21           N  
ATOM    322  OD1 ASN A  39      36.862  75.857   0.536  1.00 40.56           O  
ATOM    323  N   ALA A  40      32.831  78.844  -0.785  1.00 31.76           N  
ATOM    324  CA  ALA A  40      32.155  79.912  -1.520  1.00 29.16           C  
ATOM    325  C   ALA A  40      32.257  81.241  -0.780  1.00 31.99           C  
ATOM    326  O   ALA A  40      32.433  82.296  -1.403  1.00 32.56           O  
ATOM    327  CB  ALA A  40      30.690  79.543  -1.759  1.00 29.15           C  
ATOM    328  N   ALA A  41      32.171  81.207   0.553  1.00 30.08           N  
ATOM    329  CA  ALA A  41      32.268  82.439   1.328  1.00 33.18           C  
ATOM    330  C   ALA A  41      33.685  83.003   1.331  1.00 35.74           C  
ATOM    331  O   ALA A  41      33.859  84.226   1.324  1.00 39.43           O  
ATOM    332  CB  ALA A  41      31.787  82.201   2.760  1.00 28.47           C  
ATOM    333  N   LEU A  42      34.705  82.144   1.316  1.00 35.37           N  
ATOM    334  CA  LEU A  42      36.089  82.608   1.345  1.00 35.27           C  
ATOM    335  C   LEU A  42      36.619  83.037  -0.017  1.00 40.42           C  
ATOM    336  O   LEU A  42      37.669  83.689  -0.067  1.00 40.43           O  
ATOM    337  CB  LEU A  42      37.001  81.508   1.887  1.00 39.96           C  
ATOM    338  CG  LEU A  42      36.807  81.113   3.346  1.00 40.20           C  
ATOM    339  CD1 LEU A  42      37.657  79.903   3.674  1.00 41.40           C  
ATOM    340  CD2 LEU A  42      37.176  82.286   4.231  1.00 39.11           C  
ATOM    341  N   GLU A  43      35.935  82.681  -1.105  1.00 45.62           N  
ATOM    342  CA  GLU A  43      36.437  82.963  -2.449  1.00 48.39           C  
ATOM    343  C   GLU A  43      36.634  84.458  -2.660  1.00 51.29           C  
ATOM    344  O   GLU A  43      35.735  85.261  -2.395  1.00 50.77           O  
ATOM    345  CB  GLU A  43      35.476  82.407  -3.500  1.00 47.82           C  
ATOM    346  CG  GLU A  43      36.121  82.232  -4.861  1.00 54.85           C  
ATOM    347  CD  GLU A  43      35.196  81.611  -5.897  1.00 59.00           C  
ATOM    348  OE1 GLU A  43      35.685  81.291  -7.002  1.00 64.32           O  
ATOM    349  OE2 GLU A  43      33.993  81.441  -5.617  1.00 58.84           O1-
ATOM    350  N   GLY A  44      37.812  84.826  -3.158  1.00 54.71           N  
ATOM    351  CA  GLY A  44      38.147  86.212  -3.399  1.00 57.48           C  
ATOM    352  C   GLY A  44      38.514  87.013  -2.169  1.00 60.12           C  
ATOM    353  O   GLY A  44      38.682  88.233  -2.275  1.00 61.51           O  
ATOM    354  N   THR A  45      38.659  86.374  -1.010  1.00 58.18           N  
ATOM    355  CA  THR A  45      39.046  87.063   0.212  1.00 59.58           C  
ATOM    356  C   THR A  45      40.496  86.747   0.550  1.00 61.79           C  
ATOM    357  O   THR A  45      41.116  85.844  -0.018  1.00 60.82           O  
ATOM    358  CB  THR A  45      38.146  86.681   1.395  1.00 56.41           C  
ATOM    359  CG2 THR A  45      36.676  86.770   1.008  1.00 54.20           C  
ATOM    360  OG1 THR A  45      38.451  85.348   1.830  1.00 52.29           O  
ATOM    361  N   GLU A  46      41.028  87.507   1.502  1.00 60.82           N  
ATOM    362  CA  GLU A  46      42.383  87.297   1.984  1.00 68.35           C  
ATOM    363  C   GLU A  46      42.487  86.152   2.982  1.00 66.92           C  
ATOM    364  O   GLU A  46      43.587  85.884   3.478  1.00 67.83           O  
ATOM    365  CB  GLU A  46      42.912  88.593   2.598  1.00 70.93           C  
ATOM    366  CG  GLU A  46      42.233  88.991   3.896  1.00 72.46           C  
ATOM    367  CD  GLU A  46      42.080  90.493   4.016  1.00 77.14           C  
ATOM    368  OE1 GLU A  46      41.734  91.133   2.997  1.00 80.00           O  
ATOM    369  OE2 GLU A  46      42.316  91.031   5.119  1.00 76.49           O1-
ATOM    370  N   TYR A  47      41.381  85.469   3.278  1.00 58.10           N  
ATOM    371  CA  TYR A  47      41.369  84.358   4.219  1.00 58.74           C  
ATOM    372  C   TYR A  47      41.183  83.015   3.528  1.00 57.13           C  
ATOM    373  O   TYR A  47      40.941  82.010   4.202  1.00 55.37           O  
ATOM    374  CB  TYR A  47      40.274  84.561   5.273  1.00 54.15           C  
ATOM    375  CG  TYR A  47      40.433  85.828   6.083  1.00 56.07           C  
ATOM    376  CD1 TYR A  47      41.402  85.919   7.075  1.00 60.19           C  
ATOM    377  CD2 TYR A  47      39.615  86.932   5.862  1.00 56.01           C  
ATOM    378  CE1 TYR A  47      41.561  87.071   7.821  1.00 62.24           C  
ATOM    379  CE2 TYR A  47      39.764  88.091   6.606  1.00 62.85           C  
ATOM    380  CZ  TYR A  47      40.742  88.153   7.585  1.00 63.91           C  
ATOM    381  OH  TYR A  47      40.910  89.296   8.337  1.00 67.30           O  
ATOM    382  N   ALA A  48      41.291  82.974   2.203  1.00 58.71           N  
ATOM    383  CA  ALA A  48      40.974  81.775   1.440  1.00 57.59           C  
ATOM    384  C   ALA A  48      42.108  80.761   1.401  1.00 60.77           C  
ATOM    385  O   ALA A  48      41.910  79.663   0.870  1.00 60.22           O  
ATOM    386  CB  ALA A  48      40.585  82.159   0.010  1.00 58.50           C  
ATOM    387  N   ASP A  49      43.270  81.073   1.967  1.00 64.82           N  
ATOM    388  CA  ASP A  49      44.428  80.188   1.911  1.00 69.25           C  
ATOM    389  C   ASP A  49      45.000  79.948   3.300  1.00 69.38           C  
ATOM    390  O   ASP A  49      46.218  79.967   3.504  1.00 73.22           O  
ATOM    391  CB  ASP A  49      45.501  80.751   0.980  1.00 75.04           C  
ATOM    392  N   LEU A  50      44.129  79.710   4.275  1.00 64.96           N  
ATOM    393  CA  LEU A  50      44.511  79.388   5.638  1.00 64.35           C  
ATOM    394  C   LEU A  50      44.164  77.938   5.960  1.00 55.87           C  
ATOM    395  O   LEU A  50      43.181  77.403   5.442  1.00 53.39           O  
ATOM    396  CB  LEU A  50      43.801  80.288   6.656  1.00 61.62           C  
ATOM    397  CG  LEU A  50      44.037  81.797   6.638  1.00 63.10           C  
ATOM    398  CD1 LEU A  50      43.226  82.466   7.746  1.00 60.34           C  
ATOM    399  CD2 LEU A  50      45.511  82.129   6.764  1.00 67.07           C  
ATOM    400  N   PRO A  51      44.945  77.274   6.812  1.00 58.43           N  
ATOM    401  CA  PRO A  51      44.507  75.976   7.336  1.00 57.08           C  
ATOM    402  C   PRO A  51      43.204  76.141   8.104  1.00 52.22           C  
ATOM    403  O   PRO A  51      42.966  77.173   8.735  1.00 52.34           O  
ATOM    404  CB  PRO A  51      45.660  75.549   8.251  1.00 59.00           C  
ATOM    405  CG  PRO A  51      46.398  76.817   8.562  1.00 61.88           C  
ATOM    406  CD  PRO A  51      46.257  77.675   7.347  1.00 61.84           C  
ATOM    407  N   ILE A  52      42.341  75.126   8.011  1.00 49.84           N  
ATOM    408  CA  ILE A  52      40.996  75.244   8.566  1.00 47.14           C  
ATOM    409  C   ILE A  52      41.057  75.515  10.067  1.00 47.50           C  
ATOM    410  O   ILE A  52      40.273  76.308  10.600  1.00 46.54           O  
ATOM    411  CB  ILE A  52      40.168  73.985   8.241  1.00 44.96           C  
ATOM    412  CG1 ILE A  52      38.717  74.162   8.685  1.00 42.35           C  
ATOM    413  CG2 ILE A  52      40.759  72.743   8.886  1.00 48.99           C  
ATOM    414  CD1 ILE A  52      38.029  75.344   8.046  1.00 49.97           C  
ATOM    415  N   GLU A  53      42.014  74.897  10.763  1.00 49.17           N  
ATOM    416  CA  GLU A  53      42.126  75.088  12.208  1.00 49.78           C  
ATOM    417  C   GLU A  53      42.527  76.516  12.557  1.00 56.24           C  
ATOM    418  O   GLU A  53      42.032  77.080  13.540  1.00 56.20           O  
ATOM    419  CB  GLU A  53      43.119  74.084  12.794  1.00 51.44           C  
ATOM    420  CG  GLU A  53      42.582  72.659  12.840  1.00 51.90           C  
ATOM    421  CD  GLU A  53      42.771  71.893  11.547  1.00 52.00           C  
ATOM    422  OE1 GLU A  53      42.100  70.851  11.383  1.00 48.10           O  
ATOM    423  OE2 GLU A  53      43.563  72.341  10.685  1.00 52.97           O1-
ATOM    424  N   GLU A  54      43.421  77.117  11.772  1.00 53.57           N  
ATOM    425  CA  GLU A  54      43.797  78.505  12.021  1.00 55.48           C  
ATOM    426  C   GLU A  54      42.635  79.458  11.769  1.00 57.47           C  
ATOM    427  O   GLU A  54      42.418  80.396  12.546  1.00 54.48           O  
ATOM    428  CB  GLU A  54      44.986  78.900  11.149  1.00 58.25           C  
ATOM    429  CG  GLU A  54      45.404  80.342  11.356  1.00 65.77           C  
ATOM    430  CD  GLU A  54      46.419  80.819  10.343  1.00 69.22           C  
ATOM    431  OE1 GLU A  54      47.081  79.969   9.710  1.00 69.54           O  
ATOM    432  OE2 GLU A  54      46.557  82.051  10.192  1.00 70.60           O1-
ATOM    433  N   LEU A  55      41.889  79.242  10.682  1.00 51.88           N  
ATOM    434  CA  LEU A  55      40.777  80.126  10.346  1.00 50.41           C  
ATOM    435  C   LEU A  55      39.717  80.124  11.437  1.00 48.68           C  
ATOM    436  O   LEU A  55      39.193  81.179  11.812  1.00 48.89           O  
ATOM    437  CB  LEU A  55      40.167  79.711   9.008  1.00 49.31           C  
ATOM    438  CG  LEU A  55      38.902  80.468   8.606  1.00 46.92           C  
ATOM    439  CD1 LEU A  55      39.204  81.950   8.441  1.00 52.26           C  
ATOM    440  CD2 LEU A  55      38.325  79.890   7.319  1.00 53.33           C  
ATOM    441  N   VAL A  56      39.349  78.937  11.918  1.00 47.10           N  
ATOM    442  CA  VAL A  56      38.319  78.833  12.945  1.00 45.62           C  
ATOM    443  C   VAL A  56      38.790  79.468  14.252  1.00 47.60           C  
ATOM    444  O   VAL A  56      37.984  80.027  15.005  1.00 50.98           O  
ATOM    445  CB  VAL A  56      37.910  77.358  13.114  1.00 43.87           C  
ATOM    446  CG1 VAL A  56      36.888  77.190  14.235  1.00 44.10           C  
ATOM    447  CG2 VAL A  56      37.353  76.820  11.785  1.00 42.56           C  
ATOM    448  N   SER A  57      40.093  79.405  14.542  1.00 51.02           N  
ATOM    449  CA  SER A  57      40.610  80.009  15.767  1.00 52.13           C  
ATOM    450  C   SER A  57      40.453  81.528  15.759  1.00 53.77           C  
ATOM    451  O   SER A  57      40.186  82.136  16.803  1.00 54.32           O  
ATOM    452  CB  SER A  57      42.075  79.622  15.957  1.00 61.43           C  
ATOM    453  OG  SER A  57      42.210  78.215  16.036  1.00 61.04           O  
ATOM    454  N   LYS A  58      40.621  82.159  14.595  1.00 53.77           N  
ATOM    455  CA  LYS A  58      40.541  83.608  14.465  1.00 60.58           C  
ATOM    456  C   LYS A  58      39.134  84.099  14.132  1.00 53.23           C  
ATOM    457  O   LYS A  58      38.984  85.223  13.636  1.00 54.22           O  
ATOM    458  CB  LYS A  58      41.527  84.094  13.399  1.00 62.27           C  
ATOM    459  N   LEU A  59      38.108  83.292  14.422  1.00 50.64           N  
ATOM    460  CA  LEU A  59      36.736  83.611  14.029  1.00 52.59           C  
ATOM    461  C   LEU A  59      36.330  85.021  14.448  1.00 54.22           C  
ATOM    462  O   LEU A  59      35.846  85.809  13.628  1.00 49.94           O  
ATOM    463  CB  LEU A  59      35.776  82.580  14.633  1.00 49.93           C  
ATOM    464  CG  LEU A  59      34.277  82.895  14.621  1.00 47.80           C  
ATOM    465  CD1 LEU A  59      33.712  82.859  13.206  1.00 42.83           C  
ATOM    466  CD2 LEU A  59      33.518  81.937  15.539  1.00 47.74           C  
ATOM    467  N   LYS A  60      36.506  85.352  15.731  1.00 51.70           N  
ATOM    468  CA  LYS A  60      36.006  86.626  16.236  1.00 53.22           C  
ATOM    469  C   LYS A  60      36.721  87.822  15.621  1.00 55.69           C  
ATOM    470  O   LYS A  60      36.192  88.938  15.682  1.00 56.80           O  
ATOM    471  CB  LYS A  60      36.140  86.681  17.766  1.00 54.81           C  
ATOM    472  N   SER A  61      37.885  87.612  15.003  1.00 58.40           N  
ATOM    473  CA  SER A  61      38.647  88.684  14.374  1.00 62.00           C  
ATOM    474  C   SER A  61      38.303  88.878  12.905  1.00 60.15           C  
ATOM    475  O   SER A  61      38.803  89.823  12.284  1.00 60.51           O  
ATOM    476  CB  SER A  61      40.147  88.405  14.501  1.00 66.95           C  
ATOM    477  OG  SER A  61      40.511  87.280  13.715  1.00 66.95           O  
ATOM    478  N   LEU A  62      37.476  88.014  12.342  1.00 57.79           N  
ATOM    479  CA  LEU A  62      37.083  88.103  10.951  1.00 54.05           C  
ATOM    480  C   LEU A  62      36.044  89.203  10.771  1.00 54.09           C  
ATOM    481  O   LEU A  62      35.393  89.614  11.733  1.00 54.22           O  
ATOM    482  CB  LEU A  62      36.524  86.766  10.484  1.00 50.88           C  
ATOM    483  CG  LEU A  62      37.450  85.559  10.611  1.00 50.74           C  
ATOM    484  CD1 LEU A  62      36.732  84.307  10.138  1.00 47.71           C  
ATOM    485  CD2 LEU A  62      38.725  85.780   9.815  1.00 53.06           C  
ATOM    486  N   PRO A  63      35.887  89.719   9.552  1.00 54.26           N  
ATOM    487  CA  PRO A  63      34.823  90.697   9.309  1.00 54.22           C  
ATOM    488  C   PRO A  63      33.459  90.109   9.635  1.00 53.86           C  
ATOM    489  O   PRO A  63      33.270  88.891   9.670  1.00 48.94           O  
ATOM    490  CB  PRO A  63      34.955  91.006   7.813  1.00 54.54           C  
ATOM    491  CG  PRO A  63      36.363  90.672   7.483  1.00 56.20           C  
ATOM    492  CD  PRO A  63      36.717  89.503   8.354  1.00 58.19           C  
ATOM    493  N   GLU A  64      32.503  91.005   9.900  1.00 52.46           N  
ATOM    494  CA  GLU A  64      31.167  90.574  10.302  1.00 49.16           C  
ATOM    495  C   GLU A  64      30.520  89.694   9.241  1.00 47.56           C  
ATOM    496  O   GLU A  64      29.882  88.686   9.566  1.00 43.32           O  
ATOM    497  CB  GLU A  64      30.288  91.790  10.588  1.00 50.22           C  
ATOM    498  CG  GLU A  64      30.747  92.628  11.777  1.00 54.45           C  
ATOM    499  CD  GLU A  64      30.765  91.837  13.074  1.00 53.68           C  
ATOM    500  OE1 GLU A  64      31.610  92.136  13.945  1.00 55.20           O  
ATOM    501  OE2 GLU A  64      29.931  90.914  13.220  1.00 50.42           O1-
ATOM    502  N   ASN A  65      30.686  90.043   7.964  1.00 50.86           N  
ATOM    503  CA  ASN A  65      30.008  89.298   6.907  1.00 48.23           C  
ATOM    504  C   ASN A  65      30.579  87.902   6.691  1.00 44.48           C  
ATOM    505  O   ASN A  65      29.978  87.118   5.947  1.00 44.16           O  
ATOM    506  CB  ASN A  65      30.058  90.081   5.597  1.00 56.89           C  
ATOM    507  CG  ASN A  65      31.469  90.373   5.147  1.00 64.54           C  
ATOM    508  ND2 ASN A  65      31.708  90.257   3.846  1.00 69.04           N  
ATOM    509  OD1 ASN A  65      32.333  90.707   5.951  1.00 67.92           O  
ATOM    510  N   LEU A  66      31.711  87.563   7.315  1.00 41.83           N  
ATOM    511  CA  LEU A  66      32.299  86.238   7.171  0.60 38.39           C  
ATOM    513  C   LEU A  66      32.146  85.358   8.403  1.00 44.13           C  
ATOM    514  O   LEU A  66      32.272  84.134   8.285  1.00 39.07           O  
ATOM    515  CB  LEU A  66      33.793  86.349   6.837  0.60 40.91           C  
ATOM    517  CG  LEU A  66      34.141  87.017   5.509  0.60 43.66           C  
ATOM    519  CD1 LEU A  66      35.639  86.995   5.286  0.60 46.31           C  
ATOM    521  CD2 LEU A  66      33.416  86.324   4.369  0.60 41.60           C  
ATOM    523  N   GLN A  67      31.869  85.944   9.572  1.00 36.83           N  
ATOM    524  CA  GLN A  67      31.852  85.171  10.811  1.00 35.29           C  
ATOM    525  C   GLN A  67      30.795  84.075  10.785  1.00 38.97           C  
ATOM    526  O   GLN A  67      31.048  82.955  11.240  1.00 37.18           O  
ATOM    527  CB  GLN A  67      31.647  86.105  12.003  1.00 38.33           C  
ATOM    528  CG  GLN A  67      32.811  87.042  12.207  1.00 41.03           C  
ATOM    529  CD  GLN A  67      32.933  87.522  13.628  1.00 49.07           C  
ATOM    530  NE2 GLN A  67      33.726  88.563  13.830  1.00 46.81           N  
ATOM    531  OE1 GLN A  67      32.316  86.967  14.536  1.00 46.20           O  
ATOM    532  N   GLY A  68      29.601  84.381  10.285  1.00 39.92           N  
ATOM    533  CA  GLY A  68      28.548  83.396  10.165  1.00 33.41           C  
ATOM    534  C   GLY A  68      28.966  82.159   9.387  1.00 30.85           C  
ATOM    535  O   GLY A  68      28.909  81.031   9.886  1.00 30.29           O  
ATOM    536  N   PRO A  69      29.374  82.347   8.131  1.00 30.29           N  
ATOM    537  CA  PRO A  69      29.792  81.187   7.321  1.00 30.28           C  
ATOM    538  C   PRO A  69      30.975  80.420   7.892  1.00 31.33           C  
ATOM    539  O   PRO A  69      31.021  79.190   7.771  1.00 30.57           O  
ATOM    540  CB  PRO A  69      30.135  81.824   5.967  1.00 30.68           C  
ATOM    541  CG  PRO A  69      29.285  83.051   5.912  1.00 29.27           C  
ATOM    542  CD  PRO A  69      29.254  83.573   7.320  1.00 32.03           C  
ATOM    543  N   VAL A  70      31.957  81.109   8.476  1.00 32.16           N  
ATOM    544  CA  VAL A  70      33.139  80.414   8.985  1.00 33.17           C  
ATOM    545  C   VAL A  70      32.810  79.638  10.252  1.00 34.01           C  
ATOM    546  O   VAL A  70      33.245  78.492  10.428  1.00 32.81           O  
ATOM    547  CB  VAL A  70      34.284  81.414   9.218  1.00 36.10           C  
ATOM    548  CG1 VAL A  70      35.382  80.779  10.050  1.00 38.11           C  
ATOM    549  CG2 VAL A  70      34.847  81.892   7.882  1.00 39.11           C  
ATOM    550  N   ARG A  71      32.028  80.238  11.150  1.00 33.03           N  
ATOM    551  CA  ARG A  71      31.666  79.552  12.386  1.00 32.12           C  
ATOM    552  C   ARG A  71      30.935  78.250  12.094  1.00 31.19           C  
ATOM    553  O   ARG A  71      31.301  77.187  12.609  1.00 30.99           O  
ATOM    554  CB  ARG A  71      30.805  80.466  13.255  1.00 32.21           C  
ATOM    555  CG  ARG A  71      30.227  79.790  14.494  1.00 35.57           C  
ATOM    556  CD  ARG A  71      29.426  80.783  15.317  1.00 36.76           C  
ATOM    557  NE  ARG A  71      29.099  80.259  16.636  1.00 37.82           N  
ATOM    558  CZ  ARG A  71      28.527  80.976  17.596  1.00 41.00           C  
ATOM    559  NH1 ARG A  71      28.222  82.249  17.386  1.00 43.90           N1+
ATOM    560  NH2 ARG A  71      28.267  80.424  18.770  1.00 40.35           N  
ATOM    561  N   ASN A  72      29.907  78.314  11.245  1.00 27.60           N  
ATOM    562  CA  ASN A  72      29.084  77.143  10.976  1.00 26.95           C  
ATOM    563  C   ASN A  72      29.767  76.185  10.008  1.00 24.06           C  
ATOM    564  O   ASN A  72      29.911  74.993  10.301  1.00 25.24           O  
ATOM    565  CB  ASN A  72      27.727  77.571  10.416  1.00 26.27           C  
ATOM    566  CG  ASN A  72      26.936  78.418  11.376  1.00 29.38           C  
ATOM    567  ND2 ASN A  72      25.941  79.123  10.848  1.00 32.77           N  
ATOM    568  OD1 ASN A  72      27.194  78.427  12.588  1.00 28.33           O  
ATOM    569  N   ASN A  73      30.183  76.681   8.842  1.00 25.17           N  
ATOM    570  CA  ASN A  73      30.662  75.779   7.804  1.00 25.16           C  
ATOM    571  C   ASN A  73      32.146  75.476   7.936  1.00 27.39           C  
ATOM    572  O   ASN A  73      32.555  74.325   7.748  1.00 26.90           O  
ATOM    573  CB  ASN A  73      30.344  76.360   6.429  1.00 24.56           C  
ATOM    574  CG  ASN A  73      28.857  76.516   6.225  1.00 28.26           C  
ATOM    575  ND2 ASN A  73      28.377  77.754   6.234  1.00 31.70           N  
ATOM    576  OD1 ASN A  73      28.140  75.527   6.115  1.00 25.73           O  
ATOM    577  N   GLY A  74      32.962  76.478   8.258  1.00 28.75           N  
ATOM    578  CA  GLY A  74      34.333  76.185   8.627  1.00 27.35           C  
ATOM    579  C   GLY A  74      34.390  75.313   9.864  1.00 28.25           C  
ATOM    580  O   GLY A  74      35.178  74.366   9.936  1.00 32.55           O  
ATOM    581  N   GLY A  75      33.539  75.616  10.847  1.00 26.16           N  
ATOM    582  CA  GLY A  75      33.409  74.741  12.005  1.00 29.84           C  
ATOM    583  C   GLY A  75      33.041  73.318  11.623  1.00 29.27           C  
ATOM    584  O   GLY A  75      33.649  72.359  12.100  1.00 34.00           O  
ATOM    585  N   GLY A  76      32.052  73.162  10.742  1.00 26.71           N  
ATOM    586  CA  GLY A  76      31.701  71.827  10.284  1.00 25.04           C  
ATOM    587  C   GLY A  76      32.879  71.100   9.661  1.00 26.55           C  
ATOM    588  O   GLY A  76      33.082  69.904   9.897  1.00 29.21           O  
ATOM    589  N   HIS A  77      33.683  71.816   8.875  1.00 27.75           N  
ATOM    590  CA  HIS A  77      34.813  71.188   8.196  1.00 28.12           C  
ATOM    591  C   HIS A  77      35.869  70.723   9.192  1.00 28.29           C  
ATOM    592  O   HIS A  77      36.299  69.563   9.162  1.00 29.50           O  
ATOM    593  CB  HIS A  77      35.414  72.156   7.170  1.00 26.14           C  
ATOM    594  CG  HIS A  77      36.583  71.596   6.425  1.00 30.46           C  
ATOM    595  CD2 HIS A  77      37.728  72.177   5.991  1.00 32.45           C  
ATOM    596  ND1 HIS A  77      36.675  70.265   6.079  1.00 30.41           N  
ATOM    597  CE1 HIS A  77      37.817  70.055   5.448  1.00 30.38           C  
ATOM    598  NE2 HIS A  77      38.478  71.197   5.389  1.00 33.08           N  
ATOM    599  N   ALA A  78      36.300  71.607  10.090  1.00 30.53           N  
ATOM    600  CA  ALA A  78      37.318  71.207  11.053  1.00 32.76           C  
ATOM    601  C   ALA A  78      36.830  70.055  11.920  1.00 31.35           C  
ATOM    602  O   ALA A  78      37.564  69.087  12.148  1.00 31.17           O  
ATOM    603  CB  ALA A  78      37.725  72.395  11.917  1.00 29.57           C  
ATOM    604  N   ASN A  79      35.584  70.131  12.397  1.00 28.83           N  
ATOM    605  CA  ASN A  79      35.085  69.131  13.339  1.00 28.76           C  
ATOM    606  C   ASN A  79      35.003  67.751  12.693  1.00 29.56           C  
ATOM    607  O   ASN A  79      35.414  66.749  13.291  1.00 33.46           O  
ATOM    608  CB  ASN A  79      33.714  69.542  13.878  1.00 24.66           C  
ATOM    609  CG  ASN A  79      33.740  70.863  14.621  1.00 28.18           C  
ATOM    610  ND2 ASN A  79      32.558  71.426  14.869  1.00 25.73           N  
ATOM    611  OD1 ASN A  79      34.805  71.378  14.962  1.00 35.09           O  
ATOM    612  N   HIS A  80      34.458  67.670  11.473  1.00 29.01           N  
ATOM    613  CA  HIS A  80      34.296  66.359  10.849  1.00 25.08           C  
ATOM    614  C   HIS A  80      35.629  65.798  10.389  1.00 29.84           C  
ATOM    615  O   HIS A  80      35.850  64.584  10.478  1.00 31.49           O  
ATOM    616  CB  HIS A  80      33.289  66.430   9.695  1.00 26.95           C  
ATOM    617  CG  HIS A  80      31.875  66.619  10.160  1.00 27.78           C  
ATOM    618  CD2 HIS A  80      30.904  65.721  10.454  1.00 28.10           C  
ATOM    619  ND1 HIS A  80      31.343  67.859  10.436  1.00 25.98           N  
ATOM    620  CE1 HIS A  80      30.098  67.719  10.860  1.00 28.40           C  
ATOM    621  NE2 HIS A  80      29.808  66.431  10.887  1.00 29.20           N  
ATOM    622  N   SER A  81      36.542  66.664   9.943  1.00 29.99           N  
ATOM    623  CA  SER A  81      37.887  66.210   9.609  1.00 30.19           C  
ATOM    624  C   SER A  81      38.548  65.537  10.807  1.00 37.28           C  
ATOM    625  O   SER A  81      39.176  64.479  10.675  1.00 39.36           O  
ATOM    626  CB  SER A  81      38.727  67.393   9.130  1.00 31.80           C  
ATOM    627  OG  SER A  81      38.249  67.887   7.882  1.00 31.79           O  
ATOM    628  N   LEU A  82      38.420  66.141  11.987  1.00 34.17           N  
ATOM    629  CA  LEU A  82      38.940  65.509  13.193  1.00 34.04           C  
ATOM    630  C   LEU A  82      38.191  64.215  13.500  1.00 33.99           C  
ATOM    631  O   LEU A  82      38.808  63.190  13.811  1.00 36.33           O  
ATOM    632  CB  LEU A  82      38.862  66.496  14.360  1.00 34.09           C  
ATOM    633  CG  LEU A  82      39.400  66.061  15.734  1.00 38.53           C  
ATOM    634  CD1 LEU A  82      39.892  67.273  16.496  1.00 39.50           C  
ATOM    635  CD2 LEU A  82      38.320  65.359  16.542  1.00 37.68           C  
ATOM    636  N   PHE A  83      36.862  64.240  13.386  1.00 34.81           N  
ATOM    637  CA  PHE A  83      36.036  63.094  13.763  1.00 31.99           C  
ATOM    638  C   PHE A  83      36.451  61.820  13.030  1.00 35.86           C  
ATOM    639  O   PHE A  83      36.604  60.761  13.647  1.00 35.75           O  
ATOM    640  CB  PHE A  83      34.574  63.415  13.482  1.00 29.51           C  
ATOM    641  CG  PHE A  83      33.611  62.401  14.017  1.00 33.49           C  
ATOM    642  CD1 PHE A  83      33.648  62.021  15.348  1.00 31.85           C  
ATOM    643  CD2 PHE A  83      32.644  61.844  13.188  1.00 35.53           C  
ATOM    644  CE1 PHE A  83      32.755  61.097  15.834  1.00 36.53           C  
ATOM    645  CE2 PHE A  83      31.745  60.920  13.669  1.00 36.29           C  
ATOM    646  CZ  PHE A  83      31.798  60.547  14.995  1.00 36.34           C  
ATOM    647  N   TRP A  84      36.640  61.899  11.707  1.00 34.52           N  
ATOM    648  CA  TRP A  84      36.947  60.688  10.951  1.00 34.73           C  
ATOM    649  C   TRP A  84      38.240  60.042  11.420  1.00 37.96           C  
ATOM    650  O   TRP A  84      38.382  58.817  11.349  1.00 40.14           O  
ATOM    651  CB  TRP A  84      37.066  60.986   9.457  1.00 37.21           C  
ATOM    652  CG  TRP A  84      35.967  61.771   8.855  1.00 31.23           C  
ATOM    653  CD1 TRP A  84      36.102  62.876   8.065  1.00 33.26           C  
ATOM    654  CD2 TRP A  84      34.558  61.506   8.940  1.00 32.16           C  
ATOM    655  CE2 TRP A  84      33.904  62.505   8.197  1.00 33.34           C  
ATOM    656  CE3 TRP A  84      33.787  60.529   9.580  1.00 31.99           C  
ATOM    657  NE1 TRP A  84      34.870  63.326   7.674  1.00 35.20           N  
ATOM    658  CZ2 TRP A  84      32.516  62.557   8.070  1.00 31.53           C  
ATOM    659  CZ3 TRP A  84      32.414  60.583   9.457  1.00 32.98           C  
ATOM    660  CH2 TRP A  84      31.790  61.588   8.706  1.00 32.30           C  
ATOM    661  N   THR A  85      39.199  60.843  11.879  1.00 38.69           N  
ATOM    662  CA  THR A  85      40.506  60.293  12.202  1.00 42.13           C  
ATOM    663  C   THR A  85      40.551  59.648  13.583  1.00 50.49           C  
ATOM    664  O   THR A  85      41.392  58.771  13.811  1.00 47.39           O  
ATOM    665  CB  THR A  85      41.579  61.378  12.091  1.00 42.80           C  
ATOM    666  CG2 THR A  85      41.540  62.016  10.708  1.00 45.48           C  
ATOM    667  OG1 THR A  85      41.354  62.393  13.071  1.00 47.57           O  
ATOM    668  N   VAL A  86      39.652  60.022  14.494  1.00 42.56           N  
ATOM    669  CA  VAL A  86      39.717  59.484  15.850  1.00 44.85           C  
ATOM    670  C   VAL A  86      38.840  58.246  15.966  1.00 45.58           C  
ATOM    671  O   VAL A  86      38.583  57.755  17.072  1.00 47.37           O  
ATOM    672  CB  VAL A  86      39.327  60.543  16.898  1.00 43.68           C  
ATOM    673  CG1 VAL A  86      40.310  61.705  16.866  1.00 43.84           C  
ATOM    674  CG2 VAL A  86      37.905  61.034  16.662  1.00 40.28           C  
ATOM    675  N   LEU A  87      38.382  57.727  14.834  1.00 54.66           N  
ATOM    676  CA  LEU A  87      37.671  56.460  14.788  1.00 54.62           C  
ATOM    677  C   LEU A  87      38.512  55.430  14.046  1.00 58.70           C  
ATOM    678  O   LEU A  87      39.345  55.776  13.201  1.00 55.72           O  
ATOM    679  CB  LEU A  87      36.302  56.601  14.111  1.00 53.73           C  
ATOM    680  CG  LEU A  87      35.304  57.585  14.726  1.00 52.93           C  
ATOM    681  CD1 LEU A  87      34.151  57.845  13.764  1.00 52.13           C  
ATOM    682  CD2 LEU A  87      34.789  57.077  16.067  1.00 52.98           C  
ATOM    683  N   SER A  88      38.294  54.155  14.376  1.00 55.72           N  
ATOM    684  CA  SER A  88      39.081  53.107  13.742  1.00 56.52           C  
ATOM    685  C   SER A  88      38.360  51.780  13.870  1.00 56.60           C  
ATOM    686  O   SER A  88      37.752  51.521  14.920  1.00 57.20           O  
ATOM    687  CB  SER A  88      40.478  53.006  14.363  1.00 60.39           C  
ATOM    688  OG  SER A  88      41.112  51.793  14.000  1.00 60.66           O  
ATOM    689  N   PRO A  89      38.406  50.919  12.847  1.00 58.93           N  
ATOM    690  CA  PRO A  89      37.849  49.566  13.003  1.00 58.34           C  
ATOM    691  C   PRO A  89      38.570  48.746  14.059  1.00 60.23           C  
ATOM    692  O   PRO A  89      38.009  47.758  14.548  1.00 60.86           O  
ATOM    693  CB  PRO A  89      38.014  48.952  11.604  1.00 57.43           C  
ATOM    694  CG  PRO A  89      39.124  49.722  10.984  1.00 57.75           C  
ATOM    695  CD  PRO A  89      39.002  51.122  11.515  1.00 57.12           C  
ATOM    696  N   ASN A  90      39.783  49.137  14.443  1.00 58.55           N  
ATOM    697  CA  ASN A  90      40.539  48.477  15.499  1.00 59.37           C  
ATOM    698  C   ASN A  90      40.651  49.386  16.716  1.00 59.17           C  
ATOM    699  O   ASN A  90      41.665  49.404  17.415  1.00 59.85           O  
ATOM    700  CB  ASN A  90      41.927  48.077  15.006  1.00 60.37           C  
ATOM    701  CG  ASN A  90      41.885  47.223  13.753  1.00 61.95           C  
ATOM    702  ND2 ASN A  90      42.869  47.411  12.885  1.00 63.31           N  
ATOM    703  OD1 ASN A  90      40.981  46.406  13.565  1.00 61.68           O  
ATOM    704  N   GLY A  91      39.600  50.150  16.978  1.00 59.88           N  
ATOM    705  CA  GLY A  91      39.569  51.088  18.078  1.00 59.22           C  
ATOM    706  C   GLY A  91      39.011  50.484  19.349  1.00 61.07           C  
ATOM    707  O   GLY A  91      38.912  49.265  19.507  1.00 58.56           O  
ATOM    708  N   GLY A  92      38.642  51.362  20.270  1.00 58.55           N  
ATOM    709  CA  GLY A  92      38.105  50.926  21.537  1.00 57.79           C  
ATOM    710  C   GLY A  92      39.195  50.764  22.577  1.00 62.40           C  
ATOM    711  O   GLY A  92      40.312  51.272  22.446  1.00 59.06           O  
ATOM    712  N   GLY A  93      38.855  50.022  23.629  1.00 61.94           N  
ATOM    713  CA  GLY A  93      39.784  49.838  24.719  1.00 59.80           C  
ATOM    714  C   GLY A  93      40.044  51.145  25.450  1.00 62.58           C  
ATOM    715  O   GLY A  93      39.285  52.112  25.369  1.00 62.66           O  
ATOM    716  N   GLU A  94      41.153  51.163  26.162  1.00 62.06           N  
ATOM    717  CA  GLU A  94      41.535  52.278  27.006  1.00 61.91           C  
ATOM    718  C   GLU A  94      42.689  53.047  26.382  1.00 62.51           C  
ATOM    719  O   GLU A  94      43.413  52.519  25.532  1.00 62.92           O  
ATOM    720  CB  GLU A  94      41.936  51.784  28.406  1.00 62.86           C  
ATOM    721  N   PRO A  95      42.856  54.316  26.736  1.00 60.45           N  
ATOM    722  CA  PRO A  95      44.027  55.054  26.265  1.00 60.82           C  
ATOM    723  C   PRO A  95      45.296  54.513  26.899  1.00 64.54           C  
ATOM    724  O   PRO A  95      45.274  53.786  27.896  1.00 62.40           O  
ATOM    725  CB  PRO A  95      43.754  56.492  26.717  1.00 60.34           C  
ATOM    726  CG  PRO A  95      42.827  56.355  27.857  1.00 60.10           C  
ATOM    727  CD  PRO A  95      41.975  55.159  27.558  1.00 59.87           C  
ATOM    728  N   LYS A  96      46.419  54.885  26.298  1.00 66.34           N  
ATOM    729  CA  LYS A  96      47.736  54.493  26.774  1.00 67.73           C  
ATOM    730  C   LYS A  96      48.656  55.693  26.613  1.00 67.20           C  
ATOM    731  O   LYS A  96      48.217  56.787  26.254  1.00 66.02           O  
ATOM    732  CB  LYS A  96      48.255  53.261  26.024  1.00 69.99           C  
ATOM    733  CG  LYS A  96      47.522  51.969  26.369  1.00 70.10           C  
ATOM    734  CD  LYS A  96      47.772  50.885  25.331  1.00 71.17           C  
ATOM    735  CE  LYS A  96      47.257  51.301  23.967  1.00 70.10           C  
ATOM    736  NZ  LYS A  96      45.808  51.650  23.985  1.00 69.44           N1+
ATOM    737  N   GLY A  97      49.931  55.502  26.930  1.00 66.70           N  
ATOM    738  CA  GLY A  97      50.885  56.576  26.745  1.00 67.39           C  
ATOM    739  C   GLY A  97      50.553  57.797  27.581  1.00 64.85           C  
ATOM    740  O   GLY A  97      49.975  57.709  28.665  1.00 64.70           O  
ATOM    741  N   GLU A  98      50.892  58.967  27.040  1.00 64.71           N  
ATOM    742  CA  GLU A  98      50.763  60.200  27.807  1.00 64.52           C  
ATOM    743  C   GLU A  98      49.309  60.633  27.963  1.00 66.92           C  
ATOM    744  O   GLU A  98      48.974  61.304  28.947  1.00 63.26           O  
ATOM    745  CB  GLU A  98      51.599  61.310  27.171  1.00 64.80           C  
ATOM    746  CG  GLU A  98      53.079  60.966  27.054  1.00 74.29           C  
ATOM    747  CD  GLU A  98      53.677  60.461  28.365  1.00 74.80           C  
ATOM    748  OE1 GLU A  98      53.342  61.011  29.437  1.00 74.03           O  
ATOM    749  OE2 GLU A  98      54.481  59.505  28.324  1.00 76.15           O1-
ATOM    750  N   VAL A  99      48.438  60.301  27.004  1.00 62.60           N  
ATOM    751  CA  VAL A  99      47.031  60.669  27.163  1.00 61.57           C  
ATOM    752  C   VAL A  99      46.424  59.931  28.346  1.00 61.61           C  
ATOM    753  O   VAL A  99      45.591  60.483  29.073  1.00 62.90           O  
ATOM    754  CB  VAL A  99      46.229  60.420  25.868  1.00 60.77           C  
ATOM    755  CG1 VAL A  99      46.788  61.223  24.750  1.00 61.48           C  
ATOM    756  CG2 VAL A  99      46.200  58.949  25.486  1.00 62.70           C  
ATOM    757  N   ALA A 100      46.824  58.675  28.558  1.00 63.82           N  
ATOM    758  CA  ALA A 100      46.369  57.953  29.740  1.00 64.43           C  
ATOM    759  C   ALA A 100      46.837  58.652  31.008  1.00 62.93           C  
ATOM    760  O   ALA A 100      46.046  58.893  31.926  1.00 67.09           O  
ATOM    761  CB  ALA A 100      46.866  56.508  29.699  1.00 65.21           C  
ATOM    762  N   LYS A 101      48.124  59.014  31.060  1.00 63.73           N  
ATOM    763  CA  LYS A 101      48.666  59.687  32.237  1.00 66.89           C  
ATOM    764  C   LYS A 101      48.046  61.064  32.425  1.00 66.58           C  
ATOM    765  O   LYS A 101      47.853  61.511  33.560  1.00 63.82           O  
ATOM    766  CB  LYS A 101      50.185  59.795  32.129  1.00 65.32           C  
ATOM    767  N   ALA A 102      47.747  61.761  31.328  1.00 62.98           N  
ATOM    768  CA  ALA A 102      47.084  63.057  31.440  1.00 62.34           C  
ATOM    769  C   ALA A 102      45.643  62.903  31.906  1.00 64.12           C  
ATOM    770  O   ALA A 102      45.147  63.721  32.689  1.00 61.37           O  
ATOM    771  CB  ALA A 102      47.127  63.788  30.103  1.00 61.85           C  
ATOM    772  N   ILE A 103      44.948  61.876  31.411  1.00 63.21           N  
ATOM    773  CA  ILE A 103      43.590  61.612  31.873  1.00 60.50           C  
ATOM    774  C   ILE A 103      43.597  61.285  33.358  1.00 61.09           C  
ATOM    775  O   ILE A 103      42.724  61.730  34.114  1.00 60.76           O  
ATOM    776  CB  ILE A 103      42.954  60.481  31.043  1.00 61.23           C  
ATOM    777  CG1 ILE A 103      42.563  60.996  29.654  1.00 59.30           C  
ATOM    778  CG2 ILE A 103      41.752  59.893  31.770  1.00 61.73           C  
ATOM    779  CD1 ILE A 103      42.216  59.905  28.678  1.00 59.05           C  
ATOM    780  N   ASP A 104      44.597  60.526  33.805  1.00 62.01           N  
ATOM    781  CA  ASP A 104      44.690  60.206  35.226  1.00 62.66           C  
ATOM    782  C   ASP A 104      44.934  61.463  36.054  1.00 62.87           C  
ATOM    783  O   ASP A 104      44.261  61.695  37.064  1.00 62.83           O  
ATOM    784  CB  ASP A 104      45.792  59.173  35.464  1.00 63.65           C  
ATOM    785  CG  ASP A 104      45.397  57.781  35.005  1.00 63.56           C  
ATOM    786  OD1 ASP A 104      44.182  57.504  34.929  1.00 69.26           O1-
ATOM    787  OD2 ASP A 104      46.298  56.954  34.745  1.00 70.68           O1-
ATOM    788  N   LYS A 105      45.869  62.310  35.618  1.00 63.63           N  
ATOM    789  CA  LYS A 105      46.234  63.479  36.413  1.00 64.87           C  
ATOM    790  C   LYS A 105      45.186  64.584  36.326  1.00 64.57           C  
ATOM    791  O   LYS A 105      44.828  65.183  37.347  1.00 67.88           O  
ATOM    792  CB  LYS A 105      47.603  64.004  35.977  1.00 64.10           C  
ATOM    793  N   ASP A 106      44.661  64.854  35.133  1.00 64.43           N  
ATOM    794  CA  ASP A 106      43.782  66.004  34.950  1.00 62.03           C  
ATOM    795  C   ASP A 106      42.319  65.693  35.252  1.00 60.31           C  
ATOM    796  O   ASP A 106      41.619  66.531  35.832  1.00 60.04           O  
ATOM    797  CB  ASP A 106      43.918  66.536  33.520  1.00 62.47           C  
ATOM    798  CG  ASP A 106      45.364  66.785  33.128  1.00 63.75           C  
ATOM    799  OD1 ASP A 106      46.199  66.986  34.033  1.00 66.94           O  
ATOM    800  OD2 ASP A 106      45.673  66.769  31.922  1.00 63.34           O1-
ATOM    801  N   LEU A 107      41.828  64.525  34.838  1.00 60.70           N  
ATOM    802  CA  LEU A 107      40.412  64.193  34.949  1.00 59.35           C  
ATOM    803  C   LEU A 107      40.106  63.139  36.004  1.00 62.06           C  
ATOM    804  O   LEU A 107      38.929  62.834  36.224  1.00 60.63           O  
ATOM    805  CB  LEU A 107      39.854  63.723  33.595  1.00 58.60           C  
ATOM    806  CG  LEU A 107      39.847  64.642  32.363  1.00 62.85           C  
ATOM    807  CD1 LEU A 107      39.784  66.123  32.738  1.00 59.92           C  
ATOM    808  CD2 LEU A 107      41.013  64.352  31.436  1.00 64.75           C  
ATOM    809  N   GLY A 108      41.114  62.571  36.658  1.00 65.30           N  
ATOM    810  CA  GLY A 108      40.861  61.604  37.707  1.00 61.23           C  
ATOM    811  C   GLY A 108      40.656  60.182  37.238  1.00 61.21           C  
ATOM    812  O   GLY A 108      40.038  59.392  37.959  1.00 61.39           O  
ATOM    813  N   GLY A 109      41.124  59.835  36.041  1.00 61.14           N  
ATOM    814  CA  GLY A 109      41.036  58.465  35.581  1.00 61.12           C  
ATOM    815  C   GLY A 109      40.142  58.273  34.374  1.00 60.22           C  
ATOM    816  O   GLY A 109      39.284  59.112  34.075  1.00 59.45           O  
ATOM    817  N   PHE A 110      40.344  57.160  33.668  1.00 56.33           N  
ATOM    818  CA  PHE A 110      39.568  56.893  32.463  1.00 52.79           C  
ATOM    819  C   PHE A 110      38.085  56.742  32.786  1.00 51.48           C  
ATOM    820  O   PHE A 110      37.227  57.191  32.020  1.00 48.28           O  
ATOM    821  CB  PHE A 110      40.101  55.641  31.769  1.00 53.85           C  
ATOM    822  CG  PHE A 110      39.422  55.330  30.466  1.00 50.33           C  
ATOM    823  CD1 PHE A 110      39.343  56.289  29.466  1.00 48.18           C  
ATOM    824  CD2 PHE A 110      38.878  54.078  30.234  1.00 51.19           C  
ATOM    825  CE1 PHE A 110      38.723  56.007  28.259  1.00 48.05           C  
ATOM    826  CE2 PHE A 110      38.260  53.786  29.023  1.00 52.99           C  
ATOM    827  CZ  PHE A 110      38.182  54.752  28.036  1.00 50.14           C  
ATOM    828  N   GLU A 111      37.765  56.122  33.927  1.00 52.38           N  
ATOM    829  CA  GLU A 111      36.364  55.939  34.291  1.00 57.22           C  
ATOM    830  C   GLU A 111      35.678  57.276  34.536  1.00 50.75           C  
ATOM    831  O   GLU A 111      34.512  57.455  34.170  1.00 50.59           O  
ATOM    832  CB  GLU A 111      36.250  55.043  35.525  1.00 60.82           C  
ATOM    833  CG  GLU A 111      37.015  53.729  35.428  1.00 67.00           C  
ATOM    834  CD  GLU A 111      36.561  52.853  34.274  1.00 71.18           C  
ATOM    835  OE1 GLU A 111      37.286  51.882  33.955  1.00 74.06           O  
ATOM    836  OE2 GLU A 111      35.487  53.132  33.691  1.00 70.29           O1-
ATOM    837  N   LYS A 112      36.386  58.228  35.147  1.00 51.05           N  
ATOM    838  CA  LYS A 112      35.816  59.555  35.356  1.00 49.76           C  
ATOM    839  C   LYS A 112      35.689  60.317  34.044  1.00 46.98           C  
ATOM    840  O   LYS A 112      34.697  61.024  33.819  1.00 45.47           O  
ATOM    841  CB  LYS A 112      36.667  60.347  36.344  1.00 51.41           C  
ATOM    842  CG  LYS A 112      36.458  59.958  37.799  1.00 53.92           C  
ATOM    843  CD  LYS A 112      37.138  60.950  38.728  1.00 60.51           C  
ATOM    844  CE  LYS A 112      36.643  62.370  38.485  1.00 59.22           C  
ATOM    845  NZ  LYS A 112      37.149  63.321  39.520  1.00 62.25           N1+
ATOM    846  N   PHE A 113      36.678  60.184  33.165  1.00 46.49           N  
ATOM    847  CA  PHE A 113      36.593  60.856  31.878  1.00 44.19           C  
ATOM    848  C   PHE A 113      35.356  60.402  31.118  1.00 42.75           C  
ATOM    849  O   PHE A 113      34.600  61.227  30.593  1.00 40.93           O  
ATOM    850  CB  PHE A 113      37.849  60.593  31.056  1.00 44.44           C  
ATOM    851  CG  PHE A 113      37.623  60.717  29.583  1.00 42.58           C  
ATOM    852  CD1 PHE A 113      37.577  61.960  28.984  1.00 41.06           C  
ATOM    853  CD2 PHE A 113      37.421  59.592  28.805  1.00 44.88           C  
ATOM    854  CE1 PHE A 113      37.351  62.077  27.632  1.00 41.45           C  
ATOM    855  CE2 PHE A 113      37.193  59.707  27.457  1.00 45.09           C  
ATOM    856  CZ  PHE A 113      37.161  60.951  26.871  1.00 42.20           C  
ATOM    857  N   LYS A 114      35.132  59.086  31.054  1.00 43.74           N  
ATOM    858  CA  LYS A 114      33.972  58.570  30.334  1.00 47.16           C  
ATOM    859  C   LYS A 114      32.668  59.035  30.968  1.00 45.39           C  
ATOM    860  O   LYS A 114      31.705  59.344  30.259  1.00 42.53           O  
ATOM    861  CB  LYS A 114      34.024  57.044  30.256  1.00 49.00           C  
ATOM    862  CG  LYS A 114      34.907  56.536  29.115  1.00 48.74           C  
ATOM    863  CD  LYS A 114      34.579  55.102  28.726  1.00 51.07           C  
ATOM    864  CE  LYS A 114      34.837  54.126  29.850  1.00 54.40           C  
ATOM    865  NZ  LYS A 114      34.669  52.725  29.377  1.00 55.96           N1+
ATOM    866  N   GLU A 115      32.615  59.081  32.300  1.00 47.59           N  
ATOM    867  CA  GLU A 115      31.441  59.625  32.974  1.00 44.10           C  
ATOM    868  C   GLU A 115      31.180  61.064  32.544  1.00 41.97           C  
ATOM    869  O   GLU A 115      30.032  61.456  32.297  1.00 40.89           O  
ATOM    870  CB  GLU A 115      31.614  59.532  34.495  1.00 49.61           C  
ATOM    871  CG  GLU A 115      30.352  59.909  35.244  1.00 47.28           C  
ATOM    872  CD  GLU A 115      30.424  59.658  36.734  1.00 57.55           C  
ATOM    873  OE1 GLU A 115      31.312  58.897  37.194  1.00 54.28           O  
ATOM    874  OE2 GLU A 115      29.575  60.234  37.445  1.00 60.39           O1-
ATOM    875  N   ALA A 116      32.234  61.881  32.486  1.00 41.58           N  
ATOM    876  CA  ALA A 116      32.059  63.277  32.095  1.00 39.88           C  
ATOM    877  C   ALA A 116      31.775  63.399  30.603  1.00 37.66           C  
ATOM    878  O   ALA A 116      30.911  64.185  30.187  1.00 36.17           O  
ATOM    879  CB  ALA A 116      33.293  64.090  32.481  1.00 43.49           C  
ATOM    880  N   PHE A 117      32.487  62.625  29.784  1.00 37.60           N  
ATOM    881  CA  PHE A 117      32.273  62.695  28.346  1.00 35.83           C  
ATOM    882  C   PHE A 117      30.853  62.276  28.003  1.00 39.36           C  
ATOM    883  O   PHE A 117      30.156  62.964  27.252  1.00 37.30           O  
ATOM    884  CB  PHE A 117      33.294  61.816  27.619  1.00 36.43           C  
ATOM    885  CG  PHE A 117      33.386  62.087  26.132  1.00 35.00           C  
ATOM    886  CD1 PHE A 117      34.238  63.069  25.640  1.00 34.60           C  
ATOM    887  CD2 PHE A 117      32.625  61.358  25.234  1.00 37.41           C  
ATOM    888  CE1 PHE A 117      34.326  63.321  24.262  1.00 34.82           C  
ATOM    889  CE2 PHE A 117      32.702  61.608  23.857  1.00 33.28           C  
ATOM    890  CZ  PHE A 117      33.555  62.589  23.376  1.00 36.88           C  
ATOM    891  N   THR A 118      30.395  61.163  28.580  1.00 36.41           N  
ATOM    892  CA  THR A 118      29.032  60.707  28.330  1.00 36.07           C  
ATOM    893  C   THR A 118      28.001  61.727  28.810  1.00 38.69           C  
ATOM    894  O   THR A 118      27.015  61.993  28.111  1.00 38.84           O  
ATOM    895  CB  THR A 118      28.811  59.346  28.987  1.00 38.22           C  
ATOM    896  CG2 THR A 118      27.392  58.862  28.760  1.00 38.24           C  
ATOM    897  OG1 THR A 118      29.727  58.394  28.430  1.00 38.89           O  
ATOM    898  N   LYS A 119      28.202  62.310  29.999  1.00 36.41           N  
ATOM    899  CA  LYS A 119      27.249  63.308  30.480  1.00 36.02           C  
ATOM    900  C   LYS A 119      27.190  64.503  29.535  1.00 33.88           C  
ATOM    901  O   LYS A 119      26.101  64.970  29.174  1.00 32.77           O  
ATOM    902  CB  LYS A 119      27.606  63.755  31.905  1.00 37.81           C  
ATOM    903  CG  LYS A 119      26.616  64.740  32.513  1.00 37.89           C  
ATOM    904  CD  LYS A 119      26.976  65.107  33.952  1.00 43.86           C  
ATOM    905  CE  LYS A 119      25.978  66.097  34.534  1.00 45.24           C  
ATOM    906  NZ  LYS A 119      26.273  66.441  35.956  1.00 47.36           N1+
ATOM    907  N   ALA A 120      28.348  64.988  29.092  1.00 35.49           N  
ATOM    908  CA  ALA A 120      28.363  66.105  28.155  1.00 33.75           C  
ATOM    909  C   ALA A 120      27.659  65.742  26.853  1.00 29.97           C  
ATOM    910  O   ALA A 120      26.904  66.549  26.305  1.00 30.09           O  
ATOM    911  CB  ALA A 120      29.802  66.544  27.888  1.00 32.09           C  
ATOM    912  N   ALA A 121      27.874  64.521  26.359  1.00 30.34           N  
ATOM    913  CA  ALA A 121      27.237  64.107  25.113  1.00 29.23           C  
ATOM    914  C   ALA A 121      25.732  63.938  25.288  1.00 31.17           C  
ATOM    915  O   ALA A 121      24.952  64.329  24.411  1.00 29.06           O  
ATOM    916  CB  ALA A 121      27.875  62.814  24.604  1.00 31.85           C  
ATOM    917  N   VAL A 122      25.303  63.388  26.429  1.00 33.11           N  
ATOM    918  CA  VAL A 122      23.878  63.182  26.673  1.00 36.00           C  
ATOM    919  C   VAL A 122      23.179  64.514  26.916  1.00 39.87           C  
ATOM    920  O   VAL A 122      22.039  64.723  26.481  1.00 43.31           O  
ATOM    921  CB  VAL A 122      23.677  62.219  27.865  1.00 35.62           C  
ATOM    922  CG1 VAL A 122      22.237  62.215  28.333  1.00 38.00           C  
ATOM    923  CG2 VAL A 122      24.109  60.804  27.496  1.00 36.88           C  
ATOM    924  N   SER A 123      23.852  65.439  27.598  1.00 38.97           N  
ATOM    925  CA  SER A 123      23.220  66.675  28.028  1.00 38.10           C  
ATOM    926  C   SER A 123      23.162  67.738  26.943  1.00 34.13           C  
ATOM    927  O   SER A 123      22.485  68.752  27.143  1.00 36.17           O  
ATOM    928  CB  SER A 123      23.965  67.250  29.231  1.00 37.91           C  
ATOM    929  OG  SER A 123      24.042  66.301  30.281  1.00 42.47           O  
ATOM    930  N   ARG A 124      23.817  67.525  25.803  1.00 26.75           N  
ATOM    931  CA  ARG A 124      23.777  68.496  24.715  1.00 26.57           C  
ATOM    932  C   ARG A 124      22.407  68.443  24.046  1.00 26.73           C  
ATOM    933  O   ARG A 124      22.079  67.473  23.354  1.00 29.80           O  
ATOM    934  CB  ARG A 124      24.910  68.215  23.729  1.00 28.45           C  
ATOM    935  CG  ARG A 124      24.831  68.964  22.397  1.00 29.68           C  
ATOM    936  CD  ARG A 124      24.667  70.466  22.592  1.00 27.87           C  
ATOM    937  NE  ARG A 124      25.701  71.043  23.443  1.00 29.59           N  
ATOM    938  CZ  ARG A 124      25.787  72.336  23.740  1.00 28.56           C  
ATOM    939  NH1 ARG A 124      24.898  73.191  23.255  1.00 27.54           N1+
ATOM    940  NH2 ARG A 124      26.760  72.775  24.523  1.00 31.10           N  
ATOM    941  N   PHE A 125      21.593  69.463  24.281  1.00 27.30           N  
ATOM    942  CA  PHE A 125      20.237  69.507  23.757  1.00 27.79           C  
ATOM    943  C   PHE A 125      20.260  70.134  22.371  1.00 25.99           C  
ATOM    944  O   PHE A 125      20.799  71.230  22.186  1.00 24.26           O  
ATOM    945  CB  PHE A 125      19.317  70.288  24.692  1.00 24.81           C  
ATOM    946  CG  PHE A 125      17.862  70.155  24.358  1.00 25.71           C  
ATOM    947  CD1 PHE A 125      17.185  68.986  24.637  1.00 28.66           C  
ATOM    948  CD2 PHE A 125      17.173  71.203  23.769  1.00 24.12           C  
ATOM    949  CE1 PHE A 125      15.844  68.855  24.327  1.00 36.92           C  
ATOM    950  CE2 PHE A 125      15.834  71.081  23.459  1.00 24.87           C  
ATOM    951  CZ  PHE A 125      15.169  69.901  23.740  1.00 27.90           C  
ATOM    952  N   GLY A 126      19.671  69.439  21.406  1.00 21.22           N  
ATOM    953  CA  GLY A 126      19.796  69.848  20.016  1.00 20.08           C  
ATOM    954  C   GLY A 126      21.053  69.292  19.381  1.00 23.94           C  
ATOM    955  O   GLY A 126      21.561  68.258  19.818  1.00 27.93           O  
ATOM    956  N   SER A 127      21.567  69.961  18.352  1.00 23.92           N  
ATOM    957  CA  SER A 127      22.753  69.509  17.634  1.00 21.22           C  
ATOM    958  C   SER A 127      24.017  70.028  18.296  1.00 25.31           C  
ATOM    959  O   SER A 127      24.043  71.144  18.817  1.00 27.51           O  
ATOM    960  CB  SER A 127      22.717  69.989  16.181  1.00 19.38           C  
ATOM    961  OG  SER A 127      21.462  69.758  15.577  1.00 23.37           O  
ATOM    962  N   GLY A 128      25.076  69.222  18.252  1.00 22.90           N  
ATOM    963  CA  GLY A 128      26.346  69.660  18.809  1.00 24.55           C  
ATOM    964  C   GLY A 128      27.373  68.542  18.877  1.00 25.49           C  
ATOM    965  O   GLY A 128      27.229  67.507  18.225  1.00 25.45           O  
ATOM    966  N   TRP A 129      28.403  68.772  19.704  1.00 26.31           N  
ATOM    967  CA  TRP A 129      29.564  67.898  19.834  1.00 25.36           C  
ATOM    968  C   TRP A 129      29.991  67.801  21.290  1.00 29.29           C  
ATOM    969  O   TRP A 129      29.893  68.774  22.035  1.00 27.95           O  
ATOM    970  CB  TRP A 129      30.762  68.440  19.062  1.00 26.03           C  
ATOM    971  CG  TRP A 129      30.609  68.381  17.585  1.00 26.13           C  
ATOM    972  CD1 TRP A 129      29.860  69.204  16.812  1.00 27.24           C  
ATOM    973  CD2 TRP A 129      31.240  67.454  16.704  1.00 27.37           C  
ATOM    974  CE2 TRP A 129      30.818  67.770  15.398  1.00 28.51           C  
ATOM    975  CE3 TRP A 129      32.122  66.386  16.891  1.00 28.62           C  
ATOM    976  NE1 TRP A 129      29.970  68.842  15.492  1.00 27.81           N  
ATOM    977  CZ2 TRP A 129      31.243  67.054  14.285  1.00 30.78           C  
ATOM    978  CZ3 TRP A 129      32.546  65.672  15.783  1.00 28.84           C  
ATOM    979  CH2 TRP A 129      32.107  66.010  14.493  1.00 28.50           C  
ATOM    980  N   ALA A 130      30.527  66.640  21.662  1.00 29.95           N  
ATOM    981  CA  ALA A 130      31.224  66.441  22.927  1.00 31.16           C  
ATOM    982  C   ALA A 130      32.721  66.376  22.649  1.00 29.73           C  
ATOM    983  O   ALA A 130      33.142  65.783  21.654  1.00 29.96           O  
ATOM    984  CB  ALA A 130      30.754  65.159  23.617  1.00 29.28           C  
ATOM    985  N   TRP A 131      33.523  67.001  23.510  1.00 30.67           N  
ATOM    986  CA  TRP A 131      34.945  67.190  23.236  1.00 35.28           C  
ATOM    987  C   TRP A 131      35.816  66.815  24.429  1.00 36.10           C  
ATOM    988  O   TRP A 131      35.445  67.056  25.582  1.00 34.58           O  
ATOM    989  CB  TRP A 131      35.261  68.654  22.869  1.00 34.99           C  
ATOM    990  CG  TRP A 131      34.529  69.216  21.681  1.00 32.41           C  
ATOM    991  CD1 TRP A 131      33.473  70.086  21.702  1.00 29.18           C  
ATOM    992  CD2 TRP A 131      34.828  68.979  20.302  1.00 36.37           C  
ATOM    993  CE2 TRP A 131      33.899  69.721  19.538  1.00 35.70           C  
ATOM    994  CE3 TRP A 131      35.770  68.193  19.639  1.00 38.54           C  
ATOM    995  NE1 TRP A 131      33.087  70.393  20.416  1.00 29.54           N  
ATOM    996  CZ2 TRP A 131      33.902  69.710  18.143  1.00 37.31           C  
ATOM    997  CZ3 TRP A 131      35.772  68.186  18.241  1.00 40.66           C  
ATOM    998  CH2 TRP A 131      34.842  68.936  17.515  1.00 36.24           C  
ATOM    999  N   LEU A 132      36.993  66.254  24.132  1.00 36.66           N  
ATOM   1000  CA  LEU A 132      38.153  66.281  25.019  1.00 42.83           C  
ATOM   1001  C   LEU A 132      39.161  67.245  24.404  1.00 43.36           C  
ATOM   1002  O   LEU A 132      39.524  67.101  23.227  1.00 37.59           O  
ATOM   1003  CB  LEU A 132      38.774  64.895  25.204  1.00 41.72           C  
ATOM   1004  CG  LEU A 132      40.067  64.865  26.028  1.00 44.89           C  
ATOM   1005  CD1 LEU A 132      39.824  65.430  27.418  1.00 40.52           C  
ATOM   1006  CD2 LEU A 132      40.629  63.457  26.126  1.00 43.42           C  
ATOM   1007  N   SER A 133      39.571  68.248  25.174  1.00 43.97           N  
ATOM   1008  CA  SER A 133      40.361  69.345  24.639  1.00 45.47           C  
ATOM   1009  C   SER A 133      41.578  69.610  25.509  1.00 46.08           C  
ATOM   1010  O   SER A 133      41.634  69.219  26.677  1.00 42.00           O  
ATOM   1011  CB  SER A 133      39.534  70.629  24.536  1.00 43.24           C  
ATOM   1012  OG  SER A 133      38.417  70.445  23.685  1.00 43.28           O  
ATOM   1013  N   VAL A 134      42.555  70.286  24.906  1.00 45.35           N  
ATOM   1014  CA  VAL A 134      43.745  70.775  25.592  1.00 47.66           C  
ATOM   1015  C   VAL A 134      43.611  72.286  25.735  1.00 48.89           C  
ATOM   1016  O   VAL A 134      43.344  72.989  24.754  1.00 49.07           O  
ATOM   1017  CB  VAL A 134      45.029  70.398  24.835  1.00 52.14           C  
ATOM   1018  CG1 VAL A 134      46.248  70.949  25.550  1.00 55.66           C  
ATOM   1019  CG2 VAL A 134      45.129  68.886  24.684  1.00 51.83           C  
ATOM   1020  N   THR A 135      43.771  72.779  26.955  1.00 56.87           N  
ATOM   1021  CA  THR A 135      43.601  74.192  27.261  1.00 57.04           C  
ATOM   1022  C   THR A 135      44.893  74.952  26.978  1.00 60.25           C  
ATOM   1023  O   THR A 135      45.936  74.349  26.713  1.00 59.15           O  
ATOM   1024  CB  THR A 135      43.179  74.345  28.719  1.00 56.37           C  
ATOM   1025  CG2 THR A 135      41.921  73.526  28.991  1.00 52.88           C  
ATOM   1026  OG1 THR A 135      44.230  73.877  29.569  1.00 59.47           O  
ATOM   1027  N   PRO A 136      44.851  76.290  26.982  1.00 64.29           N  
ATOM   1028  CA  PRO A 136      46.112  77.047  26.876  1.00 68.82           C  
ATOM   1029  C   PRO A 136      47.088  76.747  28.002  1.00 71.01           C  
ATOM   1030  O   PRO A 136      48.306  76.777  27.782  1.00 74.09           O  
ATOM   1031  CB  PRO A 136      45.651  78.513  26.898  1.00 70.35           C  
ATOM   1032  CG  PRO A 136      44.216  78.482  27.347  1.00 67.12           C  
ATOM   1033  CD  PRO A 136      43.678  77.174  26.884  1.00 62.85           C  
ATOM   1034  N   ASP A 137      46.592  76.449  29.202  1.00 68.43           N  
ATOM   1035  CA  ASP A 137      47.441  76.030  30.309  1.00 68.98           C  
ATOM   1036  C   ASP A 137      47.811  74.552  30.238  1.00 70.86           C  
ATOM   1037  O   ASP A 137      48.234  73.983  31.251  1.00 72.95           O  
ATOM   1038  CB  ASP A 137      46.759  76.336  31.645  1.00 66.34           C  
ATOM   1039  N   LYS A 138      47.627  73.921  29.073  1.00 71.40           N  
ATOM   1040  CA  LYS A 138      48.131  72.572  28.798  1.00 71.85           C  
ATOM   1041  C   LYS A 138      47.457  71.521  29.682  1.00 69.76           C  
ATOM   1042  O   LYS A 138      48.096  70.575  30.143  1.00 70.43           O  
ATOM   1043  CB  LYS A 138      49.654  72.506  28.942  1.00 76.62           C  
ATOM   1044  N   LYS A 139      46.160  71.682  29.919  1.00 66.16           N  
ATOM   1045  CA  LYS A 139      45.398  70.712  30.687  1.00 62.80           C  
ATOM   1046  C   LYS A 139      44.202  70.230  29.877  1.00 59.15           C  
ATOM   1047  O   LYS A 139      43.733  70.898  28.950  1.00 55.12           O  
ATOM   1048  CB  LYS A 139      44.946  71.308  32.026  1.00 63.28           C  
ATOM   1049  CG  LYS A 139      46.102  71.586  32.967  1.00 67.46           C  
ATOM   1050  CD  LYS A 139      45.656  72.308  34.223  1.00 69.97           C  
ATOM   1051  CE  LYS A 139      46.822  72.493  35.180  1.00 75.64           C  
ATOM   1052  NZ  LYS A 139      48.069  72.945  34.485  1.00 76.86           N1+
ATOM   1053  N   LEU A 140      43.719  69.046  30.235  1.00 58.93           N  
ATOM   1054  CA  LEU A 140      42.591  68.434  29.554  1.00 54.49           C  
ATOM   1055  C   LEU A 140      41.282  68.880  30.192  1.00 54.58           C  
ATOM   1056  O   LEU A 140      41.180  68.986  31.416  1.00 50.13           O  
ATOM   1057  CB  LEU A 140      42.702  66.911  29.605  1.00 52.67           C  
ATOM   1058  CG  LEU A 140      43.824  66.247  28.814  1.00 53.09           C  
ATOM   1059  CD1 LEU A 140      43.839  64.755  29.086  1.00 51.00           C  
ATOM   1060  CD2 LEU A 140      43.656  66.519  27.327  1.00 49.44           C  
ATOM   1061  N   VAL A 141      40.278  69.134  29.358  1.00 46.69           N  
ATOM   1062  CA  VAL A 141      38.937  69.470  29.827  1.00 48.83           C  
ATOM   1063  C   VAL A 141      37.937  68.742  28.945  1.00 44.26           C  
ATOM   1064  O   VAL A 141      38.190  68.524  27.756  1.00 42.11           O  
ATOM   1065  CB  VAL A 141      38.670  70.993  29.817  1.00 47.32           C  
ATOM   1066  CG1 VAL A 141      38.733  71.553  28.403  1.00 44.58           C  
ATOM   1067  CG2 VAL A 141      37.321  71.305  30.441  1.00 45.49           C  
ATOM   1068  N   VAL A 142      36.827  68.314  29.537  1.00 46.78           N  
ATOM   1069  CA  VAL A 142      35.701  67.770  28.787  1.00 46.18           C  
ATOM   1070  C   VAL A 142      34.656  68.868  28.641  1.00 38.87           C  
ATOM   1071  O   VAL A 142      34.326  69.547  29.618  1.00 41.95           O  
ATOM   1072  CB  VAL A 142      35.108  66.534  29.482  1.00 44.94           C  
ATOM   1073  CG1 VAL A 142      33.930  65.998  28.674  1.00 42.87           C  
ATOM   1074  CG2 VAL A 142      36.170  65.473  29.677  1.00 48.54           C  
ATOM   1075  N   GLU A 143      34.138  69.053  27.426  1.00 37.08           N  
ATOM   1076  CA  GLU A 143      33.178  70.119  27.174  1.00 41.26           C  
ATOM   1077  C   GLU A 143      32.297  69.730  25.995  1.00 34.92           C  
ATOM   1078  O   GLU A 143      32.586  68.775  25.269  1.00 33.36           O  
ATOM   1079  CB  GLU A 143      33.889  71.451  26.909  1.00 46.11           C  
ATOM   1080  CG  GLU A 143      34.868  71.390  25.747  1.00 49.77           C  
ATOM   1081  CD  GLU A 143      35.606  72.698  25.517  1.00 52.83           C  
ATOM   1082  OE1 GLU A 143      35.059  73.765  25.875  1.00 53.38           O  
ATOM   1083  OE2 GLU A 143      36.740  72.655  24.993  1.00 50.52           O1-
ATOM   1084  N   SER A 144      31.200  70.473  25.821  1.00 35.55           N  
ATOM   1085  CA  SER A 144      30.341  70.323  24.649  1.00 36.56           C  
ATOM   1086  C   SER A 144      30.057  71.691  24.047  1.00 34.93           C  
ATOM   1087  O   SER A 144      30.089  72.714  24.740  1.00 37.40           O  
ATOM   1088  CB  SER A 144      29.001  69.617  24.968  1.00 39.02           C  
ATOM   1089  OG  SER A 144      28.050  70.491  25.557  1.00 40.39           O  
ATOM   1090  N   THR A 145      29.764  71.693  22.746  1.00 32.31           N  
ATOM   1091  CA  THR A 145      29.494  72.904  21.988  1.00 32.46           C  
ATOM   1092  C   THR A 145      28.229  72.714  21.159  1.00 30.62           C  
ATOM   1093  O   THR A 145      27.825  71.589  20.855  1.00 29.93           O  
ATOM   1094  CB  THR A 145      30.673  73.262  21.061  1.00 35.02           C  
ATOM   1095  CG2 THR A 145      31.928  73.547  21.863  1.00 38.51           C  
ATOM   1096  OG1 THR A 145      30.932  72.172  20.168  1.00 34.18           O  
ATOM   1097  N   ALA A 146      27.607  73.828  20.784  1.00 29.88           N  
ATOM   1098  CA  ALA A 146      26.391  73.784  19.976  1.00 27.01           C  
ATOM   1099  C   ALA A 146      26.723  73.771  18.490  1.00 28.87           C  
ATOM   1100  O   ALA A 146      27.713  74.372  18.062  1.00 28.47           O  
ATOM   1101  CB  ALA A 146      25.492  74.982  20.280  1.00 24.87           C  
ATOM   1102  N   ASN A 147      25.896  73.058  17.713  1.00 22.72           N  
ATOM   1103  CA  ASN A 147      25.927  73.074  16.242  1.00 22.00           C  
ATOM   1104  C   ASN A 147      27.325  72.690  15.761  1.00 22.95           C  
ATOM   1105  O   ASN A 147      27.747  71.548  16.018  1.00 24.34           O  
ATOM   1106  CB  ASN A 147      25.378  74.429  15.787  1.00 25.00           C  
ATOM   1107  CG  ASN A 147      23.959  74.678  16.304  1.00 22.66           C  
ATOM   1108  ND2 ASN A 147      23.679  75.902  16.731  1.00 24.51           N  
ATOM   1109  OD1 ASN A 147      23.129  73.769  16.313  1.00 22.00           O  
ATOM   1110  N   GLN A 148      28.044  73.538  15.026  1.00 23.65           N  
ATOM   1111  CA  GLN A 148      29.418  73.232  14.631  1.00 24.90           C  
ATOM   1112  C   GLN A 148      30.427  74.131  15.333  1.00 26.60           C  
ATOM   1113  O   GLN A 148      31.564  74.270  14.859  1.00 28.99           O  
ATOM   1114  CB  GLN A 148      29.612  73.319  13.108  1.00 26.97           C  
ATOM   1115  CG  GLN A 148      28.750  72.359  12.291  1.00 25.15           C  
ATOM   1116  CD  GLN A 148      28.991  70.878  12.592  1.00 26.03           C  
ATOM   1117  NE2 GLN A 148      28.049  70.042  12.186  1.00 24.71           N  
ATOM   1118  OE1 GLN A 148      29.999  70.497  13.177  1.00 27.51           O  
ATOM   1119  N   ASP A 149      30.032  74.765  16.438  1.00 31.69           N  
ATOM   1120  CA  ASP A 149      30.979  75.555  17.213  1.00 33.86           C  
ATOM   1121  C   ASP A 149      32.147  74.682  17.642  1.00 32.39           C  
ATOM   1122  O   ASP A 149      31.956  73.546  18.088  1.00 32.01           O  
ATOM   1123  CB  ASP A 149      30.310  76.150  18.451  1.00 35.49           C  
ATOM   1124  CG  ASP A 149      29.318  77.235  18.122  1.00 35.79           C  
ATOM   1125  OD1 ASP A 149      29.031  77.450  16.927  1.00 35.60           O  
ATOM   1126  OD2 ASP A 149      28.822  77.874  19.075  1.00 37.80           O1-
ATOM   1127  N   SER A 150      33.345  75.209  17.508  1.00 34.75           N  
ATOM   1128  CA  SER A 150      34.537  74.455  17.854  1.00 37.11           C  
ATOM   1129  C   SER A 150      35.252  75.074  19.048  1.00 37.52           C  
ATOM   1130  O   SER A 150      35.353  76.304  19.142  1.00 38.65           O  
ATOM   1131  CB  SER A 150      35.512  74.394  16.673  1.00 39.46           C  
ATOM   1132  OG  SER A 150      36.813  74.031  17.114  1.00 41.88           O  
ATOM   1133  N   PRO A 151      35.778  74.256  19.962  1.00 38.03           N  
ATOM   1134  CA  PRO A 151      36.636  74.805  21.025  1.00 37.91           C  
ATOM   1135  C   PRO A 151      37.831  75.591  20.499  1.00 39.67           C  
ATOM   1136  O   PRO A 151      38.436  76.342  21.273  1.00 41.60           O  
ATOM   1137  CB  PRO A 151      37.087  73.555  21.796  1.00 39.38           C  
ATOM   1138  CG  PRO A 151      35.988  72.547  21.545  1.00 38.44           C  
ATOM   1139  CD  PRO A 151      35.532  72.811  20.128  1.00 34.49           C  
ATOM   1140  N   LEU A 152      38.161  75.470  19.207  1.00 41.33           N  
ATOM   1141  CA  LEU A 152      39.311  76.180  18.654  1.00 44.26           C  
ATOM   1142  C   LEU A 152      39.178  77.690  18.826  1.00 44.09           C  
ATOM   1143  O   LEU A 152      40.153  78.361  19.175  1.00 45.23           O  
ATOM   1144  CB  LEU A 152      39.500  75.817  17.178  1.00 41.30           C  
ATOM   1145  CG  LEU A 152      40.139  74.458  16.865  1.00 41.46           C  
ATOM   1146  CD1 LEU A 152      40.049  74.151  15.369  1.00 45.21           C  
ATOM   1147  CD2 LEU A 152      41.593  74.411  17.331  1.00 44.22           C  
ATOM   1148  N   PHE A 153      37.994  78.257  18.571  1.00 41.19           N  
ATOM   1149  CA  PHE A 153      37.878  79.705  18.743  1.00 48.11           C  
ATOM   1150  C   PHE A 153      37.675  80.114  20.200  1.00 46.44           C  
ATOM   1151  O   PHE A 153      37.434  81.295  20.479  1.00 45.74           O  
ATOM   1152  CB  PHE A 153      36.771  80.291  17.851  1.00 45.30           C  
ATOM   1153  CG  PHE A 153      35.378  79.778  18.124  1.00 46.19           C  
ATOM   1154  CD1 PHE A 153      34.628  80.265  19.187  1.00 45.49           C  
ATOM   1155  CD2 PHE A 153      34.788  78.861  17.259  1.00 45.38           C  
ATOM   1156  CE1 PHE A 153      33.339  79.813  19.418  1.00 44.28           C  
ATOM   1157  CE2 PHE A 153      33.499  78.406  17.480  1.00 44.58           C  
ATOM   1158  CZ  PHE A 153      32.773  78.881  18.562  1.00 44.18           C  
ATOM   1159  N   GLU A 154      37.787  79.168  21.128  1.00 47.47           N  
ATOM   1160  CA  GLU A 154      37.827  79.465  22.552  1.00 51.32           C  
ATOM   1161  C   GLU A 154      39.218  79.253  23.143  1.00 54.37           C  
ATOM   1162  O   GLU A 154      39.369  79.251  24.368  1.00 56.83           O  
ATOM   1163  CB  GLU A 154      36.797  78.608  23.293  1.00 53.80           C  
ATOM   1164  CG  GLU A 154      35.342  78.973  23.014  1.00 53.09           C  
ATOM   1165  CD  GLU A 154      34.997  80.397  23.423  1.00 59.45           C  
ATOM   1166  OE1 GLU A 154      35.585  80.895  24.407  1.00 62.47           O  
ATOM   1167  OE2 GLU A 154      34.132  81.016  22.762  1.00 60.38           O1-
ATOM   1168  N   GLY A 155      40.235  79.068  22.301  1.00 52.03           N  
ATOM   1169  CA  GLY A 155      41.595  78.895  22.757  1.00 50.74           C  
ATOM   1170  C   GLY A 155      41.999  77.465  23.041  1.00 49.67           C  
ATOM   1171  O   GLY A 155      43.175  77.218  23.324  1.00 51.75           O  
ATOM   1172  N   ASN A 156      41.068  76.522  22.983  1.00 49.41           N  
ATOM   1173  CA  ASN A 156      41.323  75.120  23.277  1.00 50.84           C  
ATOM   1174  C   ASN A 156      41.596  74.321  22.008  1.00 53.78           C  
ATOM   1175  O   ASN A 156      41.185  74.689  20.906  1.00 55.72           O  
ATOM   1176  CB  ASN A 156      40.138  74.516  24.037  1.00 49.24           C  
ATOM   1177  CG  ASN A 156      40.085  74.969  25.490  1.00 52.44           C  
ATOM   1178  ND2 ASN A 156      39.127  74.435  26.245  1.00 49.58           N  
ATOM   1179  OD1 ASN A 156      40.891  75.794  25.924  1.00 55.69           O  
ATOM   1180  N   THR A 157      42.323  73.220  22.174  1.00 53.69           N  
ATOM   1181  CA  THR A 157      42.643  72.346  21.051  1.00 50.07           C  
ATOM   1182  C   THR A 157      41.981  70.990  21.242  1.00 49.28           C  
ATOM   1183  O   THR A 157      42.493  70.148  21.999  1.00 45.17           O  
ATOM   1184  CB  THR A 157      44.156  72.193  20.917  1.00 52.43           C  
ATOM   1185  CG2 THR A 157      44.496  71.239  19.783  1.00 52.72           C  
ATOM   1186  OG1 THR A 157      44.719  73.476  20.631  1.00 54.67           O  
ATOM   1187  N   PRO A 158      40.886  70.707  20.545  1.00 42.00           N  
ATOM   1188  CA  PRO A 158      40.225  69.410  20.715  1.00 40.58           C  
ATOM   1189  C   PRO A 158      41.104  68.284  20.204  1.00 41.60           C  
ATOM   1190  O   PRO A 158      41.775  68.415  19.179  1.00 42.47           O  
ATOM   1191  CB  PRO A 158      38.946  69.554  19.880  1.00 45.93           C  
ATOM   1192  CG  PRO A 158      39.299  70.574  18.839  1.00 44.11           C  
ATOM   1193  CD  PRO A 158      40.222  71.543  19.528  1.00 45.75           C  
ATOM   1194  N   ILE A 159      41.150  67.192  20.961  1.00 41.81           N  
ATOM   1195  CA  ILE A 159      41.880  66.002  20.542  1.00 45.53           C  
ATOM   1196  C   ILE A 159      40.979  64.796  20.354  1.00 44.98           C  
ATOM   1197  O   ILE A 159      41.415  63.800  19.755  1.00 45.12           O  
ATOM   1198  CB  ILE A 159      43.024  65.660  21.517  1.00 46.02           C  
ATOM   1199  CG1 ILE A 159      42.468  65.203  22.867  1.00 49.11           C  
ATOM   1200  CG2 ILE A 159      43.944  66.863  21.672  1.00 48.03           C  
ATOM   1201  CD1 ILE A 159      43.536  64.884  23.885  1.00 46.98           C  
ATOM   1202  N   LEU A 160      39.742  64.856  20.825  1.00 43.86           N  
ATOM   1203  CA  LEU A 160      38.772  63.794  20.635  1.00 43.08           C  
ATOM   1204  C   LEU A 160      37.410  64.463  20.604  1.00 41.48           C  
ATOM   1205  O   LEU A 160      37.170  65.404  21.363  1.00 41.01           O  
ATOM   1206  CB  LEU A 160      38.850  62.758  21.763  1.00 43.50           C  
ATOM   1207  CG  LEU A 160      37.857  61.591  21.759  1.00 40.34           C  
ATOM   1208  CD1 LEU A 160      38.136  60.665  20.586  1.00 41.47           C  
ATOM   1209  CD2 LEU A 160      37.931  60.826  23.079  1.00 39.17           C  
ATOM   1210  N   GLY A 161      36.549  64.020  19.698  1.00 42.70           N  
ATOM   1211  CA  GLY A 161      35.230  64.616  19.567  1.00 38.62           C  
ATOM   1212  C   GLY A 161      34.219  63.584  19.133  1.00 36.28           C  
ATOM   1213  O   GLY A 161      34.532  62.665  18.368  1.00 32.26           O  
ATOM   1214  N   LEU A 162      32.992  63.736  19.629  1.00 33.28           N  
ATOM   1215  CA  LEU A 162      31.873  62.880  19.261  1.00 33.42           C  
ATOM   1216  C   LEU A 162      30.762  63.751  18.692  1.00 30.90           C  
ATOM   1217  O   LEU A 162      30.266  64.653  19.371  1.00 28.78           O  
ATOM   1218  CB  LEU A 162      31.356  62.082  20.460  1.00 31.29           C  
ATOM   1219  CG  LEU A 162      30.044  61.323  20.207  1.00 32.12           C  
ATOM   1220  CD1 LEU A 162      30.169  60.328  19.060  1.00 31.72           C  
ATOM   1221  CD2 LEU A 162      29.528  60.637  21.477  1.00 32.84           C  
ATOM   1222  N   ASP A 163      30.390  63.489  17.441  1.00 28.95           N  
ATOM   1223  CA  ASP A 163      29.302  64.190  16.773  1.00 25.62           C  
ATOM   1224  C   ASP A 163      27.980  63.673  17.317  1.00 26.62           C  
ATOM   1225  O   ASP A 163      27.698  62.475  17.207  1.00 27.59           O  
ATOM   1226  CB  ASP A 163      29.419  63.947  15.265  1.00 30.22           C  
ATOM   1227  CG  ASP A 163      28.467  64.790  14.440  1.00 32.96           C  
ATOM   1228  OD1 ASP A 163      27.753  65.636  15.005  1.00 32.79           O  
ATOM   1229  OD2 ASP A 163      28.438  64.589  13.208  1.00 33.96           O1-
ATOM   1230  N   VAL A 164      27.183  64.546  17.936  1.00 27.10           N  
ATOM   1231  CA  VAL A 164      25.875  64.131  18.424  1.00 23.56           C  
ATOM   1232  C   VAL A 164      24.741  64.837  17.677  1.00 22.18           C  
ATOM   1233  O   VAL A 164      23.609  64.875  18.162  1.00 21.76           O  
ATOM   1234  CB  VAL A 164      25.741  64.298  19.953  1.00 29.64           C  
ATOM   1235  CG1 VAL A 164      26.814  63.479  20.672  1.00 32.28           C  
ATOM   1236  CG2 VAL A 164      25.792  65.766  20.383  1.00 29.47           C  
ATOM   1237  N   TRP A 165      25.019  65.397  16.501  1.00 22.90           N  
ATOM   1238  CA  TRP A 165      23.932  65.695  15.581  1.00 24.31           C  
ATOM   1239  C   TRP A 165      23.173  64.407  15.298  1.00 25.20           C  
ATOM   1240  O   TRP A 165      23.771  63.334  15.166  1.00 24.64           O  
ATOM   1241  CB  TRP A 165      24.469  66.266  14.264  1.00 21.90           C  
ATOM   1242  CG  TRP A 165      24.980  67.678  14.334  1.00 22.87           C  
ATOM   1243  CD1 TRP A 165      25.967  68.160  15.150  1.00 24.29           C  
ATOM   1244  CD2 TRP A 165      24.558  68.782  13.520  1.00 22.48           C  
ATOM   1245  CE2 TRP A 165      25.312  69.908  13.918  1.00 20.63           C  
ATOM   1246  CE3 TRP A 165      23.590  68.936  12.525  1.00 21.30           C  
ATOM   1247  NE1 TRP A 165      26.168  69.505  14.911  1.00 23.57           N  
ATOM   1248  CZ2 TRP A 165      25.144  71.158  13.337  1.00 23.52           C  
ATOM   1249  CZ3 TRP A 165      23.429  70.183  11.945  1.00 24.43           C  
ATOM   1250  CH2 TRP A 165      24.204  71.276  12.347  1.00 22.84           C  
ATOM   1251  N   GLU A 166      21.849  64.509  15.191  1.00 22.29           N  
ATOM   1252  CA  GLU A 166      21.056  63.307  14.941  1.00 23.61           C  
ATOM   1253  C   GLU A 166      21.421  62.617  13.624  1.00 25.17           C  
ATOM   1254  O   GLU A 166      21.247  61.399  13.508  1.00 26.36           O  
ATOM   1255  CB  GLU A 166      19.567  63.667  14.988  1.00 23.04           C  
ATOM   1256  CG  GLU A 166      19.070  63.879  16.437  1.00 27.31           C  
ATOM   1257  CD  GLU A 166      17.642  64.383  16.504  1.00 27.31           C  
ATOM   1258  OE1 GLU A 166      17.246  65.139  15.588  1.00 23.72           O  
ATOM   1259  OE2 GLU A 166      16.911  64.009  17.449  1.00 23.44           O1-
ATOM   1260  N   HIS A 167      21.969  63.341  12.643  1.00 24.12           N  
ATOM   1261  CA  HIS A 167      22.359  62.669  11.405  1.00 24.73           C  
ATOM   1262  C   HIS A 167      23.502  61.683  11.617  1.00 24.44           C  
ATOM   1263  O   HIS A 167      23.674  60.760  10.807  1.00 25.15           O  
ATOM   1264  CB  HIS A 167      22.737  63.690  10.326  1.00 24.45           C  
ATOM   1265  CG  HIS A 167      23.979  64.481  10.614  1.00 24.19           C  
ATOM   1266  CD2 HIS A 167      25.272  64.100  10.764  1.00 26.10           C  
ATOM   1267  ND1 HIS A 167      23.973  65.859  10.697  1.00 23.44           N  
ATOM   1268  CE1 HIS A 167      25.204  66.287  10.926  1.00 26.03           C  
ATOM   1269  NE2 HIS A 167      26.012  65.239  10.971  1.00 27.97           N  
ATOM   1270  N   ALA A 168      24.272  61.839  12.696  1.00 27.69           N  
ATOM   1271  CA  ALA A 168      25.366  60.918  12.949  1.00 26.03           C  
ATOM   1272  C   ALA A 168      24.891  59.588  13.520  1.00 26.37           C  
ATOM   1273  O   ALA A 168      25.671  58.629  13.540  1.00 29.13           O  
ATOM   1274  CB  ALA A 168      26.388  61.559  13.885  1.00 24.35           C  
ATOM   1275  N   TYR A 169      23.638  59.494  13.961  1.00 23.65           N  
ATOM   1276  CA  TYR A 169      23.214  58.259  14.610  1.00 28.77           C  
ATOM   1277  C   TYR A 169      21.768  57.861  14.362  1.00 28.74           C  
ATOM   1278  O   TYR A 169      21.371  56.798  14.844  1.00 28.77           O  
ATOM   1279  CB  TYR A 169      23.460  58.344  16.129  1.00 30.93           C  
ATOM   1280  CG  TYR A 169      22.662  59.384  16.908  1.00 29.20           C  
ATOM   1281  CD1 TYR A 169      21.355  59.133  17.323  1.00 29.27           C  
ATOM   1282  CD2 TYR A 169      23.235  60.599  17.264  1.00 25.36           C  
ATOM   1283  CE1 TYR A 169      20.635  60.082  18.058  1.00 27.24           C  
ATOM   1284  CE2 TYR A 169      22.528  61.541  17.994  1.00 22.91           C  
ATOM   1285  CZ  TYR A 169      21.231  61.284  18.381  1.00 26.59           C  
ATOM   1286  OH  TYR A 169      20.539  62.235  19.113  1.00 29.53           O  
ATOM   1287  N   TYR A 170      20.964  58.639  13.634  1.00 23.11           N  
ATOM   1288  CA  TYR A 170      19.540  58.323  13.608  1.00 28.14           C  
ATOM   1289  C   TYR A 170      19.216  57.095  12.760  1.00 31.21           C  
ATOM   1290  O   TYR A 170      18.290  56.358  13.108  1.00 31.15           O  
ATOM   1291  CB  TYR A 170      18.721  59.524  13.137  1.00 25.94           C  
ATOM   1292  CG  TYR A 170      17.374  59.549  13.802  1.00 26.40           C  
ATOM   1293  CD1 TYR A 170      17.230  60.026  15.103  1.00 26.00           C  
ATOM   1294  CD2 TYR A 170      16.250  59.068  13.150  1.00 29.16           C  
ATOM   1295  CE1 TYR A 170      15.997  60.026  15.733  1.00 27.92           C  
ATOM   1296  CE2 TYR A 170      15.021  59.066  13.759  1.00 29.82           C  
ATOM   1297  CZ  TYR A 170      14.895  59.549  15.050  1.00 30.26           C  
ATOM   1298  OH  TYR A 170      13.664  59.545  15.650  1.00 31.82           O  
ATOM   1299  N   LEU A 171      19.949  56.850  11.660  1.00 24.40           N  
ATOM   1300  CA  LEU A 171      19.618  55.717  10.794  1.00 25.65           C  
ATOM   1301  C   LEU A 171      19.658  54.395  11.548  1.00 34.02           C  
ATOM   1302  O   LEU A 171      18.776  53.547  11.366  1.00 34.44           O  
ATOM   1303  CB  LEU A 171      20.567  55.662   9.591  1.00 26.13           C  
ATOM   1304  CG  LEU A 171      20.360  56.746   8.528  1.00 24.84           C  
ATOM   1305  CD1 LEU A 171      21.225  56.472   7.310  1.00 30.99           C  
ATOM   1306  CD2 LEU A 171      18.890  56.860   8.149  1.00 27.24           C  
ATOM   1307  N   LYS A 172      20.666  54.199  12.397  1.00 33.13           N  
ATOM   1308  CA  LYS A 172      20.825  52.949  13.130  1.00 29.92           C  
ATOM   1309  C   LYS A 172      20.222  52.979  14.534  1.00 29.94           C  
ATOM   1310  O   LYS A 172      19.672  51.967  14.985  1.00 33.99           O  
ATOM   1311  CB  LYS A 172      22.309  52.580  13.232  1.00 30.98           C  
ATOM   1312  CG  LYS A 172      22.553  51.327  14.068  1.00 42.19           C  
ATOM   1313  CD  LYS A 172      24.020  50.942  14.142  1.00 43.45           C  
ATOM   1314  CE  LYS A 172      24.200  49.657  14.938  1.00 45.65           C  
ATOM   1315  NZ  LYS A 172      23.500  48.496  14.324  1.00 46.95           N1+
ATOM   1316  N   TYR A 173      20.331  54.103  15.241  1.00 31.73           N  
ATOM   1317  CA  TYR A 173      19.955  54.182  16.649  1.00 32.15           C  
ATOM   1318  C   TYR A 173      18.688  54.977  16.916  1.00 32.57           C  
ATOM   1319  O   TYR A 173      18.191  54.949  18.050  1.00 32.87           O  
ATOM   1320  CB  TYR A 173      21.103  54.792  17.459  1.00 32.16           C  
ATOM   1321  CG  TYR A 173      22.355  53.955  17.427  1.00 31.09           C  
ATOM   1322  CD1 TYR A 173      22.493  52.842  18.253  1.00 31.92           C  
ATOM   1323  CD2 TYR A 173      23.399  54.272  16.570  1.00 30.90           C  
ATOM   1324  CE1 TYR A 173      23.639  52.068  18.221  1.00 35.76           C  
ATOM   1325  CE2 TYR A 173      24.546  53.507  16.532  1.00 34.16           C  
ATOM   1326  CZ  TYR A 173      24.663  52.408  17.359  1.00 36.09           C  
ATOM   1327  OH  TYR A 173      25.810  51.648  17.316  1.00 37.14           O  
ATOM   1328  N   GLN A 174      18.159  55.678  15.916  1.00 26.39           N  
ATOM   1329  CA  GLN A 174      17.035  56.594  16.091  1.00 28.04           C  
ATOM   1330  C   GLN A 174      17.277  57.493  17.297  1.00 28.89           C  
ATOM   1331  O   GLN A 174      18.301  58.177  17.366  1.00 29.55           O  
ATOM   1332  CB  GLN A 174      15.715  55.829  16.212  1.00 31.73           C  
ATOM   1333  CG  GLN A 174      15.295  55.125  14.911  1.00 34.48           C  
ATOM   1334  CD  GLN A 174      16.013  53.796  14.692  1.00 38.50           C  
ATOM   1335  NE2 GLN A 174      16.663  53.654  13.537  1.00 38.83           N  
ATOM   1336  OE1 GLN A 174      15.987  52.913  15.549  1.00 37.79           O  
ATOM   1337  N   ASN A 175      16.355  57.495  18.258  1.00 28.53           N  
ATOM   1338  CA  ASN A 175      16.447  58.391  19.404  1.00 28.14           C  
ATOM   1339  C   ASN A 175      17.407  57.909  20.486  1.00 30.52           C  
ATOM   1340  O   ASN A 175      17.577  58.613  21.489  1.00 28.84           O  
ATOM   1341  CB  ASN A 175      15.058  58.582  20.017  1.00 28.96           C  
ATOM   1342  CG  ASN A 175      14.530  57.310  20.668  1.00 33.45           C  
ATOM   1343  ND2 ASN A 175      14.340  57.352  21.985  1.00 35.13           N  
ATOM   1344  OD1 ASN A 175      14.276  56.312  19.994  1.00 35.29           O  
ATOM   1345  N   ARG A 176      18.022  56.735  20.333  1.00 30.57           N  
ATOM   1346  CA  ARG A 176      18.791  56.126  21.424  1.00 32.91           C  
ATOM   1347  C   ARG A 176      20.251  56.588  21.383  1.00 32.74           C  
ATOM   1348  O   ARG A 176      21.186  55.805  21.199  1.00 31.58           O  
ATOM   1349  CB  ARG A 176      18.681  54.606  21.363  1.00 34.75           C  
ATOM   1350  CG  ARG A 176      17.241  54.097  21.300  1.00 35.57           C  
ATOM   1351  CD  ARG A 176      17.183  52.576  21.288  1.00 39.73           C  
ATOM   1352  NE  ARG A 176      17.696  52.032  20.032  1.00 43.20           N  
ATOM   1353  CZ  ARG A 176      17.061  52.109  18.867  1.00 45.08           C  
ATOM   1354  NH1 ARG A 176      15.883  52.719  18.787  1.00 43.21           N1+
ATOM   1355  NH2 ARG A 176      17.608  51.584  17.774  1.00 47.71           N  
ATOM   1356  N   ARG A 177      20.434  57.887  21.623  1.00 31.97           N  
ATOM   1357  CA  ARG A 177      21.784  58.451  21.668  1.00 32.63           C  
ATOM   1358  C   ARG A 177      22.701  57.792  22.693  1.00 34.72           C  
ATOM   1359  O   ARG A 177      23.885  57.596  22.369  1.00 31.02           O  
ATOM   1360  CB  ARG A 177      21.711  59.964  21.928  1.00 33.68           C  
ATOM   1361  CG  ARG A 177      23.065  60.677  21.836  1.00 33.94           C  
ATOM   1362  CD  ARG A 177      23.028  62.083  22.413  1.00 32.52           C  
ATOM   1363  NE  ARG A 177      22.223  62.989  21.603  1.00 33.35           N  
ATOM   1364  CZ  ARG A 177      22.163  64.307  21.784  1.00 35.03           C  
ATOM   1365  NH1 ARG A 177      22.867  64.875  22.750  1.00 33.61           N1+
ATOM   1366  NH2 ARG A 177      21.406  65.057  20.992  1.00 37.42           N  
ATOM   1367  N   PRO A 178      22.263  57.455  23.919  1.00 37.14           N  
ATOM   1368  CA  PRO A 178      23.182  56.757  24.835  1.00 39.15           C  
ATOM   1369  C   PRO A 178      23.758  55.483  24.246  1.00 39.59           C  
ATOM   1370  O   PRO A 178      24.951  55.208  24.409  1.00 35.83           O  
ATOM   1371  CB  PRO A 178      22.298  56.469  26.058  1.00 39.40           C  
ATOM   1372  CG  PRO A 178      21.272  57.550  26.038  1.00 36.16           C  
ATOM   1373  CD  PRO A 178      20.981  57.776  24.581  1.00 37.68           C  
ATOM   1374  N   GLU A 179      22.942  54.709  23.531  1.00 41.96           N  
ATOM   1375  CA  GLU A 179      23.444  53.517  22.855  1.00 41.49           C  
ATOM   1376  C   GLU A 179      24.510  53.880  21.832  1.00 39.78           C  
ATOM   1377  O   GLU A 179      25.543  53.206  21.721  1.00 35.44           O  
ATOM   1378  CB  GLU A 179      22.281  52.781  22.197  1.00 48.92           C  
ATOM   1379  CG  GLU A 179      22.552  51.338  21.843  1.00 57.58           C  
ATOM   1380  CD  GLU A 179      21.331  50.661  21.251  1.00 63.77           C  
ATOM   1381  OE1 GLU A 179      20.213  50.946  21.733  1.00 64.46           O  
ATOM   1382  OE2 GLU A 179      21.485  49.857  20.302  1.00 66.79           O1-
ATOM   1383  N   TYR A 180      24.255  54.930  21.046  1.00 32.25           N  
ATOM   1384  CA  TYR A 180      25.245  55.412  20.083  1.00 33.78           C  
ATOM   1385  C   TYR A 180      26.527  55.842  20.780  1.00 32.89           C  
ATOM   1386  O   TYR A 180      27.626  55.533  20.316  1.00 33.31           O  
ATOM   1387  CB  TYR A 180      24.654  56.565  19.269  1.00 29.70           C  
ATOM   1388  CG  TYR A 180      25.644  57.418  18.490  1.00 30.87           C  
ATOM   1389  CD1 TYR A 180      26.380  56.897  17.424  1.00 30.74           C  
ATOM   1390  CD2 TYR A 180      25.790  58.769  18.783  1.00 28.10           C  
ATOM   1391  CE1 TYR A 180      27.261  57.700  16.703  1.00 32.23           C  
ATOM   1392  CE2 TYR A 180      26.660  59.572  18.075  1.00 33.19           C  
ATOM   1393  CZ  TYR A 180      27.387  59.042  17.029  1.00 34.10           C  
ATOM   1394  OH  TYR A 180      28.258  59.859  16.333  1.00 27.26           O  
ATOM   1395  N   ILE A 181      26.409  56.556  21.901  1.00 33.42           N  
ATOM   1396  CA  ILE A 181      27.604  56.966  22.631  1.00 37.31           C  
ATOM   1397  C   ILE A 181      28.387  55.741  23.088  1.00 39.19           C  
ATOM   1398  O   ILE A 181      29.621  55.699  22.987  1.00 36.69           O  
ATOM   1399  CB  ILE A 181      27.217  57.887  23.804  1.00 38.35           C  
ATOM   1400  CG1 ILE A 181      26.578  59.169  23.263  1.00 35.26           C  
ATOM   1401  CG2 ILE A 181      28.431  58.230  24.648  1.00 42.02           C  
ATOM   1402  CD1 ILE A 181      25.744  59.913  24.293  1.00 36.62           C  
ATOM   1403  N   GLY A 182      27.679  54.708  23.562  1.00 38.98           N  
ATOM   1404  CA  GLY A 182      28.348  53.474  23.950  1.00 40.15           C  
ATOM   1405  C   GLY A 182      29.118  52.831  22.810  1.00 41.12           C  
ATOM   1406  O   GLY A 182      30.217  52.307  23.010  1.00 41.94           O  
ATOM   1407  N   ALA A 183      28.549  52.854  21.600  1.00 39.45           N  
ATOM   1408  CA  ALA A 183      29.251  52.312  20.439  1.00 39.31           C  
ATOM   1409  C   ALA A 183      30.484  53.139  20.094  1.00 40.14           C  
ATOM   1410  O   ALA A 183      31.512  52.585  19.685  1.00 38.66           O  
ATOM   1411  CB  ALA A 183      28.314  52.237  19.234  1.00 36.58           C  
ATOM   1412  N   PHE A 184      30.387  54.469  20.217  1.00 39.08           N  
ATOM   1413  CA  PHE A 184      31.532  55.341  19.961  1.00 35.93           C  
ATOM   1414  C   PHE A 184      32.754  54.895  20.752  1.00 37.93           C  
ATOM   1415  O   PHE A 184      33.867  54.852  20.219  1.00 38.35           O  
ATOM   1416  CB  PHE A 184      31.160  56.788  20.298  1.00 34.53           C  
ATOM   1417  CG  PHE A 184      32.329  57.734  20.347  1.00 39.33           C  
ATOM   1418  CD1 PHE A 184      32.943  58.163  19.184  1.00 39.06           C  
ATOM   1419  CD2 PHE A 184      32.811  58.200  21.561  1.00 39.11           C  
ATOM   1420  CE1 PHE A 184      34.011  59.040  19.229  1.00 37.82           C  
ATOM   1421  CE2 PHE A 184      33.874  59.076  21.609  1.00 38.42           C  
ATOM   1422  CZ  PHE A 184      34.476  59.495  20.440  1.00 35.50           C  
ATOM   1423  N   TYR A 185      32.563  54.535  22.024  1.00 39.26           N  
ATOM   1424  CA  TYR A 185      33.692  54.085  22.833  1.00 41.58           C  
ATOM   1425  C   TYR A 185      34.369  52.859  22.226  1.00 42.68           C  
ATOM   1426  O   TYR A 185      35.595  52.725  22.302  1.00 43.89           O  
ATOM   1427  CB  TYR A 185      33.223  53.805  24.265  1.00 42.69           C  
ATOM   1428  CG  TYR A 185      32.881  55.060  25.045  1.00 41.87           C  
ATOM   1429  CD1 TYR A 185      33.777  56.114  25.117  1.00 41.65           C  
ATOM   1430  CD2 TYR A 185      31.670  55.188  25.705  1.00 45.34           C  
ATOM   1431  CE1 TYR A 185      33.485  57.260  25.820  1.00 41.06           C  
ATOM   1432  CE2 TYR A 185      31.362  56.338  26.420  1.00 40.74           C  
ATOM   1433  CZ  TYR A 185      32.276  57.371  26.471  1.00 45.64           C  
ATOM   1434  OH  TYR A 185      31.986  58.518  27.177  1.00 44.77           O  
ATOM   1435  N   ASN A 186      33.597  51.975  21.594  1.00 48.59           N  
ATOM   1436  CA  ASN A 186      34.154  50.777  20.976  0.90 48.13           C  
ATOM   1438  C   ASN A 186      34.976  51.075  19.731  1.00 47.88           C  
ATOM   1439  O   ASN A 186      35.713  50.195  19.275  1.00 48.96           O  
ATOM   1440  CB  ASN A 186      33.039  49.802  20.606  0.90 48.92           C  
ATOM   1442  CG  ASN A 186      32.250  49.339  21.807  0.90 50.95           C  
ATOM   1444  ND2 ASN A 186      31.049  48.830  21.564  0.90 50.78           N  
ATOM   1446  OD1 ASN A 186      32.715  49.432  22.941  0.90 52.64           O  
ATOM   1448  N   ALA A 187      34.867  52.278  19.170  1.00 43.74           N  
ATOM   1449  CA  ALA A 187      35.560  52.630  17.940  1.00 43.96           C  
ATOM   1450  C   ALA A 187      36.607  53.724  18.107  1.00 43.11           C  
ATOM   1451  O   ALA A 187      37.242  54.096  17.115  1.00 43.82           O  
ATOM   1452  CB  ALA A 187      34.544  53.064  16.869  1.00 41.92           C  
ATOM   1453  N   VAL A 188      36.798  54.265  19.314  1.00 44.35           N  
ATOM   1454  CA  VAL A 188      37.743  55.364  19.482  1.00 43.96           C  
ATOM   1455  C   VAL A 188      39.149  54.890  19.145  1.00 47.09           C  
ATOM   1456  O   VAL A 188      39.608  53.844  19.622  1.00 49.11           O  
ATOM   1457  CB  VAL A 188      37.673  55.932  20.907  1.00 44.08           C  
ATOM   1458  CG1 VAL A 188      38.757  56.983  21.105  1.00 42.24           C  
ATOM   1459  CG2 VAL A 188      36.301  56.530  21.174  1.00 39.45           C  
ATOM   1460  N   ASN A 189      39.846  55.679  18.330  1.00 46.48           N  
ATOM   1461  CA  ASN A 189      41.217  55.398  17.907  1.00 48.28           C  
ATOM   1462  C   ASN A 189      42.121  56.166  18.862  1.00 47.32           C  
ATOM   1463  O   ASN A 189      42.457  57.327  18.627  1.00 41.76           O  
ATOM   1464  CB  ASN A 189      41.423  55.810  16.450  1.00 47.89           C  
ATOM   1465  CG  ASN A 189      42.773  55.382  15.893  1.00 48.16           C  
ATOM   1466  ND2 ASN A 189      42.869  55.330  14.570  1.00 46.82           N  
ATOM   1467  OD1 ASN A 189      43.713  55.101  16.636  1.00 47.60           O  
ATOM   1468  N   TRP A 190      42.489  55.511  19.970  1.00 60.34           N  
ATOM   1469  CA  TRP A 190      43.296  56.162  20.994  1.00 56.60           C  
ATOM   1470  C   TRP A 190      44.729  56.399  20.535  1.00 54.77           C  
ATOM   1471  O   TRP A 190      45.406  57.270  21.089  1.00 55.08           O  
ATOM   1472  CB  TRP A 190      43.283  55.330  22.280  1.00 54.42           C  
ATOM   1473  CG  TRP A 190      41.962  55.365  22.990  1.00 55.63           C  
ATOM   1474  CD1 TRP A 190      41.019  54.379  23.027  1.00 55.52           C  
ATOM   1475  CD2 TRP A 190      41.421  56.466  23.727  1.00 55.69           C  
ATOM   1476  CE2 TRP A 190      40.154  56.070  24.200  1.00 55.94           C  
ATOM   1477  CE3 TRP A 190      41.890  57.747  24.040  1.00 55.18           C  
ATOM   1478  NE1 TRP A 190      39.932  54.791  23.764  1.00 56.28           N  
ATOM   1479  CZ2 TRP A 190      39.352  56.907  24.966  1.00 54.79           C  
ATOM   1480  CZ3 TRP A 190      41.092  58.576  24.799  1.00 52.05           C  
ATOM   1481  CH2 TRP A 190      39.838  58.154  25.253  1.00 56.63           C  
ATOM   1482  N   GLU A 191      45.199  55.659  19.529  1.00 55.19           N  
ATOM   1483  CA  GLU A 191      46.494  55.969  18.929  1.00 57.69           C  
ATOM   1484  C   GLU A 191      46.461  57.328  18.235  1.00 58.86           C  
ATOM   1485  O   GLU A 191      47.410  58.114  18.340  1.00 60.91           O  
ATOM   1486  CB  GLU A 191      46.899  54.869  17.946  1.00 59.87           C  
ATOM   1487  N   GLU A 192      45.382  57.612  17.502  1.00 56.04           N  
ATOM   1488  CA  GLU A 192      45.210  58.941  16.925  1.00 59.67           C  
ATOM   1489  C   GLU A 192      45.045  60.001  18.009  1.00 60.38           C  
ATOM   1490  O   GLU A 192      45.588  61.107  17.892  1.00 60.26           O  
ATOM   1491  CB  GLU A 192      44.009  58.957  15.980  1.00 59.49           C  
ATOM   1492  CG  GLU A 192      43.669  60.336  15.418  1.00 60.69           C  
ATOM   1493  CD  GLU A 192      44.719  60.861  14.450  1.00 62.84           C  
ATOM   1494  OE1 GLU A 192      45.619  60.084  14.064  1.00 63.70           O  
ATOM   1495  OE2 GLU A 192      44.632  62.046  14.059  1.00 60.96           O1-
ATOM   1496  N   VAL A 193      44.283  59.691  19.065  1.00 54.87           N  
ATOM   1497  CA  VAL A 193      44.102  60.660  20.143  1.00 54.61           C  
ATOM   1498  C   VAL A 193      45.443  60.975  20.794  1.00 55.28           C  
ATOM   1499  O   VAL A 193      45.744  62.134  21.104  1.00 56.48           O  
ATOM   1500  CB  VAL A 193      43.081  60.138  21.177  1.00 57.55           C  
ATOM   1501  CG1 VAL A 193      42.982  61.085  22.364  1.00 53.62           C  
ATOM   1502  CG2 VAL A 193      41.710  59.941  20.535  1.00 54.99           C  
ATOM   1503  N   GLU A 194      46.290  59.958  20.963  1.00 55.69           N  
ATOM   1504  CA  GLU A 194      47.619  60.195  21.515  1.00 58.90           C  
ATOM   1505  C   GLU A 194      48.436  61.094  20.597  1.00 60.38           C  
ATOM   1506  O   GLU A 194      49.113  62.019  21.061  1.00 60.24           O  
ATOM   1507  CB  GLU A 194      48.338  58.866  21.750  1.00 59.80           C  
ATOM   1508  N   ARG A 195      48.358  60.857  19.287  1.00 57.18           N  
ATOM   1509  CA  ARG A 195      49.069  61.700  18.333  1.00 58.80           C  
ATOM   1510  C   ARG A 195      48.671  63.167  18.484  1.00 60.34           C  
ATOM   1511  O   ARG A 195      49.535  64.042  18.619  1.00 60.51           O  
ATOM   1512  CB  ARG A 195      48.788  61.206  16.914  1.00 59.21           C  
ATOM   1513  CG  ARG A 195      49.666  61.824  15.837  1.00 59.66           C  
ATOM   1514  CD  ARG A 195      49.075  61.605  14.453  1.00 62.34           C  
ATOM   1515  NE  ARG A 195      47.770  62.245  14.308  1.00 63.65           N  
ATOM   1516  CZ  ARG A 195      47.598  63.533  14.025  1.00 65.71           C  
ATOM   1517  NH1 ARG A 195      48.649  64.323  13.865  1.00 67.20           N1+
ATOM   1518  NH2 ARG A 195      46.377  64.034  13.905  1.00 65.66           N  
ATOM   1519  N   ARG A 196      47.360  63.449  18.496  1.00 57.49           N  
ATOM   1520  CA  ARG A 196      46.886  64.831  18.593  1.00 57.48           C  
ATOM   1521  C   ARG A 196      47.277  65.479  19.915  1.00 56.69           C  
ATOM   1522  O   ARG A 196      47.502  66.693  19.975  1.00 59.92           O  
ATOM   1523  CB  ARG A 196      45.371  64.886  18.404  1.00 57.66           C  
ATOM   1524  CG  ARG A 196      44.923  64.474  17.021  1.00 57.73           C  
ATOM   1525  CD  ARG A 196      43.435  64.701  16.817  1.00 58.66           C  
ATOM   1526  NE  ARG A 196      43.057  64.451  15.428  1.00 57.55           N  
ATOM   1527  CZ  ARG A 196      43.044  65.370  14.467  1.00 57.80           C  
ATOM   1528  NH1 ARG A 196      43.377  66.626  14.729  1.00 55.49           N1+
ATOM   1529  NH2 ARG A 196      42.696  65.026  13.235  1.00 55.30           N  
ATOM   1530  N   TYR A 197      47.291  64.703  20.996  1.00 56.48           N  
ATOM   1531  CA  TYR A 197      47.704  65.234  22.289  1.00 61.67           C  
ATOM   1532  C   TYR A 197      49.160  65.697  22.264  1.00 62.58           C  
ATOM   1533  O   TYR A 197      49.482  66.793  22.741  1.00 61.90           O  
ATOM   1534  CB  TYR A 197      47.483  64.170  23.357  1.00 60.62           C  
ATOM   1535  CG  TYR A 197      47.908  64.552  24.753  1.00 59.54           C  
ATOM   1536  CD1 TYR A 197      47.165  65.446  25.510  1.00 59.01           C  
ATOM   1537  CD2 TYR A 197      49.046  63.996  25.325  1.00 60.16           C  
ATOM   1538  CE1 TYR A 197      47.554  65.787  26.787  1.00 59.91           C  
ATOM   1539  CE2 TYR A 197      49.440  64.331  26.593  1.00 58.53           C  
ATOM   1540  CZ  TYR A 197      48.691  65.223  27.324  1.00 59.96           C  
ATOM   1541  OH  TYR A 197      49.094  65.561  28.596  1.00 59.92           O  
ATOM   1542  N   HIS A 198      50.059  64.863  21.726  1.00 64.60           N  
ATOM   1543  CA  HIS A 198      51.465  65.253  21.623  1.00 70.16           C  
ATOM   1544  C   HIS A 198      51.617  66.569  20.872  1.00 71.12           C  
ATOM   1545  O   HIS A 198      52.425  67.423  21.254  1.00 70.96           O  
ATOM   1546  CB  HIS A 198      52.278  64.165  20.913  1.00 75.26           C  
ATOM   1547  CG  HIS A 198      52.479  62.916  21.717  1.00 80.52           C  
ATOM   1548  CD2 HIS A 198      52.097  61.637  21.487  1.00 81.82           C  
ATOM   1549  ND1 HIS A 198      53.189  62.894  22.899  1.00 82.52           N  
ATOM   1550  CE1 HIS A 198      53.215  61.661  23.375  1.00 82.13           C  
ATOM   1551  NE2 HIS A 198      52.561  60.878  22.536  1.00 81.81           N  
ATOM   1552  N   ALA A 199      50.848  66.748  19.794  1.00 71.31           N  
ATOM   1553  CA  ALA A 199      50.933  67.978  19.015  1.00 69.08           C  
ATOM   1554  C   ALA A 199      50.391  69.172  19.790  1.00 68.59           C  
ATOM   1555  O   ALA A 199      51.009  70.242  19.797  1.00 69.01           O  
ATOM   1556  CB  ALA A 199      50.189  67.813  17.691  1.00 68.75           C  
ATOM   1557  N   ALA A 200      49.250  69.000  20.466  1.00 69.28           N  
ATOM   1558  CA  ALA A 200      48.666  70.091  21.242  1.00 71.08           C  
ATOM   1559  C   ALA A 200      49.581  70.546  22.371  1.00 73.67           C  
ATOM   1560  O   ALA A 200      49.520  71.710  22.785  1.00 74.70           O  
ATOM   1561  CB  ALA A 200      47.307  69.665  21.799  1.00 67.64           C  
ATOM   1562  N   ILE A 201      50.428  69.660  22.882  1.00 73.91           N  
ATOM   1563  CA  ILE A 201      51.412  70.054  23.883  1.00 75.62           C  
ATOM   1564  C   ILE A 201      52.768  70.318  23.239  1.00 77.16           C  
ATOM   1565  O   ILE A 201      52.940  70.146  22.033  1.00 77.62           O  
ATOM   1566  CB  ILE A 201      51.542  69.000  24.984  1.00 77.44           C  
ATOM   1567  CG1 ILE A 201      50.242  68.897  25.781  1.00 77.71           C  
ATOM   1568  CG2 ILE A 201      52.711  69.334  25.901  1.00 78.86           C  
ATOM   1569  CD1 ILE A 201      50.360  68.022  26.987  1.00 78.33           C  
TER   
ATOM   1570  N   ALA E   1      -0.968  66.182  35.344  1.00 38.14           N  
ATOM   1571  CA  ALA E   1       0.239  66.186  34.524  1.00 35.37           C  
ATOM   1572  C   ALA E   1      -0.106  66.112  33.048  1.00 34.42           C  
ATOM   1573  O   ALA E   1      -1.224  65.745  32.681  1.00 35.37           O  
ATOM   1574  CB  ALA E   1       1.145  65.029  34.906  1.00 37.99           C  
ATOM   1575  N   TYR E   2       0.851  66.474  32.200  1.00 29.03           N  
ATOM   1576  CA  TYR E   2       0.633  66.360  30.767  1.00 29.16           C  
ATOM   1577  C   TYR E   2       0.647  64.894  30.341  1.00 30.59           C  
ATOM   1578  O   TYR E   2       1.286  64.045  30.970  1.00 31.74           O  
ATOM   1579  CB  TYR E   2       1.695  67.144  29.999  1.00 26.89           C  
ATOM   1580  CG  TYR E   2       1.805  68.600  30.411  1.00 26.14           C  
ATOM   1581  CD1 TYR E   2       0.717  69.460  30.297  1.00 27.70           C  
ATOM   1582  CD2 TYR E   2       3.003  69.118  30.879  1.00 22.96           C  
ATOM   1583  CE1 TYR E   2       0.817  70.805  30.665  1.00 27.71           C  
ATOM   1584  CE2 TYR E   2       3.115  70.457  31.248  1.00 23.46           C  
ATOM   1585  CZ  TYR E   2       2.024  71.292  31.141  1.00 26.36           C  
ATOM   1586  OH  TYR E   2       2.140  72.619  31.496  1.00 26.98           O  
ATOM   1587  N   THR E   3      -0.065  64.604  29.250  1.00 28.46           N  
ATOM   1588  CA  THR E   3      -0.129  63.265  28.678  1.00 28.84           C  
ATOM   1589  C   THR E   3       0.048  63.359  27.166  1.00 27.57           C  
ATOM   1590  O   THR E   3      -0.180  64.410  26.563  1.00 28.32           O  
ATOM   1591  CB  THR E   3      -1.457  62.572  28.997  1.00 34.04           C  
ATOM   1592  CG2 THR E   3      -1.636  62.397  30.495  1.00 36.40           C  
ATOM   1593  OG1 THR E   3      -2.535  63.367  28.497  1.00 36.66           O  
ATOM   1594  N   LEU E   4       0.438  62.244  26.558  1.00 30.29           N  
ATOM   1595  CA  LEU E   4       0.670  62.200  25.107  1.00 28.29           C  
ATOM   1596  C   LEU E   4      -0.645  62.379  24.365  1.00 26.27           C  
ATOM   1597  O   LEU E   4      -1.541  61.540  24.509  1.00 27.92           O  
ATOM   1598  CB  LEU E   4       1.316  60.871  24.717  1.00 28.86           C  
ATOM   1599  CG  LEU E   4       1.847  60.695  23.286  1.00 26.88           C  
ATOM   1600  CD1 LEU E   4       3.095  61.522  23.053  1.00 26.78           C  
ATOM   1601  CD2 LEU E   4       2.102  59.211  23.008  1.00 28.26           C  
ATOM   1602  N   PRO E   5      -0.810  63.427  23.562  1.00 26.54           N  
ATOM   1603  CA  PRO E   5      -2.059  63.569  22.814  1.00 29.84           C  
ATOM   1604  C   PRO E   5      -2.124  62.542  21.701  1.00 30.90           C  
ATOM   1605  O   PRO E   5      -1.111  62.208  21.086  1.00 28.17           O  
ATOM   1606  CB  PRO E   5      -1.981  64.994  22.260  1.00 30.66           C  
ATOM   1607  CG  PRO E   5      -0.516  65.253  22.121  1.00 29.82           C  
ATOM   1608  CD  PRO E   5       0.142  64.512  23.266  1.00 28.57           C  
ATOM   1609  N   GLN E   6      -3.325  62.027  21.448  1.00 30.21           N  
ATOM   1610  CA  GLN E   6      -3.486  61.125  20.319  1.00 34.73           C  
ATOM   1611  C   GLN E   6      -3.424  61.918  19.021  1.00 37.11           C  
ATOM   1612  O   GLN E   6      -3.892  63.058  18.950  1.00 36.92           O  
ATOM   1613  CB  GLN E   6      -4.806  60.365  20.408  1.00 43.83           C  
ATOM   1614  CG  GLN E   6      -4.893  59.429  21.593  1.00 48.12           C  
ATOM   1615  CD  GLN E   6      -6.087  58.513  21.501  1.00 53.91           C  
ATOM   1616  NE2 GLN E   6      -6.337  57.755  22.560  1.00 55.84           N  
ATOM   1617  OE1 GLN E   6      -6.781  58.487  20.481  1.00 55.92           O  
ATOM   1618  N   LEU E   7      -2.812  61.326  18.000  1.00 35.73           N  
ATOM   1619  CA  LEU E   7      -2.787  61.964  16.697  1.00 32.67           C  
ATOM   1620  C   LEU E   7      -4.197  61.990  16.113  1.00 34.76           C  
ATOM   1621  O   LEU E   7      -5.015  61.120  16.418  1.00 34.39           O  
ATOM   1622  CB  LEU E   7      -1.864  61.222  15.740  1.00 33.27           C  
ATOM   1623  CG  LEU E   7      -0.372  61.091  16.029  1.00 32.71           C  
ATOM   1624  CD1 LEU E   7       0.305  60.465  14.820  1.00 34.78           C  
ATOM   1625  CD2 LEU E   7       0.236  62.444  16.346  1.00 31.71           C  
ATOM   1626  N   PRO E   8      -4.507  62.980  15.277  1.00 35.00           N  
ATOM   1627  CA  PRO E   8      -5.806  63.011  14.599  1.00 34.60           C  
ATOM   1628  C   PRO E   8      -5.927  62.033  13.441  1.00 39.75           C  
ATOM   1629  O   PRO E   8      -6.936  62.070  12.731  1.00 40.49           O  
ATOM   1630  CB  PRO E   8      -5.895  64.460  14.091  1.00 31.53           C  
ATOM   1631  CG  PRO E   8      -4.786  65.213  14.760  1.00 33.57           C  
ATOM   1632  CD  PRO E   8      -3.722  64.194  15.012  1.00 32.77           C  
ATOM   1633  N   TYR E   9      -4.945  61.154  13.251  1.00 38.72           N  
ATOM   1634  CA  TYR E   9      -4.885  60.305  12.068  1.00 39.95           C  
ATOM   1635  C   TYR E   9      -3.939  59.145  12.352  1.00 39.30           C  
ATOM   1636  O   TYR E   9      -3.166  59.172  13.312  1.00 35.73           O  
ATOM   1637  CB  TYR E   9      -4.426  61.114  10.845  1.00 40.06           C  
ATOM   1638  CG  TYR E   9      -3.312  62.083  11.188  1.00 36.26           C  
ATOM   1639  CD1 TYR E   9      -2.007  61.639  11.348  1.00 33.89           C  
ATOM   1640  CD2 TYR E   9      -3.575  63.435  11.385  1.00 34.52           C  
ATOM   1641  CE1 TYR E   9      -0.995  62.508  11.682  1.00 28.08           C  
ATOM   1642  CE2 TYR E   9      -2.568  64.315  11.722  1.00 31.96           C  
ATOM   1643  CZ  TYR E   9      -1.280  63.845  11.870  1.00 29.71           C  
ATOM   1644  OH  TYR E   9      -0.273  64.712  12.207  1.00 28.77           O  
ATOM   1645  N   ALA E  10      -4.011  58.121  11.499  1.00 38.32           N  
ATOM   1646  CA  ALA E  10      -3.138  56.964  11.634  1.00 39.12           C  
ATOM   1647  C   ALA E  10      -1.688  57.346  11.341  1.00 36.83           C  
ATOM   1648  O   ALA E  10      -1.402  58.350  10.686  1.00 35.23           O  
ATOM   1649  CB  ALA E  10      -3.582  55.838  10.701  1.00 42.59           C  
ATOM   1650  N   TYR E  11      -0.764  56.500  11.810  1.00 37.06           N  
ATOM   1651  CA  TYR E  11       0.661  56.785  11.652  1.00 39.22           C  
ATOM   1652  C   TYR E  11       1.098  56.838  10.193  1.00 35.89           C  
ATOM   1653  O   TYR E  11       2.100  57.490   9.888  1.00 34.17           O  
ATOM   1654  CB  TYR E  11       1.491  55.752  12.423  1.00 40.11           C  
ATOM   1655  CG  TYR E  11       1.502  55.987  13.922  1.00 39.32           C  
ATOM   1656  CD1 TYR E  11       1.771  57.243  14.444  1.00 37.84           C  
ATOM   1657  CD2 TYR E  11       1.232  54.955  14.812  1.00 45.04           C  
ATOM   1658  CE1 TYR E  11       1.784  57.467  15.815  1.00 39.34           C  
ATOM   1659  CE2 TYR E  11       1.240  55.167  16.187  1.00 43.19           C  
ATOM   1660  CZ  TYR E  11       1.512  56.423  16.683  1.00 41.26           C  
ATOM   1661  OH  TYR E  11       1.519  56.643  18.050  1.00 39.68           O  
ATOM   1662  N   ASP E  12       0.376  56.179   9.291  1.00 39.33           N  
ATOM   1663  CA  ASP E  12       0.718  56.177   7.874  1.00 42.94           C  
ATOM   1664  C   ASP E  12      -0.177  57.094   7.045  1.00 39.49           C  
ATOM   1665  O   ASP E  12      -0.145  57.024   5.814  1.00 40.92           O  
ATOM   1666  CB  ASP E  12       0.672  54.749   7.316  1.00 46.14           C  
ATOM   1667  CG  ASP E  12      -0.719  54.140   7.355  1.00 52.11           C  
ATOM   1668  OD1 ASP E  12      -1.644  54.750   7.929  1.00 52.50           O  
ATOM   1669  OD2 ASP E  12      -0.885  53.025   6.822  1.00 56.86           O1-
ATOM   1670  N   ALA E  13      -0.963  57.956   7.691  1.00 38.08           N  
ATOM   1671  CA  ALA E  13      -1.919  58.794   6.980  1.00 43.39           C  
ATOM   1672  C   ALA E  13      -1.252  59.892   6.164  1.00 42.99           C  
ATOM   1673  O   ALA E  13      -1.854  60.383   5.201  1.00 42.41           O  
ATOM   1674  CB  ALA E  13      -2.888  59.441   7.974  1.00 39.69           C  
ATOM   1675  N   LEU E  14      -0.021  60.263   6.502  1.00 34.69           N  
ATOM   1676  CA  LEU E  14       0.653  61.379   5.863  1.00 33.25           C  
ATOM   1677  C   LEU E  14       1.567  60.936   4.725  1.00 34.43           C  
ATOM   1678  O   LEU E  14       2.273  61.769   4.154  1.00 41.51           O  
ATOM   1679  CB  LEU E  14       1.442  62.176   6.908  1.00 30.46           C  
ATOM   1680  CG  LEU E  14       0.596  62.767   8.044  1.00 35.43           C  
ATOM   1681  CD1 LEU E  14       1.439  63.613   8.998  1.00 32.46           C  
ATOM   1682  CD2 LEU E  14      -0.571  63.579   7.486  1.00 35.66           C  
ATOM   1683  N   GLU E  15       1.564  59.652   4.378  1.00 36.70           N  
ATOM   1684  CA  GLU E  15       2.317  59.210   3.220  1.00 43.03           C  
ATOM   1685  C   GLU E  15       1.740  59.847   1.955  1.00 43.28           C  
ATOM   1686  O   GLU E  15       0.524  60.042   1.845  1.00 42.46           O  
ATOM   1687  CB  GLU E  15       2.288  57.687   3.105  1.00 48.64           C  
ATOM   1688  CG  GLU E  15       2.961  56.965   4.250  1.00 50.37           C  
ATOM   1689  CD  GLU E  15       4.430  56.713   3.982  1.00 53.47           C  
ATOM   1690  OE1 GLU E  15       4.962  57.273   2.998  1.00 53.78           O  
ATOM   1691  OE2 GLU E  15       5.047  55.946   4.754  1.00 55.78           O1-
ATOM   1692  N   PRO E  16       2.591  60.171   0.970  1.00 44.38           N  
ATOM   1693  CA  PRO E  16       4.036  59.912   0.944  1.00 43.52           C  
ATOM   1694  C   PRO E  16       4.902  61.046   1.475  1.00 40.63           C  
ATOM   1695  O   PRO E  16       6.100  61.066   1.208  1.00 43.58           O  
ATOM   1696  CB  PRO E  16       4.305  59.706  -0.546  1.00 47.00           C  
ATOM   1697  CG  PRO E  16       3.320  60.627  -1.218  1.00 46.05           C  
ATOM   1698  CD  PRO E  16       2.113  60.735  -0.306  1.00 46.57           C  
ATOM   1699  N   ASN E  17       4.311  61.976   2.220  1.00 34.71           N  
ATOM   1700  CA  ASN E  17       5.059  63.142   2.672  1.00 32.45           C  
ATOM   1701  C   ASN E  17       5.913  62.831   3.901  1.00 33.55           C  
ATOM   1702  O   ASN E  17       7.081  63.230   3.969  1.00 30.16           O  
ATOM   1703  CB  ASN E  17       4.086  64.287   2.939  1.00 31.33           C  
ATOM   1704  CG  ASN E  17       3.302  64.664   1.699  1.00 37.81           C  
ATOM   1705  ND2 ASN E  17       1.992  64.803   1.848  1.00 40.94           N  
ATOM   1706  OD1 ASN E  17       3.864  64.793   0.609  1.00 39.31           O  
ATOM   1707  N   ILE E  18       5.351  62.126   4.883  1.00 33.18           N  
ATOM   1708  CA  ILE E  18       6.081  61.707   6.077  1.00 33.82           C  
ATOM   1709  C   ILE E  18       5.843  60.214   6.278  1.00 35.85           C  
ATOM   1710  O   ILE E  18       4.700  59.747   6.200  1.00 35.08           O  
ATOM   1711  CB  ILE E  18       5.653  62.506   7.325  1.00 33.02           C  
ATOM   1712  CG1 ILE E  18       5.750  64.011   7.055  1.00 32.05           C  
ATOM   1713  CG2 ILE E  18       6.532  62.146   8.509  1.00 29.57           C  
ATOM   1714  CD1 ILE E  18       5.364  64.884   8.263  1.00 30.34           C  
ATOM   1715  N   ASP E  19       6.920  59.465   6.508  1.00 32.05           N  
ATOM   1716  CA  ASP E  19       6.811  58.012   6.587  1.00 35.58           C  
ATOM   1717  C   ASP E  19       6.167  57.571   7.898  1.00 33.89           C  
ATOM   1718  O   ASP E  19       6.252  58.253   8.922  1.00 31.70           O  
ATOM   1719  CB  ASP E  19       8.183  57.360   6.444  1.00 35.53           C  
ATOM   1720  CG  ASP E  19       9.205  57.959   7.383  1.00 35.53           C  
ATOM   1721  OD1 ASP E  19       9.391  59.195   7.339  1.00 31.53           O  
ATOM   1722  OD2 ASP E  19       9.819  57.198   8.159  1.00 39.74           O1-
ATOM   1723  N   ALA E  20       5.545  56.390   7.857  1.00 36.30           N  
ATOM   1724  CA  ALA E  20       4.805  55.889   9.010  1.00 39.91           C  
ATOM   1725  C   ALA E  20       5.729  55.585  10.180  1.00 35.70           C  
ATOM   1726  O   ALA E  20       5.382  55.863  11.333  1.00 37.81           O  
ATOM   1727  CB  ALA E  20       4.012  54.643   8.625  1.00 39.75           C  
ATOM   1728  N   GLN E  21       6.904  55.014   9.908  1.00 36.83           N  
ATOM   1729  CA  GLN E  21       7.835  54.694  10.986  1.00 36.85           C  
ATOM   1730  C   GLN E  21       8.239  55.952  11.737  1.00 34.39           C  
ATOM   1731  O   GLN E  21       8.232  55.983  12.973  1.00 32.38           O  
ATOM   1732  CB  GLN E  21       9.072  53.995  10.425  1.00 38.47           C  
ATOM   1733  CG  GLN E  21      10.085  53.587  11.482  1.00 41.76           C  
ATOM   1734  CD  GLN E  21      11.374  53.056  10.884  1.00 46.80           C  
ATOM   1735  NE2 GLN E  21      12.146  52.331  11.685  1.00 50.23           N  
ATOM   1736  OE1 GLN E  21      11.667  53.289   9.713  1.00 48.66           O  
ATOM   1737  N   THR E  22       8.576  57.011  11.000  1.00 31.84           N  
ATOM   1738  CA  THR E  22       8.953  58.266  11.637  1.00 29.13           C  
ATOM   1739  C   THR E  22       7.802  58.834  12.452  1.00 32.28           C  
ATOM   1740  O   THR E  22       7.995  59.257  13.594  1.00 29.47           O  
ATOM   1741  CB  THR E  22       9.432  59.268  10.587  1.00 32.30           C  
ATOM   1742  CG2 THR E  22       9.571  60.656  11.199  1.00 29.41           C  
ATOM   1743  OG1 THR E  22      10.699  58.833  10.072  1.00 29.73           O  
ATOM   1744  N   MET E  23       6.590  58.841  11.891  1.00 31.79           N  
ATOM   1745  CA  MET E  23       5.459  59.362  12.654  1.00 30.12           C  
ATOM   1746  C   MET E  23       5.311  58.632  13.981  1.00 29.27           C  
ATOM   1747  O   MET E  23       5.076  59.261  15.021  1.00 28.39           O  
ATOM   1748  CB  MET E  23       4.168  59.249  11.846  1.00 33.71           C  
ATOM   1749  CG  MET E  23       4.134  60.142  10.627  1.00 31.75           C  
ATOM   1750  SD  MET E  23       4.189  61.886  11.019  1.00 30.12           S  
ATOM   1751  CE  MET E  23       2.810  62.059  12.167  1.00 30.89           C  
ATOM   1752  N   GLU E  24       5.507  57.312  13.977  1.00 29.76           N  
ATOM   1753  CA  GLU E  24       5.361  56.543  15.211  1.00 36.04           C  
ATOM   1754  C   GLU E  24       6.506  56.823  16.187  1.00 34.81           C  
ATOM   1755  O   GLU E  24       6.274  57.016  17.386  1.00 33.47           O  
ATOM   1756  CB  GLU E  24       5.261  55.048  14.892  1.00 39.81           C  
ATOM   1757  CG  GLU E  24       5.149  54.163  16.134  1.00 42.04           C  
ATOM   1758  CD  GLU E  24       4.589  52.779  15.836  1.00 50.21           C  
ATOM   1759  OE1 GLU E  24       4.488  52.407  14.646  1.00 53.05           O  
ATOM   1760  OE2 GLU E  24       4.244  52.060  16.801  1.00 54.26           O1-
ATOM   1761  N   ILE E  25       7.751  56.845  15.700  1.00 31.15           N  
ATOM   1762  CA  ILE E  25       8.883  57.114  16.590  1.00 31.22           C  
ATOM   1763  C   ILE E  25       8.836  58.543  17.111  1.00 30.11           C  
ATOM   1764  O   ILE E  25       9.026  58.796  18.309  1.00 28.85           O  
ATOM   1765  CB  ILE E  25      10.213  56.828  15.876  1.00 32.21           C  
ATOM   1766  CG1 ILE E  25      10.311  55.346  15.525  1.00 36.65           C  
ATOM   1767  CG2 ILE E  25      11.387  57.261  16.750  1.00 31.64           C  
ATOM   1768  CD1 ILE E  25      11.509  54.995  14.680  1.00 38.41           C  
ATOM   1769  N   HIS E  26       8.603  59.502  16.210  1.00 29.28           N  
ATOM   1770  CA  HIS E  26       8.527  60.907  16.592  1.00 27.34           C  
ATOM   1771  C   HIS E  26       7.491  61.132  17.686  1.00 24.89           C  
ATOM   1772  O   HIS E  26       7.733  61.877  18.645  1.00 23.77           O  
ATOM   1773  CB  HIS E  26       8.193  61.734  15.354  1.00 27.23           C  
ATOM   1774  CG  HIS E  26       8.617  63.162  15.436  1.00 25.98           C  
ATOM   1775  CD2 HIS E  26       9.194  63.871  16.436  1.00 24.80           C  
ATOM   1776  ND1 HIS E  26       8.431  64.044  14.393  1.00 24.66           N  
ATOM   1777  CE1 HIS E  26       8.894  65.232  14.739  1.00 25.03           C  
ATOM   1778  NE2 HIS E  26       9.357  65.155  15.977  1.00 26.15           N  
ATOM   1779  N   HIS E  27       6.342  60.469  17.572  1.00 26.33           N  
ATOM   1780  CA  HIS E  27       5.251  60.645  18.523  1.00 26.58           C  
ATOM   1781  C   HIS E  27       5.504  59.880  19.823  1.00 29.97           C  
ATOM   1782  O   HIS E  27       5.531  60.472  20.911  1.00 27.28           O  
ATOM   1783  CB  HIS E  27       3.943  60.194  17.869  1.00 28.20           C  
ATOM   1784  CG  HIS E  27       2.722  60.494  18.674  1.00 28.81           C  
ATOM   1785  CD2 HIS E  27       2.257  61.652  19.197  1.00 27.69           C  
ATOM   1786  ND1 HIS E  27       1.801  59.526  19.006  1.00 31.76           N  
ATOM   1787  CE1 HIS E  27       0.827  60.071  19.713  1.00 32.10           C  
ATOM   1788  NE2 HIS E  27       1.078  61.362  19.841  1.00 29.75           N  
ATOM   1789  N   THR E  28       5.688  58.558  19.731  1.00 31.02           N  
ATOM   1790  CA  THR E  28       5.735  57.710  20.922  1.00 29.02           C  
ATOM   1791  C   THR E  28       7.073  57.747  21.647  1.00 31.32           C  
ATOM   1792  O   THR E  28       7.143  57.290  22.791  1.00 35.19           O  
ATOM   1793  CB  THR E  28       5.415  56.247  20.586  1.00 32.97           C  
ATOM   1794  CG2 THR E  28       4.094  56.120  19.852  1.00 34.83           C  
ATOM   1795  OG1 THR E  28       6.470  55.689  19.790  1.00 31.87           O  
ATOM   1796  N   LYS E  29       8.145  58.212  21.009  1.00 28.25           N  
ATOM   1797  CA  LYS E  29       9.447  58.286  21.664  1.00 28.49           C  
ATOM   1798  C   LYS E  29       9.864  59.724  21.946  1.00 29.76           C  
ATOM   1799  O   LYS E  29      10.026  60.108  23.114  1.00 27.11           O  
ATOM   1800  CB  LYS E  29      10.524  57.567  20.834  1.00 30.10           C  
ATOM   1801  CG  LYS E  29      10.281  56.073  20.598  1.00 36.97           C  
ATOM   1802  CD  LYS E  29      10.060  55.318  21.901  1.00 38.27           C  
ATOM   1803  CE  LYS E  29      10.275  53.809  21.733  1.00 42.61           C  
ATOM   1804  NZ  LYS E  29       9.290  53.137  20.841  1.00 38.44           N1+
ATOM   1805  N   HIS E  30      10.019  60.544  20.903  1.00 21.67           N  
ATOM   1806  CA  HIS E  30      10.497  61.909  21.092  1.00 23.71           C  
ATOM   1807  C   HIS E  30       9.488  62.752  21.866  1.00 25.18           C  
ATOM   1808  O   HIS E  30       9.845  63.398  22.859  1.00 26.21           O  
ATOM   1809  CB  HIS E  30      10.817  62.549  19.734  1.00 22.69           C  
ATOM   1810  CG  HIS E  30      12.020  61.962  19.063  1.00 23.15           C  
ATOM   1811  CD2 HIS E  30      12.132  60.982  18.137  1.00 22.84           C  
ATOM   1812  ND1 HIS E  30      13.306  62.364  19.352  1.00 24.38           N  
ATOM   1813  CE1 HIS E  30      14.159  61.675  18.612  1.00 23.76           C  
ATOM   1814  NE2 HIS E  30      13.472  60.823  17.872  1.00 23.98           N  
ATOM   1815  N   HIS E  31       8.220  62.765  21.436  1.00 23.36           N  
ATOM   1816  CA  HIS E  31       7.250  63.611  22.126  1.00 23.19           C  
ATOM   1817  C   HIS E  31       6.994  63.105  23.543  1.00 27.33           C  
ATOM   1818  O   HIS E  31       6.991  63.895  24.498  1.00 25.58           O  
ATOM   1819  CB  HIS E  31       5.942  63.702  21.327  1.00 20.69           C  
ATOM   1820  CG  HIS E  31       5.010  64.769  21.823  1.00 22.30           C  
ATOM   1821  CD2 HIS E  31       5.118  65.631  22.866  1.00 20.45           C  
ATOM   1822  ND1 HIS E  31       3.789  65.033  21.233  1.00 22.06           N  
ATOM   1823  CE1 HIS E  31       3.192  66.017  21.883  1.00 22.10           C  
ATOM   1824  NE2 HIS E  31       3.977  66.397  22.877  1.00 22.44           N  
ATOM   1825  N   GLN E  32       6.830  61.787  23.698  1.00 27.63           N  
ATOM   1826  CA  GLN E  32       6.666  61.184  25.019  1.00 27.67           C  
ATOM   1827  C   GLN E  32       7.788  61.587  25.966  1.00 29.37           C  
ATOM   1828  O   GLN E  32       7.543  61.884  27.142  1.00 29.22           O  
ATOM   1829  CB  GLN E  32       6.614  59.658  24.895  1.00 27.06           C  
ATOM   1830  CG  GLN E  32       6.300  58.938  26.201  1.00 29.51           C  
ATOM   1831  CD  GLN E  32       4.875  59.168  26.633  1.00 31.56           C  
ATOM   1832  NE2 GLN E  32       4.692  59.873  27.739  1.00 31.57           N  
ATOM   1833  OE1 GLN E  32       3.944  58.732  25.964  1.00 36.65           O  
ATOM   1834  N   THR E  33       9.027  61.594  25.479  1.00 28.66           N  
ATOM   1835  CA  THR E  33      10.146  61.917  26.359  1.00 31.61           C  
ATOM   1836  C   THR E  33      10.085  63.365  26.837  1.00 26.96           C  
ATOM   1837  O   THR E  33      10.339  63.639  28.015  1.00 26.26           O  
ATOM   1838  CB  THR E  33      11.471  61.612  25.667  1.00 34.43           C  
ATOM   1839  CG2 THR E  33      12.645  62.074  26.527  1.00 35.30           C  
ATOM   1840  OG1 THR E  33      11.570  60.199  25.451  1.00 35.61           O  
ATOM   1841  N   TYR E  34       9.755  64.304  25.945  1.00 23.74           N  
ATOM   1842  CA  TYR E  34       9.559  65.690  26.371  1.00 24.64           C  
ATOM   1843  C   TYR E  34       8.499  65.773  27.458  1.00 27.10           C  
ATOM   1844  O   TYR E  34       8.675  66.455  28.479  1.00 27.35           O  
ATOM   1845  CB  TYR E  34       9.148  66.564  25.177  1.00 23.14           C  
ATOM   1846  CG  TYR E  34      10.221  66.738  24.130  1.00 21.51           C  
ATOM   1847  CD1 TYR E  34      11.532  67.032  24.489  1.00 22.15           C  
ATOM   1848  CD2 TYR E  34       9.930  66.573  22.783  1.00 21.71           C  
ATOM   1849  CE1 TYR E  34      12.516  67.185  23.534  1.00 27.34           C  
ATOM   1850  CE2 TYR E  34      10.921  66.719  21.812  1.00 21.79           C  
ATOM   1851  CZ  TYR E  34      12.208  67.025  22.198  1.00 28.09           C  
ATOM   1852  OH  TYR E  34      13.196  67.174  21.243  1.00 29.60           O  
ATOM   1853  N   ILE E  35       7.386  65.070  27.257  1.00 25.76           N  
ATOM   1854  CA  ILE E  35       6.304  65.108  28.231  1.00 23.12           C  
ATOM   1855  C   ILE E  35       6.768  64.532  29.557  1.00 27.82           C  
ATOM   1856  O   ILE E  35       6.554  65.131  30.619  1.00 25.07           O  
ATOM   1857  CB  ILE E  35       5.071  64.363  27.687  1.00 21.30           C  
ATOM   1858  CG1 ILE E  35       4.446  65.166  26.543  1.00 21.80           C  
ATOM   1859  CG2 ILE E  35       4.084  64.061  28.825  1.00 19.98           C  
ATOM   1860  CD1 ILE E  35       3.348  64.435  25.804  1.00 24.88           C  
ATOM   1861  N   ASN E  36       7.455  63.391  29.509  1.00 29.42           N  
ATOM   1862  CA  ASN E  36       7.946  62.768  30.730  1.00 30.65           C  
ATOM   1863  C   ASN E  36       8.871  63.707  31.485  1.00 27.94           C  
ATOM   1864  O   ASN E  36       8.746  63.867  32.705  1.00 24.50           O  
ATOM   1865  CB  ASN E  36       8.673  61.466  30.384  1.00 31.56           C  
ATOM   1866  CG  ASN E  36       7.730  60.375  29.931  1.00 33.43           C  
ATOM   1867  ND2 ASN E  36       8.287  59.282  29.423  1.00 33.33           N  
ATOM   1868  OD1 ASN E  36       6.513  60.503  30.053  1.00 35.84           O  
ATOM   1869  N   ASN E  37       9.779  64.363  30.763  1.00 27.87           N  
ATOM   1870  CA  ASN E  37      10.792  65.194  31.396  1.00 30.03           C  
ATOM   1871  C   ASN E  37      10.198  66.462  31.987  1.00 28.86           C  
ATOM   1872  O   ASN E  37      10.577  66.866  33.091  1.00 28.19           O  
ATOM   1873  CB  ASN E  37      11.883  65.533  30.391  1.00 27.02           C  
ATOM   1874  CG  ASN E  37      12.709  64.326  30.023  1.00 29.31           C  
ATOM   1875  ND2 ASN E  37      13.462  64.432  28.943  1.00 26.43           N  
ATOM   1876  OD1 ASN E  37      12.661  63.302  30.705  1.00 29.42           O  
ATOM   1877  N   VAL E  38       9.276  67.112  31.270  1.00 25.66           N  
ATOM   1878  CA  VAL E  38       8.693  68.329  31.830  1.00 27.53           C  
ATOM   1879  C   VAL E  38       7.787  68.000  33.015  1.00 28.06           C  
ATOM   1880  O   VAL E  38       7.699  68.783  33.972  1.00 25.58           O  
ATOM   1881  CB  VAL E  38       7.960  69.142  30.745  1.00 26.93           C  
ATOM   1882  CG1 VAL E  38       6.611  68.516  30.384  1.00 23.53           C  
ATOM   1883  CG2 VAL E  38       7.792  70.588  31.198  1.00 28.89           C  
ATOM   1884  N   ASN E  39       7.127  66.835  32.997  1.00 24.42           N  
ATOM   1885  CA  ASN E  39       6.345  66.410  34.153  1.00 26.93           C  
ATOM   1886  C   ASN E  39       7.238  66.203  35.369  1.00 28.08           C  
ATOM   1887  O   ASN E  39       6.861  66.559  36.497  1.00 28.67           O  
ATOM   1888  CB  ASN E  39       5.573  65.129  33.823  1.00 26.04           C  
ATOM   1889  CG  ASN E  39       4.360  65.394  32.943  1.00 28.16           C  
ATOM   1890  ND2 ASN E  39       3.791  64.340  32.359  1.00 26.16           N  
ATOM   1891  OD1 ASN E  39       3.942  66.538  32.794  1.00 30.37           O  
ATOM   1892  N   ALA E  40       8.421  65.616  35.167  1.00 25.58           N  
ATOM   1893  CA  ALA E  40       9.322  65.383  36.293  1.00 30.34           C  
ATOM   1894  C   ALA E  40       9.830  66.701  36.854  1.00 27.91           C  
ATOM   1895  O   ALA E  40       9.925  66.871  38.075  1.00 28.80           O  
ATOM   1896  CB  ALA E  40      10.490  64.485  35.875  1.00 27.76           C  
ATOM   1897  N   ALA E  41      10.094  67.667  35.981  1.00 23.96           N  
ATOM   1898  CA  ALA E  41      10.582  68.958  36.443  1.00 25.86           C  
ATOM   1899  C   ALA E  41       9.493  69.740  37.172  1.00 29.20           C  
ATOM   1900  O   ALA E  41       9.787  70.471  38.128  1.00 27.40           O  
ATOM   1901  CB  ALA E  41      11.142  69.752  35.259  1.00 23.36           C  
ATOM   1902  N   LEU E  42       8.231  69.585  36.760  1.00 25.84           N  
ATOM   1903  CA  LEU E  42       7.137  70.325  37.380  1.00 26.69           C  
ATOM   1904  C   LEU E  42       6.600  69.682  38.657  1.00 24.34           C  
ATOM   1905  O   LEU E  42       5.834  70.327  39.383  1.00 26.38           O  
ATOM   1906  CB  LEU E  42       5.982  70.495  36.392  1.00 24.84           C  
ATOM   1907  CG  LEU E  42       6.263  71.362  35.164  1.00 25.91           C  
ATOM   1908  CD1 LEU E  42       5.064  71.315  34.233  1.00 24.22           C  
ATOM   1909  CD2 LEU E  42       6.609  72.800  35.556  1.00 25.23           C  
ATOM   1910  N   GLU E  43       6.943  68.428  38.929  1.00 25.89           N  
ATOM   1911  CA  GLU E  43       6.381  67.734  40.074  1.00 31.14           C  
ATOM   1912  C   GLU E  43       6.692  68.496  41.357  1.00 30.77           C  
ATOM   1913  O   GLU E  43       7.826  68.919  41.583  1.00 33.49           O  
ATOM   1914  CB  GLU E  43       6.932  66.308  40.130  1.00 36.98           C  
ATOM   1915  CG  GLU E  43       6.126  65.346  41.004  1.00 44.74           C  
ATOM   1916  CD  GLU E  43       6.665  63.923  40.937  1.00 51.96           C  
ATOM   1917  OE1 GLU E  43       7.738  63.715  40.324  1.00 52.89           O  
ATOM   1918  OE2 GLU E  43       6.017  63.008  41.486  1.00 55.67           O1-
ATOM   1919  N   GLY E  44       5.666  68.714  42.176  1.00 32.81           N  
ATOM   1920  CA  GLY E  44       5.843  69.415  43.428  1.00 33.36           C  
ATOM   1921  C   GLY E  44       5.987  70.918  43.329  1.00 32.94           C  
ATOM   1922  O   GLY E  44       6.293  71.557  44.338  1.00 36.63           O  
ATOM   1923  N   THR E  45       5.764  71.512  42.164  1.00 33.51           N  
ATOM   1924  CA  THR E  45       5.873  72.955  41.993  1.00 34.63           C  
ATOM   1925  C   THR E  45       4.486  73.582  41.894  1.00 34.62           C  
ATOM   1926  O   THR E  45       3.467  72.896  41.784  1.00 33.00           O  
ATOM   1927  CB  THR E  45       6.702  73.301  40.747  1.00 30.89           C  
ATOM   1928  CG2 THR E  45       7.988  72.486  40.712  1.00 31.52           C  
ATOM   1929  OG1 THR E  45       5.940  73.011  39.569  1.00 30.17           O  
ATOM   1930  N   GLU E  46       4.460  74.914  41.946  1.00 32.81           N  
ATOM   1931  CA  GLU E  46       3.228  75.675  41.792  1.00 31.26           C  
ATOM   1932  C   GLU E  46       2.800  75.809  40.342  1.00 28.30           C  
ATOM   1933  O   GLU E  46       1.797  76.472  40.072  1.00 31.06           O  
ATOM   1934  CB  GLU E  46       3.384  77.078  42.381  1.00 37.99           C  
ATOM   1935  CG  GLU E  46       4.279  78.002  41.578  1.00 42.31           C  
ATOM   1936  CD  GLU E  46       5.748  77.864  41.920  1.00 50.86           C  
ATOM   1937  OE1 GLU E  46       6.247  76.721  42.021  1.00 51.45           O  
ATOM   1938  OE2 GLU E  46       6.406  78.913  42.086  1.00 54.28           O1-
ATOM   1939  N   TYR E  47       3.555  75.218  39.421  1.00 28.37           N  
ATOM   1940  CA  TYR E  47       3.301  75.291  37.988  1.00 30.38           C  
ATOM   1941  C   TYR E  47       2.833  73.968  37.406  1.00 31.63           C  
ATOM   1942  O   TYR E  47       2.768  73.834  36.177  1.00 33.78           O  
ATOM   1943  CB  TYR E  47       4.572  75.722  37.254  1.00 28.62           C  
ATOM   1944  CG  TYR E  47       5.144  77.047  37.679  1.00 28.21           C  
ATOM   1945  CD1 TYR E  47       4.547  78.244  37.289  1.00 29.68           C  
ATOM   1946  CD2 TYR E  47       6.293  77.107  38.455  1.00 29.76           C  
ATOM   1947  CE1 TYR E  47       5.074  79.455  37.668  1.00 33.71           C  
ATOM   1948  CE2 TYR E  47       6.828  78.317  38.843  1.00 30.88           C  
ATOM   1949  CZ  TYR E  47       6.215  79.488  38.448  1.00 34.58           C  
ATOM   1950  OH  TYR E  47       6.751  80.699  38.837  1.00 37.82           O  
ATOM   1951  N   ALA E  48       2.509  72.989  38.246  1.00 32.32           N  
ATOM   1952  CA  ALA E  48       2.243  71.643  37.762  1.00 34.05           C  
ATOM   1953  C   ALA E  48       0.835  71.472  37.208  1.00 35.67           C  
ATOM   1954  O   ALA E  48       0.497  70.374  36.757  1.00 38.97           O  
ATOM   1955  CB  ALA E  48       2.482  70.621  38.881  1.00 35.34           C  
ATOM   1956  N   ASP E  49      -0.006  72.495  37.262  1.00 36.21           N  
ATOM   1957  CA  ASP E  49      -1.371  72.361  36.773  1.00 41.89           C  
ATOM   1958  C   ASP E  49      -1.741  73.513  35.850  1.00 40.02           C  
ATOM   1959  O   ASP E  49      -2.823  74.093  35.960  1.00 41.09           O  
ATOM   1960  CB  ASP E  49      -2.353  72.252  37.933  1.00 48.17           C  
ATOM   1961  CG  ASP E  49      -3.628  71.538  37.542  1.00 54.37           C  
ATOM   1962  OD1 ASP E  49      -4.006  71.623  36.356  1.00 54.91           O  
ATOM   1963  OD2 ASP E  49      -4.245  70.882  38.411  1.00 58.58           O1-
ATOM   1964  N   LEU E  50      -0.831  73.880  34.936  1.00 38.97           N  
ATOM   1965  CA  LEU E  50      -1.050  74.911  33.933  1.00 36.72           C  
ATOM   1966  C   LEU E  50      -1.095  74.303  32.538  1.00 35.98           C  
ATOM   1967  O   LEU E  50      -0.379  73.339  32.260  1.00 35.69           O  
ATOM   1968  CB  LEU E  50       0.067  75.961  33.966  1.00 36.85           C  
ATOM   1969  CG  LEU E  50       0.240  76.805  35.218  1.00 40.28           C  
ATOM   1970  CD1 LEU E  50       1.419  77.739  35.033  1.00 42.89           C  
ATOM   1971  CD2 LEU E  50      -1.028  77.591  35.461  1.00 41.61           C  
ATOM   1972  N   PRO E  51      -1.893  74.863  31.627  1.00 34.04           N  
ATOM   1973  CA  PRO E  51      -1.779  74.471  30.212  1.00 32.78           C  
ATOM   1974  C   PRO E  51      -0.379  74.769  29.684  1.00 26.11           C  
ATOM   1975  O   PRO E  51       0.232  75.776  30.044  1.00 24.98           O  
ATOM   1976  CB  PRO E  51      -2.840  75.331  29.513  1.00 33.78           C  
ATOM   1977  CG  PRO E  51      -3.759  75.810  30.603  1.00 37.25           C  
ATOM   1978  CD  PRO E  51      -2.918  75.897  31.846  1.00 36.47           C  
ATOM   1979  N   ILE E  52       0.122  73.889  28.807  1.00 24.46           N  
ATOM   1980  CA  ILE E  52       1.527  73.959  28.400  1.00 23.51           C  
ATOM   1981  C   ILE E  52       1.843  75.287  27.721  1.00 22.20           C  
ATOM   1982  O   ILE E  52       2.917  75.863  27.933  1.00 23.94           O  
ATOM   1983  CB  ILE E  52       1.895  72.758  27.500  1.00 23.89           C  
ATOM   1984  CG1 ILE E  52       3.393  72.757  27.182  1.00 21.86           C  
ATOM   1985  CG2 ILE E  52       1.068  72.748  26.226  1.00 24.39           C  
ATOM   1986  CD1 ILE E  52       4.278  72.690  28.420  1.00 20.58           C  
ATOM   1987  N   GLU E  53       0.912  75.802  26.910  1.00 23.25           N  
ATOM   1988  CA  GLU E  53       1.148  77.056  26.199  1.00 23.73           C  
ATOM   1989  C   GLU E  53       1.235  78.225  27.168  1.00 27.94           C  
ATOM   1990  O   GLU E  53       2.029  79.152  26.965  1.00 25.62           O  
ATOM   1991  CB  GLU E  53       0.035  77.312  25.182  1.00 29.93           C  
ATOM   1992  CG  GLU E  53       0.014  76.355  24.002  1.00 30.98           C  
ATOM   1993  CD  GLU E  53      -0.770  75.084  24.296  1.00 33.57           C  
ATOM   1994  OE1 GLU E  53      -0.669  74.125  23.499  1.00 33.19           O  
ATOM   1995  OE2 GLU E  53      -1.494  75.050  25.318  1.00 37.53           O1-
ATOM   1996  N   GLU E  54       0.404  78.213  28.214  1.00 26.35           N  
ATOM   1997  CA  GLU E  54       0.503  79.258  29.222  1.00 28.20           C  
ATOM   1998  C   GLU E  54       1.817  79.144  29.968  1.00 26.61           C  
ATOM   1999  O   GLU E  54       2.482  80.153  30.222  1.00 28.06           O  
ATOM   2000  CB  GLU E  54      -0.678  79.185  30.181  1.00 34.61           C  
ATOM   2001  CG  GLU E  54      -0.630  80.254  31.245  1.00 39.41           C  
ATOM   2002  CD  GLU E  54      -1.672  80.062  32.320  1.00 43.51           C  
ATOM   2003  OE1 GLU E  54      -1.476  80.605  33.426  1.00 45.11           O  
ATOM   2004  OE2 GLU E  54      -2.673  79.361  32.062  1.00 44.03           O1-
ATOM   2005  N   LEU E  55       2.217  77.913  30.292  1.00 26.08           N  
ATOM   2006  CA  LEU E  55       3.474  77.691  30.991  1.00 27.37           C  
ATOM   2007  C   LEU E  55       4.650  78.189  30.163  1.00 24.62           C  
ATOM   2008  O   LEU E  55       5.472  78.976  30.643  1.00 25.04           O  
ATOM   2009  CB  LEU E  55       3.627  76.201  31.295  1.00 27.33           C  
ATOM   2010  CG  LEU E  55       4.929  75.730  31.929  1.00 28.91           C  
ATOM   2011  CD1 LEU E  55       5.116  76.342  33.317  1.00 31.51           C  
ATOM   2012  CD2 LEU E  55       4.969  74.212  31.972  1.00 28.60           C  
ATOM   2013  N   VAL E  56       4.715  77.787  28.889  1.00 24.78           N  
ATOM   2014  CA  VAL E  56       5.839  78.187  28.051  1.00 23.25           C  
ATOM   2015  C   VAL E  56       5.852  79.696  27.840  1.00 25.67           C  
ATOM   2016  O   VAL E  56       6.926  80.307  27.743  1.00 26.61           O  
ATOM   2017  CB  VAL E  56       5.799  77.415  26.715  1.00 18.54           C  
ATOM   2018  CG1 VAL E  56       6.863  77.934  25.762  1.00 23.05           C  
ATOM   2019  CG2 VAL E  56       6.047  75.936  26.977  1.00 19.45           C  
ATOM   2020  N   SER E  57       4.678  80.327  27.785  1.00 26.25           N  
ATOM   2021  CA  SER E  57       4.633  81.773  27.592  1.00 30.01           C  
ATOM   2022  C   SER E  57       5.286  82.500  28.760  1.00 30.28           C  
ATOM   2023  O   SER E  57       5.918  83.545  28.573  1.00 31.95           O  
ATOM   2024  CB  SER E  57       3.190  82.247  27.423  1.00 34.44           C  
ATOM   2025  OG  SER E  57       2.574  81.617  26.319  1.00 37.79           O  
ATOM   2026  N   LYS E  58       5.141  81.963  29.974  1.00 27.66           N  
ATOM   2027  CA  LYS E  58       5.676  82.573  31.183  1.00 33.08           C  
ATOM   2028  C   LYS E  58       7.097  82.117  31.502  1.00 33.68           C  
ATOM   2029  O   LYS E  58       7.539  82.274  32.647  1.00 30.69           O  
ATOM   2030  CB  LYS E  58       4.754  82.262  32.367  1.00 35.19           C  
ATOM   2031  CG  LYS E  58       3.348  82.807  32.212  1.00 40.05           C  
ATOM   2032  CD  LYS E  58       2.601  82.837  33.541  1.00 46.87           C  
ATOM   2033  CE  LYS E  58       2.196  81.447  34.005  1.00 46.27           C  
ATOM   2034  NZ  LYS E  58       1.113  81.547  35.027  1.00 50.66           N1+
ATOM   2035  N   LEU E  59       7.829  81.604  30.504  1.00 30.74           N  
ATOM   2036  CA  LEU E  59       9.156  81.029  30.728  1.00 30.07           C  
ATOM   2037  C   LEU E  59      10.058  81.965  31.523  1.00 29.29           C  
ATOM   2038  O   LEU E  59      10.680  81.560  32.514  1.00 28.54           O  
ATOM   2039  CB  LEU E  59       9.812  80.702  29.385  1.00 29.30           C  
ATOM   2040  CG  LEU E  59      10.717  79.478  29.191  1.00 34.09           C  
ATOM   2041  CD1 LEU E  59      11.559  79.645  27.922  1.00 32.38           C  
ATOM   2042  CD2 LEU E  59      11.605  79.164  30.374  1.00 35.21           C  
ATOM   2043  N   LYS E  60      10.165  83.219  31.081  1.00 29.63           N  
ATOM   2044  CA  LYS E  60      11.123  84.135  31.685  1.00 33.09           C  
ATOM   2045  C   LYS E  60      10.815  84.454  33.143  1.00 32.48           C  
ATOM   2046  O   LYS E  60      11.699  84.950  33.849  1.00 35.81           O  
ATOM   2047  CB  LYS E  60      11.190  85.419  30.862  1.00 36.47           C  
ATOM   2048  CG  LYS E  60      11.950  85.235  29.568  1.00 39.80           C  
ATOM   2049  CD  LYS E  60      11.890  86.491  28.726  1.00 46.94           C  
ATOM   2050  CE  LYS E  60      12.693  86.337  27.446  1.00 51.62           C  
ATOM   2051  NZ  LYS E  60      14.157  86.349  27.710  1.00 56.67           N1+
ATOM   2052  N   SER E  61       9.608  84.163  33.621  1.00 32.89           N  
ATOM   2053  CA  SER E  61       9.277  84.399  35.021  1.00 32.83           C  
ATOM   2054  C   SER E  61       9.523  83.183  35.913  1.00 30.94           C  
ATOM   2055  O   SER E  61       9.398  83.299  37.132  1.00 28.69           O  
ATOM   2056  CB  SER E  61       7.815  84.840  35.143  1.00 33.36           C  
ATOM   2057  OG  SER E  61       6.948  83.775  34.800  1.00 33.15           O  
ATOM   2058  N   LEU E  62       9.900  82.035  35.351  1.00 28.93           N  
ATOM   2059  CA  LEU E  62      10.073  80.824  36.142  1.00 29.47           C  
ATOM   2060  C   LEU E  62      11.382  80.842  36.934  1.00 34.41           C  
ATOM   2061  O   LEU E  62      12.348  81.505  36.545  1.00 34.89           O  
ATOM   2062  CB  LEU E  62      10.033  79.601  35.226  1.00 30.25           C  
ATOM   2063  CG  LEU E  62       8.769  79.435  34.373  1.00 29.57           C  
ATOM   2064  CD1 LEU E  62       8.844  78.190  33.489  1.00 27.96           C  
ATOM   2065  CD2 LEU E  62       7.529  79.404  35.233  1.00 27.87           C  
ATOM   2066  N   PRO E  63      11.448  80.091  38.038  1.00 31.14           N  
ATOM   2067  CA  PRO E  63      12.707  79.993  38.783  1.00 33.69           C  
ATOM   2068  C   PRO E  63      13.821  79.459  37.899  1.00 31.02           C  
ATOM   2069  O   PRO E  63      13.587  78.773  36.903  1.00 30.53           O  
ATOM   2070  CB  PRO E  63      12.381  79.008  39.913  1.00 37.83           C  
ATOM   2071  CG  PRO E  63      10.897  79.068  40.056  1.00 37.57           C  
ATOM   2072  CD  PRO E  63      10.371  79.306  38.671  1.00 32.91           C  
ATOM   2073  N   GLU E  64      15.056  79.774  38.294  1.00 33.17           N  
ATOM   2074  CA  GLU E  64      16.205  79.423  37.467  1.00 37.66           C  
ATOM   2075  C   GLU E  64      16.279  77.926  37.213  1.00 34.24           C  
ATOM   2076  O   GLU E  64      16.583  77.500  36.096  1.00 29.79           O  
ATOM   2077  CB  GLU E  64      17.494  79.893  38.130  1.00 43.22           C  
ATOM   2078  CG  GLU E  64      18.447  80.596  37.201  1.00 51.86           C  
ATOM   2079  CD  GLU E  64      18.032  82.026  36.951  1.00 59.61           C  
ATOM   2080  OE1 GLU E  64      17.034  82.238  36.229  1.00 60.73           O  
ATOM   2081  OE2 GLU E  64      18.691  82.938  37.495  1.00 63.52           O1-
ATOM   2082  N   ASN E  65      16.007  77.109  38.232  1.00 33.14           N  
ATOM   2083  CA  ASN E  65      16.142  75.669  38.053  1.00 33.37           C  
ATOM   2084  C   ASN E  65      15.078  75.090  37.128  1.00 29.65           C  
ATOM   2085  O   ASN E  65      15.249  73.968  36.641  1.00 29.88           O  
ATOM   2086  CB  ASN E  65      16.075  74.944  39.397  1.00 35.63           C  
ATOM   2087  CG  ASN E  65      14.807  75.258  40.164  1.00 37.66           C  
ATOM   2088  ND2 ASN E  65      14.119  74.214  40.618  1.00 37.92           N  
ATOM   2089  OD1 ASN E  65      14.406  76.417  40.277  1.00 37.41           O  
ATOM   2090  N   LEU E  66      13.984  75.809  36.886  1.00 29.30           N  
ATOM   2091  CA  LEU E  66      12.947  75.321  35.985  1.00 26.57           C  
ATOM   2092  C   LEU E  66      13.073  75.843  34.560  1.00 26.45           C  
ATOM   2093  O   LEU E  66      12.421  75.296  33.658  1.00 22.83           O  
ATOM   2094  CB  LEU E  66      11.558  75.695  36.516  1.00 27.18           C  
ATOM   2095  CG  LEU E  66      11.075  74.949  37.755  1.00 32.15           C  
ATOM   2096  CD1 LEU E  66       9.635  75.341  38.066  1.00 29.70           C  
ATOM   2097  CD2 LEU E  66      11.205  73.444  37.566  1.00 34.95           C  
ATOM   2098  N   GLN E  67      13.887  76.875  34.322  1.00 25.44           N  
ATOM   2099  CA  GLN E  67      13.879  77.505  33.002  1.00 25.88           C  
ATOM   2100  C   GLN E  67      14.422  76.570  31.927  1.00 26.22           C  
ATOM   2101  O   GLN E  67      13.839  76.459  30.847  1.00 24.48           O  
ATOM   2102  CB  GLN E  67      14.666  78.816  33.027  1.00 29.77           C  
ATOM   2103  CG  GLN E  67      14.004  79.877  33.894  1.00 33.96           C  
ATOM   2104  CD  GLN E  67      14.370  81.282  33.471  1.00 43.95           C  
ATOM   2105  NE2 GLN E  67      14.081  82.254  34.330  1.00 50.01           N  
ATOM   2106  OE1 GLN E  67      14.905  81.494  32.382  1.00 46.97           O  
ATOM   2107  N   GLY E  68      15.537  75.903  32.193  1.00 27.98           N  
ATOM   2108  CA  GLY E  68      16.087  74.945  31.261  1.00 26.69           C  
ATOM   2109  C   GLY E  68      15.107  73.849  30.881  1.00 25.21           C  
ATOM   2110  O   GLY E  68      14.732  73.695  29.709  1.00 26.12           O  
ATOM   2111  N   PRO E  69      14.643  73.085  31.878  1.00 21.69           N  
ATOM   2112  CA  PRO E  69      13.712  71.979  31.577  1.00 22.90           C  
ATOM   2113  C   PRO E  69      12.431  72.410  30.889  1.00 24.27           C  
ATOM   2114  O   PRO E  69      11.958  71.712  29.980  1.00 21.23           O  
ATOM   2115  CB  PRO E  69      13.436  71.377  32.973  1.00 24.11           C  
ATOM   2116  CG  PRO E  69      14.677  71.670  33.741  1.00 26.22           C  
ATOM   2117  CD  PRO E  69      15.120  73.037  33.276  1.00 22.78           C  
ATOM   2118  N   VAL E  70      11.842  73.537  31.290  1.00 27.77           N  
ATOM   2119  CA  VAL E  70      10.598  73.958  30.655  1.00 25.18           C  
ATOM   2120  C   VAL E  70      10.872  74.482  29.253  1.00 23.81           C  
ATOM   2121  O   VAL E  70      10.115  74.210  28.314  1.00 23.04           O  
ATOM   2122  CB  VAL E  70       9.870  74.997  31.522  1.00 28.48           C  
ATOM   2123  CG1 VAL E  70       8.760  75.659  30.719  1.00 26.59           C  
ATOM   2124  CG2 VAL E  70       9.314  74.326  32.768  1.00 28.90           C  
ATOM   2125  N   ARG E  71      11.963  75.229  29.079  1.00 23.52           N  
ATOM   2126  CA  ARG E  71      12.297  75.729  27.751  1.00 24.59           C  
ATOM   2127  C   ARG E  71      12.481  74.578  26.760  1.00 25.44           C  
ATOM   2128  O   ARG E  71      11.880  74.565  25.677  1.00 22.96           O  
ATOM   2129  CB  ARG E  71      13.558  76.585  27.826  1.00 23.77           C  
ATOM   2130  CG  ARG E  71      14.070  77.032  26.492  1.00 21.63           C  
ATOM   2131  CD  ARG E  71      15.285  77.905  26.674  1.00 26.75           C  
ATOM   2132  NE  ARG E  71      15.652  78.586  25.445  1.00 29.62           N  
ATOM   2133  CZ  ARG E  71      16.593  79.516  25.362  1.00 35.55           C  
ATOM   2134  NH1 ARG E  71      17.261  79.880  26.449  1.00 40.88           N1+
ATOM   2135  NH2 ARG E  71      16.866  80.080  24.192  1.00 36.04           N  
ATOM   2136  N   ASN E  72      13.286  73.588  27.133  1.00 22.15           N  
ATOM   2137  CA  ASN E  72      13.592  72.482  26.236  1.00 24.50           C  
ATOM   2138  C   ASN E  72      12.453  71.467  26.169  1.00 23.47           C  
ATOM   2139  O   ASN E  72      11.978  71.136  25.080  1.00 19.30           O  
ATOM   2140  CB  ASN E  72      14.888  71.812  26.689  1.00 25.44           C  
ATOM   2141  CG  ASN E  72      16.072  72.748  26.643  1.00 26.55           C  
ATOM   2142  ND2 ASN E  72      17.125  72.394  27.373  1.00 28.21           N  
ATOM   2143  OD1 ASN E  72      16.053  73.771  25.954  1.00 24.54           O  
ATOM   2144  N   ASN E  73      11.996  70.956  27.322  1.00 21.41           N  
ATOM   2145  CA  ASN E  73      11.005  69.882  27.315  1.00 20.73           C  
ATOM   2146  C   ASN E  73       9.574  70.401  27.255  1.00 22.24           C  
ATOM   2147  O   ASN E  73       8.735  69.812  26.562  1.00 22.45           O  
ATOM   2148  CB  ASN E  73      11.184  68.973  28.539  1.00 24.58           C  
ATOM   2149  CG  ASN E  73      12.537  68.289  28.554  1.00 27.71           C  
ATOM   2150  ND2 ASN E  73      13.384  68.648  29.515  1.00 30.48           N  
ATOM   2151  OD1 ASN E  73      12.812  67.437  27.713  1.00 27.41           O  
ATOM   2152  N   GLY E  74       9.259  71.474  27.984  1.00 20.20           N  
ATOM   2153  CA  GLY E  74       7.973  72.126  27.787  1.00 19.49           C  
ATOM   2154  C   GLY E  74       7.833  72.699  26.387  1.00 22.00           C  
ATOM   2155  O   GLY E  74       6.767  72.610  25.766  1.00 21.12           O  
ATOM   2156  N   GLY E  75       8.894  73.327  25.888  1.00 19.96           N  
ATOM   2157  CA  GLY E  75       8.903  73.739  24.491  1.00 18.70           C  
ATOM   2158  C   GLY E  75       8.673  72.563  23.562  1.00 18.93           C  
ATOM   2159  O   GLY E  75       7.847  72.629  22.652  1.00 20.98           O  
ATOM   2160  N   GLY E  76       9.372  71.452  23.811  1.00 17.37           N  
ATOM   2161  CA  GLY E  76       9.164  70.256  23.006  1.00 20.79           C  
ATOM   2162  C   GLY E  76       7.723  69.779  23.005  1.00 23.68           C  
ATOM   2163  O   GLY E  76       7.186  69.386  21.961  1.00 24.84           O  
ATOM   2164  N   HIS E  77       7.077  69.806  24.171  1.00 21.50           N  
ATOM   2165  CA  HIS E  77       5.683  69.379  24.260  1.00 21.57           C  
ATOM   2166  C   HIS E  77       4.766  70.318  23.486  1.00 19.04           C  
ATOM   2167  O   HIS E  77       3.916  69.869  22.710  1.00 21.18           O  
ATOM   2168  CB  HIS E  77       5.260  69.282  25.729  1.00 20.57           C  
ATOM   2169  CG  HIS E  77       3.828  68.880  25.929  1.00 22.87           C  
ATOM   2170  CD2 HIS E  77       2.948  69.181  26.915  1.00 24.32           C  
ATOM   2171  ND1 HIS E  77       3.158  68.041  25.063  1.00 22.78           N  
ATOM   2172  CE1 HIS E  77       1.922  67.858  25.494  1.00 27.16           C  
ATOM   2173  NE2 HIS E  77       1.768  68.541  26.616  1.00 24.57           N  
ATOM   2174  N   ALA E  78       4.902  71.629  23.707  1.00 17.71           N  
ATOM   2175  CA  ALA E  78       4.036  72.584  23.018  1.00 21.70           C  
ATOM   2176  C   ALA E  78       4.230  72.515  21.512  1.00 22.17           C  
ATOM   2177  O   ALA E  78       3.253  72.496  20.750  1.00 20.79           O  
ATOM   2178  CB  ALA E  78       4.300  74.000  23.523  1.00 21.04           C  
ATOM   2179  N   ASN E  79       5.485  72.457  21.066  1.00 19.37           N  
ATOM   2180  CA  ASN E  79       5.758  72.499  19.637  1.00 19.48           C  
ATOM   2181  C   ASN E  79       5.180  71.279  18.932  1.00 20.24           C  
ATOM   2182  O   ASN E  79       4.554  71.402  17.874  1.00 23.79           O  
ATOM   2183  CB  ASN E  79       7.263  72.604  19.386  1.00 16.68           C  
ATOM   2184  CG  ASN E  79       7.864  73.875  19.934  1.00 20.53           C  
ATOM   2185  ND2 ASN E  79       9.196  73.930  19.947  1.00 19.79           N  
ATOM   2186  OD1 ASN E  79       7.149  74.818  20.311  1.00 20.90           O  
ATOM   2187  N   HIS E  80       5.381  70.087  19.501  1.00 20.27           N  
ATOM   2188  CA  HIS E  80       4.909  68.884  18.826  1.00 22.05           C  
ATOM   2189  C   HIS E  80       3.395  68.751  18.910  1.00 25.27           C  
ATOM   2190  O   HIS E  80       2.769  68.224  17.983  1.00 25.76           O  
ATOM   2191  CB  HIS E  80       5.606  67.650  19.399  1.00 21.84           C  
ATOM   2192  CG  HIS E  80       7.052  67.569  19.027  1.00 22.37           C  
ATOM   2193  CD2 HIS E  80       7.670  66.945  17.998  1.00 21.77           C  
ATOM   2194  ND1 HIS E  80       8.042  68.227  19.729  1.00 21.68           N  
ATOM   2195  CE1 HIS E  80       9.210  67.988  19.160  1.00 22.32           C  
ATOM   2196  NE2 HIS E  80       9.010  67.213  18.108  1.00 22.70           N  
ATOM   2197  N   SER E  81       2.789  69.210  20.008  1.00 19.67           N  
ATOM   2198  CA  SER E  81       1.330  69.214  20.084  1.00 22.40           C  
ATOM   2199  C   SER E  81       0.728  70.032  18.951  1.00 25.95           C  
ATOM   2200  O   SER E  81      -0.226  69.592  18.299  1.00 25.60           O  
ATOM   2201  CB  SER E  81       0.874  69.753  21.438  1.00 19.20           C  
ATOM   2202  OG  SER E  81       1.236  68.836  22.463  1.00 23.70           O  
ATOM   2203  N   LEU E  82       1.289  71.217  18.683  1.00 23.03           N  
ATOM   2204  CA  LEU E  82       0.821  72.011  17.551  1.00 22.64           C  
ATOM   2205  C   LEU E  82       1.090  71.287  16.243  1.00 22.75           C  
ATOM   2206  O   LEU E  82       0.211  71.211  15.378  1.00 21.90           O  
ATOM   2207  CB  LEU E  82       1.498  73.386  17.544  1.00 21.91           C  
ATOM   2208  CG  LEU E  82       1.149  74.410  16.444  1.00 21.51           C  
ATOM   2209  CD1 LEU E  82       1.351  75.823  16.937  1.00 24.09           C  
ATOM   2210  CD2 LEU E  82       1.970  74.201  15.171  1.00 22.86           C  
ATOM   2211  N   PHE E  83       2.291  70.723  16.104  1.00 20.55           N  
ATOM   2212  CA  PHE E  83       2.717  70.114  14.845  1.00 22.77           C  
ATOM   2213  C   PHE E  83       1.734  69.049  14.370  1.00 23.00           C  
ATOM   2214  O   PHE E  83       1.339  69.028  13.193  1.00 23.27           O  
ATOM   2215  CB  PHE E  83       4.117  69.524  15.018  1.00 22.30           C  
ATOM   2216  CG  PHE E  83       4.766  69.071  13.728  1.00 22.86           C  
ATOM   2217  CD1 PHE E  83       4.849  69.923  12.643  1.00 25.38           C  
ATOM   2218  CD2 PHE E  83       5.338  67.802  13.636  1.00 21.52           C  
ATOM   2219  CE1 PHE E  83       5.464  69.509  11.455  1.00 24.05           C  
ATOM   2220  CE2 PHE E  83       5.954  67.378  12.479  1.00 25.70           C  
ATOM   2221  CZ  PHE E  83       6.025  68.246  11.373  1.00 25.06           C  
ATOM   2222  N   TRP E  84       1.313  68.159  15.273  1.00 21.78           N  
ATOM   2223  CA  TRP E  84       0.436  67.072  14.849  1.00 24.11           C  
ATOM   2224  C   TRP E  84      -0.878  67.595  14.286  1.00 26.09           C  
ATOM   2225  O   TRP E  84      -1.452  66.969  13.392  1.00 29.92           O  
ATOM   2226  CB  TRP E  84       0.148  66.107  15.999  1.00 24.20           C  
ATOM   2227  CG  TRP E  84       1.349  65.609  16.765  1.00 25.97           C  
ATOM   2228  CD1 TRP E  84       1.487  65.574  18.120  1.00 25.08           C  
ATOM   2229  CD2 TRP E  84       2.568  65.078  16.228  1.00 26.28           C  
ATOM   2230  CE2 TRP E  84       3.388  64.740  17.318  1.00 27.49           C  
ATOM   2231  CE3 TRP E  84       3.045  64.852  14.932  1.00 27.27           C  
ATOM   2232  NE1 TRP E  84       2.702  65.056  18.459  1.00 23.78           N  
ATOM   2233  CZ2 TRP E  84       4.658  64.187  17.157  1.00 29.53           C  
ATOM   2234  CZ3 TRP E  84       4.303  64.302  14.774  1.00 26.05           C  
ATOM   2235  CH2 TRP E  84       5.098  63.983  15.880  1.00 29.27           C  
ATOM   2236  N   THR E  85      -1.368  68.733  14.790  1.00 24.62           N  
ATOM   2237  CA  THR E  85      -2.690  69.212  14.395  1.00 25.52           C  
ATOM   2238  C   THR E  85      -2.679  69.950  13.056  1.00 27.10           C  
ATOM   2239  O   THR E  85      -3.727  70.029  12.405  1.00 30.25           O  
ATOM   2240  CB  THR E  85      -3.288  70.136  15.469  1.00 24.37           C  
ATOM   2241  CG2 THR E  85      -3.336  69.437  16.822  1.00 27.70           C  
ATOM   2242  OG1 THR E  85      -2.503  71.335  15.591  1.00 22.67           O  
ATOM   2243  N   VAL E  86      -1.535  70.494  12.634  1.00 25.51           N  
ATOM   2244  CA  VAL E  86      -1.464  71.289  11.408  1.00 25.70           C  
ATOM   2245  C   VAL E  86      -1.032  70.430  10.226  1.00 25.30           C  
ATOM   2246  O   VAL E  86      -0.647  70.954   9.177  1.00 26.27           O  
ATOM   2247  CB  VAL E  86      -0.528  72.504  11.559  1.00 25.96           C  
ATOM   2248  CG1 VAL E  86      -1.032  73.446  12.656  1.00 23.35           C  
ATOM   2249  CG2 VAL E  86       0.917  72.059  11.803  1.00 24.95           C  
ATOM   2250  N   LEU E  87      -1.038  69.116  10.408  1.00 25.02           N  
ATOM   2251  CA  LEU E  87      -0.807  68.158   9.341  1.00 27.02           C  
ATOM   2252  C   LEU E  87      -2.104  67.411   9.084  1.00 28.90           C  
ATOM   2253  O   LEU E  87      -2.931  67.268   9.986  1.00 29.51           O  
ATOM   2254  CB  LEU E  87       0.288  67.157   9.718  1.00 27.73           C  
ATOM   2255  CG  LEU E  87       1.666  67.716  10.061  1.00 27.87           C  
ATOM   2256  CD1 LEU E  87       2.479  66.645  10.735  1.00 22.01           C  
ATOM   2257  CD2 LEU E  87       2.379  68.212   8.799  1.00 26.55           C  
ATOM   2258  N   SER E  88      -2.282  66.924   7.849  1.00 28.84           N  
ATOM   2259  CA  SER E  88      -3.527  66.233   7.541  1.00 31.74           C  
ATOM   2260  C   SER E  88      -3.332  65.325   6.342  1.00 32.86           C  
ATOM   2261  O   SER E  88      -2.658  65.725   5.383  1.00 36.59           O  
ATOM   2262  CB  SER E  88      -4.659  67.225   7.251  1.00 35.62           C  
ATOM   2263  OG  SER E  88      -5.755  66.573   6.627  1.00 39.91           O  
ATOM   2264  N   PRO E  89      -3.920  64.127   6.338  1.00 34.73           N  
ATOM   2265  CA  PRO E  89      -3.857  63.289   5.128  1.00 36.85           C  
ATOM   2266  C   PRO E  89      -4.555  63.911   3.933  1.00 44.90           C  
ATOM   2267  O   PRO E  89      -4.320  63.483   2.797  1.00 47.27           O  
ATOM   2268  CB  PRO E  89      -4.538  61.989   5.570  1.00 40.37           C  
ATOM   2269  CG  PRO E  89      -5.398  62.395   6.717  1.00 38.75           C  
ATOM   2270  CD  PRO E  89      -4.681  63.487   7.422  1.00 35.33           C  
ATOM   2271  N   ASN E  90      -5.423  64.890   4.157  1.00 46.80           N  
ATOM   2272  CA  ASN E  90      -6.094  65.636   3.099  1.00 49.93           C  
ATOM   2273  C   ASN E  90      -5.646  67.096   3.082  1.00 48.23           C  
ATOM   2274  O   ASN E  90      -6.453  68.005   2.880  1.00 52.03           O  
ATOM   2275  CB  ASN E  90      -7.609  65.540   3.250  1.00 56.18           C  
ATOM   2276  CG  ASN E  90      -8.102  64.106   3.276  1.00 60.35           C  
ATOM   2277  ND2 ASN E  90      -8.231  63.503   2.098  1.00 62.19           N  
ATOM   2278  OD1 ASN E  90      -8.358  63.545   4.339  1.00 60.36           O  
ATOM   2279  N   GLY E  91      -4.361  67.342   3.324  1.00 41.23           N  
ATOM   2280  CA  GLY E  91      -3.829  68.687   3.376  1.00 40.33           C  
ATOM   2281  C   GLY E  91      -3.350  69.186   2.028  1.00 41.66           C  
ATOM   2282  O   GLY E  91      -3.648  68.614   0.977  1.00 41.26           O  
ATOM   2283  N   GLY E  92      -2.578  70.265   2.068  1.00 40.82           N  
ATOM   2284  CA  GLY E  92      -2.068  70.871   0.855  1.00 41.21           C  
ATOM   2285  C   GLY E  92      -2.972  71.970   0.330  1.00 42.60           C  
ATOM   2286  O   GLY E  92      -3.856  72.480   1.022  1.00 43.53           O  
ATOM   2287  N   GLY E  93      -2.763  72.312  -0.940  1.00 45.15           N  
ATOM   2288  CA  GLY E  93      -3.505  73.404  -1.538  1.00 43.05           C  
ATOM   2289  C   GLY E  93      -3.147  74.743  -0.900  1.00 41.42           C  
ATOM   2290  O   GLY E  93      -2.108  74.908  -0.253  1.00 38.06           O  
ATOM   2291  N   GLU E  94      -4.047  75.709  -1.081  1.00 46.53           N  
ATOM   2292  CA  GLU E  94      -3.821  77.066  -0.617  1.00 47.23           C  
ATOM   2293  C   GLU E  94      -4.688  77.380   0.599  1.00 47.76           C  
ATOM   2294  O   GLU E  94      -5.773  76.810   0.760  1.00 48.00           O  
ATOM   2295  CB  GLU E  94      -4.129  78.083  -1.721  1.00 55.45           C  
ATOM   2296  CG  GLU E  94      -3.298  77.919  -2.974  1.00 61.11           C  
ATOM   2297  CD  GLU E  94      -3.131  79.226  -3.714  1.00 67.75           C  
ATOM   2298  OE1 GLU E  94      -3.825  80.199  -3.352  1.00 70.33           O  
ATOM   2299  OE2 GLU E  94      -2.300  79.284  -4.645  1.00 70.83           O1-
ATOM   2300  N   PRO E  95      -4.252  78.303   1.456  1.00 47.21           N  
ATOM   2301  CA  PRO E  95      -5.080  78.695   2.601  1.00 46.45           C  
ATOM   2302  C   PRO E  95      -6.330  79.440   2.156  1.00 44.08           C  
ATOM   2303  O   PRO E  95      -6.455  79.891   1.015  1.00 45.67           O  
ATOM   2304  CB  PRO E  95      -4.151  79.595   3.426  1.00 44.96           C  
ATOM   2305  CG  PRO E  95      -3.163  80.112   2.453  1.00 48.29           C  
ATOM   2306  CD  PRO E  95      -2.964  79.020   1.433  1.00 45.95           C  
ATOM   2307  N   LYS E  96      -7.274  79.551   3.086  1.00 43.84           N  
ATOM   2308  CA  LYS E  96      -8.534  80.228   2.832  1.00 47.12           C  
ATOM   2309  C   LYS E  96      -8.929  81.032   4.065  1.00 47.17           C  
ATOM   2310  O   LYS E  96      -8.211  81.068   5.071  1.00 44.80           O  
ATOM   2311  CB  LYS E  96      -9.621  79.217   2.454  1.00 48.73           C  
ATOM   2312  N   GLY E  97     -10.086  81.678   3.981  1.00 48.09           N  
ATOM   2313  CA  GLY E  97     -10.615  82.441   5.087  1.00 51.57           C  
ATOM   2314  C   GLY E  97      -9.728  83.606   5.486  1.00 52.00           C  
ATOM   2315  O   GLY E  97      -9.053  84.236   4.664  1.00 52.02           O  
ATOM   2316  N   GLU E  98      -9.719  83.885   6.791  1.00 50.74           N  
ATOM   2317  CA  GLU E  98      -9.059  85.086   7.289  1.00 48.84           C  
ATOM   2318  C   GLU E  98      -7.542  84.980   7.232  1.00 46.43           C  
ATOM   2319  O   GLU E  98      -6.866  85.991   7.012  1.00 47.80           O  
ATOM   2320  CB  GLU E  98      -9.517  85.368   8.718  1.00 48.00           C  
ATOM   2321  CG  GLU E  98     -11.026  85.525   8.850  1.00 53.19           C  
ATOM   2322  CD  GLU E  98     -11.492  85.517  10.295  1.00 56.97           C  
ATOM   2323  OE1 GLU E  98     -10.767  84.977  11.159  1.00 56.41           O  
ATOM   2324  OE2 GLU E  98     -12.586  86.049  10.569  1.00 61.11           O1-
ATOM   2325  N   VAL E  99      -6.984  83.779   7.412  1.00 43.79           N  
ATOM   2326  CA  VAL E  99      -5.532  83.637   7.343  1.00 42.26           C  
ATOM   2327  C   VAL E  99      -5.035  83.923   5.932  1.00 42.75           C  
ATOM   2328  O   VAL E  99      -3.965  84.514   5.745  1.00 43.22           O  
ATOM   2329  CB  VAL E  99      -5.089  82.245   7.839  1.00 40.79           C  
ATOM   2330  CG1 VAL E  99      -5.466  81.151   6.850  1.00 41.96           C  
ATOM   2331  CG2 VAL E  99      -3.592  82.233   8.118  1.00 37.82           C  
ATOM   2332  N   ALA E 100      -5.810  83.536   4.920  1.00 43.16           N  
ATOM   2333  CA  ALA E 100      -5.434  83.840   3.545  1.00 43.17           C  
ATOM   2334  C   ALA E 100      -5.329  85.343   3.330  1.00 44.07           C  
ATOM   2335  O   ALA E 100      -4.344  85.834   2.763  1.00 41.16           O  
ATOM   2336  CB  ALA E 100      -6.449  83.229   2.583  1.00 44.51           C  
ATOM   2337  N   LYS E 101      -6.329  86.092   3.801  1.00 43.50           N  
ATOM   2338  CA  LYS E 101      -6.311  87.540   3.627  1.00 45.51           C  
ATOM   2339  C   LYS E 101      -5.158  88.172   4.393  1.00 48.67           C  
ATOM   2340  O   LYS E 101      -4.535  89.126   3.911  1.00 44.82           O  
ATOM   2341  CB  LYS E 101      -7.649  88.135   4.063  1.00 52.74           C  
ATOM   2342  CG  LYS E 101      -8.847  87.545   3.329  1.00 50.29           C  
ATOM   2343  CD  LYS E 101     -10.130  88.299   3.650  1.00 56.63           C  
ATOM   2344  CE  LYS E 101     -11.327  87.673   2.952  1.00 59.54           C  
ATOM   2345  NZ  LYS E 101     -12.547  88.532   3.046  1.00 64.60           N1+
ATOM   2346  N   ALA E 102      -4.834  87.627   5.569  1.00 41.53           N  
ATOM   2347  CA  ALA E 102      -3.704  88.142   6.332  1.00 43.64           C  
ATOM   2348  C   ALA E 102      -2.385  87.842   5.628  1.00 43.13           C  
ATOM   2349  O   ALA E 102      -1.465  88.669   5.645  1.00 43.69           O  
ATOM   2350  CB  ALA E 102      -3.712  87.553   7.745  1.00 40.50           C  
ATOM   2351  N   ILE E 103      -2.272  86.665   5.005  1.00 37.13           N  
ATOM   2352  CA  ILE E 103      -1.064  86.338   4.251  1.00 39.86           C  
ATOM   2353  C   ILE E 103      -0.883  87.316   3.095  1.00 43.22           C  
ATOM   2354  O   ILE E 103       0.234  87.758   2.799  1.00 44.42           O  
ATOM   2355  CB  ILE E 103      -1.118  84.876   3.763  1.00 39.35           C  
ATOM   2356  CG1 ILE E 103      -0.886  83.910   4.925  1.00 37.63           C  
ATOM   2357  CG2 ILE E 103      -0.077  84.632   2.679  1.00 37.26           C  
ATOM   2358  CD1 ILE E 103      -1.208  82.450   4.607  1.00 35.99           C  
ATOM   2359  N   ASP E 104      -1.979  87.679   2.431  1.00 44.41           N  
ATOM   2360  CA  ASP E 104      -1.900  88.655   1.350  1.00 43.48           C  
ATOM   2361  C   ASP E 104      -1.504  90.032   1.876  1.00 48.27           C  
ATOM   2362  O   ASP E 104      -0.610  90.684   1.324  1.00 47.59           O  
ATOM   2363  CB  ASP E 104      -3.238  88.709   0.613  1.00 48.85           C  
ATOM   2364  CG  ASP E 104      -3.463  87.496  -0.284  1.00 48.81           C  
ATOM   2365  OD1 ASP E 104      -2.468  86.897  -0.734  1.00 47.41           O  
ATOM   2366  OD2 ASP E 104      -4.632  87.123  -0.520  1.00 48.68           O1-
ATOM   2367  N   LYS E 105      -2.133  90.476   2.969  1.00 47.44           N  
ATOM   2368  CA  LYS E 105      -1.891  91.832   3.454  1.00 48.35           C  
ATOM   2369  C   LYS E 105      -0.543  91.957   4.158  1.00 47.00           C  
ATOM   2370  O   LYS E 105       0.189  92.925   3.917  1.00 48.32           O  
ATOM   2371  CB  LYS E 105      -3.024  92.269   4.385  1.00 48.44           C  
ATOM   2372  N   ASP E 106      -0.189  90.990   5.014  1.00 43.20           N  
ATOM   2373  CA  ASP E 106       1.021  91.088   5.826  1.00 42.62           C  
ATOM   2374  C   ASP E 106       2.259  90.538   5.126  1.00 42.07           C  
ATOM   2375  O   ASP E 106       3.345  91.116   5.247  1.00 44.52           O  
ATOM   2376  CB  ASP E 106       0.852  90.341   7.159  1.00 45.29           C  
ATOM   2377  CG  ASP E 106      -0.407  90.743   7.917  1.00 48.61           C  
ATOM   2378  OD1 ASP E 106      -0.925  91.854   7.681  1.00 52.23           O  
ATOM   2379  OD2 ASP E 106      -0.866  89.949   8.769  1.00 47.11           O1-
ATOM   2380  N   LEU E 107       2.134  89.407   4.434  1.00 38.85           N  
ATOM   2381  CA  LEU E 107       3.285  88.697   3.885  1.00 35.78           C  
ATOM   2382  C   LEU E 107       3.404  88.791   2.369  1.00 41.38           C  
ATOM   2383  O   LEU E 107       4.353  88.234   1.805  1.00 41.18           O  
ATOM   2384  CB  LEU E 107       3.237  87.224   4.293  1.00 35.78           C  
ATOM   2385  CG  LEU E 107       3.311  86.916   5.785  1.00 37.19           C  
ATOM   2386  CD1 LEU E 107       3.231  85.428   5.969  1.00 34.57           C  
ATOM   2387  CD2 LEU E 107       4.591  87.465   6.403  1.00 36.30           C  
ATOM   2388  N   GLY E 108       2.450  89.431   1.697  1.00 44.48           N  
ATOM   2389  CA  GLY E 108       2.523  89.640   0.263  1.00 48.48           C  
ATOM   2390  C   GLY E 108       2.037  88.490  -0.588  1.00 47.70           C  
ATOM   2391  O   GLY E 108       2.332  88.453  -1.789  1.00 43.40           O  
ATOM   2392  N   GLY E 109       1.278  87.562  -0.019  1.00 43.49           N  
ATOM   2393  CA  GLY E 109       0.715  86.502  -0.827  1.00 44.07           C  
ATOM   2394  C   GLY E 109       1.229  85.122  -0.497  1.00 39.40           C  
ATOM   2395  O   GLY E 109       2.307  84.977   0.085  1.00 39.90           O  
ATOM   2396  N   PHE E 110       0.470  84.099  -0.893  1.00 38.76           N  
ATOM   2397  CA  PHE E 110       0.844  82.730  -0.562  1.00 35.50           C  
ATOM   2398  C   PHE E 110       2.187  82.352  -1.175  1.00 37.72           C  
ATOM   2399  O   PHE E 110       2.990  81.660  -0.540  1.00 32.46           O  
ATOM   2400  CB  PHE E 110      -0.246  81.764  -1.026  1.00 39.15           C  
ATOM   2401  CG  PHE E 110       0.026  80.320  -0.660  1.00 37.28           C  
ATOM   2402  CD1 PHE E 110       0.299  79.970   0.646  1.00 35.79           C  
ATOM   2403  CD2 PHE E 110       0.005  79.321  -1.620  1.00 37.60           C  
ATOM   2404  CE1 PHE E 110       0.547  78.656   0.995  1.00 33.00           C  
ATOM   2405  CE2 PHE E 110       0.245  78.004  -1.279  1.00 34.79           C  
ATOM   2406  CZ  PHE E 110       0.520  77.671   0.037  1.00 34.68           C  
ATOM   2407  N   GLU E 111       2.460  82.799  -2.404  1.00 40.53           N  
ATOM   2408  CA  GLU E 111       3.745  82.464  -3.011  1.00 39.00           C  
ATOM   2409  C   GLU E 111       4.897  83.114  -2.254  1.00 37.79           C  
ATOM   2410  O   GLU E 111       5.932  82.479  -2.022  1.00 36.63           O  
ATOM   2411  CB  GLU E 111       3.758  82.883  -4.483  1.00 44.11           C  
ATOM   2412  CG  GLU E 111       4.825  82.188  -5.305  1.00 47.52           C  
ATOM   2413  CD  GLU E 111       4.617  80.685  -5.381  1.00 51.57           C  
ATOM   2414  OE1 GLU E 111       5.445  79.939  -4.818  1.00 52.07           O  
ATOM   2415  OE2 GLU E 111       3.620  80.249  -5.999  1.00 55.59           O1-
ATOM   2416  N   LYS E 112       4.712  84.358  -1.803  1.00 38.45           N  
ATOM   2417  CA  LYS E 112       5.749  85.032  -1.025  1.00 37.69           C  
ATOM   2418  C   LYS E 112       5.912  84.400   0.352  1.00 37.06           C  
ATOM   2419  O   LYS E 112       7.028  84.337   0.888  1.00 34.10           O  
ATOM   2420  CB  LYS E 112       5.420  86.519  -0.898  1.00 41.75           C  
ATOM   2421  N   PHE E 113       4.807  83.967   0.959  1.00 35.16           N  
ATOM   2422  CA  PHE E 113       4.893  83.288   2.246  1.00 32.24           C  
ATOM   2423  C   PHE E 113       5.721  82.010   2.148  1.00 32.83           C  
ATOM   2424  O   PHE E 113       6.598  81.761   2.983  1.00 29.51           O  
ATOM   2425  CB  PHE E 113       3.495  82.985   2.773  1.00 30.39           C  
ATOM   2426  CG  PHE E 113       3.462  81.820   3.686  1.00 28.99           C  
ATOM   2427  CD1 PHE E 113       3.871  81.951   5.008  1.00 29.77           C  
ATOM   2428  CD2 PHE E 113       3.073  80.573   3.222  1.00 29.58           C  
ATOM   2429  CE1 PHE E 113       3.871  80.864   5.846  1.00 29.53           C  
ATOM   2430  CE2 PHE E 113       3.072  79.483   4.050  1.00 30.70           C  
ATOM   2431  CZ  PHE E 113       3.469  79.626   5.370  1.00 29.54           C  
ATOM   2432  N   LYS E 114       5.441  81.172   1.143  1.00 33.08           N  
ATOM   2433  CA  LYS E 114       6.187  79.924   0.991  1.00 29.23           C  
ATOM   2434  C   LYS E 114       7.659  80.195   0.731  1.00 28.71           C  
ATOM   2435  O   LYS E 114       8.530  79.486   1.244  1.00 31.06           O  
ATOM   2436  CB  LYS E 114       5.597  79.087  -0.142  1.00 35.34           C  
ATOM   2437  CG  LYS E 114       4.396  78.253   0.254  1.00 38.71           C  
ATOM   2438  CD  LYS E 114       4.125  77.162  -0.773  1.00 42.10           C  
ATOM   2439  CE  LYS E 114       3.773  77.780  -2.110  1.00 45.66           C  
ATOM   2440  NZ  LYS E 114       3.324  76.767  -3.106  1.00 48.49           N1+
ATOM   2441  N   GLU E 115       7.957  81.221  -0.064  1.00 34.07           N  
ATOM   2442  CA  GLU E 115       9.347  81.612  -0.259  1.00 34.14           C  
ATOM   2443  C   GLU E 115      10.010  81.928   1.080  1.00 31.39           C  
ATOM   2444  O   GLU E 115      11.087  81.412   1.395  1.00 31.81           O  
ATOM   2445  CB  GLU E 115       9.400  82.816  -1.203  1.00 41.27           C  
ATOM   2446  CG  GLU E 115      10.780  83.227  -1.669  1.00 47.68           C  
ATOM   2447  CD  GLU E 115      10.729  84.304  -2.745  1.00 56.29           C  
ATOM   2448  OE1 GLU E 115       9.660  84.490  -3.366  1.00 58.52           O  
ATOM   2449  OE2 GLU E 115      11.756  84.979  -2.959  1.00 60.24           O1-
ATOM   2450  N   ALA E 116       9.339  82.723   1.915  1.00 29.51           N  
ATOM   2451  CA  ALA E 116       9.917  83.098   3.203  1.00 28.74           C  
ATOM   2452  C   ALA E 116       9.960  81.916   4.158  1.00 26.91           C  
ATOM   2453  O   ALA E 116      10.941  81.745   4.891  1.00 24.70           O  
ATOM   2454  CB  ALA E 116       9.132  84.252   3.814  1.00 26.65           C  
ATOM   2455  N   PHE E 117       8.902  81.100   4.177  1.00 27.19           N  
ATOM   2456  CA  PHE E 117       8.873  79.942   5.070  1.00 26.95           C  
ATOM   2457  C   PHE E 117       9.956  78.937   4.699  1.00 25.97           C  
ATOM   2458  O   PHE E 117      10.671  78.421   5.566  1.00 21.25           O  
ATOM   2459  CB  PHE E 117       7.496  79.283   5.038  1.00 26.31           C  
ATOM   2460  CG  PHE E 117       7.262  78.317   6.170  1.00 26.20           C  
ATOM   2461  CD1 PHE E 117       6.775  78.768   7.376  1.00 22.89           C  
ATOM   2462  CD2 PHE E 117       7.525  76.959   6.020  1.00 25.40           C  
ATOM   2463  CE1 PHE E 117       6.550  77.888   8.430  1.00 23.32           C  
ATOM   2464  CE2 PHE E 117       7.302  76.073   7.076  1.00 22.83           C  
ATOM   2465  CZ  PHE E 117       6.817  76.545   8.279  1.00 22.94           C  
ATOM   2466  N   THR E 118      10.089  78.645   3.406  1.00 26.28           N  
ATOM   2467  CA  THR E 118      11.127  77.721   2.957  1.00 26.91           C  
ATOM   2468  C   THR E 118      12.517  78.232   3.315  1.00 27.74           C  
ATOM   2469  O   THR E 118      13.356  77.470   3.810  1.00 29.91           O  
ATOM   2470  CB  THR E 118      11.000  77.515   1.446  1.00 26.07           C  
ATOM   2471  CG2 THR E 118      12.139  76.644   0.900  1.00 27.18           C  
ATOM   2472  OG1 THR E 118       9.727  76.922   1.154  1.00 26.30           O  
ATOM   2473  N   LYS E 119      12.771  79.528   3.100  1.00 29.80           N  
ATOM   2474  CA  LYS E 119      14.080  80.096   3.416  1.00 30.75           C  
ATOM   2475  C   LYS E 119      14.392  79.983   4.904  1.00 30.81           C  
ATOM   2476  O   LYS E 119      15.512  79.617   5.282  1.00 29.14           O  
ATOM   2477  CB  LYS E 119      14.143  81.556   2.967  1.00 35.40           C  
ATOM   2478  CG  LYS E 119      15.506  82.215   3.185  1.00 39.98           C  
ATOM   2479  CD  LYS E 119      15.523  83.645   2.678  1.00 47.20           C  
ATOM   2480  CE  LYS E 119      16.875  84.310   2.907  1.00 51.53           C  
ATOM   2481  NZ  LYS E 119      16.905  85.706   2.364  1.00 57.85           N1+
ATOM   2482  N   ALA E 120      13.417  80.306   5.764  1.00 28.38           N  
ATOM   2483  CA  ALA E 120      13.624  80.171   7.203  1.00 23.98           C  
ATOM   2484  C   ALA E 120      13.873  78.720   7.584  1.00 26.32           C  
ATOM   2485  O   ALA E 120      14.736  78.428   8.419  1.00 31.24           O  
ATOM   2486  CB  ALA E 120      12.419  80.723   7.966  1.00 21.02           C  
ATOM   2487  N   ALA E 121      13.131  77.792   6.975  1.00 23.30           N  
ATOM   2488  CA  ALA E 121      13.307  76.382   7.302  1.00 19.58           C  
ATOM   2489  C   ALA E 121      14.649  75.855   6.806  1.00 23.39           C  
ATOM   2490  O   ALA E 121      15.298  75.056   7.491  1.00 23.07           O  
ATOM   2491  CB  ALA E 121      12.161  75.565   6.726  1.00 18.53           C  
ATOM   2492  N   VAL E 122      15.086  76.294   5.627  1.00 25.77           N  
ATOM   2493  CA  VAL E 122      16.346  75.803   5.083  1.00 26.81           C  
ATOM   2494  C   VAL E 122      17.526  76.396   5.835  1.00 25.66           C  
ATOM   2495  O   VAL E 122      18.527  75.713   6.080  1.00 27.93           O  
ATOM   2496  CB  VAL E 122      16.431  76.117   3.578  1.00 32.48           C  
ATOM   2497  CG1 VAL E 122      17.836  75.875   3.071  1.00 35.41           C  
ATOM   2498  CG2 VAL E 122      15.439  75.284   2.795  1.00 31.89           C  
ATOM   2499  N   SER E 123      17.428  77.670   6.218  1.00 28.02           N  
ATOM   2500  CA  SER E 123      18.557  78.392   6.793  1.00 31.20           C  
ATOM   2501  C   SER E 123      18.727  78.161   8.290  1.00 30.09           C  
ATOM   2502  O   SER E 123      19.712  78.637   8.858  1.00 31.56           O  
ATOM   2503  CB  SER E 123      18.423  79.891   6.513  1.00 35.08           C  
ATOM   2504  OG  SER E 123      17.343  80.451   7.225  1.00 39.55           O  
ATOM   2505  N   ARG E 124      17.812  77.445   8.938  1.00 27.35           N  
ATOM   2506  CA  ARG E 124      17.961  77.150  10.359  1.00 26.99           C  
ATOM   2507  C   ARG E 124      19.081  76.134  10.529  1.00 22.76           C  
ATOM   2508  O   ARG E 124      18.913  74.950  10.225  1.00 22.81           O  
ATOM   2509  CB  ARG E 124      16.642  76.635  10.924  1.00 25.93           C  
ATOM   2510  CG  ARG E 124      16.723  75.992  12.304  1.00 25.80           C  
ATOM   2511  CD  ARG E 124      17.394  76.859  13.347  1.00 24.49           C  
ATOM   2512  NE  ARG E 124      16.801  78.182  13.485  1.00 28.34           N  
ATOM   2513  CZ  ARG E 124      17.203  79.073  14.385  1.00 30.72           C  
ATOM   2514  NH1 ARG E 124      18.191  78.762  15.216  1.00 32.00           N1+
ATOM   2515  NH2 ARG E 124      16.629  80.269  14.456  1.00 29.07           N  
ATOM   2516  N   PHE E 125      20.226  76.599  11.011  1.00 22.18           N  
ATOM   2517  CA  PHE E 125      21.416  75.770  11.134  1.00 22.73           C  
ATOM   2518  C   PHE E 125      21.366  75.030  12.462  1.00 22.88           C  
ATOM   2519  O   PHE E 125      21.163  75.648  13.509  1.00 24.12           O  
ATOM   2520  CB  PHE E 125      22.669  76.632  11.039  1.00 25.26           C  
ATOM   2521  CG  PHE E 125      23.937  75.851  10.889  1.00 26.26           C  
ATOM   2522  CD1 PHE E 125      24.270  75.278   9.682  1.00 27.12           C  
ATOM   2523  CD2 PHE E 125      24.813  75.703  11.958  1.00 27.19           C  
ATOM   2524  CE1 PHE E 125      25.455  74.562   9.532  1.00 27.81           C  
ATOM   2525  CE2 PHE E 125      25.991  74.984  11.813  1.00 27.67           C  
ATOM   2526  CZ  PHE E 125      26.310  74.417  10.593  1.00 28.39           C  
ATOM   2527  N   GLY E 126      21.534  73.714  12.412  1.00 18.59           N  
ATOM   2528  CA  GLY E 126      21.293  72.885  13.584  1.00 21.26           C  
ATOM   2529  C   GLY E 126      19.844  72.464  13.728  1.00 22.73           C  
ATOM   2530  O   GLY E 126      19.120  72.376  12.731  1.00 26.43           O  
ATOM   2531  N   SER E 127      19.402  72.207  14.959  1.00 20.49           N  
ATOM   2532  CA  SER E 127      18.034  71.794  15.223  1.00 21.19           C  
ATOM   2533  C   SER E 127      17.147  73.019  15.379  1.00 19.34           C  
ATOM   2534  O   SER E 127      17.591  74.062  15.864  1.00 19.17           O  
ATOM   2535  CB  SER E 127      17.958  70.951  16.498  1.00 21.83           C  
ATOM   2536  OG  SER E 127      18.979  69.966  16.513  1.00 23.62           O  
ATOM   2537  N   GLY E 128      15.887  72.894  14.965  1.00 15.01           N  
ATOM   2538  CA  GLY E 128      14.972  74.004  15.165  1.00 17.72           C  
ATOM   2539  C   GLY E 128      13.638  73.813  14.467  1.00 19.28           C  
ATOM   2540  O   GLY E 128      13.254  72.696  14.104  1.00 17.77           O  
ATOM   2541  N   TRP E 129      12.938  74.938  14.310  1.00 17.31           N  
ATOM   2542  CA  TRP E 129      11.585  74.986  13.778  1.00 18.88           C  
ATOM   2543  C   TRP E 129      11.450  76.212  12.893  1.00 21.73           C  
ATOM   2544  O   TRP E 129      12.025  77.261  13.187  1.00 21.99           O  
ATOM   2545  CB  TRP E 129      10.529  75.090  14.886  1.00 16.50           C  
ATOM   2546  CG  TRP E 129      10.339  73.862  15.703  1.00 18.39           C  
ATOM   2547  CD1 TRP E 129      11.153  73.400  16.709  1.00 16.69           C  
ATOM   2548  CD2 TRP E 129       9.244  72.942  15.611  1.00 16.80           C  
ATOM   2549  CE2 TRP E 129       9.469  71.924  16.562  1.00 20.35           C  
ATOM   2550  CE3 TRP E 129       8.110  72.866  14.797  1.00 15.84           C  
ATOM   2551  NE1 TRP E 129      10.635  72.226  17.226  1.00 19.02           N  
ATOM   2552  CZ2 TRP E 129       8.588  70.856  16.730  1.00 22.91           C  
ATOM   2553  CZ3 TRP E 129       7.237  71.803  14.963  1.00 16.61           C  
ATOM   2554  CH2 TRP E 129       7.483  70.811  15.922  1.00 21.05           C  
ATOM   2555  N   ALA E 130      10.643  76.091  11.840  1.00 19.90           N  
ATOM   2556  CA  ALA E 130      10.185  77.231  11.062  1.00 17.03           C  
ATOM   2557  C   ALA E 130       8.730  77.494  11.430  1.00 21.32           C  
ATOM   2558  O   ALA E 130       7.970  76.552  11.690  1.00 20.50           O  
ATOM   2559  CB  ALA E 130      10.334  76.973   9.557  1.00 19.67           C  
ATOM   2560  N   TRP E 131       8.361  78.769  11.515  1.00 19.90           N  
ATOM   2561  CA  TRP E 131       7.075  79.168  12.074  1.00 20.59           C  
ATOM   2562  C   TRP E 131       6.365  80.201  11.219  1.00 22.23           C  
ATOM   2563  O   TRP E 131       6.994  81.115  10.682  1.00 28.73           O  
ATOM   2564  CB  TRP E 131       7.219  79.790  13.462  1.00 21.80           C  
ATOM   2565  CG  TRP E 131       7.872  78.954  14.500  1.00 16.93           C  
ATOM   2566  CD1 TRP E 131       9.153  79.089  14.971  1.00 18.91           C  
ATOM   2567  CD2 TRP E 131       7.282  77.885  15.233  1.00 19.88           C  
ATOM   2568  CE2 TRP E 131       8.256  77.412  16.144  1.00 20.09           C  
ATOM   2569  CE3 TRP E 131       6.018  77.281  15.222  1.00 22.36           C  
ATOM   2570  NE1 TRP E 131       9.391  78.157  15.960  1.00 17.69           N  
ATOM   2571  CZ2 TRP E 131       8.008  76.354  17.021  1.00 21.98           C  
ATOM   2572  CZ3 TRP E 131       5.775  76.233  16.099  1.00 23.18           C  
ATOM   2573  CH2 TRP E 131       6.765  75.779  16.983  1.00 22.87           C  
ATOM   2574  N   LEU E 132       5.044  80.095  11.177  1.00 21.37           N  
ATOM   2575  CA  LEU E 132       4.169  81.219  10.879  1.00 25.17           C  
ATOM   2576  C   LEU E 132       3.494  81.599  12.191  1.00 26.26           C  
ATOM   2577  O   LEU E 132       2.866  80.748  12.834  1.00 25.83           O  
ATOM   2578  CB  LEU E 132       3.135  80.860   9.812  1.00 26.35           C  
ATOM   2579  CG  LEU E 132       2.095  81.937   9.484  1.00 27.63           C  
ATOM   2580  CD1 LEU E 132       2.739  83.233   8.983  1.00 24.84           C  
ATOM   2581  CD2 LEU E 132       1.083  81.424   8.471  1.00 28.15           C  
ATOM   2582  N   SER E 133       3.664  82.854  12.609  1.00 25.61           N  
ATOM   2583  CA  SER E 133       3.209  83.292  13.922  1.00 29.08           C  
ATOM   2584  C   SER E 133       2.423  84.590  13.820  1.00 32.55           C  
ATOM   2585  O   SER E 133       2.569  85.360  12.869  1.00 34.68           O  
ATOM   2586  CB  SER E 133       4.379  83.502  14.892  1.00 29.74           C  
ATOM   2587  OG  SER E 133       5.111  82.306  15.099  1.00 28.14           O  
ATOM   2588  N   VAL E 134       1.618  84.845  14.853  1.00 32.31           N  
ATOM   2589  CA  VAL E 134       0.887  86.096  15.013  1.00 33.23           C  
ATOM   2590  C   VAL E 134       1.568  86.914  16.103  1.00 34.28           C  
ATOM   2591  O   VAL E 134       1.834  86.405  17.202  1.00 28.68           O  
ATOM   2592  CB  VAL E 134      -0.592  85.855  15.356  1.00 30.04           C  
ATOM   2593  CG1 VAL E 134      -1.306  87.186  15.546  1.00 32.73           C  
ATOM   2594  CG2 VAL E 134      -1.257  85.033  14.267  1.00 32.19           C  
ATOM   2595  N   THR E 135       1.856  88.173  15.794  1.00 30.99           N  
ATOM   2596  CA  THR E 135       2.577  89.058  16.700  1.00 32.89           C  
ATOM   2597  C   THR E 135       1.620  89.686  17.703  1.00 34.22           C  
ATOM   2598  O   THR E 135       0.400  89.593  17.559  1.00 35.15           O  
ATOM   2599  CB  THR E 135       3.292  90.133  15.890  1.00 37.77           C  
ATOM   2600  CG2 THR E 135       4.209  89.481  14.867  1.00 36.53           C  
ATOM   2601  OG1 THR E 135       2.319  90.943  15.217  1.00 40.24           O  
ATOM   2602  N   PRO E 136       2.149  90.340  18.748  1.00 35.36           N  
ATOM   2603  CA  PRO E 136       1.255  91.052  19.674  1.00 37.91           C  
ATOM   2604  C   PRO E 136       0.404  92.100  18.986  1.00 42.27           C  
ATOM   2605  O   PRO E 136      -0.746  92.309  19.389  1.00 42.15           O  
ATOM   2606  CB  PRO E 136       2.226  91.682  20.683  1.00 39.33           C  
ATOM   2607  CG  PRO E 136       3.401  90.763  20.681  1.00 36.27           C  
ATOM   2608  CD  PRO E 136       3.532  90.283  19.259  1.00 34.47           C  
ATOM   2609  N   ASP E 137       0.917  92.754  17.941  1.00 41.71           N  
ATOM   2610  CA  ASP E 137       0.101  93.686  17.174  1.00 45.68           C  
ATOM   2611  C   ASP E 137      -0.766  92.987  16.118  1.00 42.34           C  
ATOM   2612  O   ASP E 137      -1.262  93.650  15.197  1.00 44.09           O  
ATOM   2613  CB  ASP E 137       0.980  94.772  16.544  1.00 50.51           C  
ATOM   2614  CG  ASP E 137       1.808  94.266  15.382  1.00 51.16           C  
ATOM   2615  OD1 ASP E 137       2.021  93.042  15.280  1.00 49.69           O1-
ATOM   2616  OD2 ASP E 137       2.253  95.106  14.570  1.00 54.85           O1-
ATOM   2617  N   LYS E 138      -0.939  91.666  16.241  1.00 42.08           N  
ATOM   2618  CA  LYS E 138      -1.926  90.900  15.471  1.00 41.39           C  
ATOM   2619  C   LYS E 138      -1.598  90.860  13.978  1.00 38.93           C  
ATOM   2620  O   LYS E 138      -2.491  90.882  13.136  1.00 40.07           O  
ATOM   2621  CB  LYS E 138      -3.341  91.438  15.698  1.00 44.52           C  
ATOM   2622  CG  LYS E 138      -3.788  91.384  17.155  1.00 47.30           C  
ATOM   2623  CD  LYS E 138      -4.058  89.952  17.603  1.00 47.33           C  
ATOM   2624  CE  LYS E 138      -3.274  89.582  18.862  1.00 46.07           C  
ATOM   2625  NZ  LYS E 138      -3.597  90.447  20.027  1.00 47.31           N1+
ATOM   2626  N   LYS E 139      -0.321  90.744  13.652  1.00 37.67           N  
ATOM   2627  CA  LYS E 139       0.121  90.607  12.277  1.00 40.45           C  
ATOM   2628  C   LYS E 139       0.910  89.311  12.122  1.00 37.21           C  
ATOM   2629  O   LYS E 139       1.371  88.717  13.100  1.00 34.66           O  
ATOM   2630  CB  LYS E 139       0.953  91.816  11.837  1.00 42.75           C  
ATOM   2631  CG  LYS E 139       0.122  93.093  11.731  1.00 48.40           C  
ATOM   2632  CD  LYS E 139       0.957  94.310  11.400  1.00 51.38           C  
ATOM   2633  CE  LYS E 139       0.061  95.528  11.211  1.00 55.78           C  
ATOM   2634  NZ  LYS E 139      -0.994  95.613  12.268  1.00 56.80           N1+
ATOM   2635  N   LEU E 140       1.003  88.842  10.880  1.00 36.93           N  
ATOM   2636  CA  LEU E 140       1.705  87.605  10.575  1.00 34.11           C  
ATOM   2637  C   LEU E 140       3.183  87.857  10.328  1.00 36.17           C  
ATOM   2638  O   LEU E 140       3.561  88.831   9.668  1.00 35.34           O  
ATOM   2639  CB  LEU E 140       1.111  86.917   9.348  1.00 32.40           C  
ATOM   2640  CG  LEU E 140      -0.271  86.295   9.473  1.00 32.39           C  
ATOM   2641  CD1 LEU E 140      -0.698  85.789   8.111  1.00 31.78           C  
ATOM   2642  CD2 LEU E 140      -0.248  85.163  10.497  1.00 29.35           C  
ATOM   2643  N   VAL E 141       4.011  86.942  10.830  1.00 32.65           N  
ATOM   2644  CA  VAL E 141       5.454  86.981  10.632  1.00 33.76           C  
ATOM   2645  C   VAL E 141       5.946  85.560  10.398  1.00 31.84           C  
ATOM   2646  O   VAL E 141       5.444  84.606  11.005  1.00 31.11           O  
ATOM   2647  CB  VAL E 141       6.173  87.630  11.838  1.00 35.94           C  
ATOM   2648  CG1 VAL E 141       5.966  86.795  13.121  1.00 29.45           C  
ATOM   2649  CG2 VAL E 141       7.652  87.830  11.553  1.00 38.38           C  
ATOM   2650  N   VAL E 142       6.934  85.417   9.517  1.00 32.23           N  
ATOM   2651  CA  VAL E 142       7.636  84.151   9.325  1.00 29.37           C  
ATOM   2652  C   VAL E 142       8.908  84.203  10.153  1.00 26.74           C  
ATOM   2653  O   VAL E 142       9.637  85.201  10.111  1.00 29.15           O  
ATOM   2654  CB  VAL E 142       7.965  83.898   7.841  1.00 30.85           C  
ATOM   2655  CG1 VAL E 142       8.762  82.615   7.692  1.00 28.57           C  
ATOM   2656  CG2 VAL E 142       6.690  83.834   7.001  1.00 30.67           C  
ATOM   2657  N   GLU E 143       9.181  83.138  10.906  1.00 23.66           N  
ATOM   2658  CA  GLU E 143      10.344  83.138  11.778  1.00 23.86           C  
ATOM   2659  C   GLU E 143      10.812  81.707  11.997  1.00 24.64           C  
ATOM   2660  O   GLU E 143      10.129  80.741  11.640  1.00 25.40           O  
ATOM   2661  CB  GLU E 143      10.022  83.841  13.100  1.00 27.29           C  
ATOM   2662  CG  GLU E 143       8.860  83.230  13.862  1.00 27.95           C  
ATOM   2663  CD  GLU E 143       8.530  83.995  15.130  1.00 32.33           C  
ATOM   2664  OE1 GLU E 143       7.379  83.902  15.595  1.00 32.44           O  
ATOM   2665  OE2 GLU E 143       9.426  84.678  15.670  1.00 34.98           O1-
ATOM   2666  N   SER E 144      12.018  81.581  12.558  1.00 25.77           N  
ATOM   2667  CA  SER E 144      12.562  80.295  12.971  1.00 23.86           C  
ATOM   2668  C   SER E 144      13.129  80.401  14.381  1.00 24.38           C  
ATOM   2669  O   SER E 144      13.482  81.491  14.846  1.00 22.71           O  
ATOM   2670  CB  SER E 144      13.648  79.787  12.018  1.00 24.54           C  
ATOM   2671  OG  SER E 144      14.875  80.440  12.242  1.00 26.27           O  
ATOM   2672  N   THR E 145      13.193  79.256  15.065  1.00 24.50           N  
ATOM   2673  CA  THR E 145      13.724  79.181  16.422  1.00 23.50           C  
ATOM   2674  C   THR E 145      14.703  78.016  16.531  1.00 21.93           C  
ATOM   2675  O   THR E 145      14.672  77.072  15.737  1.00 21.80           O  
ATOM   2676  CB  THR E 145      12.611  79.016  17.476  1.00 21.73           C  
ATOM   2677  CG2 THR E 145      11.689  80.231  17.501  1.00 21.16           C  
ATOM   2678  OG1 THR E 145      11.843  77.843  17.199  1.00 19.44           O  
ATOM   2679  N   ALA E 146      15.579  78.093  17.528  1.00 21.43           N  
ATOM   2680  CA  ALA E 146      16.546  77.037  17.786  1.00 22.91           C  
ATOM   2681  C   ALA E 146      15.962  75.996  18.733  1.00 22.95           C  
ATOM   2682  O   ALA E 146      15.171  76.318  19.623  1.00 21.75           O  
ATOM   2683  CB  ALA E 146      17.827  77.617  18.384  1.00 26.67           C  
ATOM   2684  N   ASN E 147      16.340  74.734  18.512  1.00 23.09           N  
ATOM   2685  CA  ASN E 147      16.045  73.616  19.419  1.00 20.27           C  
ATOM   2686  C   ASN E 147      14.538  73.519  19.628  1.00 18.70           C  
ATOM   2687  O   ASN E 147      13.813  73.312  18.639  1.00 16.38           O  
ATOM   2688  CB  ASN E 147      16.897  73.822  20.676  1.00 23.55           C  
ATOM   2689  CG  ASN E 147      18.375  73.920  20.345  1.00 21.30           C  
ATOM   2690  ND2 ASN E 147      19.066  74.874  20.957  1.00 21.90           N  
ATOM   2691  OD1 ASN E 147      18.880  73.156  19.524  1.00 21.34           O  
ATOM   2692  N   GLN E 148      14.021  73.619  20.854  1.00 18.44           N  
ATOM   2693  CA  GLN E 148      12.582  73.624  21.080  1.00 17.58           C  
ATOM   2694  C   GLN E 148      12.085  74.988  21.530  1.00 15.17           C  
ATOM   2695  O   GLN E 148      10.982  75.097  22.075  1.00 24.20           O  
ATOM   2696  CB  GLN E 148      12.192  72.554  22.102  1.00 22.41           C  
ATOM   2697  CG  GLN E 148      12.525  71.121  21.701  1.00 21.57           C  
ATOM   2698  CD  GLN E 148      11.815  70.668  20.431  1.00 21.68           C  
ATOM   2699  NE2 GLN E 148      12.296  69.573  19.857  1.00 18.84           N  
ATOM   2700  OE1 GLN E 148      10.842  71.281  19.982  1.00 21.32           O  
ATOM   2701  N   ASP E 149      12.877  76.035  21.313  1.00 17.07           N  
ATOM   2702  CA  ASP E 149      12.431  77.374  21.666  1.00 22.36           C  
ATOM   2703  C   ASP E 149      11.127  77.682  20.936  1.00 27.44           C  
ATOM   2704  O   ASP E 149      10.967  77.367  19.753  1.00 25.95           O  
ATOM   2705  CB  ASP E 149      13.498  78.405  21.306  1.00 17.30           C  
ATOM   2706  CG  ASP E 149      14.736  78.313  22.183  1.00 24.51           C  
ATOM   2707  OD1 ASP E 149      14.845  77.379  23.006  1.00 25.54           O  
ATOM   2708  OD2 ASP E 149      15.620  79.175  22.024  1.00 27.68           O1-
ATOM   2709  N   SER E 150      10.189  78.257  21.649  1.00 26.05           N  
ATOM   2710  CA  SER E 150       8.894  78.551  21.071  1.00 25.78           C  
ATOM   2711  C   SER E 150       8.693  80.055  20.959  1.00 25.92           C  
ATOM   2712  O   SER E 150       9.058  80.793  21.881  1.00 26.31           O  
ATOM   2713  CB  SER E 150       7.771  77.957  21.930  1.00 28.85           C  
ATOM   2714  OG  SER E 150       6.524  78.552  21.632  1.00 28.33           O  
ATOM   2715  N   PRO E 151       8.103  80.539  19.863  1.00 27.40           N  
ATOM   2716  CA  PRO E 151       7.732  81.963  19.803  1.00 29.00           C  
ATOM   2717  C   PRO E 151       6.816  82.396  20.938  1.00 27.06           C  
ATOM   2718  O   PRO E 151       6.706  83.597  21.196  1.00 27.01           O  
ATOM   2719  CB  PRO E 151       7.035  82.087  18.438  1.00 29.19           C  
ATOM   2720  CG  PRO E 151       7.620  80.968  17.612  1.00 23.62           C  
ATOM   2721  CD  PRO E 151       7.848  79.838  18.587  1.00 26.12           C  
ATOM   2722  N   LEU E 152       6.210  81.452  21.659  1.00 29.65           N  
ATOM   2723  CA  LEU E 152       5.302  81.805  22.744  1.00 31.95           C  
ATOM   2724  C   LEU E 152       5.993  82.648  23.809  1.00 34.33           C  
ATOM   2725  O   LEU E 152       5.432  83.642  24.278  1.00 36.23           O  
ATOM   2726  CB  LEU E 152       4.704  80.537  23.362  1.00 32.33           C  
ATOM   2727  CG  LEU E 152       3.573  79.869  22.563  1.00 31.04           C  
ATOM   2728  CD1 LEU E 152       3.206  78.500  23.143  1.00 31.95           C  
ATOM   2729  CD2 LEU E 152       2.352  80.780  22.507  1.00 26.41           C  
ATOM   2730  N   PHE E 153       7.209  82.281  24.216  1.00 33.77           N  
ATOM   2731  CA  PHE E 153       7.795  83.079  25.289  1.00 36.61           C  
ATOM   2732  C   PHE E 153       8.439  84.374  24.802  1.00 37.31           C  
ATOM   2733  O   PHE E 153       9.005  85.107  25.621  1.00 38.98           O  
ATOM   2734  CB  PHE E 153       8.788  82.247  26.115  1.00 34.86           C  
ATOM   2735  CG  PHE E 153       9.956  81.712  25.343  1.00 32.63           C  
ATOM   2736  CD1 PHE E 153      11.032  82.524  25.023  1.00 34.13           C  
ATOM   2737  CD2 PHE E 153      10.004  80.371  24.989  1.00 28.98           C  
ATOM   2738  CE1 PHE E 153      12.118  82.011  24.322  1.00 34.97           C  
ATOM   2739  CE2 PHE E 153      11.086  79.852  24.300  1.00 29.34           C  
ATOM   2740  CZ  PHE E 153      12.143  80.673  23.963  1.00 32.28           C  
ATOM   2741  N   GLU E 154       8.306  84.697  23.515  1.00 37.88           N  
ATOM   2742  CA  GLU E 154       8.679  85.997  22.972  1.00 42.27           C  
ATOM   2743  C   GLU E 154       7.459  86.834  22.606  1.00 43.91           C  
ATOM   2744  O   GLU E 154       7.596  87.845  21.908  1.00 44.65           O  
ATOM   2745  CB  GLU E 154       9.577  85.831  21.746  1.00 46.75           C  
ATOM   2746  CG  GLU E 154      10.956  85.289  22.063  1.00 50.33           C  
ATOM   2747  CD  GLU E 154      11.724  86.178  23.013  1.00 56.61           C  
ATOM   2748  OE1 GLU E 154      12.506  85.639  23.824  1.00 58.87           O  
ATOM   2749  OE2 GLU E 154      11.534  87.413  22.964  1.00 60.06           O1-
ATOM   2750  N   GLY E 155       6.269  86.427  23.039  1.00 40.47           N  
ATOM   2751  CA  GLY E 155       5.062  87.179  22.783  1.00 38.62           C  
ATOM   2752  C   GLY E 155       4.325  86.816  21.512  1.00 35.16           C  
ATOM   2753  O   GLY E 155       3.224  87.337  21.288  1.00 37.59           O  
ATOM   2754  N   ASN E 156       4.880  85.947  20.672  1.00 27.30           N  
ATOM   2755  CA  ASN E 156       4.224  85.568  19.426  1.00 31.76           C  
ATOM   2756  C   ASN E 156       3.421  84.287  19.605  1.00 33.09           C  
ATOM   2757  O   ASN E 156       3.753  83.433  20.430  1.00 31.88           O  
ATOM   2758  CB  ASN E 156       5.238  85.379  18.290  1.00 28.13           C  
ATOM   2759  CG  ASN E 156       5.757  86.697  17.739  1.00 27.53           C  
ATOM   2760  ND2 ASN E 156       6.558  86.627  16.681  1.00 29.00           N  
ATOM   2761  OD1 ASN E 156       5.428  87.760  18.246  1.00 28.53           O  
ATOM   2762  N   THR E 157       2.385  84.140  18.786  1.00 34.27           N  
ATOM   2763  CA  THR E 157       1.520  82.967  18.834  1.00 32.09           C  
ATOM   2764  C   THR E 157       1.695  82.156  17.560  1.00 30.72           C  
ATOM   2765  O   THR E 157       1.225  82.584  16.492  1.00 29.80           O  
ATOM   2766  CB  THR E 157       0.052  83.364  19.007  1.00 32.38           C  
ATOM   2767  CG2 THR E 157      -0.835  82.124  18.972  1.00 32.80           C  
ATOM   2768  OG1 THR E 157      -0.123  84.024  20.264  1.00 32.09           O  
ATOM   2769  N   PRO E 158       2.377  81.013  17.612  1.00 28.03           N  
ATOM   2770  CA  PRO E 158       2.535  80.194  16.406  1.00 26.00           C  
ATOM   2771  C   PRO E 158       1.209  79.580  15.999  1.00 25.36           C  
ATOM   2772  O   PRO E 158       0.457  79.077  16.832  1.00 26.49           O  
ATOM   2773  CB  PRO E 158       3.531  79.115  16.839  1.00 24.29           C  
ATOM   2774  CG  PRO E 158       3.307  78.993  18.323  1.00 28.96           C  
ATOM   2775  CD  PRO E 158       2.997  80.388  18.797  1.00 29.95           C  
ATOM   2776  N   ILE E 159       0.918  79.639  14.703  1.00 26.92           N  
ATOM   2777  CA  ILE E 159      -0.270  78.999  14.148  1.00 26.16           C  
ATOM   2778  C   ILE E 159       0.076  77.904  13.151  1.00 22.53           C  
ATOM   2779  O   ILE E 159      -0.812  77.114  12.787  1.00 23.23           O  
ATOM   2780  CB  ILE E 159      -1.218  80.034  13.499  1.00 24.95           C  
ATOM   2781  CG1 ILE E 159      -0.577  80.643  12.253  1.00 24.75           C  
ATOM   2782  CG2 ILE E 159      -1.564  81.148  14.492  1.00 26.21           C  
ATOM   2783  CD1 ILE E 159      -1.413  81.727  11.590  1.00 26.82           C  
ATOM   2784  N   LEU E 160       1.325  77.840  12.697  1.00 23.07           N  
ATOM   2785  CA  LEU E 160       1.822  76.804  11.802  1.00 23.53           C  
ATOM   2786  C   LEU E 160       3.314  76.635  12.047  1.00 22.50           C  
ATOM   2787  O   LEU E 160       4.031  77.626  12.213  1.00 24.20           O  
ATOM   2788  CB  LEU E 160       1.557  77.154  10.332  1.00 25.15           C  
ATOM   2789  CG  LEU E 160       2.129  76.196   9.285  1.00 24.71           C  
ATOM   2790  CD1 LEU E 160       1.465  74.822   9.362  1.00 20.60           C  
ATOM   2791  CD2 LEU E 160       1.979  76.787   7.891  1.00 25.87           C  
ATOM   2792  N   GLY E 161       3.770  75.389  12.060  1.00 21.13           N  
ATOM   2793  CA  GLY E 161       5.161  75.087  12.349  1.00 22.73           C  
ATOM   2794  C   GLY E 161       5.647  73.856  11.618  1.00 22.25           C  
ATOM   2795  O   GLY E 161       4.890  72.912  11.378  1.00 20.53           O  
ATOM   2796  N   LEU E 162       6.928  73.873  11.259  1.00 18.21           N  
ATOM   2797  CA  LEU E 162       7.604  72.743  10.632  1.00 20.12           C  
ATOM   2798  C   LEU E 162       8.824  72.391  11.462  1.00 19.28           C  
ATOM   2799  O   LEU E 162       9.700  73.237  11.663  1.00 20.84           O  
ATOM   2800  CB  LEU E 162       8.024  73.060   9.192  1.00 22.22           C  
ATOM   2801  CG  LEU E 162       8.952  72.047   8.500  1.00 18.67           C  
ATOM   2802  CD1 LEU E 162       8.347  70.651   8.443  1.00 20.48           C  
ATOM   2803  CD2 LEU E 162       9.281  72.518   7.080  1.00 24.03           C  
ATOM   2804  N   ASP E 163       8.878  71.150  11.925  1.00 20.91           N  
ATOM   2805  CA  ASP E 163      10.000  70.619  12.693  1.00 19.56           C  
ATOM   2806  C   ASP E 163      11.171  70.330  11.757  1.00 16.71           C  
ATOM   2807  O   ASP E 163      11.049  69.484  10.867  1.00 20.35           O  
ATOM   2808  CB  ASP E 163       9.518  69.351  13.397  1.00 21.24           C  
ATOM   2809  CG  ASP E 163      10.498  68.805  14.412  1.00 20.40           C  
ATOM   2810  OD1 ASP E 163      11.557  69.428  14.640  1.00 20.36           O  
ATOM   2811  OD2 ASP E 163      10.166  67.765  15.031  1.00 24.00           O1-
ATOM   2812  N   VAL E 164      12.298  71.026  11.928  1.00 17.69           N  
ATOM   2813  CA  VAL E 164      13.474  70.733  11.105  1.00 18.34           C  
ATOM   2814  C   VAL E 164      14.618  70.140  11.932  1.00 20.58           C  
ATOM   2815  O   VAL E 164      15.778  70.167  11.501  1.00 21.11           O  
ATOM   2816  CB  VAL E 164      13.946  71.944  10.270  1.00 19.94           C  
ATOM   2817  CG1 VAL E 164      12.864  72.383   9.313  1.00 21.59           C  
ATOM   2818  CG2 VAL E 164      14.392  73.124  11.133  1.00 19.08           C  
ATOM   2819  N   TRP E 165      14.316  69.608  13.116  1.00 22.46           N  
ATOM   2820  CA  TRP E 165      15.214  68.640  13.732  1.00 19.61           C  
ATOM   2821  C   TRP E 165      15.426  67.478  12.774  1.00 21.39           C  
ATOM   2822  O   TRP E 165      14.496  67.039  12.093  1.00 17.47           O  
ATOM   2823  CB  TRP E 165      14.630  68.105  15.035  1.00 21.28           C  
ATOM   2824  CG  TRP E 165      14.695  69.060  16.170  1.00 19.98           C  
ATOM   2825  CD1 TRP E 165      14.172  70.314  16.217  1.00 20.27           C  
ATOM   2826  CD2 TRP E 165      15.292  68.818  17.459  1.00 19.55           C  
ATOM   2827  CE2 TRP E 165      15.108  69.979  18.229  1.00 22.80           C  
ATOM   2828  CE3 TRP E 165      15.971  67.731  18.026  1.00 21.82           C  
ATOM   2829  NE1 TRP E 165      14.425  70.879  17.456  1.00 22.57           N  
ATOM   2830  CZ2 TRP E 165      15.573  70.090  19.549  1.00 20.13           C  
ATOM   2831  CZ3 TRP E 165      16.429  67.841  19.339  1.00 24.63           C  
ATOM   2832  CH2 TRP E 165      16.230  69.016  20.079  1.00 19.29           C  
ATOM   2833  N   GLU E 166      16.653  66.959  12.734  1.00 17.28           N  
ATOM   2834  CA  GLU E 166      16.918  65.872  11.806  1.00 19.00           C  
ATOM   2835  C   GLU E 166      16.087  64.622  12.098  1.00 22.62           C  
ATOM   2836  O   GLU E 166      15.797  63.863  11.168  1.00 24.47           O  
ATOM   2837  CB  GLU E 166      18.412  65.572  11.805  1.00 19.78           C  
ATOM   2838  CG  GLU E 166      19.168  66.657  11.050  1.00 21.71           C  
ATOM   2839  CD  GLU E 166      20.674  66.505  11.088  1.00 22.23           C  
ATOM   2840  OE1 GLU E 166      21.197  66.009  12.107  1.00 18.88           O  
ATOM   2841  OE2 GLU E 166      21.338  66.908  10.105  1.00 22.14           O1-
ATOM   2842  N   HIS E 167      15.633  64.421  13.338  1.00 21.05           N  
ATOM   2843  CA  HIS E 167      14.811  63.245  13.616  1.00 19.49           C  
ATOM   2844  C   HIS E 167      13.462  63.293  12.915  1.00 20.21           C  
ATOM   2845  O   HIS E 167      12.843  62.237  12.726  1.00 21.15           O  
ATOM   2846  CB  HIS E 167      14.621  63.043  15.134  1.00 21.00           C  
ATOM   2847  CG  HIS E 167      13.865  64.136  15.835  1.00 23.43           C  
ATOM   2848  CD2 HIS E 167      12.624  64.646  15.639  1.00 24.98           C  
ATOM   2849  ND1 HIS E 167      14.393  64.822  16.912  1.00 22.34           N  
ATOM   2850  CE1 HIS E 167      13.510  65.706  17.344  1.00 23.74           C  
ATOM   2851  NE2 HIS E 167      12.429  65.623  16.587  1.00 24.75           N  
ATOM   2852  N   ALA E 168      13.016  64.484  12.495  1.00 20.90           N  
ATOM   2853  CA  ALA E 168      11.728  64.646  11.828  1.00 20.15           C  
ATOM   2854  C   ALA E 168      11.744  64.199  10.377  1.00 23.13           C  
ATOM   2855  O   ALA E 168      10.665  64.006   9.793  1.00 19.99           O  
ATOM   2856  CB  ALA E 168      11.283  66.109  11.880  1.00 17.88           C  
ATOM   2857  N   TYR E 169      12.929  64.014   9.793  1.00 18.87           N  
ATOM   2858  CA  TYR E 169      12.998  63.719   8.370  1.00 24.75           C  
ATOM   2859  C   TYR E 169      14.125  62.785   7.953  1.00 25.09           C  
ATOM   2860  O   TYR E 169      14.151  62.390   6.785  1.00 26.51           O  
ATOM   2861  CB  TYR E 169      13.108  65.040   7.581  1.00 23.71           C  
ATOM   2862  CG  TYR E 169      14.350  65.899   7.842  1.00 19.54           C  
ATOM   2863  CD1 TYR E 169      15.566  65.607   7.237  1.00 21.64           C  
ATOM   2864  CD2 TYR E 169      14.278  67.045   8.625  1.00 18.43           C  
ATOM   2865  CE1 TYR E 169      16.680  66.396   7.441  1.00 22.01           C  
ATOM   2866  CE2 TYR E 169      15.395  67.849   8.837  1.00 20.60           C  
ATOM   2867  CZ  TYR E 169      16.596  67.513   8.231  1.00 20.99           C  
ATOM   2868  OH  TYR E 169      17.720  68.286   8.404  1.00 20.23           O  
ATOM   2869  N   TYR E 170      15.013  62.359   8.851  1.00 25.34           N  
ATOM   2870  CA  TYR E 170      16.215  61.681   8.381  1.00 23.81           C  
ATOM   2871  C   TYR E 170      15.940  60.265   7.884  1.00 24.31           C  
ATOM   2872  O   TYR E 170      16.601  59.811   6.938  1.00 24.08           O  
ATOM   2873  CB  TYR E 170      17.289  61.652   9.469  1.00 23.40           C  
ATOM   2874  CG  TYR E 170      18.668  61.752   8.871  1.00 20.52           C  
ATOM   2875  CD1 TYR E 170      19.172  62.983   8.484  1.00 20.86           C  
ATOM   2876  CD2 TYR E 170      19.453  60.623   8.671  1.00 23.47           C  
ATOM   2877  CE1 TYR E 170      20.426  63.094   7.907  1.00 23.53           C  
ATOM   2878  CE2 TYR E 170      20.717  60.720   8.094  1.00 23.41           C  
ATOM   2879  CZ  TYR E 170      21.195  61.969   7.713  1.00 24.10           C  
ATOM   2880  OH  TYR E 170      22.446  62.093   7.139  1.00 24.36           O  
ATOM   2881  N   LEU E 171      14.985  59.552   8.492  1.00 21.27           N  
ATOM   2882  CA  LEU E 171      14.728  58.172   8.092  1.00 27.04           C  
ATOM   2883  C   LEU E 171      14.339  58.090   6.622  1.00 30.64           C  
ATOM   2884  O   LEU E 171      14.780  57.184   5.906  1.00 32.86           O  
ATOM   2885  CB  LEU E 171      13.641  57.552   8.971  1.00 29.87           C  
ATOM   2886  CG  LEU E 171      14.034  57.223  10.422  1.00 29.36           C  
ATOM   2887  CD1 LEU E 171      12.923  56.455  11.134  1.00 31.03           C  
ATOM   2888  CD2 LEU E 171      15.326  56.429  10.456  1.00 27.46           C  
ATOM   2889  N   LYS E 172      13.510  59.022   6.152  1.00 30.89           N  
ATOM   2890  CA  LYS E 172      13.053  58.999   4.766  1.00 30.13           C  
ATOM   2891  C   LYS E 172      13.887  59.888   3.857  1.00 28.78           C  
ATOM   2892  O   LYS E 172      14.166  59.511   2.717  1.00 30.95           O  
ATOM   2893  CB  LYS E 172      11.582  59.428   4.676  1.00 30.23           C  
ATOM   2894  CG  LYS E 172      11.052  59.451   3.233  1.00 34.75           C  
ATOM   2895  CD  LYS E 172       9.574  59.809   3.158  1.00 36.24           C  
ATOM   2896  CE  LYS E 172       9.081  59.726   1.719  1.00 40.01           C  
ATOM   2897  NZ  LYS E 172       7.610  59.559   1.642  1.00 41.16           N1+
ATOM   2898  N   TYR E 173      14.301  61.055   4.337  1.00 26.97           N  
ATOM   2899  CA  TYR E 173      14.944  62.056   3.501  1.00 26.99           C  
ATOM   2900  C   TYR E 173      16.444  62.189   3.737  1.00 24.94           C  
ATOM   2901  O   TYR E 173      17.113  62.866   2.952  1.00 25.25           O  
ATOM   2902  CB  TYR E 173      14.267  63.425   3.714  1.00 22.24           C  
ATOM   2903  CG  TYR E 173      12.815  63.453   3.285  1.00 24.92           C  
ATOM   2904  CD1 TYR E 173      12.475  63.589   1.940  1.00 26.61           C  
ATOM   2905  CD2 TYR E 173      11.786  63.328   4.209  1.00 25.64           C  
ATOM   2906  CE1 TYR E 173      11.153  63.609   1.527  1.00 31.86           C  
ATOM   2907  CE2 TYR E 173      10.449  63.353   3.804  1.00 26.49           C  
ATOM   2908  CZ  TYR E 173      10.144  63.491   2.460  1.00 28.76           C  
ATOM   2909  OH  TYR E 173       8.827  63.513   2.058  1.00 27.72           O  
ATOM   2910  N   GLN E 174      16.989  61.563   4.780  1.00 26.16           N  
ATOM   2911  CA  GLN E 174      18.390  61.752   5.159  1.00 26.80           C  
ATOM   2912  C   GLN E 174      18.742  63.239   5.151  1.00 25.84           C  
ATOM   2913  O   GLN E 174      18.048  64.036   5.785  1.00 22.57           O  
ATOM   2914  CB  GLN E 174      19.320  60.942   4.256  1.00 29.36           C  
ATOM   2915  CG  GLN E 174      19.170  59.430   4.444  1.00 30.38           C  
ATOM   2916  CD  GLN E 174      17.991  58.855   3.674  1.00 32.16           C  
ATOM   2917  NE2 GLN E 174      17.089  58.170   4.371  1.00 33.30           N  
ATOM   2918  OE1 GLN E 174      17.887  59.044   2.464  1.00 33.79           O  
ATOM   2919  N   ASN E 175      19.770  63.642   4.405  1.00 27.71           N  
ATOM   2920  CA  ASN E 175      20.198  65.040   4.431  1.00 26.18           C  
ATOM   2921  C   ASN E 175      19.317  65.978   3.614  1.00 27.33           C  
ATOM   2922  O   ASN E 175      19.557  67.193   3.633  1.00 26.52           O  
ATOM   2923  CB  ASN E 175      21.622  65.157   3.907  1.00 25.86           C  
ATOM   2924  CG  ASN E 175      21.713  64.787   2.436  1.00 29.70           C  
ATOM   2925  ND2 ASN E 175      21.955  65.775   1.584  1.00 26.77           N  
ATOM   2926  OD1 ASN E 175      21.522  63.629   2.073  1.00 32.06           O  
ATOM   2927  N   ARG E 176      18.299  65.471   2.921  1.00 26.02           N  
ATOM   2928  CA  ARG E 176      17.561  66.283   1.946  1.00 24.81           C  
ATOM   2929  C   ARG E 176      16.435  67.058   2.634  1.00 24.37           C  
ATOM   2930  O   ARG E 176      15.243  66.853   2.394  1.00 24.81           O  
ATOM   2931  CB  ARG E 176      17.031  65.393   0.830  1.00 27.80           C  
ATOM   2932  CG  ARG E 176      18.116  64.511   0.211  1.00 31.46           C  
ATOM   2933  CD  ARG E 176      17.604  63.669  -0.965  1.00 33.45           C  
ATOM   2934  NE  ARG E 176      16.689  62.606  -0.553  1.00 35.85           N  
ATOM   2935  CZ  ARG E 176      17.062  61.511   0.105  1.00 36.10           C  
ATOM   2936  NH1 ARG E 176      18.336  61.338   0.444  1.00 33.16           N1+
ATOM   2937  NH2 ARG E 176      16.163  60.591   0.433  1.00 34.04           N  
ATOM   2938  N   ARG E 177      16.839  67.988   3.498  1.00 23.90           N  
ATOM   2939  CA  ARG E 177      15.846  68.831   4.160  1.00 24.86           C  
ATOM   2940  C   ARG E 177      15.004  69.627   3.164  1.00 25.51           C  
ATOM   2941  O   ARG E 177      13.789  69.753   3.400  1.00 23.40           O  
ATOM   2942  CB  ARG E 177      16.518  69.756   5.183  1.00 22.08           C  
ATOM   2943  CG  ARG E 177      15.528  70.506   6.071  1.00 23.84           C  
ATOM   2944  CD  ARG E 177      16.191  71.655   6.811  1.00 23.07           C  
ATOM   2945  NE  ARG E 177      17.140  71.216   7.827  1.00 24.74           N  
ATOM   2946  CZ  ARG E 177      17.689  72.037   8.719  1.00 25.32           C  
ATOM   2947  NH1 ARG E 177      17.374  73.326   8.712  1.00 25.52           N1+
ATOM   2948  NH2 ARG E 177      18.540  71.574   9.621  1.00 24.45           N  
ATOM   2949  N   PRO E 178      15.552  70.195   2.074  1.00 23.97           N  
ATOM   2950  CA  PRO E 178      14.669  70.876   1.106  1.00 23.08           C  
ATOM   2951  C   PRO E 178      13.566  69.991   0.558  1.00 24.70           C  
ATOM   2952  O   PRO E 178      12.442  70.469   0.360  1.00 23.54           O  
ATOM   2953  CB  PRO E 178      15.637  71.320  -0.001  1.00 24.72           C  
ATOM   2954  CG  PRO E 178      16.926  71.494   0.690  1.00 26.38           C  
ATOM   2955  CD  PRO E 178      16.975  70.399   1.729  1.00 24.59           C  
ATOM   2956  N   GLU E 179      13.856  68.716   0.300  1.00 25.10           N  
ATOM   2957  CA  GLU E 179      12.824  67.808  -0.188  1.00 31.82           C  
ATOM   2958  C   GLU E 179      11.704  67.670   0.826  1.00 32.62           C  
ATOM   2959  O   GLU E 179      10.518  67.706   0.484  1.00 34.18           O  
ATOM   2960  CB  GLU E 179      13.435  66.442  -0.472  1.00 35.22           C  
ATOM   2961  CG  GLU E 179      12.641  65.611  -1.433  1.00 41.68           C  
ATOM   2962  CD  GLU E 179      13.276  64.259  -1.690  1.00 43.63           C  
ATOM   2963  OE1 GLU E 179      12.530  63.279  -1.894  1.00 46.28           O  
ATOM   2964  OE2 GLU E 179      14.518  64.181  -1.719  1.00 43.71           O1-
ATOM   2965  N   TYR E 180      12.082  67.492   2.089  1.00 31.34           N  
ATOM   2966  CA  TYR E 180      11.123  67.379   3.180  1.00 28.84           C  
ATOM   2967  C   TYR E 180      10.254  68.626   3.298  1.00 26.14           C  
ATOM   2968  O   TYR E 180       9.035  68.525   3.477  1.00 24.58           O  
ATOM   2969  CB  TYR E 180      11.913  67.097   4.459  1.00 24.46           C  
ATOM   2970  CG  TYR E 180      11.197  67.268   5.777  1.00 26.51           C  
ATOM   2971  CD1 TYR E 180      10.144  66.434   6.136  1.00 23.72           C  
ATOM   2972  CD2 TYR E 180      11.626  68.229   6.690  1.00 23.28           C  
ATOM   2973  CE1 TYR E 180       9.517  66.575   7.367  1.00 24.28           C  
ATOM   2974  CE2 TYR E 180      11.011  68.382   7.903  1.00 21.66           C  
ATOM   2975  CZ  TYR E 180       9.956  67.555   8.237  1.00 19.71           C  
ATOM   2976  OH  TYR E 180       9.343  67.703   9.440  1.00 19.02           O  
ATOM   2977  N   ILE E 181      10.864  69.809   3.185  1.00 25.83           N  
ATOM   2978  CA  ILE E 181      10.114  71.061   3.274  1.00 24.06           C  
ATOM   2979  C   ILE E 181       9.076  71.152   2.160  1.00 25.44           C  
ATOM   2980  O   ILE E 181       7.930  71.551   2.393  1.00 24.59           O  
ATOM   2981  CB  ILE E 181      11.088  72.258   3.268  1.00 24.07           C  
ATOM   2982  CG1 ILE E 181      11.958  72.233   4.543  1.00 18.82           C  
ATOM   2983  CG2 ILE E 181      10.332  73.589   3.149  1.00 23.93           C  
ATOM   2984  CD1 ILE E 181      13.252  73.030   4.433  1.00 23.03           C  
ATOM   2985  N   GLY E 182       9.453  70.777   0.936  1.00 26.12           N  
ATOM   2986  CA  GLY E 182       8.484  70.774  -0.152  1.00 30.85           C  
ATOM   2987  C   GLY E 182       7.318  69.835   0.096  1.00 33.76           C  
ATOM   2988  O   GLY E 182       6.167  70.164  -0.208  1.00 35.33           O  
ATOM   2989  N   ALA E 183       7.600  68.652   0.651  1.00 33.43           N  
ATOM   2990  CA  ALA E 183       6.544  67.692   0.961  1.00 33.01           C  
ATOM   2991  C   ALA E 183       5.628  68.208   2.062  1.00 29.98           C  
ATOM   2992  O   ALA E 183       4.412  67.993   2.014  1.00 32.16           O  
ATOM   2993  CB  ALA E 183       7.161  66.353   1.368  1.00 32.29           C  
ATOM   2994  N   PHE E 184       6.200  68.866   3.073  1.00 26.92           N  
ATOM   2995  CA  PHE E 184       5.409  69.448   4.151  1.00 27.61           C  
ATOM   2996  C   PHE E 184       4.270  70.303   3.610  1.00 30.62           C  
ATOM   2997  O   PHE E 184       3.143  70.243   4.115  1.00 31.90           O  
ATOM   2998  CB  PHE E 184       6.322  70.261   5.070  1.00 27.77           C  
ATOM   2999  CG  PHE E 184       5.594  71.166   6.011  1.00 25.86           C  
ATOM   3000  CD1 PHE E 184       4.916  70.658   7.108  1.00 27.20           C  
ATOM   3001  CD2 PHE E 184       5.600  72.537   5.801  1.00 25.98           C  
ATOM   3002  CE1 PHE E 184       4.258  71.499   7.978  1.00 29.84           C  
ATOM   3003  CE2 PHE E 184       4.942  73.395   6.674  1.00 30.10           C  
ATOM   3004  CZ  PHE E 184       4.269  72.873   7.764  1.00 29.74           C  
ATOM   3005  N   TYR E 185       4.535  71.089   2.562  1.00 28.65           N  
ATOM   3006  CA  TYR E 185       3.478  71.924   2.008  1.00 28.36           C  
ATOM   3007  C   TYR E 185       2.290  71.084   1.558  1.00 31.95           C  
ATOM   3008  O   TYR E 185       1.141  71.517   1.697  1.00 35.22           O  
ATOM   3009  CB  TYR E 185       4.025  72.769   0.859  1.00 31.59           C  
ATOM   3010  CG  TYR E 185       4.954  73.863   1.328  1.00 31.44           C  
ATOM   3011  CD1 TYR E 185       4.560  74.748   2.332  1.00 32.93           C  
ATOM   3012  CD2 TYR E 185       6.232  73.994   0.803  1.00 31.62           C  
ATOM   3013  CE1 TYR E 185       5.407  75.746   2.783  1.00 31.74           C  
ATOM   3014  CE2 TYR E 185       7.092  74.991   1.253  1.00 29.34           C  
ATOM   3015  CZ  TYR E 185       6.671  75.861   2.237  1.00 30.39           C  
ATOM   3016  OH  TYR E 185       7.520  76.846   2.684  1.00 30.15           O  
ATOM   3017  N   ASN E 186       2.543  69.866   1.070  1.00 32.79           N  
ATOM   3018  CA  ASN E 186       1.471  68.984   0.623  1.00 38.06           C  
ATOM   3019  C   ASN E 186       0.613  68.458   1.769  1.00 37.97           C  
ATOM   3020  O   ASN E 186      -0.510  68.008   1.516  1.00 31.35           O  
ATOM   3021  CB  ASN E 186       2.055  67.800  -0.148  1.00 40.37           C  
ATOM   3022  CG  ASN E 186       2.692  68.214  -1.455  1.00 45.72           C  
ATOM   3023  ND2 ASN E 186       3.851  67.636  -1.762  1.00 47.02           N  
ATOM   3024  OD1 ASN E 186       2.150  69.047  -2.180  1.00 46.55           O  
ATOM   3025  N   ALA E 187       1.110  68.487   3.007  1.00 30.84           N  
ATOM   3026  CA  ALA E 187       0.404  67.908   4.149  1.00 30.46           C  
ATOM   3027  C   ALA E 187      -0.174  68.940   5.107  1.00 29.76           C  
ATOM   3028  O   ALA E 187      -0.808  68.554   6.092  1.00 34.62           O  
ATOM   3029  CB  ALA E 187       1.330  66.973   4.937  1.00 25.76           C  
ATOM   3030  N   VAL E 188       0.029  70.235   4.854  1.00 28.56           N  
ATOM   3031  CA  VAL E 188      -0.447  71.267   5.768  1.00 30.66           C  
ATOM   3032  C   VAL E 188      -1.969  71.244   5.868  1.00 32.32           C  
ATOM   3033  O   VAL E 188      -2.681  71.198   4.855  1.00 34.50           O  
ATOM   3034  CB  VAL E 188       0.065  72.644   5.319  1.00 29.22           C  
ATOM   3035  CG1 VAL E 188      -0.573  73.740   6.134  1.00 30.27           C  
ATOM   3036  CG2 VAL E 188       1.564  72.711   5.491  1.00 26.48           C  
ATOM   3037  N   ASN E 189      -2.473  71.295   7.104  1.00 28.68           N  
ATOM   3038  CA  ASN E 189      -3.907  71.355   7.380  1.00 32.41           C  
ATOM   3039  C   ASN E 189      -4.257  72.831   7.539  1.00 33.03           C  
ATOM   3040  O   ASN E 189      -4.251  73.376   8.646  1.00 28.94           O  
ATOM   3041  CB  ASN E 189      -4.261  70.555   8.631  1.00 32.47           C  
ATOM   3042  CG  ASN E 189      -5.769  70.461   8.878  1.00 34.94           C  
ATOM   3043  ND2 ASN E 189      -6.169  69.498   9.697  1.00 35.11           N  
ATOM   3044  OD1 ASN E 189      -6.559  71.253   8.351  1.00 36.42           O  
ATOM   3045  N   TRP E 190      -4.576  73.479   6.416  1.00 30.96           N  
ATOM   3046  CA  TRP E 190      -4.884  74.904   6.439  1.00 31.48           C  
ATOM   3047  C   TRP E 190      -6.216  75.192   7.118  1.00 35.78           C  
ATOM   3048  O   TRP E 190      -6.450  76.327   7.547  1.00 33.70           O  
ATOM   3049  CB  TRP E 190      -4.887  75.484   5.018  1.00 35.49           C  
ATOM   3050  CG  TRP E 190      -3.518  75.612   4.452  1.00 32.02           C  
ATOM   3051  CD1 TRP E 190      -2.930  74.804   3.531  1.00 33.24           C  
ATOM   3052  CD2 TRP E 190      -2.538  76.594   4.813  1.00 34.94           C  
ATOM   3053  CE2 TRP E 190      -1.384  76.332   4.050  1.00 33.82           C  
ATOM   3054  CE3 TRP E 190      -2.528  77.674   5.704  1.00 35.73           C  
ATOM   3055  NE1 TRP E 190      -1.646  75.232   3.278  1.00 31.31           N  
ATOM   3056  CZ2 TRP E 190      -0.227  77.113   4.150  1.00 31.67           C  
ATOM   3057  CZ3 TRP E 190      -1.388  78.453   5.793  1.00 34.54           C  
ATOM   3058  CH2 TRP E 190      -0.251  78.166   5.024  1.00 30.88           C  
ATOM   3059  N   GLU E 191      -7.085  74.193   7.240  1.00 34.93           N  
ATOM   3060  CA  GLU E 191      -8.290  74.384   8.036  1.00 38.43           C  
ATOM   3061  C   GLU E 191      -7.938  74.617   9.502  1.00 39.25           C  
ATOM   3062  O   GLU E 191      -8.475  75.532  10.137  1.00 42.43           O  
ATOM   3063  CB  GLU E 191      -9.215  73.177   7.874  1.00 40.88           C  
ATOM   3064  CG  GLU E 191     -10.109  73.253   6.623  1.00 47.91           C  
ATOM   3065  CD  GLU E 191     -11.003  72.032   6.437  1.00 54.52           C  
ATOM   3066  OE1 GLU E 191     -10.685  70.958   6.987  1.00 56.70           O  
ATOM   3067  OE2 GLU E 191     -12.027  72.144   5.731  1.00 59.69           O1-
ATOM   3068  N   GLU E 192      -7.016  73.812  10.043  1.00 37.23           N  
ATOM   3069  CA  GLU E 192      -6.519  74.012  11.406  1.00 35.17           C  
ATOM   3070  C   GLU E 192      -5.746  75.319  11.539  1.00 35.24           C  
ATOM   3071  O   GLU E 192      -5.877  76.026  12.546  1.00 35.24           O  
ATOM   3072  CB  GLU E 192      -5.648  72.825  11.821  1.00 30.23           C  
ATOM   3073  CG  GLU E 192      -4.929  72.968  13.182  1.00 34.53           C  
ATOM   3074  CD  GLU E 192      -5.868  72.916  14.378  1.00 35.80           C  
ATOM   3075  OE1 GLU E 192      -7.051  72.568  14.192  1.00 38.64           O  
ATOM   3076  OE2 GLU E 192      -5.416  73.204  15.511  1.00 34.68           O1-
ATOM   3077  N   VAL E 193      -4.931  75.658  10.535  1.00 35.23           N  
ATOM   3078  CA  VAL E 193      -4.165  76.901  10.598  1.00 33.40           C  
ATOM   3079  C   VAL E 193      -5.102  78.100  10.676  1.00 36.19           C  
ATOM   3080  O   VAL E 193      -4.847  79.058  11.421  1.00 34.42           O  
ATOM   3081  CB  VAL E 193      -3.204  77.000   9.397  1.00 28.97           C  
ATOM   3082  CG1 VAL E 193      -2.503  78.351   9.374  1.00 27.45           C  
ATOM   3083  CG2 VAL E 193      -2.179  75.892   9.456  1.00 25.47           C  
ATOM   3084  N   GLU E 194      -6.223  78.046   9.949  1.00 32.52           N  
ATOM   3085  CA  GLU E 194      -7.212  79.113  10.028  1.00 37.49           C  
ATOM   3086  C   GLU E 194      -7.826  79.192  11.420  1.00 38.49           C  
ATOM   3087  O   GLU E 194      -7.995  80.287  11.967  1.00 38.43           O  
ATOM   3088  CB  GLU E 194      -8.302  78.903   8.968  1.00 40.36           C  
ATOM   3089  CG  GLU E 194      -9.552  79.749   9.156  1.00 46.07           C  
ATOM   3090  CD  GLU E 194      -9.356  81.203   8.768  1.00 49.72           C  
ATOM   3091  OE1 GLU E 194      -8.234  81.573   8.377  1.00 50.76           O  
ATOM   3092  OE2 GLU E 194     -10.332  81.978   8.844  1.00 54.90           O1-
ATOM   3093  N   ARG E 195      -8.170  78.042  12.007  1.00 35.59           N  
ATOM   3094  CA  ARG E 195      -8.689  78.034  13.372  1.00 43.53           C  
ATOM   3095  C   ARG E 195      -7.690  78.671  14.327  1.00 38.73           C  
ATOM   3096  O   ARG E 195      -8.050  79.518  15.153  1.00 40.20           O  
ATOM   3097  CB  ARG E 195      -9.010  76.607  13.811  1.00 46.82           C  
ATOM   3098  CG  ARG E 195     -10.117  75.935  13.021  1.00 54.40           C  
ATOM   3099  CD  ARG E 195      -9.949  74.425  13.077  1.00 57.54           C  
ATOM   3100  NE  ARG E 195     -10.705  73.749  12.027  1.00 61.81           N  
ATOM   3101  CZ  ARG E 195     -10.484  72.494  11.648  1.00 62.00           C  
ATOM   3102  NH1 ARG E 195      -9.521  71.787  12.235  1.00 58.17           N1+
ATOM   3103  NH2 ARG E 195     -11.217  71.946  10.683  1.00 64.39           N  
ATOM   3104  N   ARG E 196      -6.424  78.269  14.229  1.00 32.12           N  
ATOM   3105  CA  ARG E 196      -5.411  78.827  15.115  1.00 35.00           C  
ATOM   3106  C   ARG E 196      -5.267  80.330  14.910  1.00 38.13           C  
ATOM   3107  O   ARG E 196      -5.144  81.086  15.884  1.00 38.95           O  
ATOM   3108  CB  ARG E 196      -4.088  78.101  14.893  1.00 28.05           C  
ATOM   3109  CG  ARG E 196      -4.158  76.649  15.339  1.00 34.16           C  
ATOM   3110  CD  ARG E 196      -2.811  75.944  15.301  1.00 28.55           C  
ATOM   3111  NE  ARG E 196      -2.899  74.659  15.994  1.00 29.32           N  
ATOM   3112  CZ  ARG E 196      -2.655  74.502  17.295  1.00 29.29           C  
ATOM   3113  NH1 ARG E 196      -2.294  75.545  18.037  1.00 25.28           N1+
ATOM   3114  NH2 ARG E 196      -2.774  73.306  17.859  1.00 25.62           N  
ATOM   3115  N   TYR E 197      -5.356  80.788  13.657  1.00 37.50           N  
ATOM   3116  CA  TYR E 197      -5.296  82.222  13.385  1.00 32.67           C  
ATOM   3117  C   TYR E 197      -6.462  82.953  14.030  1.00 38.46           C  
ATOM   3118  O   TYR E 197      -6.277  83.979  14.696  1.00 39.44           O  
ATOM   3119  CB  TYR E 197      -5.297  82.485  11.879  1.00 33.11           C  
ATOM   3120  CG  TYR E 197      -5.248  83.964  11.544  1.00 34.51           C  
ATOM   3121  CD1 TYR E 197      -4.073  84.683  11.696  1.00 33.42           C  
ATOM   3122  CD2 TYR E 197      -6.376  84.641  11.088  1.00 37.22           C  
ATOM   3123  CE1 TYR E 197      -4.009  86.027  11.401  1.00 34.99           C  
ATOM   3124  CE2 TYR E 197      -6.322  85.996  10.787  1.00 43.61           C  
ATOM   3125  CZ  TYR E 197      -5.130  86.682  10.947  1.00 41.39           C  
ATOM   3126  OH  TYR E 197      -5.045  88.027  10.656  1.00 42.81           O  
ATOM   3127  N   HIS E 198      -7.679  82.439  13.824  1.00 40.07           N  
ATOM   3128  CA  HIS E 198      -8.869  83.050  14.402  1.00 44.80           C  
ATOM   3129  C   HIS E 198      -8.761  83.150  15.916  1.00 46.84           C  
ATOM   3130  O   HIS E 198      -9.163  84.158  16.507  1.00 47.18           O  
ATOM   3131  CB  HIS E 198     -10.110  82.255  14.001  1.00 47.18           C  
ATOM   3132  CG  HIS E 198     -11.387  82.812  14.547  1.00 52.17           C  
ATOM   3133  CD2 HIS E 198     -12.122  82.461  15.628  1.00 53.86           C  
ATOM   3134  ND1 HIS E 198     -12.049  83.868  13.961  1.00 54.75           N  
ATOM   3135  CE1 HIS E 198     -13.139  84.141  14.654  1.00 57.77           C  
ATOM   3136  NE2 HIS E 198     -13.207  83.302  15.672  1.00 57.46           N  
ATOM   3137  N   ALA E 199      -8.223  82.113  16.563  1.00 45.48           N  
ATOM   3138  CA  ALA E 199      -8.074  82.147  18.013  1.00 44.44           C  
ATOM   3139  C   ALA E 199      -7.058  83.204  18.425  1.00 45.03           C  
ATOM   3140  O   ALA E 199      -7.279  83.944  19.390  1.00 47.96           O  
ATOM   3141  CB  ALA E 199      -7.667  80.770  18.528  1.00 43.43           C  
ATOM   3142  N   ALA E 200      -5.932  83.277  17.712  1.00 42.13           N  
ATOM   3143  CA  ALA E 200      -4.962  84.337  17.954  1.00 40.97           C  
ATOM   3144  C   ALA E 200      -5.544  85.706  17.613  1.00 48.43           C  
ATOM   3145  O   ALA E 200      -5.089  86.724  18.149  1.00 49.90           O  
ATOM   3146  CB  ALA E 200      -3.686  84.065  17.156  1.00 35.08           C  
ATOM   3147  N   ILE E 201      -6.527  85.747  16.710  1.00 50.07           N  
ATOM   3148  CA  ILE E 201      -7.271  86.956  16.340  1.00 52.13           C  
ATOM   3149  C   ILE E 201      -6.368  87.942  15.606  1.00 52.99           C  
ATOM   3150  O   ILE E 201      -5.728  87.593  14.611  1.00 52.29           O  
ATOM   3151  CB  ILE E 201      -7.934  87.638  17.571  1.00 50.38           C  
ATOM   3152  CG1 ILE E 201      -8.984  86.729  18.204  1.00 48.94           C  
ATOM   3153  CG2 ILE E 201      -8.594  88.945  17.160  1.00 52.48           C  
ATOM   3154  CD1 ILE E 201      -9.797  87.395  19.300  1.00 52.36           C  
TER   
